# Supplementary material for: Treatment effects of soluble guanylate cyclase modulation on diabetic kidney disease at single-cell resolution
Source: Cell Rep Med. 2023 Apr 5;4(4):100992. doi: 10.1016/j.xcrm.2023.100992 (PMC10140477; doi:10.1016/j.xcrm.2023.100992)
Supplement: Data S1. Olink plasma, related to Figure 1 [file mmc2.xlsx]

## Sheet: Suppl. Data 1
Protein	p value (t test Obese vs. Lean)	Lean						Obese										Obese + sGCact										Obese + sGCstim
Acvrl1*	0.817548	1.1407	0.99085	0.94965	1.04516	1.26608	0.50179	2.00391	1.23544	1.1421	0.44023	0.77075	1.00476	0.75923	0.74297	1.02238	1.10187	0.73828	0.88732	0.55283	0.75967	1.60003	0.59414	0.54017	1.22641	0.92521	1.15896	0.34574	1.15941	3.64819	0.62321	0.93449	0.88374	0.63404	0.77564	1.21002
Adam23	1.88215e-05	1.98128	1.38939	1.74832	1.78195	2.06904	1.88395	3.17415	2.55181	2.7689	2.80905	2.75709	2.68492	2.5435	2.57993	2.6224	2.93992	2.93579	3.0464	2.81208	1.1707	2.33032	2.5579	2.25977	2.87663	3.01551	3.38915	3.21288	3.62463	3.40603	3.53156	3.16984	3.2463	3.42646	2.43314	1.72699
Ahr*	0.523171	-0.77158	-0.69539	-0.31896	-0.21949	-0.51852	-0.24184	-0.39112	-0.50052	-0.60126	-0.95646	-0.48205	-0.08561	-0.95772	-0.49546	-0.75474	-0.25023	-0.82561	-0.84879	-0.84009	-0.56349	-0.47503	-0.27127	-0.55509	-0.55971	-1.27921	0.1465	-0.75863	-0.62051	-0.30682	-0.17603	-0.76467	-0.8082	-0.54191	-0.86086	-0.1891
Apbb1ip*	0.582328	-1.89375	-2.01023	-1.70763	-1.54674	-1.30416	-1.48939	-0.84922	-1.74533	-1.84396	-1.74782	-1.55057	-1.59506	-1.38451	-1.69205	-1.79765	-1.57944	-1.57931	-1.80804	-1.59478	-1.82826	-2.19736	-1.83077	-1.9182	-1.75685	-1.72544	-0.68494	-1.85093	-1.92252	-1.2982	-1.8149	-1.99415	-1.95017	-2.0027	-1.67482	-2.09324
Axin1	0.000746076	0.89656	1.24894	1.52144	1.60902	1.99768	1.89103	2.27715	2.41819	2.74569	2.51016	2.49851	4.02842	3.13936	2.04559	1.85824	2.79969	2.30557	1.56597	2.25755	0.82149	1.48189	3.1259	1.91108	2.33277	1.76028	3.73737	2.06997	2.22033	3.35592	2.66483	2.37692	2.19098	2.12511	1.75205	0.4707
Ca13*	0.384991	-1.47987	-0.97262	-0.72797	-1.09169	-0.44816	-1.43446	-0.14184	0.07871	-1.03657	-2.91156	-1.1251	-0.32264	0.15035	0.06747	-1.31341	-0.65717	-0.8572	-2.33194	-0.63325	-1.19528	-1.10921	-0.78796	-1.44837	-0.59127	-1.24289	-0.66421	-1.19397	-1.18105	0.04488	-0.60005	-1.99874	-0.85505	-0.32391	-0.82468	-0.95375
Cant1	0.0291582	-0.46772	-0.58792	0.01022	-0.40545	-0.25074	-0.58924	1.43753	0.0554	-0.01141	-0.53255	-0.19927	-0.22717	-0.04456	0.18706	0.17116	-0.01755	-0.24231	-0.106	-0.24163	-0.74787	-0.46005	-0.17132	-0.14524	0.27647	0.45761	0.47458	-0.07631	0.40093	0.22288	0.30792	-0.02123	-0.37693	0.31947	-0.11629	0.29932
Casp3	0.00476805	3.01276	3.56786	3.11886	3.45993	4.64004	3.17769	4.11501	4.30668	4.74252	4.41708	5.20249	7.21416	6.34188	4.36247	3.76986	4.539	4.75194	3.18646	4.06739	6.0503	3.53503	6.20267	4.98185	5.49277	3.78116	7.31352	4.4502	4.01513	5.48742	5.12232	4.95991	4.50442	4.59889	3.97255	3.28764
Ccl2	0.000644483	11.9559	11.6034	11.9415	11.7746	12.3818	11.6218	12.8373	12.5883	12.6133	12.6497	12.889	12.6937	12.6647	12.6878	12.7294	12.6895	12.7621	12.8115	12.7017	11.869	12.4841	12.8085	12.3825	12.8895	12.6422	13.5629	12.3686	12.823	12.8866	12.7885	12.6866	12.7037	12.7963	12.6428	12.5603
Ccl20*	0.361874	0.23049	1.4366	1.45916	1.25017	1.24475	1.02453	0.87027	1.04511	1.10714	0.72579	1.01153	1.06962	0.95824	1.34046	0.50712	0.42914	0.40319	1.28887	0.79746	0.98067	0.97558	0.95606	0.90442	0.98704	1.36252	1.7237	0.96992	1.11866	1.28974	0.98778	0.13226	0.01784	1.09601	-0.17311	0.24394
Ccl3	0.000755232	3.20309	2.91581	3.26966	2.995	4.11824	2.71991	4.56592	4.02227	3.76897	4.23305	5.27391	4.61254	4.29763	4.03339	4.54327	4.45499	4.36157	4.23904	3.62843	3.0856	3.45475	5.10072	3.42245	4.8036	3.7442	7.22327	3.59556	4.5032	5.37573	4.37254	4.23007	4.40935	4.40119	4.15864	4.07854
Ccl5	0.00412674	6.28907	6.05469	6.67701	6.11794	8.35193	6.69037	8.43385	7.77989	7.44246	8.12896	9.30127	8.15981	7.98932	8.01389	9.28873	8.19168	8.59806	8.38513	8.20445	6.97798	7.03795	8.13927	7.5416	9.07344	8.33899	11.4506	8.01748	9.11363	9.7189	9.11202	8.5087	8.18233	8.65918	8.46574	7.79992
Cdh6	1.39566e-05	2.26906	1.79394	1.86072	2.24089	2.22777	1.81839	3.01309	2.72077	2.86275	2.58615	3.34371	3.14694	2.79835	2.70786	2.99483	3.16172	2.48125	2.56558	2.25485	1.23438	2.01244	2.4991	1.78325	2.08522	2.39097	2.75686	2.75345	3.03394	3.25901	3.16597	3.14964	2.8033	3.15246	2.53414	1.18213
Clmp	0.000223268	6.21237	5.70947	6.12828	5.98087	6.46168	6.1981	6.73385	6.85916	6.54162	7.15367	7.17436	6.9279	6.8014	6.53571	6.67487	6.90677	6.95615	7.49826	6.5799	5.42572	6.57151	6.33957	6.24923	7.24907	7.34739	7.63595	7.05587	7.5615	7.62586	7.51534	7.03466	7.20036	7.40052	6.58714	6.23524
Clstn2*	0.567022	0.49367	-0.25983	0.31846	-0.0176	0.53702	0.21567	0.90355	-0.05342	0.10518	0.10366	0.03181	0.14377	0.53839	-0.35249	-0.45548	0.14474	-0.48799	0.65304	-0.13145	0.16276	-0.409	0.30819	-0.2097	0.3438	0.00794	0.58664	0.44946	0.79993	0.24633	-0.31137	-0.0023	-0.26796	0.10646	-0.56361	0.40821
Cntn1	2.19264e-08	9.89157	9.71688	9.85351	9.8286	9.89788	9.80315	10.3537	10.3811	10.26	10.1109	10.3767	10.3038	10.269	10.2302	10.3252	10.3801	10.3156	10.3039	10.2452	10.0516	9.99239	10.3544	10.16	10.4461	10.3329	10.5597	10.1751	10.3588	10.2944	10.2299	10.2535	10.0748	10.2271	10.2415	10.3697
Cntn4	0.0246263	1.75561	1.38998	1.71161	1.66719	1.9898	1.65167	1.57271	1.88853	1.88083	1.83139	2.13027	1.95719	1.9366	2.19162	2.11569	2.00122	1.83672	1.96599	1.4641	1.03612	1.19962	1.49879	1.69762	1.84863	1.84154	2.30178	1.72597	1.91052	2.11239	1.90212	1.91569	1.76878	1.66926	1.6699	1.75712
Cpe	0.0751778	4.68878	4.44623	4.74789	4.9116	5.17738	4.83802	4.95032	4.91278	4.91056	4.93758	5.22814	5.08574	4.99328	5.00912	5.11208	5.12045	4.68707	4.85491	4.30385	2.00615	4.19611	4.57673	4.13059	5.4232	5.04786	5.52625	4.74889	5.10209	5.37227	5.00085	4.852	4.61988	4.68347	4.62799	2.64907
Crim1	0.10576	6.44026	6.69	7.0478	6.69635	8.07149	6.37986	7.47997	7.03638	6.6379	6.60376	8.60408	7.24257	7.76002	7.61618	8.22663	7.41239	7.26301	7.63612	7.04497	6.34299	6.74762	7.32785	4.70744	8.24526	7.19756	9.47455	6.54122	7.39861	8.56721	7.56833	7.59989	7.05304	7.41605	7.55946	5.81388
Csf2*	0.895818	-0.47923	-0.27252	-0.05092	-0.38786	0.01855	-0.01757	-0.74734	-0.40662	-0.47169	-0.67986	-0.1254	-0.08527	0.07699	-0.33257	1.70697	-0.59574	-0.87222	-0.58756	0.02453	-0.63389	-0.0263	-0.22665	-0.52358	-0.16208	-0.08915	0.1003	-0.72999	-0.55249	-0.12634	-0.45997	-0.27749	-0.16172	-0.38865	-0.28369	-0.39654
Cxcl1	0.00248598	6.06868	6.31005	6.83896	6.10106	7.41449	5.60929	8.41485	6.93754	7.02098	7.53782	8.65519	7.44786	7.53554	8.4472	7.80893	7.07523	8.02972	8.34269	6.18038	5.14406	6.37042	8.72082	5.64696	8.31541	6.6075	8.55392	5.6579	7.56091	8.43597	9.0701	6.97998	8.76494	7.1628	7.58625	6.80889
Cxcl9	0.00125124	5.58279	5.31694	5.78471	5.76413	6.33084	5.16127	6.93083	6.1464	6.25311	6.72628	7.22912	6.82468	6.38035	6.357	6.60152	6.30699	5.88462	6.54953	5.89503	6.008	5.82378	6.79606	6.66217	7.22173	5.89534	7.87294	6.18532	7.06145	6.80834	6.87345	6.26655	6.36778	6.43996	6.28255	6.69681
Cyr61	0.000649935	7.06695	6.51232	7.49512	6.88725	7.68242	6.87135	8.49767	8.07719	7.86374	7.96169	8.46907	8.10779	8.10366	8.24558	8.51361	8.38929	7.99461	8.07662	7.47541	5.66681	7.41493	8.21598	6.99634	8.36282	7.71216	8.65259	7.5713	8.32509	8.29895	8.10948	8.07967	8.02663	8.06691	8.19699	6.47368
Dctn2	0.108157	0.07436	0.67224	0.35483	-0.00579	0.64223	0.34524	0.51406	0.33613	0.48558	0.35483	1.26686	1.77167	1.18796	-0.04111	0.53653	0.58987	-0.20262	0.22276	-0.06579	0.00112	-0.10194	1.22171	0.8037	0.9482	0.54163	0.83003	0.47881	0.41213	0.99399	1.15358	0.34932	0.47981	0.17929	0.60471	0.4263
Ddah1	0.0129213	1.12122	1.14733	1.20269	1.01351	1.36194	1.15528	1.46095	1.82258	2.27223	1.54499	1.97256	4.22652	1.63148	1.36104	1.53962	2.03978	1.36035	0.91228	1.12785	3.16802	0.73962	3.03407	2.26679	1.40829	1.18356	2.32746	1.66484	1.62118	3.46161	2.59005	1.9225	1.85733	1.30867	1.70882	3.72266
Dlk1	0.721689	5.08344	4.59079	4.83166	4.87372	5.12351	4.79444	4.76606	4.63197	4.64875	4.87829	5.27664	4.82334	4.59531	4.89994	5.06959	4.85898	4.84369	5.21017	4.42917	3.50227	4.3808	4.59353	4.26407	5.11523	5.39628	5.15039	4.86535	5.45604	5.37751	5.42311	4.99683	4.8952	5.13115	4.6358	4.90846
Dll1	8.89636e-05	3.92203	3.23658	3.44264	4.11012	3.79295	3.70927	4.87131	4.66462	4.49602	4.85816	5.01341	5.01173	4.51678	4.23444	4.5821	5.01089	4.49071	4.2884	3.97752	3.32168	3.61658	4.34426	3.75217	4.37391	4.15822	4.95089	5.18349	5.22471	5.28129	4.99512	4.87601	5.19568	4.93559	4.64116	5.0242
Eda2r	3.30956e-08	5.09924	4.86629	4.88845	4.90735	5.18634	5.15523	5.99823	5.5057	5.86726	6.0739	6.2695	6.14568	6.04961	5.95924	6.07719	6.18851	5.54312	5.86642	5.70462	4.6667	5.09125	5.28089	5.27442	6.15226	6.15484	6.24717	5.98174	6.23786	6.31636	6.50921	5.99118	5.58905	6.16452	5.65665	6.00733
Eno2	1.25669e-05	9.7787	9.42278	9.74899	9.6544	9.75005	9.32546	10.5995	10.427	10.2884	10.1666	10.6014	10.5046	10.4763	10.5075	10.5544	10.3915	10.4325	10.5882	10.4121	9.8222	10.3051	10.5574	10.1304	10.7666	10.3815	11.4667	10.1889	10.5873	10.6753	10.5338	10.3561	10.4692	10.5141	10.3873	10.3203
Epcam	3.70171e-05	3.00277	2.76727	3.14511	3.21457	3.55819	3.30322	6.35727	4.43395	4.28338	4.3301	4.87182	4.91446	4.02037	4.07736	4.41341	4.7429	4.26798	3.85059	3.562	3.65653	3.17262	4.17727	3.91645	4.15857	3.8347	4.18008	4.58145	5.32045	5.08812	4.74834	4.74498	4.57961	4.45344	4.85244	4.74936
Epo	3.12104e-06	2.22516	1.87803	2.4142	2.04283	2.43467	2.21848	2.95125	3.00402	2.83026	3.52496	3.47556	3.14673	3.3331	2.97107	3.02955	3.36298	3.14417	3.41929	3.00412	3.43567	2.95233	3.43765	3.08523	3.66767	3.66227	5.59819	3.56294	3.52784	3.33579	4.20314	4.27236	3.31096	3.41093	2.93731	2.61559
Erbb4	2.2489e-06	4.0132	4.07412	3.95821	4.06046	4.24481	3.95322	4.6676	4.81972	4.77277	4.36466	5.13713	4.74478	4.67519	4.6859	4.86145	5.31269	4.8843	4.25956	4.40766	3.86219	3.95922	4.87913	4.21453	4.25433	4.36642	4.98221	4.71866	4.8719	5.44664	4.75878	5.0183	4.53793	4.72008	4.97626	4.81557
Fas*	0.877109	-0.90507	-0.3359	-0.31316	-0.16232	0.03559	-0.34378	-0.20208	-0.17956	-0.73332	-0.03815	-0.32081	-0.15808	-0.37671	-0.60773	-0.7675	-0.23146	-0.53888	0.03813	-0.36897	-0.5459	-0.70579	-0.71457	-0.69367	-0.42161	-0.08316	0.16989	-0.70167	-0.04163	-0.16198	-0.65529	-0.57601	-0.47013	-0.81878	-0.14623	-0.64974
Fli1*	0.440871	-0.69997	-0.15411	0.1608	-0.29373	0.53594	-0.26404	0.20696	0.62026	-0.6309	0.08402	-0.70891	0.08677	0.4962	-0.4056	0.40479	0.49918	-0.09979	-0.3536	-0.26925	-0.24635	-0.22549	0.12373	-0.47848	-0.31908	-0.11264	0.4092	-0.25188	-0.08668	0.44669	-0.3201	-0.23205	-0.79362	-0.01871	0.00057	0.1818
Flrt2	0.743976	2.31318	2.26702	2.31142	2.55269	3.00645	2.73513	2.51944	2.34218	2.13557	2.13298	2.82388	2.84636	2.30392	2.45495	2.52348	2.73708	2.213	2.4498	2.14163	1.89496	2.01577	2.39912	2.00687	2.78044	2.69548	3.21641	2.26162	2.54936	3.2137	2.72417	2.44848	2.39345	2.13796	2.38539	2.32694
Foxo1	0.282232	0.73457	0.90674	1.16304	1.01006	1.50221	1.07112	1.75011	1.38849	0.92559	0.73878	0.91608	1.4436	1.25067	1.03962	0.82092	3.93825	1.36438	0.91321	1.59291	0.69704	0.57923	1.8498	0.88492	1.01063	1.08198	1.96894	2.31414	0.97853	2.37012	3.74758	0.83675	1.1573	1.17525	0.93735	0.78084
Fst	0.000371112	8.58533	8.27935	8.69558	8.72422	8.89405	8.76041	8.81119	9.40075	9.33232	9.08973	9.34243	9.2575	9.21635	8.93858	9.15415	9.75322	9.73039	9.56688	9.31799	8.50772	8.89728	9.56599	9.11863	9.71784	9.48125	9.97152	9.52712	9.71786	10.2141	9.76724	9.6945	9.4585	9.45098	9.75573	9.4502
Fstl3	1.79116e-06	3.86799	3.588	3.87845	3.84283	4.03138	3.86436	4.62776	4.53126	4.53418	4.54971	4.7745	4.64576	4.55448	4.30008	4.50544	4.68347	4.68462	4.93309	4.4886	3.74443	4.0578	4.35708	4.20538	4.70899	4.74362	5.05614	4.79707	5.17012	5.61239	5.20324	4.84126	4.8236	5.03008	4.51796	4.60206
Gcg	6.59252e-10	2.69099	2.14095	2.47286	3.26757	3.15945	2.0533	8.36	7.03808	7.45523	6.31676	9.01083	7.48824	7.5127	6.57315	7.28621	8.15681	7.76848	5.09946	6.63443	2.68929	5.53149	7.43646	5.30937	6.03171	6.89689	7.22227	5.35088	5.91902	6.91505	5.93725	4.83296	5.5829	5.95071	5.31934	2.29519
Gdnf	1.25878e-11	2.9186	2.63633	2.7608	2.55597	2.50645	2.65287	4.89633	4.53729	4.48442	4.70849	4.49033	4.31265	4.74998	4.26164	4.70132	4.51541	4.29419	4.40643	4.48803	3.00435	3.89087	4.24114	3.47566	4.30263	4.39686	5.12983	4.39777	4.78334	4.79416	4.96892	4.47595	4.63489	4.60146	4.17876	2.46395
Gfra1	0.0446109	1.54542	1.69199	1.93856	1.96485	2.26924	1.81926	1.94912	1.25819	1.82809	1.60379	1.91228	1.53203	1.42627	1.3579	1.36296	1.566	1.62524	1.37619	1.35783	1.2631	1.1107	1.09684	1.27115	1.40906	1.42988	1.69722	1.2172	1.24311	1.90253	1.7047	1.94915	1.61531	1.69283	1.99075	1.78884
Ghrl	5.75545e-05	4.57781	4.87126	4.29175	4.41856	3.7294	4.51278	7.04137	6.13556	6.31812	7.47636	4.5855	6.13559	7.18141	5.61845	5.43828	6.63134	6.2937	5.67817	6.05695	1.57594	6.04521	5.57188	4.73959	6.38573	6.04416	5.31065	6.32931	6.58439	5.22706	7.14481	6.58642	6.32306	6.89421	5.09787	1.32044
Hgf	0.00524011	6.00318	5.43088	6.58157	6.03833	7.27432	5.8863	7.38894	6.88891	6.72038	6.79992	8.51754	6.98593	7.04347	7.37117	8.11459	7.63715	7.55786	7.95474	6.76745	6.07625	6.68421	7.86236	6.35389	8.241	7.27999	9.81908	6.49073	7.91206	8.30845	7.75837	7.50895	7.17168	7.40064	7.77773	7.42177
Igsf3	0.00505009	4.21185	3.85012	4.65835	4.29832	5.43359	4.26374	5.33059	5.04849	4.77914	4.88837	6.65205	5.60391	5.31403	5.35819	6.01968	5.45835	5.06003	5.33739	4.42178	7.32115	4.21797	5.55441	5.07545	5.65292	4.84309	7.83856	4.4941	5.34257	6.42362	5.30134	5.2171	4.87653	5.04264	5.40538	7.52128
Il10*	0.215732	1.0321	0.92417	0.64393	-0.03211	1.33609	0.19933	0.25659	0.37867	0.44789	0.26415	0.30816	0.49788	-0.10398	0.36401	0.9013	0.41276	0.50949	0.41596	-0.05116	0.18748	0.10947	0.26327	-0.12701	0.35101	0.37117	3.0803	0.23494	0.76568	4.59451	0.15677	0.28857	0.79078	-0.45982	0.16668	0.57432
Il17a	0.00149249	1.54611	0.99838	1.3943	0.8458	1.32535	1.53509	1.83894	1.61375	1.39413	1.41197	2.97036	2.57775	3.28416	2.52876	3.5519	3.2831	3.2747	1.54831	1.67646	2.19932	3.1268	2.92974	2.27972	2.09509	2.82187	3.91696	2.7864	3.98488	2.58318	3.55546	2.80974	2.47865	2.5857	3.60561	3.06262
Il17f	0.00556336	0.7612	0.72178	0.73871	0.82092	0.96378	0.83633	1.0546	0.96382	0.88291	0.62339	1.3519	1.24	1.38827	1.21737	1.69945	1.80528	1.84348	1.25862	0.84581	1.45866	1.86781	1.96278	1.6812	1.31009	1.74918	2.56043	1.01179	2.37222	1.27032	1.83711	1.78973	1.00395	1.54689	1.94371	1.23258
Il1a*	0.935469	0.52879	-0.35807	0.61652	0.0329	1.2443	0.57098	-0.09005	0.69524	0.38063	0.39602	1.714	0.33606	0.18201	0.59656	0.07018	0.33897	0.55368	0.70694	0.51632	0.31193	0.1094	-0.76018	0.24415	0.01516	0.80947	1.23535	-0.08295	0.42574	1.04033	0.55816	-0.10292	-0.2602	-0.14838	-0.26207	0.13715
Il1b	0.769484	1.15695	0.78444	0.75707	0.89436	1.06122	0.97797	0.89589	1.11127	1.00087	0.74227	0.87417	0.89502	0.98148	0.71865	0.974	0.96837	0.86846	0.96015	0.75889	0.95327	0.5388	0.87874	0.58818	0.82675	0.74643	1.09638	0.56605	1.1799	1.75276	0.90821	0.9341	0.87246	1.02409	0.65733	0.66334
Il23r*	0.583317	1.10519	1.06477	1.58977	1.13706	1.03018	1.17455	1.24315	0.88829	1.10412	1.40636	1.35629	1.03566	1.08702	0.86016	1.28005	0.98991	1.51151	1.36123	1.16475	0.98016	0.90658	0.99751	0.90163	1.25909	1.10326	1.52586	0.80002	1.12673	1.33344	1.24069	1.0447	1.16147	1.26442	1.07833	1.22128
Il5*	0.770772	-1.53187	0.80901	-0.47239	0.50322	0.49181	-0.57239	0.40207	0.1152	0.07865	-0.74919	-0.93436	-0.62543	-0.02403	-0.34989	0.55465	-0.97286	-1.2614	-1.2718	0.54714	-0.63539	0.24732	-0.46562	-0.75295	0.20235	0.7009	0.35498	0.54645	-0.44464	0.06813	-1.08226	-0.61263	-0.49845	-0.20221	0.18901	-0.32984
Il6*	0.881284	1.01674	1.1307	1.28586	1.12155	1.28634	0.86627	1.22925	1.25635	1.12151	0.64001	0.79925	1.1382	1.22758	1.40972	1.01207	1.19594	0.98453	0.89211	1.11329	0.82782	0.66175	0.7574	0.58111	0.872	0.81984	1.24277	0.64071	1.0125	1.08474	0.92203	0.71225	0.96867	0.52581	0.4308	0.85754
Itgb1bp2	0.386705	0.73786	1.1086	1.10977	0.79213	1.65443	1.05692	0.94754	0.90238	0.85171	0.50113	0.8795	1.88342	1.24492	0.5883	1.07502	0.10004	0.35403	1.14602	2.85343	1.4325	0.41823	1.57408	1.07755	1.24114	1.2513	1.52888	0.62635	0.72723	1.44971	1.23356	0.91442	1.15768	0.4985	0.64534	1.30745
Itgb6	0.0121599	1.66827	1.22946	1.35718	1.34132	1.5405	1.43779	3.34394	2.15105	1.94471	1.69766	1.86926	1.9238	1.88782	1.56628	1.771	3.951	1.53671	1.28723	1.26731	1.88913	0.92152	2.05594	1.94875	1.35328	1.28219	1.69281	1.76703	1.93919	2.79084	2.02654	2.09557	1.94915	2.33676	2.0737	3.05765
Kitlg*	0.000219451	0.15582	0.08194	-0.11864	-0.23179	-0.02516	-0.0753	0.2087	0.56644	0.36019	0.54631	0.22902	0.47451	0.49107	0.27332	0.06872	0.7772	0.1446	0.26398	0.29418	-0.91892	0.05671	-0.01412	0.69663	-0.0178	-0.15428	0.36187	0.05162	0.39404	0.54846	-0.25755	0.06702	-0.37577	0.16498	-0.00024	-0.22321
Lgmn	0.00153688	6.36423	5.97281	6.24835	6.27173	6.43194	6.26654	6.65929	6.50328	6.48178	6.56502	6.74093	6.63492	6.53756	6.53661	6.66522	6.75051	6.71708	6.47485	6.48454	5.64414	6.20498	6.67241	6.33802	6.53629	6.59616	6.72202	6.59397	6.94303	6.84866	6.86996	6.78006	6.56978	6.61361	6.64435	5.06568
Lpl	0.414812	4.29285	4.27856	4.59626	4.50598	4.77812	4.62314	4.44311	4.70683	4.2738	4.76482	4.76348	4.65451	4.55568	4.84896	4.5013	4.45069	5.6958	5.6836	5.66765	4.35709	5.54442	4.99274	5.36377	6.17194	6.09775	5.5038	5.29643	4.95657	5.4975	5.35889	4.93948	4.85915	5.27747	4.77548	3.71857
Map2k6	0.0845792	1.96377	2.48395	2.71487	3.10697	4.16058	2.47187	3.08753	3.51252	3.96406	3.24368	3.69747	6.81146	3.86897	2.85115	2.85507	3.18419	2.58573	2.56333	6.54827	4.14911	2.5979	5.7311	4.42328	3.54079	2.49612	5.20301	2.65308	3.0466	5.30804	3.80529	3.65205	3.17567	2.82819	3.5488	2.46978
Matn2	0.000234476	4.29256	4.56035	4.49578	5.23564	5.05187	4.91285	5.82986	5.96496	6.36123	5.70662	5.84223	5.88762	6.0266	5.73754	5.91765	5.82518	5.7291	5.75987	5.57434	3.75816	5.20096	5.72956	5.11516	6.02903	5.92429	6.07294	5.88965	6.3437	6.68739	6.01596	6.35155	6.05464	5.86359	6.08308	2.86528
Mia	0.398897	1.85662	1.26686	1.78131	1.65774	1.87878	1.70805	6.39264	1.17663	1.3657	2.15363	1.77516	1.52984	1.64761	1.86591	2.01203	1.34457	1.76575	2.2419	1.67516	1.1243	1.62823	1.04798	1.65955	2.13391	2.55997	1.76353	1.773	1.94434	1.25632	2.63801	1.90123	1.82593	1.87742	0.79809	0.98736
Nadk	0.0133209	4.81191	5.41809	5.18609	5.58471	6.30148	5.95005	6.04518	6.38416	6.99671	5.81494	6.59732	9.12639	6.69701	6.06112	5.78698	6.56519	5.82241	5.23579	5.66361	2.76033	5.22813	8.39064	6.39025	6.00925	5.49278	7.63539	6.52048	6.64582	7.93942	7.51221	6.85478	6.72627	5.5831	6.16082	1.12156
Notch3	1.27451e-05	3.56104	3.01387	3.33191	3.20512	3.65406	3.38543	4.15038	4.42783	4.44185	4.06887	4.64304	4.41304	4.14628	4.33569	4.45703	4.42736	4.01803	3.89906	3.86004	2.89208	3.14314	4.15699	3.4673	3.92578	3.97821	4.20884	4.01939	4.36037	4.70972	4.27522	4.40232	4.12482	4.34894	4.2207	3.73186
Ntf3	0.000840795	1.31875	1.06363	1.83015	1.45316	2.00259	1.53689	2.19136	2.64139	2.3967	2.3018	2.32762	2.50652	2.58846	2.42903	2.40774	2.5349	2.787	2.83467	2.38296	1.12366	2.23285	2.72358	1.93386	2.66474	2.59021	2.95906	1.91829	2.35639	3.00239	2.76955	2.33958	2.32937	2.52631	1.82296	1.53758
Pak4*	0.205875	0.42972	0.68195	0.54297	0.59316	1.03758	1.10022	2.60538	0.69207	1.02034	0.78403	0.89266	1.50573	1.26577	0.13413	1.68229	0.17921	0.80778	0.96558	0.54038	0.98273	-0.03719	2.14453	0.76118	1.04307	0.79894	1.81201	0.36699	0.64634	1.56313	1.14278	0.2319	0.42384	1.26066	0.07026	0.84274
Parp1	0.00348373	2.60736	2.79156	2.70699	2.46495	3.69156	3.51331	3.80931	3.36096	3.65664	3.85972	4.68447	4.59583	4.35101	4.05604	3.2242	3.8072	3.62376	2.95965	3.51878	4.15719	2.938	5.05568	3.37171	4.10857	3.49512	4.21155	3.11695	3.89791	5.30115	4.23356	3.57269	3.44802	3.39967	3.20221	1.70066
Pdgfb	0.0114719	3.3241	3.02562	3.99607	3.39294	4.91361	3.34326	4.67829	4.13168	4.05841	4.13475	6.25901	4.84097	4.62288	4.60716	5.3445	4.7296	4.21224	4.67938	3.55899	6.88851	3.38313	4.81341	4.44401	5.00559	3.91364	7.28948	3.28699	4.51811	5.76356	4.4615	4.39059	3.89376	4.2858	4.68256	6.93275
Pla2g4a	1.52259e-05	2.79347	2.9183	2.59715	2.70071	3.29524	2.56393	3.94997	3.48102	3.53608	3.71198	4.0643	4.27042	4.47711	3.47701	3.75453	3.806	3.37694	3.19682	3.32701	3.81542	3.06776	3.98954	3.28395	4.04545	3.41108	4.42036	3.61744	3.96604	4.72803	3.82982	3.91121	3.82212	3.94517	3.40569	2.58256
Plin1	6.35535e-07	-0.56991	0.27897	0.81538	0.72868	0.31053	1.03835	3.78113	3.32823	4.01658	3.83805	3.52999	4.77876	4.03831	4.21178	3.47351	3.18982	3.71451	3.0497	6.01562	1.39022	2.73141	4.48184	2.79975	4.30031	3.0023	4.40952	3.13891	3.32151	6.6145	4.35401	3.07709	3.69482	4.01551	2.93766	0.33882
Plxna4	0.0537723	1.94579	1.92557	2.00049	1.79617	1.94845	1.63846	2.11569	2.00982	1.87188	1.83045	2.34059	2.93552	3.78317	2.39043	2.14565	1.75838	2.4718	2.52963	2.60734	3.94461	2.55101	2.44008	2.45241	3.46537	2.65464	3.83569	2.73143	2.5304	2.38597	2.6311	2.96237	2.88876	2.53205	2.03561	2.66741
Ppp1r2*	0.349886	-0.18081	-0.52025	0.30463	0.69625	0.99943	0.08843	-0.02489	0.6699	1.66649	-0.09104	0.57318	1.92356	0.01781	-0.60166	0.28886	1.2336	0.00551	0.30643	1.82489	0.05445	-0.26192	1.39412	0.0169	0.66725	-0.25508	2.74112	-0.88459	0.00895	2.07463	0.48752	0.3932	-0.0922	0.15006	0.44416	-0.23429
Prdx5	4.14073e-05	0.62199	0.74704	0.68746	0.805	1.21653	0.7622	2.0993	1.11941	1.50012	1.84502	2.12589	2.94777	2.04153	1.58211	1.58692	1.9052	1.62802	1.32205	1.5672	2.45282	1.40634	2.53426	2.0565	2.19289	1.4728	3.16559	1.42041	1.7481	3.07287	1.92787	1.36819	1.37731	1.45811	1.22943	1.45085
Qdpr	0.00018667	8.88314	9.36512	8.75502	8.70153	9.87789	8.84196	10.2989	10.1922	10.8981	10.2103	10.5661	11.4553	10.3405	9.79932	9.76985	10.4863	8.91112	8.79534	9.41482	8.78959	8.47727	10.9965	10.3272	9.59615	8.70605	9.90523	9.61208	9.73541	11.0047	10.3938	10.1546	9.82773	9.6628	9.91666	9.08441
Rgma	0.00738377	2.85382	2.47736	2.73156	2.64349	2.97382	2.52881	2.37611	2.26654	1.99799	2.43143	2.70924	2.36125	2.48066	2.5946	2.36487	2.11502	2.18078	2.7642	2.06571	2.65411	2.14284	2.04874	2.7961	2.80479	2.76212	3.06197	2.53537	2.78839	2.6809	2.7054	2.62372	2.53854	2.53208	2.27412	2.99447
Riox2	0.0310755	2.00569	2.46661	2.73749	2.11312	3.62954	2.88557	3.80154	2.96213	3.53262	3.06022	4.00379	4.92219	3.42676	2.3772	2.96496	3.33732	2.17344	2.33104	3.11598	2.83282	2.34246	4.45143	3.57777	3.65437	2.93058	2.90516	2.97138	3.79204	4.77283	4.46612	3.79149	3.18132	2.89019	3.56951	2.47005
S100a4	0.0819713	6.7158	6.78638	6.63351	6.58929	7.00469	6.60385	6.20472	6.44996	5.94308	6.01426	6.56899	6.70145	7.3051	6.61457	6.46041	6.35039	6.76995	6.7047	6.71872	9.11209	6.37634	6.82889	6.74724	7.27048	6.72746	7.3165	6.40559	6.85501	6.93063	6.99058	6.64699	6.28325	6.33095	6.41546	9.33063
Sez6l2	0.00777344	5.17037	4.79418	5.11214	5.20554	5.53351	5.08687	5.68301	5.5318	5.46688	5.44831	5.90976	5.3179	5.45482	5.25289	5.56154	5.81105	5.33088	5.52152	5.29187	3.01898	4.73923	5.46886	5.24304	5.73216	5.55411	5.9293	5.85799	5.7455	5.98716	5.86628	5.85796	5.6723	5.48286	5.60135	3.41297
Snap29	0.00285679	5.00732	5.87486	5.18675	5.46583	6.36314	6.08279	6.60021	6.23951	7.08008	6.53554	6.62067	8.81082	7.86346	6.51207	6.14684	6.52766	5.78161	5.27614	6.29901	6.4893	5.23315	7.57787	6.61788	6.89834	5.78756	8.02603	6.31118	5.84108	7.11114	6.76843	6.60191	6.06132	6.2548	5.7861	3.46425
Tgfa	0.287116	5.30111	5.22315	4.7156	5.60048	6.01751	5.7545	5.83236	4.9424	5.2861	5.73485	6.01176	6.06011	5.66822	5.82971	5.78399	5.65105	5.10782	5.8295	4.82213	4.16147	4.69362	4.84054	5.06853	6.64441	5.30625	6.34558	5.1924	5.79414	5.9343	6.29224	5.53752	5.14409	5.19543	5.10911	5.41055
Tgfb1	0.028575	2.90258	2.84746	3.32157	2.86326	4.34007	3.10108	4.16144	3.459	4.22298	3.69389	4.39071	3.95204	3.59193	3.56173	4.45421	3.86303	3.91189	4.4574	3.68016	2.57414	3.73597	4.83971	3.41238	5.01942	3.89764	7.22566	3.79354	4.84672	4.39773	4.35747	4.27081	4.24426	4.2676	4.10113	1.74023
Tgfbr3	0.0390076	11.5224	11.3397	11.5391	11.4833	11.6314	11.5125	11.7035	11.6071	11.5712	11.5529	11.6803	11.5971	11.5666	11.5832	11.6352	11.6239	11.6163	11.6953	11.5797	11.2432	11.3419	11.5519	11.4807	11.6461	11.5751	11.7309	11.411	11.6363	11.6248	11.6013	11.5507	11.5233	11.6001	11.5572	11.2263
Tnf*	0.25173	-0.18885	0.09235	-0.41868	-0.07371	0.02074	0.12866	0.1882	0.26085	0.71613	-0.37272	-0.02792	0.81536	-0.25161	-0.00066	-0.438	0.26722	-0.20451	0.2241	0.19064	0.50834	0.18365	0.22768	0.06341	-0.20284	0.37053	-0.04506	-0.21156	0.1585	-0.21742	-0.11925	-0.11175	0.31744	0.08807	-0.04118	-0.05549
Tnfrsf11b	1.50795e-05	1.21542	0.87653	1.23897	1.28186	1.33433	0.99181	2.01186	1.83537	1.94411	1.67658	1.63099	2.08667	2.11377	1.56223	2.00352	1.61059	1.62844	1.99894	1.82764	1.32192	1.65078	1.94761	1.82443	2.09068	2.29909	2.23219	1.83667	2.06296	1.89118	1.85958	1.56292	2.10886	1.86424	1.64009	1.78851
Tnfrsf12a	0.131605	3.0908	2.77542	2.75514	2.83104	3.11651	2.92948	3.33943	2.62444	2.7227	3.31489	3.15748	3.25748	3.29954	2.93422	3.03112	3.11992	2.91914	3.70528	2.6817	1.55917	2.68344	2.4612	2.41562	3.13564	3.19271	3.5627	3.14752	3.64624	3.80294	4.08985	3.28657	3.07467	3.30967	2.86647	2.52782
Tnfsf12	0.0210819	3.77709	3.32916	3.35836	3.66738	4.03857	3.69106	3.91525	3.74753	3.73135	4.11815	4.32642	3.95433	3.73765	4.10352	4.19009	4.20971	4.19833	4.27074	3.79803	2.265	3.11951	4.07181	3.27421	4.06695	3.96972	5.37402	3.76166	4.59134	4.54015	4.38009	4.1713	3.89256	4.24873	3.78615	3.24268
Tnni3	0.000948385	0.53944	0.63133	1.43538	1.41918	2.0641	0.87532	2.31016	3.70779	2.23764	2.82226	1.56072	3.19492	3.98011	3.885	2.30036	1.41346	1.75267	3.53054	5.98356	-0.11766	1.93928	3.15355	0.85697	3.67051	3.16039	3.11397	2.90268	2.87068	4.28649	4.50508	2.87385	3.74174	2.80695	2.07284	0.35339
Tnr	3.53748e-05	3.56705	2.83077	3.46938	3.17999	3.33282	3.32842	4.07773	4.31748	4.27646	4.16545	4.61838	3.91043	3.97912	3.66329	4.26529	4.83439	3.68841	3.79388	3.40625	2.92694	3.07695	3.8645	3.71562	3.68855	3.81171	4.22832	4.13212	3.87019	4.51919	3.97408	4.58845	3.77346	3.86091	4.4974	4.12229
Tpp1	0.0484059	1.42894	1.32414	1.55825	1.11643	1.72964	1.39373	4.62658	1.92661	1.62728	1.38902	1.63125	1.9706	1.79417	1.87134	2.01306	2.13635	1.78272	1.53972	1.70715	1.39619	1.32926	1.73068	1.51492	1.59736	1.74702	2.33055	1.79285	2.15937	2.24581	2.16137	1.89765	1.47355	1.82825	1.71973	1.58292
Vegfd	2.85131e-07	2.89094	2.66196	2.95798	2.83166	3.10898	2.8597	3.84038	3.47916	3.63169	3.49934	4.07479	3.82176	3.62371	3.54253	3.70178	3.89958	3.93295	3.87795	3.80043	4.06466	3.25783	3.83392	4.18084	3.69245	3.64766	4.31296	3.69407	3.97713	3.85012	3.91988	3.83102	3.40497	3.62438	3.8396	4.28781
Vsig2	8.00255e-05	2.68981	2.65726	2.30282	2.99989	2.57385	2.96862	4.01543	3.41004	3.33019	3.54056	3.76676	3.55827	3.47858	3.57066	3.56614	3.37434	3.18667	3.11721	2.8205	2.32776	2.63989	2.92291	3.10826	3.68679	3.8838	4.04715	3.36538	2.78335	2.93298	2.98732	3.23307	2.95616	3.03094	3.02061	2.77538
Wfikkn2	0.0358629	8.09201	7.66743	8.12882	8.15664	8.2088	8.09239	8.19673	8.26338	8.13322	8.15437	8.68474	8.19144	8.09282	8.28673	8.41492	8.62004	8.25227	8.23421	8.09778	7.47878	7.75223	7.94994	7.72338	8.05898	8.25081	8.73375	8.2927	8.59827	8.71471	8.50032	8.5253	8.31726	8.19826	8.38164	8.29838
Wisp1	0.00306716	1.8847	1.64914	1.56557	1.99827	1.89588	1.92589	2.29246	1.84599	2.21978	2.16624	2.33436	1.9482	2.20915	2.14415	2.21574	2.14856	2.22066	2.57132	1.85245	1.1003	1.78943	2.03822	1.73269	2.33443	2.47634	2.50783	2.15013	2.70024	2.35662	2.68404	2.28337	2.18687	2.32409	1.8778	1.68059
Yes1	0.0969916	0.00816	-0.18017	0.40878	0.19601	0.96137	0.5734	0.66263	0.5017	0.74214	0.44246	0.93583	1.91089	0.30198	0.73824	0.43395	0.60282	0.03959	0.2951	0.32423	-0.45353	0.36032	1.18466	0.57459	0.38643	0.43224	1.27911	-0.20276	0.74034	1.00639	0.45597	0.75775	0.39173	0.22263	0.13821	-0.19996

## Sheet: Info
Samples with expression <LOD (limit of detection) are marked with an asterisk (*)
