# Supplementary material for: Treatment effects of soluble guanylate cyclase modulation on diabetic kidney disease at single-cell resolution
Source: Cell Rep Med. 2023 Apr 5;4(4):100992. doi: 10.1016/j.xcrm.2023.100992 (PMC10140477; doi:10.1016/j.xcrm.2023.100992)
Supplement: Data S2. DEGs all clusters, related to Figure 2 [file mmc3.xlsx]

## Sheet: Suppl. Data 2
	p_val	avg_log2FC	pct.1	pct.2	p_val_adj	cluster	gene
1	0	3.88555	0.843	0.12	0	01__GEC(Meis2+)	Meis2
2	0	3.80107	0.791	0.061	0	01__GEC(Meis2+)	Emcn
3	0	3.77162	0.735	0.066	0	01__GEC(Meis2+)	Adgrl4
4	0	3.67856	0.806	0.102	0	01__GEC(Meis2+)	Flt1
5	0	3.65392	0.791	0.085	0	01__GEC(Meis2+)	Ebf1
6	0	3.51752	0.713	0.068	0	01__GEC(Meis2+)	Ldb2
7	0	3.30767	0.678	0.032	0	01__GEC(Meis2+)	Shank3
8	0	3.2853	0.622	0.05	0	01__GEC(Meis2+)	Cped1
9	0	3.26983	0.666	0.034	0	01__GEC(Meis2+)	Dysf
10	0	3.24086	0.698	0.052	0	01__GEC(Meis2+)	Ptprb
11	0	3.23622	0.662	0.045	0	01__GEC(Meis2+)	Prkch
12	0	3.2002	0.635	0.03	0	01__GEC(Meis2+)	Arhgap31
13	0	3.11724	0.597	0.039	0	01__GEC(Meis2+)	Tek
14	0	3.11344	0.663	0.045	0	01__GEC(Meis2+)	Eng
15	0	2.96708	0.396	0.023	0	01__GEC(Meis2+)	Tll1
16	0	2.9467	0.541	0.015	0	01__GEC(Meis2+)	Ptpru
17	0	2.90797	0.47	0.023	0	01__GEC(Meis2+)	Cyyr1
18	0	2.8316	0.648	0.144	0	01__GEC(Meis2+)	Plpp1
19	0	2.82529	0.531	0.012	0	01__GEC(Meis2+)	Egfl7
20	0	2.71103	0.796	0.229	0	01__GEC(Meis2+)	Ptprm
21	0	2.68781	0.48	0.014	0	01__GEC(Meis2+)	Exoc3l2
22	0	2.68511	0.567	0.077	0	01__GEC(Meis2+)	Tcf7l1
23	0	2.67857	0.533	0.044	0	01__GEC(Meis2+)	Rapgef4
24	0	2.67638	0.511	0.02	0	01__GEC(Meis2+)	Fgd5
25	0	2.66982	0.553	0.059	0	01__GEC(Meis2+)	Heg1
26	0	2.63868	0.532	0.076	0	01__GEC(Meis2+)	Ehd4
27	0	2.61575	0.754	0.263	0	01__GEC(Meis2+)	Tcf4
28	0	2.5894	0.483	0.039	0	01__GEC(Meis2+)	Kdr
29	0	2.57502	0.479	0.024	0	01__GEC(Meis2+)	Plxnd1
30	0	2.54099	0.525	0.064	0	01__GEC(Meis2+)	Dlc1
31	0	2.52606	0.441	0.016	0	01__GEC(Meis2+)	Clec1a
32	0	2.46482	0.437	0.052	0	01__GEC(Meis2+)	Elmo1
33	0	2.4413	0.385	0.036	0	01__GEC(Meis2+)	Sema3d
34	0	2.38782	0.367	0.038	0	01__GEC(Meis2+)	Ltbp1
35	0	2.38437	0.441	0.041	0	01__GEC(Meis2+)	Zfp521
36	0	2.36556	0.627	0.186	0	01__GEC(Meis2+)	Plpp3
37	0	2.36423	0.308	0.034	0	01__GEC(Meis2+)	Cmahp
38	0	2.35199	0.487	0.053	0	01__GEC(Meis2+)	Tspan9
39	0	2.30751	0.623	0.239	0	01__GEC(Meis2+)	Arhgap26
40	0	2.3071	0.401	0.013	0	01__GEC(Meis2+)	Erg
41	0	2.30651	0.361	0.015	0	01__GEC(Meis2+)	Sncaip
42	0	2.29776	0.82	0.286	0	01__GEC(Meis2+)	Rbms3
43	0	2.29767	0.422	0.036	0	01__GEC(Meis2+)	Rcsd1
44	0	2.28577	0.36	0.023	0	01__GEC(Meis2+)	Rgcc
45	0	2.27985	0.409	0.043	0	01__GEC(Meis2+)	Hecw2
46	0	2.27197	0.481	0.063	0	01__GEC(Meis2+)	Fli1
47	0	2.24797	0.662	0.169	0	01__GEC(Meis2+)	Hip1
48	0	2.23984	0.55	0.145	0	01__GEC(Meis2+)	AABR07021704.1
49	0	2.20153	0.511	0.108	0	01__GEC(Meis2+)	Chst11
50	0	2.17636	0.409	0.066	0	01__GEC(Meis2+)	Tmtc1
51	0	2.17313	0.493	0.128	0	01__GEC(Meis2+)	Rarb
52	0	2.16618	0.39	0.03	0	01__GEC(Meis2+)	Calcrl
53	0	2.16001	0.399	0.031	0	01__GEC(Meis2+)	Dock6
54	0	2.15167	0.348	0.018	0	01__GEC(Meis2+)	P2rx7
55	0	2.13458	0.346	0.05	0	01__GEC(Meis2+)	Nuak1
56	0	2.10011	0.372	0.027	0	01__GEC(Meis2+)	Stard9
57	0	2.08677	0.406	0.058	0	01__GEC(Meis2+)	Nav1
58	0	2.08636	0.356	0.021	0	01__GEC(Meis2+)	Emid1
59	0	2.07623	0.322	0.029	0	01__GEC(Meis2+)	Il1r1
60	0	2.04806	0.355	0.024	0	01__GEC(Meis2+)	Rhoj
61	0	2.03796	0.422	0.054	0	01__GEC(Meis2+)	Mef2c
62	0	2.03188	0.499	0.111	0	01__GEC(Meis2+)	Epas1
63	0	2.00341	0.357	0.027	0	01__GEC(Meis2+)	Prex2
64	0	1.99542	0.39	0.081	0	01__GEC(Meis2+)	Inpp4b
65	0	1.98065	0.466	0.116	0	01__GEC(Meis2+)	Tgfbr2
66	0	1.97555	0.276	0.021	0	01__GEC(Meis2+)	AABR07044049.1
67	0	1.94362	0.36	0.048	0	01__GEC(Meis2+)	Lmcd1
68	0	1.91875	0.345	0.041	0	01__GEC(Meis2+)	Rapgef5
69	0	1.91471	0.529	0.129	0	01__GEC(Meis2+)	Acer2
70	0	1.90765	0.441	0.125	0	01__GEC(Meis2+)	Mcf2l
71	0	1.88865	0.36	0.052	0	01__GEC(Meis2+)	Clic5
72	0	1.88375	0.531	0.175	0	01__GEC(Meis2+)	Dock9
73	0	1.88157	0.555	0.219	0	01__GEC(Meis2+)	Ptprg
74	0	1.8709	0.38	0.078	0	01__GEC(Meis2+)	Pbx1
75	0	1.85957	0.244	0.006	0	01__GEC(Meis2+)	Grik4
76	0	1.85164	0.36	0.063	0	01__GEC(Meis2+)	Ednrb
77	0	1.84254	0.291	0.019	0	01__GEC(Meis2+)	Cd200
78	0	1.83774	0.289	0.009	0	01__GEC(Meis2+)	Notch4
79	0	1.83377	0.921	0.604	0	01__GEC(Meis2+)	Macf1
80	0	1.83208	0.306	0.027	0	01__GEC(Meis2+)	RGD1309104
81	0	1.83009	0.287	0.013	0	01__GEC(Meis2+)	Pde2a
82	0	1.82919	0.611	0.259	0	01__GEC(Meis2+)	Kalrn
83	0	1.80741	0.301	0.028	0	01__GEC(Meis2+)	Zbtb46
84	0	1.79961	0.494	0.165	0	01__GEC(Meis2+)	Fam117b
85	0	1.79806	0.677	0.328	0	01__GEC(Meis2+)	Rbms1
86	0	1.79246	0.284	0.012	0	01__GEC(Meis2+)	Sh2d3c
87	0	1.79122	0.299	0.039	0	01__GEC(Meis2+)	Plvap
88	0	1.79082	0.377	0.091	0	01__GEC(Meis2+)	Plcb4
89	0	1.79039	0.391	0.099	0	01__GEC(Meis2+)	Resf1
90	0	1.78201	0.448	0.094	0	01__GEC(Meis2+)	Cdc14a
91	0	1.77716	0.321	0.031	0	01__GEC(Meis2+)	Elk3
92	0	1.77548	0.754	0.387	0	01__GEC(Meis2+)	Limch1
93	0	1.77012	0.415	0.109	0	01__GEC(Meis2+)	Zbtb16
94	0	1.7654	0.466	0.139	0	01__GEC(Meis2+)	Plxna2
95	0	1.7614	0.306	0.023	0	01__GEC(Meis2+)	Tie1
96	0	1.7597	0.286	0.017	0	01__GEC(Meis2+)	Npr1
97	0	1.75924	0.341	0.047	0	01__GEC(Meis2+)	Ttc28
98	0	1.75135	0.614	0.275	0	01__GEC(Meis2+)	Rasal2
99	0	1.73844	0.622	0.268	0	01__GEC(Meis2+)	Klf12
100	0	1.73558	0.271	0.01	0	01__GEC(Meis2+)	Rasip1
101	0	1.72663	0.268	0.019	0	01__GEC(Meis2+)	Slc9a3r2
102	0	1.72593	0.379	0.047	0	01__GEC(Meis2+)	Fyn
103	0	1.7203	0.614	0.103	0	01__GEC(Meis2+)	Adgrf5
104	0	1.70677	0.365	0.073	0	01__GEC(Meis2+)	Akt3
105	0	1.70392	0.252	0.014	0	01__GEC(Meis2+)	Myrip
106	0	1.69353	0.269	0.034	0	01__GEC(Meis2+)	Ceacam1
107	0	1.67039	0.436	0.124	0	01__GEC(Meis2+)	Itpkb
108	0	1.66936	0.277	0.028	0	01__GEC(Meis2+)	Nrp2
109	0	1.66391	0.367	0.066	0	01__GEC(Meis2+)	Ets1
110	0	1.66355	0.397	0.106	0	01__GEC(Meis2+)	Slco3a1
111	0	1.65521	0.721	0.349	0	01__GEC(Meis2+)	Utrn
112	0	1.64998	0.291	0.033	0	01__GEC(Meis2+)	Clic2
113	0	1.64798	0.251	0.036	0	01__GEC(Meis2+)	Aff3
114	0	1.64315	0.254	0.04	0	01__GEC(Meis2+)	Herc6
115	0	1.64292	0.276	0.022	0	01__GEC(Meis2+)	Amotl1
116	0	1.63822	0.238	0.008	0	01__GEC(Meis2+)	Cbfa2t3
117	0	1.63618	0.293	0.025	0	01__GEC(Meis2+)	Inpp5d
118	0	1.6352	0.217	0.024	0	01__GEC(Meis2+)	Efnb2
119	0	1.63069	0.234	0.007	0	01__GEC(Meis2+)	Zfp366
120	0	1.62274	0.27	0.032	0	01__GEC(Meis2+)	Jam3
121	0	1.6108	0.48	0.154	0	01__GEC(Meis2+)	Dnm3
122	0	1.61074	0.574	0.252	0	01__GEC(Meis2+)	Ankrd44
123	0	1.6094	0.424	0.137	0	01__GEC(Meis2+)	Rai14
124	0	1.59138	0.245	0.014	0	01__GEC(Meis2+)	Coro2b
125	0	1.58354	0.275	0.028	0	01__GEC(Meis2+)	Slfn4
126	0	1.58034	0.233	0.006	0	01__GEC(Meis2+)	She
127	0	1.58028	0.264	0.027	0	01__GEC(Meis2+)	Lrrc8c
128	0	1.57671	0.282	0.047	0	01__GEC(Meis2+)	Adarb1
129	0	1.57464	0.191	0.01	0	01__GEC(Meis2+)	Slc29a1
130	0	1.56945	0.284	0.039	0	01__GEC(Meis2+)	Rab31
131	0	1.56903	0.396	0.073	0	01__GEC(Meis2+)	Podxl
132	0	1.55922	0.283	0.087	0	01__GEC(Meis2+)	AABR07040864.1
133	0	1.55532	0.509	0.21	0	01__GEC(Meis2+)	Sh3bp5
134	0	1.54908	0.219	0.021	0	01__GEC(Meis2+)	Adamtsl2
135	0	1.53727	0.527	0.238	0	01__GEC(Meis2+)	Kif13a
136	0	1.53597	0.379	0.11	0	01__GEC(Meis2+)	Cmtm8
137	0	1.52274	0.275	0.053	0	01__GEC(Meis2+)	Pced1b
138	0	1.52122	0.286	0.044	0	01__GEC(Meis2+)	Ksr1
139	0	1.51151	0.243	0.025	0	01__GEC(Meis2+)	Notch1
140	0	1.51055	0.225	0.007	0	01__GEC(Meis2+)	Kank3
141	0	1.50838	0.155	0.01	0	01__GEC(Meis2+)	Sema3a
142	0	1.50502	0.276	0.072	0	01__GEC(Meis2+)	Fmo2
143	0	1.50198	0.221	0.006	0	01__GEC(Meis2+)	Arap3
144	0	1.50117	0.219	0.025	0	01__GEC(Meis2+)	AABR07073181.1
145	0	1.49889	0.238	0.021	0	01__GEC(Meis2+)	Afap1l1
146	0	1.49367	0.266	0.033	0	01__GEC(Meis2+)	Ly6e
147	0	1.48678	0.405	0.147	0	01__GEC(Meis2+)	RGD1308428
148	0	1.48479	0.287	0.058	0	01__GEC(Meis2+)	Snrk
149	0	1.47914	0.242	0.028	0	01__GEC(Meis2+)	AC095390.2
150	0	1.47802	0.493	0.231	0	01__GEC(Meis2+)	Bmpr2
151	0	1.47779	0.539	0.247	0	01__GEC(Meis2+)	Mtus1
152	0	1.47058	0.617	0.298	0	01__GEC(Meis2+)	Crim1
153	0	1.46832	0.254	0.033	0	01__GEC(Meis2+)	Rasgrp3
154	0	1.46493	0.363	0.117	0	01__GEC(Meis2+)	Nxn
155	0	1.46007	0.282	0.077	0	01__GEC(Meis2+)	Galnt10
156	0	1.4581	0.241	0.058	0	01__GEC(Meis2+)	Ror2
157	0	1.44832	0.232	0.074	0	01__GEC(Meis2+)	Smad6
158	0	1.44826	0.233	0.028	0	01__GEC(Meis2+)	Tmem204
159	0	1.4216	0.199	0.014	0	01__GEC(Meis2+)	Gvin1
160	0	1.41928	0.201	0.013	0	01__GEC(Meis2+)	Entpd1
161	0	1.41424	0.376	0.139	0	01__GEC(Meis2+)	Ncoa3
162	0	1.41101	0.172	0.015	0	01__GEC(Meis2+)	Itga8
163	0	1.39585	0.332	0.097	0	01__GEC(Meis2+)	Zeb1
164	0	1.39506	0.261	0.05	0	01__GEC(Meis2+)	Rgs3
165	0	1.38104	0.864	0.582	0	01__GEC(Meis2+)	Sptbn1
166	0	1.3736	0.283	0.082	0	01__GEC(Meis2+)	Tspan14
167	0	1.36642	0.172	0.016	0	01__GEC(Meis2+)	Rnf144a
168	0	1.36244	0.213	0.021	0	01__GEC(Meis2+)	Atp10a
169	0	1.35417	0.631	0.332	0	01__GEC(Meis2+)	Maml2
170	0	1.34245	0.194	0.029	0	01__GEC(Meis2+)	RGD1565355
171	0	1.33565	0.206	0.042	0	01__GEC(Meis2+)	Nostrin
172	0	1.33092	0.358	0.142	0	01__GEC(Meis2+)	Chn2
173	0	1.32947	0.187	0.015	0	01__GEC(Meis2+)	Zfp423
174	0	1.32633	0.263	0.066	0	01__GEC(Meis2+)	Stox2
175	0	1.32035	0.46	0.21	0	01__GEC(Meis2+)	Map4
176	0	1.31921	0.301	0.112	0	01__GEC(Meis2+)	Mid1
177	0	1.31761	0.482	0.236	0	01__GEC(Meis2+)	Pxn
178	0	1.31652	0.252	0.075	0	01__GEC(Meis2+)	Flrt2
179	0	1.31374	0.201	0.02	0	01__GEC(Meis2+)	Chst15
180	0	1.31278	0.172	0.003	0	01__GEC(Meis2+)	AABR07002677.2
181	0	1.31205	0.172	0.007	0	01__GEC(Meis2+)	Nos3
182	0	1.30034	0.405	0.164	0	01__GEC(Meis2+)	Srgap2
183	0	1.29989	0.183	0.011	0	01__GEC(Meis2+)	Fmnl3
184	0	1.29716	0.179	0.005	0	01__GEC(Meis2+)	Ushbp1
185	0	1.29333	0.353	0.133	0	01__GEC(Meis2+)	Uaca
186	0	1.29127	0.169	0.01	0	01__GEC(Meis2+)	Rasa4
187	0	1.28231	0.178	0.011	0	01__GEC(Meis2+)	Hs3st1
188	0	1.28039	0.383	0.158	0	01__GEC(Meis2+)	Peak1
189	0	1.27771	0.172	0.008	0	01__GEC(Meis2+)	Dennd2c
190	0	1.2713	0.405	0.193	0	01__GEC(Meis2+)	Zfp608
191	0	1.2658	0.177	0.007	0	01__GEC(Meis2+)	Flt4
192	0	1.26572	0.16	0.01	0	01__GEC(Meis2+)	Adgre5
193	0	1.26345	0.181	0.021	0	01__GEC(Meis2+)	Oasl2
194	0	1.26163	0.275	0.078	0	01__GEC(Meis2+)	Cpne8
195	0	1.25837	0.397	0.181	0	01__GEC(Meis2+)	Lima1
196	0	1.25321	0.288	0.085	0	01__GEC(Meis2+)	Fmnl2
197	0	1.23563	0.385	0.198	0	01__GEC(Meis2+)	Phlpp1
198	0	1.23112	0.271	0.096	0	01__GEC(Meis2+)	Rapgef1
199	0	1.22978	0.213	0.041	0	01__GEC(Meis2+)	Hdac7
200	0	1.22575	0.188	0.019	0	01__GEC(Meis2+)	Ramp3
201	0	1.22568	0.356	0.137	0	01__GEC(Meis2+)	Grk5
202	0	1.22562	0.281	0.089	0	01__GEC(Meis2+)	Tspan12
203	0	1.21765	0.188	0.028	0	01__GEC(Meis2+)	Prkd2
204	0	1.21407	0.197	0.026	0	01__GEC(Meis2+)	Filip1
205	0	1.21382	0.141	0.004	0	01__GEC(Meis2+)	Igdcc3
206	0	1.21243	0.192	0.031	0	01__GEC(Meis2+)	Fam219a
207	0	1.20351	0.279	0.1	0	01__GEC(Meis2+)	Bach2
208	0	1.20245	0.27	0.079	0	01__GEC(Meis2+)	Thsd7a
209	0	1.20131	0.192	0.042	0	01__GEC(Meis2+)	Ca8
210	0	1.19906	0.324	0.131	0	01__GEC(Meis2+)	Dgkh
211	0	1.19635	0.161	0.005	0	01__GEC(Meis2+)	Nova2
212	0	1.19568	0.173	0.012	0	01__GEC(Meis2+)	Prex1
213	0	1.19565	0.172	0.015	0	01__GEC(Meis2+)	Sema3f
214	0	1.19302	0.364	0.147	0	01__GEC(Meis2+)	Map4k4
215	0	1.1889	0.157	0.01	0	01__GEC(Meis2+)	Acvrl1
216	0	1.18854	0.389	0.176	0	01__GEC(Meis2+)	Dab2ip
217	0	1.18499	0.148	0.02	0	01__GEC(Meis2+)	Hmcn1
218	0	1.18422	0.334	0.134	0	01__GEC(Meis2+)	Tgfbr3
219	0	1.1744	0.157	0.01	0	01__GEC(Meis2+)	Rnf157
220	0	1.17373	0.184	0.045	0	01__GEC(Meis2+)	Plxna4
221	0	1.17055	0.233	0.077	0	01__GEC(Meis2+)	Cemip2
222	0	1.16218	0.157	0.009	0	01__GEC(Meis2+)	Fat4
223	0	1.16013	0.435	0.236	0	01__GEC(Meis2+)	Rbfox2
224	0	1.15826	0.189	0.031	0	01__GEC(Meis2+)	Plscr4
225	0	1.15797	0.182	0.023	0	01__GEC(Meis2+)	Dpysl2
226	0	1.15591	0.183	0.023	0	01__GEC(Meis2+)	Esam
227	0	1.15573	0.183	0.021	0	01__GEC(Meis2+)	St3gal1
228	0	1.15558	0.296	0.129	0	01__GEC(Meis2+)	Epb41l4a
229	0	1.15051	0.122	0.004	0	01__GEC(Meis2+)	Tmem26
230	0	1.14332	0.169	0.017	0	01__GEC(Meis2+)	Slc43a3
231	0	1.14243	0.119	0.024	0	01__GEC(Meis2+)	Bmp6
232	0	1.13779	0.178	0.031	0	01__GEC(Meis2+)	Arhgef15
233	0	1.13618	0.2	0.037	0	01__GEC(Meis2+)	Fgd6
234	0	1.1309	0.344	0.141	0	01__GEC(Meis2+)	Lrch1
235	0	1.12971	0.159	0.013	0	01__GEC(Meis2+)	Sipa1
236	0	1.12966	0.479	0.288	0	01__GEC(Meis2+)	Rapgef2
237	0	1.12737	0.356	0.194	0	01__GEC(Meis2+)	Lamc1
238	0	1.12517	0.387	0.192	0	01__GEC(Meis2+)	Yes1
239	0	1.12299	0.318	0.143	0	01__GEC(Meis2+)	Rassf3
240	0	1.11777	0.251	0.092	0	01__GEC(Meis2+)	Pitpnm2
241	0	1.11696	0.177	0.033	0	01__GEC(Meis2+)	Tcim
242	0	1.10162	0.236	0.075	0	01__GEC(Meis2+)	Schip1
243	0	1.0998	0.195	0.047	0	01__GEC(Meis2+)	Smtn
244	0	1.09578	0.161	0.013	0	01__GEC(Meis2+)	Cdh5
245	0	1.09506	0.432	0.266	0	01__GEC(Meis2+)	Plcb1
246	0	1.09392	0.21	0.06	0	01__GEC(Meis2+)	Arhgef26
247	0	1.08153	0.148	0.011	0	01__GEC(Meis2+)	Dram1
248	0	1.08035	0.338	0.165	0	01__GEC(Meis2+)	Fam53b
249	0	1.07718	0.341	0.157	0	01__GEC(Meis2+)	Zfhx3
250	0	1.07297	0.293	0.137	0	01__GEC(Meis2+)	Sox13
251	0	1.07228	0.255	0.089	0	01__GEC(Meis2+)	Pdgfd
252	0	1.06894	0.228	0.053	0	01__GEC(Meis2+)	RT1-CE4
253	0	1.0677	0.551	0.388	0	01__GEC(Meis2+)	Ppp3ca
254	0	1.06315	0.473	0.269	0	01__GEC(Meis2+)	Cdc42bpa
255	0	1.06106	0.353	0.171	0	01__GEC(Meis2+)	Asap2
256	0	1.05838	0.462	0.28	0	01__GEC(Meis2+)	Mef2a
257	0	1.05793	0.272	0.125	0	01__GEC(Meis2+)	Samd5
258	0	1.0575	0.145	0.012	0	01__GEC(Meis2+)	Parvb
259	0	1.05717	0.299	0.145	0	01__GEC(Meis2+)	RGD1306556
260	0	1.05662	0.346	0.177	0	01__GEC(Meis2+)	Stard13
261	0	1.05327	0.229	0.078	0	01__GEC(Meis2+)	Epn2
262	0	1.05284	0.238	0.076	0	01__GEC(Meis2+)	Zc3hav1
263	0	1.05	0.132	0.011	0	01__GEC(Meis2+)	Lipe
264	0	1.04402	0.218	0.074	0	01__GEC(Meis2+)	Rnf213
265	0	1.04369	0.244	0.086	0	01__GEC(Meis2+)	Ece1
266	0	1.03986	0.152	0.019	0	01__GEC(Meis2+)	St3gal4
267	0	1.03948	0.146	0.018	0	01__GEC(Meis2+)	Zcchc24
268	0	1.03933	0.335	0.139	0	01__GEC(Meis2+)	Slfn5
269	0	1.03582	0.354	0.203	0	01__GEC(Meis2+)	Adgrl2
270	0	1.03356	0.143	0.011	0	01__GEC(Meis2+)	Nlrp1a
271	0	1.02978	0.16	0.032	0	01__GEC(Meis2+)	F8
272	0	1.02345	0.275	0.122	0	01__GEC(Meis2+)	Luzp1
273	0	1.02028	0.212	0.059	0	01__GEC(Meis2+)	Nectin2
274	0	1.01483	0.138	0.017	0	01__GEC(Meis2+)	Sh2d4b
275	0	1.01421	0.118	0.026	0	01__GEC(Meis2+)	Pgm5
276	0	1.01054	0.359	0.144	0	01__GEC(Meis2+)	Ppp1r16b
277	0	1.0049	0.135	0.008	0	01__GEC(Meis2+)	Tead4
278	0	1.0026	0.212	0.077	0	01__GEC(Meis2+)	Cables1
279	0	1.00175	0.386	0.21	0	01__GEC(Meis2+)	Dennd3
280	0	1.00091	0.449	0.277	0	01__GEC(Meis2+)	Herc1
281	0	1.00041	0.134	0.007	0	01__GEC(Meis2+)	Cd34
282	0	0.998273	0.451	0.282	0	01__GEC(Meis2+)	Gnaq
283	0	0.997393	0.199	0.047	0	01__GEC(Meis2+)	RT1-T24-4
284	0	0.991318	0.159	0.064	0	01__GEC(Meis2+)	Sgcd
285	0	0.984632	0.426	0.236	0	01__GEC(Meis2+)	Clec2g
286	0	0.984537	0.136	0.007	0	01__GEC(Meis2+)	Lgals9
287	0	0.981585	0.123	0.013	0	01__GEC(Meis2+)	Ada
288	0	0.980834	0.298	0.156	0	01__GEC(Meis2+)	Znrf1
289	0	0.979998	0.419	0.225	0	01__GEC(Meis2+)	Arhgap29
290	0	0.979884	0.25	0.096	0	01__GEC(Meis2+)	Dock4
291	0	0.977661	0.352	0.187	0	01__GEC(Meis2+)	Arglu1
292	0	0.975299	0.227	0.083	0	01__GEC(Meis2+)	Tmod3
293	0	0.97359	0.257	0.121	0	01__GEC(Meis2+)	Nipal2
294	0	0.971962	0.176	0.054	0	01__GEC(Meis2+)	Ppp1r13b
295	0	0.970958	0.135	0.018	0	01__GEC(Meis2+)	Tshz3
296	0	0.962728	0.146	0.02	0	01__GEC(Meis2+)	Clec14a
297	0	0.960055	0.576	0.404	0	01__GEC(Meis2+)	Nfat5
298	0	0.960011	0.207	0.068	0	01__GEC(Meis2+)	Ephb4
299	0	0.958244	0.135	0.016	0	01__GEC(Meis2+)	Mcam
300	0	0.955912	0.203	0.07	0	01__GEC(Meis2+)	Sh3pxd2a
301	0	0.948545	0.212	0.063	0	01__GEC(Meis2+)	Tgm2
302	0	0.947143	0.324	0.171	0	01__GEC(Meis2+)	Cdk17
303	0	0.946941	0.254	0.136	0	01__GEC(Meis2+)	Zfp710
304	0	0.946926	0.13	0.013	0	01__GEC(Meis2+)	Bace2
305	0	0.945092	0.53	0.349	0	01__GEC(Meis2+)	Dock1
306	0	0.944722	0.312	0.165	0	01__GEC(Meis2+)	Rsu1
307	0	0.942286	0.136	0.021	0	01__GEC(Meis2+)	Arhgap23
308	0	0.940159	0.428	0.241	0	01__GEC(Meis2+)	Pdzd2
309	0	0.936421	0.263	0.114	0	01__GEC(Meis2+)	Plekhg1
310	0	0.936278	0.117	0.008	0	01__GEC(Meis2+)	Ston1
311	0	0.936106	0.28	0.143	0	01__GEC(Meis2+)	Git2
312	0	0.935578	0.104	0.003	0	01__GEC(Meis2+)	Col13a1
313	0	0.932244	0.167	0.042	0	01__GEC(Meis2+)	Klf7
314	0	0.932052	0.211	0.074	0	01__GEC(Meis2+)	Xdh
315	0	0.931865	0.123	0.009	0	01__GEC(Meis2+)	Mmrn2
316	0	0.927912	0.213	0.065	0	01__GEC(Meis2+)	Fry
317	0	0.926923	0.331	0.194	0	01__GEC(Meis2+)	Foxo1
318	0	0.924406	0.195	0.075	0	01__GEC(Meis2+)	Rassf9
319	0	0.924317	0.235	0.107	0	01__GEC(Meis2+)	Mvb12b
320	0	0.922829	0.233	0.106	0	01__GEC(Meis2+)	Sgk1
321	0	0.921867	0.145	0.037	0	01__GEC(Meis2+)	Dapk2
322	0	0.92162	0.125	0.027	0	01__GEC(Meis2+)	Ephb1
323	0	0.919641	0.378	0.231	0	01__GEC(Meis2+)	Parva
324	0	0.919138	0.115	0.004	0	01__GEC(Meis2+)	Tnfrsf26
325	0	0.915953	0.168	0.047	0	01__GEC(Meis2+)	Stxbp1
326	0	0.911902	0.109	0.004	0	01__GEC(Meis2+)	Bcl6b
327	0	0.909564	0.134	0.025	0	01__GEC(Meis2+)	Colgalt2
328	0	0.90388	0.108	0.008	0	01__GEC(Meis2+)	Runx1t1
329	0	0.901716	0.331	0.186	0	01__GEC(Meis2+)	Cyth1
330	0	0.900766	0.191	0.081	0	01__GEC(Meis2+)	Gse1
331	0	0.899827	0.333	0.17	0	01__GEC(Meis2+)	Lyn
332	0	0.899108	0.227	0.1	0	01__GEC(Meis2+)	Inpp5a
333	0	0.897372	0.215	0.091	0	01__GEC(Meis2+)	Lamb2
334	0	0.895713	0.117	0.028	0	01__GEC(Meis2+)	Ptn
335	0	0.894392	0.209	0.092	0	01__GEC(Meis2+)	Ubash3b
336	0	0.89436	0.391	0.236	0	01__GEC(Meis2+)	Pde8a
337	0	0.891287	0.119	0.015	0	01__GEC(Meis2+)	Sybu
338	0	0.888313	0.14	0.025	0	01__GEC(Meis2+)	Slfn2
339	0	0.88809	0.117	0.016	0	01__GEC(Meis2+)	Tnfaip2
340	0	0.887283	0.307	0.152	0	01__GEC(Meis2+)	Lims2
341	0	0.886893	0.414	0.27	0	01__GEC(Meis2+)	Ralgapa1
342	0	0.886553	0.179	0.066	0	01__GEC(Meis2+)	Tecpr1
343	0	0.884802	0.112	0.007	0	01__GEC(Meis2+)	Palmd
344	0	0.88297	0.107	0.01	0	01__GEC(Meis2+)	Unc5c
345	0	0.88184	0.121	0.022	0	01__GEC(Meis2+)	Prtfdc1
346	0	0.879927	0.448	0.317	0	01__GEC(Meis2+)	RGD1565616
347	0	0.87789	0.259	0.136	0	01__GEC(Meis2+)	Prkce
348	0	0.875441	0.121	0.019	0	01__GEC(Meis2+)	Dclk2
349	0	0.8748	0.389	0.236	0	01__GEC(Meis2+)	Hpcal1
350	0	0.872292	0.222	0.101	0	01__GEC(Meis2+)	Smurf2
351	0	0.871513	0.114	0.006	0	01__GEC(Meis2+)	Abi3
352	0	0.871247	0.348	0.217	0	01__GEC(Meis2+)	Anks1a
353	0	0.869745	0.145	0.034	0	01__GEC(Meis2+)	Stx2
354	0	0.868997	0.395	0.252	0	01__GEC(Meis2+)	Ptk2
355	0	0.868792	0.181	0.066	0	01__GEC(Meis2+)	Scarf1
356	0	0.868433	0.305	0.174	0	01__GEC(Meis2+)	Acap2
357	0	0.867414	0.451	0.296	0	01__GEC(Meis2+)	Npepo
358	0	0.862746	0.13	0.024	0	01__GEC(Meis2+)	Cfap70
359	0	0.862182	0.127	0.025	0	01__GEC(Meis2+)	Id1
360	0	0.861894	0.101	0.004	0	01__GEC(Meis2+)	Rps6kl1
361	0	0.861776	0.187	0.069	0	01__GEC(Meis2+)	Agpat4
362	0	0.861198	0.103	0.006	0	01__GEC(Meis2+)	Adcy4
363	0	0.85933	0.12	0.013	0	01__GEC(Meis2+)	Upp1
364	0	0.856352	0.101	0.003	0	01__GEC(Meis2+)	Tmem63c
365	0	0.854722	0.326	0.2	0	01__GEC(Meis2+)	Fnbp1
366	0	0.853304	0.12	0.01	0	01__GEC(Meis2+)	Nrros
367	0	0.847535	0.111	0.019	0	01__GEC(Meis2+)	Pcdh19
368	0	0.847449	0.129	0.048	0	01__GEC(Meis2+)	Mospd2
369	0	0.847313	0.205	0.092	0	01__GEC(Meis2+)	Mdfic
370	0	0.846394	0.304	0.182	0	01__GEC(Meis2+)	Mtmr12
371	0	0.846237	0.129	0.027	0	01__GEC(Meis2+)	Pnp
372	0	0.844266	0.102	0.012	0	01__GEC(Meis2+)	Tbxa2r
373	0	0.843065	0.313	0.173	0	01__GEC(Meis2+)	Hdac9
374	0	0.842542	0.13	0.024	0	01__GEC(Meis2+)	Col5a2
375	0	0.837791	0.575	0.428	0	01__GEC(Meis2+)	Tcf12
376	0	0.837587	0.48	0.314	0	01__GEC(Meis2+)	Etv6
377	0	0.835243	0.114	0.015	0	01__GEC(Meis2+)	Csf1
378	0	0.835144	0.188	0.078	0	01__GEC(Meis2+)	Taok2
379	0	0.833575	0.202	0.084	0	01__GEC(Meis2+)	Parp14
380	0	0.831114	0.124	0.019	0	01__GEC(Meis2+)	Pdia5
381	0	0.828218	0.251	0.119	0	01__GEC(Meis2+)	Septin11
382	0	0.828019	0.152	0.047	0	01__GEC(Meis2+)	Mpzl1
383	0	0.825414	0.194	0.075	0	01__GEC(Meis2+)	Cyth3
384	0	0.824457	0.113	0.02	0	01__GEC(Meis2+)	Fgf12
385	0	0.823637	0.148	0.032	0	01__GEC(Meis2+)	Rftn1
386	0	0.81771	0.297	0.168	0	01__GEC(Meis2+)	Slk
387	0	0.816408	0.103	0.016	0	01__GEC(Meis2+)	Lama4
388	0	0.814731	0.17	0.068	0	01__GEC(Meis2+)	Dgkz
389	0	0.814438	0.112	0.01	0	01__GEC(Meis2+)	RT1-T24-3
390	0	0.813659	0.22	0.127	0	01__GEC(Meis2+)	Fut8
391	0	0.813023	0.269	0.151	0	01__GEC(Meis2+)	Klf9
392	0	0.811417	0.264	0.14	0	01__GEC(Meis2+)	Gab2
393	0	0.806961	0.224	0.109	0	01__GEC(Meis2+)	Rapgef3
394	0	0.804808	0.286	0.148	0	01__GEC(Meis2+)	Gas6
395	0	0.800179	0.26	0.151	0	01__GEC(Meis2+)	RGD1562608
396	0	0.799966	0.239	0.142	0	01__GEC(Meis2+)	Smad1
397	0	0.796794	0.176	0.07	0	01__GEC(Meis2+)	Rbms2
398	0	0.796786	0.123	0.068	0	01__GEC(Meis2+)	Pcdh17
399	0	0.79678	0.125	0.028	0	01__GEC(Meis2+)	Ifi44
400	0	0.794907	0.153	0.04	0	01__GEC(Meis2+)	Plat
401	0	0.7942	0.111	0.012	0	01__GEC(Meis2+)	Apol3
402	0	0.792865	0.108	0.023	0	01__GEC(Meis2+)	Camk1d
403	0	0.792261	0.148	0.054	0	01__GEC(Meis2+)	Epha4
404	0	0.789831	0.153	0.054	0	01__GEC(Meis2+)	Cds2
405	0	0.788221	0.142	0.037	0	01__GEC(Meis2+)	Tnfsf10
406	0	0.785885	0.132	0.033	0	01__GEC(Meis2+)	Slc44a2
407	0	0.785065	0.251	0.139	0	01__GEC(Meis2+)	Map3k3
408	0	0.779564	0.408	0.275	0	01__GEC(Meis2+)	Foxn3
409	0	0.778752	0.119	0.025	0	01__GEC(Meis2+)	Nod1
410	0	0.778316	0.116	0.032	0	01__GEC(Meis2+)	Creb5
411	0	0.778001	0.101	0.007	0	01__GEC(Meis2+)	Pik3r6
412	0	0.775797	0.576	0.446	0	01__GEC(Meis2+)	Rin2
413	0	0.774532	0.267	0.157	0	01__GEC(Meis2+)	Mpdz
414	0	0.770205	0.292	0.158	0	01__GEC(Meis2+)	Ahnak
415	0	0.770124	0.122	0.033	0	01__GEC(Meis2+)	Rarg
416	0	0.767679	0.161	0.063	0	01__GEC(Meis2+)	Cep85l
417	0	0.767356	0.595	0.451	0	01__GEC(Meis2+)	Sh3rf1
418	0	0.766953	0.314	0.206	0	01__GEC(Meis2+)	Atrn
419	0	0.763924	0.138	0.03	0	01__GEC(Meis2+)	RT1-CE5
420	0	0.762516	0.113	0.028	0	01__GEC(Meis2+)	Gata2
421	0	0.760187	0.429	0.313	0	01__GEC(Meis2+)	Bcl2l1
422	0	0.757361	0.27	0.148	0	01__GEC(Meis2+)	Stim2
423	0	0.754719	0.24	0.118	0	01__GEC(Meis2+)	Cr1l
424	0	0.753865	0.228	0.126	0	01__GEC(Meis2+)	Tut7
425	0	0.753844	0.123	0.026	0	01__GEC(Meis2+)	Epb41l2
426	0	0.752926	0.427	0.304	0	01__GEC(Meis2+)	RGD1307100
427	0	0.752778	0.429	0.305	0	01__GEC(Meis2+)	Uvrag
428	0	0.75236	0.174	0.07	0	01__GEC(Meis2+)	Jup
429	0	0.750544	0.396	0.267	0	01__GEC(Meis2+)	Fermt2
430	0	0.744767	0.283	0.17	0	01__GEC(Meis2+)	Camk2d
431	0	0.742699	0.131	0.033	0	01__GEC(Meis2+)	Dse
432	0	0.740578	0.311	0.138	0	01__GEC(Meis2+)	Cald1
433	0	0.739466	0.238	0.137	0	01__GEC(Meis2+)	Lrrfip1
434	0	0.737409	0.224	0.131	0	01__GEC(Meis2+)	Cdyl
435	0	0.736153	0.116	0.019	0	01__GEC(Meis2+)	Srgn
436	0	0.73611	0.321	0.206	0	01__GEC(Meis2+)	Sntb2
437	0	0.734693	0.105	0.017	0	01__GEC(Meis2+)	Adam19
438	0	0.734553	0.259	0.147	0	01__GEC(Meis2+)	Pbx3
439	0	0.734427	0.163	0.076	0	01__GEC(Meis2+)	Rph3al
440	0	0.734294	0.103	0.009	0	01__GEC(Meis2+)	Lmo2
441	0	0.730885	0.222	0.116	0	01__GEC(Meis2+)	Tmpo
442	0	0.729941	0.227	0.129	0	01__GEC(Meis2+)	N4bp1
443	0	0.728356	0.167	0.07	0	01__GEC(Meis2+)	Arhgef2
444	0	0.728077	0.189	0.134	0	01__GEC(Meis2+)	Ncald
445	0	0.727549	0.289	0.156	0	01__GEC(Meis2+)	Phactr2
446	0	0.726935	0.426	0.318	0	01__GEC(Meis2+)	Ppfibp1
447	0	0.724202	0.139	0.043	0	01__GEC(Meis2+)	Tbc1d2b
448	0	0.72209	0.103	0.01	0	01__GEC(Meis2+)	Vsir
449	0	0.719258	0.152	0.064	0	01__GEC(Meis2+)	Rusc2
450	0	0.718751	0.254	0.144	0	01__GEC(Meis2+)	Gnb1
451	0	0.717617	0.122	0.034	0	01__GEC(Meis2+)	Pld2
452	0	0.716248	0.115	0.021	0	01__GEC(Meis2+)	Bst2
453	0	0.712543	0.145	0.055	0	01__GEC(Meis2+)	Nrep
454	0	0.712274	0.429	0.346	0	01__GEC(Meis2+)	Hipk2
455	0	0.708689	0.264	0.161	0	01__GEC(Meis2+)	Jak1
456	0	0.708528	0.147	0.056	0	01__GEC(Meis2+)	Parp9
457	0	0.708232	0.126	0.032	0	01__GEC(Meis2+)	Mfge8
458	0	0.705139	0.125	0.032	0	01__GEC(Meis2+)	Marcks
459	0	0.704174	0.211	0.125	0	01__GEC(Meis2+)	Pkn1
460	0	0.704051	0.1	0.019	0	01__GEC(Meis2+)	Lpar6
461	0	0.703264	0.126	0.048	0	01__GEC(Meis2+)	Gba2
462	0	0.702236	0.407	0.295	0	01__GEC(Meis2+)	Sbf2
463	0	0.701108	0.582	0.429	0	01__GEC(Meis2+)	Cmip
464	0	0.698111	0.138	0.054	0	01__GEC(Meis2+)	Cers5
465	0	0.696233	0.132	0.05	0	01__GEC(Meis2+)	Pip5k1c
466	0	0.695721	0.11	0.027	0	01__GEC(Meis2+)	Cavin2
467	0	0.694412	0.133	0.057	0	01__GEC(Meis2+)	Mad1l1
468	0	0.694125	0.111	0.027	0	01__GEC(Meis2+)	Anxa3
469	0	0.691656	0.147	0.064	0	01__GEC(Meis2+)	Bicd2
470	0	0.689599	0.2	0.118	0	01__GEC(Meis2+)	Ikbkb
471	0	0.689495	0.138	0.047	0	01__GEC(Meis2+)	Nfkbia
472	0	0.689179	0.409	0.305	0	01__GEC(Meis2+)	Pan3
473	0	0.688007	0.134	0.049	0	01__GEC(Meis2+)	Stk10
809	5.67e-291	0.686421	0.172	0.084	1.44e-286	01__GEC(Meis2+)	Rdx
474	0	0.686063	0.222	0.137	0	01__GEC(Meis2+)	Fam171a1
475	0	0.684852	0.229	0.16	0	01__GEC(Meis2+)	Smad7
476	0	0.684415	0.184	0.104	0	01__GEC(Meis2+)	Smurf1
943	3.48e-252	0.682502	0.128	0.051	8.83e-248	01__GEC(Meis2+)	Samd12
477	0	0.682373	0.124	0.044	0	01__GEC(Meis2+)	Myo1c
478	0	0.681843	0.128	0.041	0	01__GEC(Meis2+)	Il6st
479	0	0.681784	0.143	0.06	0	01__GEC(Meis2+)	Adamts10
480	0	0.679735	0.142	0.064	0	01__GEC(Meis2+)	Rilpl1
481	0	0.679191	0.11	0.034	0	01__GEC(Meis2+)	Caskin2
482	0	0.678947	0.214	0.134	0	01__GEC(Meis2+)	Per3
483	0	0.678429	0.14	0.072	0	01__GEC(Meis2+)	Tec
484	0	0.677799	0.13	0.047	0	01__GEC(Meis2+)	Ttyh3
485	0	0.677277	0.348	0.249	0	01__GEC(Meis2+)	Ctnnd1
486	0	0.675207	0.228	0.093	0	01__GEC(Meis2+)	Sparc
487	0	0.672695	0.247	0.155	0	01__GEC(Meis2+)	Smchd1
488	0	0.669032	0.143	0.047	0	01__GEC(Meis2+)	Ifngr1
489	0	0.667948	0.422	0.316	0	01__GEC(Meis2+)	Ttc3
490	0	0.667823	0.259	0.169	0	01__GEC(Meis2+)	Elf2
491	0	0.665186	0.159	0.087	0	01__GEC(Meis2+)	Inpp4a
757	0	0.664949	0.143	0.063	0	01__GEC(Meis2+)	Rcbtb2
492	0	0.662749	0.125	0.05	0	01__GEC(Meis2+)	Eml1
493	0	0.662207	0.105	0.027	0	01__GEC(Meis2+)	Piezo1
754	0	0.661158	0.148	0.071	0	01__GEC(Meis2+)	Arhgef10
494	0	0.660646	0.121	0.031	0	01__GEC(Meis2+)	Meis1
784	3.58e-302	0.660389	0.207	0.117	9.09e-298	01__GEC(Meis2+)	Ttc7b
495	0	0.655352	0.102	0.026	0	01__GEC(Meis2+)	Mlkl
819	5.2e-288	0.653517	0.202	0.092	1.32e-283	01__GEC(Meis2+)	Gnai2
756	0	0.653491	0.126	0.051	0	01__GEC(Meis2+)	Eva1c
496	0	0.651615	0.378	0.288	0	01__GEC(Meis2+)	Spred2
497	0	0.649343	0.265	0.171	0	01__GEC(Meis2+)	Ptpn12
1451	3.54e-163	0.647644	0.177	0.121	9e-159	01__GEC(Meis2+)	Ntn4
498	0	0.646883	0.528	0.406	0	01__GEC(Meis2+)	Etl4
805	1.16e-291	0.646207	0.277	0.15	2.96e-287	01__GEC(Meis2+)	Msn
874	1.36e-273	0.64466	0.235	0.134	3.46e-269	01__GEC(Meis2+)	Tjp1
906	7.78e-263	0.643934	0.166	0.103	1.98e-258	01__GEC(Meis2+)	Nectin3
499	0	0.643656	0.131	0.051	0	01__GEC(Meis2+)	RT1-T24-1
500	0	0.643532	0.213	0.131	0	01__GEC(Meis2+)	Ipo11
501	0	0.642767	0.398	0.207	0	01__GEC(Meis2+)	Prkd1
776	5.74e-307	0.642557	0.139	0.064	1.46e-302	01__GEC(Meis2+)	Rp9
502	0	0.641687	0.381	0.221	0	01__GEC(Meis2+)	Vav3
917	9.96e-260	0.637393	0.26	0.157	2.53e-255	01__GEC(Meis2+)	Tbc1d4
503	0	0.637191	0.11	0.028	0	01__GEC(Meis2+)	Rerg
504	0	0.63711	0.462	0.363	0	01__GEC(Meis2+)	Kmt2e
505	0	0.636457	0.233	0.156	0	01__GEC(Meis2+)	AABR07062583.1
954	2.21e-248	0.636046	0.23	0.161	5.62e-244	01__GEC(Meis2+)	Slc6a6
982	1.05e-241	0.63571	0.2	0.112	2.66e-237	01__GEC(Meis2+)	AABR07059663.1
506	0	0.63492	0.427	0.32	0	01__GEC(Meis2+)	Rock1
782	3.68e-303	0.634394	0.141	0.067	9.36e-299	01__GEC(Meis2+)	Mlxip
865	1.09e-274	0.633923	0.131	0.058	2.78e-270	01__GEC(Meis2+)	Prickle2
871	1.12e-273	0.633894	0.213	0.123	2.85e-269	01__GEC(Meis2+)	Tut4
831	1.1e-284	0.633634	0.392	0.318	2.79e-280	01__GEC(Meis2+)	Timp3
816	1.27e-288	0.632317	0.151	0.08	3.24e-284	01__GEC(Meis2+)	Pcdhgc3
768	0	0.630782	0.138	0.067	4.28e-306	01__GEC(Meis2+)	Gabbr1
507	0	0.626178	0.375	0.276	0	01__GEC(Meis2+)	Stk3
508	0	0.62476	0.183	0.121	0	01__GEC(Meis2+)	Rab40c
821	2.52e-287	0.622505	0.121	0.041	6.41e-283	01__GEC(Meis2+)	Plcl2
509	0	0.622078	0.468	0.335	0	01__GEC(Meis2+)	Mapt
910	2.17e-261	0.621006	0.149	0.079	5.52e-257	01__GEC(Meis2+)	Plcg1
844	8.17e-280	0.619261	0.194	0.13	2.07e-275	01__GEC(Meis2+)	B4galt6
787	6.83e-301	0.617772	0.185	0.113	1.73e-296	01__GEC(Meis2+)	Sh3tc1
510	0	0.617232	0.387	0.297	0	01__GEC(Meis2+)	Susd6
835	1.32e-283	0.617067	0.139	0.061	3.36e-279	01__GEC(Meis2+)	Setd7
828	3.75e-285	0.616321	0.204	0.13	9.54e-281	01__GEC(Meis2+)	Zc3h7a
511	0	0.6148	0.101	0.026	0	01__GEC(Meis2+)	Slc35d2
863	6.15e-275	0.614652	0.135	0.06	1.56e-270	01__GEC(Meis2+)	Prkd3
888	2.93e-267	0.613499	0.119	0.046	7.45e-263	01__GEC(Meis2+)	Sp110
512	0	0.612451	0.459	0.359	0	01__GEC(Meis2+)	Stag1
763	0	0.611107	0.176	0.103	0	01__GEC(Meis2+)	Zdhhc17
899	2.25e-264	0.610252	0.181	0.104	5.71e-260	01__GEC(Meis2+)	Arhgef7
764	0	0.61004	0.226	0.155	1.33e-307	01__GEC(Meis2+)	Fam193b
839	3.06e-282	0.608519	0.136	0.049	7.76e-278	01__GEC(Meis2+)	Cd48
842	1.83e-281	0.608191	0.232	0.149	4.64e-277	01__GEC(Meis2+)	Pitpna
834	8.79e-284	0.607731	0.213	0.133	2.23e-279	01__GEC(Meis2+)	Dennd6a
929	1.97e-255	0.606838	0.188	0.105	5.01e-251	01__GEC(Meis2+)	Klf3
823	7.36e-287	0.60283	0.205	0.127	1.87e-282	01__GEC(Meis2+)	Asap1
795	8.88e-298	0.602214	0.234	0.157	2.26e-293	01__GEC(Meis2+)	Mical3
513	0	0.598968	0.475	0.363	0	01__GEC(Meis2+)	Zmiz1
777	7.34e-307	0.596529	0.109	0.037	1.86e-302	01__GEC(Meis2+)	Ifnar2
514	0	0.596508	0.491	0.382	0	01__GEC(Meis2+)	Atxn1
1111	3.2e-216	0.595476	0.218	0.122	8.12e-212	01__GEC(Meis2+)	Plec
515	0	0.595386	0.359	0.282	0	01__GEC(Meis2+)	Zfp407
516	0	0.595172	0.543	0.433	0	01__GEC(Meis2+)	Nfib
833	4.38e-284	0.594775	0.134	0.071	1.11e-279	01__GEC(Meis2+)	Limk2
517	0	0.59468	0.383	0.293	0	01__GEC(Meis2+)	Rock2
921	2.2e-258	0.59393	0.125	0.057	5.6e-254	01__GEC(Meis2+)	Trim25
1055	1.75e-226	0.593929	0.232	0.142	4.45e-222	01__GEC(Meis2+)	Tmem140
853	1.42e-277	0.593291	0.241	0.163	3.6e-273	01__GEC(Meis2+)	Hipk1
868	4.8e-274	0.593142	0.227	0.147	1.22e-269	01__GEC(Meis2+)	Adam10
518	0	0.590874	0.141	0.08	0	01__GEC(Meis2+)	Tbc1d22a
873	1.32e-273	0.590719	0.279	0.207	3.35e-269	01__GEC(Meis2+)	Cadps2
938	3.18e-253	0.590331	0.142	0.071	8.09e-249	01__GEC(Meis2+)	Serinc5
519	0	0.590099	0.348	0.267	0	01__GEC(Meis2+)	Slmap
832	2.69e-284	0.588712	0.157	0.096	6.84e-280	01__GEC(Meis2+)	Shld1
1061	1.56e-224	0.588235	0.152	0.073	3.96e-220	01__GEC(Meis2+)	Tacc1
520	0	0.5872	0.28	0.211	0	01__GEC(Meis2+)	Ccny
801	2.05e-293	0.586377	0.105	0.033	5.21e-289	01__GEC(Meis2+)	Zdhhc2
1515	4.7e-155	0.578154	0.145	0.079	1.19e-150	01__GEC(Meis2+)	Zfp385d
769	0	0.577367	0.421	0.313	1.99e-305	01__GEC(Meis2+)	Arhgef3
758	0	0.576706	0.486	0.349	0	01__GEC(Meis2+)	Tanc1
953	4.14e-249	0.575768	0.183	0.11	1.05e-244	01__GEC(Meis2+)	Wasf2
796	8.78e-296	0.574718	0.29	0.215	2.23e-291	01__GEC(Meis2+)	Tbl1x
838	1.61e-282	0.574557	0.114	0.05	4.08e-278	01__GEC(Meis2+)	Zdhhc18
915	3.98e-260	0.574314	0.193	0.131	1.01e-255	01__GEC(Meis2+)	Phf20l1
861	2.9e-275	0.573947	0.171	0.107	7.36e-271	01__GEC(Meis2+)	Ipo9
818	4.8e-288	0.568162	0.26	0.192	1.22e-283	01__GEC(Meis2+)	Spata13
1016	1.94e-235	0.567102	0.127	0.06	4.92e-231	01__GEC(Meis2+)	Tmem184b
1064	6.03e-224	0.566839	0.135	0.067	1.53e-219	01__GEC(Meis2+)	Trim5
1067	1.93e-223	0.563809	0.243	0.158	4.9e-219	01__GEC(Meis2+)	Sash1
974	8.58e-244	0.563693	0.132	0.07	2.18e-239	01__GEC(Meis2+)	Elmsan1
1146	9.38e-209	0.562453	0.231	0.154	2.38e-204	01__GEC(Meis2+)	Ophn1
778	2e-306	0.558526	0.288	0.218	5.07e-302	01__GEC(Meis2+)	Dip2b
923	6.52e-257	0.558067	0.112	0.049	1.66e-252	01__GEC(Meis2+)	C2cd2
779	2.44e-306	0.557594	0.336	0.263	6.2e-302	01__GEC(Meis2+)	Plscr1
1052	5.09e-227	0.557103	0.149	0.082	1.29e-222	01__GEC(Meis2+)	Phc2
1159	1.32e-206	0.554809	0.139	0.08	3.36e-202	01__GEC(Meis2+)	Ston2
521	0	0.554611	0.421	0.332	0	01__GEC(Meis2+)	Ppp1r12a
966	7.39e-246	0.553961	0.103	0.046	1.88e-241	01__GEC(Meis2+)	Gfod2
855	5.95e-277	0.553819	0.24	0.183	1.51e-272	01__GEC(Meis2+)	Camta1
1074	2.87e-222	0.553491	0.104	0.044	7.3e-218	01__GEC(Meis2+)	Grk6
771	0	0.553004	0.28	0.215	1.83e-304	01__GEC(Meis2+)	Lrch3
981	8.05e-242	0.550645	0.115	0.056	2.05e-237	01__GEC(Meis2+)	Iffo1
1360	1.14e-176	0.546294	0.213	0.132	2.91e-172	01__GEC(Meis2+)	Pik3r3
742	0	0.546062	0.263	0.13	0	01__GEC(Meis2+)	Zdhhc14
820	6.88e-288	0.539531	0.309	0.243	1.75e-283	01__GEC(Meis2+)	Vgll4
1162	2.31e-206	0.539293	0.189	0.122	5.86e-202	01__GEC(Meis2+)	2022-09-09
1529	4.7e-153	0.538125	0.22	0.146	1.19e-148	01__GEC(Meis2+)	Kitlg
1012	3.21e-236	0.535588	0.235	0.166	8.16e-232	01__GEC(Meis2+)	Ptpra
789	1.16e-300	0.534028	0.392	0.312	2.95e-296	01__GEC(Meis2+)	Mbnl1
522	0	0.532742	0.215	0.081	0	01__GEC(Meis2+)	Nebl
1081	9.42e-221	0.530569	0.132	0.077	2.39e-216	01__GEC(Meis2+)	Fbxw7
1256	6.22e-192	0.530387	0.12	0.064	1.58e-187	01__GEC(Meis2+)	Stat6
830	8.95e-285	0.528389	0.367	0.291	2.27e-280	01__GEC(Meis2+)	Cdc42bpb
1108	7.28e-217	0.525928	0.245	0.17	1.85e-212	01__GEC(Meis2+)	Slc44a1
1232	1.75e-195	0.525697	0.135	0.072	4.44e-191	01__GEC(Meis2+)	Dennd5a
1281	9.31e-188	0.525377	0.16	0.098	2.37e-183	01__GEC(Meis2+)	Cttnbp2nl
870	8e-274	0.525341	0.252	0.191	2.03e-269	01__GEC(Meis2+)	Ppp2r5c
999	1.02e-239	0.522742	0.195	0.141	2.58e-235	01__GEC(Meis2+)	Mcu
1327	7.72e-180	0.521102	0.236	0.159	1.96e-175	01__GEC(Meis2+)	Gmds
1432	1.52e-165	0.519511	0.172	0.095	3.86e-161	01__GEC(Meis2+)	Itga9
523	0	0.516701	0.611	0.515	0	01__GEC(Meis2+)	Son
997	5.87e-240	0.512809	0.195	0.14	1.49e-235	01__GEC(Meis2+)	Fer
983	1.33e-241	0.512557	0.316	0.249	3.39e-237	01__GEC(Meis2+)	Flnb
1066	1.3e-223	0.512404	0.239	0.179	3.31e-219	01__GEC(Meis2+)	Kmt2a
849	5.22e-279	0.511215	0.44	0.36	1.33e-274	01__GEC(Meis2+)	Atrx.1
1322	5.13e-181	0.511039	0.121	0.069	1.3e-176	01__GEC(Meis2+)	Nid2
1390	2.6e-171	0.510036	0.148	0.08	6.59e-167	01__GEC(Meis2+)	Rab8b
1246	2.7e-193	0.509419	0.172	0.11	6.86e-189	01__GEC(Meis2+)	Smc5
971	1.04e-244	0.506604	0.2	0.147	2.64e-240	01__GEC(Meis2+)	Usp6nl
904	3.69e-263	0.504894	0.304	0.244	9.37e-259	01__GEC(Meis2+)	Bptf
1347	5.83e-178	0.503317	0.111	0.046	1.48e-173	01__GEC(Meis2+)	Flna
1337	6.42e-179	0.503204	0.166	0.115	1.63e-174	01__GEC(Meis2+)	Sesn3
1091	1.32e-219	0.50238	0.432	0.334	3.35e-215	01__GEC(Meis2+)	Sh3d19
802	6.79e-293	0.501189	0.29	0.237	1.72e-288	01__GEC(Meis2+)	Xrn1
806	1.19e-291	0.500611	0.328	0.273	3.02e-287	01__GEC(Meis2+)	Smg6
1279	5.08e-188	0.499093	0.161	0.098	1.29e-183	01__GEC(Meis2+)	AABR07029581.1
1389	1.7e-171	0.497574	0.115	0.057	4.31e-167	01__GEC(Meis2+)	Spats2l
1269	6.85e-190	0.497237	0.105	0.05	1.74e-185	01__GEC(Meis2+)	Snapc1
1247	3.26e-193	0.496461	0.102	0.045	8.27e-189	01__GEC(Meis2+)	Tbc1d9b
780	1.23e-304	0.494861	0.432	0.362	3.12e-300	01__GEC(Meis2+)	Nsd1
1362	1.89e-176	0.494704	0.277	0.199	4.8e-172	01__GEC(Meis2+)	Magi3
1192	8.22e-203	0.491765	0.331	0.252	2.09e-198	01__GEC(Meis2+)	Rrbp1
1150	8.24e-208	0.491113	0.105	0.056	2.09e-203	01__GEC(Meis2+)	Arhgap27
1268	2.81e-190	0.49011	0.179	0.122	7.14e-186	01__GEC(Meis2+)	Peli1
1703	3.98e-132	0.489375	0.175	0.113	1.01e-127	01__GEC(Meis2+)	Pls3
978	1.73e-242	0.488407	0.185	0.142	4.41e-238	01__GEC(Meis2+)	Klc1
1213	6.24e-199	0.487723	0.256	0.204	1.58e-194	01__GEC(Meis2+)	Bcl2
1145	5.36e-209	0.485234	0.128	0.08	1.36e-204	01__GEC(Meis2+)	Ssh1
1300	1.72e-183	0.484944	0.113	0.056	4.37e-179	01__GEC(Meis2+)	Mid2
1544	2.98e-150	0.48387	0.129	0.067	7.56e-146	01__GEC(Meis2+)	Col4a2
1119	3.75e-214	0.478085	0.234	0.207	9.54e-210	01__GEC(Meis2+)	Nrp1
1573	4.08e-145	0.477675	0.14	0.082	1.04e-140	01__GEC(Meis2+)	Rasa3
1564	2.31e-147	0.476519	0.224	0.151	5.86e-143	01__GEC(Meis2+)	Eml4
1533	1.97e-152	0.47406	0.19	0.125	5e-148	01__GEC(Meis2+)	Dhrs3
1277	3.63e-189	0.470751	0.131	0.081	9.23e-185	01__GEC(Meis2+)	Otud4
1311	6.3e-182	0.470016	0.2	0.147	1.6e-177	01__GEC(Meis2+)	Pds5b
1386	6.19e-172	0.468734	0.127	0.078	1.57e-167	01__GEC(Meis2+)	Iqsec2
1308	4.11e-182	0.46767	0.226	0.167	1.04e-177	01__GEC(Meis2+)	Ctcf
1430	4.6e-166	0.467175	0.226	0.168	1.17e-161	01__GEC(Meis2+)	Hnrnph1
1489	3.08e-158	0.464738	0.114	0.062	7.82e-154	01__GEC(Meis2+)	Scarb2
1596	2.24e-143	0.464267	0.116	0.056	5.68e-139	01__GEC(Meis2+)	Ripor1
1092	1.56e-219	0.464209	0.249	0.195	3.96e-215	01__GEC(Meis2+)	Fryl
1567	5.06e-147	0.464105	0.139	0.087	1.29e-142	01__GEC(Meis2+)	Sh3bgrl
1401	3.83e-170	0.46327	0.129	0.083	9.72e-166	01__GEC(Meis2+)	Nfix
1149	3.03e-208	0.46303	0.219	0.172	7.7e-204	01__GEC(Meis2+)	LOC100909712
1001	3.09e-239	0.462795	0.474	0.393	7.84e-235	01__GEC(Meis2+)	Sptan1
1598	5.36e-143	0.462444	0.15	0.09	1.36e-138	01__GEC(Meis2+)	Abcc5
1083	1.45e-220	0.462181	0.525	0.421	3.67e-216	01__GEC(Meis2+)	Mtss1
862	5.87e-275	0.461826	0.352	0.299	1.49e-270	01__GEC(Meis2+)	Setd5
811	5.76e-290	0.461094	0.31	0.271	1.46e-285	01__GEC(Meis2+)	Ascc3
807	2.43e-291	0.460924	0.618	0.462	6.18e-287	01__GEC(Meis2+)	Rbpms
786	2.6e-301	0.460771	0.49	0.426	6.6e-297	01__GEC(Meis2+)	Arhgef12
1581	2.1e-144	0.459915	0.21	0.129	5.35e-140	01__GEC(Meis2+)	Ica1
1702	3.39e-132	0.459786	0.12	0.069	8.61e-128	01__GEC(Meis2+)	Sulf2
1133	3.26e-212	0.458208	0.196	0.148	8.29e-208	01__GEC(Meis2+)	Ric1
1431	7.96e-166	0.45636	0.122	0.079	2.02e-161	01__GEC(Meis2+)	Rin3
1298	1.53e-184	0.455824	0.373	0.307	3.89e-180	01__GEC(Meis2+)	Gcnt2
1033	5.15e-231	0.455204	0.236	0.193	1.31e-226	01__GEC(Meis2+)	Tasor
1704	5.03e-132	0.45494	0.242	0.168	1.28e-127	01__GEC(Meis2+)	Dync1h1
1530	5.88e-153	0.454825	0.236	0.144	1.49e-148	01__GEC(Meis2+)	Aplp2
1042	1.14e-229	0.454451	0.302	0.249	2.88e-225	01__GEC(Meis2+)	Stag2
1328	8.8e-180	0.451871	0.118	0.072	2.23e-175	01__GEC(Meis2+)	Adar
985	1.73e-241	0.450837	0.256	0.213	4.38e-237	01__GEC(Meis2+)	Ate1
1084	2.52e-220	0.450404	0.232	0.189	6.41e-216	01__GEC(Meis2+)	Gatad2a
1467	1.43e-160	0.450272	0.121	0.073	3.64e-156	01__GEC(Meis2+)	Pkd1
1208	1.5e-199	0.449972	0.272	0.216	3.81e-195	01__GEC(Meis2+)	Skap2
1422	2.58e-167	0.449752	0.112	0.063	6.55e-163	01__GEC(Meis2+)	Atxn3
1354	1.83e-177	0.449509	0.233	0.182	4.66e-173	01__GEC(Meis2+)	Kmt2d
1379	4.54e-173	0.448832	0.221	0.166	1.15e-168	01__GEC(Meis2+)	Cyfip1
930	3.09e-255	0.448228	0.297	0.254	7.86e-251	01__GEC(Meis2+)	Mprip
1065	1.1e-223	0.447994	0.182	0.145	2.8e-219	01__GEC(Meis2+)	Rsbn1l
1352	1.23e-177	0.44768	0.223	0.172	3.13e-173	01__GEC(Meis2+)	Slc12a6
1157	9.19e-207	0.446991	0.184	0.145	2.34e-202	01__GEC(Meis2+)	Snrnp48
1517	9.9e-155	0.445371	0.106	0.061	2.51e-150	01__GEC(Meis2+)	B4galt1
1539	2.53e-151	0.444509	0.113	0.064	6.43e-147	01__GEC(Meis2+)	Lats2
1538	2.02e-151	0.443918	0.172	0.127	5.14e-147	01__GEC(Meis2+)	Golim4
1630	1.59e-139	0.443123	0.109	0.061	4.03e-135	01__GEC(Meis2+)	Kank2
1025	7.3e-234	0.442823	0.271	0.23	1.85e-229	01__GEC(Meis2+)	Tmcc1
1482	3.7e-159	0.442666	0.156	0.106	9.39e-155	01__GEC(Meis2+)	Cask
1224	1.94e-197	0.442211	0.268	0.214	4.93e-193	01__GEC(Meis2+)	Herc2
1242	1.11e-193	0.441489	0.141	0.103	2.81e-189	01__GEC(Meis2+)	Slc9a1
1639	1.13e-137	0.441083	0.147	0.101	2.88e-133	01__GEC(Meis2+)	Tmem65
1399	2.6e-170	0.439839	0.196	0.144	6.61e-166	01__GEC(Meis2+)	Oga
1556	2.04e-148	0.439198	0.144	0.104	5.19e-144	01__GEC(Meis2+)	Ccdc88a
922	5.27e-257	0.438525	0.358	0.313	1.34e-252	01__GEC(Meis2+)	Rb1
1315	1.43e-181	0.438475	0.13	0.09	3.62e-177	01__GEC(Meis2+)	Ctif
1200	1.39e-201	0.438394	0.189	0.148	3.54e-197	01__GEC(Meis2+)	Agfg1
1635	3.28e-138	0.438338	0.167	0.119	8.34e-134	01__GEC(Meis2+)	Numa1
1606	4.41e-142	0.437872	0.311	0.244	1.12e-137	01__GEC(Meis2+)	Clic4
1217	2.27e-198	0.437342	0.214	0.172	5.76e-194	01__GEC(Meis2+)	Gkap1
918	1.4e-258	0.436761	0.364	0.314	3.55e-254	01__GEC(Meis2+)	Ubr3
1627	4.31e-140	0.436567	0.128	0.082	1.09e-135	01__GEC(Meis2+)	Ctbp2
1090	9.57e-220	0.436086	0.175	0.138	2.43e-215	01__GEC(Meis2+)	Tnrc6c
1015	1.32e-235	0.4318	0.276	0.237	3.36e-231	01__GEC(Meis2+)	Erc1
1414	3.29e-168	0.431343	0.179	0.135	8.35e-164	01__GEC(Meis2+)	Spred1
1286	4.27e-187	0.431024	0.221	0.178	1.08e-182	01__GEC(Meis2+)	Ulk2
1152	1.58e-207	0.430941	0.187	0.149	4.02e-203	01__GEC(Meis2+)	Numb
1344	2.63e-178	0.430511	0.205	0.16	6.67e-174	01__GEC(Meis2+)	Ankfy1
1117	4.98e-215	0.42886	0.185	0.147	1.26e-210	01__GEC(Meis2+)	Med27
1752	1.77e-124	0.428305	0.103	0.06	4.49e-120	01__GEC(Meis2+)	Znfx1
1158	1.03e-206	0.427864	0.218	0.179	2.61e-202	01__GEC(Meis2+)	Ski
1895	1.52e-106	0.427489	0.131	0.09	3.86e-102	01__GEC(Meis2+)	Cyp7b1
1153	3.26e-207	0.427445	0.167	0.131	8.28e-203	01__GEC(Meis2+)	Hectd4
1101	7.61e-218	0.427399	0.218	0.186	1.93e-213	01__GEC(Meis2+)	Cdk19
1369	3.52e-175	0.426838	0.29	0.23	8.93e-171	01__GEC(Meis2+)	Cast
1398	2.28e-170	0.426306	0.134	0.098	5.78e-166	01__GEC(Meis2+)	Nr2c1
1382	8.03e-173	0.426108	0.41	0.342	2.04e-168	01__GEC(Meis2+)	Ldlrad4
1413	2.42e-168	0.425256	0.122	0.084	6.13e-164	01__GEC(Meis2+)	Agap3
1455	6.64e-163	0.425045	0.24	0.186	1.69e-158	01__GEC(Meis2+)	Pdlim5
524	0	0.424515	0.705	0.517	0	01__GEC(Meis2+)	St6galnac3
1293	4.43e-185	0.423346	0.257	0.211	1.12e-180	01__GEC(Meis2+)	Phip
1320	3.72e-181	0.421959	0.165	0.126	9.46e-177	01__GEC(Meis2+)	Ptpn14
1725	1.34e-128	0.421865	0.226	0.167	3.41e-124	01__GEC(Meis2+)	Tln1
895	3.13e-266	0.418255	0.112	0.044	7.95e-262	01__GEC(Meis2+)	Ifi27
1461	2.9e-161	0.417791	0.155	0.115	7.37e-157	01__GEC(Meis2+)	Nrf1
1709	1.67e-131	0.417495	0.117	0.057	4.24e-127	01__GEC(Meis2+)	Ggta1
1036	1.25e-230	0.417019	0.665	0.563	3.18e-226	01__GEC(Meis2+)	Msi2
1590	8.69e-144	0.416885	0.216	0.166	2.21e-139	01__GEC(Meis2+)	Nptn
1817	4.21e-118	0.416181	0.1	0.053	1.07e-113	01__GEC(Meis2+)	Pros1
1890	1.03e-106	0.413292	0.151	0.095	2.61e-102	01__GEC(Meis2+)	Mxd4
1594	1.76e-143	0.413105	0.126	0.061	4.47e-139	01__GEC(Meis2+)	Anxa2
1526	2.85e-153	0.412711	0.16	0.12	7.25e-149	01__GEC(Meis2+)	Elf1
1368	2.96e-175	0.411551	0.224	0.181	7.52e-171	01__GEC(Meis2+)	Kmt5b
1318	2.58e-181	0.410909	0.246	0.202	6.56e-177	01__GEC(Meis2+)	Washc4
998	6.67e-240	0.410687	0.377	0.333	1.69e-235	01__GEC(Meis2+)	Arih1
1671	3.21e-135	0.40985	0.167	0.125	8.16e-131	01__GEC(Meis2+)	Capn2
995	3.39e-240	0.407199	0.496	0.444	8.6e-236	01__GEC(Meis2+)	Sik3
984	1.42e-241	0.40612	0.269	0.241	3.61e-237	01__GEC(Meis2+)	Fam172a
1271	8.45e-190	0.405831	0.184	0.15	2.15e-185	01__GEC(Meis2+)	Phf20l1.1
961	6.44e-247	0.405435	0.419	0.374	1.64e-242	01__GEC(Meis2+)	Strn3
902	3.13e-263	0.405335	0.304	0.275	7.94e-259	01__GEC(Meis2+)	Arid2
1729	2.8e-128	0.404972	0.115	0.072	7.12e-124	01__GEC(Meis2+)	Bnip2
1363	2.23e-176	0.403506	0.133	0.101	5.66e-172	01__GEC(Meis2+)	Arntl
1194	8.98e-203	0.402505	0.271	0.236	2.28e-198	01__GEC(Meis2+)	Pik3c2a
1949	2.57e-99	0.402088	0.127	0.084	6.52e-95	01__GEC(Meis2+)	Filip1l
907	8.03e-263	0.402024	0.353	0.32	2.04e-258	01__GEC(Meis2+)	Nsd3
1843	1.9e-114	0.401435	0.124	0.077	4.82e-110	01__GEC(Meis2+)	Zfp462
1672	5.45e-135	0.400608	0.119	0.077	1.38e-130	01__GEC(Meis2+)	Ppp4r1
1615	1.37e-141	0.400452	0.284	0.227	3.47e-137	01__GEC(Meis2+)	Sptlc2
1265	9.91e-191	0.398222	0.272	0.23	2.52e-186	01__GEC(Meis2+)	Nckap1
1331	2.62e-179	0.397735	0.204	0.171	6.65e-175	01__GEC(Meis2+)	Ncor2
1365	1.46e-175	0.397718	0.433	0.344	3.72e-171	01__GEC(Meis2+)	Foxp1
1314	1.24e-181	0.397525	0.296	0.255	3.14e-177	01__GEC(Meis2+)	Rb1cc1
1412	2.36e-168	0.397388	0.112	0.076	6e-164	01__GEC(Meis2+)	Zcchc2
1199	1.29e-201	0.396931	0.277	0.24	3.28e-197	01__GEC(Meis2+)	Arid1a
1000	1.42e-239	0.394476	0.332	0.298	3.61e-235	01__GEC(Meis2+)	Fam193a
1927	5.16e-102	0.392588	0.162	0.108	1.31e-97	01__GEC(Meis2+)	AC096473.3
1572	3.85e-145	0.392431	0.139	0.106	9.79e-141	01__GEC(Meis2+)	RGD1563680
1017	3.27e-235	0.389595	0.329	0.295	8.31e-231	01__GEC(Meis2+)	Ubr2
1474	4.91e-160	0.388493	0.159	0.129	1.25e-155	01__GEC(Meis2+)	Rif1
1239	4.67e-194	0.387522	0.218	0.189	1.19e-189	01__GEC(Meis2+)	Prdm2
1141	1.23e-209	0.387191	0.266	0.24	3.12e-205	01__GEC(Meis2+)	Wwtr1
1278	9.2e-189	0.386953	0.135	0.108	2.34e-184	01__GEC(Meis2+)	Ap2a1
1961	8.12e-97	0.386638	0.105	0.062	2.06e-92	01__GEC(Meis2+)	Lhfpl2
1866	2.29e-110	0.386507	0.163	0.116	5.81e-106	01__GEC(Meis2+)	Gnai3
1629	1.52e-139	0.385911	0.186	0.148	3.87e-135	01__GEC(Meis2+)	Wbp4
1447	1.51e-163	0.385825	0.149	0.12	3.84e-159	01__GEC(Meis2+)	Morc3
1987	7.47e-95	0.385624	0.124	0.074	1.9e-90	01__GEC(Meis2+)	Boc
1244	1.52e-193	0.384564	0.465	0.414	3.86e-189	01__GEC(Meis2+)	Zmynd8
1075	3.61e-222	0.384315	0.52	0.466	9.18e-218	01__GEC(Meis2+)	Tbc1d5
1555	1.46e-148	0.383647	0.116	0.085	3.7e-144	01__GEC(Meis2+)	Rnf41
1170	2.31e-205	0.382856	0.648	0.577	5.86e-201	01__GEC(Meis2+)	Ddx5
1863	9.22e-111	0.382555	0.128	0.084	2.34e-106	01__GEC(Meis2+)	Lrrk1
1654	5.65e-137	0.382396	0.103	0.069	1.44e-132	01__GEC(Meis2+)	Akap7
1312	6.51e-182	0.381851	0.255	0.218	1.65e-177	01__GEC(Meis2+)	Lrp6
1523	1.04e-153	0.381751	0.204	0.165	2.63e-149	01__GEC(Meis2+)	Ubr1
1178	1.68e-204	0.38137	0.16	0.135	4.27e-200	01__GEC(Meis2+)	Banp
1955	5.25e-98	0.379662	0.103	0.059	1.33e-93	01__GEC(Meis2+)	Acsl5
1380	5.13e-173	0.378306	0.232	0.199	1.3e-168	01__GEC(Meis2+)	Clasp2
1201	1.96e-201	0.378143	0.255	0.223	4.98e-197	01__GEC(Meis2+)	Dnajc1
1060	3.91e-225	0.378104	0.282	0.257	9.94e-221	01__GEC(Meis2+)	Dis3l2
1684	7.63e-134	0.377964	0.116	0.082	1.94e-129	01__GEC(Meis2+)	Gabpb1
1348	6.15e-178	0.377177	0.18	0.154	1.56e-173	01__GEC(Meis2+)	Fam222b
1896	2.18e-106	0.376867	0.108	0.065	5.54e-102	01__GEC(Meis2+)	Ifnar1
1441	6.77e-165	0.3759	0.286	0.247	1.72e-160	01__GEC(Meis2+)	Fndc3b
1469	2.01e-160	0.375863	0.211	0.176	5.09e-156	01__GEC(Meis2+)	Kat6a
1715	1.99e-130	0.375824	0.1	0.065	5.05e-126	01__GEC(Meis2+)	Prpf40b
1830	2.46e-116	0.37507	0.153	0.114	6.26e-112	01__GEC(Meis2+)	Arrb1
1652	5.19e-137	0.374899	0.392	0.329	1.32e-132	01__GEC(Meis2+)	Atrnl1
1631	2.18e-139	0.374884	0.358	0.255	5.54e-135	01__GEC(Meis2+)	Col4a1
1387	7.17e-172	0.373838	0.147	0.12	1.82e-167	01__GEC(Meis2+)	Zfp532
1465	5.17e-161	0.372447	0.107	0.093	1.31e-156	01__GEC(Meis2+)	Cacnb2
1140	6.04e-210	0.372203	0.635	0.57	1.53e-205	01__GEC(Meis2+)	Rere
1600	9.51e-143	0.37157	0.209	0.171	2.42e-138	01__GEC(Meis2+)	Eps15
1142	1.24e-209	0.371505	0.511	0.464	3.16e-205	01__GEC(Meis2+)	Mbnl2
2014	9.79e-91	0.371197	0.156	0.106	2.49e-86	01__GEC(Meis2+)	Stat1
1797	9.42e-120	0.37074	0.106	0.052	2.39e-115	01__GEC(Meis2+)	Fstl1
1190	5.78e-203	0.370367	0.277	0.245	1.47e-198	01__GEC(Meis2+)	Gsk3b
1683	6.57e-134	0.369834	0.209	0.169	1.67e-129	01__GEC(Meis2+)	Nfkb1
1355	1.92e-177	0.369373	0.241	0.142	4.89e-173	01__GEC(Meis2+)	Srgap1
1227	5.2e-196	0.368492	0.243	0.215	1.32e-191	01__GEC(Meis2+)	Dyrk1a
1427	1.98e-166	0.368117	0.374	0.326	5.03e-162	01__GEC(Meis2+)	Baz2b
1850	3.27e-113	0.367903	0.112	0.077	8.3e-109	01__GEC(Meis2+)	Adam17
1657	8.5e-137	0.367103	0.145	0.114	2.16e-132	01__GEC(Meis2+)	Cep83
1035	6.27e-231	0.366657	0.36	0.334	1.59e-226	01__GEC(Meis2+)	Nf1
1985	5.82e-95	0.366259	0.12	0.076	1.48e-90	01__GEC(Meis2+)	Fgfr1op2
1623	1.17e-140	0.364797	0.214	0.176	2.97e-136	01__GEC(Meis2+)	Stat5b
1733	9.58e-128	0.36392	0.168	0.133	2.43e-123	01__GEC(Meis2+)	Camsap2
1249	3.91e-193	0.363755	0.263	0.238	9.94e-189	01__GEC(Meis2+)	Fndc3a
1283	1.19e-187	0.363069	0.348	0.309	3.03e-183	01__GEC(Meis2+)	Exoc6b
1889	1.01e-106	0.362726	0.106	0.071	2.57e-102	01__GEC(Meis2+)	Stk40
1714	7.86e-131	0.362134	0.127	0.096	2e-126	01__GEC(Meis2+)	Usp36
1620	5.75e-141	0.361235	0.171	0.14	1.46e-136	01__GEC(Meis2+)	Nck1
2090	4.49e-78	0.360035	0.141	0.093	1.14e-73	01__GEC(Meis2+)	Spns2
1171	3.69e-205	0.359667	0.466	0.428	9.38e-201	01__GEC(Meis2+)	Zfand3
1210	4.32e-199	0.357842	0.405	0.369	1.1e-194	01__GEC(Meis2+)	Fcho2
1211	4.72e-199	0.357598	0.327	0.3	1.2e-194	01__GEC(Meis2+)	Tra2a
1779	1.81e-121	0.356294	0.171	0.134	4.61e-117	01__GEC(Meis2+)	Atm
1609	4.64e-142	0.356015	0.207	0.173	1.18e-137	01__GEC(Meis2+)	Rasa1
1219	3.28e-198	0.355074	0.323	0.296	8.32e-194	01__GEC(Meis2+)	Med13l
1604	2.69e-142	0.355011	0.133	0.103	6.82e-138	01__GEC(Meis2+)	Crk
1306	1.36e-182	0.354728	0.414	0.376	3.46e-178	01__GEC(Meis2+)	AABR07060133.1
1996	8.37e-94	0.354556	0.141	0.1	2.13e-89	01__GEC(Meis2+)	Usp25
1589	8.28e-144	0.354399	0.152	0.125	2.1e-139	01__GEC(Meis2+)	Msantd2
1167	1.64e-205	0.354183	0.514	0.47	4.17e-201	01__GEC(Meis2+)	Tnrc6b
1870	3.35e-110	0.354108	0.101	0.069	8.5e-106	01__GEC(Meis2+)	Sp140
1452	3.75e-163	0.353234	0.233	0.205	9.52e-159	01__GEC(Meis2+)	Dnm2
1913	1.12e-103	0.353193	0.104	0.074	2.84e-99	01__GEC(Meis2+)	Map2k6
2049	2.12e-85	0.34928	0.133	0.09	5.39e-81	01__GEC(Meis2+)	Erap1
1613	1.1e-141	0.349177	0.159	0.131	2.8e-137	01__GEC(Meis2+)	Pias2
1439	4.7e-165	0.348951	0.249	0.219	1.19e-160	01__GEC(Meis2+)	Abi1
1147	1.25e-208	0.348841	0.294	0.271	3.16e-204	01__GEC(Meis2+)	Atad2b
1840	3.16e-115	0.348411	0.148	0.114	8.02e-111	01__GEC(Meis2+)	Mapk1ip1l
1907	3.55e-104	0.347981	0.203	0.165	9.01e-100	01__GEC(Meis2+)	Smc1a
1307	2.25e-182	0.347295	0.153	0.133	5.71e-178	01__GEC(Meis2+)	Fam76b
1394	9.14e-171	0.346544	0.325	0.293	2.32e-166	01__GEC(Meis2+)	Brd4
1156	6.35e-207	0.345923	0.24	0.222	1.61e-202	01__GEC(Meis2+)	Mib1
1304	6.61e-183	0.345511	0.195	0.175	1.68e-178	01__GEC(Meis2+)	Ttc17
2079	4.74e-80	0.343775	0.175	0.132	1.2e-75	01__GEC(Meis2+)	Gsta6
1457	2.22e-162	0.342581	0.313	0.282	5.64e-158	01__GEC(Meis2+)	Nktr
1558	4.39e-148	0.342393	0.171	0.15	1.12e-143	01__GEC(Meis2+)	Ppp3cc
1203	3.01e-201	0.342391	0.264	0.245	7.65e-197	01__GEC(Meis2+)	Zfp644
1212	4.76e-199	0.34197	0.327	0.307	1.21e-194	01__GEC(Meis2+)	Tom1l2
1186	1.17e-203	0.341949	0.264	0.245	2.98e-199	01__GEC(Meis2+)	Cdkal1
1358	1.03e-176	0.341607	0.232	0.209	2.62e-172	01__GEC(Meis2+)	Kat6b
1557	2.98e-148	0.341383	0.201	0.173	7.57e-144	01__GEC(Meis2+)	Ddx6
1938	1.74e-100	0.340813	0.109	0.077	4.42e-96	01__GEC(Meis2+)	Socs5
1705	6.24e-132	0.340153	0.181	0.155	1.58e-127	01__GEC(Meis2+)	Setx
1845	2.67e-114	0.339275	0.216	0.184	6.78e-110	01__GEC(Meis2+)	Adcy9
2220	1.07e-58	0.33913	0.1	0.062	2.71e-54	01__GEC(Meis2+)	AABR07035916.1
1297	1.07e-184	0.339074	0.246	0.226	2.72e-180	01__GEC(Meis2+)	Dcaf6
1978	2.36e-95	0.339012	0.341	0.276	5.99e-91	01__GEC(Meis2+)	Fchsd2
1809	1.52e-118	0.338806	0.148	0.119	3.87e-114	01__GEC(Meis2+)	Daam1
1718	2.09e-129	0.338593	0.143	0.116	5.32e-125	01__GEC(Meis2+)	Irf2
1444	2.21e-164	0.336416	0.35	0.316	5.62e-160	01__GEC(Meis2+)	Nipbl
1886	1.64e-107	0.33564	0.141	0.11	4.16e-103	01__GEC(Meis2+)	Ss18
1309	4.61e-182	0.334811	0.209	0.189	1.17e-177	01__GEC(Meis2+)	Zzef1
1741	1.94e-126	0.334612	0.109	0.085	4.94e-122	01__GEC(Meis2+)	Dpp9
1801	2.81e-119	0.332803	0.148	0.119	7.13e-115	01__GEC(Meis2+)	Acvr2a
1900	1e-105	0.331417	0.142	0.109	2.55e-101	01__GEC(Meis2+)	Plekhm3
1202	2.88e-201	0.331394	0.251	0.233	7.32e-197	01__GEC(Meis2+)	Helz
1346	5.49e-178	0.331147	0.188	0.169	1.39e-173	01__GEC(Meis2+)	Ints8
1323	5.2e-181	0.329126	0.235	0.215	1.32e-176	01__GEC(Meis2+)	R3hdm1
1656	8.27e-137	0.328214	0.179	0.156	2.1e-132	01__GEC(Meis2+)	Sae1
1417	1.13e-167	0.327527	0.211	0.191	2.86e-163	01__GEC(Meis2+)	Brd1
2116	1.25e-74	0.32698	0.122	0.087	3.19e-70	01__GEC(Meis2+)	Rnf181
1259	2.05e-191	0.326833	0.252	0.236	5.21e-187	01__GEC(Meis2+)	Rnf216
1485	1.34e-158	0.326555	0.241	0.216	3.39e-154	01__GEC(Meis2+)	Cop1
1842	7.56e-115	0.324634	0.163	0.138	1.92e-110	01__GEC(Meis2+)	Myo1e
1933	1.65e-101	0.324127	0.156	0.125	4.2e-97	01__GEC(Meis2+)	Ankle2
1666	4.8e-136	0.323125	0.356	0.253	1.22e-131	01__GEC(Meis2+)	RT1-A1
2135	7.43e-71	0.323028	0.114	0.078	1.89e-66	01__GEC(Meis2+)	Soga1
1120	4.55e-214	0.322657	0.27	0.257	1.15e-209	01__GEC(Meis2+)	Epc1
1916	2.69e-103	0.322597	0.13	0.103	6.83e-99	01__GEC(Meis2+)	Cbl
1678	3.07e-134	0.322456	0.248	0.225	7.8e-130	01__GEC(Meis2+)	Ankrd12
1345	4.22e-178	0.321724	0.338	0.317	1.07e-173	01__GEC(Meis2+)	Ktn1
1659	1.13e-136	0.321553	0.148	0.129	2.86e-132	01__GEC(Meis2+)	NEWGENE-1310139
2150	1.6e-68	0.321274	0.138	0.094	4.08e-64	01__GEC(Meis2+)	Sema6a
1993	3.55e-94	0.32088	0.118	0.091	9.02e-90	01__GEC(Meis2+)	Flywch1
1384	2.53e-172	0.320808	0.144	0.143	6.42e-168	01__GEC(Meis2+)	Adamts9
1532	1.74e-152	0.319587	0.169	0.148	4.42e-148	01__GEC(Meis2+)	Prkdc
2086	4.66e-79	0.319542	0.306	0.256	1.18e-74	01__GEC(Meis2+)	Tspan5
1518	2.12e-154	0.319318	0.162	0.142	5.39e-150	01__GEC(Meis2+)	Srbd1
1504	2.62e-156	0.31914	0.211	0.191	6.65e-152	01__GEC(Meis2+)	Akap10
1179	1.89e-204	0.319009	0.325	0.309	4.8e-200	01__GEC(Meis2+)	Kansl1
1356	4.6e-177	0.318142	0.115	0.102	1.17e-172	01__GEC(Meis2+)	Mindy4
1753	1.9e-124	0.317113	0.245	0.214	4.82e-120	01__GEC(Meis2+)	Mier1
1400	3.68e-170	0.316134	0.44	0.406	9.36e-166	01__GEC(Meis2+)	Spag9
1692	3.31e-133	0.316043	0.212	0.187	8.42e-129	01__GEC(Meis2+)	RGD1309748
1221	5.39e-198	0.313801	0.267	0.259	1.37e-193	01__GEC(Meis2+)	Fam160a1
1253	1.89e-192	0.313541	0.373	0.357	4.81e-188	01__GEC(Meis2+)	Fto
2018	3.11e-90	0.312657	0.106	0.076	7.89e-86	01__GEC(Meis2+)	Chic2
1785	5.55e-121	0.311195	0.171	0.152	1.41e-116	01__GEC(Meis2+)	Leng8
1637	3.55e-138	0.311105	0.164	0.144	9.02e-134	01__GEC(Meis2+)	Dpp8
1223	1.07e-197	0.310509	0.26	0.257	2.72e-193	01__GEC(Meis2+)	Smad3
1434	2.01e-165	0.31048	0.276	0.255	5.11e-161	01__GEC(Meis2+)	Kdm5a
1757	3.89e-124	0.309311	0.208	0.184	9.89e-120	01__GEC(Meis2+)	Cfdp1
1687	1.48e-133	0.308879	0.424	0.385	3.76e-129	01__GEC(Meis2+)	Ext1
1646	2.97e-137	0.30876	0.276	0.251	7.55e-133	01__GEC(Meis2+)	Aff4
1313	8.87e-182	0.308234	0.271	0.256	2.25e-177	01__GEC(Meis2+)	Mapkap1
1827	1.51e-116	0.307392	0.105	0.083	3.85e-112	01__GEC(Meis2+)	Hmbox1
1254	4.09e-192	0.307101	0.183	0.175	1.04e-187	01__GEC(Meis2+)	Ino80
1493	8.51e-158	0.306856	0.21	0.195	2.16e-153	01__GEC(Meis2+)	Otud7b
1648	3.45e-137	0.306813	0.139	0.121	8.77e-133	01__GEC(Meis2+)	Ttc37
1619	5.23e-141	0.306226	0.251	0.233	1.33e-136	01__GEC(Meis2+)	Srrm1
1707	1.29e-131	0.30558	0.129	0.11	3.28e-127	01__GEC(Meis2+)	Sec24b
1794	3.86e-120	0.305221	0.139	0.12	9.81e-116	01__GEC(Meis2+)	Zmym5
1992	2.42e-94	0.304598	0.101	0.076	6.14e-90	01__GEC(Meis2+)	Mras
1706	8.59e-132	0.304537	0.379	0.346	2.18e-127	01__GEC(Meis2+)	Itsn2
1691	2.98e-133	0.304534	0.124	0.106	7.58e-129	01__GEC(Meis2+)	Herpud2
1917	2.71e-103	0.304366	0.101	0.076	6.87e-99	01__GEC(Meis2+)	Dusp16
1546	5.63e-150	0.304265	0.163	0.148	1.43e-145	01__GEC(Meis2+)	Slain2
1984	4.91e-95	0.303968	0.159	0.132	1.25e-90	01__GEC(Meis2+)	Usp4
1921	9.42e-103	0.303954	0.158	0.133	2.39e-98	01__GEC(Meis2+)	Atf7ip
1826	1.46e-116	0.301167	0.134	0.115	3.7e-112	01__GEC(Meis2+)	Brd9
1148	2.02e-208	0.300902	0.139	0.151	5.14e-204	01__GEC(Meis2+)	Mgmt
1651	4.47e-137	0.29983	0.138	0.122	1.13e-132	01__GEC(Meis2+)	Rsbn1
1974	1.3e-95	0.299599	0.102	0.08	3.3e-91	01__GEC(Meis2+)	Phf2
1617	2.68e-141	0.299477	0.136	0.122	6.8e-137	01__GEC(Meis2+)	Naa16
1571	6.96e-146	0.29931	0.139	0.125	1.77e-141	01__GEC(Meis2+)	Fgfr1
1568	2.91e-146	0.299199	0.153	0.137	7.4e-142	01__GEC(Meis2+)	Atg7
1397	1.95e-170	0.298455	0.231	0.22	4.96e-166	01__GEC(Meis2+)	Wrn
1370	4.25e-175	0.297846	0.452	0.429	1.08e-170	01__GEC(Meis2+)	Zcchc7
1446	1.09e-163	0.297838	0.196	0.184	2.77e-159	01__GEC(Meis2+)	Wdr70
1302	2.15e-183	0.297112	0.245	0.237	5.47e-179	01__GEC(Meis2+)	Gatad2b
1292	4.27e-185	0.296537	0.26	0.253	1.09e-180	01__GEC(Meis2+)	Pcnx1
1503	2.13e-156	0.295983	0.231	0.218	5.42e-152	01__GEC(Meis2+)	Ddx46
1343	1.75e-178	0.295426	0.232	0.224	4.44e-174	01__GEC(Meis2+)	Ubn2
1645	2.82e-137	0.294755	0.469	0.437	7.17e-133	01__GEC(Meis2+)	Exoc4
1628	1.43e-139	0.293164	0.329	0.306	3.63e-135	01__GEC(Meis2+)	Csnk1a1
1813	3.05e-118	0.293112	0.107	0.09	7.75e-114	01__GEC(Meis2+)	Ankrd33b
1238	3.08e-194	0.292873	0.29	0.286	7.83e-190	01__GEC(Meis2+)	Phf21a
1438	4.66e-165	0.291519	0.22	0.207	1.18e-160	01__GEC(Meis2+)	Tnks
2216	7.18e-60	0.290831	0.136	0.101	1.82e-55	01__GEC(Meis2+)	Vcl
2163	1.57e-66	0.289772	0.13	0.1	3.99e-62	01__GEC(Meis2+)	Nr3c1
1800	2.53e-119	0.289139	0.195	0.181	6.41e-115	01__GEC(Meis2+)	Bod1l1
1708	1.3e-131	0.287175	0.248	0.228	3.31e-127	01__GEC(Meis2+)	Top1
1727	2.5e-128	0.285723	0.171	0.157	6.36e-124	01__GEC(Meis2+)	Sos1
1612	7.04e-142	0.285653	0.204	0.188	1.79e-137	01__GEC(Meis2+)	Pias1
1816	3.79e-118	0.285344	0.206	0.187	9.61e-114	01__GEC(Meis2+)	Mbd2
1574	4.37e-145	0.285139	0.141	0.129	1.11e-140	01__GEC(Meis2+)	Fbxw4
1480	1.73e-159	0.28454	0.242	0.23	4.39e-155	01__GEC(Meis2+)	Kpna4
1472	3.47e-160	0.284501	0.188	0.179	8.82e-156	01__GEC(Meis2+)	Gapvd1
1423	4.32e-167	0.284455	0.258	0.247	1.1e-162	01__GEC(Meis2+)	Atf7
1667	4.83e-136	0.284165	0.154	0.143	1.23e-131	01__GEC(Meis2+)	Baiap2
1946	5.15e-100	0.283802	0.107	0.091	1.31e-95	01__GEC(Meis2+)	Zfp318
1901	1.4e-105	0.283757	0.268	0.241	3.55e-101	01__GEC(Meis2+)	Ppp2r5a
1737	4.51e-127	0.283685	0.17	0.156	1.15e-122	01__GEC(Meis2+)	Ssbp3
1531	6.52e-153	0.282826	0.272	0.258	1.66e-148	01__GEC(Meis2+)	Zc3h11a
1928	8.28e-102	0.282782	0.124	0.104	2.1e-97	01__GEC(Meis2+)	Scmh1
1981	3.61e-95	0.281845	0.15	0.128	9.17e-91	01__GEC(Meis2+)	Uhrf2
1944	4.29e-100	0.28184	0.115	0.097	1.09e-95	01__GEC(Meis2+)	Sun1
2127	1.58e-72	0.281347	0.12	0.096	4.01e-68	01__GEC(Meis2+)	Pik3ca
1349	6.7e-178	0.280036	0.184	0.178	1.7e-173	01__GEC(Meis2+)	Sfswap
1829	2.35e-116	0.27955	0.267	0.245	5.97e-112	01__GEC(Meis2+)	Pcmtd1
1592	1.1e-143	0.279464	0.172	0.16	2.8e-139	01__GEC(Meis2+)	Rbm33
1543	1.99e-150	0.278737	0.311	0.297	5.05e-146	01__GEC(Meis2+)	Nlk
1505	2.81e-156	0.277934	0.317	0.306	7.15e-152	01__GEC(Meis2+)	Myo18a
1535	3.27e-152	0.277106	0.267	0.255	8.31e-148	01__GEC(Meis2+)	Zfp638
2291	2.24e-47	0.276075	0.149	0.107	5.7e-43	01__GEC(Meis2+)	Cd9
1551	1.45e-149	0.275884	0.257	0.249	3.68e-145	01__GEC(Meis2+)	Spop
1395	1.06e-170	0.275263	0.202	0.196	2.7e-166	01__GEC(Meis2+)	Vti1a
1945	5.13e-100	0.274887	0.111	0.094	1.3e-95	01__GEC(Meis2+)	Slc12a7
2184	4.03e-64	0.27416	0.12	0.096	1.02e-59	01__GEC(Meis2+)	Stard8
2071	4.24e-82	0.273834	0.136	0.114	1.08e-77	01__GEC(Meis2+)	Rybp
1511	8.3e-156	0.273175	0.347	0.333	2.11e-151	01__GEC(Meis2+)	Crebbp
1856	3.13e-112	0.272817	0.189	0.175	7.94e-108	01__GEC(Meis2+)	Hoxb4
1643	2.35e-137	0.272638	0.229	0.217	5.98e-133	01__GEC(Meis2+)	Map4k5
1516	4.89e-155	0.272023	0.257	0.25	1.24e-150	01__GEC(Meis2+)	Zfp292
1891	1.11e-106	0.271113	0.134	0.118	2.81e-102	01__GEC(Meis2+)	Alms1
1579	1.7e-144	0.270744	0.272	0.262	4.31e-140	01__GEC(Meis2+)	Zfc3h1
1636	3.39e-138	0.269533	0.212	0.201	8.61e-134	01__GEC(Meis2+)	Ptbp2
1553	6.21e-149	0.26877	0.179	0.174	1.58e-144	01__GEC(Meis2+)	Fbxl20
1435	2.26e-165	0.268716	0.316	0.309	5.74e-161	01__GEC(Meis2+)	Rbm5
1610	5.43e-142	0.267896	0.14	0.132	1.38e-137	01__GEC(Meis2+)	Rnf169
1466	5.84e-161	0.267565	0.273	0.266	1.48e-156	01__GEC(Meis2+)	Setd2
1798	1.57e-119	0.267329	0.284	0.264	4e-115	01__GEC(Meis2+)	Ctnna1
2229	7.21e-57	0.26714	0.136	0.09	1.83e-52	01__GEC(Meis2+)	Cd81
1957	1.5e-97	0.266733	0.133	0.119	3.82e-93	01__GEC(Meis2+)	Prpsap1
1854	1e-112	0.26633	0.16	0.146	2.54e-108	01__GEC(Meis2+)	Apc
2078	3.75e-80	0.266253	0.13	0.108	9.53e-76	01__GEC(Meis2+)	Kras
1740	1.59e-126	0.265779	0.143	0.133	4.04e-122	01__GEC(Meis2+)	Sesn1
1983	4.09e-95	0.265656	0.108	0.091	1.04e-90	01__GEC(Meis2+)	Hoxb3
1475	6.71e-160	0.265148	0.156	0.151	1.7e-155	01__GEC(Meis2+)	Tbcd
1506	2.99e-156	0.264899	0.28	0.269	7.59e-152	01__GEC(Meis2+)	Papola
1918	6.12e-103	0.264484	0.144	0.13	1.55e-98	01__GEC(Meis2+)	Usp48
1562	1.76e-147	0.263889	0.182	0.176	4.46e-143	01__GEC(Meis2+)	Ep400
1966	1.27e-96	0.263701	0.262	0.24	3.23e-92	01__GEC(Meis2+)	Baz1b
1874	4.29e-109	0.262865	0.22	0.206	1.09e-104	01__GEC(Meis2+)	Mycbp2
2052	8.57e-85	0.262838	0.209	0.189	2.18e-80	01__GEC(Meis2+)	Nr2f2
1494	1.38e-157	0.261863	0.289	0.281	3.49e-153	01__GEC(Meis2+)	Usp34
2056	3.71e-84	0.261634	0.451	0.381	9.43e-80	01__GEC(Meis2+)	Tanc2
2040	4.27e-86	0.26142	0.12	0.102	1.08e-81	01__GEC(Meis2+)	Usp46
1470	2.02e-160	0.260896	0.29	0.284	5.12e-156	01__GEC(Meis2+)	Fus
1750	1.14e-124	0.260077	0.112	0.102	2.89e-120	01__GEC(Meis2+)	Ice1
1664	2.85e-136	0.260044	0.352	0.337	7.23e-132	01__GEC(Meis2+)	Bclaf1
1501	2.07e-156	0.259971	0.281	0.276	5.26e-152	01__GEC(Meis2+)	Gab1
2205	4.72e-61	0.259957	0.129	0.105	1.2e-56	01__GEC(Meis2+)	Lrp5
1751	1.44e-124	0.259117	0.191	0.184	3.65e-120	01__GEC(Meis2+)	P4ha1
2275	3.32e-50	0.258782	0.135	0.094	8.43e-46	01__GEC(Meis2+)	Rac1
1498	4.23e-157	0.258617	0.184	0.178	1.08e-152	01__GEC(Meis2+)	St7l
1642	1.88e-137	0.258509	0.141	0.136	4.77e-133	01__GEC(Meis2+)	Myo9b
1625	2.34e-140	0.258314	0.461	0.442	5.95e-136	01__GEC(Meis2+)	Akap13
2136	1.12e-70	0.258306	0.123	0.103	2.83e-66	01__GEC(Meis2+)	Swap70
1812	2.69e-118	0.257692	0.139	0.128	6.82e-114	01__GEC(Meis2+)	Dip2c
1484	1.09e-158	0.257516	0.282	0.278	2.78e-154	01__GEC(Meis2+)	Kdm2a
1853	6.69e-113	0.257211	0.112	0.099	1.7e-108	01__GEC(Meis2+)	Zranb1
1497	3.3e-157	0.256995	0.258	0.254	8.37e-153	01__GEC(Meis2+)	Cep350
2206	7.05e-61	0.256138	0.142	0.119	1.79e-56	01__GEC(Meis2+)	Epb41l4b
1409	8.21e-169	0.255798	0.199	0.198	2.09e-164	01__GEC(Meis2+)	Rngtt
1755	2.59e-124	0.255669	0.184	0.175	6.57e-120	01__GEC(Meis2+)	Chd8
2011	2.96e-91	0.25543	0.118	0.102	7.51e-87	01__GEC(Meis2+)	Klhl24
2308	9.09e-45	0.255386	0.159	0.127	2.31e-40	01__GEC(Meis2+)	Sort1
1986	7.43e-95	0.255315	0.105	0.089	1.89e-90	01__GEC(Meis2+)	Atl3
1803	3.49e-119	0.255225	0.368	0.35	8.86e-115	01__GEC(Meis2+)	Rreb1
2141	6.52e-70	0.25505	0.245	0.211	1.66e-65	01__GEC(Meis2+)	Cdc42
1491	4.67e-158	0.254547	0.35	0.345	1.19e-153	01__GEC(Meis2+)	Rbm6
2129	1.69e-71	0.254449	0.314	0.281	4.3e-67	01__GEC(Meis2+)	Cflar
1888	6.93e-107	0.254416	0.102	0.091	1.76e-102	01__GEC(Meis2+)	Mllt6
1804	4.03e-119	0.254322	0.166	0.155	1.02e-114	01__GEC(Meis2+)	Rapgef6
1764	4.47e-123	0.254183	0.13	0.122	1.14e-118	01__GEC(Meis2+)	Dicer1
2318	1.46e-42	0.25375	0.117	0.088	3.71e-38	01__GEC(Meis2+)	Gulp1
1736	4.18e-127	0.253584	0.242	0.231	1.06e-122	01__GEC(Meis2+)	Rabep1
1839	2.99e-115	0.253123	0.21	0.2	7.59e-111	01__GEC(Meis2+)	Sfpq
1663	2.01e-136	0.252887	0.209	0.202	5.1e-132	01__GEC(Meis2+)	Zmynd11
1844	2.26e-114	0.252832	0.252	0.239	5.74e-110	01__GEC(Meis2+)	Ddx39b
1675	8.86e-135	0.252795	0.234	0.23	2.25e-130	01__GEC(Meis2+)	Rab10
2245	1.62e-54	0.252268	0.136	0.112	4.12e-50	01__GEC(Meis2+)	Palm
1858	1.55e-111	0.252168	0.104	0.092	3.95e-107	01__GEC(Meis2+)	Lmbr1l
1882	6.99e-108	0.251423	0.168	0.156	1.78e-103	01__GEC(Meis2+)	Pxk
2236	1.12e-55	0.251317	0.116	0.093	2.83e-51	01__GEC(Meis2+)	Cpd
1437	3.21e-165	0.25131	0.258	0.258	8.16e-161	01__GEC(Meis2+)	Fnbp4
1285	2.85e-187	0.250901	0.26	0.263	7.24e-183	01__GEC(Meis2+)	Med15
1536	4.28e-152	0.250871	0.142	0.139	1.09e-147	01__GEC(Meis2+)	Zfp236
2094	2.74e-77	0.250542	0.135	0.116	6.97e-73	01__GEC(Meis2+)	Cbfb
1569	3.12e-146	0.250284	0.25	0.246	7.91e-142	01__GEC(Meis2+)	Sos2
1763	4.15e-123	0.24998	0.366	0.353	1.05e-118	01__GEC(Meis2+)	Tcf25
2010	2.68e-91	0.248453	0.153	0.137	6.82e-87	01__GEC(Meis2+)	Synj1
1541	4.03e-151	0.2481	0.131	0.127	1.02e-146	01__GEC(Meis2+)	Bicral
1998	1.54e-93	0.247952	0.156	0.144	3.92e-89	01__GEC(Meis2+)	Tmf1
1980	3.11e-95	0.247829	0.218	0.205	7.89e-91	01__GEC(Meis2+)	Rbbp6
2017	1.36e-90	0.247483	0.101	0.088	3.46e-86	01__GEC(Meis2+)	Shoc2
1894	1.38e-106	0.247222	0.182	0.169	3.51e-102	01__GEC(Meis2+)	Taok1
1540	3e-151	0.246953	0.199	0.197	7.63e-147	01__GEC(Meis2+)	Xpr1
1973	1.11e-95	0.246945	0.138	0.123	2.82e-91	01__GEC(Meis2+)	Raf1
1698	9.23e-133	0.245283	0.132	0.129	2.34e-128	01__GEC(Meis2+)	Gripap1
1811	2.2e-118	0.24365	0.172	0.165	5.59e-114	01__GEC(Meis2+)	Esyt2
1793	3.42e-120	0.243218	0.229	0.22	8.69e-116	01__GEC(Meis2+)	Crebrf
1720	6.63e-129	0.242607	0.177	0.174	1.68e-124	01__GEC(Meis2+)	Cdk11b
1780	3.3e-121	0.241572	0.125	0.118	8.38e-117	01__GEC(Meis2+)	Vps8
2300	6.23e-46	0.241453	0.137	0.111	1.58e-41	01__GEC(Meis2+)	Sec14l1
2106	7.21e-76	0.241027	0.257	0.234	1.83e-71	01__GEC(Meis2+)	Tmem164
1742	7.7e-126	0.240695	0.116	0.109	1.96e-121	01__GEC(Meis2+)	Mapk8ip3
2119	6.18e-74	0.240128	0.113	0.097	1.57e-69	01__GEC(Meis2+)	Exoc2
2297	4.15e-46	0.239125	0.166	0.135	1.05e-41	01__GEC(Meis2+)	Cd47
2009	1.96e-91	0.239016	0.201	0.186	4.97e-87	01__GEC(Meis2+)	AABR07026291.1
2170	1.41e-65	0.238607	0.113	0.095	3.57e-61	01__GEC(Meis2+)	Npat
2024	1.18e-88	0.238322	0.125	0.112	2.99e-84	01__GEC(Meis2+)	Rnf115
1832	2.66e-116	0.23825	0.238	0.227	6.76e-112	01__GEC(Meis2+)	Asph
2059	7.62e-84	0.238139	0.152	0.143	1.94e-79	01__GEC(Meis2+)	Dkc1
1738	5.31e-127	0.237764	0.15	0.145	1.35e-122	01__GEC(Meis2+)	Pank2
1575	5.81e-145	0.237649	0.232	0.229	1.48e-140	01__GEC(Meis2+)	Kdm6a
1759	8.84e-124	0.237194	0.309	0.301	2.25e-119	01__GEC(Meis2+)	Matr3
1638	6.33e-138	0.237146	0.139	0.135	1.61e-133	01__GEC(Meis2+)	Rprd1a
1479	1.69e-159	0.236916	0.207	0.209	4.29e-155	01__GEC(Meis2+)	Abl2
1696	6.58e-133	0.236752	0.165	0.161	1.67e-128	01__GEC(Meis2+)	Eya3
2132	3.68e-71	0.236154	0.104	0.091	9.34e-67	01__GEC(Meis2+)	Pola1
1778	1.34e-121	0.235894	0.197	0.191	3.41e-117	01__GEC(Meis2+)	Naa15
1745	3.13e-125	0.235665	0.16	0.156	7.95e-121	01__GEC(Meis2+)	Mysm1
1595	2.21e-143	0.235639	0.205	0.204	5.6e-139	01__GEC(Meis2+)	Pds5a
1713	6.89e-131	0.235573	0.193	0.188	1.75e-126	01__GEC(Meis2+)	Srsf4
1508	4.36e-156	0.234556	0.192	0.194	1.11e-151	01__GEC(Meis2+)	Cwf19l2
1892	1.12e-106	0.23327	0.139	0.131	2.85e-102	01__GEC(Meis2+)	Tent4b
2301	1.96e-45	0.233043	0.161	0.133	4.98e-41	01__GEC(Meis2+)	Sh3glb1
1756	3.26e-124	0.23264	0.171	0.166	8.27e-120	01__GEC(Meis2+)	Fam120a
1403	6.8e-170	0.23231	0.281	0.285	1.73e-165	01__GEC(Meis2+)	Dhx36
2331	2.39e-40	0.232243	0.103	0.081	6.07e-36	01__GEC(Meis2+)	Sgpp1
1721	8.62e-129	0.23202	0.257	0.253	2.19e-124	01__GEC(Meis2+)	Clk1
1939	1.91e-100	0.231852	0.159	0.15	4.85e-96	01__GEC(Meis2+)	Secisbp2l
1851	4.61e-113	0.231767	0.14	0.134	1.17e-108	01__GEC(Meis2+)	AABR07018038.1
2051	8.02e-85	0.231762	0.112	0.1	2.04e-80	01__GEC(Meis2+)	Depdc5
1903	4.11e-105	0.23081	0.107	0.1	1.04e-100	01__GEC(Meis2+)	Gpr107
1765	8e-123	0.230346	0.237	0.233	2.03e-118	01__GEC(Meis2+)	Atp2b1
1893	1.31e-106	0.230276	0.201	0.191	3.33e-102	01__GEC(Meis2+)	Atp6v0a1
1929	8.34e-102	0.230134	0.111	0.102	2.12e-97	01__GEC(Meis2+)	Ctdspl2
1762	1.53e-123	0.22907	0.15	0.148	3.89e-119	01__GEC(Meis2+)	S100pbp
2093	2.34e-77	0.228661	0.106	0.094	5.93e-73	01__GEC(Meis2+)	Csnk1g2
1855	1.44e-112	0.228384	0.14	0.136	3.67e-108	01__GEC(Meis2+)	Mast2
1566	3.37e-147	0.228025	0.175	0.176	8.56e-143	01__GEC(Meis2+)	Htt
2102	2.57e-76	0.228024	0.112	0.102	6.52e-72	01__GEC(Meis2+)	Lama5
2069	2.86e-82	0.227976	0.135	0.123	7.26e-78	01__GEC(Meis2+)	Myh9l1
1956	6.92e-98	0.227259	0.133	0.124	1.76e-93	01__GEC(Meis2+)	Hipk3
1548	5.94e-150	0.226943	0.256	0.255	1.51e-145	01__GEC(Meis2+)	Pkn2
2334	1.8e-39	0.226546	0.121	0.096	4.56e-35	01__GEC(Meis2+)	Clstn1
2020	2.07e-89	0.226515	0.38	0.356	5.26e-85	01__GEC(Meis2+)	Luc7l3
1463	4.05e-161	0.226469	0.217	0.221	1.03e-156	01__GEC(Meis2+)	Map2k5
1681	5.43e-134	0.226454	0.237	0.235	1.38e-129	01__GEC(Meis2+)	Wbp1l
2310	1.47e-44	0.226016	0.125	0.103	3.74e-40	01__GEC(Meis2+)	Evl
1677	2.87e-134	0.22598	0.219	0.215	7.29e-130	01__GEC(Meis2+)	Kdm4c
1828	1.6e-116	0.22548	0.418	0.407	4.06e-112	01__GEC(Meis2+)	Ogt
1802	3.14e-119	0.225119	0.214	0.214	7.99e-115	01__GEC(Meis2+)	Bdp1
2306	5.28e-45	0.225079	0.105	0.07	1.34e-40	01__GEC(Meis2+)	Bcam
1450	3.16e-163	0.22464	0.247	0.254	8.02e-159	01__GEC(Meis2+)	Upf2
1676	2.85e-134	0.22416	0.382	0.378	7.25e-130	01__GEC(Meis2+)	Birc6
2003	7.08e-93	0.224077	0.104	0.094	1.8e-88	01__GEC(Meis2+)	Ryk
1688	1.94e-133	0.222788	0.267	0.264	4.93e-129	01__GEC(Meis2+)	Huwe1
2168	5.27e-66	0.222443	0.113	0.098	1.34e-61	01__GEC(Meis2+)	Ppp3cb
1597	3.7e-143	0.222402	0.242	0.243	9.41e-139	01__GEC(Meis2+)	Pum1
1633	4.63e-139	0.221884	0.193	0.193	1.18e-134	01__GEC(Meis2+)	Prpf6
2042	5.29e-86	0.221699	0.123	0.113	1.34e-81	01__GEC(Meis2+)	N4bp2l2
2080	5.64e-80	0.221302	0.13	0.12	1.43e-75	01__GEC(Meis2+)	Yaf2
1599	7.85e-143	0.220957	0.217	0.219	1.99e-138	01__GEC(Meis2+)	Tlk2
1640	1.19e-137	0.220872	0.173	0.173	3.03e-133	01__GEC(Meis2+)	Braf
1730	6.51e-128	0.220841	0.193	0.193	1.65e-123	01__GEC(Meis2+)	Luc7l
1421	2.36e-167	0.220781	0.289	0.294	5.99e-163	01__GEC(Meis2+)	Wac
1711	3.19e-131	0.220402	0.194	0.194	8.1e-127	01__GEC(Meis2+)	Zfp148
2096	5.4e-77	0.22029	0.128	0.116	1.37e-72	01__GEC(Meis2+)	Tbc1d23
2145	4.02e-69	0.220273	0.157	0.143	1.02e-64	01__GEC(Meis2+)	Raly
1570	6.72e-146	0.220024	0.236	0.238	1.71e-141	01__GEC(Meis2+)	Ppp2r5e
1920	7.82e-103	0.21966	0.132	0.127	1.99e-98	01__GEC(Meis2+)	Iws1
2315	1.47e-43	0.21935	0.224	0.197	3.72e-39	01__GEC(Meis2+)	Iqgap1
1522	9.93e-154	0.219215	0.224	0.227	2.52e-149	01__GEC(Meis2+)	Ehmt1
1860	2.86e-111	0.219171	0.123	0.118	7.26e-107	01__GEC(Meis2+)	Ino80d
1632	2.73e-139	0.216672	0.176	0.178	6.94e-135	01__GEC(Meis2+)	Tet3
2335	4.05e-39	0.216621	0.183	0.156	1.03e-34	01__GEC(Meis2+)	Rtn4
1871	3.5e-110	0.215682	0.145	0.142	8.88e-106	01__GEC(Meis2+)	Snx4
525	0	0.215662	0.371	0.224	0	01__GEC(Meis2+)	Mt-co2
1618	3.65e-141	0.215615	0.261	0.262	9.27e-137	01__GEC(Meis2+)	Snd1
1665	3.38e-136	0.215591	0.236	0.239	8.58e-132	01__GEC(Meis2+)	Ppp2r2a
1969	2.75e-96	0.215259	0.23	0.221	6.98e-92	01__GEC(Meis2+)	Hnrnpm
1139	7.68e-211	0.214313	0.165	0.183	1.95e-206	01__GEC(Meis2+)	Insr
1735	3.09e-127	0.214068	0.385	0.382	7.85e-123	01__GEC(Meis2+)	Ddx17
1833	3.18e-116	0.213822	0.205	0.204	8.08e-112	01__GEC(Meis2+)	Ubr4
1979	2.64e-95	0.213578	0.124	0.118	6.7e-91	01__GEC(Meis2+)	Trappc10
1726	1.44e-128	0.213441	0.31	0.31	3.65e-124	01__GEC(Meis2+)	Senp6
1576	8.22e-145	0.212952	0.211	0.216	2.09e-140	01__GEC(Meis2+)	Usp33
2268	4.02e-51	0.212443	0.104	0.09	1.02e-46	01__GEC(Meis2+)	Atp8b1
1588	6.5e-144	0.21207	0.369	0.373	1.65e-139	01__GEC(Meis2+)	Kmt2c
1374	5.04e-174	0.211999	0.217	0.229	1.28e-169	01__GEC(Meis2+)	Arih2
1786	7.54e-121	0.211771	0.137	0.136	1.92e-116	01__GEC(Meis2+)	Cdc37l1
2137	1.26e-70	0.211668	0.109	0.1	3.2e-66	01__GEC(Meis2+)	Casc3
2340	2.16e-38	0.211437	0.12	0.098	5.5e-34	01__GEC(Meis2+)	Sppl2a
2085	2.34e-79	0.211431	0.191	0.181	5.93e-75	01__GEC(Meis2+)	Rab2a
1607	4.52e-142	0.211211	0.164	0.169	1.15e-137	01__GEC(Meis2+)	Bbs9
2249	3.3e-54	0.211195	0.112	0.096	8.37e-50	01__GEC(Meis2+)	Fbxl3
2124	6.62e-73	0.211144	0.115	0.104	1.68e-68	01__GEC(Meis2+)	Sirt2
2208	1.42e-60	0.211012	0.281	0.259	3.61e-56	01__GEC(Meis2+)	Ankrd11
1700	2.28e-132	0.210181	0.239	0.241	5.78e-128	01__GEC(Meis2+)	Pbrm1
1775	9.08e-122	0.21018	0.258	0.259	2.3e-117	01__GEC(Meis2+)	Eif4g3
2031	3.14e-87	0.209896	0.481	0.459	7.99e-83	01__GEC(Meis2+)	Arid1b
1791	2.13e-120	0.209096	0.104	0.104	5.41e-116	01__GEC(Meis2+)	Megf8
2264	1.86e-51	0.209058	0.171	0.152	4.72e-47	01__GEC(Meis2+)	Kif5b
1904	5.52e-105	0.208847	0.186	0.185	1.4e-100	01__GEC(Meis2+)	Rsrc2
1583	2.71e-144	0.208736	0.251	0.256	6.87e-140	01__GEC(Meis2+)	Rsf1
1964	1.19e-96	0.207953	0.308	0.298	3.03e-92	01__GEC(Meis2+)	Rps6ka3
1857	5.76e-112	0.207042	0.161	0.158	1.46e-107	01__GEC(Meis2+)	Cnot2
1873	6.54e-110	0.206849	0.198	0.198	1.66e-105	01__GEC(Meis2+)	Prpf40a
2075	1.21e-81	0.206442	0.151	0.145	3.08e-77	01__GEC(Meis2+)	Smarcc2
1776	1.04e-121	0.206408	0.122	0.123	2.65e-117	01__GEC(Meis2+)	Rps6kc1
1885	1.58e-107	0.206125	0.171	0.17	4.02e-103	01__GEC(Meis2+)	Uri1
1951	4.91e-99	0.205961	0.191	0.19	1.25e-94	01__GEC(Meis2+)	Pacs1
1585	2.96e-144	0.205361	0.242	0.247	7.51e-140	01__GEC(Meis2+)	Cnot4
1769	2.44e-122	0.203872	0.195	0.197	6.21e-118	01__GEC(Meis2+)	Grb2
1655	6.23e-137	0.203746	0.187	0.193	1.58e-132	01__GEC(Meis2+)	Cep112
1611	6.8e-142	0.203347	0.179	0.186	1.73e-137	01__GEC(Meis2+)	Ube2r2
2235	9.6e-56	0.203116	0.404	0.361	2.44e-51	01__GEC(Meis2+)	Itga1
2101	1.61e-76	0.20224	0.153	0.145	4.09e-72	01__GEC(Meis2+)	Dnajb6
1719	2.56e-129	0.202185	0.201	0.204	6.51e-125	01__GEC(Meis2+)	Fbxw11
1789	1.81e-120	0.201945	0.152	0.153	4.59e-116	01__GEC(Meis2+)	Chd1
1766	1.61e-122	0.20125	0.148	0.149	4.08e-118	01__GEC(Meis2+)	Mau2
2120	6.37e-74	0.201194	0.101	0.095	1.62e-69	01__GEC(Meis2+)	Enox2
2004	1.02e-92	0.200946	0.113	0.107	2.58e-88	01__GEC(Meis2+)	Rlf
2225	2.3e-57	0.200821	0.107	0.095	5.85e-53	01__GEC(Meis2+)	Ptpn11
1879	3.05e-108	0.200434	0.125	0.125	7.75e-104	01__GEC(Meis2+)	Zfp451
1722	1.12e-128	0.200397	0.302	0.304	2.85e-124	01__GEC(Meis2+)	Hectd1
526	0	-0.200106	0.447	0.345	0	01__GEC(Meis2+)	Mt-co3
1411	2.25e-168	-0.200515	0.07	0.131	5.73e-164	01__GEC(Meis2+)	Neo1
2425	9.24e-12	-0.200655	0.116	0.137	2.35e-07	01__GEC(Meis2+)	Ndufs2
2172	2.98e-65	-0.200787	0.197	0.255	7.56e-61	01__GEC(Meis2+)	Itga6
2385	4.26e-28	-0.201848	0.109	0.141	1.08e-23	01__GEC(Meis2+)	Tmem117
1670	2.84e-135	-0.202068	0.252	0.34	7.21e-131	01__GEC(Meis2+)	AABR07007032.1
1333	3.7e-179	-0.202104	0.099	0.168	9.39e-175	01__GEC(Meis2+)	Ptpn2
2047	1.02e-85	-0.202631	0.061	0.103	2.6e-81	01__GEC(Meis2+)	Lmo4
2271	1.07e-50	-0.202947	0.067	0.103	2.72e-46	01__GEC(Meis2+)	Dnajc19
1822	3.88e-117	-0.203042	0.054	0.101	9.85e-113	01__GEC(Meis2+)	Ubac1
1841	3.72e-115	-0.203058	0.17	0.241	9.46e-111	01__GEC(Meis2+)	Rasa2
1550	1.39e-149	-0.203414	0.107	0.174	3.54e-145	01__GEC(Meis2+)	Afg3l2
1577	8.71e-145	-0.203564	0.152	0.226	2.21e-140	01__GEC(Meis2+)	Rnf19a
2424	1.65e-12	-0.203569	0.098	0.118	4.18e-08	01__GEC(Meis2+)	Clic1
1770	3e-122	-0.204168	0.074	0.128	7.61e-118	01__GEC(Meis2+)	Uhrf1bp1l
2032	5.31e-87	-0.20434	0.082	0.13	1.35e-82	01__GEC(Meis2+)	Ndufs1
1361	1.51e-176	-0.204358	0.118	0.192	3.85e-172	01__GEC(Meis2+)	Rora
1448	2.67e-163	-0.20574	0.121	0.194	6.79e-159	01__GEC(Meis2+)	Sil1
1350	7.3e-178	-0.205779	0.063	0.124	1.85e-173	01__GEC(Meis2+)	Farp2
1967	1.33e-96	-0.205922	0.056	0.1	3.38e-92	01__GEC(Meis2+)	Fdft1
2400	6.82e-23	-0.206001	0.184	0.22	1.73e-18	01__GEC(Meis2+)	Vcp
1650	4.29e-137	-0.206285	0.066	0.122	1.09e-132	01__GEC(Meis2+)	Gramd2b
2035	1.28e-86	-0.207395	0.095	0.145	3.26e-82	01__GEC(Meis2+)	LOC100362432
1396	1.65e-170	-0.20808	0.052	0.108	4.2e-166	01__GEC(Meis2+)	Kcnh3
1819	9.12e-118	-0.209428	0.282	0.369	2.32e-113	01__GEC(Meis2+)	Pacsin2
2414	1.28e-17	-0.209555	0.101	0.127	3.26e-13	01__GEC(Meis2+)	Clta
2070	3.4e-82	-0.210226	0.115	0.167	8.65e-78	01__GEC(Meis2+)	St3gal5
1276	3.2e-189	-0.210263	0.142	0.224	8.12e-185	01__GEC(Meis2+)	Tex2
2303	3.23e-45	-0.210309	0.209	0.262	8.21e-41	01__GEC(Meis2+)	Atp11a
1364	2.27e-176	-0.210937	0.08	0.146	5.76e-172	01__GEC(Meis2+)	Dync2h1
1424	4.45e-167	-0.211386	0.059	0.117	1.13e-162	01__GEC(Meis2+)	Dcbld1
1459	9.64e-162	-0.211538	0.092	0.158	2.45e-157	01__GEC(Meis2+)	Stard7
2422	3.01e-13	-0.212434	0.107	0.123	7.64e-09	01__GEC(Meis2+)	Vom2r37
1214	9.64e-199	-0.213028	0.089	0.16	2.45e-194	01__GEC(Meis2+)	Nacc2
1859	2.53e-111	-0.213168	0.056	0.104	6.42e-107	01__GEC(Meis2+)	Ufsp2
1867	2.31e-110	-0.213565	0.085	0.139	5.86e-106	01__GEC(Meis2+)	Washc3
1835	4.57e-116	-0.213769	0.059	0.109	1.16e-111	01__GEC(Meis2+)	Agl
2351	3.38e-36	-0.213872	0.104	0.14	8.6e-32	01__GEC(Meis2+)	Eif4a1
1658	8.57e-137	-0.213964	0.064	0.118	2.18e-132	01__GEC(Meis2+)	Ifrd1
1478	1.4e-159	-0.214135	0.063	0.123	3.55e-155	01__GEC(Meis2+)	Dclre1a
2345	8.78e-38	-0.215287	0.074	0.106	2.23e-33	01__GEC(Meis2+)	Tob1
2413	1.12e-17	-0.216178	0.119	0.147	2.85e-13	01__GEC(Meis2+)	Tkt
2029	1.68e-87	-0.216991	0.061	0.104	4.27e-83	01__GEC(Meis2+)	Tspan18
1388	1.26e-171	-0.21725	0.211	0.304	3.19e-167	01__GEC(Meis2+)	Gng12
1649	3.59e-137	-0.217582	0.064	0.119	9.11e-133	01__GEC(Meis2+)	Tex9
1317	1.57e-181	-0.217736	0.083	0.151	4e-177	01__GEC(Meis2+)	Ccdc57
1561	1.5e-147	-0.218232	0.074	0.134	3.8e-143	01__GEC(Meis2+)	Dlat
1237	2.67e-194	-0.218371	0.101	0.177	6.78e-190	01__GEC(Meis2+)	Taf1d
2348	3.9e-37	-0.218991	0.096	0.132	9.91e-33	01__GEC(Meis2+)	Slc3a2
2373	3.54e-32	-0.219052	0.159	0.164	8.99e-28	01__GEC(Meis2+)	Gstp1
1924	3.23e-102	-0.219689	0.265	0.347	8.2e-98	01__GEC(Meis2+)	Dnajc13
2026	1.28e-88	-0.21996	0.12	0.176	3.24e-84	01__GEC(Meis2+)	Lypla1
2416	1.99e-17	-0.220612	0.185	0.218	5.06e-13	01__GEC(Meis2+)	Lamp2
1454	6.05e-163	-0.220703	0.166	0.249	1.54e-158	01__GEC(Meis2+)	Diaph1
1593	1.51e-143	-0.220973	0.057	0.112	3.83e-139	01__GEC(Meis2+)	Sephs1
1563	2.23e-147	-0.223623	0.252	0.346	5.67e-143	01__GEC(Meis2+)	Hdlbp
1925	3.71e-102	-0.223631	0.075	0.127	9.43e-98	01__GEC(Meis2+)	Gsap
1862	9.18e-111	-0.224515	0.137	0.204	2.33e-106	01__GEC(Meis2+)	Synj2bp
1584	2.73e-144	-0.224599	0.104	0.172	6.94e-140	01__GEC(Meis2+)	Lrif1
1647	3.06e-137	-0.225063	0.07	0.128	7.76e-133	01__GEC(Meis2+)	Snx1
1262	4.01e-191	-0.225609	0.13	0.212	1.02e-186	01__GEC(Meis2+)	RGD1310951
2372	2.67e-32	-0.226098	0.115	0.152	6.77e-28	01__GEC(Meis2+)	Vdac2
2347	1.64e-37	-0.226162	0.352	0.408	4.17e-33	01__GEC(Meis2+)	Pkp4
2139	2.06e-70	-0.226199	0.164	0.221	5.23e-66	01__GEC(Meis2+)	Immt
1864	9.96e-111	-0.227657	0.22	0.3	2.53e-106	01__GEC(Meis2+)	Cd2ap
1476	6.75e-160	-0.227951	0.105	0.176	1.72e-155	01__GEC(Meis2+)	Ppip5k1
2405	1.77e-21	-0.228217	0.086	0.102	4.5e-17	01__GEC(Meis2+)	Ldha
2282	1.6e-48	-0.228611	0.17	0.219	4.07e-44	01__GEC(Meis2+)	Sdha
1287	7.46e-187	-0.229643	0.086	0.157	1.9e-182	01__GEC(Meis2+)	Ankrd27
1902	2.21e-105	-0.229969	0.297	0.384	5.61e-101	01__GEC(Meis2+)	Rsrp1
1641	1.68e-137	-0.230612	0.091	0.154	4.26e-133	01__GEC(Meis2+)	Kat14
1324	9.76e-181	-0.231526	0.051	0.11	2.48e-176	01__GEC(Meis2+)	Mlh3
1831	2.59e-116	-0.232109	0.094	0.153	6.58e-112	01__GEC(Meis2+)	Scamp2
1701	2.56e-132	-0.232582	0.07	0.127	6.5e-128	01__GEC(Meis2+)	Prxl2c
2391	2.32e-25	-0.233344	0.115	0.148	5.89e-21	01__GEC(Meis2+)	Pdha1
2148	5.62e-69	-0.233629	0.075	0.119	1.43e-64	01__GEC(Meis2+)	Myh10
2380	4.49e-29	-0.233748	0.072	0.102	1.14e-24	01__GEC(Meis2+)	Idh3g
2394	1.23e-24	-0.233966	0.109	0.141	3.13e-20	01__GEC(Meis2+)	Cyc1
2114	6.84e-75	-0.234671	0.068	0.112	1.74e-70	01__GEC(Meis2+)	Tmem183a
2397	2.16e-24	-0.234896	0.073	0.1	5.47e-20	01__GEC(Meis2+)	Arpc5l
1937	1.18e-100	-0.235855	0.099	0.154	2.99e-96	01__GEC(Meis2+)	Slc9a9
1805	6.69e-119	-0.236128	0.073	0.127	1.7e-114	01__GEC(Meis2+)	Ugdh
2358	1.1e-34	-0.236627	0.079	0.113	2.79e-30	01__GEC(Meis2+)	Plekhb2
2402	1.49e-22	-0.236666	0.22	0.233	3.78e-18	01__GEC(Meis2+)	Actb
2180	2.2e-64	-0.236781	0.098	0.145	5.59e-60	01__GEC(Meis2+)	Psd3
2395	1.3e-24	-0.238534	0.083	0.112	3.31e-20	01__GEC(Meis2+)	Ghitm
1547	5.64e-150	-0.238762	0.085	0.15	1.43e-145	01__GEC(Meis2+)	Lpgat1
2296	1.42e-46	-0.238889	0.11	0.153	3.6e-42	01__GEC(Meis2+)	Cct5
2327	9.2e-41	-0.239269	0.102	0.142	2.34e-36	01__GEC(Meis2+)	Reep5
2307	8.11e-45	-0.239516	0.501	0.493	2.06e-40	01__GEC(Meis2+)	Cgnl1
1507	3.21e-156	-0.239578	0.196	0.284	8.16e-152	01__GEC(Meis2+)	Evi5
2182	2.85e-64	-0.24014	0.235	0.301	7.23e-60	01__GEC(Meis2+)	Glud1
1965	1.21e-96	-0.240205	0.086	0.139	3.07e-92	01__GEC(Meis2+)	Snx5
2419	1.45e-16	-0.240236	0.227	0.26	3.68e-12	01__GEC(Meis2+)	Abcc4
2067	2.1e-82	-0.240386	0.064	0.11	5.33e-78	01__GEC(Meis2+)	Crot
1760	9.23e-124	-0.240393	0.275	0.366	2.35e-119	01__GEC(Meis2+)	Golgb1
1662	1.63e-136	-0.240569	0.049	0.102	4.13e-132	01__GEC(Meis2+)	Bbs2
2420	2.54e-16	-0.240612	0.133	0.156	6.44e-12	01__GEC(Meis2+)	Atp5f1d
2261	3.13e-52	-0.241661	0.063	0.101	7.94e-48	01__GEC(Meis2+)	Atp6v1d
1989	1.46e-94	-0.242261	0.059	0.105	3.72e-90	01__GEC(Meis2+)	Ehhadh
2192	3.69e-63	-0.242764	0.116	0.167	9.38e-59	01__GEC(Meis2+)	Gpi
2386	2.33e-27	-0.24338	0.095	0.108	5.93e-23	01__GEC(Meis2+)	Myl12a
1560	1.24e-147	-0.243523	0.062	0.121	3.14e-143	01__GEC(Meis2+)	Megf9
2426	1.87e-11	-0.244333	0.344	0.375	4.76e-07	01__GEC(Meis2+)	Tacc2
1378	4.38e-173	-0.244624	0.151	0.237	1.11e-168	01__GEC(Meis2+)	Ide
1305	9.55e-183	-0.245805	0.163	0.252	2.43e-178	01__GEC(Meis2+)	Shroom2
2342	6.22e-38	-0.246078	0.102	0.141	1.58e-33	01__GEC(Meis2+)	Selenop
1942	2.75e-100	-0.246083	0.064	0.115	6.98e-96	01__GEC(Meis2+)	Rell1
2418	1.02e-16	-0.246421	0.189	0.214	2.6e-12	01__GEC(Meis2+)	Ptms
1514	3.94e-155	-0.247386	0.077	0.142	1e-150	01__GEC(Meis2+)	Ccdc30
2045	9.34e-86	-0.247436	0.102	0.158	2.37e-81	01__GEC(Meis2+)	Sucla2
1513	3.22e-155	-0.247948	0.183	0.271	8.18e-151	01__GEC(Meis2+)	Trak2
2365	1.35e-33	-0.249469	0.084	0.119	3.43e-29	01__GEC(Meis2+)	Ech1
2387	8.7e-27	-0.250528	0.263	0.309	2.21e-22	01__GEC(Meis2+)	Shank2
1499	6.04e-157	-0.251746	0.051	0.108	1.54e-152	01__GEC(Meis2+)	Acad10
2158	4.93e-67	-0.252075	0.073	0.117	1.25e-62	01__GEC(Meis2+)	Polr1d
1336	6.04e-179	-0.252573	0.061	0.126	1.53e-174	01__GEC(Meis2+)	Nmnat3
2198	2.77e-62	-0.253171	0.06	0.101	7.03e-58	01__GEC(Meis2+)	Ncoa4
2408	4.08e-21	-0.253223	0.08	0.1	1.04e-16	01__GEC(Meis2+)	Uqcrfs1
1968	1.91e-96	-0.253308	0.109	0.168	4.85e-92	01__GEC(Meis2+)	Lipa
1717	1.8e-129	-0.253417	0.128	0.2	4.56e-125	01__GEC(Meis2+)	Vmp1
1931	1.27e-101	-0.253754	0.318	0.409	3.22e-97	01__GEC(Meis2+)	Myo9a
2005	1.14e-92	-0.254078	0.385	0.478	2.88e-88	01__GEC(Meis2+)	Cux1
2246	1.91e-54	-0.254208	0.071	0.112	4.86e-50	01__GEC(Meis2+)	Samm50
1330	2.53e-179	-0.254259	0.068	0.135	6.43e-175	01__GEC(Meis2+)	Slc39a11
2346	1.19e-37	-0.25482	0.126	0.168	3.03e-33	01__GEC(Meis2+)	Ndufv2
1825	1.19e-116	-0.255194	0.157	0.231	3.02e-112	01__GEC(Meis2+)	Ndel1
1425	4.97e-167	-0.255958	0.072	0.138	1.26e-162	01__GEC(Meis2+)	Per2
1367	2.63e-175	-0.256286	0.143	0.229	6.69e-171	01__GEC(Meis2+)	Erp44
2407	2.4e-21	-0.256753	0.088	0.114	6.09e-17	01__GEC(Meis2+)	Slc25a39
2415	1.76e-17	-0.257019	0.11	0.134	4.46e-13	01__GEC(Meis2+)	Rpl21.3
2265	2.36e-51	-0.258617	0.132	0.181	5.99e-47	01__GEC(Meis2+)	Psma7
2039	3.2e-86	-0.258794	0.09	0.143	8.13e-82	01__GEC(Meis2+)	Slc2a13
1481	2.34e-159	-0.258931	0.139	0.22	5.95e-155	01__GEC(Meis2+)	Lrpprc
2355	1.78e-35	-0.259616	0.112	0.152	4.53e-31	01__GEC(Meis2+)	Lap3
1099	3.42e-218	-0.259939	0.096	0.179	8.69e-214	01__GEC(Meis2+)	Zfp704
2392	4.08e-25	-0.259975	0.075	0.102	1.04e-20	01__GEC(Meis2+)	Prdx2
1341	1.25e-178	-0.26041	0.088	0.162	3.17e-174	01__GEC(Meis2+)	Lpcat3
2107	8.72e-76	-0.260617	0.059	0.103	2.21e-71	01__GEC(Meis2+)	Alas1
2410	2.34e-20	-0.260786	0.08	0.102	5.94e-16	01__GEC(Meis2+)	Rpl10a
1420	2.18e-167	-0.260915	0.08	0.149	5.54e-163	01__GEC(Meis2+)	Ppat
2411	2.88e-20	-0.261103	0.111	0.13	7.32e-16	01__GEC(Meis2+)	Ndufa11
1048	1.6e-228	-0.261314	0.119	0.211	4.05e-224	01__GEC(Meis2+)	Clk4
1962	8.56e-97	-0.262409	0.058	0.108	2.17e-92	01__GEC(Meis2+)	Hsd17b12
1549	6.22e-150	-0.262599	0.229	0.326	1.58e-145	01__GEC(Meis2+)	Peli2
1699	2.07e-132	-0.262998	0.191	0.276	5.26e-128	01__GEC(Meis2+)	Snx2
1340	1.05e-178	-0.263087	0.178	0.272	2.66e-174	01__GEC(Meis2+)	Mia2
2404	1.04e-21	-0.263094	0.092	0.118	2.63e-17	01__GEC(Meis2+)	Ndufs7
2393	5.76e-25	-0.263471	0.176	0.195	1.46e-20	01__GEC(Meis2+)	Pebp1
1339	8.25e-179	-0.263791	0.081	0.153	2.1e-174	01__GEC(Meis2+)	Pex1
2125	9.34e-73	-0.263822	0.071	0.117	2.37e-68	01__GEC(Meis2+)	Hspa9
2311	3.09e-44	-0.264115	0.464	0.517	7.85e-40	01__GEC(Meis2+)	Ncoa7
1758	4.2e-124	-0.26467	0.13	0.2	1.07e-119	01__GEC(Meis2+)	Hsd17b4
1266	1.67e-190	-0.264691	0.05	0.114	4.23e-186	01__GEC(Meis2+)	Lrig3
2092	1.58e-77	-0.265653	0.169	0.234	4.01e-73	01__GEC(Meis2+)	Micos10
2350	2.41e-36	-0.265794	0.076	0.11	6.12e-32	01__GEC(Meis2+)	Cxcl12
2344	7.85e-38	-0.266331	0.109	0.122	1.99e-33	01__GEC(Meis2+)	H3f3c
1923	3.17e-102	-0.267021	0.053	0.102	8.04e-98	01__GEC(Meis2+)	Asrgl1
2423	3.25e-13	-0.267686	0.34	0.37	8.26e-09	01__GEC(Meis2+)	Etnk1
2091	5.73e-78	-0.26812	0.072	0.12	1.46e-73	01__GEC(Meis2+)	Mrpl52
1668	5.87e-136	-0.268156	0.167	0.25	1.49e-131	01__GEC(Meis2+)	Ddi2
1669	2.81e-135	-0.26824	0.272	0.371	7.13e-131	01__GEC(Meis2+)	Myo10
1250	4.71e-193	-0.268623	0.081	0.156	1.2e-188	01__GEC(Meis2+)	Dlg5
987	2.64e-241	-0.269012	0.148	0.248	6.71e-237	01__GEC(Meis2+)	Sfmbt1
2396	1.44e-24	-0.269553	0.1	0.131	3.65e-20	01__GEC(Meis2+)	Hist1h2bq
1954	2.58e-98	-0.269966	0.529	0.494	6.54e-94	01__GEC(Meis2+)	Pde7b
2406	1.99e-21	-0.269982	0.112	0.141	5.06e-17	01__GEC(Meis2+)	P4hb
2421	3.09e-16	-0.2701	0.092	0.105	7.85e-12	01__GEC(Meis2+)	AABR07027306.1
1165	4.66e-206	-0.270238	0.166	0.265	1.18e-201	01__GEC(Meis2+)	Zfp629
1402	4.58e-170	-0.270324	0.212	0.311	1.16e-165	01__GEC(Meis2+)	Abcd3
1131	9.52e-213	-0.270561	0.061	0.133	2.42e-208	01__GEC(Meis2+)	Agbl3
2409	1.1e-20	-0.270579	0.24	0.256	2.79e-16	01__GEC(Meis2+)	Calr
2068	2.82e-82	-0.272048	0.062	0.109	7.15e-78	01__GEC(Meis2+)	Agpat3
1359	1.09e-176	-0.27469	0.09	0.164	2.78e-172	01__GEC(Meis2+)	Stx7
2171	2.07e-65	-0.274693	0.151	0.208	5.25e-61	01__GEC(Meis2+)	Tbca
1502	2.08e-156	-0.275361	0.047	0.104	5.29e-152	01__GEC(Meis2+)	Sardh
2034	1.09e-86	-0.276139	0.059	0.106	2.77e-82	01__GEC(Meis2+)	Stard10
2384	1.16e-28	-0.27619	0.159	0.2	2.95e-24	01__GEC(Meis2+)	Laptm4a
2015	1.1e-90	-0.277027	0.14	0.206	2.78e-86	01__GEC(Meis2+)	Scamp3
2060	7.75e-84	-0.277184	0.093	0.147	1.97e-79	01__GEC(Meis2+)	Ypel2
1415	7.21e-168	-0.277244	0.057	0.12	1.83e-163	01__GEC(Meis2+)	Lekr1
2284	3.2e-48	-0.278807	0.15	0.159	8.12e-44	01__GEC(Meis2+)	Rps15
1820	2.54e-117	-0.278858	0.113	0.181	6.45e-113	01__GEC(Meis2+)	Galnt11
2336	6.41e-39	-0.27933	0.083	0.12	1.63e-34	01__GEC(Meis2+)	LOC103691744
2399	3.1e-23	-0.279495	0.078	0.104	7.88e-19	01__GEC(Meis2+)	Atox1
1130	8.38e-213	-0.279896	0.055	0.125	2.13e-208	01__GEC(Meis2+)	Tbc1d10a
1113	1.13e-215	-0.28008	0.168	0.27	2.88e-211	01__GEC(Meis2+)	St3gal3
1821	3.43e-117	-0.280488	0.09	0.153	8.71e-113	01__GEC(Meis2+)	Hsdl2
2356	2.75e-35	-0.280632	0.087	0.124	6.99e-31	01__GEC(Meis2+)	Tmco1
1941	2.35e-100	-0.280662	0.174	0.249	5.98e-96	01__GEC(Meis2+)	Uqcrc2
2109	1.4e-75	-0.280721	0.082	0.132	3.55e-71	01__GEC(Meis2+)	Twf1
2273	2.15e-50	-0.281236	0.138	0.189	5.45e-46	01__GEC(Meis2+)	Atp6v0e1
1883	7.16e-108	-0.2815	0.077	0.134	1.82e-103	01__GEC(Meis2+)	Pfdn2
2369	5.89e-33	-0.281761	0.181	0.196	1.5e-28	01__GEC(Meis2+)	Cst3
2401	9.18e-23	-0.281847	0.12	0.151	2.33e-18	01__GEC(Meis2+)	Mdh2
1796	7.64e-120	-0.282525	0.072	0.132	1.94e-115	01__GEC(Meis2+)	Anxa6
1872	6.36e-110	-0.28262	0.186	0.265	1.62e-105	01__GEC(Meis2+)	Glb1
2427	3.75e-08	-0.282638	0.519	0.512	0.000952456	01__GEC(Meis2+)	Srrm2
2174	5.25e-65	-0.282682	0.082	0.128	1.33e-60	01__GEC(Meis2+)	Lactb
1468	1.53e-160	-0.28332	0.268	0.375	3.9e-156	01__GEC(Meis2+)	Add1
2403	1.01e-21	-0.28341	0.147	0.171	2.56e-17	01__GEC(Meis2+)	Slc25a4
2312	4.56e-44	-0.283958	0.091	0.132	1.16e-39	01__GEC(Meis2+)	Fuca1
1787	9.96e-121	-0.284861	0.068	0.126	2.53e-116	01__GEC(Meis2+)	Gipc2
1914	1.57e-103	-0.284986	0.103	0.165	3.98e-99	01__GEC(Meis2+)	Pld1
1626	2.46e-140	-0.285132	0.138	0.218	6.24e-136	01__GEC(Meis2+)	Atp6v0d1
1814	3.17e-118	-0.285988	0.096	0.161	8.04e-114	01__GEC(Meis2+)	Dram2
1884	9.92e-108	-0.287743	0.103	0.166	2.52e-103	01__GEC(Meis2+)	Clcn3
2252	1.44e-53	-0.287859	0.074	0.116	3.65e-49	01__GEC(Meis2+)	Churc1
1106	2.72e-217	-0.288948	0.047	0.115	6.92e-213	01__GEC(Meis2+)	Fancc
2191	3.43e-63	-0.289717	0.06	0.103	8.7e-59	01__GEC(Meis2+)	AABR07035218.1
1458	3.21e-162	-0.292744	0.066	0.133	8.15e-158	01__GEC(Meis2+)	Dut
2281	1.43e-48	-0.292787	0.076	0.117	3.64e-44	01__GEC(Meis2+)	Atp6ap2
2153	4.18e-68	-0.29284	0.231	0.3	1.06e-63	01__GEC(Meis2+)	Cltc
2238	1.2e-55	-0.29298	0.111	0.161	3.06e-51	01__GEC(Meis2+)	St6gal1
2277	4.37e-50	-0.293714	0.08	0.122	1.11e-45	01__GEC(Meis2+)	Ndufs3
1995	6.31e-94	-0.295462	0.229	0.311	1.6e-89	01__GEC(Meis2+)	Oxct1
1234	1.04e-194	-0.295493	0.07	0.145	2.65e-190	01__GEC(Meis2+)	Zcchc9
2382	7.4e-29	-0.297054	0.074	0.103	1.88e-24	01__GEC(Meis2+)	Arl6ip1
2328	1.02e-40	-0.297858	0.112	0.155	2.6e-36	01__GEC(Meis2+)	Mal
2370	8.35e-33	-0.298	0.108	0.131	2.12e-28	01__GEC(Meis2+)	Rack1
1392	4.89e-171	-0.298276	0.06	0.127	1.24e-166	01__GEC(Meis2+)	Usp53
2001	2.45e-93	-0.298922	0.091	0.15	6.22e-89	01__GEC(Meis2+)	Dld
2259	3.07e-52	-0.299308	0.066	0.106	7.81e-48	01__GEC(Meis2+)	Phb
2082	9.11e-80	-0.299398	0.401	0.409	2.31e-75	01__GEC(Meis2+)	Frmd4b
2062	5.58e-83	-0.299807	0.112	0.172	1.42e-78	01__GEC(Meis2+)	Slc22a18
1483	9.89e-159	-0.300408	0.056	0.119	2.51e-154	01__GEC(Meis2+)	Taf4b
2154	4.4e-68	-0.300657	0.066	0.111	1.12e-63	01__GEC(Meis2+)	Cited2
1559	5.08e-148	-0.300679	0.113	0.19	1.29e-143	01__GEC(Meis2+)	Gpr137b
2186	8.58e-64	-0.300811	0.115	0.169	2.18e-59	01__GEC(Meis2+)	Got2
1460	2.38e-161	-0.300931	0.129	0.213	6.04e-157	01__GEC(Meis2+)	Ak3
2357	1e-34	-0.301017	0.1	0.121	2.55e-30	01__GEC(Meis2+)	LOC108351137
1071	1.61e-222	-0.30123	0.082	0.165	4.08e-218	01__GEC(Meis2+)	Dtnbp1
1621	7.97e-141	-0.301413	0.059	0.12	2.02e-136	01__GEC(Meis2+)	Mccc2
2360	1.78e-34	-0.302491	0.1	0.137	4.52e-30	01__GEC(Meis2+)	Edf1
1241	8.09e-194	-0.302504	0.05	0.117	2.06e-189	01__GEC(Meis2+)	Tango2
2228	5.8e-57	-0.302862	0.066	0.108	1.47e-52	01__GEC(Meis2+)	Hint2
2313	4.67e-44	-0.303648	0.311	0.373	1.19e-39	01__GEC(Meis2+)	Ubc
1744	1.95e-125	-0.303739	0.143	0.221	4.96e-121	01__GEC(Meis2+)	Wsb1
2389	4.54e-26	-0.304324	0.2	0.224	1.15e-21	01__GEC(Meis2+)	Psap
2378	1.11e-29	-0.304424	0.075	0.106	2.81e-25	01__GEC(Meis2+)	Nedd8
1112	4.95e-216	-0.304598	0.051	0.123	1.26e-211	01__GEC(Meis2+)	Miga2
2388	9.46e-27	-0.304683	0.103	0.132	2.4e-22	01__GEC(Meis2+)	Ndufb7
2390	1.1e-25	-0.306215	0.079	0.106	2.79e-21	01__GEC(Meis2+)	Cox17
1019	1.39e-234	-0.3063	0.09	0.178	3.53e-230	01__GEC(Meis2+)	Pik3cb
1193	8.55e-203	-0.306675	0.1	0.187	2.17e-198	01__GEC(Meis2+)	Wdfy2
2083	9.86e-80	-0.306986	0.43	0.514	2.5e-75	01__GEC(Meis2+)	Wdfy3
1189	5.58e-203	-0.307677	0.118	0.21	1.42e-198	01__GEC(Meis2+)	Irak2
1261	3.94e-191	-0.30824	0.074	0.149	1e-186	01__GEC(Meis2+)	Btd
1910	4.75e-104	-0.308622	0.111	0.177	1.21e-99	01__GEC(Meis2+)	Herpud1
2244	1.19e-54	-0.309007	0.08	0.125	3.03e-50	01__GEC(Meis2+)	Tex264
2143	2.62e-69	-0.309092	0.096	0.148	6.65e-65	01__GEC(Meis2+)	Esd
1236	1.45e-194	-0.309121	0.121	0.211	3.68e-190	01__GEC(Meis2+)	Bckdha
2381	6.63e-29	-0.309286	0.086	0.112	1.68e-24	01__GEC(Meis2+)	LOC108348287
2375	1.83e-31	-0.31072	0.085	0.106	4.65e-27	01__GEC(Meis2+)	AC141489.1
1852	5.52e-113	-0.311652	0.664	0.655	1.4e-108	01__GEC(Meis2+)	Pde4d
2286	4.58e-48	-0.311847	0.078	0.119	1.16e-43	01__GEC(Meis2+)	Tomm20
2054	1.89e-84	-0.312034	0.075	0.128	4.8e-80	01__GEC(Meis2+)	Mrpl15
2377	2.4e-30	-0.312084	0.119	0.155	6.1e-26	01__GEC(Meis2+)	Pgk1
2188	1.43e-63	-0.312567	0.399	0.474	3.63e-59	01__GEC(Meis2+)	Phldb2
1695	6.32e-133	-0.312976	0.072	0.135	1.61e-128	01__GEC(Meis2+)	Kazn
1790	2.05e-120	-0.314577	0.102	0.171	5.21e-116	01__GEC(Meis2+)	Pecr
1686	8.03e-134	-0.314669	0.085	0.152	2.04e-129	01__GEC(Meis2+)	Atp6v0b
1808	1.28e-118	-0.314737	0.34	0.444	3.24e-114	01__GEC(Meis2+)	Tead1
2383	7.7e-29	-0.315021	0.264	0.309	1.95e-24	01__GEC(Meis2+)	Hsp90b1
1299	3.55e-184	-0.315461	0.093	0.175	9.01e-180	01__GEC(Meis2+)	Celf2
2364	1.24e-33	-0.3176	0.2	0.239	3.14e-29	01__GEC(Meis2+)	LOC100361457
2103	3.13e-76	-0.317931	0.317	0.4	7.95e-72	01__GEC(Meis2+)	Sgms1
2270	9.53e-51	-0.317985	0.079	0.122	2.42e-46	01__GEC(Meis2+)	Cotl1
1552	3.05e-149	-0.318951	0.062	0.127	7.74e-145	01__GEC(Meis2+)	Specc1
1164	4.22e-206	-0.319842	0.197	0.309	1.07e-201	01__GEC(Meis2+)	Nfyc
2177	9.85e-65	-0.320001	0.077	0.124	2.5e-60	01__GEC(Meis2+)	Dcxr
2368	5.28e-33	-0.320002	0.077	0.109	1.34e-28	01__GEC(Meis2+)	Calm2
1138	5.31e-211	-0.320124	0.055	0.129	1.35e-206	01__GEC(Meis2+)	Cpped1
1680	3.36e-134	-0.321122	0.312	0.42	8.53e-130	01__GEC(Meis2+)	Cpeb4
1233	6.61e-195	-0.321945	0.072	0.151	1.68e-190	01__GEC(Meis2+)	Gramd4
1102	9.53e-218	-0.321989	0.044	0.115	2.42e-213	01__GEC(Meis2+)	Lrrc1
1004	1.1e-238	-0.32208	0.035	0.104	2.8e-234	01__GEC(Meis2+)	AABR07034767.1
2183	3.16e-64	-0.322338	0.086	0.136	8.03e-60	01__GEC(Meis2+)	Acaa2
1500	6.54e-157	-0.322511	0.106	0.184	1.66e-152	01__GEC(Meis2+)	Slc16a10
2048	2.12e-85	-0.322834	0.089	0.146	5.39e-81	01__GEC(Meis2+)	Dap
1950	3.42e-99	-0.322963	0.134	0.205	8.68e-95	01__GEC(Meis2+)	Atp6v1e1
957	3.9e-248	-0.323115	0.168	0.281	9.92e-244	01__GEC(Meis2+)	LOC103693780
1777	1.34e-121	-0.323552	0.202	0.292	3.39e-117	01__GEC(Meis2+)	Caprin1
1519	5.02e-154	-0.323804	0.062	0.128	1.28e-149	01__GEC(Meis2+)	Clcn6
2319	2.53e-42	-0.323815	0.103	0.146	6.42e-38	01__GEC(Meis2+)	Nfs1
2293	5.04e-47	-0.324382	0.308	0.368	1.28e-42	01__GEC(Meis2+)	Gls
2367	4.21e-33	-0.324779	0.107	0.138	1.07e-28	01__GEC(Meis2+)	Ppib
1419	2.12e-167	-0.324801	0.077	0.149	5.4e-163	01__GEC(Meis2+)	Fam149a
2374	1.68e-31	-0.324858	0.093	0.126	4.26e-27	01__GEC(Meis2+)	Npm1
2118	5.75e-74	-0.32492	0.137	0.199	1.46e-69	01__GEC(Meis2+)	Acadl
2162	1.47e-66	-0.325137	0.063	0.107	3.72e-62	01__GEC(Meis2+)	Angpt1
1196	5.89e-202	-0.325248	0.116	0.207	1.5e-197	01__GEC(Meis2+)	Lrrk2
1128	6.29e-213	-0.325495	0.083	0.167	1.6e-208	01__GEC(Meis2+)	Optn
1601	9.78e-143	-0.325508	0.104	0.18	2.48e-138	01__GEC(Meis2+)	Trim35
2248	2.94e-54	-0.325539	0.084	0.13	7.47e-50	01__GEC(Meis2+)	Acacb
991	7.08e-241	-0.325845	0.035	0.104	1.8e-236	01__GEC(Meis2+)	Rhpn2
1097	6.04e-219	-0.325964	0.114	0.209	1.53e-214	01__GEC(Meis2+)	Strbp
2376	1.38e-30	-0.326368	0.084	0.11	3.5e-26	01__GEC(Meis2+)	Ndufa2
2337	8.93e-39	-0.326897	0.098	0.138	2.27e-34	01__GEC(Meis2+)	Retsat
2353	1.05e-35	-0.327653	0.073	0.105	2.67e-31	01__GEC(Meis2+)	Egr1
2215	5.88e-60	-0.328689	0.075	0.121	1.49e-55	01__GEC(Meis2+)	Tmed2
1823	6.05e-117	-0.32877	0.062	0.12	1.54e-112	01__GEC(Meis2+)	Txn2
1784	5.15e-121	-0.329434	0.165	0.152	1.31e-116	01__GEC(Meis2+)	Clu
2164	1.64e-66	-0.330003	0.071	0.118	4.16e-62	01__GEC(Meis2+)	Degs2
1436	2.52e-165	-0.330446	0.056	0.122	6.41e-161	01__GEC(Meis2+)	Tmem50b
2149	7.25e-69	-0.330674	0.067	0.115	1.84e-64	01__GEC(Meis2+)	Id4
2398	1.9e-23	-0.331438	0.136	0.167	4.83e-19	01__GEC(Meis2+)	Calb1
2112	4.62e-75	-0.331639	0.159	0.226	1.17e-70	01__GEC(Meis2+)	Enpep
1897	3.46e-106	-0.332053	0.411	0.512	8.78e-102	01__GEC(Meis2+)	Itpr1
2371	1.07e-32	-0.332323	0.137	0.175	2.71e-28	01__GEC(Meis2+)	Cryab
2352	9.69e-36	-0.334562	0.073	0.106	2.46e-31	01__GEC(Meis2+)	Ndufb4
2330	1.13e-40	-0.33489	0.07	0.106	2.87e-36	01__GEC(Meis2+)	Dynll2
2362	4.5e-34	-0.334931	0.096	0.131	1.14e-29	01__GEC(Meis2+)	Prdx5
2267	3.17e-51	-0.335227	0.136	0.156	8.05e-47	01__GEC(Meis2+)	Rpl18a
1953	1.69e-98	-0.335259	0.146	0.219	4.28e-94	01__GEC(Meis2+)	Acat1
2361	1.83e-34	-0.335326	0.101	0.137	4.66e-30	01__GEC(Meis2+)	Atp6v1g1
836	1.58e-283	-0.335366	0.042	0.121	4.01e-279	01__GEC(Meis2+)	Cecr2
2324	2.46e-41	-0.335838	0.148	0.168	6.26e-37	01__GEC(Meis2+)	LOC100911847
2013	7.76e-91	-0.336317	0.181	0.256	1.97e-86	01__GEC(Meis2+)	St13
2200	3.22e-62	-0.336379	0.157	0.217	8.18e-58	01__GEC(Meis2+)	Suclg1
527	0	-0.338267	0.458	0.377	0	01__GEC(Meis2+)	Mt-nd2
1096	5.79e-219	-0.339047	0.071	0.154	1.47e-214	01__GEC(Meis2+)	Acadsb
2041	4.61e-86	-0.339321	0.082	0.138	1.17e-81	01__GEC(Meis2+)	Id2
2359	1.58e-34	-0.340045	0.082	0.113	4.02e-30	01__GEC(Meis2+)	Tst
2354	1.45e-35	-0.340199	0.086	0.113	3.69e-31	01__GEC(Meis2+)	Ubl5
2322	1.54e-41	-0.340594	0.077	0.115	3.91e-37	01__GEC(Meis2+)	Ggh
1070	9.64e-223	-0.340959	0.034	0.101	2.45e-218	01__GEC(Meis2+)	Kyat1
1428	2.2e-166	-0.341661	0.086	0.161	5.58e-162	01__GEC(Meis2+)	Tmem213
1032	3.8e-231	-0.341863	0.049	0.125	9.66e-227	01__GEC(Meis2+)	Rab11fip5
2147	5.24e-69	-0.3419	0.3	0.377	1.33e-64	01__GEC(Meis2+)	Osbpl8
1697	8.43e-133	-0.34254	0.167	0.255	2.14e-128	01__GEC(Meis2+)	Acox1
1440	6.65e-165	-0.342682	0.04	0.101	1.69e-160	01__GEC(Meis2+)	Frk
1038	5.64e-230	-0.342961	0.039	0.11	1.43e-225	01__GEC(Meis2+)	Pcyt2
2166	2.68e-66	-0.343171	0.083	0.133	6.81e-62	01__GEC(Meis2+)	Amacr
2314	4.89e-44	-0.344506	0.248	0.306	1.24e-39	01__GEC(Meis2+)	Hspa8
1275	2.58e-189	-0.344662	0.152	0.251	6.54e-185	01__GEC(Meis2+)	Itgav
1037	1.4e-230	-0.344887	0.078	0.166	3.55e-226	01__GEC(Meis2+)	Abhd6
2280	1e-48	-0.346162	0.12	0.169	2.55e-44	01__GEC(Meis2+)	Etfb
1445	5e-164	-0.346997	0.077	0.152	1.27e-159	01__GEC(Meis2+)	Mthfd1
1197	7.86e-202	-0.347707	0.039	0.105	2e-197	01__GEC(Meis2+)	Enah
2165	2.44e-66	-0.348012	0.165	0.229	6.19e-62	01__GEC(Meis2+)	Ldhb
2292	2.3e-47	-0.348151	0.097	0.141	5.85e-43	01__GEC(Meis2+)	Ndufc2
1007	2.73e-237	-0.348231	0.032	0.1	6.94e-233	01__GEC(Meis2+)	Hormad2
1258	1.09e-191	-0.348261	0.297	0.423	2.77e-187	01__GEC(Meis2+)	Pard3
2325	7.46e-41	-0.348262	0.068	0.102	1.89e-36	01__GEC(Meis2+)	Coa5
2366	2.48e-33	-0.348356	0.158	0.197	6.29e-29	01__GEC(Meis2+)	Eno1
1172	4.86e-205	-0.34846	0.048	0.119	1.23e-200	01__GEC(Meis2+)	Ikzf2
2050	4.42e-85	-0.349045	0.056	0.106	1.12e-80	01__GEC(Meis2+)	Ethe1
1011	1.96e-236	-0.349072	0.184	0.302	4.98e-232	01__GEC(Meis2+)	Prkca
2251	1.28e-53	-0.349446	0.093	0.14	3.26e-49	01__GEC(Meis2+)	Sdhd
2333	3.75e-40	-0.350098	0.086	0.123	9.52e-36	01__GEC(Meis2+)	Pgam1
2121	1.02e-73	-0.350245	0.104	0.161	2.6e-69	01__GEC(Meis2+)	Ndufv3.1
2323	2.41e-41	-0.350664	0.264	0.285	6.11e-37	01__GEC(Meis2+)	Rpsa
1291	3.69e-185	-0.350793	0.233	0.348	9.37e-181	01__GEC(Meis2+)	Lonp2
2363	9.88e-34	-0.350966	0.157	0.196	2.51e-29	01__GEC(Meis2+)	Naca
2299	6.09e-46	-0.351132	0.211	0.267	1.55e-41	01__GEC(Meis2+)	Slc25a3
1908	3.8e-104	-0.3513	0.124	0.195	9.66e-100	01__GEC(Meis2+)	Unc119b
1972	9.13e-96	-0.35152	0.133	0.204	2.32e-91	01__GEC(Meis2+)	Tbc1d1
1712	3.28e-131	-0.352822	0.05	0.109	8.33e-127	01__GEC(Meis2+)	Pls1
1006	1.05e-237	-0.353132	0.043	0.119	2.68e-233	01__GEC(Meis2+)	Cep70
1587	4.82e-144	-0.353174	0.117	0.198	1.22e-139	01__GEC(Meis2+)	Sqstm1
1496	3e-157	-0.353237	0.09	0.166	7.62e-153	01__GEC(Meis2+)	Inpp5f
1453	4.73e-163	-0.354398	0.078	0.153	1.2e-158	01__GEC(Meis2+)	Smagp
1094	1.77e-219	-0.354585	0.145	0.25	4.51e-215	01__GEC(Meis2+)	Rufy3
903	3.17e-263	-0.355638	0.029	0.101	8.05e-259	01__GEC(Meis2+)	RGD1306271
1404	1.37e-169	-0.356147	0.065	0.137	3.48e-165	01__GEC(Meis2+)	Slc47a1
1114	1.49e-215	-0.357538	0.037	0.106	3.78e-211	01__GEC(Meis2+)	Evc
2317	3.29e-43	-0.35805	0.079	0.117	8.36e-39	01__GEC(Meis2+)	Hsd17b10
967	1.19e-245	-0.3584	0.093	0.19	3.03e-241	01__GEC(Meis2+)	Mtr
1416	8.08e-168	-0.358645	0.06	0.13	2.05e-163	01__GEC(Meis2+)	Bphl
2027	2.44e-88	-0.359017	0.121	0.186	6.19e-84	01__GEC(Meis2+)	Ptcd3
2084	2.18e-79	-0.359025	0.325	0.409	5.54e-75	01__GEC(Meis2+)	Plxdc2
996	3.45e-240	-0.359301	0.107	0.206	8.75e-236	01__GEC(Meis2+)	Zfp827
2113	5.19e-75	-0.359312	0.213	0.288	1.32e-70	01__GEC(Meis2+)	Mpc1
2338	1.62e-38	-0.359578	0.106	0.143	4.11e-34	01__GEC(Meis2+)	Grina
2332	2.8e-40	-0.36017	0.331	0.357	7.11e-36	01__GEC(Meis2+)	Myl6
2064	1.67e-82	-0.361106	0.285	0.37	4.25e-78	01__GEC(Meis2+)	Canx
1372	1.38e-174	-0.361164	0.116	0.205	3.52e-170	01__GEC(Meis2+)	Deptor
1875	4.47e-109	-0.361518	0.092	0.159	1.14e-104	01__GEC(Meis2+)	Anxa4
2329	1.11e-40	-0.362563	0.243	0.295	2.81e-36	01__GEC(Meis2+)	Atp5f1a
1899	9.07e-106	-0.363082	0.137	0.212	2.3e-101	01__GEC(Meis2+)	Aif1l
2326	8.43e-41	-0.363467	0.155	0.2	2.14e-36	01__GEC(Meis2+)	Oat
2247	2.58e-54	-0.36366	0.203	0.206	6.56e-50	01__GEC(Meis2+)	Mat2a
837	1.29e-282	-0.365108	0.028	0.103	3.27e-278	01__GEC(Meis2+)	Whrn
976	5.09e-243	-0.365157	0.035	0.108	1.29e-238	01__GEC(Meis2+)	Homer1
1002	8.2e-239	-0.365221	0.126	0.232	2.08e-234	01__GEC(Meis2+)	Mroh1
1734	1.8e-127	-0.36533	0.198	0.291	4.56e-123	01__GEC(Meis2+)	LOC100361087
2278	9.33e-50	-0.36548	0.173	0.229	2.37e-45	01__GEC(Meis2+)	Dstn
1338	8.09e-179	-0.366487	0.09	0.172	2.06e-174	01__GEC(Meis2+)	RGD1311899
920	2.03e-258	-0.366513	0.043	0.121	5.15e-254	01__GEC(Meis2+)	Reps2
2057	3.75e-84	-0.366596	0.124	0.189	9.53e-80	01__GEC(Meis2+)	Ndufb3
2098	6.66e-77	-0.366744	0.11	0.167	1.69e-72	01__GEC(Meis2+)	Pde3b
965	5.99e-246	-0.367773	0.076	0.168	1.52e-241	01__GEC(Meis2+)	Stradb
1155	5.99e-207	-0.36782	0.114	0.209	1.52e-202	01__GEC(Meis2+)	Rassf8
1027	8.23e-233	-0.36798	0.2	0.321	2.09e-228	01__GEC(Meis2+)	Magi1
2044	8.86e-86	-0.368713	0.054	0.103	2.25e-81	01__GEC(Meis2+)	Ephx1
2239	1.48e-55	-0.36885	0.112	0.164	3.75e-51	01__GEC(Meis2+)	Ndufab1
2341	3.75e-38	-0.369953	0.084	0.117	9.52e-34	01__GEC(Meis2+)	Sem1
955	3.02e-248	-0.370076	0.031	0.104	7.67e-244	01__GEC(Meis2+)	Eml5
2008	1.05e-91	-0.370141	0.322	0.413	2.68e-87	01__GEC(Meis2+)	Fnip2
2263	8.32e-52	-0.370238	0.142	0.196	2.11e-47	01__GEC(Meis2+)	Pttg1ip
2412	2.15e-18	-0.370477	0.289	0.328	5.47e-14	01__GEC(Meis2+)	Ralgapa2
1991	1.97e-94	-0.371734	0.129	0.199	5.01e-90	01__GEC(Meis2+)	Mecom
2343	6.62e-38	-0.371895	0.142	0.179	1.68e-33	01__GEC(Meis2+)	Ndufb9
1296	7.68e-185	-0.372344	0.044	0.111	1.95e-180	01__GEC(Meis2+)	Rnf128
975	9.09e-244	-0.372384	0.092	0.189	2.31e-239	01__GEC(Meis2+)	Adgra3
1222	7.27e-198	-0.372508	0.193	0.307	1.85e-193	01__GEC(Meis2+)	Rmdn1
2122	1.42e-73	-0.372547	0.238	0.312	3.6e-69	01__GEC(Meis2+)	Rhobtb1
2237	1.14e-55	-0.372559	0.064	0.106	2.9e-51	01__GEC(Meis2+)	Anapc13
1674	7.09e-135	-0.373739	0.157	0.247	1.8e-130	01__GEC(Meis2+)	Nnt
1930	1.03e-101	-0.374153	0.08	0.141	2.61e-97	01__GEC(Meis2+)	Fah
2294	5.18e-47	-0.374399	0.1	0.144	1.32e-42	01__GEC(Meis2+)	Park7
1316	1.53e-181	-0.374515	0.062	0.137	3.89e-177	01__GEC(Meis2+)	Nit2
2298	5.58e-46	-0.374521	0.116	0.162	1.42e-41	01__GEC(Meis2+)	Ndufb5
2021	2.43e-89	-0.374536	0.166	0.241	6.17e-85	01__GEC(Meis2+)	Acadm
1771	4.26e-122	-0.374809	0.07	0.134	1.08e-117	01__GEC(Meis2+)	Erp29
2115	1.2e-74	-0.375345	0.228	0.304	3.06e-70	01__GEC(Meis2+)	Wls
1781	3.75e-121	-0.376044	0.079	0.146	9.53e-117	01__GEC(Meis2+)	Decr1
1761	1.52e-123	-0.376081	0.075	0.141	3.87e-119	01__GEC(Meis2+)	Dhrs4
1021	3.7e-234	-0.376327	0.047	0.125	9.41e-230	01__GEC(Meis2+)	Cys1
1163	3.44e-206	-0.376763	0.273	0.402	8.73e-202	01__GEC(Meis2+)	Suclg2
1245	2.24e-193	-0.37677	0.245	0.366	5.7e-189	01__GEC(Meis2+)	Add3
1160	1.48e-206	-0.377341	0.039	0.109	3.77e-202	01__GEC(Meis2+)	LOC100910057
1059	6.86e-226	-0.377426	0.077	0.166	1.74e-221	01__GEC(Meis2+)	Slc11a2
1486	1.91e-158	-0.377672	0.041	0.101	4.84e-154	01__GEC(Meis2+)	Nhs
968	2.58e-245	-0.378529	0.033	0.107	6.56e-241	01__GEC(Meis2+)	Sfxn5
1846	2.71e-114	-0.379547	0.055	0.112	6.89e-110	01__GEC(Meis2+)	Abca2
867	3.87e-274	-0.379595	0.046	0.131	9.82e-270	01__GEC(Meis2+)	LOC100174910
2221	1.54e-58	-0.380079	0.184	0.247	3.91e-54	01__GEC(Meis2+)	Eif1
2159	5.77e-67	-0.380519	0.153	0.216	1.47e-62	01__GEC(Meis2+)	Sdhc
1836	5.79e-116	-0.381109	0.091	0.16	1.47e-111	01__GEC(Meis2+)	Aldh9a1
2288	6.16e-48	-0.381406	0.115	0.142	1.57e-43	01__GEC(Meis2+)	Micos13
2316	2.39e-43	-0.382242	0.116	0.15	6.06e-39	01__GEC(Meis2+)	Gabarap
1847	5.01e-114	-0.38276	0.168	0.251	1.27e-109	01__GEC(Meis2+)	Klhl29
1220	3.39e-198	-0.383066	0.131	0.231	8.61e-194	01__GEC(Meis2+)	Txnrd1
1905	7.37e-105	-0.383571	0.141	0.217	1.87e-100	01__GEC(Meis2+)	Ddx19b
1373	2.99e-174	-0.383574	0.068	0.143	7.59e-170	01__GEC(Meis2+)	Snta1
1068	2e-223	-0.383705	0.033	0.103	5.08e-219	01__GEC(Meis2+)	Bend5
2126	1.01e-72	-0.383853	0.096	0.118	2.57e-68	01__GEC(Meis2+)	Cfl1
1660	1.2e-136	-0.384263	0.077	0.147	3.05e-132	01__GEC(Meis2+)	Atp6v1b2
933	1.73e-254	-0.38458	0.091	0.189	4.39e-250	01__GEC(Meis2+)	Manba
1009	5.38e-237	-0.384893	0.059	0.144	1.37e-232	01__GEC(Meis2+)	Vav2
1053	9.75e-227	-0.38504	0.074	0.163	2.48e-222	01__GEC(Meis2+)	Got1
2033	5.79e-87	-0.385728	0.121	0.189	1.47e-82	01__GEC(Meis2+)	Fmo3
2290	9.8e-48	-0.385777	0.176	0.23	2.49e-43	01__GEC(Meis2+)	Cyb5a
881	3.63e-271	-0.386165	0.114	0.224	9.22e-267	01__GEC(Meis2+)	AABR07001519.1
2283	2.83e-48	-0.386892	0.126	0.158	7.19e-44	01__GEC(Meis2+)	Taldo1
1121	4.67e-214	-0.387095	0.146	0.254	1.19e-209	01__GEC(Meis2+)	Clpx
1010	8.5e-237	-0.387214	0.217	0.346	2.16e-232	01__GEC(Meis2+)	Kif16b
2099	1.13e-76	-0.387226	0.066	0.117	2.88e-72	01__GEC(Meis2+)	Crym
2063	1.42e-82	-0.387536	0.122	0.187	3.62e-78	01__GEC(Meis2+)	Aldh1a1
790	6.56e-300	-0.388004	0.099	0.209	1.67e-295	01__GEC(Meis2+)	Fam214a
2279	3.58e-49	-0.388258	0.139	0.17	9.1e-45	01__GEC(Meis2+)	Rps11
2144	3.57e-69	-0.388304	0.205	0.275	9.06e-65	01__GEC(Meis2+)	Scpep1
2321	3.21e-42	-0.388887	0.121	0.16	8.14e-38	01__GEC(Meis2+)	Rpl17
1288	9.6e-187	-0.389018	0.188	0.297	2.44e-182	01__GEC(Meis2+)	Nedd9
1462	3.5e-161	-0.389139	0.132	0.224	8.9e-157	01__GEC(Meis2+)	Atp6v1a
1869	2.79e-110	-0.38964	0.056	0.112	7.1e-106	01__GEC(Meis2+)	Folh1
1008	4.13e-237	-0.389939	0.032	0.104	1.05e-232	01__GEC(Meis2+)	LOC103692048
1034	6.19e-231	-0.390134	0.088	0.182	1.57e-226	01__GEC(Meis2+)	Ppa2
1997	1.15e-93	-0.390323	0.055	0.108	2.91e-89	01__GEC(Meis2+)	Agtrap
1788	1.08e-120	-0.390358	0.09	0.16	2.74e-116	01__GEC(Meis2+)	Hadh
1264	5.41e-191	-0.390862	0.043	0.113	1.37e-186	01__GEC(Meis2+)	Rogdi
1881	5.66e-108	-0.391274	0.063	0.122	1.44e-103	01__GEC(Meis2+)	Ctsc
1124	2.01e-213	-0.391294	0.073	0.159	5.1e-209	01__GEC(Meis2+)	Usp20
2309	1.08e-44	-0.391685	0.108	0.15	2.75e-40	01__GEC(Meis2+)	Wfdc2
2002	5.43e-93	-0.391689	0.527	0.566	1.38e-88	01__GEC(Meis2+)	Tns1
1810	2.1e-118	-0.391745	0.066	0.129	5.34e-114	01__GEC(Meis2+)	Ak2
2304	4.3e-45	-0.391841	0.146	0.189	1.09e-40	01__GEC(Meis2+)	Rpl3
2302	1.99e-45	-0.392147	0.165	0.199	5.06e-41	01__GEC(Meis2+)	Rpl13
963	3.04e-246	-0.392238	0.16	0.279	7.71e-242	01__GEC(Meis2+)	Stxbp4
2256	4.67e-53	-0.393431	0.092	0.121	1.19e-48	01__GEC(Meis2+)	Rps10
1603	2.53e-142	-0.393964	0.044	0.103	6.43e-138	01__GEC(Meis2+)	Kcnj15
1118	1.9e-214	-0.393968	0.09	0.181	4.84e-210	01__GEC(Meis2+)	Xpnpep1
1887	5.69e-107	-0.394011	0.138	0.215	1.45e-102	01__GEC(Meis2+)	Sergef
1248	3.48e-193	-0.394319	0.039	0.107	8.83e-189	01__GEC(Meis2+)	Fam81a
1947	2.02e-99	-0.394545	0.112	0.182	5.13e-95	01__GEC(Meis2+)	Nid1
1180	1.98e-204	-0.395004	0.234	0.359	5.04e-200	01__GEC(Meis2+)	Atp2a2
1393	8.68e-171	-0.395166	0.067	0.141	2.2e-166	01__GEC(Meis2+)	Pip5k1b
1959	3.74e-97	-0.395351	0.16	0.238	9.51e-93	01__GEC(Meis2+)	Gabarapl1
1580	2.04e-144	-0.395641	0.064	0.132	5.17e-140	01__GEC(Meis2+)	Etv1
1774	5.29e-122	-0.395684	0.045	0.102	1.34e-117	01__GEC(Meis2+)	Slc16a14
2285	3.25e-48	-0.395948	0.1	0.144	8.24e-44	01__GEC(Meis2+)	Ndufa6
2305	4.36e-45	-0.396859	0.117	0.149	1.11e-40	01__GEC(Meis2+)	Ndufb2
1716	2.68e-130	-0.398884	0.135	0.22	6.81e-126	01__GEC(Meis2+)	Rnls
2255	1.85e-53	-0.399592	0.095	0.141	4.7e-49	01__GEC(Meis2+)	Hsd11b2
1243	1.12e-193	-0.399824	0.036	0.104	2.84e-189	01__GEC(Meis2+)	Ninl
1488	2.08e-158	-0.40009	0.056	0.125	5.29e-154	01__GEC(Meis2+)	Net1
1086	2.71e-220	-0.402138	0.109	0.209	6.89e-216	01__GEC(Meis2+)	Lclat1
1062	2.26e-224	-0.40255	0.06	0.144	5.74e-220	01__GEC(Meis2+)	Papss2
2257	1.94e-52	-0.402958	0.163	0.206	4.93e-48	01__GEC(Meis2+)	H3f3a
2173	3.65e-65	-0.403041	0.113	0.169	9.27e-61	01__GEC(Meis2+)	Zfp706
1748	6.55e-125	-0.403139	0.088	0.161	1.66e-120	01__GEC(Meis2+)	Ttc21b
2022	5.24e-89	-0.403516	0.186	0.264	1.33e-84	01__GEC(Meis2+)	Tnfaip8
2105	5.25e-76	-0.403531	0.15	0.149	1.33e-71	01__GEC(Meis2+)	Klhl3
1528	3.96e-153	-0.404127	0.13	0.22	1.01e-148	01__GEC(Meis2+)	Pccb
1270	8.07e-190	-0.404382	0.035	0.102	2.05e-185	01__GEC(Meis2+)	Fam234b
1209	4.02e-199	-0.40444	0.049	0.123	1.02e-194	01__GEC(Meis2+)	Zfp385b
2295	1.17e-46	-0.40514	0.25	0.291	2.97e-42	01__GEC(Meis2+)	Slc25a5
528	0	-0.405364	0.125	0.252	0	01__GEC(Meis2+)	Ccser1
1329	1.7e-179	-0.405722	0.131	0.228	4.31e-175	01__GEC(Meis2+)	Fam107b
1876	7.05e-109	-0.405822	0.078	0.142	1.79e-104	01__GEC(Meis2+)	Fahd1
2250	1.04e-53	-0.406272	0.091	0.123	2.64e-49	01__GEC(Meis2+)	Rpl23a
2262	3.47e-52	-0.406684	0.111	0.142	8.8e-48	01__GEC(Meis2+)	Ndufb11
2100	1.56e-76	-0.406708	0.06	0.109	3.97e-72	01__GEC(Meis2+)	Cyp2e1
1471	2.82e-160	-0.406977	0.134	0.226	7.17e-156	01__GEC(Meis2+)	Spire1
2320	2.62e-42	-0.407212	0.196	0.237	6.65e-38	01__GEC(Meis2+)	Atp5pf
848	4.22e-279	-0.407305	0.032	0.111	1.07e-274	01__GEC(Meis2+)	Bmpr1a
887	1.19e-268	-0.407784	0.039	0.122	3.03e-264	01__GEC(Meis2+)	Baiap2l1
2213	3.94e-60	-0.408081	0.084	0.112	1e-55	01__GEC(Meis2+)	Rps4x.1
1274	2.41e-189	-0.408426	0.251	0.375	6.12e-185	01__GEC(Meis2+)	Hibadh
1834	4.23e-116	-0.408824	0.08	0.147	1.07e-111	01__GEC(Meis2+)	Fmo1
1216	1.95e-198	-0.409321	0.099	0.192	4.94e-194	01__GEC(Meis2+)	Tpcn1
2253	1.62e-53	-0.409454	0.165	0.199	4.1e-49	01__GEC(Meis2+)	Rpl18
1749	9.26e-125	-0.409534	0.171	0.261	2.35e-120	01__GEC(Meis2+)	Tmbim6
940	3.94e-253	-0.410069	0.037	0.114	1e-248	01__GEC(Meis2+)	Rbpms2
946	9.55e-251	-0.411634	0.065	0.157	2.43e-246	01__GEC(Meis2+)	Sestd1
2202	6.76e-62	-0.412242	0.142	0.171	1.72e-57	01__GEC(Meis2+)	Rpl28
2234	4.66e-56	-0.412669	0.198	0.238	1.18e-51	01__GEC(Meis2+)	Aldoa
1525	1.3e-153	-0.413232	0.068	0.141	3.3e-149	01__GEC(Meis2+)	Ephx2
1039	6.27e-230	-0.413378	0.035	0.107	1.59e-225	01__GEC(Meis2+)	Spatc1
1990	1.91e-94	-0.415004	0.111	0.179	4.86e-90	01__GEC(Meis2+)	Alcam
2227	4.43e-57	-0.415142	0.123	0.155	1.12e-52	01__GEC(Meis2+)	Rps3
2287	4.92e-48	-0.415368	0.164	0.205	1.25e-43	01__GEC(Meis2+)	Uqcr11
2260	3.11e-52	-0.415819	0.214	0.267	7.9e-48	01__GEC(Meis2+)	Atp6v0c
1183	2.78e-204	-0.415828	0.16	0.27	7.07e-200	01__GEC(Meis2+)	Sdhb
948	1.32e-250	-0.415943	0.046	0.128	3.35e-246	01__GEC(Meis2+)	Sall1
1093	1.66e-219	-0.416104	0.084	0.177	4.22e-215	01__GEC(Meis2+)	Mavs
2207	1.11e-60	-0.416418	0.08	0.113	2.82e-56	01__GEC(Meis2+)	Rps21
2276	4.05e-50	-0.417231	0.141	0.186	1.03e-45	01__GEC(Meis2+)	Rpl10
1988	7.65e-95	-0.417604	0.094	0.159	1.94e-90	01__GEC(Meis2+)	Eci1
1877	8.81e-109	-0.418052	0.151	0.233	2.24e-104	01__GEC(Meis2+)	LOC306766
2241	3.37e-55	-0.418106	0.088	0.12	8.55e-51	01__GEC(Meis2+)	Rpl31
2151	2.02e-68	-0.418172	0.094	0.148	5.13e-64	01__GEC(Meis2+)	Ndufa5
1690	2.61e-133	-0.418259	0.228	0.33	6.64e-129	01__GEC(Meis2+)	Scp2
2339	1.86e-38	-0.418361	0.099	0.127	4.72e-34	01__GEC(Meis2+)	Atp6v1g3
1693	4.91e-133	-0.418593	0.095	0.172	1.25e-128	01__GEC(Meis2+)	Hagh
2123	1.82e-73	-0.418789	0.158	0.225	4.61e-69	01__GEC(Meis2+)	Uqcrh
854	3.42e-277	-0.419564	0.078	0.18	8.69e-273	01__GEC(Meis2+)	Cers6
2266	2.77e-51	-0.419831	0.13	0.178	7.04e-47	01__GEC(Meis2+)	Ndufa13
2187	1.08e-63	-0.420003	0.116	0.148	2.74e-59	01__GEC(Meis2+)	Pfn1
893	7.75e-267	-0.4201	0.036	0.117	1.97e-262	01__GEC(Meis2+)	Ralgps1
2258	2.28e-52	-0.420431	0.124	0.16	5.79e-48	01__GEC(Meis2+)	Rpl5
1406	3.66e-169	-0.421079	0.127	0.221	9.3e-165	01__GEC(Meis2+)	Mpc2
851	2.91e-278	-0.421106	0.057	0.15	7.39e-274	01__GEC(Meis2+)	Wdr72
2269	4.57e-51	-0.421406	0.11	0.151	1.16e-46	01__GEC(Meis2+)	Ndufb8
1527	3.76e-153	-0.421971	0.058	0.128	9.55e-149	01__GEC(Meis2+)	Zfp354a
1257	1e-191	-0.422199	0.143	0.248	2.55e-187	01__GEC(Meis2+)	Tbc1d14
2218	5.9e-59	-0.422613	0.114	0.145	1.5e-54	01__GEC(Meis2+)	Rpl15
1050	3.8e-227	-0.422721	0.029	0.101	9.66e-223	01__GEC(Meis2+)	Akr1c13
1014	5.95e-236	-0.423204	0.056	0.141	1.51e-231	01__GEC(Meis2+)	Mpp6
1426	5.11e-167	-0.423576	0.072	0.151	1.3e-162	01__GEC(Meis2+)	Sh3gl2
2272	1.22e-50	-0.424036	0.172	0.216	3.1e-46	01__GEC(Meis2+)	Atp5pd
2289	7.7e-48	-0.424791	0.163	0.203	1.96e-43	01__GEC(Meis2+)	Cox7a2l2
1231	1.72e-195	-0.425225	0.076	0.162	4.36e-191	01__GEC(Meis2+)	Rab29
1079	7.82e-222	-0.425229	0.036	0.109	1.99e-217	01__GEC(Meis2+)	Prrg4
2181	2.2e-64	-0.426465	0.129	0.159	5.6e-60	01__GEC(Meis2+)	Rps5
2197	1.64e-62	-0.427166	0.235	0.301	4.17e-58	01__GEC(Meis2+)	Hspa5
1743	8.27e-126	-0.427526	0.052	0.113	2.1e-121	01__GEC(Meis2+)	Prss8
2254	1.79e-53	-0.427668	0.191	0.225	4.54e-49	01__GEC(Meis2+)	LOC100359583
2167	4.51e-66	-0.428766	0.084	0.135	1.14e-61	01__GEC(Meis2+)	Prdx6
2025	1.19e-88	-0.429556	0.126	0.196	3.01e-84	01__GEC(Meis2+)	Skp1
810	2.08e-290	-0.430136	0.033	0.114	5.29e-286	01__GEC(Meis2+)	Tnfrsf14
1963	1.01e-96	-0.430727	0.452	0.448	2.56e-92	01__GEC(Meis2+)	Umod
1806	7.04e-119	-0.431243	0.073	0.138	1.79e-114	01__GEC(Meis2+)	Dmd
2349	1.14e-36	-0.431474	0.083	0.117	2.89e-32	01__GEC(Meis2+)	Mmd
1824	6.46e-117	-0.431536	0.047	0.104	1.64e-112	01__GEC(Meis2+)	Gpd1
1046	2.96e-229	-0.43155	0.223	0.355	7.52e-225	01__GEC(Meis2+)	Clint1
2046	9.69e-86	-0.431638	0.149	0.221	2.46e-81	01__GEC(Meis2+)	Aldh7a1
1129	7.06e-213	-0.432033	0.113	0.214	1.79e-208	01__GEC(Meis2+)	Fam13a
1614	1.19e-141	-0.432099	0.039	0.1	3.02e-137	01__GEC(Meis2+)	Pllp
1251	6.54e-193	-0.432728	0.037	0.106	1.66e-188	01__GEC(Meis2+)	Kif11
1747	5.93e-125	-0.433049	0.049	0.109	1.51e-120	01__GEC(Meis2+)	RGD1559960
2240	1.74e-55	-0.433972	0.129	0.178	4.41e-51	01__GEC(Meis2+)	Txn1
1263	4.02e-191	-0.434226	0.04	0.111	1.02e-186	01__GEC(Meis2+)	Mboat1
1934	3.03e-101	-0.43472	0.121	0.193	7.69e-97	01__GEC(Meis2+)	Aldh2
877	2.19e-272	-0.434742	0.039	0.123	5.57e-268	01__GEC(Meis2+)	Pak1
925	1.63e-256	-0.434821	0.064	0.157	4.13e-252	01__GEC(Meis2+)	Chka
914	2.45e-260	-0.435738	0.056	0.147	6.22e-256	01__GEC(Meis2+)	Fam227b
1880	3.18e-108	-0.435962	0.097	0.168	8.09e-104	01__GEC(Meis2+)	Cndp2
939	3.59e-253	-0.436491	0.026	0.1	9.11e-249	01__GEC(Meis2+)	Rdh5
1405	2.34e-169	-0.436866	0.1	0.188	5.93e-165	01__GEC(Meis2+)	Pc
1144	2.49e-209	-0.436877	0.034	0.105	6.32e-205	01__GEC(Meis2+)	Acmsd
875	6.75e-273	-0.437681	0.041	0.125	1.72e-268	01__GEC(Meis2+)	Trpv4
928	1.5e-255	-0.438365	0.209	0.344	3.82e-251	01__GEC(Meis2+)	Pabpn1
2219	8.19e-59	-0.438943	0.115	0.164	2.08e-54	01__GEC(Meis2+)	Cd24
2233	2.84e-56	-0.439089	0.093	0.133	7.2e-52	01__GEC(Meis2+)	Eef1b2
1922	1.4e-102	-0.439091	0.17	0.253	3.56e-98	01__GEC(Meis2+)	Ntn1
1080	1.34e-221	-0.439271	0.031	0.103	3.41e-217	01__GEC(Meis2+)	Tcea3
752	0	-0.439445	0.145	0.279	0	01__GEC(Meis2+)	Col4a5
1049	1.68e-227	-0.439448	0.062	0.148	4.25e-223	01__GEC(Meis2+)	Arfgef3
1143	1.39e-209	-0.439901	0.047	0.124	3.52e-205	01__GEC(Meis2+)	Bdh2
2066	1.96e-82	-0.439992	0.269	0.352	4.98e-78	01__GEC(Meis2+)	Lamp1
2175	7.9e-65	-0.440129	0.085	0.124	2.01e-60	01__GEC(Meis2+)	AABR07065438.1
2193	3.73e-63	-0.440886	0.089	0.128	9.49e-59	01__GEC(Meis2+)	Eif5a
1028	8.51e-233	-0.440917	0.097	0.199	2.16e-228	01__GEC(Meis2+)	Nipsnap1
1492	5.93e-158	-0.440949	0.067	0.141	1.51e-153	01__GEC(Meis2+)	Cmbl
2211	3.62e-60	-0.441692	0.118	0.171	9.2e-56	01__GEC(Meis2+)	Cox5a
2179	1.94e-64	-0.442229	0.062	0.103	4.94e-60	01__GEC(Meis2+)	Txndc17
1073	1.68e-222	-0.442245	0.074	0.165	4.26e-218	01__GEC(Meis2+)	Tinag
1280	8.4e-188	-0.44248	0.048	0.121	2.13e-183	01__GEC(Meis2+)	Xpnpep2
1335	4.15e-179	-0.443686	0.063	0.143	1.05e-174	01__GEC(Meis2+)	Slc29a3
1294	5.07e-185	-0.443687	0.285	0.413	1.29e-180	01__GEC(Meis2+)	Nrdc
2161	1.07e-66	-0.444753	0.13	0.189	2.72e-62	01__GEC(Meis2+)	Akr7a2
2242	4.05e-55	-0.444836	0.251	0.303	1.03e-50	01__GEC(Meis2+)	Atp5po
2210	3.46e-60	-0.445063	0.076	0.113	8.79e-56	01__GEC(Meis2+)	Rpl36a
2243	8.73e-55	-0.445396	0.148	0.195	2.22e-50	01__GEC(Meis2+)	Gpx4
2226	2.46e-57	-0.446301	0.099	0.145	6.25e-53	01__GEC(Meis2+)	Elob
1076	4.42e-222	-0.448239	0.053	0.136	1.12e-217	01__GEC(Meis2+)	Hykk
2223	1.5e-57	-0.448376	0.145	0.186	3.81e-53	01__GEC(Meis2+)	Rpl24
2209	2.34e-60	-0.448695	0.27	0.311	5.96e-56	01__GEC(Meis2+)	Cox4i1
1282	1.06e-187	-0.448854	0.101	0.193	2.69e-183	01__GEC(Meis2+)	Csrp2
950	1.44e-249	-0.449043	0.04	0.123	3.66e-245	01__GEC(Meis2+)	Cd82
949	4.01e-250	-0.449781	0.043	0.126	1.02e-245	01__GEC(Meis2+)	Agfg2
753	0	-0.451387	0.067	0.172	0	01__GEC(Meis2+)	Kif21a
1509	4.36e-156	-0.451714	0.056	0.127	1.11e-151	01__GEC(Meis2+)	Tfap2b
2214	5.1e-60	-0.451962	0.133	0.186	1.3e-55	01__GEC(Meis2+)	Atp5mc2
1429	2.34e-166	-0.452319	0.13	0.227	5.95e-162	01__GEC(Meis2+)	Dab2
1782	4.44e-121	-0.452552	0.049	0.109	1.13e-116	01__GEC(Meis2+)	Slc22a22
812	2.9e-289	-0.452788	0.051	0.145	7.38e-285	01__GEC(Meis2+)	Snx30
1746	3.97e-125	-0.452963	0.081	0.152	1.01e-120	01__GEC(Meis2+)	Idh1
1204	4.48e-201	-0.453445	0.055	0.135	1.14e-196	01__GEC(Meis2+)	Lamb1
1608	4.59e-142	-0.453536	0.051	0.117	1.17e-137	01__GEC(Meis2+)	Sult1b1
2055	1.89e-84	-0.45402	0.318	0.336	4.8e-80	01__GEC(Meis2+)	Mt-nd4l
1342	1.7e-178	-0.455429	0.053	0.127	4.31e-174	01__GEC(Meis2+)	Slc25a10
1051	4.31e-227	-0.455492	0.104	0.208	1.09e-222	01__GEC(Meis2+)	Slc16a12
2230	8.6e-57	-0.455519	0.137	0.179	2.18e-52	01__GEC(Meis2+)	Uqcrq
1078	6.21e-222	-0.455576	0.041	0.118	1.58e-217	01__GEC(Meis2+)	Emx1
2204	2.64e-61	-0.456185	0.097	0.139	6.71e-57	01__GEC(Meis2+)	Rps20
529	0	-0.456334	0.085	0.204	0	01__GEC(Meis2+)	Rab3ip
897	2.21e-265	-0.456357	0.037	0.119	5.61e-261	01__GEC(Meis2+)	Cbs
1272	1.58e-189	-0.456388	0.035	0.104	4e-185	01__GEC(Meis2+)	Lypd6b
2195	6.43e-63	-0.456603	0.112	0.162	1.63e-58	01__GEC(Meis2+)	Odc1
1191	7.36e-203	-0.456801	0.037	0.111	1.87e-198	01__GEC(Meis2+)	Celsr2
2232	1.52e-56	-0.456845	0.197	0.248	3.86e-52	01__GEC(Meis2+)	Rpl14
2203	2.03e-61	-0.457865	0.077	0.113	5.15e-57	01__GEC(Meis2+)	LOC100910944
1125	3e-213	-0.457891	0.138	0.249	7.63e-209	01__GEC(Meis2+)	Cpt1a
1022	4.62e-234	-0.458804	0.068	0.159	1.17e-229	01__GEC(Meis2+)	Dock5
530	0	-0.458931	0.136	0.273	0	01__GEC(Meis2+)	Gsr
988	3.38e-241	-0.459394	0.043	0.125	8.59e-237	01__GEC(Meis2+)	AABR07032520.1
2222	1.73e-58	-0.459448	0.153	0.2	4.4e-54	01__GEC(Meis2+)	Ctsd
932	1.38e-254	-0.459628	0.042	0.126	3.5e-250	01__GEC(Meis2+)	Ptk2b
944	6.22e-252	-0.460058	0.073	0.171	1.58e-247	01__GEC(Meis2+)	Met
2155	6.25e-68	-0.46052	0.109	0.165	1.59e-63	01__GEC(Meis2+)	Ddt
864	9.61e-275	-0.460936	0.031	0.113	2.44e-270	01__GEC(Meis2+)	Sema4b
1104	2.01e-217	-0.461111	0.051	0.134	5.09e-213	01__GEC(Meis2+)	Slc25a30
845	1.54e-279	-0.461351	0.059	0.155	3.92e-275	01__GEC(Meis2+)	Sema3c
1520	6.35e-154	-0.461411	0.045	0.111	1.61e-149	01__GEC(Meis2+)	Actn1
1591	9.43e-144	-0.462004	0.049	0.114	2.4e-139	01__GEC(Meis2+)	Tmem37
1030	3.95e-232	-0.464083	0.164	0.288	1e-227	01__GEC(Meis2+)	Wwp1
1126	3.74e-213	-0.464254	0.068	0.157	9.5e-209	01__GEC(Meis2+)	Slc16a4
1184	4.06e-204	-0.464645	0.112	0.213	1.03e-199	01__GEC(Meis2+)	Phyhd1
2212	3.81e-60	-0.464665	0.193	0.238	9.69e-56	01__GEC(Meis2+)	Atp5mc1
775	2.7e-307	-0.464938	0.04	0.131	6.85e-303	01__GEC(Meis2+)	Impa2
2178	1.8e-64	-0.465167	0.274	0.308	4.58e-60	01__GEC(Meis2+)	Sod1
936	1.5e-253	-0.465854	0.084	0.187	3.81e-249	01__GEC(Meis2+)	Dglucy
1848	2.05e-113	-0.466173	0.206	0.298	5.2e-109	01__GEC(Meis2+)	Eci3
1919	6.15e-103	-0.466292	0.246	0.338	1.56e-98	01__GEC(Meis2+)	Mdh1
2108	1.31e-75	-0.467002	0.17	0.204	3.32e-71	01__GEC(Meis2+)	Rpl11
783	5.16e-303	-0.467149	0.1	0.218	1.31e-298	01__GEC(Meis2+)	Tcaim
2189	2.22e-63	-0.467805	0.127	0.169	5.64e-59	01__GEC(Meis2+)	LOC100361854
2199	2.9e-62	-0.4691	0.159	0.201	7.36e-58	01__GEC(Meis2+)	Atp5mf
860	2.77e-275	-0.469271	0.091	0.199	7.04e-271	01__GEC(Meis2+)	Pawr
990	4.02e-241	-0.46966	0.039	0.119	1.02e-236	01__GEC(Meis2+)	Med12l
814	6.06e-289	-0.469833	0.042	0.131	1.54e-284	01__GEC(Meis2+)	Cyp4a3
1948	2.34e-99	-0.469951	0.238	0.325	5.93e-95	01__GEC(Meis2+)	Nudt4
1653	5.19e-137	-0.470608	0.128	0.214	1.32e-132	01__GEC(Meis2+)	Cnnm2
2185	4.12e-64	-0.470958	0.234	0.285	1.05e-59	01__GEC(Meis2+)	Atp5mc3
2012	7.64e-91	-0.47112	0.094	0.158	1.94e-86	01__GEC(Meis2+)	Msrb1
1521	8.29e-154	-0.471941	0.055	0.125	2.1e-149	01__GEC(Meis2+)	Slc6a8
2201	3.49e-62	-0.472247	0.138	0.182	8.85e-58	01__GEC(Meis2+)	Rpl29
2224	1.6e-57	-0.472428	0.102	0.142	4.07e-53	01__GEC(Meis2+)	Tomm7
746	0	-0.472483	0.034	0.124	0	01__GEC(Meis2+)	LOC691083
992	8.85e-241	-0.47253	0.125	0.24	2.25e-236	01__GEC(Meis2+)	Galm
2037	1.7e-86	-0.472861	0.329	0.387	4.31e-82	01__GEC(Meis2+)	Defb1
2169	1.27e-65	-0.474044	0.074	0.115	3.24e-61	01__GEC(Meis2+)	Ndufs5
1754	2.38e-124	-0.475107	0.095	0.172	6.04e-120	01__GEC(Meis2+)	Lactb2
1464	4.42e-161	-0.475203	0.222	0.336	1.12e-156	01__GEC(Meis2+)	Thada
1321	4.65e-181	-0.475204	0.041	0.111	1.18e-176	01__GEC(Meis2+)	Tmem178a
859	8.58e-276	-0.475838	0.078	0.183	2.18e-271	01__GEC(Meis2+)	Hs6st1
2196	1.62e-62	-0.476434	0.15	0.194	4.13e-58	01__GEC(Meis2+)	Rps12
2176	8.54e-65	-0.476612	0.498	0.548	2.17e-60	01__GEC(Meis2+)	Atp5f1b
2217	4.13e-59	-0.476845	0.164	0.212	1.05e-54	01__GEC(Meis2+)	Atp5if1
751	0	-0.477231	0.052	0.152	0	01__GEC(Meis2+)	Anks6
531	0	-0.477461	0.438	0.348	0	01__GEC(Meis2+)	Mt-atp6
882	2.02e-270	-0.477896	0.077	0.181	5.12e-266	01__GEC(Meis2+)	Adhfe1
2194	4.67e-63	-0.478731	0.227	0.262	1.19e-58	01__GEC(Meis2+)	Sat1
1926	3.86e-102	-0.479289	0.152	0.231	9.8e-98	01__GEC(Meis2+)	Sh3tc2
2231	1.45e-56	-0.479456	0.111	0.161	3.69e-52	01__GEC(Meis2+)	Tox3
2160	8.13e-67	-0.479475	0.153	0.201	2.07e-62	01__GEC(Meis2+)	Rps7
1228	5.31e-196	-0.480102	0.162	0.277	1.35e-191	01__GEC(Meis2+)	Slc1a1
1205	8.14e-200	-0.481638	0.087	0.18	2.07e-195	01__GEC(Meis2+)	Fxyd2
964	3.44e-246	-0.482234	0.167	0.294	8.74e-242	01__GEC(Meis2+)	Ezr
2190	3.14e-63	-0.483049	0.247	0.286	7.99e-59	01__GEC(Meis2+)	Rps8
1353	1.41e-177	-0.486413	0.281	0.407	3.58e-173	01__GEC(Meis2+)	Spint2
532	0	-0.487119	0.04	0.141	0	01__GEC(Meis2+)	Rnf43
2152	3.47e-68	-0.487435	0.14	0.195	8.81e-64	01__GEC(Meis2+)	Cox6b1
772	0	-0.487862	0.021	0.104	3.13e-304	01__GEC(Meis2+)	AABR07002969.1
2157	1.91e-67	-0.488206	0.123	0.164	4.86e-63	01__GEC(Meis2+)	Rpl27
2073	6.91e-82	-0.488342	0.39	0.43	1.76e-77	01__GEC(Meis2+)	Tff3
1134	4.35e-212	-0.488556	0.05	0.132	1.1e-207	01__GEC(Meis2+)	Ocln
533	0	-0.488678	0.038	0.144	0	01__GEC(Meis2+)	AABR07031399.1
1173	5.04e-205	-0.489595	0.115	0.219	1.28e-200	01__GEC(Meis2+)	Col18a1
1912	1.11e-103	-0.490247	0.089	0.157	2.83e-99	01__GEC(Meis2+)	Bri3
847	4.03e-279	-0.490404	0.036	0.123	1.02e-274	01__GEC(Meis2+)	Hnf4g
1026	4.16e-233	-0.490793	0.129	0.244	1.06e-228	01__GEC(Meis2+)	Acsl1
762	0	-0.49219	0.039	0.134	0	01__GEC(Meis2+)	Fgd4
1054	1.68e-226	-0.492214	0.191	0.319	4.26e-222	01__GEC(Meis2+)	Adgrg1
2131	3.52e-71	-0.492301	0.115	0.171	8.94e-67	01__GEC(Meis2+)	LOC100360057
1723	1.22e-128	-0.492926	0.151	0.241	3.09e-124	01__GEC(Meis2+)	Cryz
2156	7.04e-68	-0.493647	0.124	0.171	1.79e-63	01__GEC(Meis2+)	Rps9
1325	1.12e-180	-0.493977	0.04	0.11	2.84e-176	01__GEC(Meis2+)	Bcar3
1225	2.42e-197	-0.494884	0.043	0.119	6.14e-193	01__GEC(Meis2+)	Amn
2023	7.04e-89	-0.495642	0.192	0.229	1.79e-84	01__GEC(Meis2+)	Cox6a1
1045	2.54e-229	-0.495758	0.195	0.327	6.44e-225	01__GEC(Meis2+)	Fggy
1994	3.61e-94	-0.495767	0.216	0.25	9.17e-90	01__GEC(Meis2+)	Rpl19
2117	1.31e-74	-0.497134	0.106	0.163	3.33e-70	01__GEC(Meis2+)	Slc7a7
1230	1.42e-195	-0.497631	0.087	0.179	3.61e-191	01__GEC(Meis2+)	Hacl1
2104	4.5e-76	-0.49892	0.079	0.122	1.14e-71	01__GEC(Meis2+)	Rpl26
2146	4.39e-69	-0.499859	0.136	0.182	1.12e-64	01__GEC(Meis2+)	Rps27a.1
2417	2.1e-17	-0.50066	0.161	0.169	5.33e-13	01__GEC(Meis2+)	Rcan2
815	6.94e-289	-0.500677	0.028	0.111	1.76e-284	01__GEC(Meis2+)	Il34
2140	6.13e-70	-0.500855	0.103	0.147	1.56e-65	01__GEC(Meis2+)	LOC108348144
989	3.59e-241	-0.500889	0.065	0.16	9.12e-237	01__GEC(Meis2+)	Scoc
2110	2.24e-75	-0.501091	0.151	0.194	5.68e-71	01__GEC(Meis2+)	Rps3a
1783	4.74e-121	-0.501905	0.043	0.1	1.2e-116	01__GEC(Meis2+)	Kcnab1
1023	5.18e-234	-0.501934	0.047	0.134	1.32e-229	01__GEC(Meis2+)	Ptpn18
872	1.13e-273	-0.501936	0.049	0.141	2.86e-269	01__GEC(Meis2+)	Glod5
876	1.73e-272	-0.501954	0.031	0.115	4.4e-268	01__GEC(Meis2+)	Syt17
2111	4.41e-75	-0.503228	0.095	0.149	1.12e-70	01__GEC(Meis2+)	Ndufa3
1524	1.08e-153	-0.503413	0.067	0.142	2.73e-149	01__GEC(Meis2+)	Gpc6
743	0	-0.504037	0.092	0.212	0	01__GEC(Meis2+)	Pdgfc
534	0	-0.504158	0.291	0.478	0	01__GEC(Meis2+)	Arhgef28
1443	1.94e-164	-0.504693	0.06	0.135	4.94e-160	01__GEC(Meis2+)	Epb41l3
1728	2.63e-128	-0.506054	0.091	0.168	6.69e-124	01__GEC(Meis2+)	Il33
1063	4.78e-224	-0.506199	0.034	0.11	1.21e-219	01__GEC(Meis2+)	Slc37a4
866	1.35e-274	-0.506269	0.034	0.119	3.43e-270	01__GEC(Meis2+)	Prr5
2133	5.92e-71	-0.507533	0.256	0.311	1.5e-66	01__GEC(Meis2+)	Atp5mg
2134	7.03e-71	-0.508012	0.28	0.338	1.78e-66	01__GEC(Meis2+)	Ggt1
2142	1.17e-69	-0.508105	0.257	0.315	2.97e-65	01__GEC(Meis2+)	Cox7b
931	1.2e-254	-0.508612	0.066	0.163	3.06e-250	01__GEC(Meis2+)	Rap1gap2
1943	4.03e-100	-0.508971	0.159	0.19	1.02e-95	01__GEC(Meis2+)	Apoe
1383	1e-172	-0.509277	0.095	0.185	2.55e-168	01__GEC(Meis2+)	Gcdh
535	0	-0.510468	0.043	0.146	0	01__GEC(Meis2+)	Hook2
536	0	-0.510635	0.131	0.283	0	01__GEC(Meis2+)	Carmil1
952	1.92e-249	-0.510635	0.21	0.349	4.87e-245	01__GEC(Meis2+)	Aco2
2087	1.78e-78	-0.510831	0.175	0.242	4.53e-74	01__GEC(Meis2+)	Ppic
2030	1.92e-87	-0.511197	0.082	0.141	4.88e-83	01__GEC(Meis2+)	Mgst1
885	3.51e-269	-0.511212	0.041	0.131	8.92e-265	01__GEC(Meis2+)	Dock3
1977	2e-95	-0.511942	0.13	0.202	5.07e-91	01__GEC(Meis2+)	Cd164
2128	3.78e-72	-0.513898	0.118	0.166	9.6e-68	01__GEC(Meis2+)	Rps24
1982	3.67e-95	-0.514503	0.185	0.264	9.32e-91	01__GEC(Meis2+)	Slc22a2
760	0	-0.515193	0.035	0.128	0	01__GEC(Meis2+)	Dclk3
2130	2.73e-71	-0.515282	0.126	0.174	6.93e-67	01__GEC(Meis2+)	Uqcrb.1
537	0	-0.516028	0.04	0.144	0	01__GEC(Meis2+)	Llgl2
1952	7.71e-99	-0.517019	0.215	0.301	1.96e-94	01__GEC(Meis2+)	Hspd1
2088	1.8e-78	-0.517266	0.176	0.232	4.57e-74	01__GEC(Meis2+)	Rps16
979	3.17e-242	-0.517563	0.063	0.157	8.05e-238	01__GEC(Meis2+)	Aass
538	0	-0.517576	0.033	0.129	0	01__GEC(Meis2+)	Shtn1
1537	1.24e-151	-0.51825	0.062	0.137	3.15e-147	01__GEC(Meis2+)	Apmap
878	4.33e-272	-0.51889	0.176	0.316	1.1e-267	01__GEC(Meis2+)	Pign
539	0	-0.519057	0.057	0.166	0	01__GEC(Meis2+)	Dmtn
2089	4.06e-78	-0.519239	0.192	0.257	1.03e-73	01__GEC(Meis2+)	Prdx1
1442	1.43e-164	-0.520188	0.047	0.119	3.63e-160	01__GEC(Meis2+)	Espn
879	5.92e-272	-0.520681	0.264	0.418	1.5e-267	01__GEC(Meis2+)	Map3k5
1151	9.66e-208	-0.520752	0.114	0.221	2.45e-203	01__GEC(Meis2+)	Nme7
1105	2.06e-217	-0.521455	0.106	0.211	5.23e-213	01__GEC(Meis2+)	Kl
1371	8.92e-175	-0.523005	0.069	0.152	2.27e-170	01__GEC(Meis2+)	Slc12a8
1057	4.45e-226	-0.52305	0.059	0.148	1.13e-221	01__GEC(Meis2+)	AABR07027750.1
540	0	-0.523154	0.098	0.234	0	01__GEC(Meis2+)	Cdc14b
541	0	-0.523704	0.044	0.145	0	01__GEC(Meis2+)	Slc44a3
1408	7.84e-169	-0.524231	0.062	0.139	1.99e-164	01__GEC(Meis2+)	Ddc
972	1.23e-244	-0.524625	0.222	0.363	3.14e-240	01__GEC(Meis2+)	Ivns1abp
1375	6.65e-174	-0.524751	0.049	0.123	1.69e-169	01__GEC(Meis2+)	Slc2a2
1072	1.61e-222	-0.525034	0.071	0.165	4.09e-218	01__GEC(Meis2+)	Fgf1
1932	1.6e-101	-0.525051	0.421	0.45	4.07e-97	01__GEC(Meis2+)	Mt-atp8
765	0	-0.525454	0.106	0.231	2.36e-307	01__GEC(Meis2+)	Zfp618
1103	1.89e-217	-0.525517	0.209	0.34	4.79e-213	01__GEC(Meis2+)	Idh2
1772	4.96e-122	-0.526065	0.046	0.105	1.26e-117	01__GEC(Meis2+)	Zmat4
1512	2.33e-155	-0.526299	0.442	0.442	5.92e-151	01__GEC(Meis2+)	Mt-nd5
2081	7.73e-80	-0.526893	0.233	0.286	1.96e-75	01__GEC(Meis2+)	Rplp0
2274	2.47e-50	-0.527121	0.072	0.106	6.29e-46	01__GEC(Meis2+)	Atp6v0d2
1554	7.36e-149	-0.52763	0.134	0.229	1.87e-144	01__GEC(Meis2+)	Cdh16
1710	2.18e-131	-0.52892	0.305	0.411	5.53e-127	01__GEC(Meis2+)	Cat
2095	5.32e-77	-0.529555	0.23	0.295	1.35e-72	01__GEC(Meis2+)	Uba52
542	0	-0.530118	0.013	0.102	0	01__GEC(Meis2+)	Pde4c
2072	6.09e-82	-0.53123	0.055	0.105	1.55e-77	01__GEC(Meis2+)	Stk32a
980	6.4e-242	-0.531462	0.057	0.149	1.62e-237	01__GEC(Meis2+)	Ap1s3
2077	2.49e-80	-0.531683	0.191	0.248	6.32e-76	01__GEC(Meis2+)	Rpl7
1077	4.5e-222	-0.532285	0.051	0.136	1.14e-217	01__GEC(Meis2+)	Sgpp2
969	3.43e-245	-0.533635	0.114	0.229	8.7e-241	01__GEC(Meis2+)	Pgpep1
1082	9.52e-221	-0.533926	0.046	0.128	2.42e-216	01__GEC(Meis2+)	Slc9a3
2097	6.02e-77	-0.534411	0.267	0.32	1.53e-72	01__GEC(Meis2+)	Atp5f1e
543	0	-0.534713	0.039	0.148	0	01__GEC(Meis2+)	Glb1l2
2074	1.07e-81	-0.535424	0.114	0.174	2.73e-77	01__GEC(Meis2+)	Slc5a12
544	0	-0.535465	0.084	0.205	0	01__GEC(Meis2+)	Cluh
545	0	-0.536058	0.13	0.272	0	01__GEC(Meis2+)	Amd1
1534	2.4e-152	-0.536609	0.059	0.133	6.1e-148	01__GEC(Meis2+)	Naglt1
1284	1.71e-187	-0.536936	0.061	0.141	4.34e-183	01__GEC(Meis2+)	Trpm6
2036	1.47e-86	-0.537364	0.195	0.245	3.72e-82	01__GEC(Meis2+)	Cox5b
1970	8.36e-96	-0.537835	0.093	0.128	2.12e-91	01__GEC(Meis2+)	LOC108351137.1
1792	2.51e-120	-0.538637	0.121	0.202	6.37e-116	01__GEC(Meis2+)	Akr7a3
1768	2.34e-122	-0.540351	0.126	0.21	5.95e-118	01__GEC(Meis2+)	Gsta4
2061	9.78e-84	-0.543022	0.109	0.158	2.48e-79	01__GEC(Meis2+)	Rps17
2038	1.7e-86	-0.543708	0.116	0.161	4.33e-82	01__GEC(Meis2+)	Rps15a
2076	6.59e-81	-0.544341	0.196	0.256	1.67e-76	01__GEC(Meis2+)	Serf2
1456	9.89e-163	-0.544427	0.228	0.255	2.51e-158	01__GEC(Meis2+)	Tmsb4x
916	9.41e-260	-0.54506	0.113	0.231	2.39e-255	01__GEC(Meis2+)	Mgam
761	0	-0.545193	0.192	0.346	0	01__GEC(Meis2+)	Cpeb3
825	3.93e-286	-0.546765	0.112	0.237	9.98e-282	01__GEC(Meis2+)	Map3k13
546	0	-0.547	0.026	0.128	0	01__GEC(Meis2+)	Npc1l1
808	5.15e-291	-0.547687	0.045	0.142	1.31e-286	01__GEC(Meis2+)	Akr1c19
1100	5.53e-218	-0.549071	0.043	0.124	1.41e-213	01__GEC(Meis2+)	Cacna1d
2053	1.73e-84	-0.54997	0.176	0.228	4.39e-80	01__GEC(Meis2+)	LOC100360449
2058	7.28e-84	-0.550056	0.208	0.255	1.85e-79	01__GEC(Meis2+)	LOC687780
547	0	-0.550659	0.027	0.129	0	01__GEC(Meis2+)	Map3k21
913	2.25e-260	-0.550925	0.057	0.154	5.71e-256	01__GEC(Meis2+)	Ak4
548	0	-0.551367	0.215	0.377	0	01__GEC(Meis2+)	Ahcyl2
2019	7.09e-90	-0.551565	0.057	0.102	1.8e-85	01__GEC(Meis2+)	Rpl30
1047	1.03e-228	-0.551882	0.072	0.168	2.61e-224	01__GEC(Meis2+)	Slc7a8
1976	1.66e-95	-0.552302	0.084	0.125	4.2e-91	01__GEC(Meis2+)	LOC100364435
[truncated: 55,317 more rows]
