# Supplementary material for: Treatment effects of soluble guanylate cyclase modulation on diabetic kidney disease at single-cell resolution
Source: Cell Rep Med. 2023 Apr 5;4(4):100992. doi: 10.1016/j.xcrm.2023.100992 (PMC10140477; doi:10.1016/j.xcrm.2023.100992)
Supplement: Data S3. DEGs obese vs. lean, related to Figure 2 [file mmc4.xlsx]

## Sheet: Podo
	Podo__gene	p_val	avg_log2FC	pct.Obese	Pct.Lean	p_val_adj
Mt-co3	Mt-co3	3.05003e-35	4.42151	0.221	0.006	7.74677e-31
Mt-co1	Mt-co1	1.46228e-33	4.12681	0.209	0.005	3.71404e-29
Spp1	Spp1	1.10443e-64	3.88512	0.441	0.061	2.80513e-60
Mt-atp6	Mt-atp6	1.12204e-23	3.60339	0.26	0.073	2.84986e-19
Gpx3	Gpx3	2.68864e-36	3.27557	0.491	0.245	6.82889e-32
Mt-cyb	Mt-cyb	2.1974e-22	3.00849	0.281	0.092	5.58119e-18
AABR07000398.1	AABR07000398.1	9.31202e-44	2.97559	0.769	0.623	2.36516e-39
Mt-nd1	Mt-nd1	8.9777e-22	2.96699	0.205	0.039	2.28025e-17
Pck1	Pck1	1.47939e-58	2.91372	0.44	0.077	3.7575e-54
Mt-co2	Mt-co2	3.88225e-14	2.86615	0.101	0.008	9.86054e-10
Aldob	Aldob	1.54409e-36	2.76357	0.505	0.263	3.92184e-32
Rpl41	Rpl41	4.5444e-32	2.73043	0.385	0.145	1.15423e-27
LOC108352650	LOC108352650	2.06261e-22	2.66501	0.267	0.086	5.23883e-18
Ctsl	Ctsl	6.6502e-24	2.64437	0.258	0.071	1.68908e-19
Cyp4a2	Cyp4a2	2.4354e-23	2.59182	0.428	0.238	6.18568e-19
Mt2A	Mt2A	1.64178e-38	2.57515	0.252	0.014	4.16996e-34
Fth1	Fth1	2.1248e-13	2.47417	0.306	0.183	5.39679e-09
Rplp1	Rplp1	1.06529e-26	2.38342	0.314	0.106	2.70574e-22
Ftl1	Ftl1	3.38447e-18	2.30558	0.232	0.077	8.59622e-14
Mt-nd4	Mt-nd4	0.000111867	2.26827	0.301	0.272	1
Gpx1	Gpx1	1.87199e-30	2.16982	0.251	0.039	4.75467e-26
Mt-atp8	Mt-atp8	2.58463e-33	2.16104	0.524	0.298	6.56471e-29
Cst3	Cst3	0.0123688	2.15221	0.482	0.546	1
Cox8a	Cox8a	1.29676e-11	2.11509	0.259	0.145	3.29364e-07
Ecrg4	Ecrg4	3.0831e-25	2.07333	0.575	0.424	7.83077e-21
Rps28	Rps28	6.13635e-18	2.05758	0.193	0.048	1.55857e-13
B2m	B2m	1.39947e-08	2.05539	0.22	0.13	0.00035545
Slc34a1	Slc34a1	1.28911e-39	2.05373	0.317	0.039	3.27422e-35
Cyp2c23	Cyp2c23	1.85281e-14	2.01776	0.312	0.177	4.70595e-10
Atp5me	Atp5me	9.99006e-17	1.99893	0.216	0.071	2.53737e-12
Ndrg1	Ndrg1	2.42796e-23	1.98384	0.321	0.127	6.16678e-19
Hao2	Hao2	4.46375e-06	1.9651	0.371	0.349	0.113375
Rpl37a	Rpl37a	5.80363e-13	1.96428	0.247	0.121	1.47406e-08
Mt1	Mt1	3.62135e-16	1.95562	0.219	0.077	9.19786e-12
Atp5f1e	Atp5f1e	4.62503e-16	1.92243	0.228	0.083	1.17471e-11
Gsta1	Gsta1	4.99758e-10	1.8979	0.217	0.115	1.26934e-05
Mt-nd6	Mt-nd6	5.93969e-09	1.89699	0.171	0.08	0.000150862
Mt-nd5	Mt-nd5	4.9405e-16	1.89219	0.445	0.322	1.25484e-11
Cltrn	Cltrn	2.66219e-10	1.88098	0.233	0.129	6.76169e-06
Rpl19	Rpl19	1.27475e-15	1.87557	0.205	0.068	3.23774e-11
Miox	Miox	2.09005e-08	1.8661	0.247	0.159	0.000530852
Rpl35	Rpl35	5.75222e-09	1.86051	0.2	0.104	0.000146101
Rida	Rida	0.000380289	1.84469	0.251	0.219	1
Slc22a6	Slc22a6	1.16062e-24	1.84	0.219	0.038	2.94786e-20
Rpl36	Rpl36	2.60148e-19	1.80465	0.174	0.03	6.60749e-15
Spink1l	Spink1l	3.93555e-18	1.79872	0.151	0.021	9.99591e-14
Mgmt	Mgmt	3.71697e-37	1.78378	0.41	0.136	9.44074e-33
Cox6c	Cox6c	2.19474e-10	1.78341	0.238	0.13	5.57442e-06
Cd63	Cd63	1.54781e-08	1.77476	0.279	0.194	0.000393127
Tpt1	Tpt1	2.07295e-07	1.75213	0.232	0.153	0.00526508
Ctsb	Ctsb	1.07291e-16	1.74106	0.211	0.067	2.72509e-12
Atp5mg	Atp5mg	5.7143e-08	1.73317	0.217	0.132	0.00145138
Atp1b1	Atp1b1	1.52356e-22	1.73262	0.551	0.398	3.86968e-18
Kap	Kap	0.00852056	1.71386	0.31	0.531	1
Cox4i1	Cox4i1	1.17201e-10	1.71174	0.229	0.12	2.97679e-06
Defb1	Defb1	1.61241e-15	1.70607	0.312	0.16	4.09537e-11
Cox7c	Cox7c	1.57208e-05	1.69897	0.251	0.198	0.399294
Serf2	Serf2	3.93602e-11	1.67706	0.211	0.098	9.9971e-07
Slc4a4	Slc4a4	1.42689e-24	1.6559	0.364	0.15	3.62416e-20
Uqcr10	Uqcr10	1.68855e-07	1.64783	0.171	0.091	0.00428874
Atp5mc1	Atp5mc1	2.85655e-12	1.63516	0.184	0.07	7.25535e-08
Rps23	Rps23	2.27669e-11	1.62889	0.142	0.042	5.78257e-07
LOC687780	LOC687780	9.0361e-08	1.62875	0.184	0.098	0.00229508
Mt-nd2	Mt-nd2	0.0583472	1.62836	0.267	0.275	1
Atp5po	Atp5po	1.16598e-08	1.60373	0.238	0.144	0.000296147
Ptprv	Ptprv	4.47996e-37	1.59989	0.524	0.277	1.13787e-32
Gatm	Gatm	1.04043e-07	1.58366	0.182	0.098	0.0026426
Clu	Clu	2.96279e-19	1.58273	0.15	0.017	7.52518e-15
Rpl23	Rpl23	2.81874e-07	1.58157	0.158	0.08	0.00715932
Atp5f1b	Atp5f1b	4.48688e-05	1.57853	0.385	0.374	1
Cycs	Cycs	0.000914656	1.57275	0.196	0.156	1
Apoe	Apoe	1.7064e-15	1.54862	0.138	0.023	4.33409e-11
Tmsb4x	Tmsb4x	1.51691e-07	1.54373	0.269	0.188	0.00385279
Cd74	Cd74	9.29943e-13	1.53671	0.138	0.033	2.36196e-08
Rpl27a	Rpl27a	3.60213e-09	1.53158	0.209	0.11	9.14905e-05
Gclc	Gclc	1.64527e-06	1.51938	0.223	0.145	0.0417882
Rps18	Rps18	2.92582e-07	1.51656	0.181	0.101	0.00743129
Pebp1	Pebp1	4.05536e-19	1.51557	0.198	0.047	1.03002e-14
Slc8a1	Slc8a1	7.96704e-25	1.51089	0.347	0.133	2.02355e-20
Rpl37	Rpl37	7.90667e-14	1.49718	0.14	0.03	2.00822e-09
Bsg	Bsg	0.000132501	1.492	0.219	0.168	1
Tff3	Tff3	0.49093	1.48085	0.24	0.283	1
Slc13a1	Slc13a1	2.83828e-17	1.47814	0.278	0.113	7.20894e-13
Rps27	Rps27	1.31419e-05	1.47225	0.167	0.103	0.33379
Ndufa4	Ndufa4	0.140652	1.47162	0.244	0.268	1
Pdzk1ip1	Pdzk1ip1	4.62836e-13	1.46219	0.12	0.021	1.17556e-08
Cox5b	Cox5b	1.30166e-06	1.46214	0.178	0.103	0.033061
Rps8	Rps8	1.86924e-06	1.45837	0.238	0.165	0.0474767
G6pc	G6pc	4.17523e-11	1.45557	0.184	0.076	1.06047e-06
Atp1a1	Atp1a1	1.4111e-09	1.4553	0.491	0.43	3.58405e-05
Fbp1	Fbp1	7.5573e-08	1.45488	0.178	0.092	0.00191948
Rpl14	Rpl14	9.19566e-12	1.45378	0.201	0.085	2.3356e-07
Ndufa13	Ndufa13	4.77994e-10	1.43605	0.174	0.074	1.21406e-05
Atp5if1	Atp5if1	2.99515e-11	1.43169	0.2	0.088	7.60737e-07
Rps10	Rps10	9.18226e-15	1.42752	0.111	0.011	2.3322e-10
RT1-A1	RT1-A1	2.18154e-06	1.42665	0.242	0.171	0.0554089
Cox7a2l2	Cox7a2l2	1.71884e-09	1.41743	0.163	0.068	4.36569e-05
Atp5pd	Atp5pd	1.50288e-06	1.41615	0.152	0.08	0.0381718
Napsa	Napsa	1.6075e-07	1.41373	0.165	0.083	0.00408289
Dbi	Dbi	4.46535e-08	1.41202	0.165	0.08	0.00113415
Aldoa	Aldoa	1.2045e-09	1.41168	0.224	0.121	3.0593e-05
LOC108348144	LOC108348144	1.11201e-10	1.41003	0.146	0.048	2.8244e-06
Igfbp5	Igfbp5	3.30289e-05	1.40743	0.27	0.218	0.838901
Rps2	Rps2	5.03521e-06	1.38626	0.177	0.107	0.127889
Rps12	Rps12	6.33505e-10	1.38506	0.159	0.062	1.60904e-05
Rpl11	Rpl11	5.54183e-08	1.38417	0.162	0.077	0.00140757
Rpl34	Rpl34	2.06439e-06	1.38402	0.139	0.07	0.0524334
Ctsd	Ctsd	3.45494e-09	1.37469	0.175	0.08	8.77519e-05
Sod1	Sod1	0.000866855	1.36343	0.2	0.157	1
Gsta5	Gsta5	3.6364e-06	1.36328	0.147	0.079	0.0923609
Rps5	Rps5	2.73332e-06	1.35567	0.13	0.062	0.0694236
Rpsa	Rpsa	1.23596e-08	1.35567	0.244	0.148	0.000313923
LOC108351137.1	LOC108351137.1	1.3995e-10	1.35472	0.135	0.041	3.5546e-06
LOC100361854	LOC100361854	2.21327e-08	1.34435	0.163	0.076	0.000562149
Slc12a3	Slc12a3	6.9121e-24	1.3441	0.206	0.03	1.7556e-19
Rpl13	Rpl13	3.37443e-11	1.34399	0.186	0.076	8.57072e-07
Nme2	Nme2	7.36511e-06	1.34319	0.166	0.098	0.187066
Cyp24a1	Cyp24a1	4.67644e-20	1.34238	0.134	0.006	1.18777e-15
Rplp0	Rplp0	8.97076e-05	1.34068	0.217	0.162	1
Mgp	Mgp	2.02747e-12	1.33746	0.113	0.02	5.14958e-08
Prdx1	Prdx1	3.19463e-06	1.33423	0.186	0.115	0.0811403
Folr1	Folr1	1.10598e-07	1.33031	0.139	0.061	0.00280909
Lgmn	Lgmn	0.000610304	1.33004	0.206	0.163	1
Ctsa	Ctsa	4.11072e-06	1.32655	0.378	0.334	0.104408
Gpx4	Gpx4	1.91432e-10	1.31891	0.197	0.089	4.86217e-06
Atp5mf	Atp5mf	1.02475e-06	1.31861	0.177	0.1	0.0260275
Psap	Psap	0.000147846	1.31709	0.22	0.168	1
AABR07015057.1	AABR07015057.1	1.06517e-16	1.3144	0.12	0.009	2.70542e-12
Rpl31	Rpl31	3.41623e-13	1.30933	0.148	0.038	8.67689e-09
Atp6v0c	Atp6v0c	1.51987e-07	1.3061	0.228	0.141	0.00386031
Ass1	Ass1	2.92513e-09	1.30495	0.161	0.068	7.42953e-05
Aadat	Aadat	0.380149	1.3011	0.184	0.197	1
Cox6a1	Cox6a1	0.00486219	1.29659	0.167	0.133	1
Slc25a5	Slc25a5	0.0311913	1.29505	0.165	0.145	1
Ggt1	Ggt1	0.0142541	1.29169	0.166	0.138	1
Rpl7	Rpl7	0.000422846	1.28995	0.171	0.123	1
Mt-nd4l	Mt-nd4l	0.00560414	1.28512	0.35	0.359	1
Rpl5	Rpl5	8.27393e-09	1.28403	0.159	0.07	0.000210149
Slc3a1	Slc3a1	0.00240148	1.2791	0.239	0.209	1
Rps11	Rps11	8.64988e-07	1.26914	0.142	0.068	0.0219698
Cox7b	Cox7b	0.000250734	1.26694	0.228	0.179	1
LOC100360449	LOC100360449	0.00305899	1.26081	0.17	0.132	1
Akr1a1	Akr1a1	0.00231726	1.25958	0.216	0.182	1
Rpl15	Rpl15	3.37289e-10	1.25931	0.136	0.044	8.5668e-06
Dpp6	Dpp6	5.01761e-18	1.25874	0.429	0.259	1.27442e-13
Ptms	Ptms	7.52284e-10	1.24321	0.204	0.1	1.91073e-05
Uba52	Uba52	2.25606e-07	1.24199	0.259	0.172	0.00573017
Fgf13	Fgf13	1.5689e-23	1.22717	0.198	0.029	3.98484e-19
Acsm2	Acsm2	1.57982e-06	1.22393	0.216	0.136	0.0401259
Cat	Cat	6.5306e-06	1.22055	0.3	0.234	0.165871
Uqcrq	Uqcrq	2.2453e-06	1.21658	0.15	0.079	0.0570285
Rps27a.1	Rps27a.1	5.14957e-10	1.21637	0.148	0.053	1.30794e-05
Glyat	Glyat	8.27482e-06	1.21465	0.24	0.172	0.210172
Rpl29	Rpl29	4.88466e-07	1.2142	0.136	0.062	0.0124066
Rps15	Rps15	2.82545e-08	1.20913	0.113	0.038	0.000717637
Rpl18	Rpl18	1.26145e-05	1.19636	0.143	0.079	0.320396
Uqcr11	Uqcr11	0.00066856	1.19296	0.159	0.112	1
Lamp1	Lamp1	1.16599e-05	1.18822	0.317	0.262	0.296149
Colec12	Colec12	7.21151e-18	1.18647	0.196	0.047	1.83165e-13
Rps17	Rps17	4.44806e-07	1.18507	0.136	0.062	0.0112976
Micos13	Micos13	4.57352e-10	1.18147	0.123	0.035	1.16163e-05
Iah1	Iah1	0.000362996	1.17787	0.124	0.076	1
Hsd11b1	Hsd11b1	0.0146708	1.17584	0.154	0.126	1
Rps7	Rps7	1.90189e-06	1.17367	0.179	0.104	0.0483062
Agxt2	Agxt2	0.00277474	1.16634	0.196	0.157	1
Ctsh	Ctsh	4.98139e-06	1.16474	0.277	0.204	0.126522
Akr7a2	Akr7a2	2.85648e-06	1.16374	0.131	0.064	0.0725518
Myl6	Myl6	1.63156e-08	1.16193	0.397	0.315	0.0004144
Atp5mc3	Atp5mc3	0.00852424	1.15707	0.173	0.142	1
Degs1	Degs1	5.47158e-05	1.15523	0.271	0.213	1
Rps15a	Rps15a	2.07722e-05	1.15134	0.135	0.073	0.527593
Rpl28	Rpl28	2.37877e-07	1.15082	0.13	0.054	0.00604185
Gas6	Gas6	8.36195e-18	1.14812	0.235	0.074	2.12385e-13
Epcam	Epcam	0.0321496	1.14109	0.13	0.104	1
Rpl24	Rpl24	2.1547e-06	1.14101	0.147	0.076	0.0547271
Uqcrb.1	Uqcrb.1	5.89461e-06	1.13964	0.112	0.05	0.149717
Slc13a3	Slc13a3	2.68345e-06	1.1343	0.128	0.061	0.0681569
Cdkn1a	Cdkn1a	4.32518e-25	1.13271	0.19	0.018	1.09855e-20
LOC108351137	LOC108351137	1.25514e-09	1.13218	0.151	0.057	3.18793e-05
Hint1	Hint1	0.0883518	1.13171	0.152	0.139	1
Acy1	Acy1	5.0451e-07	1.13113	0.165	0.085	0.0128141
LOC100359583	LOC100359583	0.0110584	1.12945	0.181	0.151	1
LOC100911847	LOC100911847	0.000746065	1.1212	0.121	0.076	1
Hpd	Hpd	3.8924e-08	1.11744	0.157	0.07	0.000988631
Pfn1	Pfn1	1.61168e-06	1.11166	0.13	0.061	0.040935
Rps24	Rps24	4.55016e-05	1.11052	0.139	0.079	1
Tomm7	Tomm7	9.20726e-05	1.10943	0.124	0.07	1
Txn1	Txn1	0.000345445	1.10877	0.138	0.088	1
Rpl18a	Rpl18a	3.85573e-08	1.10481	0.128	0.048	0.000979317
LOC501233	LOC501233	0.11024	1.1023	0.165	0.156	1
Atp5pf	Atp5pf	0.00961017	1.10195	0.175	0.144	1
Cubn	Cubn	9.75448e-08	1.10074	0.202	0.112	0.00247754
LOC685963	LOC685963	0.000154652	1.10001	0.113	0.062	1
Rps9	Rps9	3.12483e-05	1.09757	0.14	0.079	0.793677
Rps21	Rps21	8.34161e-09	1.09589	0.104	0.029	0.000211869
Uqcrh	Uqcrh	0.000155482	1.09326	0.177	0.121	1
Rps16	Rps16	0.00239325	1.09261	0.211	0.172	1
Ndufb2	Ndufb2	0.000195412	1.09214	0.138	0.085	1
Pdzk1	Pdzk1	6.97047e-06	1.09189	0.128	0.064	0.177043
Acy3	Acy3	7.62722e-10	1.08906	0.103	0.023	1.93724e-05
Ddah1	Ddah1	1.2232e-08	1.08888	0.29	0.188	0.00031068
Calr	Calr	0.00846916	1.08583	0.364	0.368	1
Cox6b1	Cox6b1	0.00653662	1.0811	0.144	0.109	1
Elob	Elob	3.7076e-05	1.08085	0.147	0.085	0.941693
Sult1c2a	Sult1c2a	1.37881e-06	1.07931	0.213	0.13	0.0350205
Taldo1	Taldo1	0.000279857	1.07915	0.135	0.083	1
Hspd1	Hspd1	0.00331317	1.07803	0.219	0.186	1
Ugt1a6	Ugt1a6	2.34156e-06	1.07533	0.14	0.07	0.0594734
Eif5a	Eif5a	0.000227827	1.07253	0.103	0.054	1
Pgrmc1	Pgrmc1	0.00170445	1.07054	0.162	0.118	1
Rps3a	Rps3a	0.1492	1.0659	0.142	0.133	1
LOC100360057	LOC100360057	6.97456e-05	1.06558	0.144	0.085	1
Sord	Sord	2.13105e-08	1.06329	0.117	0.039	0.000541265
Ca12	Ca12	1.48879e-10	1.06155	0.331	0.207	3.78138e-06
Calb1	Calb1	9.16099e-09	1.05913	0.151	0.062	0.00023268
Col4a1	Col4a1	4.88158e-11	1.05644	0.154	0.05	1.23987e-06
Tsc22d1	Tsc22d1	2.66139e-11	1.05215	0.312	0.183	6.75966e-07
Scpep1	Scpep1	0.000191579	1.04888	0.169	0.112	1
LOC100361457	LOC100361457	0.0361006	1.04292	0.152	0.129	1
Slc22a8	Slc22a8	0.000659841	1.04029	0.109	0.064	1
Slc27a2	Slc27a2	9.51999e-05	1.03966	0.188	0.127	1
Rps20	Rps20	7.88137e-06	1.03577	0.107	0.047	0.200179
Mgst3	Mgst3	0.012737	1.03572	0.108	0.077	1
Ndufb7	Ndufb7	2.75539e-07	1.03002	0.121	0.048	0.00699841
Rpl17	Rpl17	1.60984e-05	1.0287	0.13	0.068	0.408884
Dgkh	Dgkh	1.76263e-19	1.02711	0.282	0.101	4.47692e-15
Ndufb9	Ndufb9	3.88527e-06	1.02337	0.131	0.064	0.098682
Rpl27	Rpl27	0.00452295	1.02226	0.109	0.073	1
Aqp1	Aqp1	0.178781	1.01611	0.132	0.123	1
Atp5f1a	Atp5f1a	0.0377788	1.01449	0.209	0.194	1
Wfdc2	Wfdc2	1.48036e-06	1.01136	0.109	0.044	0.0375997
Scp2	Scp2	0.0335099	1.00618	0.2	0.18	1
Eif4g2	Eif4g2	0.018507	1.00492	0.296	0.297	1
Aldh8a1	Aldh8a1	0.00777323	1.00466	0.13	0.095	1
Gabarap	Gabarap	0.00367633	1.00378	0.147	0.107	1
Comt	Comt	0.000105254	1.00374	0.15	0.092	1
Bcam	Bcam	0.560069	0.998933	0.289	0.322	1
AC141489.1	AC141489.1	8.91323e-08	0.998009	0.101	0.032	0.00226387
Car2	Car2	0.00135855	0.994093	0.189	0.144	1
Rpl10	Rpl10	0.00222635	0.993442	0.144	0.103	1
Ndufa11	Ndufa11	0.000608349	0.992908	0.108	0.062	1
Pah	Pah	0.0218251	0.992619	0.136	0.109	1
Pgk1	Pgk1	9.64938e-06	0.987621	0.147	0.08	0.245085
Eno1	Eno1	0.00230782	0.985379	0.151	0.109	1
Slc25a3	Slc25a3	0.0457075	0.980191	0.209	0.194	1
Ubc	Ubc	1.58497e-05	0.971502	0.312	0.25	0.402567
Rpl26	Rpl26	0.000101214	0.968868	0.113	0.059	1
Ephx1	Ephx1	6.06636e-10	0.964252	0.175	0.073	1.5408e-05
Cisd1	Cisd1	0.202467	0.963932	0.24	0.251	1
Lhfpl6	Lhfpl6	2.32706e-14	0.962739	0.221	0.08	5.9105e-10
Aldh7a1	Aldh7a1	0.0494512	0.961805	0.142	0.12	1
H3f3a	H3f3a	0.00544199	0.961343	0.121	0.085	1
Pla2g7	Pla2g7	6.54768e-10	0.957064	0.402	0.301	1.66304e-05
Rpl30	Rpl30	1.34183e-06	0.952116	0.101	0.038	0.0340811
Acsm3	Acsm3	0.000419053	0.950949	0.182	0.129	1
Atp5mc2	Atp5mc2	0.0508845	0.948945	0.134	0.112	1
Slc5a12	Slc5a12	2.46714e-10	0.946008	0.12	0.032	6.26628e-06
Tmem52b	Tmem52b	1.00694e-07	0.938765	0.166	0.079	0.00255751
Myrip	Myrip	8.95793e-14	0.930226	0.285	0.139	2.27523e-09
Asap1	Asap1	1.43382e-16	0.923994	0.224	0.074	3.64177e-12
Eef1b2	Eef1b2	0.00063356	0.920793	0.104	0.059	1
Rpl21.3	Rpl21.3	0.00115989	0.916614	0.144	0.098	1
Gsta4	Gsta4	0.183406	0.916127	0.119	0.107	1
Sat1	Sat1	1.6341e-10	0.91439	0.13	0.036	4.15044e-06
Khk	Khk	0.00553329	0.903095	0.119	0.082	1
Rpl3	Rpl3	0.0134514	0.903041	0.157	0.124	1
Park7	Park7	0.000819933	0.902118	0.108	0.064	1
Spint2	Spint2	0.429121	0.889217	0.225	0.25	1
Ldhb	Ldhb	0.0179928	0.886452	0.151	0.121	1
Cox5a	Cox5a	0.0925806	0.884219	0.116	0.098	1
Rps3	Rps3	0.207533	0.883887	0.109	0.098	1
Atp6v0a4	Atp6v0a4	0.000449169	0.882434	0.213	0.159	1
RGD1309534	RGD1309534	0.499131	0.878517	0.161	0.169	1
Ddt	Ddt	3.38423e-05	0.878178	0.104	0.048	0.859559
Hadh	Hadh	2.46159e-05	0.878072	0.116	0.057	0.625219
Glul	Glul	0.708579	0.870619	0.105	0.124	1
Cd9	Cd9	0.00690573	0.869599	0.417	0.433	1
Adamts8	Adamts8	2.59717e-08	0.866161	0.208	0.11	0.000659655
Suclg1	Suclg1	0.106327	0.865657	0.178	0.165	1
Atp5f1d	Atp5f1d	0.00123563	0.859336	0.115	0.07	1
Cd99	Cd99	0.0631861	0.854098	0.132	0.11	1
Gpd1	Gpd1	1.49092e-07	0.851458	0.159	0.074	0.00378678
Igf2r	Igf2r	0.000679998	0.850789	0.219	0.166	1
Itm2b	Itm2b	0.994705	0.848585	0.502	0.62	1
Ndufs2	Ndufs2	0.132892	0.847717	0.115	0.1	1
Ank3	Ank3	1.41961e-06	0.847654	0.294	0.206	0.0360567
Gabarapl1	Gabarapl1	0.000624374	0.846956	0.175	0.123	1
Mdh1	Mdh1	0.585679	0.842675	0.205	0.224	1
Slc25a4	Slc25a4	0.0387996	0.841465	0.131	0.106	1
Lamp2	Lamp2	0.0343866	0.837625	0.267	0.26	1
Edf1	Edf1	0.00260719	0.83626	0.138	0.095	1
Naca	Naca	0.177417	0.835977	0.165	0.156	1
Ndufb5	Ndufb5	0.0318515	0.835298	0.117	0.091	1
Ldb3	Ldb3	4.50542e-15	0.832828	0.1	0.005	1.14433e-10
Snx29	Snx29	0.0238853	0.832627	0.327	0.327	1
LOC306766	LOC306766	0.121956	0.832326	0.157	0.144	1
Aldh6a1	Aldh6a1	0.435411	0.831839	0.201	0.215	1
Cacna1c	Cacna1c	6.67266e-16	0.831003	0.128	0.015	1.69479e-11
AABR07065438.1	AABR07065438.1	0.0821725	0.830411	0.101	0.082	1
Prune2	Prune2	6.59343e-09	0.827506	0.332	0.228	0.000167466
Pde10a	Pde10a	7.67976e-07	0.820596	0.266	0.18	0.0195058
Fam53b	Fam53b	9.83272e-10	0.815853	0.347	0.241	2.49741e-05
Ppara	Ppara	2.18634e-06	0.811296	0.138	0.067	0.0555309
Rnf10	Rnf10	2.77113e-07	0.810687	0.433	0.389	0.0070384
Cd164	Cd164	0.662738	0.806506	0.112	0.133	1
Pex5l	Pex5l	3.4392e-05	0.80368	0.254	0.18	0.873524
Eci3	Eci3	0.994503	0.802842	0.193	0.225	1
Calm1	Calm1	0.109838	0.802255	0.174	0.163	1
Cryz	Cryz	0.626473	0.79761	0.115	0.118	1
Aldh2	Aldh2	0.00260246	0.787573	0.135	0.092	1
Adap2	Adap2	1.18335e-08	0.781099	0.225	0.123	0.000300559
Tns1	Tns1	5.11063e-07	0.779511	0.198	0.107	0.0129805
Acadl	Acadl	0.0142088	0.778501	0.163	0.129	1
Cald1	Cald1	5.34506e-08	0.776723	0.146	0.061	0.00135759
Myom2	Myom2	2.73601e-09	0.776434	0.213	0.109	6.94918e-05
Parm1	Parm1	4.51918e-07	0.776315	0.211	0.121	0.0114783
Mdh2	Mdh2	0.281581	0.77596	0.1	0.091	1
Ncl	Ncl	0.0266959	0.774576	0.148	0.121	1
Dhrs7l1	Dhrs7l1	0.440235	0.772609	0.107	0.103	1
Sparc	Sparc	0.94037	0.771983	0.364	0.448	1
Etfb	Etfb	0.0022475	0.764471	0.131	0.088	1
Cp	Cp	1.77021e-05	0.764151	0.107	0.048	0.449616
Sdhc	Sdhc	0.103159	0.758405	0.173	0.159	1
Mpc1	Mpc1	0.218993	0.755855	0.151	0.201	1
Aldh1a1	Aldh1a1	0.00647073	0.755378	0.111	0.074	1
Hspa5	Hspa5	0.476093	0.754814	0.478	0.608	1
Acadm	Acadm	0.0464803	0.754248	0.169	0.148	1
Speg	Speg	1.07844e-10	0.753268	0.262	0.138	2.73912e-06
Ndufa5	Ndufa5	0.126644	0.750999	0.108	0.091	1
Gstt3	Gstt3	0.492163	0.743911	0.131	0.132	1
Hsp90ab1	Hsp90ab1	0.043007	0.743032	0.529	0.599	1
Vcp	Vcp	0.0106625	0.741641	0.26	0.234	1
Fuca1	Fuca1	0.0023102	0.739932	0.109	0.068	1
Xylb	Xylb	4.33349e-05	0.733913	0.158	0.092	1
Rack1	Rack1	0.0976486	0.726745	0.108	0.089	1
Eif1	Eif1	0.69451	0.726237	0.22	0.247	1
Cyc1	Cyc1	0.0224604	0.720935	0.107	0.077	1
Chpt1	Chpt1	0.0893071	0.718871	0.146	0.129	1
Shroom4	Shroom4	0.000263533	0.718695	0.242	0.182	1
Errfi1	Errfi1	0.00110974	0.717678	0.161	0.112	1
Actb	Actb	0.456644	0.715338	0.248	0.269	1
Gpc1	Gpc1	0.701274	0.713954	0.247	0.277	1
Ccdc80	Ccdc80	5.21072e-09	0.713898	0.209	0.101	0.000132347
Pcolce	Pcolce	0.285885	0.708786	0.165	0.159	1
Hspa8	Hspa8	0.745611	0.708778	0.252	0.306	1
Txnip	Txnip	4.22393e-05	0.708633	0.258	0.188	1
Dstn	Dstn	0.660459	0.70784	0.177	0.191	1
Mfge8	Mfge8	0.000604989	0.705107	0.1	0.054	1
Bhmt2	Bhmt2	0.0625336	0.698165	0.13	0.106	1
Eps8	Eps8	0.0151973	0.692084	0.184	0.151	1
Skp1	Skp1	0.139758	0.690955	0.158	0.145	1
Cyb5a	Cyb5a	0.879875	0.687253	0.13	0.148	1
Klk1.2	Klk1.2	0.152155	0.68716	0.136	0.121	1
Rin2	Rin2	0.0109969	0.686206	0.244	0.215	1
Ndufb3	Ndufb3	0.470322	0.685635	0.121	0.12	1
Gstp1	Gstp1	0.574664	0.685409	0.107	0.107	1
Ppib	Ppib	0.438362	0.683961	0.116	0.113	1
Itga1	Itga1	0.0229225	0.682503	0.186	0.159	1
Nudt4	Nudt4	0.0329471	0.68151	0.19	0.165	1
Canx	Canx	0.927401	0.680754	0.413	0.504	1
Gba3	Gba3	0.0681944	0.678521	0.158	0.135	1
Vdac1	Vdac1	0.927427	0.6784	0.267	0.316	1
Col27a1	Col27a1	8.73525e-08	0.674815	0.186	0.094	0.00221867
H3f3b	H3f3b	0.588496	0.659352	0.14	0.147	1
Rpl4	Rpl4	0.152424	0.659144	0.126	0.11	1
Brinp2	Brinp2	5.1091e-12	0.65783	0.136	0.033	1.29766e-07
Ndufab1	Ndufab1	0.581853	0.656742	0.13	0.132	1
Hsp90b1	Hsp90b1	0.2425	0.649039	0.486	0.566	1
Elmo1	Elmo1	8.77417e-07	0.647036	0.154	0.074	0.0222855
Sdc4	Sdc4	0.00201347	0.645137	0.466	0.48	1
Atp6v1g1	Atp6v1g1	0.335339	0.642972	0.113	0.106	1
Phyh	Phyh	0.890649	0.637996	0.174	0.194	1
Lrpap1	Lrpap1	0.900256	0.631162	0.163	0.182	1
Atp5f1c	Atp5f1c	0.162861	0.629263	0.34	0.363	1
Umod	Umod	0.00909033	0.629207	0.189	0.287	1
Fam174b	Fam174b	5.97926e-15	0.623539	0.123	0.015	1.51867e-10
Clta	Clta	0.329243	0.622037	0.104	0.095	1
Scly	Scly	0.00599832	0.620869	0.134	0.094	1
Atxn1	Atxn1	0.000123321	0.620065	0.305	0.247	1
Hnf4a	Hnf4a	0.169537	0.618464	0.154	0.141	1
Dnase1	Dnase1	0.0405954	0.61689	0.155	0.127	1
Eif4g1	Eif4g1	0.119971	0.615205	0.119	0.101	1
Rab11fip3	Rab11fip3	0.0403591	0.610994	0.174	0.147	1
Slc22a5	Slc22a5	0.21844	0.607426	0.166	0.157	1
Ndufv3.1	Ndufv3.1	0.71473	0.607055	0.117	0.136	1
Gclm	Gclm	0.00170325	0.604407	0.188	0.304	1
Ptprs	Ptprs	1.41663e-06	0.603292	0.182	0.101	0.0359809
Txnrd1	Txnrd1	0.341337	0.603215	0.136	0.132	1
Rnf144b	Rnf144b	1.19763e-07	0.601636	0.139	0.057	0.00304186
Sh3pxd2a	Sh3pxd2a	0.00126117	0.600465	0.348	0.319	1
Aco2	Aco2	0.0237833	0.600021	0.26	0.239	1
AABR07058158.1	AABR07058158.1	8.36348e-15	0.599787	0.103	0.006	2.12424e-10
Atp6v0e1	Atp6v0e1	0.698908	0.599434	0.159	0.169	1
Ndufa7	Ndufa7	0.939402	0.598609	0.117	0.127	1
Micos10	Micos10	0.40882	0.596445	0.242	0.26	1
Laptm4a	Laptm4a	0.602489	0.591444	0.321	0.398	1
Akr1c12l1	Akr1c12l1	0.0176597	0.588098	0.088	0.139	1
Sorbs1	Sorbs1	0.00311305	0.586806	0.151	0.104	1
Clcnkb	Clcnkb	0.00509139	0.585762	0.139	0.097	1
Olfm1	Olfm1	0.0117292	0.585103	0.328	0.319	1
Mad1l1	Mad1l1	0.000212985	0.58335	0.154	0.095	1
Dad1	Dad1	0.693506	0.582409	0.1	0.101	1
Lap3	Lap3	0.87085	0.580501	0.094	0.104	1
Cap2	Cap2	1.92617e-05	0.577692	0.256	0.177	0.489229
AABR07004221.2	AABR07004221.2	0.00942406	0.577296	0.12	0.083	1
Tafa2	Tafa2	1.2336e-07	0.576286	0.147	0.064	0.00313322
Arhgdia	Arhgdia	0.697497	0.574894	0.103	0.104	1
Adm	Adm	0.0131283	0.574708	0.17	0.132	1
Eef2	Eef2	0.449043	0.574027	0.126	0.123	1
Deptor	Deptor	0.000764772	0.572823	0.221	0.165	1
Nuak1	Nuak1	0.0604336	0.570859	0.331	0.328	1
Timp3	Timp3	0.0244846	0.570779	0.317	0.303	1
Nfe2l2	Nfe2l2	0.0863541	0.56517	0.132	0.112	1
Tgoln2	Tgoln2	0.911482	0.56352	0.094	0.1	1
Tiam1	Tiam1	2.06359e-09	0.563442	0.112	0.03	5.24132e-05
Sdhb	Sdhb	0.203667	0.559989	0.165	0.154	1
Akap2	Akap2	0.012389	0.559563	0.382	0.392	1
Col4a4	Col4a4	9.21004e-12	0.55642	0.839	0.943	2.33926e-07
Tomm20	Tomm20	0.505419	0.556244	0.121	0.12	1
Pptc7	Pptc7	0.000162905	0.556218	0.246	0.183	1
Akr1c1	Akr1c1	0.000494827	0.554903	0.108	0.059	1
Kcnip1	Kcnip1	0.00113105	0.551077	0.48	0.434	1
Pttg1ip	Pttg1ip	0.0981938	0.550167	0.111	0.154	1
Dync1h1	Dync1h1	0.209397	0.547555	0.185	0.177	1
Frmd4b	Frmd4b	0.0142268	0.541153	0.167	0.13	1
Psma7	Psma7	0.982143	0.53862	0.159	0.175	1
Pdia6	Pdia6	0.121579	0.537472	0.158	0.213	1
Idh2	Idh2	0.629903	0.536032	0.258	0.284	1
Myo10	Myo10	0.00195787	0.532337	0.231	0.177	1
Ppic	Ppic	0.28571	0.523401	0.116	0.148	1
Glis3	Glis3	0.0161519	0.520646	0.247	0.209	1
Gcdh	Gcdh	0.838416	0.519019	0.097	0.109	1
S100a6	S100a6	0.437614	0.51858	0.151	0.15	1
Map7	Map7	0.052225	0.515612	0.131	0.104	1
Slc22a23	Slc22a23	0.378023	0.515087	0.116	0.109	1
Ccng1	Ccng1	0.00187063	0.513635	0.1	0.057	1
Aspa	Aspa	0.342039	0.511375	0.124	0.116	1
Zfp36l1	Zfp36l1	0.69136	0.509553	0.143	0.163	1
Mctp2	Mctp2	1.55742e-05	0.509268	0.204	0.126	0.39557
Pyroxd2	Pyroxd2	0.953358	0.50721	0.115	0.124	1
Igfbp7	Igfbp7	0.000828549	0.50129	0.773	0.823	1
P4hb	P4hb	0.093883	0.49975	0.107	0.148	1
Zmiz1	Zmiz1	0.0197103	0.497875	0.381	0.381	1
Abcd3	Abcd3	0.823432	0.497489	0.231	0.257	1
Pabpc1	Pabpc1	0.948845	0.494976	0.131	0.142	1
Cnn3	Cnn3	0.70662	0.494781	0.124	0.127	1
Pgrmc2	Pgrmc2	0.205929	0.49333	0.105	0.091	1
Ptcd3	Ptcd3	0.779901	0.493037	0.162	0.189	1
Glb1	Glb1	0.39155	0.492731	0.136	0.132	1
Sdcbp	Sdcbp	0.384864	0.492625	0.12	0.113	1
Myl12a	Myl12a	0.0577942	0.491647	0.139	0.197	1
Rassf5	Rassf5	0.0123853	0.491247	0.2	0.162	1
Sem1	Sem1	0.327648	0.491196	0.084	0.106	1
Tmbim6	Tmbim6	0.137072	0.490369	0.202	0.268	1
Vdr	Vdr	0.215836	0.48955	0.327	0.348	1
Enpep	Enpep	0.0151907	0.488798	0.615	0.725	1
Eci1	Eci1	0.218244	0.487065	0.09	0.12	1
Msn	Msn	0.571701	0.485807	0.14	0.142	1
Ahcyl2	Ahcyl2	0.606033	0.48434	0.216	0.23	1
Pdha1	Pdha1	0.368729	0.48297	0.146	0.18	1
Oat	Oat	0.0593342	0.480737	0.08	0.118	1
Metap2	Metap2	0.372797	0.47943	0.154	0.191	1
Igsf11	Igsf11	0.275802	0.478714	0.116	0.104	1
Acat1	Acat1	0.487952	0.478508	0.123	0.148	1
Nrg1	Nrg1	0.0183869	0.478333	0.108	0.076	1
Acox1	Acox1	0.678393	0.478045	0.179	0.212	1
Jam3	Jam3	3.8694e-10	0.476441	0.112	0.026	9.82789e-06
Cmip	Cmip	0.213678	0.474165	0.173	0.16	1
Mpc2	Mpc2	0.401248	0.47369	0.117	0.145	1
Nox4	Nox4	0.778674	0.471482	0.143	0.159	1
Etfa	Etfa	0.0386458	0.470834	0.177	0.253	1
Pde1c	Pde1c	0.00894332	0.470622	0.112	0.074	1
Tbca	Tbca	0.858911	0.468599	0.189	0.213	1
Rrbp1	Rrbp1	0.403188	0.467087	0.332	0.368	1
Fis1	Fis1	0.475735	0.46707	0.115	0.11	1
Got2	Got2	0.196189	0.464826	0.092	0.123	1
Grn	Grn	0.664995	0.462948	0.101	0.116	1
Ube2m	Ube2m	0.815692	0.46252	0.1	0.103	1
Rpn2	Rpn2	0.715089	0.459372	0.162	0.186	1
Ptprm	Ptprm	0.000283269	0.459254	0.511	0.478	1
Psmb1	Psmb1	0.411466	0.458428	0.143	0.174	1
Retsat	Retsat	0.172914	0.455732	0.076	0.103	1
Ivns1abp	Ivns1abp	0.434277	0.45464	0.123	0.118	1
Abcg2	Abcg2	0.630808	0.453296	0.1	0.116	1
Sesn2	Sesn2	0.0284163	0.449542	0.116	0.086	1
Dcdc2	Dcdc2	0.123288	0.448475	0.282	0.275	1
Sema3g	Sema3g	0.975435	0.448049	0.413	0.505	1
AABR07035916.1	AABR07035916.1	0.199528	0.447533	0.574	0.722	1
Flvcr2	Flvcr2	0.0580917	0.447446	0.111	0.086	1
Ddr2	Ddr2	0.011649	0.446736	0.181	0.142	1
Rpn1	Rpn1	0.0902451	0.44518	0.169	0.228	1
Uqcrc1	Uqcrc1	0.0679945	0.444876	0.115	0.163	1
Atp6v1d	Atp6v1d	0.118862	0.444049	0.123	0.103	1
Bnc2	Bnc2	0.372862	0.44279	0.177	0.177	1
Sdhd	Sdhd	0.715724	0.442509	0.09	0.103	1
C1qtnf4	C1qtnf4	0.0091244	0.442401	0.192	0.281	1
Dpyd	Dpyd	0.914982	0.441377	0.104	0.113	1
Eif4g3	Eif4g3	0.541478	0.440977	0.254	0.275	1
Rimbp2	Rimbp2	0.291734	0.440289	0.208	0.206	1
Selenos	Selenos	0.0824808	0.439907	0.158	0.136	1
Arhgap10	Arhgap10	0.0530861	0.439591	0.171	0.144	1
Dnajc13	Dnajc13	0.90432	0.438979	0.3	0.348	1
Psmc3	Psmc3	0.659299	0.438906	0.143	0.145	1
Unc119b	Unc119b	0.887129	0.438564	0.243	0.286	1
LOC688389	LOC688389	0.00313491	0.438126	0.127	0.206	1
Galm	Galm	0.157938	0.437899	0.092	0.124	1
Map1lc3b	Map1lc3b	0.883636	0.436373	0.094	0.103	1
Snrnp27	Snrnp27	0.979613	0.432156	0.127	0.139	1
Vdac2	Vdac2	0.887815	0.431355	0.096	0.1	1
Gprc5c	Gprc5c	0.145311	0.429029	0.104	0.086	1
Ddx19b	Ddx19b	0.0368948	0.429003	0.143	0.204	1
Asah1	Asah1	0.581547	0.428706	0.14	0.139	1
Paqr5	Paqr5	0.602661	0.427837	0.107	0.104	1
Cct8	Cct8	0.19504	0.427794	0.111	0.145	1
Rnf181	Rnf181	0.0279844	0.426818	0.416	0.437	1
Sdha	Sdha	0.259734	0.423158	0.159	0.201	1
Nfe2l1	Nfe2l1	0.63327	0.423007	0.152	0.179	1
Abcg3l3	Abcg3l3	0.27391	0.422088	0.142	0.132	1
Dab2ip	Dab2ip	0.259416	0.421922	0.165	0.157	1
Itgb1	Itgb1	0.306098	0.420984	0.533	0.676	1
Rbbp7	Rbbp7	0.989062	0.419127	0.169	0.186	1
S100a11	S100a11	0.780279	0.418457	0.121	0.126	1
Uxs1	Uxs1	0.11211	0.417842	0.173	0.154	1
Tm9sf2	Tm9sf2	0.427519	0.41679	0.201	0.247	1
Etnk1	Etnk1	0.399366	0.416186	0.221	0.222	1
Cd81	Cd81	0.0158337	0.415863	0.332	0.461	1
Fry	Fry	0.182276	0.415753	0.591	0.778	1
Zfp598	Zfp598	0.0163776	0.41565	0.142	0.107	1
Atp6v0d1	Atp6v0d1	0.50042	0.414608	0.35	0.392	1
Scand1	Scand1	0.716908	0.414216	0.1	0.1	1
Galnt2	Galnt2	0.38747	0.414019	0.116	0.109	1
Tnfaip8	Tnfaip8	0.161396	0.411694	0.13	0.172	1
Prkca	Prkca	0.115552	0.411209	0.178	0.159	1
Mgrn1	Mgrn1	0.216414	0.408675	0.202	0.194	1
Ywhab	Ywhab	0.68587	0.408131	0.123	0.141	1
Fosl2	Fosl2	0.0404754	0.407304	0.163	0.135	1
Cnbp	Cnbp	0.0577415	0.406901	0.115	0.162	1
Abhd17c	Abhd17c	0.924182	0.406833	0.121	0.129	1
Sf3b2	Sf3b2	0.397889	0.404895	0.092	0.113	1
Cdkn1c	Cdkn1c	0.93802	0.401751	0.229	0.253	1
Osbpl3	Osbpl3	0.861012	0.400988	0.189	0.204	1
Eif3c	Eif3c	0.122533	0.400675	0.123	0.166	1
Plekhb2	Plekhb2	0.238069	0.400423	0.1	0.086	1
Chmp5	Chmp5	0.366177	0.397822	0.105	0.13	1
Kdelr1	Kdelr1	0.373899	0.395197	0.108	0.1	1
S100a10	S100a10	0.053827	0.394519	0.146	0.204	1
Dgkg	Dgkg	0.401295	0.393931	0.275	0.29	1
Nucks1	Nucks1	0.298827	0.393232	0.126	0.157	1
Patj	Patj	0.865637	0.39303	0.159	0.179	1
Pgpep1	Pgpep1	0.608852	0.392444	0.093	0.109	1
Ndufs3	Ndufs3	0.582682	0.390729	0.113	0.132	1
Gtf2i	Gtf2i	0.846294	0.389806	0.225	0.262	1
Sqstm1	Sqstm1	0.616162	0.388397	0.2	0.239	1
Ryr1	Ryr1	0.349668	0.386731	0.279	0.284	1
Atp6v1b2	Atp6v1b2	0.610385	0.385175	0.104	0.12	1
Ssr1	Ssr1	0.533516	0.38455	0.099	0.116	1
Clec2g	Clec2g	0.984226	0.38452	0.127	0.138	1
Hint2	Hint2	0.119967	0.383047	0.1	0.136	1
Aco1	Aco1	0.623918	0.382084	0.113	0.132	1
Mrpl52	Mrpl52	0.978091	0.381862	0.123	0.133	1
Gspt1	Gspt1	0.593057	0.381059	0.094	0.11	1
Jade1	Jade1	0.30516	0.380461	0.119	0.109	1
Hnrnpk	Hnrnpk	0.117994	0.377611	0.136	0.182	1
Lypla1	Lypla1	0.2095	0.37757	0.13	0.166	1
Cluh	Cluh	0.201713	0.377072	0.104	0.136	1
Atf4	Atf4	0.334339	0.376801	0.111	0.101	1
Thnsl2	Thnsl2	0.154124	0.376339	0.105	0.141	1
Slc23a2	Slc23a2	0.00198262	0.375956	0.17	0.121	1
Trabd2b	Trabd2b	0.918624	0.375866	0.204	0.225	1
Stat3	Stat3	0.384429	0.374672	0.254	0.315	1
Hagh	Hagh	0.0594422	0.373892	0.084	0.123	1
Wnk1	Wnk1	0.34726	0.373299	0.514	0.617	1
Gna12	Gna12	0.503679	0.372176	0.1	0.12	1
Tmem59	Tmem59	0.00735852	0.370962	0.173	0.259	1
Klf12	Klf12	0.232026	0.370377	0.136	0.123	1
Gpr137b	Gpr137b	0.289617	0.369084	0.196	0.189	1
Dap	Dap	0.719285	0.369064	0.14	0.145	1
Man2a1	Man2a1	0.307929	0.36878	0.119	0.148	1
Vdac3	Vdac3	0.216974	0.368361	0.107	0.138	1
Plat	Plat	0.000875889	0.368322	0.158	0.251	1
Msi2	Msi2	0.100434	0.36803	0.517	0.61	1
Clint1	Clint1	0.886421	0.367836	0.279	0.321	1
AABR07043748.1	AABR07043748.1	0.457065	0.367589	0.215	0.221	1
Tp53inp1	Tp53inp1	0.00133016	0.367107	0.121	0.074	1
Vim	Vim	0.1428	0.366763	0.19	0.245	1
Cct6a	Cct6a	0.338475	0.365925	0.128	0.157	1
Mgll	Mgll	0.760172	0.365691	0.263	0.307	1
Plec	Plec	0.422904	0.364392	0.103	0.124	1
Ndufv2	Ndufv2	0.6243	0.361483	0.127	0.145	1
Slit2	Slit2	0.634849	0.36061	0.244	0.257	1
Nrip1	Nrip1	0.669064	0.3604	0.151	0.174	1
Afdn	Afdn	0.415415	0.360018	0.112	0.135	1
Cct5	Cct5	0.371002	0.35926	0.148	0.182	1
Churc1	Churc1	0.332365	0.358612	0.08	0.1	1
Eef1g	Eef1g	0.48013	0.357624	0.121	0.145	1
Gpc3	Gpc3	0.309557	0.357496	0.107	0.095	1
AABR07007032.1	AABR07007032.1	0.740109	0.356156	0.093	0.104	1
Atrnl1	Atrnl1	0.280909	0.355118	0.121	0.109	1
Slc22a2	Slc22a2	0.0117277	0.35486	0.099	0.156	1
Twf1	Twf1	0.383533	0.35477	0.085	0.104	1
Thoc7	Thoc7	0.413871	0.354173	0.128	0.153	1
Mdm2	Mdm2	0.329189	0.354141	0.235	0.238	1
Limch1	Limch1	0.30745	0.354058	0.119	0.148	1
Arpc2	Arpc2	0.130754	0.353435	0.239	0.312	1
Dpp4	Dpp4	0.464035	0.349078	0.568	0.685	1
Tmco1	Tmco1	0.0112291	0.346453	0.12	0.185	1
Rabac1	Rabac1	0.39155	0.346381	0.123	0.15	1
Dnajc19	Dnajc19	0.294313	0.346277	0.092	0.116	1
Xpnpep1	Xpnpep1	0.271545	0.346203	0.146	0.133	1
Cuedc1	Cuedc1	0.0282034	0.345809	0.177	0.144	1
Ap3d1	Ap3d1	0.573934	0.345573	0.152	0.182	1
Mxd4	Mxd4	0.256152	0.344963	0.127	0.159	1
Msra	Msra	0.7876	0.344916	0.242	0.277	1
Syn3	Syn3	0.196355	0.344784	0.223	0.21	1
Ak3	Ak3	0.813787	0.344312	0.182	0.206	1
Pfkfb3	Pfkfb3	0.625283	0.3429	0.177	0.179	1
Slc20a2	Slc20a2	0.913072	0.341152	0.179	0.203	1
Gadd45a	Gadd45a	0.978761	0.341056	0.211	0.234	1
Nsa2	Nsa2	0.90086	0.34066	0.157	0.174	1
Igfbp2	Igfbp2	0.00198536	0.338354	0.143	0.224	1
Eif3m	Eif3m	0.452957	0.337857	0.216	0.262	1
Serpinb6a	Serpinb6a	0.464208	0.337599	0.111	0.104	1
Scamp2	Scamp2	0.267027	0.337221	0.124	0.156	1
Dsp	Dsp	0.528926	0.33636	0.1	0.118	1
Slc7a13	Slc7a13	5.86245e-07	0.336192	0.146	0.287	0.01489
Plpp3	Plpp3	0.793483	0.335869	0.206	0.221	1
Lman1	Lman1	0.695048	0.335695	0.103	0.115	1
RGD1561590	RGD1561590	0.179957	0.334789	0.086	0.113	1
Dnajc10	Dnajc10	0.245693	0.334608	0.099	0.127	1
Zfp706	Zfp706	0.00210304	0.334568	0.131	0.212	1
Hsd17b4	Hsd17b4	0.0409095	0.333867	0.14	0.198	1
Nit1	Nit1	0.00482893	0.33358	0.152	0.236	1
Atp11a	Atp11a	0.46605	0.332674	0.128	0.123	1
Cltc	Cltc	0.0581333	0.332425	0.306	0.407	1
Pax8	Pax8	0.892687	0.332342	0.124	0.13	1
Rnf20	Rnf20	0.165984	0.332261	0.101	0.083	1
Gpc4	Gpc4	0.862104	0.331492	0.113	0.124	1
Psma6	Psma6	0.321513	0.331482	0.094	0.118	1
Ppp1r14b	Ppp1r14b	0.674953	0.329779	0.092	0.104	1
Atp6v1e1	Atp6v1e1	0.237428	0.328302	0.2	0.251	1
Usp28	Usp28	0.0758182	0.32717	0.139	0.115	1
Ggct	Ggct	0.843143	0.325035	0.151	0.159	1
Vps29	Vps29	0.445985	0.323407	0.092	0.11	1
Klf9	Klf9	0.693474	0.323337	0.116	0.132	1
Anxa5	Anxa5	0.97566	0.320781	0.139	0.15	1
Hacd2	Hacd2	0.778822	0.320727	0.105	0.106	1
Washc3	Washc3	0.313161	0.32038	0.111	0.136	1
Map2k2	Map2k2	0.503372	0.320229	0.124	0.147	1
Tram1	Tram1	0.180723	0.320199	0.084	0.112	1
Chd4	Chd4	0.194238	0.319839	0.278	0.357	1
Tmem184b	Tmem184b	0.187059	0.319562	0.174	0.16	1
Slc12a2	Slc12a2	0.462161	0.319399	0.161	0.159	1
Wdfy3	Wdfy3	0.752152	0.319116	0.332	0.398	1
Eif5	Eif5	0.416569	0.318372	0.142	0.169	1
Ncoa7	Ncoa7	0.335019	0.318364	0.231	0.284	1
Ergic1	Ergic1	0.30218	0.31756	0.265	0.269	1
Eid1	Eid1	0.102591	0.317346	0.074	0.104	1
Atp6v0b	Atp6v0b	0.378556	0.315418	0.15	0.18	1
Glyr1	Glyr1	0.0529321	0.314352	0.14	0.195	1
Myo18a	Myo18a	0.908115	0.314287	0.128	0.135	1
Dag1	Dag1	0.00872347	0.313013	0.287	0.405	1
Nucb1	Nucb1	0.0569077	0.312712	0.139	0.194	1
Nnt	Nnt	0.385526	0.311725	0.194	0.233	1
Pccb	Pccb	0.0227014	0.311691	0.105	0.157	1
Synj2bp	Synj2bp	0.26316	0.31164	0.163	0.204	1
Vps35	Vps35	0.0385526	0.311591	0.134	0.191	1
Immt	Immt	0.241325	0.3109	0.189	0.238	1
Slc3a2	Slc3a2	0.332679	0.310805	0.108	0.132	1
Map4k4	Map4k4	0.263574	0.310757	0.175	0.165	1
Api5	Api5	0.040889	0.309828	0.092	0.135	1
Niban1	Niban1	0.0370186	0.309749	0.123	0.092	1
Sec62	Sec62	0.00110881	0.309161	0.216	0.333	1
Vav3	Vav3	0.540259	0.308702	0.086	0.101	1
Mtch1	Mtch1	0.87125	0.307521	0.138	0.151	1
Tpm3	Tpm3	0.104367	0.307425	0.109	0.148	1
Ap2a2	Ap2a2	0.574255	0.306228	0.107	0.124	1
Fgf12	Fgf12	0.0626001	0.305536	0.146	0.116	1
Atg7	Atg7	0.907377	0.303322	0.25	0.278	1
Man2b1	Man2b1	0.661582	0.302282	0.089	0.101	1
Aif1l	Aif1l	0.945272	0.300156	0.291	0.325	1
Ankrd33b	Ankrd33b	0.36604	0.29985	0.476	0.631	1
Ncor2	Ncor2	0.678595	0.299248	0.324	0.393	1
Gnai2	Gnai2	0.460183	0.298881	0.181	0.216	1
RGD1311703	RGD1311703	0.187182	0.298071	0.096	0.126	1
Rhoa	Rhoa	0.221001	0.297616	0.117	0.151	1
B3gat1	B3gat1	0.0262637	0.297015	0.103	0.071	1
Ctbp1	Ctbp1	0.5652	0.296519	0.1	0.116	1
Actn1	Actn1	0.034721	0.295994	0.389	0.522	1
Ssr3	Ssr3	0.18854	0.294879	0.107	0.138	1
Prkar1a	Prkar1a	0.94086	0.293837	0.108	0.115	1
AC134224.2	AC134224.2	0.000757505	0.293821	0.762	0.9	1
Osbpl1a	Osbpl1a	0.232494	0.29352	0.155	0.195	1
Itfg1	Itfg1	0.100306	0.293026	0.2	0.263	1
Eny2	Eny2	0.129883	0.292667	0.074	0.103	1
Dmxl2	Dmxl2	0.72812	0.290915	0.192	0.218	1
Fkbp5	Fkbp5	0.0233763	0.290546	0.14	0.106	1
Tspan3	Tspan3	0.00403226	0.290138	0.086	0.144	1
Ppp1cc	Ppp1cc	0.376786	0.289267	0.22	0.268	1
Slc39a11	Slc39a11	0.772952	0.289032	0.239	0.257	1
Cdc5l	Cdc5l	0.336006	0.288201	0.127	0.154	1
Spcs2	Spcs2	0.085567	0.287159	0.108	0.148	1
Pfdn5	Pfdn5	0.541446	0.286288	0.097	0.113	1
Plcb1	Plcb1	0.188321	0.286155	0.097	0.127	1
Reep5	Reep5	0.0444184	0.285728	0.124	0.177	1
Csrp2	Csrp2	0.249968	0.285722	0.294	0.371	1
Oxct1	Oxct1	0.00305352	0.285444	0.146	0.228	1
Stk39	Stk39	0.340717	0.284753	0.128	0.118	1
Akap1	Akap1	0.308098	0.284715	0.108	0.097	1
Hadha	Hadha	0.0220343	0.284593	0.238	0.334	1
Ermp1	Ermp1	0.103161	0.284247	0.134	0.18	1
Nars1	Nars1	0.0441077	0.28422	0.069	0.104	1
Tecr	Tecr	0.488387	0.284066	0.113	0.135	1
Nuak2	Nuak2	0.728194	0.283514	0.158	0.179	1
Derl1	Derl1	0.270471	0.282591	0.08	0.101	1
Lman2	Lman2	0.059768	0.281961	0.1	0.142	1
Dhx40	Dhx40	0.220141	0.2818	0.109	0.139	1
Setd7	Setd7	0.951797	0.280547	0.239	0.263	1
Serbp1	Serbp1	0.0498858	0.280245	0.174	0.241	1
Wwc1	Wwc1	0.45675	0.279306	0.15	0.144	1
Gpi	Gpi	0.162488	0.279145	0.107	0.139	1
Vmp1	Vmp1	0.513576	0.278079	0.232	0.275	1
Hadhb	Hadhb	0.0172306	0.278073	0.084	0.13	1
Nipsnap1	Nipsnap1	0.148362	0.277927	0.081	0.109	1
Ppa2	Ppa2	0.657846	0.277387	0.142	0.162	1
Sdf2	Sdf2	0.91145	0.277368	0.099	0.106	1
Eif3a	Eif3a	0.0838277	0.276926	0.298	0.399	1
Bicc1	Bicc1	0.47167	0.276353	0.301	0.368	1
Rab5c	Rab5c	0.0767098	0.276353	0.138	0.186	1
Prrg4	Prrg4	0.622378	0.275644	0.32	0.346	1
Zfp622	Zfp622	0.819004	0.275455	0.394	0.474	1
St13	St13	0.000106268	0.272909	0.232	0.383	1
Calm2.1	Calm2.1	0.625487	0.272758	0.184	0.215	1
Rchy1	Rchy1	0.364651	0.270654	0.107	0.097	1
Bckdha	Bckdha	0.806518	0.269196	0.136	0.151	1
Lrpprc	Lrpprc	0.00935418	0.26822	0.138	0.209	1
Usp10	Usp10	0.563769	0.267622	0.113	0.132	1
Uqcrc2	Uqcrc2	0.0989416	0.267174	0.147	0.195	1
Cpq	Cpq	0.367069	0.266484	0.557	0.626	1
Limk2	Limk2	0.402669	0.264522	0.109	0.101	1
Clptm1	Clptm1	0.589421	0.264006	0.119	0.138	1
F11r	F11r	0.208729	0.26275	0.136	0.174	1
Marchf2	Marchf2	0.584725	0.262494	0.093	0.107	1
Il1r1	Il1r1	0.564508	0.261087	0.101	0.097	1
Lasp1	Lasp1	0.0662624	0.260828	0.127	0.175	1
Manf	Manf	0.0284079	0.260582	0.093	0.138	1
Psmb7	Psmb7	0.219222	0.259977	0.135	0.169	1
Safb	Safb	0.356481	0.259914	0.184	0.224	1
Hspa4	Hspa4	0.0157019	0.259427	0.239	0.336	1
Brk1	Brk1	0.100085	0.259337	0.128	0.172	1
Aurkaip1	Aurkaip1	0.940364	0.2592	0.362	0.411	1
Galk2	Galk2	0.969473	0.258893	0.205	0.228	1
Ostc	Ostc	0.164639	0.255922	0.117	0.153	1
Angptl2	Angptl2	0.135722	0.254939	0.121	0.101	1
Tbc1d2	Tbc1d2	0.318624	0.254116	0.184	0.175	1
Pigk	Pigk	0.153508	0.254042	0.12	0.157	1
Dera	Dera	0.410574	0.253954	0.166	0.2	1
Hm13	Hm13	0.186779	0.253622	0.157	0.197	1
Aplp2	Aplp2	0.000228307	0.25351	0.167	0.275	1
Caprin1	Caprin1	0.201592	0.251096	0.242	0.303	1
Mat2a	Mat2a	0.222246	0.25108	0.366	0.372	1
Ccdc141	Ccdc141	0.62372	0.250354	0.124	0.141	1
Ptges3	Ptges3	0.0295689	0.249966	0.192	0.268	1
Cltb	Cltb	0.381943	0.24938	0.14	0.171	1
Phldb1	Phldb1	0.808002	0.248295	0.291	0.339	1
Gnl3l	Gnl3l	0.161688	0.247495	0.088	0.116	1
Ivd	Ivd	0.017481	0.247409	0.07	0.112	1
Susd6	Susd6	0.968503	0.247344	0.495	0.614	1
Tmem140	Tmem140	0.156421	0.24674	0.093	0.124	1
Bcl2l1	Bcl2l1	0.908234	0.244876	0.229	0.251	1
Pkd2	Pkd2	0.139334	0.244208	0.107	0.142	1
Itga3	Itga3	0.932203	0.244144	0.548	0.667	1
Kif1c	Kif1c	0.129008	0.244087	0.078	0.107	1
Aifm1	Aifm1	0.0203997	0.243358	0.109	0.163	1
Nexn	Nexn	0.387534	0.243054	0.161	0.153	1
RGD1308706	RGD1308706	0.121336	0.243037	0.111	0.148	1
Hspa9	Hspa9	0.342367	0.242928	0.107	0.132	1
Ganab	Ganab	0.255275	0.242244	0.105	0.132	1
Csde1	Csde1	0.0117533	0.241774	0.181	0.26	1
Wdr55	Wdr55	0.431149	0.241439	0.088	0.106	1
Tdrd5	Tdrd5	0.734457	0.241326	0.617	0.818	1
Ackr3	Ackr3	0.112029	0.241209	0.314	0.418	1
Pard3	Pard3	0.829066	0.240126	0.672	0.938	1
Dynll1	Dynll1	0.0381062	0.239322	0.152	0.213	1
Aldh9a1	Aldh9a1	0.00459627	0.2392	0.088	0.145	1
Kctd1	Kctd1	0.46662	0.238592	0.182	0.213	1
Gk	Gk	0.00743587	0.237338	0.115	0.177	1
Entpd5	Entpd5	0.028582	0.236975	0.069	0.107	1
Fmo3	Fmo3	0.000178128	0.236719	0.065	0.132	1
Lyrm4	Lyrm4	0.911838	0.235656	0.224	0.241	1
Ankrd11	Ankrd11	0.212151	0.235518	0.215	0.269	1
Dctd	Dctd	0.961711	0.234381	0.163	0.179	1
Mapkapk2	Mapkapk2	0.186679	0.234047	0.082	0.109	1
Ctdsp1	Ctdsp1	0.155035	0.232762	0.143	0.186	1
Hsdl2	Hsdl2	0.0487649	0.232458	0.143	0.198	1
Sergef	Sergef	0.225164	0.231538	0.139	0.177	1
Hnrnpa1	Hnrnpa1	0.074095	0.230648	0.104	0.144	1
Abcg3l1	Abcg3l1	0.105149	0.230635	0.116	0.092	1
Map3k13	Map3k13	0.38415	0.229939	0.179	0.216	1
Pdcd6ip	Pdcd6ip	0.0480354	0.229849	0.161	0.219	1
Slc39a9	Slc39a9	0.319178	0.229838	0.382	0.49	1
Csrp1	Csrp1	0.575277	0.229821	0.219	0.256	1
Eapp	Eapp	0.0891392	0.229798	0.103	0.142	1
Ubr5	Ubr5	0.115707	0.229635	0.26	0.334	1
Macrod1	Macrod1	0.293771	0.229608	0.167	0.156	1
Ddi2	Ddi2	0.263782	0.229602	0.148	0.183	1
Tsn	Tsn	0.0113563	0.229372	0.067	0.112	1
Pter	Pter	0.150783	0.226688	0.111	0.145	1
Rab7a	Rab7a	0.0555019	0.226024	0.189	0.257	1
Ptpn3	Ptpn3	0.382901	0.225591	0.235	0.233	1
Vamp2	Vamp2	0.914879	0.225282	0.126	0.13	1
Cbx3	Cbx3	0.277269	0.224883	0.123	0.153	1
Gdi2	Gdi2	0.0426667	0.224667	0.14	0.192	1
Sgpp1	Sgpp1	0.0508779	0.224447	0.092	0.132	1
Ccser2	Ccser2	0.0331025	0.223926	0.157	0.219	1
2022-03-02	2022-03-02	0.771846	0.222605	0.093	0.103	1
Bambi	Bambi	0.205171	0.222471	0.374	0.461	1
Stx7	Stx7	0.547314	0.221992	0.177	0.204	1
LOC100362432	LOC100362432	0.0350865	0.221433	0.117	0.168	1
Cebpz	Cebpz	0.0988604	0.221325	0.163	0.216	1
Cflar	Cflar	0.0226296	0.221025	0.221	0.304	1
Ociad1	Ociad1	0.207672	0.220941	0.158	0.198	1
Vps35l	Vps35l	0.544495	0.220734	0.13	0.151	1
Adcy6	Adcy6	0.683312	0.220623	0.143	0.162	1
Cir1	Cir1	0.281909	0.219668	0.088	0.11	1
Tmed2	Tmed2	0.0020284	0.219638	0.107	0.177	1
Cd59	Cd59	0.020643	0.219196	0.123	0.182	1
Afap1l2	Afap1l2	0.107197	0.218017	0.494	0.661	1
Nadk	Nadk	0.132275	0.217759	0.111	0.147	1
Oplah	Oplah	0.192674	0.217461	0.085	0.112	1
Glud1	Glud1	0.000461327	0.217127	0.127	0.216	1
Adipor1	Adipor1	0.132134	0.216865	0.096	0.127	1
Map3k5	Map3k5	0.736049	0.216493	0.146	0.163	1
Tpp2	Tpp2	0.0777991	0.215154	0.177	0.236	1
RGD1562218	RGD1562218	0.666935	0.215113	0.132	0.148	1
Eif4b	Eif4b	0.0478133	0.214655	0.17	0.23	1
Slc9a1	Slc9a1	0.71239	0.214475	0.112	0.11	1
Pfdn2	Pfdn2	0.191818	0.213411	0.107	0.136	1
Sh3bp5	Sh3bp5	0.619531	0.213338	0.325	0.389	1
Cryab	Cryab	0.000428918	0.21224	0.148	0.247	1
Tp53i11	Tp53i11	0.679248	0.212221	0.146	0.165	1
Usp20	Usp20	0.787819	0.211949	0.107	0.106	1
Arf4	Arf4	0.0168397	0.211647	0.217	0.298	1
Clic4	Clic4	0.582118	0.210857	0.093	0.106	1
Rerg	Rerg	0.724328	0.210534	0.128	0.127	1
Ctr9	Ctr9	0.135802	0.210438	0.255	0.324	1
Stox2	Stox2	0.68224	0.210431	0.367	0.437	1
Arhgef5	Arhgef5	0.464308	0.210349	0.108	0.1	1
Ubtf	Ubtf	0.584687	0.209205	0.088	0.101	1
Cyfip2	Cyfip2	0.25534	0.209193	0.084	0.107	1
Arl8b	Arl8b	0.0780958	0.209138	0.166	0.225	1
Ghr	Ghr	0.504919	0.208344	0.229	0.272	1
Ndel1	Ndel1	0.0323477	0.208289	0.152	0.212	1
Ndufa10l1.1	Ndufa10l1.1	0.190823	0.207906	0.078	0.103	1
Ptprk	Ptprk	0.512295	0.207857	0.208	0.242	1
Pmm2	Pmm2	0.30389	0.207747	0.119	0.147	1
Nosip	Nosip	0.422917	0.207683	0.092	0.11	1
Clstn1	Clstn1	0.313256	0.207647	0.135	0.166	1
Dynlrb1	Dynlrb1	0.057576	0.206229	0.096	0.136	1
Fnip2	Fnip2	0.168467	0.206139	0.17	0.216	1
Fam162a	Fam162a	0.817528	0.205951	0.094	0.103	1
Cdv3	Cdv3	0.245908	0.205363	0.2	0.251	1
Eif3k	Eif3k	0.714262	0.205271	0.093	0.103	1
Clmn	Clmn	0.99202	0.20527	0.101	0.106	1
Osbpl11	Osbpl11	0.384191	0.204735	0.132	0.159	1
Rnf7	Rnf7	0.0976781	0.204534	0.08	0.11	1
Dram2	Dram2	0.0586989	0.203863	0.086	0.124	1
Ywhae	Ywhae	0.00928172	0.203521	0.327	0.472	1
Dennd3	Dennd3	0.118855	0.203184	0.077	0.106	1
Cnksr3	Cnksr3	0.0510349	0.203156	0.258	0.34	1
Abce1	Abce1	0.0100279	0.202767	0.077	0.126	1
Dgka	Dgka	0.329218	0.202647	0.134	0.123	1
Arhgef17	Arhgef17	0.218404	0.202348	0.426	0.566	1
Rtn3	Rtn3	0.026114	0.202241	0.232	0.318	1
Hibadh	Hibadh	0.00476014	0.202087	0.267	0.378	1
Os9	Os9	0.047161	0.201928	0.077	0.113	1
Reck	Reck	0.694293	0.201694	0.154	0.174	1
Rcn1	Rcn1	0.294411	0.201152	0.109	0.136	1
Prpf8	Prpf8	0.270672	0.200921	0.085	0.107	1
Hnf1b	Hnf1b	0.10932	0.200751	0.096	0.13	1
Vapb	Vapb	0.832588	0.200626	0.097	0.106	1
Ranbp17	Ranbp17	0.187941	0.200615	0.1	0.082	1
Sucla2	Sucla2	0.00390934	0.200514	0.107	0.172	1
Dnajc3	Dnajc3	0.0104469	0.200022	0.123	0.185	1
Camsap2	Camsap2	1.37127e-07	-0.200147	0.188	0.331	0.00348289
Tra2a	Tra2a	5.09503e-08	-0.200188	0.358	0.566	0.00129409
Rpgr	Rpgr	5.31491e-05	-0.200353	0.061	0.126	1
Acbd6	Acbd6	1.63931e-06	-0.201159	0.174	0.303	0.0416369
Akap17b	Akap17b	2.56507e-05	-0.201279	0.08	0.154	0.651501
Nvl	Nvl	2.3196e-07	-0.201735	0.082	0.182	0.00589155
Ttc17	Ttc17	1.62201e-08	-0.201739	0.128	0.26	0.000411976
Dnajc18	Dnajc18	1.36751e-06	-0.201874	0.085	0.179	0.0347334
Septin11	Septin11	1.79696e-06	-0.202023	0.255	0.407	0.0456409
Herc2	Herc2	9.83577e-09	-0.202264	0.274	0.47	0.000249819
Elovl7	Elovl7	5.6238e-06	-0.202289	0.07	0.148	0.142839
AABR07032622.1	AABR07032622.1	7.8849e-07	-0.202314	0.088	0.185	0.0200269
AABR07018038.1	AABR07018038.1	6.70189e-07	-0.202456	0.132	0.248	0.0170221
Map2k1	Map2k1	1.83629e-08	-0.20261	0.09	0.207	0.0004664
B4galt5	B4galt5	7.96046e-09	-0.202635	0.058	0.156	0.000202188
Tacc1	Tacc1	4.3102e-06	-0.202648	0.103	0.197	0.109475
Cpd	Cpd	2.07806e-10	-0.202887	0.131	0.286	5.27807e-06
Creb1	Creb1	6.47269e-06	-0.202905	0.171	0.289	0.1644
Prkaa2	Prkaa2	1.72255e-07	-0.203138	0.138	0.265	0.0043751
Dip2b	Dip2b	1.28253e-08	-0.203362	0.197	0.359	0.00032575
Kdm4a	Kdm4a	2.56103e-06	-0.203599	0.113	0.216	0.0650476
Ahctf1	Ahctf1	5.14783e-07	-0.20369	0.096	0.197	0.013075
Kpna1	Kpna1	5.36732e-08	-0.203723	0.132	0.263	0.00136325
AABR07000523.1	AABR07000523.1	3.81418e-05	-0.203753	0.088	0.165	0.968763
Tsc1	Tsc1	7.95558e-05	-0.203836	0.053	0.112	1
Cul2	Cul2	6.61203e-07	-0.203975	0.049	0.126	0.0167939
Srsf2	Srsf2	9.6917e-08	-0.20419	0.418	0.634	0.00246159
Uck2	Uck2	1.59225e-08	-0.204282	0.086	0.2	0.000404415
Tab1	Tab1	4.90978e-08	-0.204312	0.078	0.182	0.00124703
AABR07026291.1	AABR07026291.1	3.64683e-11	-0.20453	0.194	0.38	9.26259e-07
Pum2	Pum2	2.63585e-11	-0.204733	0.281	0.502	6.69479e-07
Thumpd2	Thumpd2	0.000266904	-0.20493	0.103	0.174	1
Atrx.1	Atrx.1	4.99649e-09	-0.205111	0.327	0.525	0.000126906
Htt	Htt	9.95353e-08	-0.205127	0.194	0.345	0.0025281
Pard6b	Pard6b	3.02516e-06	-0.205446	0.123	0.224	0.0768361
Ica1	Ica1	0.00210686	-0.205553	0.063	0.112	1
Ugp2	Ugp2	3.166e-09	-0.205594	0.134	0.277	8.04132e-05
Pex14	Pex14	2.37584e-06	-0.2057	0.182	0.309	0.060344
Ppid	Ppid	6.25712e-09	-0.205795	0.053	0.148	0.000158925
Zdhhc5	Zdhhc5	3.09557e-09	-0.20603	0.059	0.162	7.86243e-05
Slc25a46	Slc25a46	3.04455e-07	-0.206291	0.066	0.156	0.00773284
Dennd1a	Dennd1a	3.16837e-07	-0.206639	0.429	0.649	0.00804733
Rims2	Rims2	6.83143e-06	-0.206646	0.13	0.228	0.173512
Dstyk	Dstyk	2.0226e-07	-0.206956	0.134	0.257	0.00513719
Dmtf1	Dmtf1	3.56924e-07	-0.206981	0.152	0.278	0.00906552
Ddx46	Ddx46	2.21035e-10	-0.207077	0.255	0.457	5.61406e-06
Cdk5rap1	Cdk5rap1	1.33994e-07	-0.207195	0.173	0.31	0.00340331
Drg1	Drg1	2.67049e-06	-0.207461	0.072	0.154	0.0678277
Capza2	Capza2	1.06979e-09	-0.207515	0.181	0.346	2.71715e-05
Slc25a14	Slc25a14	5.93634e-07	-0.20752	0.036	0.106	0.0150777
Zfp207	Zfp207	9.47647e-09	-0.208054	0.084	0.197	0.000240693
Mterf1	Mterf1	4.99252e-07	-0.208097	0.045	0.12	0.0126805
Rusc2	Rusc2	3.3134e-06	-0.208143	0.09	0.182	0.084157
Sae1	Sae1	1.82083e-06	-0.208207	0.159	0.277	0.0462473
Tada2a	Tada2a	8.00808e-05	-0.20829	0.061	0.123	1
Rnf41	Rnf41	1.73779e-06	-0.208353	0.076	0.162	0.044138
Ppp2r2c	Ppp2r2c	3.84276e-08	-0.20849	0.086	0.197	0.000976023
Sdc2	Sdc2	1.91435e-11	-0.208679	0.271	0.489	4.86225e-07
Septin6	Septin6	2.26879e-08	-0.208713	0.223	0.386	0.000576249
Rb1cc1	Rb1cc1	1.51037e-12	-0.208952	0.236	0.451	3.83619e-08
Anapc4	Anapc4	7.38241e-09	-0.209647	0.121	0.254	0.000187506
Zfp518a	Zfp518a	7.70457e-09	-0.209765	0.042	0.13	0.000195688
Rhot1	Rhot1	1.16265e-08	-0.209792	0.19	0.351	0.000295302
Fbxl17	Fbxl17	1.0212e-06	-0.20993	0.529	0.752	0.0259375
Chd6	Chd6	5.07655e-11	-0.210142	0.316	0.551	1.28939e-06
Arhgap18	Arhgap18	9.83845e-08	-0.210409	0.471	0.688	0.00249887
Cnot4	Cnot4	5.62865e-09	-0.210441	0.293	0.489	0.000142962
Dguok	Dguok	1.93845e-06	-0.210498	0.123	0.227	0.0492348
AABR07054490.1	AABR07054490.1	8.58133e-05	-0.210531	0.094	0.171	1
Snx15	Snx15	9.45339e-07	-0.21068	0.036	0.104	0.0240107
Pik3cb	Pik3cb	8.0299e-08	-0.21077	0.093	0.204	0.00203952
Ptpn9	Ptpn9	1.8415e-06	-0.210891	0.273	0.43	0.0467722
Mynn	Mynn	3.08487e-07	-0.21111	0.043	0.12	0.00783527
Tjp2	Tjp2	7.97917e-06	-0.211167	0.111	0.201	0.202663
Tspan5	Tspan5	5.38959e-07	-0.211291	0.356	0.555	0.013689
Ppard	Ppard	1.97498e-06	-0.212121	0.093	0.186	0.0501626
Ireb2	Ireb2	1.76037e-07	-0.212231	0.119	0.234	0.00447117
Csf1	Csf1	4.36715e-05	-0.212524	0.053	0.115	1
Cdk17	Cdk17	7.75019e-06	-0.213028	0.185	0.304	0.196847
Stk38	Stk38	1.03364e-06	-0.213148	0.213	0.351	0.0262535
Nufip1	Nufip1	2.8588e-06	-0.213467	0.043	0.11	0.0726107
Kdm5a	Kdm5a	5.5972e-09	-0.213515	0.258	0.451	0.000142163
Pola1	Pola1	2.68561e-07	-0.213566	0.059	0.145	0.00682118
Cdc73	Cdc73	7.74755e-09	-0.213577	0.238	0.416	0.00019678
Jarid2	Jarid2	5.47556e-07	-0.213742	0.337	0.525	0.0139074
Cep63	Cep63	3.00985e-07	-0.214145	0.112	0.224	0.00764471
Pot1b	Pot1b	3.7699e-07	-0.214162	0.047	0.124	0.00957518
Lnx2	Lnx2	6.11401e-06	-0.214169	0.049	0.116	0.15529
Hipk3	Hipk3	2.01004e-09	-0.214215	0.188	0.354	5.10531e-05
Rbm27	Rbm27	4.22482e-07	-0.214276	0.1	0.201	0.0107306
Smad4	Smad4	2.31515e-07	-0.214307	0.117	0.23	0.00588024
Zfyve9	Zfyve9	2.67838e-06	-0.214379	0.154	0.268	0.0680281
Ift81	Ift81	3.00022e-07	-0.214437	0.053	0.135	0.00762025
Arhgef11	Arhgef11	5.15264e-07	-0.214795	0.271	0.436	0.0130872
Hmbox1	Hmbox1	1.41164e-05	-0.215248	0.104	0.191	0.358542
Ppm1d	Ppm1d	1.73887e-08	-0.215383	0.043	0.13	0.000441657
Clasp1	Clasp1	2.11469e-07	-0.215534	0.19	0.334	0.0053711
Lrrc29	Lrrc29	2.59039e-05	-0.215656	0.066	0.136	0.657933
Dpp9	Dpp9	1.99197e-05	-0.215731	0.066	0.138	0.50594
Bcor	Bcor	2.2639e-05	-0.215878	0.047	0.109	0.575008
Zfx	Zfx	5.9932e-08	-0.216112	0.15	0.284	0.00152221
Polr3gl	Polr3gl	2.02207e-06	-0.21619	0.061	0.139	0.0513586
Rngtt	Rngtt	6.10722e-08	-0.21661	0.266	0.446	0.00155117
Gls	Gls	4.52646e-10	-0.216622	0.343	0.576	1.14968e-05
Ptpn4	Ptpn4	3.18113e-09	-0.216656	0.062	0.166	8.07974e-05
Xpr1	Xpr1	1.59235e-10	-0.216698	0.104	0.245	4.04442e-06
Herc1	Herc1	7.28099e-10	-0.216753	0.273	0.475	1.8493e-05
Prdm2	Prdm2	1.9898e-07	-0.216855	0.233	0.386	0.00505389
Kif1b	Kif1b	7.58965e-07	-0.21694	0.335	0.508	0.0192769
Cdk11b	Cdk11b	6.10544e-08	-0.217038	0.194	0.345	0.00155072
Rubcn	Rubcn	1.65746e-06	-0.217077	0.105	0.206	0.0420977
Opa3	Opa3	1.19327e-05	-0.217159	0.055	0.123	0.303079
Gpr87	Gpr87	1.92142e-07	-0.217687	0.09	0.194	0.0048802
Ap3b1	Ap3b1	1.18264e-08	-0.218007	0.298	0.502	0.000300379
Sp3	Sp3	1.95889e-09	-0.218026	0.127	0.269	4.97539e-05
Rab40c	Rab40c	6.8026e-07	-0.218222	0.09	0.189	0.0172779
Map2k4	Map2k4	8.22879e-06	-0.218239	0.171	0.283	0.209003
Lims2	Lims2	9.03816e-10	-0.218427	0.27	0.484	2.2956e-05
Atg10	Atg10	4.87904e-09	-0.218525	0.248	0.439	0.000123923
Tcerg1	Tcerg1	1.73935e-08	-0.218635	0.208	0.368	0.000441777
Zfp600	Zfp600	1.00002e-06	-0.218852	0.04	0.11	0.0253994
Kantr	Kantr	4.72105e-05	-0.219108	0.046	0.103	1
Slc19a2	Slc19a2	6.40692e-08	-0.219182	0.047	0.132	0.00162729
Tab2	Tab2	1.00953e-08	-0.219231	0.099	0.218	0.00025641
Pls3	Pls3	1.7437e-05	-0.219521	0.352	0.504	0.442883
Dip2c	Dip2c	3.54042e-09	-0.219617	0.159	0.313	8.99232e-05
Tpk1	Tpk1	1.02464e-10	-0.219981	0.182	0.363	2.60248e-06
Odr4	Odr4	2.63722e-07	-0.220532	0.065	0.154	0.00669826
Fam149b1	Fam149b1	4.16249e-06	-0.220702	0.088	0.175	0.105723
Nfyc	Nfyc	3.37345e-07	-0.220746	0.279	0.448	0.00856823
Rbm33	Rbm33	1.06259e-08	-0.220751	0.213	0.387	0.000269886
Srrm1	Srrm1	5.78798e-10	-0.220814	0.204	0.384	1.47009e-05
Ncoa6	Ncoa6	2.07035e-07	-0.220862	0.08	0.177	0.00525849
Cd200	Cd200	8.43741e-09	-0.221039	0.081	0.194	0.000214302
Impact	Impact	6.26947e-10	-0.221091	0.088	0.213	1.59238e-05
Hmgcll1	Hmgcll1	1.06109e-05	-0.221109	0.166	0.277	0.269505
Ylpm1	Ylpm1	1.29679e-08	-0.221459	0.192	0.352	0.000329372
Zscan26	Zscan26	1.05741e-07	-0.221514	0.147	0.278	0.00268572
Tpr	Tpr	3.67697e-10	-0.221569	0.248	0.448	9.33914e-06
Tmem67	Tmem67	9.60323e-06	-0.222063	0.059	0.13	0.243912
Snx25	Snx25	8.67364e-07	-0.222392	0.039	0.109	0.0220302
Trim33	Trim33	1.51212e-08	-0.222394	0.239	0.407	0.000384062
Pdpk1	Pdpk1	5.16796e-10	-0.222464	0.162	0.322	1.31261e-05
Rnpc3	Rnpc3	1.95924e-06	-0.222554	0.099	0.194	0.0497627
Hivep1	Hivep1	1.28144e-06	-0.222558	0.036	0.103	0.0325473
AABR07051450.1	AABR07051450.1	1.37011e-05	-0.223208	0.108	0.198	0.347994
Akap7	Akap7	1.45433e-07	-0.223396	0.077	0.174	0.00369387
Map3k3	Map3k3	3.79847e-08	-0.223432	0.206	0.36	0.000964774
LOC100360380	LOC100360380	1.46908e-05	-0.223458	0.084	0.163	0.373131
RGD1563680	RGD1563680	9.28861e-08	-0.223536	0.119	0.241	0.00235921
AABR07034438.1	AABR07034438.1	2.08064e-07	-0.224156	0.142	0.262	0.00528461
Smc6	Smc6	2.44479e-09	-0.224219	0.116	0.25	6.20952e-05
Fra10ac1	Fra10ac1	6.16247e-08	-0.224533	0.086	0.194	0.00156521
Rprd1a	Rprd1a	1.59686e-05	-0.224622	0.119	0.212	0.405587
Ppp2r3a	Ppp2r3a	8.19654e-07	-0.225046	0.255	0.404	0.0208184
Cpeb1	Cpeb1	1.80194e-05	-0.225192	0.161	0.265	0.457675
AC130162.1	AC130162.1	2.36029e-07	-0.225197	0.036	0.109	0.0059949
Relch	Relch	9.97881e-09	-0.225218	0.279	0.464	0.000253452
Nckap1	Nckap1	9.74618e-10	-0.225567	0.262	0.458	2.47543e-05
Tsc22d2	Tsc22d2	1.49881e-06	-0.225938	0.165	0.283	0.0380683
Slx4ip	Slx4ip	9.4792e-08	-0.226469	0.113	0.23	0.00240762
Fbxo8	Fbxo8	3.79131e-09	-0.226562	0.059	0.162	9.62955e-05
Bmpr1a	Bmpr1a	6.29082e-08	-0.226566	0.12	0.241	0.0015978
Il13ra1	Il13ra1	9.57721e-08	-0.226743	0.117	0.234	0.00243252
Hdac8	Hdac8	2.0383e-05	-0.226957	0.086	0.165	0.517707
Ap2a1	Ap2a1	5.4377e-07	-0.227007	0.182	0.318	0.0138112
Sptan1	Sptan1	1.05315e-09	-0.227363	0.538	0.791	2.67489e-05
Naa15	Naa15	8.48337e-11	-0.227376	0.233	0.434	2.15469e-06
Cep120	Cep120	1.4593e-08	-0.227413	0.053	0.145	0.000370649
Ptpra	Ptpra	8.36039e-09	-0.227629	0.186	0.345	0.000212345
Trpc4ap	Trpc4ap	5.34437e-09	-0.227668	0.193	0.36	0.000135742
Ift74	Ift74	1.46116e-07	-0.227806	0.08	0.18	0.00371119
Arhgef12	Arhgef12	6.47359e-09	-0.228062	0.636	0.902	0.000164423
Wwc2	Wwc2	5.56076e-09	-0.228143	0.395	0.62	0.000141238
Ddx3	Ddx3	1.75216e-07	-0.228274	0.124	0.245	0.0044503
Capn2	Capn2	2.06617e-10	-0.228488	0.181	0.362	5.24786e-06
Vps9d1	Vps9d1	1.89383e-06	-0.228531	0.073	0.157	0.0481013
Kcnj12	Kcnj12	7.6542e-11	-0.228564	0.073	0.198	1.94409e-06
Zfp407	Zfp407	9.20135e-07	-0.228814	0.306	0.472	0.0233705
Entr1	Entr1	1.05774e-07	-0.229269	0.073	0.169	0.00268656
Max	Max	1.55982e-06	-0.229273	0.104	0.203	0.0396178
Zc3h4	Zc3h4	7.74819e-08	-0.229323	0.093	0.203	0.00196796
Nufip2	Nufip2	1.94475e-07	-0.229333	0.154	0.289	0.00493946
Nbeal1	Nbeal1	2.26597e-08	-0.229425	0.426	0.655	0.000575533
Faf1	Faf1	3.20952e-08	-0.229843	0.316	0.51	0.000815185
Kctd3	Kctd3	8.60813e-10	-0.230018	0.088	0.213	2.18638e-05
Pcsk5	Pcsk5	1.3458e-07	-0.230212	0.545	0.779	0.00341821
Trpm4	Trpm4	1.03868e-07	-0.230231	0.045	0.126	0.00263813
Pdcd10	Pdcd10	4.41338e-09	-0.230461	0.099	0.221	0.000112095
Fam234b	Fam234b	1.3289e-07	-0.230483	0.157	0.29	0.00337527
LOC679894	LOC679894	3.97737e-06	-0.230538	0.117	0.218	0.101021
Fam120a	Fam120a	6.08573e-07	-0.230564	0.184	0.321	0.0154572
AABR07052486.1	AABR07052486.1	1.02087e-06	-0.230564	0.05	0.126	0.0259291
Zranb1	Zranb1	4.19631e-07	-0.231072	0.143	0.262	0.0106582
Cep350	Cep350	6.27103e-09	-0.231137	0.201	0.365	0.000159278
Arhgap1	Arhgap1	2.46252e-08	-0.231657	0.13	0.259	0.000625456
Dlg1	Dlg1	1.03604e-10	-0.232255	0.219	0.413	2.63144e-06
Tead4	Tead4	4.92167e-07	-0.23268	0.105	0.212	0.0125006
Zdhhc21	Zdhhc21	4.52365e-09	-0.233062	0.063	0.168	0.000114896
Kmt2c	Kmt2c	1.05102e-09	-0.233143	0.408	0.649	2.6695e-05
Hoxc6	Hoxc6	1.99784e-06	-0.233266	0.061	0.139	0.0507432
Srcap	Srcap	2.87414e-08	-0.233393	0.196	0.352	0.000730002
Pltp	Pltp	6.59055e-17	-0.233759	0.225	0.484	1.67393e-12
Ercc6l2	Ercc6l2	1.32338e-10	-0.234023	0.25	0.454	3.36125e-06
Epha4	Epha4	1.05334e-07	-0.234192	0.201	0.349	0.00267539
Dym	Dym	6.00422e-06	-0.234202	0.144	0.251	0.152501
Marchf3	Marchf3	2.65063e-08	-0.234368	0.179	0.331	0.000673233
Bcat2	Bcat2	1.39477e-08	-0.234912	0.043	0.13	0.000354257
Sfr1	Sfr1	8.40335e-12	-0.234996	0.094	0.244	2.13437e-07
Ska2	Ska2	1.73627e-08	-0.235119	0.049	0.138	0.000440996
Lrba	Lrba	1.37332e-08	-0.235319	0.425	0.651	0.000348809
Apc	Apc	1.18519e-07	-0.23545	0.152	0.281	0.00301027
Sh3rf1	Sh3rf1	5.97134e-09	-0.235464	0.408	0.628	0.000151666
Hoxc4	Hoxc4	5.12239e-07	-0.235468	0.074	0.165	0.0130104
Atr	Atr	3.13736e-06	-0.235911	0.101	0.195	0.0796859
Farp1	Farp1	1.34449e-08	-0.236081	0.355	0.575	0.000341487
Dennd10	Dennd10	5.70195e-09	-0.236487	0.121	0.257	0.000144824
Rnft1	Rnft1	2.88424e-08	-0.236503	0.042	0.126	0.000732568
Synpo	Synpo	6.95962e-09	-0.236554	0.439	0.676	0.000176767
Cdc42	Cdc42	2.18823e-11	-0.23665	0.256	0.477	5.55788e-07
Arid1a	Arid1a	3.72014e-09	-0.236844	0.351	0.561	9.44877e-05
Oga	Oga	2.07959e-10	-0.236895	0.197	0.375	5.28194e-06
Tns3	Tns3	1.73709e-10	-0.237181	0.614	0.905	4.41202e-06
Ahi1	Ahi1	3.5719e-06	-0.237467	0.142	0.251	0.0907226
Herpud2	Herpud2	8.57065e-10	-0.237474	0.151	0.306	2.17686e-05
Fam133b	Fam133b	1.81376e-08	-0.237664	0.088	0.2	0.000460676
Xpo6	Xpo6	2.39795e-08	-0.237719	0.123	0.248	0.000609056
Samd4a	Samd4a	8.29589e-07	-0.237798	0.491	0.688	0.0210707
Syde2	Syde2	8.89068e-08	-0.237978	0.063	0.156	0.00225814
Mier1	Mier1	7.53822e-10	-0.237994	0.242	0.431	1.91463e-05
Ccdc27	Ccdc27	8.88512e-08	-0.238278	0.263	0.439	0.00225673
Msl2	Msl2	2.59171e-08	-0.238377	0.088	0.2	0.000658268
Jph1	Jph1	5.13287e-06	-0.239273	0.038	0.1	0.13037
Rsph3	Rsph3	1.24482e-09	-0.239375	0.047	0.145	3.16171e-05
Sap130	Sap130	6.93936e-07	-0.240013	0.148	0.269	0.0176253
AABR07054370.1	AABR07054370.1	1.46715e-08	-0.240043	0.151	0.29	0.000372643
Cpeb2	Cpeb2	1.13252e-08	-0.240762	0.174	0.327	0.00028765
Zcchc4	Zcchc4	1.43265e-08	-0.240805	0.032	0.11	0.000363878
Patl1	Patl1	1.88907e-08	-0.240824	0.045	0.13	0.000479805
Akr1c19	Akr1c19	9.93186e-07	-0.240964	0.043	0.115	0.0252259
Luc7l	Luc7l	1.13709e-08	-0.240986	0.188	0.346	0.000288811
Nup98	Nup98	1.19385e-10	-0.241026	0.215	0.411	3.03227e-06
Pcgf5	Pcgf5	3.72305e-07	-0.24114	0.051	0.132	0.00945619
Spata5	Spata5	2.83194e-08	-0.241167	0.243	0.415	0.000719285
Frk	Frk	4.44691e-07	-0.241289	0.069	0.159	0.0112947
Marveld2	Marveld2	3.91461e-07	-0.24146	0.04	0.113	0.00994273
Smim14	Smim14	3.58411e-08	-0.241466	0.155	0.297	0.000910327
Daam2	Daam2	4.25042e-07	-0.241935	0.209	0.352	0.0107956
AABR07032135.1	AABR07032135.1	2.15767e-08	-0.242348	0.142	0.278	0.000548027
Jak1	Jak1	1.20888e-10	-0.242377	0.256	0.472	3.07043e-06
Erp44	Erp44	2.56337e-11	-0.242379	0.162	0.337	6.51071e-07
Qrich1	Qrich1	4.4037e-10	-0.242432	0.151	0.31	1.11849e-05
Atxn10	Atxn10	9.81971e-10	-0.242532	0.212	0.381	2.49411e-05
Arl13b	Arl13b	1.89758e-08	-0.242552	0.103	0.224	0.000481966
Pkn1	Pkn1	4.22941e-08	-0.243266	0.181	0.325	0.00107423
AABR07064719.2	AABR07064719.2	1.39495e-07	-0.24342	0.142	0.266	0.00354304
Mbnl1	Mbnl1	8.19307e-09	-0.243461	0.298	0.487	0.000208096
Ppwd1	Ppwd1	6.51368e-08	-0.243545	0.042	0.123	0.00165441
Banp	Banp	1.20325e-06	-0.243725	0.194	0.327	0.0305614
Senp7	Senp7	1.96862e-09	-0.243758	0.232	0.418	5.00009e-05
Fbxw2	Fbxw2	8.94099e-09	-0.244032	0.152	0.301	0.000227092
Slc31a2	Slc31a2	9.05684e-10	-0.244208	0.069	0.182	2.30035e-05
Cbfa2t3	Cbfa2t3	4.98392e-07	-0.24422	0.073	0.163	0.0126587
LOC100909712	LOC100909712	4.6426e-09	-0.244399	0.211	0.386	0.000117917
Mtrex	Mtrex	8.27248e-08	-0.244494	0.177	0.319	0.00210113
Plxdc1	Plxdc1	3.65586e-09	-0.2445	0.046	0.139	9.28552e-05
Frs2	Frs2	3.39751e-09	-0.24514	0.154	0.306	8.62933e-05
RGD1560883	RGD1560883	1.71368e-05	-0.245184	0.2	0.312	0.435257
Pde7b	Pde7b	1.07512e-15	-0.24532	0.684	0.974	2.73069e-11
Spire1	Spire1	1.00936e-08	-0.245392	0.247	0.424	0.000256367
Nars2	Nars2	8.33474e-08	-0.245514	0.104	0.216	0.00211694
Cdkl5	Cdkl5	1.26885e-07	-0.245592	0.065	0.156	0.00322275
Sypl1	Sypl1	1.6473e-07	-0.245853	0.078	0.175	0.00418398
S100pbp	S100pbp	1.03189e-08	-0.245873	0.14	0.277	0.00026209
Clec16a	Clec16a	2.50795e-08	-0.246044	0.601	0.874	0.000636994
Rasal2	Rasal2	1.89391e-06	-0.246207	0.381	0.551	0.0481033
Upf2	Upf2	3.64104e-09	-0.246467	0.244	0.425	9.24788e-05
Dpf3	Dpf3	3.45111e-08	-0.246611	0.154	0.293	0.000876548
Lars1	Lars1	6.69357e-07	-0.246712	0.123	0.231	0.017001
Smc5	Smc5	2.69649e-11	-0.24726	0.13	0.287	6.84881e-07
Snapc3	Snapc3	2.42545e-08	-0.247999	0.109	0.23	0.000616041
Stat6	Stat6	2.88552e-08	-0.248633	0.105	0.224	0.000732892
Nfatc3	Nfatc3	2.06134e-10	-0.24906	0.179	0.349	5.23559e-06
Ralgapa1	Ralgapa1	2.56987e-08	-0.249135	0.327	0.52	0.000652721
Vps8	Vps8	7.70601e-10	-0.249526	0.192	0.365	1.95725e-05
Rab10	Rab10	4.68301e-08	-0.249619	0.302	0.487	0.00118944
Pias2	Pias2	7.8697e-10	-0.249635	0.104	0.236	1.99883e-05
Edc3	Edc3	1.4861e-07	-0.249927	0.062	0.151	0.00377454
Asic1	Asic1	2.54156e-08	-0.25013	0.101	0.218	0.000645531
Ttc3	Ttc3	3.52211e-09	-0.250301	0.421	0.651	8.94581e-05
Cfap36	Cfap36	6.39157e-09	-0.250393	0.062	0.163	0.000162339
Tjp1	Tjp1	1.24175e-07	-0.250562	0.59	0.841	0.00315391
Mbnl2	Mbnl2	2.05602e-08	-0.250718	0.632	0.887	0.000522209
Stim2	Stim2	2.18642e-08	-0.250749	0.169	0.316	0.00055533
Arhgef26	Arhgef26	1.81911e-06	-0.250827	0.108	0.209	0.0462035
Mocs1	Mocs1	3.09549e-08	-0.25097	0.317	0.511	0.000786223
Iqcb1	Iqcb1	7.57878e-08	-0.251161	0.057	0.145	0.00192494
Garnl3	Garnl3	9.98417e-09	-0.251201	0.184	0.337	0.000253588
Dhx8	Dhx8	7.61452e-08	-0.251421	0.04	0.12	0.00193401
Ddn	Ddn	2.39229e-09	-0.251615	0.344	0.558	6.07618e-05
Nsd1	Nsd1	2.24966e-09	-0.251762	0.412	0.634	5.71391e-05
Ggnbp2	Ggnbp2	1.1153e-08	-0.252504	0.186	0.342	0.000283274
Golph3l	Golph3l	1.94674e-09	-0.252711	0.067	0.177	4.94453e-05
RGD1304728	RGD1304728	4.92028e-08	-0.25327	0.053	0.141	0.0012497
Edaradd	Edaradd	8.97145e-07	-0.253293	0.077	0.166	0.0227866
Rhpn2	Rhpn2	2.08944e-06	-0.253391	0.286	0.442	0.0530696
Kdm5c	Kdm5c	1.3751e-06	-0.253409	0.076	0.163	0.0349263
Yes1	Yes1	5.57092e-09	-0.253466	0.175	0.33	0.000141496
Chm	Chm	1.24578e-09	-0.253593	0.117	0.253	3.16415e-05
Orc2	Orc2	2.55061e-08	-0.25373	0.117	0.244	0.000647829
Thra	Thra	1.35258e-09	-0.253933	0.058	0.163	3.43543e-05
Agps	Agps	9.58595e-10	-0.254096	0.096	0.224	2.43474e-05
Abl2	Abl2	5.71824e-08	-0.254196	0.229	0.387	0.00145238
Mettl25	Mettl25	9.47873e-07	-0.25423	0.117	0.224	0.024075
Mbtps2	Mbtps2	5.85172e-08	-0.254434	0.062	0.156	0.00148628
Cmya5	Cmya5	0.00299368	-0.255245	0.085	0.135	1
Trib2	Trib2	1.27173e-08	-0.255493	0.186	0.342	0.000323007
Actn4	Actn4	4.24932e-08	-0.255597	0.706	0.923	0.00107928
Itch	Itch	2.05661e-08	-0.25562	0.131	0.265	0.00052236
Chd1	Chd1	2.30078e-11	-0.255621	0.157	0.331	5.84374e-07
Wtap	Wtap	1.99637e-07	-0.256211	0.166	0.3	0.00507057
Srsf10	Srsf10	2.9044e-09	-0.256446	0.277	0.474	7.3769e-05
Ilf2	Ilf2	1.48865e-08	-0.256593	0.117	0.244	0.000378102
Tmcc3	Tmcc3	1.1402e-09	-0.256604	0.553	0.815	2.896e-05
Orc4	Orc4	8.65476e-09	-0.256737	0.09	0.207	0.000219822
Itfg2	Itfg2	1.34382e-06	-0.256804	0.063	0.144	0.0341316
Zfp462	Zfp462	1.36488e-09	-0.256891	0.251	0.443	3.46666e-05
Setd2	Setd2	1.85412e-09	-0.256993	0.289	0.484	4.70927e-05
Sec63	Sec63	2.25941e-10	-0.257369	0.233	0.431	5.73867e-06
Vps54	Vps54	4.50772e-09	-0.257541	0.165	0.319	0.000114491
Ikbkb	Ikbkb	9.16174e-10	-0.257564	0.233	0.424	2.32699e-05
Exosc9	Exosc9	3.00767e-07	-0.257616	0.072	0.162	0.00763919
Mrps28	Mrps28	3.23565e-09	-0.258399	0.229	0.405	8.21824e-05
Bcar3	Bcar3	3.77584e-11	-0.258533	0.594	0.887	9.59025e-07
Cys1	Cys1	1.26638e-08	-0.25854	0.084	0.195	0.000321647
Cramp1	Cramp1	9.01313e-08	-0.259131	0.092	0.198	0.00228924
Arfgef1	Arfgef1	6.22833e-10	-0.259289	0.34	0.557	1.58193e-05
Rsrp1	Rsrp1	2.20193e-09	-0.259486	0.507	0.755	5.59269e-05
Ythdc2	Ythdc2	4.61824e-08	-0.259489	0.038	0.116	0.00117299
Pcf11	Pcf11	9.64515e-10	-0.259515	0.138	0.284	2.44977e-05
Map4k5	Map4k5	2.19945e-10	-0.259553	0.171	0.336	5.58638e-06
Rcsd1	Rcsd1	6.02525e-08	-0.259861	0.293	0.478	0.00153035
Lrrc49	Lrrc49	1.20131e-07	-0.260181	0.057	0.144	0.00305122
Mms19	Mms19	7.30276e-06	-0.260311	0.12	0.213	0.185483
Adgra2	Adgra2	4.85256e-09	-0.260412	0.143	0.284	0.00012325
Usp34	Usp34	7.81908e-09	-0.260638	0.356	0.558	0.000198597
Rab3gap2	Rab3gap2	1.89144e-09	-0.260693	0.155	0.307	4.80407e-05
Ccdc57	Ccdc57	1.57919e-07	-0.260693	0.055	0.141	0.00401097
Tbc1d16	Tbc1d16	3.79347e-07	-0.260819	0.05	0.129	0.00963502
RGD1565616	RGD1565616	1.86852e-07	-0.260991	0.283	0.446	0.00474585
Elp1	Elp1	1.50965e-09	-0.26113	0.082	0.201	3.83436e-05
Kdm2a	Kdm2a	2.13195e-10	-0.261329	0.212	0.399	5.41493e-06
Pdxdc1	Pdxdc1	1.47542e-09	-0.261428	0.29	0.493	3.74741e-05
Zfp507	Zfp507	8.04027e-08	-0.261477	0.051	0.136	0.00204215
Nsd3	Nsd3	1.88844e-10	-0.261507	0.329	0.561	4.79645e-06
AABR07028902.1	AABR07028902.1	2.67469e-11	-0.261537	0.097	0.241	6.79344e-07
Ntan1	Ntan1	1.91155e-13	-0.261623	0.086	0.244	4.85515e-09
Wdr33	Wdr33	1.44676e-10	-0.261857	0.25	0.445	3.67462e-06
Ptpn12	Ptpn12	5.83059e-10	-0.262167	0.194	0.363	1.48091e-05
Sox13	Sox13	1.91695e-05	-0.262363	0.076	0.15	0.486886
Grik5	Grik5	4.00386e-06	-0.262367	0.157	0.266	0.101694
Wdr47	Wdr47	2.84565e-07	-0.262682	0.051	0.132	0.00722767
Rbms2	Rbms2	3.62109e-07	-0.262907	0.115	0.222	0.00919721
Usp45	Usp45	1.02797e-11	-0.263062	0.081	0.218	2.61094e-07
Vgll4	Vgll4	7.25535e-13	-0.263374	0.443	0.725	1.84279e-08
Ppp4r3b	Ppp4r3b	2.25709e-11	-0.263637	0.134	0.295	5.73278e-07
Tra2b	Tra2b	1.1381e-11	-0.263917	0.246	0.461	2.89066e-07
Kifap3	Kifap3	3.12987e-12	-0.264187	0.136	0.309	7.94954e-08
Ints6	Ints6	5.53821e-09	-0.264415	0.185	0.345	0.000140665
Usp47	Usp47	7.71597e-12	-0.264839	0.196	0.387	1.95978e-07
Prkdc	Prkdc	1.62368e-08	-0.265519	0.15	0.284	0.000412397
Zfp61	Zfp61	7.36435e-08	-0.266287	0.055	0.144	0.00187047
Rabgap1	Rabgap1	1.44576e-12	-0.266319	0.301	0.543	3.67209e-08
Sesn1	Sesn1	1.76929e-08	-0.266521	0.123	0.247	0.000449382
Ablim3	Ablim3	3.3865e-10	-0.266643	0.263	0.464	8.60138e-06
Ipo11	Ipo11	3.75761e-09	-0.266947	0.155	0.301	9.54395e-05
Nab1	Nab1	6.22427e-08	-0.267071	0.073	0.171	0.0015809
Fras1	Fras1	4.26822e-08	-0.267632	0.055	0.145	0.00108409
Snd1	Snd1	3.37861e-11	-0.267672	0.417	0.666	8.58133e-07
Scmh1	Scmh1	1.41809e-09	-0.267905	0.147	0.298	3.60181e-05
Snx7	Snx7	2.73094e-13	-0.267925	0.283	0.531	6.9363e-09
Tns2	Tns2	3.23985e-08	-0.268164	0.198	0.356	0.00082289
Spg11	Spg11	7.83492e-10	-0.268278	0.105	0.241	1.98999e-05
Phc2	Phc2	2.01764e-08	-0.268365	0.09	0.201	0.000512461
Zmym1	Zmym1	6.97315e-09	-0.268477	0.062	0.163	0.000177111
Stam2	Stam2	6.45894e-09	-0.268572	0.15	0.293	0.000164051
Tapt1	Tapt1	5.36139e-10	-0.268708	0.032	0.121	1.36174e-05
Elf2	Elf2	1.48732e-10	-0.268713	0.236	0.433	3.77765e-06
Smarcad1	Smarcad1	3.27922e-10	-0.268732	0.136	0.286	8.32889e-06
Foxn2	Foxn2	8.8464e-10	-0.268879	0.038	0.13	2.2469e-05
Zbtb26	Zbtb26	3.95215e-09	-0.269109	0.038	0.124	0.000100381
Mettl15	Mettl15	3.61777e-06	-0.269196	0.117	0.216	0.0918877
Pde6d	Pde6d	6.90146e-08	-0.269262	0.062	0.154	0.0017529
Ilk	Ilk	1.18696e-06	-0.270133	0.074	0.16	0.0301476
Ift122	Ift122	5.3172e-08	-0.270241	0.135	0.265	0.00135052
Cers5	Cers5	4.36671e-08	-0.270247	0.15	0.283	0.0011091
Ube2q2	Ube2q2	3.89359e-09	-0.270695	0.121	0.254	9.88932e-05
Wbp4	Wbp4	7.43821e-10	-0.270865	0.17	0.331	1.88923e-05
Csnk2a2	Csnk2a2	8.36509e-12	-0.271326	0.101	0.25	2.12465e-07
Trip4	Trip4	1.61573e-09	-0.272343	0.105	0.234	4.1038e-05
Prkar2a	Prkar2a	3.5925e-09	-0.272943	0.143	0.286	9.12458e-05
Arnt	Arnt	3.59076e-09	-0.273103	0.148	0.293	9.12016e-05
U2surp	U2surp	5.46421e-12	-0.273214	0.238	0.446	1.38786e-07
Uimc1	Uimc1	5.28972e-12	-0.273747	0.194	0.389	1.34353e-07
Fntb	Fntb	1.68632e-09	-0.27399	0.171	0.33	4.28307e-05
Abhd17b	Abhd17b	1.43287e-10	-0.274206	0.07	0.191	3.63934e-06
Morc3	Morc3	3.0749e-10	-0.274286	0.107	0.245	7.80994e-06
Gmpr2	Gmpr2	6.67905e-09	-0.274471	0.049	0.142	0.000169641
Mprip	Mprip	7.54698e-09	-0.27493	0.428	0.649	0.000191686
Map3k2	Map3k2	3.83031e-09	-0.27526	0.157	0.306	9.72862e-05
Sfswap	Sfswap	2.94684e-07	-0.275291	0.163	0.292	0.00748468
Mipol1	Mipol1	5.25803e-07	-0.275715	0.177	0.309	0.0133549
Optn	Optn	1.65226e-09	-0.275926	0.501	0.761	4.19657e-05
Zfp629	Zfp629	5.4313e-09	-0.276031	0.244	0.418	0.00013795
Supt20h	Supt20h	2.36298e-10	-0.276155	0.152	0.316	6.00173e-06
Dnajc1	Dnajc1	2.24889e-10	-0.276458	0.289	0.492	5.71196e-06
Nf1	Nf1	1.71852e-09	-0.276996	0.408	0.637	4.36487e-05
Clk4	Clk4	9.75462e-11	-0.277372	0.151	0.319	2.47758e-06
Rabep1	Rabep1	5.36797e-10	-0.277405	0.204	0.378	1.36341e-05
Memo1	Memo1	1.75326e-06	-0.277719	0.166	0.28	0.044531
Arfip2	Arfip2	1.45015e-08	-0.278038	0.081	0.191	0.000368325
AABR07044925.1	AABR07044925.1	6.51257e-09	-0.27815	0.051	0.145	0.000165413
Stk4	Stk4	3.79009e-11	-0.278436	0.162	0.337	9.62644e-07
Atxn2l	Atxn2l	1.11405e-11	-0.278745	0.072	0.203	2.82957e-07
Pank2	Pank2	8.11889e-09	-0.278785	0.13	0.262	0.000206212
Herc4	Herc4	4.09339e-08	-0.279009	0.196	0.342	0.00103968
Msantd2	Msantd2	1.79903e-09	-0.279144	0.111	0.242	4.56935e-05
Stx8	Stx8	1.48144e-09	-0.279375	0.352	0.575	3.76272e-05
Dpysl2	Dpysl2	7.25379e-09	-0.279657	0.093	0.21	0.000184239
Med13	Med13	9.70937e-10	-0.280078	0.277	0.475	2.46608e-05
Klhl7	Klhl7	9.54084e-12	-0.280727	0.099	0.245	2.42328e-07
Ppp2r5c	Ppp2r5c	1.02476e-10	-0.280891	0.305	0.526	2.60278e-06
Cog3	Cog3	5.97847e-07	-0.28094	0.127	0.238	0.0151847
Zfand3	Zfand3	5.50423e-10	-0.280948	0.596	0.843	1.39802e-05
Ppp2r5a	Ppp2r5a	1.92839e-11	-0.280964	0.192	0.38	4.89792e-07
Smarcc2	Smarcc2	1.14124e-09	-0.281	0.093	0.219	2.89864e-05
Tmem175	Tmem175	3.07782e-10	-0.281336	0.154	0.313	7.81737e-06
Smc3	Smc3	1.46978e-10	-0.28204	0.126	0.277	3.73309e-06
N4bp1	N4bp1	4.60454e-12	-0.282362	0.136	0.306	1.16951e-07
Phactr2	Phactr2	8.33966e-11	-0.283329	0.354	0.581	2.11819e-06
Cnnm3	Cnnm3	1.53756e-08	-0.283371	0.059	0.156	0.000390525
Slfn5	Slfn5	1.45558e-13	-0.283773	0.121	0.298	3.69703e-09
Mga	Mga	2.12038e-09	-0.283889	0.194	0.359	5.38555e-05
Gcnt4	Gcnt4	4.03353e-10	-0.284027	0.032	0.123	1.02448e-05
Rere	Rere	1.58934e-10	-0.284444	0.636	0.903	4.03677e-06
Lcorl	Lcorl	6.93147e-11	-0.284687	0.192	0.371	1.76052e-06
Cspp1	Cspp1	1.82991e-11	-0.284901	0.243	0.448	4.64778e-07
Mbd5	Mbd5	8.15479e-08	-0.285336	0.085	0.188	0.00207123
Kansl1	Kansl1	5.91345e-10	-0.285353	0.343	0.56	1.50196e-05
Ppip5k2	Ppip5k2	1.07742e-08	-0.285417	0.148	0.29	0.000273653
Crppa	Crppa	9.55854e-10	-0.285556	0.072	0.185	2.42777e-05
Ric1	Ric1	1.99563e-10	-0.28561	0.13	0.28	5.06869e-06
Cux1	Cux1	8.88523e-11	-0.285655	0.656	0.935	2.25676e-06
Hdgfl3	Hdgfl3	1.94999e-11	-0.285763	0.112	0.265	4.95278e-07
Phf8	Phf8	2.93114e-08	-0.286041	0.138	0.266	0.000744479
Arih2	Arih2	1.21899e-10	-0.286193	0.227	0.422	3.09611e-06
Snx4	Snx4	1.74203e-10	-0.286336	0.139	0.293	4.42458e-06
Kdm3b	Kdm3b	1.32428e-11	-0.286699	0.146	0.315	3.36353e-07
Ints8	Ints8	5.71133e-10	-0.286816	0.175	0.34	1.45062e-05
Mink1	Mink1	1.38267e-09	-0.286825	0.139	0.284	3.51185e-05
Birc6	Birc6	2.3084e-10	-0.28701	0.341	0.579	5.86311e-06
Ube2f	Ube2f	7.3698e-10	-0.287015	0.067	0.18	1.87185e-05
Ranbp9	Ranbp9	1.21756e-11	-0.287553	0.283	0.507	3.09248e-07
Col4a3	Col4a3	1.31142e-11	-0.288434	0.781	0.991	3.33087e-07
Septin4	Septin4	1.85005e-08	-0.288714	0.043	0.129	0.000469895
Rmdn1	Rmdn1	3.40437e-09	-0.288823	0.22	0.393	8.64675e-05
Creb3l2	Creb3l2	1.08893e-11	-0.288925	0.397	0.655	2.76577e-07
Eef1akmt2	Eef1akmt2	8.425e-08	-0.289276	0.124	0.245	0.00213986
Crebbp	Crebbp	1.40382e-10	-0.289327	0.348	0.569	3.56557e-06
Zeb1	Zeb1	9.51849e-05	-0.289652	0.097	0.171	1
Sos1	Sos1	1.2472e-10	-0.28969	0.185	0.365	3.16776e-06
Ints3	Ints3	6.80881e-09	-0.289836	0.155	0.301	0.000172937
Dmxl1	Dmxl1	2.75482e-08	-0.289878	0.375	0.584	0.000699696
Wdpcp	Wdpcp	7.50933e-12	-0.290116	0.159	0.342	1.90729e-07
Gatad2b	Gatad2b	2.11e-08	-0.290233	0.282	0.454	0.000535918
Ppp2r5e	Ppp2r5e	4.64557e-12	-0.290393	0.287	0.514	1.17993e-07
Etv6	Etv6	3.14276e-06	-0.290528	0.206	0.331	0.0798229
Tial1	Tial1	4.26487e-10	-0.290558	0.121	0.265	1.08323e-05
Fam76b	Fam76b	3.03489e-08	-0.290634	0.142	0.278	0.000770832
Thada	Thada	1.37463e-09	-0.290792	0.293	0.486	3.49141e-05
Peli2	Peli2	4.99891e-11	-0.290815	0.368	0.61	1.26967e-06
Vbp1	Vbp1	1.19427e-13	-0.290911	0.074	0.222	3.03333e-09
Mrps6	Mrps6	6.48219e-05	-0.291375	0.169	0.271	1
Snrnp48	Snrnp48	3.36453e-09	-0.291673	0.148	0.293	8.54558e-05
Tusc3	Tusc3	4.35124e-11	-0.291982	0.124	0.278	1.10517e-06
Trim37	Trim37	2.19814e-08	-0.292001	0.121	0.245	0.000558306
Synj2	Synj2	3.44561e-10	-0.292071	0.092	0.219	8.7515e-06
Arap2	Arap2	5.47519e-10	-0.292205	0.308	0.508	1.39064e-05
Tex2	Tex2	1.80601e-09	-0.292435	0.344	0.548	4.58707e-05
Tdg	Tdg	5.3251e-09	-0.292695	0.081	0.194	0.000135252
Pcmt1	Pcmt1	4.08322e-11	-0.292819	0.085	0.219	1.0371e-06
Asxl2	Asxl2	6.10518e-08	-0.293525	0.094	0.203	0.00155065
Slc9a9	Slc9a9	4.84677e-09	-0.293666	0.35	0.557	0.000123103
Tcf12	Tcf12	7.29847e-09	-0.293789	0.518	0.767	0.000185374
Tmem204	Tmem204	2.66876e-08	-0.294121	0.061	0.154	0.000677839
Zmym5	Zmym5	1.00908e-10	-0.294646	0.126	0.277	2.56296e-06
Arhgef18	Arhgef18	8.24186e-12	-0.294818	0.54	0.815	2.09335e-07
Baz1a	Baz1a	2.83769e-07	-0.295176	0.101	0.204	0.00720745
Osbpl5	Osbpl5	1.57339e-09	-0.295382	0.321	0.528	3.99626e-05
Rnf150	Rnf150	3.19544e-11	-0.295408	0.572	0.84	8.11609e-07
Klhl8	Klhl8	9.65191e-10	-0.29546	0.117	0.256	2.45149e-05
AABR07012583.2	AABR07012583.2	1.08929e-10	-0.295551	0.05	0.157	2.7667e-06
Kmt5b	Kmt5b	1.24361e-09	-0.295634	0.227	0.404	3.15863e-05
Hipk1	Hipk1	3.74851e-11	-0.295732	0.177	0.359	9.52083e-07
Dcaf10	Dcaf10	5.22202e-10	-0.296675	0.101	0.234	1.32634e-05
Gbe1	Gbe1	6.71724e-09	-0.296752	0.163	0.31	0.000170611
Acin1	Acin1	1.1639e-10	-0.296811	0.277	0.481	2.95618e-06
Bckdhb	Bckdhb	5.06452e-07	-0.296848	0.242	0.384	0.0128634
Rasgrp3	Rasgrp3	1.26784e-08	-0.297073	0.107	0.227	0.000322019
Cgnl1	Cgnl1	8.16023e-09	-0.297146	0.493	0.711	0.000207262
Fkbp11	Fkbp11	5.91941e-09	-0.297408	0.211	0.377	0.000150347
Wdr26	Wdr26	1.88949e-11	-0.297621	0.217	0.413	4.79912e-07
Poglut3	Poglut3	5.7299e-13	-0.297639	0.065	0.201	1.45534e-08
Lims1	Lims1	5.72686e-11	-0.297773	0.244	0.446	1.45457e-06
Gphn	Gphn	1.13677e-10	-0.298234	0.371	0.59	2.88728e-06
Marchf7	Marchf7	4.34288e-09	-0.298606	0.131	0.268	0.000110305
Ankrd28	Ankrd28	2.20657e-12	-0.298677	0.146	0.322	5.60446e-08
Cbl	Cbl	2.59988e-09	-0.298985	0.113	0.245	6.60343e-05
Sec24b	Sec24b	2.2182e-11	-0.299243	0.1	0.244	5.634e-07
Cstf3	Cstf3	7.33173e-11	-0.299648	0.206	0.395	1.86219e-06
Med13l	Med13l	1.72472e-10	-0.299822	0.323	0.533	4.38062e-06
Ehd4	Ehd4	1.01929e-10	-0.300098	0.228	0.422	2.5889e-06
Fus	Fus	2.93073e-11	-0.300235	0.314	0.533	7.44377e-07
Ears2	Ears2	1.493e-09	-0.300848	0.076	0.188	3.79206e-05
Esco1	Esco1	4.19558e-11	-0.301247	0.162	0.334	1.06564e-06
Bcl9	Bcl9	9.61494e-09	-0.301466	0.089	0.203	0.00024421
Kif5b	Kif5b	2.16324e-11	-0.301653	0.273	0.493	5.49442e-07
Ccn2	Ccn2	6.69562e-16	-0.301895	0.443	0.708	1.70062e-11
Ctdspl2	Ctdspl2	7.77124e-11	-0.30209	0.108	0.253	1.97382e-06
Lmx1b	Lmx1b	2.90669e-13	-0.302284	0.634	0.952	7.38271e-09
Rab11fip2	Rab11fip2	4.03687e-09	-0.302524	0.116	0.248	0.000102533
Zswim3	Zswim3	6.45664e-08	-0.302788	0.053	0.139	0.00163992
Ptk2	Ptk2	2.06431e-09	-0.303179	0.212	0.381	5.24314e-05
Pafah1b1	Pafah1b1	3.36973e-11	-0.303456	0.46	0.714	8.55879e-07
Rnf111	Rnf111	9.93669e-10	-0.303694	0.244	0.431	2.52382e-05
Clic5	Clic5	4.04337e-11	-0.304529	0.649	0.92	1.02698e-06
Mapk8	Mapk8	6.13009e-10	-0.304799	0.13	0.275	1.55698e-05
Htra2	Htra2	3.56019e-13	-0.305172	0.074	0.219	9.04253e-09
Rprd2	Rprd2	3.05619e-10	-0.30519	0.175	0.343	7.76241e-06
Cask	Cask	3.00609e-12	-0.305395	0.128	0.292	7.63517e-08
Myo1e	Myo1e	4.27734e-13	-0.305408	0.549	0.844	1.0864e-08
Mnat1	Mnat1	6.72283e-12	-0.306004	0.216	0.416	1.70753e-07
Scai	Scai	2.35787e-09	-0.306067	0.099	0.221	5.98877e-05
Cept1	Cept1	1.43449e-11	-0.306116	0.069	0.194	3.64346e-07
Ppl	Ppl	4.72554e-08	-0.30618	0.053	0.141	0.00120024
Lsm14a	Lsm14a	1.06058e-12	-0.306321	0.227	0.445	2.69378e-08
Lrig3	Lrig3	2.05972e-10	-0.306577	0.167	0.33	5.23148e-06
Zfp710	Zfp710	2.36664e-08	-0.306718	0.161	0.303	0.000601102
Fto	Fto	1.47096e-10	-0.306871	0.426	0.66	3.73609e-06
Eya3	Eya3	2.67525e-09	-0.307312	0.134	0.272	6.79486e-05
Zfand4	Zfand4	1.15204e-07	-0.308125	0.059	0.147	0.00292606
Shld1	Shld1	1.86447e-09	-0.308384	0.128	0.266	4.73557e-05
Epc2	Epc2	5.17753e-14	-0.308533	0.14	0.33	1.31504e-09
Suco	Suco	1.50649e-10	-0.308747	0.348	0.572	3.82634e-06
Pld1	Pld1	5.44213e-09	-0.309036	0.239	0.405	0.000138225
Rmnd5a	Rmnd5a	2.10343e-11	-0.309211	0.088	0.224	5.3425e-07
E4f1	E4f1	8.84772e-10	-0.310215	0.051	0.153	2.24723e-05
Cntrl	Cntrl	5.7057e-09	-0.310368	0.159	0.309	0.000144919
Myo1d	Myo1d	1.90181e-11	-0.311011	0.707	0.956	4.83041e-07
Txndc11	Txndc11	1.77371e-10	-0.31183	0.231	0.419	4.50505e-06
Terf1	Terf1	1.01209e-09	-0.31206	0.2	0.366	2.57062e-05
Osbp2	Osbp2	9.29948e-08	-0.312213	0.072	0.166	0.00236198
Stip1	Stip1	3.67694e-14	-0.312489	0.035	0.156	9.33906e-10
Trdmt1	Trdmt1	1.36288e-11	-0.312493	0.13	0.289	3.46157e-07
Ppp2r2a	Ppp2r2a	1.47961e-10	-0.31287	0.393	0.623	3.75807e-06
Cul3	Cul3	8.86783e-12	-0.313407	0.223	0.422	2.25234e-07
Arih1	Arih1	1.53661e-10	-0.313489	0.313	0.528	3.90282e-06
Rreb1	Rreb1	1.63821e-11	-0.313723	0.379	0.623	4.1609e-07
Son	Son	5.74166e-12	-0.314329	0.557	0.818	1.45832e-07
Rock1	Rock1	3.77518e-12	-0.314489	0.354	0.601	9.58857e-08
Pbx2	Pbx2	5.6343e-12	-0.314552	0.067	0.197	1.43105e-07
Ntng2	Ntng2	2.77002e-09	-0.3148	0.341	0.543	7.03557e-05
Ube3c	Ube3c	1.63129e-10	-0.31484	0.242	0.43	4.14331e-06
Slmap	Slmap	1.73388e-12	-0.314911	0.286	0.516	4.40388e-08
Tubgcp5	Tubgcp5	7.80191e-11	-0.316363	0.146	0.303	1.98161e-06
Btbd7	Btbd7	1.36024e-13	-0.316594	0.2	0.405	3.45487e-09
Tuft1	Tuft1	6.6494e-12	-0.316968	0.15	0.324	1.68888e-07
Gapvd1	Gapvd1	6.04132e-11	-0.317003	0.27	0.475	1.53443e-06
Fubp3	Fubp3	3.82073e-10	-0.317465	0.082	0.204	9.70427e-06
Ctnna1	Ctnna1	3.8409e-11	-0.317663	0.301	0.52	9.75551e-07
Usp54	Usp54	1.788e-09	-0.31805	0.185	0.348	4.54134e-05
Lpar6	Lpar6	8.15204e-11	-0.318125	0.126	0.274	2.07054e-06
Alpk2	Alpk2	1.01897e-10	-0.318328	0.08	0.206	2.58809e-06
Psme4	Psme4	2.07217e-11	-0.318414	0.352	0.579	5.26311e-07
Septin7	Septin7	2.75668e-13	-0.318469	0.239	0.461	7.00168e-09
Acvr2a	Acvr2a	9.05041e-11	-0.318989	0.134	0.289	2.29871e-06
Txlng	Txlng	1.00647e-10	-0.319817	0.08	0.206	2.55633e-06
Tbc1d5	Tbc1d5	2.4609e-11	-0.320032	0.529	0.814	6.25043e-07
Cpsf6	Cpsf6	1.44832e-12	-0.320067	0.17	0.356	3.67859e-08
Nrp1	Nrp1	3.85382e-16	-0.320265	0.131	0.333	9.78831e-12
Ankle2	Ankle2	6.96127e-11	-0.320306	0.127	0.278	1.76809e-06
Epb41l4a	Epb41l4a	4.22564e-09	-0.320609	0.15	0.289	0.000107327
Bdp1	Bdp1	4.12064e-10	-0.320899	0.181	0.346	1.0466e-05
Dnmbp	Dnmbp	1.64479e-10	-0.321017	0.175	0.346	4.1776e-06
Tiparp	Tiparp	5.40546e-12	-0.321733	0.223	0.427	1.37293e-07
Dennd6a	Dennd6a	8.22795e-11	-0.32186	0.15	0.31	2.08982e-06
Thoc1	Thoc1	3.65593e-10	-0.322114	0.07	0.186	9.28569e-06
Uso1	Uso1	5.51177e-12	-0.322283	0.213	0.411	1.39993e-07
Dis3l2	Dis3l2	4.57657e-12	-0.322827	0.282	0.51	1.1624e-07
Rbm5	Rbm5	3.66042e-12	-0.323265	0.329	0.564	9.29709e-08
Prpf6	Prpf6	3.85536e-13	-0.323431	0.178	0.38	9.79222e-09
Nktr	Nktr	9.0834e-13	-0.323868	0.386	0.648	2.30709e-08
Ip6k2	Ip6k2	1.53734e-10	-0.323959	0.263	0.46	3.9047e-06
Fgf9	Fgf9	4.5094e-11	-0.323966	0.144	0.307	1.14534e-06
Pten	Pten	1.45124e-08	-0.325027	0.198	0.348	0.0003686
LOC100174910	LOC100174910	1.27756e-13	-0.325682	0.061	0.2	3.24487e-09
Esyt2	Esyt2	1.24084e-12	-0.326328	0.228	0.443	3.15161e-08
Ncald	Ncald	6.12197e-09	-0.326479	0.291	0.472	0.000155492
Setdb2.1	Setdb2.1	3.64249e-09	-0.326483	0.146	0.287	9.25155e-05
Mrc2	Mrc2	3.95325e-09	-0.326996	0.229	0.401	0.000100408
Npr1	Npr1	2.99646e-10	-0.327058	0.215	0.396	7.61071e-06
Kras	Kras	2.94685e-12	-0.32753	0.121	0.286	7.4847e-08
Car10	Car10	1.35092e-11	-0.328038	0.507	0.772	3.43121e-07
Raf1	Raf1	1.17947e-10	-0.328038	0.115	0.259	2.99574e-06
Wdr44	Wdr44	9.71998e-12	-0.328528	0.086	0.225	2.46878e-07
Arid2	Arid2	2.7056e-11	-0.328601	0.325	0.551	6.87196e-07
Ubn2	Ubn2	4.38074e-10	-0.328696	0.27	0.464	1.11266e-05
Matr3	Matr3	2.90622e-12	-0.328762	0.379	0.628	7.3815e-08
Wapl	Wapl	8.90617e-11	-0.329349	0.266	0.461	2.26208e-06
Agfg1	Agfg1	4.77227e-11	-0.329843	0.247	0.445	1.21211e-06
Myh9l1	Myh9l1	1.56603e-09	-0.32997	0.321	0.516	3.97755e-05
Npepps	Npepps	8.7405e-13	-0.330114	0.297	0.53	2.22e-08
Zdhhc17	Zdhhc17	4.61487e-09	-0.330119	0.126	0.26	0.000117213
Cdon	Cdon	6.17279e-09	-0.330294	0.043	0.132	0.000156783
Epn2	Epn2	3.22011e-11	-0.330642	0.159	0.33	8.17875e-07
Ap3s1	Ap3s1	2.12783e-10	-0.331947	0.109	0.247	5.40447e-06
Pbrm1	Pbrm1	1.44716e-13	-0.332061	0.209	0.418	3.67565e-09
Trappc8	Trappc8	9.67454e-12	-0.333098	0.143	0.313	2.45724e-07
Kdm6a	Kdm6a	1.31469e-10	-0.333112	0.224	0.416	3.33918e-06
Akap10	Akap10	1.32194e-11	-0.333136	0.233	0.439	3.3576e-07
St7l	St7l	1.95322e-14	-0.33353	0.174	0.384	4.96099e-10
Csnk1a1	Csnk1a1	2.36477e-12	-0.333809	0.557	0.82	6.00628e-08
Tasor	Tasor	6.24357e-12	-0.334046	0.225	0.434	1.58581e-07
Top1mt	Top1mt	1.08733e-11	-0.334101	0.421	0.641	2.76172e-07
Pdlim5	Pdlim5	3.41341e-15	-0.33413	0.453	0.735	8.66971e-11
Ccdc88a	Ccdc88a	3.25631e-10	-0.334175	0.166	0.324	8.27069e-06
ST7	ST7	1.86335e-13	-0.334298	0.192	0.396	4.73272e-09
Evi5	Evi5	2.05378e-13	-0.334764	0.354	0.604	5.2164e-09
Dnajc5	Dnajc5	4.77353e-10	-0.334765	0.053	0.157	1.21243e-05
Cdc23	Cdc23	1.56606e-08	-0.334836	0.066	0.165	0.000397763
Iqgap1	Iqgap1	3.3819e-11	-0.334943	0.506	0.782	8.58969e-07
Esyt1	Esyt1	3.29078e-10	-0.33589	0.072	0.189	8.35826e-06
Iqsec1	Iqsec1	2.14712e-14	-0.335935	0.24	0.475	5.45348e-10
Strn	Strn	2.69127e-12	-0.335995	0.201	0.396	6.83556e-08
Rbm15	Rbm15	1.77086e-10	-0.336486	0.076	0.198	4.4978e-06
Pum1	Pum1	8.53305e-13	-0.33661	0.232	0.451	2.16731e-08
Tbc1d9	Tbc1d9	5.16549e-07	-0.336698	0.062	0.145	0.0131198
Rapgef2	Rapgef2	8.16692e-13	-0.338397	0.39	0.658	2.07432e-08
Tspan8	Tspan8	1.85231e-13	-0.338414	0.1	0.26	4.70469e-09
Sestd1	Sestd1	2.90638e-12	-0.339458	0.171	0.359	7.3819e-08
Pibf1	Pibf1	1.15188e-10	-0.339544	0.166	0.328	2.92567e-06
Arhgap21	Arhgap21	1.01276e-13	-0.339574	0.193	0.405	2.57232e-09
Amotl2	Amotl2	1.03579e-11	-0.33987	0.278	0.492	2.6308e-07
AABR07044408.1	AABR07044408.1	3.74401e-09	-0.340314	0.063	0.166	9.50941e-05
Slain2	Slain2	1.59051e-12	-0.340396	0.157	0.342	4.03975e-08
Ermard	Ermard	2.74574e-12	-0.34042	0.101	0.254	6.97391e-08
St3gal5	St3gal5	9.5226e-13	-0.340569	0.599	0.858	2.41865e-08
Nphs1	Nphs1	7.46884e-12	-0.341159	0.821	0.998	1.89701e-07
Dop1a	Dop1a	3.47749e-12	-0.341378	0.169	0.351	8.83246e-08
Pkn2	Pkn2	4.98175e-13	-0.34224	0.27	0.498	1.26531e-08
Swt1	Swt1	1.42002e-12	-0.34257	0.155	0.333	3.60671e-08
Tbc1d23	Tbc1d23	1.31084e-10	-0.343105	0.152	0.309	3.32939e-06
Dyrk1a	Dyrk1a	7.75854e-12	-0.343266	0.243	0.449	1.97059e-07
Mical3	Mical3	1.08435e-12	-0.343431	0.336	0.584	2.75413e-08
Dcaf6	Dcaf6	1.29681e-10	-0.344065	0.205	0.378	3.29377e-06
Jmjd1c	Jmjd1c	4.01573e-13	-0.344328	0.568	0.864	1.01996e-08
Zbtb44	Zbtb44	1.25837e-11	-0.344393	0.078	0.213	3.19615e-07
Atp2b1	Atp2b1	1.43303e-13	-0.344681	0.211	0.428	3.63974e-09
Tnrc6c	Tnrc6c	3.13964e-12	-0.345475	0.099	0.248	7.97437e-08
Cpsf7	Cpsf7	4.81088e-13	-0.345682	0.108	0.269	1.22191e-08
Map2k5	Map2k5	2.97785e-13	-0.345944	0.3	0.54	7.56344e-09
AABR07021544.1	AABR07021544.1	2.26619e-11	-0.346081	0.291	0.508	5.7559e-07
Zfp280d	Zfp280d	7.32368e-14	-0.346215	0.182	0.386	1.86014e-09
Metrnl	Metrnl	1.46717e-13	-0.346326	0.336	0.59	3.72646e-09
LOC103689922	LOC103689922	1.13114e-12	-0.346418	0.07	0.206	2.87297e-08
Fip1l1	Fip1l1	1.69809e-11	-0.346677	0.194	0.381	4.31299e-07
Ube2g1	Ube2g1	8.04418e-12	-0.346735	0.271	0.481	2.04314e-07
Cbwd1	Cbwd1	5.39959e-09	-0.347507	0.078	0.188	0.000137144
Stag2	Stag2	7.43338e-13	-0.34815	0.286	0.513	1.888e-08
Dlgap4	Dlgap4	1.97729e-12	-0.34823	0.181	0.371	5.02213e-08
Arhgap28	Arhgap28	1.12654e-11	-0.348471	0.669	0.968	2.86131e-07
Rbm26	Rbm26	3.84859e-14	-0.348824	0.383	0.646	9.77504e-10
Mapkap1	Mapkap1	2.55899e-12	-0.348937	0.348	0.587	6.49957e-08
Plod2	Plod2	1.62662e-13	-0.349125	0.15	0.337	4.13145e-09
Fam189a1	Fam189a1	4.46738e-11	-0.349366	0.08	0.209	1.13467e-06
Tfpi	Tfpi	4.84272e-14	-0.349585	0.073	0.221	1.23e-09
Bmp4	Bmp4	1.35257e-15	-0.350577	0.03	0.154	3.43541e-11
Rnf217	Rnf217	4.82011e-09	-0.350855	0.216	0.384	0.000122426
Ubr1	Ubr1	9.30263e-12	-0.351853	0.266	0.48	2.36278e-07
Ube3a	Ube3a	1.30116e-15	-0.351908	0.266	0.525	3.3048e-11
AABR07032338.1	AABR07032338.1	2.49861e-12	-0.352086	0.097	0.247	6.34621e-08
Ttc7a	Ttc7a	1.49414e-12	-0.35221	0.13	0.298	3.79498e-08
Rgs7	Rgs7	2.64511e-08	-0.352523	0.138	0.266	0.000671832
Lgr4	Lgr4	5.07751e-13	-0.353119	0.306	0.537	1.28964e-08
Lrp5	Lrp5	1.59966e-12	-0.353141	0.324	0.561	4.06297e-08
Kdm4c	Kdm4c	2.10719e-11	-0.353143	0.263	0.467	5.35204e-07
Golga5	Golga5	7.98109e-12	-0.353407	0.07	0.2	2.02712e-07
Plekhg1	Plekhg1	1.05162e-15	-0.354483	0.529	0.835	2.67102e-11
Cnot6l	Cnot6l	5.9384e-13	-0.354865	0.173	0.363	1.50829e-08
Ift88	Ift88	2.21553e-13	-0.355352	0.058	0.191	5.62721e-09
Atp6v0a1	Atp6v0a1	3.21192e-15	-0.355659	0.169	0.381	8.15795e-11
Nek1	Nek1	1.03862e-10	-0.355863	0.159	0.318	2.63798e-06
Fign	Fign	2.63257e-10	-0.356094	0.186	0.351	6.68647e-06
Hnrnpa2b1	Hnrnpa2b1	6.92007e-16	-0.356937	0.371	0.658	1.75763e-11
Slk	Slk	4.36898e-14	-0.357243	0.151	0.34	1.10968e-09
Cr1l	Cr1l	6.36767e-15	-0.357487	0.155	0.359	1.61733e-10
Nck2	Nck2	1.39034e-15	-0.358641	0.575	0.877	3.53133e-11
Shroom2	Shroom2	2.75691e-12	-0.359803	0.395	0.655	7.00228e-08
Xrn1	Xrn1	3.91318e-12	-0.359921	0.221	0.43	9.93909e-08
AABR07006724.1	AABR07006724.1	7.12502e-10	-0.36055	0.19	0.357	1.80968e-05
Xpo1	Xpo1	5.03166e-12	-0.360814	0.134	0.3	1.27799e-07
Rai14	Rai14	2.07664e-12	-0.36094	0.262	0.487	5.27445e-08
Pcm1	Pcm1	4.25526e-13	-0.361138	0.394	0.635	1.08079e-08
Cdk13	Cdk13	4.73494e-13	-0.361396	0.352	0.592	1.20263e-08
Hspa12a	Hspa12a	4.08599e-16	-0.361796	0.343	0.628	1.0378e-11
Tent2	Tent2	7.40149e-11	-0.362431	0.14	0.295	1.8799e-06
Eps15	Eps15	1.88952e-11	-0.362845	0.309	0.526	4.79919e-07
Wac	Wac	4.57061e-14	-0.362926	0.309	0.563	1.16089e-09
Pogk	Pogk	3.33748e-13	-0.363352	0.046	0.166	8.47687e-09
Fam114a1	Fam114a1	6.83012e-10	-0.363655	0.062	0.169	1.73478e-05
Bmpr1b	Bmpr1b	3.63199e-12	-0.364079	0.135	0.303	9.22488e-08
Cables1	Cables1	4.41129e-13	-0.364286	0.246	0.463	1.12042e-08
Nipal2	Nipal2	1.66964e-12	-0.365324	0.112	0.269	4.24071e-08
Ksr1	Ksr1	4.54125e-11	-0.366738	0.374	0.607	1.15343e-06
AABR07001519.1	AABR07001519.1	7.60252e-11	-0.366815	0.312	0.519	1.93096e-06
RGD1308117	RGD1308117	8.43859e-10	-0.367241	0.109	0.239	2.14332e-05
Zbtb11	Zbtb11	2.02588e-11	-0.367924	0.116	0.266	5.14554e-07
Usp15	Usp15	7.14166e-15	-0.367932	0.227	0.455	1.81391e-10
Ate1	Ate1	6.71055e-11	-0.369717	0.242	0.434	1.70441e-06
Pip5k1a	Pip5k1a	9.65545e-13	-0.369978	0.271	0.495	2.45239e-08
Zfc3h1	Zfc3h1	1.04994e-13	-0.371811	0.316	0.561	2.66674e-09
Brd8	Brd8	2.32954e-14	-0.373555	0.121	0.301	5.91679e-10
Grb10	Grb10	1.16391e-09	-0.373905	0.119	0.253	2.95621e-05
Mdm4	Mdm4	4.79977e-15	-0.373971	0.167	0.375	1.21909e-10
Tdrd7	Tdrd7	2.76853e-11	-0.373982	0.157	0.324	7.03179e-07
Bicral	Bicral	2.5513e-13	-0.374609	0.131	0.307	6.48004e-09
Usp9x	Usp9x	1.06274e-14	-0.376481	0.337	0.602	2.69926e-10
Tbl1x	Tbl1x	3.16743e-13	-0.376735	0.327	0.572	8.04496e-09
Cdk14	Cdk14	8.91419e-17	-0.377639	0.613	0.909	2.26411e-12
Arntl	Arntl	4.27491e-13	-0.37771	0.053	0.179	1.08578e-08
Cog5	Cog5	4.91033e-13	-0.378064	0.283	0.516	1.24717e-08
Kif13b	Kif13b	1.67145e-14	-0.378314	0.221	0.443	4.2453e-10
Khdc4	Khdc4	4.02646e-10	-0.378797	0.123	0.259	1.02268e-05
Cep83	Cep83	5.8131e-15	-0.379364	0.088	0.254	1.47647e-10
Phf14	Phf14	8.45467e-12	-0.379841	0.282	0.489	2.1474e-07
Rasa2	Rasa2	5.66405e-13	-0.380006	0.233	0.452	1.43861e-08
Armc8	Armc8	5.64951e-14	-0.3801	0.132	0.318	1.43492e-09
Snx27	Snx27	1.04935e-13	-0.380149	0.161	0.351	2.66525e-09
Gnb1	Gnb1	1.02487e-12	-0.380479	0.228	0.437	2.60307e-08
Zc3h12c	Zc3h12c	5.69052e-12	-0.380786	0.078	0.212	1.44534e-07
Rb1	Rb1	8.1902e-12	-0.381872	0.308	0.52	2.08023e-07
Srgap3	Srgap3	2.4429e-17	-0.382308	0.393	0.69	6.20473e-13
Ccdc62	Ccdc62	1.05255e-11	-0.382337	0.103	0.248	2.67338e-07
Dtnb	Dtnb	3.77417e-10	-0.382372	0.154	0.306	9.58602e-06
Uaca	Uaca	8.20022e-15	-0.382807	0.486	0.759	2.08278e-10
Abcb7	Abcb7	6.59205e-14	-0.383093	0.173	0.369	1.67432e-09
Mtch2	Mtch2	2.78493e-16	-0.383435	0.128	0.328	7.07345e-12
Sbf2	Sbf2	6.94135e-13	-0.383658	0.47	0.741	1.76303e-08
Gpatch8	Gpatch8	1.77941e-15	-0.384938	0.483	0.759	4.51952e-11
Pced1b	Pced1b	7.09504e-11	-0.385207	0.085	0.213	1.80207e-06
Rttn	Rttn	4.01194e-12	-0.385312	0.055	0.175	1.01899e-07
Strn3	Strn3	1.40144e-13	-0.386807	0.463	0.726	3.55951e-09
Top1	Top1	1.49621e-14	-0.386957	0.32	0.569	3.80023e-10
Zfp638	Zfp638	1.11004e-15	-0.387185	0.213	0.446	2.8194e-11
Dse	Dse	5.2428e-10	-0.387616	0.157	0.306	1.33162e-05
St8sia1	St8sia1	4.93849e-13	-0.38819	0.177	0.365	1.25433e-08
Anxa3	Anxa3	3.4413e-14	-0.388629	0.045	0.172	8.74055e-10
Pcmtd1	Pcmtd1	5.88327e-13	-0.389227	0.263	0.486	1.49429e-08
Dlc1	Dlc1	1.22288e-16	-0.38962	0.517	0.838	3.10599e-12
Ppp1r12a	Ppp1r12a	9.34906e-14	-0.389675	0.367	0.631	2.37457e-09
Zranb2	Zranb2	2.01716e-17	-0.389865	0.341	0.635	5.12339e-13
Mgat5	Mgat5	2.47375e-15	-0.390821	0.719	0.985	6.28308e-11
LOC108352928	LOC108352928	1.46431e-12	-0.39089	0.036	0.145	3.7192e-08
Camk2d	Camk2d	2.66981e-13	-0.391178	0.32	0.566	6.78105e-09
Ptpn14	Ptpn14	1.49406e-15	-0.391354	0.317	0.575	3.79477e-11
Crtc3	Crtc3	1.72686e-10	-0.391464	0.117	0.259	4.38605e-06
Ube2k	Ube2k	3.9423e-17	-0.392354	0.312	0.593	1.00131e-12
Sgk3	Sgk3	9.17358e-13	-0.392359	0.221	0.424	2.33e-08
Arhgap5	Arhgap5	1.18916e-15	-0.392495	0.215	0.451	3.02034e-11
Ascc3	Ascc3	8.01026e-15	-0.392736	0.325	0.575	2.03453e-10
Naa16	Naa16	4.29054e-15	-0.392856	0.116	0.297	1.08975e-10
Tnrc6b	Tnrc6b	1.53885e-14	-0.39308	0.507	0.75	3.90853e-10
Cep126	Cep126	6.53747e-11	-0.393113	0.123	0.268	1.66045e-06
Braf	Braf	4.62208e-14	-0.393937	0.304	0.552	1.17396e-09
Taok1	Taok1	1.97378e-14	-0.394242	0.174	0.377	5.01319e-10
Rapgef6	Rapgef6	8.37753e-13	-0.394269	0.194	0.387	2.12781e-08
Gtf3c2	Gtf3c2	3.30378e-12	-0.394504	0.162	0.339	8.39128e-08
Filip1	Filip1	2.32435e-19	-0.394543	0.571	0.89	5.90361e-15
Ankfy1	Ankfy1	1.33946e-12	-0.394951	0.22	0.416	3.4021e-08
Epc1	Epc1	2.42306e-13	-0.395447	0.333	0.578	6.15433e-09
Btbd1	Btbd1	3.9826e-13	-0.395929	0.246	0.452	1.01154e-08
Ttc28	Ttc28	2.02203e-11	-0.396248	0.336	0.554	5.13574e-07
Eif4a2	Eif4a2	3.75295e-16	-0.396795	0.116	0.312	9.53213e-12
Lnpk	Lnpk	3.05952e-13	-0.39706	0.084	0.231	7.77087e-09
Rps6ka3	Rps6ka3	6.43667e-13	-0.397543	0.281	0.498	1.63485e-08
Fam193b	Fam193b	9.10726e-12	-0.397566	0.116	0.268	2.31315e-07
Rbm39	Rbm39	2.01232e-16	-0.397658	0.069	0.233	5.1111e-12
Utrn	Utrn	9.94493e-16	-0.398071	0.61	0.903	2.52591e-11
Pnn	Pnn	6.62615e-13	-0.398214	0.287	0.507	1.68298e-08
R3hdm1	R3hdm1	9.02366e-13	-0.398794	0.259	0.477	2.29192e-08
Gpbp1l1	Gpbp1l1	1.34363e-13	-0.401016	0.116	0.283	3.41269e-09
Ccser1	Ccser1	1.45857e-12	-0.402878	0.217	0.416	3.70463e-08
Tmpo	Tmpo	1.6204e-14	-0.403386	0.089	0.251	4.11565e-10
Ep300	Ep300	9.43941e-13	-0.403391	0.242	0.455	2.39752e-08
R3hdm2	R3hdm2	8.48864e-14	-0.403525	0.345	0.575	2.15603e-09
Tmem131	Tmem131	4.28253e-17	-0.40392	0.202	0.44	1.08772e-12
Sos2	Sos2	2.37506e-14	-0.404867	0.265	0.507	6.03241e-10
Rev3l	Rev3l	1.26118e-14	-0.405331	0.221	0.439	3.20328e-10
Cerk	Cerk	8.56579e-12	-0.406098	0.111	0.262	2.17562e-07
Zfand6	Zfand6	2.82844e-13	-0.406504	0.277	0.495	7.18394e-09
Arrb1	Arrb1	1.29643e-14	-0.406912	0.283	0.523	3.29281e-10
Calcrl	Calcrl	1.10901e-12	-0.407729	0.045	0.162	2.81677e-08
Lmo4	Lmo4	1.54631e-14	-0.40774	0.181	0.39	3.92747e-10
Ikzf2	Ikzf2	1.95542e-11	-0.407741	0.169	0.342	4.96658e-07
Ambra1	Ambra1	7.16296e-13	-0.407969	0.367	0.601	1.81932e-08
Neo1	Neo1	7.76684e-13	-0.40883	0.132	0.301	1.9727e-08
Mdfic	Mdfic	7.69178e-13	-0.408924	0.192	0.381	1.95363e-08
Ttbk2	Ttbk2	1.53182e-11	-0.410105	0.161	0.33	3.89066e-07
Srsf7	Srsf7	3.25853e-11	-0.410875	0.089	0.224	8.27633e-07
Kmt2a	Kmt2a	1.4212e-15	-0.411169	0.19	0.419	3.6097e-11
AABR07051551.1	AABR07051551.1	2.34488e-12	-0.412526	0.047	0.163	5.95575e-08
Col4a5	Col4a5	7.72935e-16	-0.412754	0.506	0.812	1.96318e-11
Heatr5a	Heatr5a	1.3359e-13	-0.413227	0.152	0.334	3.39304e-09
Malt1	Malt1	2.53895e-14	-0.413862	0.148	0.337	6.44867e-10
Cxadr	Cxadr	3.90559e-15	-0.413867	0.147	0.34	9.91981e-11
Gask1b	Gask1b	3.25394e-13	-0.413963	0.356	0.59	8.26468e-09
AABR07047062.1	AABR07047062.1	1.82057e-11	-0.415383	0.085	0.218	4.62408e-07
Pabpn1	Pabpn1	5.20483e-18	-0.415966	0.246	0.505	1.32198e-13
Phlpp1	Phlpp1	1.30812e-15	-0.416328	0.228	0.461	3.3225e-11
Rarg	Rarg	3.93517e-16	-0.416992	0.08	0.25	9.99495e-12
Dtna	Dtna	1.1662e-14	-0.41745	0.269	0.51	2.96204e-10
Phip	Phip	4.68677e-15	-0.420205	0.232	0.455	1.19039e-10
Zfp385d	Zfp385d	1.36664e-11	-0.420607	0.022	0.11	3.47112e-07
Cd55	Cd55	9.04693e-13	-0.420709	0.101	0.251	2.29783e-08
Arid3b	Arid3b	2.55778e-13	-0.420918	0.254	0.472	6.49649e-09
Ptpn13	Ptpn13	9.54011e-17	-0.421906	0.595	0.887	2.42309e-12
Slc25a36	Slc25a36	2.28392e-14	-0.422741	0.135	0.316	5.80093e-10
Arhgap29	Arhgap29	7.41914e-18	-0.424046	0.638	0.924	1.88439e-13
Yap1	Yap1	4.08928e-15	-0.424085	0.291	0.558	1.03864e-10
Hhip	Hhip	1.24783e-12	-0.424754	0.018	0.109	3.16937e-08
Lekr1	Lekr1	1.8087e-12	-0.424922	0.142	0.309	4.59393e-08
Jazf1	Jazf1	6.14437e-11	-0.425738	0.198	0.371	1.56061e-06
Tspan2	Tspan2	1.04403e-15	-0.426087	0.175	0.389	2.65173e-11
Ubr3	Ubr3	1.71218e-18	-0.426101	0.358	0.654	4.34876e-14
Ago3	Ago3	4.72227e-12	-0.427308	0.123	0.278	1.19941e-07
Dhx36	Dhx36	8.54808e-16	-0.427399	0.223	0.454	2.17113e-11
Pdlim1	Pdlim1	1.95179e-11	-0.428446	0.186	0.36	4.95736e-07
Syne3	Syne3	1.12128e-15	-0.429463	0.104	0.281	2.84794e-11
Clip2	Clip2	1.74248e-13	-0.429575	0.046	0.169	4.42572e-09
Fbxl5	Fbxl5	8.01737e-19	-0.429731	0.194	0.445	2.03633e-14
Myo9a	Myo9a	1.52432e-16	-0.429811	0.266	0.523	3.87161e-12
Fermt2	Fermt2	7.1098e-17	-0.430361	0.475	0.77	1.80582e-12
Smarca2	Smarca2	3.36885e-14	-0.430505	0.215	0.424	8.55653e-10
Sclt1	Sclt1	1.12802e-14	-0.430689	0.152	0.348	2.86507e-10
Pnisr	Pnisr	1.99587e-16	-0.431408	0.453	0.74	5.06932e-12
Zswim6	Zswim6	7.72379e-14	-0.431725	0.113	0.281	1.96177e-09
Kremen1	Kremen1	2.59098e-14	-0.432015	0.211	0.422	6.58082e-10
C1galt1	C1galt1	4.23209e-21	-0.432841	0.085	0.293	1.07491e-16
Fam193a	Fam193a	1.77819e-16	-0.433164	0.298	0.563	4.51642e-12
Rbfox2	Rbfox2	1.09838e-16	-0.433297	0.267	0.523	2.78979e-12
Mysm1	Mysm1	3.3378e-13	-0.433357	0.159	0.342	8.47767e-09
Zfr	Zfr	3.68292e-18	-0.433575	0.343	0.631	9.35424e-14
Csnk1g3	Csnk1g3	9.33151e-15	-0.433665	0.224	0.452	2.37011e-10
Gnaq	Gnaq	1.85434e-15	-0.433948	0.355	0.613	4.70985e-11
Rock2	Rock2	9.41665e-17	-0.434225	0.3	0.572	2.39173e-12
Cdc42bpa	Cdc42bpa	2.95278e-17	-0.435473	0.32	0.579	7.49977e-13
Kmt2e	Kmt2e	2.11271e-17	-0.435585	0.464	0.764	5.36608e-13
Ero1b	Ero1b	5.34637e-13	-0.440281	0.15	0.327	1.35793e-08
Papola	Papola	2.84893e-16	-0.441012	0.358	0.635	7.23601e-12
Pxk	Pxk	4.64758e-16	-0.442081	0.395	0.681	1.18044e-11
Clic3	Clic3	4.73923e-19	-0.442273	0.405	0.725	1.20372e-14
Tcf7l1	Tcf7l1	5.04519e-18	-0.443337	0.336	0.62	1.28143e-13
Tmtc1	Tmtc1	7.45701e-15	-0.444166	0.382	0.646	1.89401e-10
Krit1	Krit1	8.14837e-20	-0.446275	0.15	0.387	2.0696e-15
Gja3	Gja3	9.15419e-13	-0.446444	0.143	0.318	2.32507e-08
Mcu	Mcu	3.85183e-16	-0.446486	0.429	0.71	9.78327e-12
Spats2l	Spats2l	1.44205e-15	-0.44691	0.367	0.62	3.66266e-11
Gpbp1	Gpbp1	1.25548e-19	-0.447984	0.202	0.466	3.1888e-15
Bin2	Bin2	4.25547e-16	-0.44803	0.063	0.221	1.08085e-11
Filip1l	Filip1l	2.35319e-17	-0.448799	0.123	0.327	5.97688e-13
Tanc1	Tanc1	7.11307e-18	-0.450446	0.382	0.67	1.80665e-13
Fam172a	Fam172a	1.92712e-16	-0.451764	0.397	0.679	4.8947e-12
Megf9	Megf9	7.12337e-15	-0.453242	0.186	0.395	1.80926e-10
Mtcl1	Mtcl1	2.88377e-14	-0.453922	0.124	0.301	7.32448e-10
Cobl	Cobl	6.9864e-12	-0.454938	0.157	0.325	1.77447e-07
Setx	Setx	2.64554e-16	-0.45591	0.138	0.334	6.7194e-12
Mylip	Mylip	7.78921e-14	-0.457083	0.05	0.179	1.97838e-09
Map4	Map4	5.46693e-17	-0.457085	0.301	0.563	1.38854e-12
Usp32	Usp32	3.46844e-18	-0.457582	0.225	0.477	8.80948e-14
Mertk	Mertk	4.81502e-22	-0.458075	0.707	0.977	1.22297e-17
Zbtb46	Zbtb46	1.37656e-15	-0.458525	0.128	0.321	3.49632e-11
Fxr1	Fxr1	4.17737e-16	-0.458897	0.189	0.415	1.06101e-11
Vegfa	Vegfa	1.76899e-25	-0.459214	0.753	0.991	4.49306e-21
Sgip1	Sgip1	1.87037e-18	-0.459377	0.675	0.967	4.75054e-14
Srsf11	Srsf11	7.84219e-17	-0.460381	0.265	0.516	1.99184e-12
Trim3	Trim3	1.14652e-12	-0.460818	0.113	0.269	2.91203e-08
Pkig	Pkig	5.22419e-13	-0.461039	0.143	0.318	1.32689e-08
Micu1	Micu1	6.21613e-13	-0.46123	0.328	0.552	1.57883e-08
Xpo7	Xpo7	4.52292e-14	-0.461693	0.189	0.386	1.14878e-09
Trappc9	Trappc9	5.20592e-14	-0.463752	0.182	0.377	1.32225e-09
Gfod1	Gfod1	4.47126e-12	-0.463896	0.189	0.366	1.13565e-07
Fmnl2	Fmnl2	6.833e-14	-0.464035	0.329	0.554	1.73551e-09
Erc1	Erc1	2.4978e-18	-0.46457	0.344	0.637	6.34416e-14
Vps13a	Vps13a	2.1688e-15	-0.464741	0.34	0.598	5.50852e-11
Serinc5	Serinc5	3.00394e-18	-0.465843	0.289	0.563	7.6297e-14
B3galt2	B3galt2	1.87564e-17	-0.465913	0.12	0.322	4.76394e-13
Slc44a2	Slc44a2	5.15432e-17	-0.465948	0.115	0.312	1.30915e-12
Zbtb10	Zbtb10	1.14024e-13	-0.466776	0.119	0.287	2.89609e-09
Arhgef28	Arhgef28	1.11435e-16	-0.467117	0.532	0.802	2.83033e-12
Rab6a	Rab6a	2.36851e-18	-0.467654	0.148	0.365	6.01579e-14
Prpf39	Prpf39	9.9762e-17	-0.468626	0.178	0.399	2.53385e-12
Mob2	Mob2	2.23456e-18	-0.470209	0.213	0.463	5.67555e-14
Mpdz	Mpdz	1.14753e-16	-0.471239	0.134	0.337	2.91461e-12
Lrp6	Lrp6	4.05333e-17	-0.47244	0.255	0.51	1.02951e-12
Map1b	Map1b	1.04796e-12	-0.472481	0.239	0.44	2.66171e-08
Cblb	Cblb	2.14244e-20	-0.473071	0.556	0.873	5.44158e-16
Gab1	Gab1	6.92799e-17	-0.47319	0.27	0.525	1.75964e-12
Zfp185	Zfp185	5.48036e-15	-0.473396	0.086	0.247	1.39196e-10
Zfp110	Zfp110	1.77431e-14	-0.473601	0.154	0.34	4.50657e-10
Stag1	Stag1	7.7834e-20	-0.474314	0.341	0.638	1.9769e-15
Ripor1	Ripor1	1.00726e-21	-0.474782	0.556	0.868	2.55833e-17
Pogz	Pogz	1.83433e-15	-0.477454	0.154	0.354	4.65902e-11
Piezo1	Piezo1	6.50082e-19	-0.478926	0.27	0.54	1.65114e-14
Ppm1h	Ppm1h	1.69491e-19	-0.480173	0.547	0.841	4.30489e-15
Fbxl4	Fbxl4	3.15931e-16	-0.481272	0.144	0.346	8.02433e-12
Nfat5	Nfat5	5.19436e-17	-0.481713	0.413	0.684	1.31932e-12
Kcnab1	Kcnab1	1.10506e-23	-0.48218	0.591	0.911	2.80673e-19
Atf7	Atf7	2.72797e-16	-0.482361	0.2	0.418	6.92878e-12
Ets1	Ets1	2.72031e-20	-0.482588	0.236	0.51	6.90932e-16
Slf2	Slf2	3.59527e-15	-0.483918	0.296	0.531	9.13162e-11
Fgfr2	Fgfr2	2.99609e-17	-0.484077	0.262	0.52	7.60978e-13
Tmod2	Tmod2	3.25426e-22	-0.484521	0.54	0.882	8.26548e-18
Tpd52l1	Tpd52l1	6.00435e-15	-0.4856	0.162	0.36	1.52505e-10
Smchd1	Smchd1	1.05894e-15	-0.486591	0.232	0.458	2.68959e-11
Lrrk1	Lrrk1	4.01516e-19	-0.486972	0.246	0.508	1.01981e-14
Lrch1	Lrch1	1.54488e-18	-0.489808	0.282	0.555	3.92384e-14
Eml4	Eml4	5.80088e-21	-0.490342	0.484	0.793	1.47337e-16
Lpl	Lpl	4.95772e-18	-0.49078	0.009	0.123	1.25921e-13
Phactr4	Phactr4	6.10145e-21	-0.492099	0.549	0.859	1.54971e-16
Mib1	Mib1	1.2015e-16	-0.49225	0.282	0.531	3.05169e-12
Nebl	Nebl	4.7188e-26	-0.492449	0.692	0.994	1.19853e-21
Rab32	Rab32	3.80935e-20	-0.49263	0.08	0.277	9.67536e-16
Glcci1	Glcci1	5.07184e-16	-0.492658	0.412	0.67	1.2882e-11
Clk1	Clk1	1.39486e-18	-0.492765	0.239	0.501	3.5428e-14
Ptbp2	Ptbp2	1.16101e-18	-0.495655	0.243	0.496	2.94885e-14
Sox6	Sox6	1.52731e-20	-0.496643	0.525	0.847	3.87922e-16
Mllt10	Mllt10	4.34095e-18	-0.497793	0.321	0.596	1.10256e-13
Smo	Smo	2.46317e-17	-0.498302	0.151	0.365	6.25621e-13
Usp13	Usp13	9.11766e-15	-0.49936	0.306	0.534	2.31579e-10
Smad2	Smad2	1.02951e-18	-0.501485	0.239	0.493	2.61486e-14
Gsk3b	Gsk3b	1.55256e-20	-0.503249	0.336	0.64	3.94335e-16
Camta1	Camta1	5.25209e-17	-0.504204	0.161	0.378	1.33398e-12
Ehbp1	Ehbp1	3.20356e-17	-0.504351	0.155	0.369	8.13673e-13
Luzp1	Luzp1	2.17984e-19	-0.504517	0.269	0.545	5.53659e-15
Atf2	Atf2	5.53694e-17	-0.504851	0.154	0.365	1.40633e-12
Bmpr2	Bmpr2	2.76004e-17	-0.506751	0.327	0.593	7.01023e-13
Rbms1	Rbms1	1.18113e-22	-0.508251	0.537	0.874	2.99994e-18
Mbd2	Mbd2	1.29592e-18	-0.50892	0.364	0.648	3.29151e-14
Ldlrad4	Ldlrad4	1.16671e-13	-0.508989	0.368	0.605	2.96331e-09
Ssbp2	Ssbp2	4.79038e-18	-0.509414	0.449	0.722	1.21671e-13
Fam13b	Fam13b	1.4664e-21	-0.510593	0.308	0.601	3.72452e-17
RGD1562608	RGD1562608	3.7797e-17	-0.510734	0.179	0.399	9.60006e-13
Klf7	Klf7	1.06936e-14	-0.513011	0.123	0.3	2.71606e-10
Ccdc3	Ccdc3	5.23321e-12	-0.513035	0.227	0.415	1.32918e-07
Lats2	Lats2	4.52831e-19	-0.514441	0.224	0.478	1.15015e-14
Tulp4	Tulp4	2.43897e-18	-0.515704	0.255	0.52	6.19473e-14
Tom1l2	Tom1l2	6.14447e-20	-0.516357	0.35	0.635	1.56063e-15
Zcchc7	Zcchc7	7.75204e-21	-0.519192	0.413	0.711	1.96894e-16
Plxdc2	Plxdc2	4.32894e-22	-0.519697	0.57	0.862	1.09951e-17
Ankrd44	Ankrd44	3.51403e-21	-0.521359	0.544	0.856	8.92529e-17
Ddx17	Ddx17	9.93719e-21	-0.523639	0.416	0.719	2.52395e-16
Smad6	Smad6	2.19873e-18	-0.526704	0.275	0.537	5.58456e-14
Ptbp3	Ptbp3	5.90964e-23	-0.526712	0.503	0.821	1.50099e-18
Far1	Far1	1.90434e-20	-0.527391	0.14	0.374	4.83683e-16
Phc3	Phc3	9.77732e-17	-0.527483	0.223	0.449	2.48334e-12
Ajuba	Ajuba	4.88173e-18	-0.528035	0.135	0.346	1.23991e-13
Exph5	Exph5	1.00738e-17	-0.528688	0.239	0.489	2.55865e-13
Cd2ap	Cd2ap	7.04617e-23	-0.529055	0.572	0.853	1.78966e-18
Pde3b	Pde3b	2.44793e-16	-0.53254	0.229	0.457	6.21749e-12
Dnajb4	Dnajb4	9.30342e-20	-0.535131	0.113	0.325	2.36298e-15
Galnt10	Galnt10	1.01174e-21	-0.536847	0.178	0.443	2.56971e-17
Msrb3	Msrb3	3.77577e-19	-0.537182	0.289	0.576	9.59008e-15
Rbm6	Rbm6	3.09205e-21	-0.539482	0.331	0.628	7.85349e-17
AABR07032162.1	AABR07032162.1	1.45892e-20	-0.539547	0.206	0.47	3.70551e-16
Dock11	Dock11	8.06824e-15	-0.539722	0.07	0.218	2.04925e-10
Arl15	Arl15	8.54106e-22	-0.539895	0.598	0.874	2.16934e-17
Ptger4	Ptger4	3.94985e-14	-0.54023	0.051	0.18	1.00322e-09
Cttnbp2	Cttnbp2	2.12137e-18	-0.542034	0.382	0.646	5.38806e-14
Ogt	Ogt	2.52367e-23	-0.543713	0.545	0.862	6.40987e-19
Unc13b	Unc13b	3.21003e-16	-0.544236	0.197	0.41	8.15316e-12
Psd3	Psd3	5.95254e-24	-0.545226	0.583	0.888	1.51189e-19
Golim4	Golim4	3.55583e-22	-0.545801	0.494	0.794	9.03146e-18
Dcbld2	Dcbld2	3.53896e-20	-0.546851	0.244	0.514	8.9886e-16
LOC108349594	LOC108349594	1.67108e-19	-0.547054	0.174	0.41	4.24438e-15
Tmem164	Tmem164	1.02804e-18	-0.54768	0.31	0.589	2.61112e-14
Cdk19	Cdk19	4.19495e-18	-0.547864	0.177	0.404	1.06548e-13
Fyn	Fyn	1.85651e-27	-0.550686	0.671	0.983	4.71534e-23
Synj1	Synj1	2.10613e-19	-0.553707	0.215	0.472	5.34936e-15
Iqgap2	Iqgap2	1.27575e-30	-0.554185	0.742	0.982	3.24027e-26
Tgfbr3	Tgfbr3	2.09091e-24	-0.557198	0.418	0.74	5.3107e-20
Sema5a	Sema5a	9.38687e-26	-0.557362	0.644	0.933	2.38417e-21
Tle4	Tle4	4.09223e-20	-0.560122	0.345	0.616	1.03939e-15
Prkci	Prkci	3.26371e-21	-0.560466	0.147	0.384	8.28949e-17
Pan3	Pan3	1.96992e-23	-0.560851	0.356	0.681	5.00339e-19
Slc16a7	Slc16a7	1.77049e-14	-0.561059	0.138	0.319	4.49686e-10
Lrch3	Lrch3	2.16375e-21	-0.561736	0.36	0.657	5.4957e-17
Sema3c	Sema3c	1.59069e-15	-0.563966	0.184	0.386	4.0402e-11
Wt1	Wt1	1.51215e-26	-0.565469	0.636	0.939	3.84071e-22
Fam168a	Fam168a	1.22131e-16	-0.56777	0.27	0.502	3.102e-12
Dst	Dst	1.021e-26	-0.568327	0.672	0.938	2.59325e-22
Srgap2	Srgap2	2.12178e-24	-0.574022	0.435	0.766	5.38911e-20
Arhgap12	Arhgap12	4.45773e-24	-0.576975	0.258	0.558	1.13222e-19
Hs3st3b1	Hs3st3b1	4.85962e-17	-0.577085	0.148	0.352	1.2343e-12
Ildr2	Ildr2	5.93989e-18	-0.577474	0.173	0.393	1.50867e-13
Plekhh2	Plekhh2	1.46533e-24	-0.578703	0.426	0.749	3.72178e-20
Ptprd	Ptprd	1.12355e-27	-0.579203	0.68	0.93	2.85369e-23
Tcf21	Tcf21	4.3346e-18	-0.579328	0.117	0.318	1.10094e-13
Veph1	Veph1	8.51555e-19	-0.584456	0.29	0.551	2.16286e-14
Ptpn21	Ptpn21	1.03873e-22	-0.587228	0.2	0.478	2.63826e-18
Tmod3	Tmod3	1.55557e-19	-0.588893	0.291	0.56	3.951e-15
Lcor	Lcor	1.75552e-23	-0.589434	0.336	0.655	4.45886e-19
Tet2	Tet2	4.30826e-21	-0.591318	0.219	0.484	1.09425e-16
Scaper	Scaper	9.55601e-22	-0.591321	0.235	0.523	2.42713e-17
Fam126a	Fam126a	2.51642e-25	-0.591505	0.088	0.322	6.39145e-21
Fndc3b	Fndc3b	8.87557e-28	-0.592017	0.565	0.899	2.25431e-23
Ddx5	Ddx5	3.11991e-32	-0.596621	0.727	0.974	7.92427e-28
Wasl	Wasl	1.83758e-24	-0.598316	0.42	0.758	4.66727e-20
Setd5	Setd5	2.49793e-24	-0.598429	0.39	0.714	6.34449e-20
Plcb4	Plcb4	4.39292e-20	-0.599689	0.3	0.579	1.11576e-15
Ppp1r9a	Ppp1r9a	5.76361e-22	-0.602905	0.316	0.61	1.4639e-17
Tead1	Tead1	8.37134e-30	-0.603175	0.601	0.93	2.12624e-25
Eea1	Eea1	1.12704e-23	-0.603997	0.493	0.793	2.86257e-19
Osbpl9	Osbpl9	3.76867e-32	-0.604755	0.663	0.946	9.57205e-28
Nxn	Nxn	4.27134e-24	-0.607761	0.49	0.811	1.08488e-19
AABR07025295.1	AABR07025295.1	1.72639e-20	-0.609218	0.335	0.637	4.38485e-16
Sorcs1	Sorcs1	9.5333e-27	-0.610202	0.506	0.828	2.42136e-22
Mgat4a	Mgat4a	4.95106e-26	-0.610262	0.534	0.853	1.25752e-21
Negr1	Negr1	3.89418e-13	-0.610383	0.035	0.145	9.89083e-09
Atp10d	Atp10d	1.87803e-24	-0.613235	0.457	0.766	4.77001e-20
Tut4	Tut4	9.7241e-23	-0.613553	0.246	0.531	2.46982e-18
Pard3b	Pard3b	7.449e-38	-0.613756	0.757	1	1.89197e-33
Sox5	Sox5	6.32943e-24	-0.615746	0.32	0.648	1.60761e-19
Dock3	Dock3	1.97111e-20	-0.61673	0.221	0.478	5.00642e-16
Mpped2	Mpped2	2.76301e-16	-0.618215	0.039	0.174	7.01777e-12
Fnbp1l	Fnbp1l	3.43104e-29	-0.618449	0.529	0.871	8.71451e-25
Gab2	Gab2	1.19778e-23	-0.619612	0.44	0.749	3.04225e-19
Cep85l	Cep85l	1.1061e-23	-0.620859	0.12	0.359	2.80939e-19
Atp2c1	Atp2c1	1.98324e-19	-0.623849	0.09	0.28	5.03722e-15
Ugt8	Ugt8	7.4128e-26	-0.62417	0.19	0.48	1.88278e-21
Fam81a	Fam81a	2.84515e-27	-0.627544	0.489	0.82	7.22638e-23
Epb41l5	Epb41l5	7.83266e-29	-0.627724	0.498	0.834	1.98942e-24
Tdrp	Tdrp	1.57733e-23	-0.629717	0.063	0.268	4.00626e-19
Pde4b	Pde4b	2.60236e-30	-0.634445	0.526	0.879	6.60972e-26
Ptpro	Ptpro	4.12518e-43	-0.634533	0.796	0.998	1.04776e-38
P4ha1	P4ha1	6.76584e-23	-0.635845	0.158	0.41	1.71846e-18
AC134224.3	AC134224.3	2.72933e-63	-0.638982	0.953	1	6.93222e-59
Zbtb20	Zbtb20	1.16874e-31	-0.639823	0.707	0.938	2.96849e-27
Lgalsl	Lgalsl	2.58242e-23	-0.640627	0.099	0.322	6.55908e-19
Foxp1	Foxp1	6.51963e-24	-0.641844	0.393	0.716	1.65592e-19
AABR07010985.1	AABR07010985.1	1.47393e-21	-0.642737	0.077	0.274	3.74363e-17
Pias1	Pias1	2.59965e-24	-0.645427	0.271	0.569	6.60284e-20
Fchsd2	Fchsd2	1.4414e-24	-0.649232	0.484	0.79	3.66102e-20
Xkr4	Xkr4	2.98393e-18	-0.649647	0.278	0.522	7.57889e-14
Npr3	Npr3	5.59134e-25	-0.64984	0.262	0.575	1.42014e-20
C1qtnf7	C1qtnf7	1.25829e-15	-0.651357	0.15	0.339	3.19593e-11
Prrt2	Prrt2	8.34965e-29	-0.652577	0.005	0.171	2.12073e-24
Meis2	Meis2	1.58239e-25	-0.653572	0.457	0.779	4.0191e-21
Grk5	Grk5	3.04453e-30	-0.657951	0.561	0.884	7.7328e-26
Npepo	Npepo	4.73687e-36	-0.662044	0.564	0.927	1.20312e-31
Pak1	Pak1	2.81954e-24	-0.666345	0.359	0.66	7.16134e-20
Igf1r	Igf1r	2.22253e-28	-0.667488	0.502	0.828	5.64501e-24
Tmem150c	Tmem150c	2.08654e-24	-0.672714	0.367	0.67	5.2996e-20
Gpcpd1	Gpcpd1	3.74553e-21	-0.675892	0.205	0.46	9.51326e-17
Med12l	Med12l	1.93978e-34	-0.677451	0.599	0.938	4.92685e-30
Cdc14a	Cdc14a	1.35153e-40	-0.678274	0.686	0.988	3.43274e-36
AABR07034767.1	AABR07034767.1	2.56053e-24	-0.680651	0.231	0.525	6.50349e-20
Ptar1	Ptar1	3.03917e-24	-0.684603	0.247	0.534	7.71918e-20
Zfp521	Zfp521	1.89031e-35	-0.685517	0.524	0.868	4.80121e-31
Gulp1	Gulp1	2.83416e-18	-0.68618	0.148	0.36	7.19847e-14
Fam78b	Fam78b	2.95988e-20	-0.689551	0.139	0.362	7.51779e-16
Taf1d	Taf1d	2.75283e-23	-0.689833	0.109	0.34	6.9919e-19
Ccnt2	Ccnt2	3.05328e-28	-0.690749	0.309	0.641	7.75504e-24
Arhgap24	Arhgap24	3.07863e-41	-0.69141	0.709	0.976	7.8194e-37
Pde4dip	Pde4dip	4.07536e-26	-0.692641	0.364	0.696	1.0351e-21
Ptch1	Ptch1	6.1797e-31	-0.696218	0.466	0.806	1.56958e-26
Crim1	Crim1	1.12239e-27	-0.697236	0.572	0.877	2.85076e-23
Apba1	Apba1	5.42591e-26	-0.70012	0.339	0.652	1.37813e-21
Epha7	Epha7	1.10894e-20	-0.704991	0.142	0.363	2.81658e-16
Dclre1c	Dclre1c	2.22546e-29	-0.706729	0.304	0.64	5.65245e-25
Btrc	Btrc	1.01062e-25	-0.710395	0.298	0.604	2.56687e-21
Man1a1	Man1a1	5.34833e-27	-0.712642	0.447	0.769	1.35842e-22
Cdc42se2	Cdc42se2	3.07945e-25	-0.712836	0.27	0.584	7.8215e-21
Plce1	Plce1	5.22089e-44	-0.714139	0.669	0.988	1.32605e-39
Pawr	Pawr	2.07495e-28	-0.716319	0.34	0.673	5.27017e-24
Srgap1	Srgap1	2.0263e-45	-0.720848	0.676	0.988	5.14659e-41
Stx18	Stx18	1.7868e-25	-0.72095	0.325	0.628	4.53829e-21
Ell2	Ell2	3.68181e-24	-0.724566	0.158	0.415	9.35143e-20
Anxa1	Anxa1	8.73506e-27	-0.74321	0.281	0.602	2.21862e-22
Rbms3	Rbms3	7.92759e-47	-0.747144	0.69	0.983	2.01353e-42
Hecw2	Hecw2	3.6871e-22	-0.748759	0.155	0.396	9.36487e-18
Dock7	Dock7	1.20463e-33	-0.751158	0.356	0.725	3.05963e-29
Map2	Map2	2.64063e-29	-0.75125	0.32	0.66	6.70694e-25
Fancc	Fancc	4.84579e-22	-0.754132	0.291	0.564	1.23078e-17
Magi2	Magi2	5.97261e-50	-0.759962	0.687	0.995	1.51698e-45
Abcd4	Abcd4	2.07249e-35	-0.768659	0.333	0.703	5.26391e-31
Tmcc1	Tmcc1	2.07943e-26	-0.775166	0.343	0.641	5.28155e-22
Dock4	Dock4	1.78957e-38	-0.776712	0.46	0.823	4.54533e-34
Tpm1	Tpm1	1.76496e-30	-0.786786	0.475	0.814	4.48283e-26
Adamts18	Adamts18	1.33386e-20	-0.79138	0.02	0.16	3.38786e-16
Sema3e	Sema3e	2.6624e-40	-0.799553	0.568	0.897	6.76222e-36
Dnm3	Dnm3	1.90283e-32	-0.800123	0.107	0.393	4.833e-28
Plekha5	Plekha5	3.46282e-44	-0.800955	0.669	0.953	8.79522e-40
Myo5c	Myo5c	5.94205e-49	-0.802315	0.636	0.967	1.50922e-44
Nlk	Nlk	1.68266e-35	-0.803641	0.505	0.828	4.27378e-31
Nxpe3	Nxpe3	3.6879e-30	-0.808809	0.29	0.619	9.3669e-26
Mpp5	Mpp5	7.83928e-39	-0.809401	0.561	0.89	1.9911e-34
[truncated: 26 more rows]

## Sheet: Endo
	Endo__gene	p_val	avg_log2FC	pct.Obese	Pct.Lean	p_val_adj
Spp1	Spp1	0	2.6561	0.527	0.135	0
Pck1	Pck1	1.28732e-123	1.23931	0.532	0.306	3.26967e-119
AABR07000398.1	AABR07000398.1	8.13641e-186	1.2296	0.899	0.851	2.06657e-181
Cyp24a1	Cyp24a1	5.22822e-80	1.15439	0.159	0.039	1.32792e-75
Ptn	Ptn	7.54733e-47	1.07219	0.17	0.069	1.91695e-42
Slc4a4	Slc4a4	3.57698e-72	1.05075	0.463	0.301	9.08518e-68
Mt1	Mt1	5.62522e-40	1.01952	0.212	0.109	1.42875e-35
Clu	Clu	8.62336e-43	1.01122	0.252	0.142	2.19025e-38
Cp	Cp	5.69128e-49	1.00511	0.175	0.071	1.44553e-44
Mt-atp8	Mt-atp8	7.91211e-62	0.975398	0.532	0.403	2.0096e-57
Apoe	Apoe	1.95486e-23	0.974382	0.202	0.126	4.96515e-19
Mt2A	Mt2A	1.19115e-38	0.968166	0.271	0.163	3.0254e-34
AABR07015057.1	AABR07015057.1	2.21174e-57	0.920881	0.107	0.024	5.6176e-53
Spink1l	Spink1l	1.49603e-35	0.9178	0.155	0.07	3.79978e-31
Rimbp2	Rimbp2	2.33227e-37	0.906896	0.144	0.06	5.92374e-33
Mgp	Mgp	1.38545e-38	0.902484	0.131	0.049	3.5189e-34
LOC100364435	LOC100364435	8.45208e-27	0.899937	0.132	0.063	2.14674e-22
Plxna4	Plxna4	3.25063e-38	0.884558	0.241	0.133	8.25628e-34
Slc5a12	Slc5a12	1.96056e-37	0.863352	0.154	0.067	4.97963e-33
Slc13a1	Slc13a1	3.42295e-30	0.852817	0.338	0.246	8.69395e-26
Slc12a3	Slc12a3	3.42602e-24	0.842502	0.331	0.251	8.70176e-20
Vdr	Vdr	2.02858e-30	0.818701	0.123	0.052	5.1524e-26
Mt-nd6	Mt-nd6	2.84115e-27	0.807084	0.248	0.16	7.21624e-23
Adamtsl2	Adamtsl2	1.16152e-28	0.788664	0.212	0.122	2.95013e-24
Ctsb	Ctsb	5.81978e-18	0.783203	0.242	0.175	1.47817e-13
Ca12	Ca12	4.93326e-21	0.763354	0.433	0.38	1.253e-16
Tmem52b	Tmem52b	9.44512e-26	0.761508	0.211	0.128	2.39897e-21
Calb1	Calb1	1.97674e-21	0.753347	0.174	0.105	5.02072e-17
Ror2	Ror2	5.64716e-25	0.737163	0.244	0.157	1.43432e-20
Fkbp5	Fkbp5	7.62668e-18	0.696856	0.127	0.071	1.9371e-13
Kctd1	Kctd1	2.20317e-13	0.696321	0.148	0.098	5.59583e-09
Vcam1	Vcam1	4.97317e-13	0.696313	0.12	0.073	1.26313e-08
Gpx1	Gpx1	7.51716e-13	0.692754	0.213	0.16	1.90928e-08
Klhl29	Klhl29	7.73076e-18	0.691701	0.202	0.136	1.96353e-13
Sgk1	Sgk1	5.76638e-18	0.691534	0.235	0.165	1.4646e-13
Ndrg1	Ndrg1	3.36032e-21	0.678828	0.397	0.33	8.53488e-17
Slc8a1	Slc8a1	1.6837e-19	0.672483	0.548	0.533	4.27642e-15
Sparc	Sparc	4.44116e-11	0.669572	0.265	0.221	1.12801e-06
Ptprj	Ptprj	6.7986e-09	0.657127	0.218	0.175	0.000172678
Dgkg	Dgkg	5.39666e-14	0.612545	0.114	0.067	1.3707e-09
Chst11	Chst11	3.46984e-20	0.608635	0.498	0.462	8.81305e-16
Syn3	Syn3	1.74775e-08	0.595756	0.153	0.113	0.000443912
Col4a1	Col4a1	3.86549e-19	0.595337	0.419	0.359	9.81795e-15
Ctsl	Ctsl	0.011471	0.595079	0.237	0.235	1
Smad6	Smad6	2.42991e-09	0.594701	0.23	0.187	6.17172e-05
Lgmn	Lgmn	8.92354e-10	0.586724	0.235	0.193	2.26649e-05
Il1r1	Il1r1	3.76708e-07	0.574219	0.344	0.322	0.00956801
Gpx3	Gpx3	4.83278e-12	0.574064	0.602	0.622	1.22748e-07
Snx29	Snx29	1.95408e-11	0.567852	0.424	0.396	4.96317e-07
Tsc22d1	Tsc22d1	1.6033e-14	0.563837	0.338	0.287	4.07222e-10
Ctsd	Ctsd	2.20793e-08	0.556687	0.185	0.146	0.000560791
Cd74	Cd74	1.89587e-09	0.544538	0.164	0.121	4.81531e-05
Scly	Scly	1.04785e-06	0.539613	0.154	0.12	0.0266145
Klhl3	Klhl3	7.36878e-09	0.539372	0.184	0.143	0.00018716
Nav1	Nav1	1.50866e-17	0.534239	0.447	0.392	3.83184e-13
Ppara	Ppara	5.02978e-12	0.531619	0.11	0.066	1.27751e-07
Slc34a1	Slc34a1	1.04912e-11	0.530204	0.405	0.343	2.66467e-07
Tmsb4x	Tmsb4x	0.00022165	0.530143	0.264	0.253	1
Srgap1	Srgap1	4.5545e-13	0.527302	0.246	0.187	1.1568e-08
Itga9	Itga9	1.52534e-08	0.525937	0.221	0.181	0.00038742
Myof	Myof	9.15862e-07	0.523313	0.206	0.172	0.023262
Slc22a6	Slc22a6	4.14842e-10	0.521051	0.219	0.169	1.05366e-05
Trabd2b	Trabd2b	2.06353e-06	0.518869	0.283	0.258	0.0524117
Pmepa1	Pmepa1	1.60492e-08	0.504835	0.15	0.11	0.000407633
Slc6a6	Slc6a6	2.19637e-07	0.504686	0.218	0.179	0.00557855
Cmip	Cmip	7.70072e-26	0.496274	0.618	0.579	1.95591e-21
Lipe	Lipe	7.40365e-11	0.496059	0.166	0.117	1.88045e-06
Col18a1	Col18a1	9.70204e-06	0.494539	0.15	0.121	0.246422
Dram1	Dram1	8.28375e-11	0.489619	0.172	0.123	2.10399e-06
Acer2	Acer2	4.95691e-21	0.489432	0.56	0.509	1.25901e-16
Xdh	Xdh	1.72263e-07	0.484463	0.251	0.214	0.00437532
Kdr	Kdr	7.67954e-16	0.484097	0.478	0.43	1.95053e-11
Pde9a	Pde9a	1.51023e-07	0.483801	0.11	0.077	0.00383584
Arnt2	Arnt2	0.00022617	0.477105	0.107	0.085	1
Sorbs2	Sorbs2	2.81025e-05	0.470718	0.231	0.206	0.713776
Il6st	Il6st	8.17664e-06	0.464735	0.165	0.135	0.207679
Mtch1	Mtch1	9.29761e-05	0.462649	0.163	0.139	1
Susd6	Susd6	2.93026e-10	0.459636	0.431	0.414	7.44258e-06
Slc22a8	Slc22a8	8.53821e-07	0.458419	0.137	0.103	0.0216862
Setbp1	Setbp1	0.00056114	0.451485	0.16	0.139	1
Srrm2	Srrm2	4.44362e-07	0.450012	0.524	0.537	0.0112863
Shroom4	Shroom4	2.50772e-09	0.446223	0.428	0.411	6.36937e-05
Ca8	Ca8	0.0116533	0.445439	0.184	0.172	1
Slc9a3r2	Slc9a3r2	4.09279e-07	0.443008	0.273	0.242	0.0103953
Rab11fip3	Rab11fip3	0.0031498	0.433731	0.233	0.224	1
Col4a2	Col4a2	5.77795e-05	0.431694	0.15	0.123	1
Zfp622	Zfp622	6.21245e-05	0.431087	0.175	0.149	1
Mcf2l	Mcf2l	1.80548e-07	0.430301	0.419	0.402	0.00458575
Id1	Id1	1.53067e-05	0.430291	0.13	0.102	0.388774
B2m	B2m	0.99149	0.426681	0.376	0.436	1
Aldob	Aldob	2.73181e-11	0.422981	0.596	0.61	6.93851e-07
Ctsa	Ctsa	0.00488997	0.422717	0.158	0.143	1
Prickle2	Prickle2	0.000259102	0.422548	0.142	0.12	1
G6pc	G6pc	0.00216375	0.420694	0.167	0.149	1
Clic5	Clic5	0.000117006	0.420436	0.362	0.353	1
Eln	Eln	0.127587	0.416728	0.121	0.114	1
B4galt6	B4galt6	1.15547e-06	0.413971	0.221	0.185	0.0293478
Clmn	Clmn	0.000333531	0.411611	0.128	0.106	1
Tmprss2	Tmprss2	0.000527901	0.406785	0.158	0.136	1
Slc29a1	Slc29a1	1.60035e-07	0.405065	0.177	0.137	0.00406473
Insyn2a	Insyn2a	2.4069e-05	0.403573	0.106	0.08	0.611329
Nebl	Nebl	0.0330189	0.402579	0.249	0.243	1
Heg1	Heg1	1.86035e-11	0.402501	0.551	0.546	4.7251e-07
Dap	Dap	0.000115175	0.398872	0.121	0.096	1
AABR07073181.1	AABR07073181.1	4.69907e-05	0.395362	0.207	0.179	1
Sipa1l2	Sipa1l2	0.031445	0.39435	0.132	0.121	1
Epas1	Epas1	5.47147e-09	0.392723	0.515	0.509	0.00013897
Sbno2	Sbno2	4.07978e-05	0.3907	0.133	0.106	1
Tpm1	Tpm1	0.00389681	0.387254	0.188	0.173	1
Ets1	Ets1	7.58544e-06	0.386924	0.383	0.375	0.192663
Iqgap2	Iqgap2	0.00949012	0.385262	0.149	0.136	1
AABR07004221.2	AABR07004221.2	0.000446146	0.384916	0.121	0.098	1
Tns1	Tns1	3.98255e-08	0.380969	0.536	0.543	0.00101153
Ramp3	Ramp3	0.000325596	0.378912	0.195	0.171	1
Gcnt2	Gcnt2	2.29607e-06	0.378521	0.357	0.333	0.0583179
Mgmt	Mgmt	0.00172635	0.375362	0.148	0.128	1
Mt-nd5	Mt-nd5	6.08049e-05	0.374041	0.469	0.483	1
Srsf5	Srsf5	0.00297879	0.373177	0.236	0.225	1
Actb	Actb	0.00188619	0.373017	0.261	0.251	1
Eps8	Eps8	0.000742613	0.372945	0.231	0.212	1
Atp8b1	Atp8b1	0.000148178	0.368986	0.122	0.098	1
Xylb	Xylb	0.000471873	0.367625	0.137	0.115	1
AABR07035916.1	AABR07035916.1	0.00842647	0.366583	0.134	0.117	1
Rpl37	Rpl37	0.00352277	0.364485	0.131	0.113	1
LOC108351137.1	LOC108351137.1	0.0261584	0.364472	0.143	0.132	1
Mcam	Mcam	0.00125827	0.36268	0.134	0.114	1
Flt1	Flt1	2.62729e-18	0.36188	0.789	0.795	6.67306e-14
Zfp629	Zfp629	0.00465107	0.361749	0.2	0.186	1
Cyp2c23	Cyp2c23	0.04087	0.357822	0.315	0.324	1
Podxl	Podxl	0.00042252	0.357759	0.393	0.399	1
Rgcc	Rgcc	0.00176485	0.35752	0.298	0.286	1
Spns2	Spns2	0.00250051	0.357459	0.15	0.131	1
Slc7a7	Slc7a7	0.00236757	0.356097	0.118	0.1	1
Cald1	Cald1	0.00406718	0.354515	0.315	0.319	1
Aff3	Aff3	0.00102	0.354398	0.257	0.235	1
Itgav	Itgav	0.0133337	0.352747	0.172	0.159	1
Zfhx3	Zfhx3	0.00313232	0.35074	0.335	0.336	1
Svil	Svil	0.0257831	0.350409	0.129	0.117	1
Ank3	Ank3	0.00076055	0.349544	0.383	0.386	1
Adcy4	Adcy4	0.00234659	0.346418	0.114	0.096	1
Map3k5	Map3k5	0.00712476	0.34456	0.257	0.252	1
Rai14	Rai14	0.000450007	0.343834	0.435	0.448	1
Dkk2	Dkk2	0.0481959	0.343143	0.116	0.103	1
Ralgapa2	Ralgapa2	0.105649	0.342769	0.28	0.294	1
Hecw2	Hecw2	0.0507047	0.340967	0.386	0.405	1
Cubn	Cubn	0.00144526	0.338814	0.196	0.177	1
Ctsh	Ctsh	0.00224192	0.336762	0.173	0.154	1
Plcb1	Plcb1	3.11869e-07	0.33637	0.448	0.421	0.00792117
Wsb1	Wsb1	0.0297049	0.334432	0.145	0.135	1
Magi1	Magi1	0.113836	0.331821	0.217	0.217	1
Rpl27a	Rpl27a	0.0667107	0.331686	0.202	0.198	1
Cemip2	Cemip2	0.301873	0.330711	0.253	0.266	1
Myo18a	Myo18a	0.00433712	0.33052	0.325	0.33	1
Lamp1	Lamp1	0.216195	0.330505	0.279	0.298	1
P2rx7	P2rx7	0.00542354	0.327624	0.34	0.339	1
Resf1	Resf1	0.0149395	0.3276	0.379	0.394	1
Lama4	Lama4	0.0135912	0.326118	0.118	0.103	1
Adarb1	Adarb1	0.057354	0.3247	0.254	0.256	1
Timp3	Timp3	4.28057e-06	0.324607	0.435	0.417	0.108722
Sergef	Sergef	0.040314	0.323689	0.134	0.124	1
Psap	Psap	0.395092	0.321594	0.213	0.22	1
Galnt18	Galnt18	0.0124804	0.321256	0.3	0.295	1
Slc12a7	Slc12a7	0.0160936	0.320625	0.126	0.112	1
Mdfic	Mdfic	0.0647092	0.319147	0.218	0.216	1
Glis3	Glis3	0.0757835	0.318943	0.315	0.331	1
Galnt10	Galnt10	0.0211707	0.317457	0.275	0.272	1
Anxa3	Anxa3	0.183697	0.316125	0.135	0.13	1
Dlc1	Dlc1	1.54934e-05	0.314368	0.518	0.533	0.393517
Rnf144a	Rnf144a	0.113091	0.314114	0.172	0.165	1
Nrp1	Nrp1	0.466189	0.313905	0.234	0.245	1
Nrp2	Nrp2	0.242164	0.313621	0.283	0.293	1
Rplp1	Rplp1	0.647384	0.31282	0.331	0.367	1
Ankrd33b	Ankrd33b	0.110827	0.312322	0.119	0.112	1
Ltbp1	Ltbp1	0.0166505	0.311345	0.344	0.343	1
AABR07002677.2	AABR07002677.2	0.0526747	0.311262	0.168	0.16	1
Plekha7	Plekha7	0.138162	0.308347	0.115	0.109	1
Nostrin	Nostrin	0.0136829	0.30828	0.204	0.191	1
Golim4	Golim4	0.00867597	0.308107	0.192	0.179	1
Gabarapl1	Gabarapl1	0.121318	0.307754	0.184	0.181	1
Snx24	Snx24	0.55405	0.307468	0.183	0.191	1
Apol3	Apol3	0.010604	0.306505	0.133	0.118	1
Itga1	Itga1	0.00229844	0.305383	0.419	0.436	1
Ada	Ada	0.000974788	0.302548	0.112	0.091	1
Cd81	Cd81	0.137735	0.301979	0.158	0.154	1
Mapt	Mapt	3.40959e-06	0.300719	0.443	0.434	0.0866001
Kat14	Kat14	0.0669592	0.300207	0.103	0.093	1
Rrbp1	Rrbp1	0.00257056	0.299833	0.359	0.362	1
Tbc1d22a	Tbc1d22a	0.0357977	0.299736	0.154	0.143	1
Arhgap10	Arhgap10	0.0950776	0.298749	0.148	0.142	1
Lyn	Lyn	0.0260859	0.298096	0.343	0.351	1
Agap1	Agap1	0.00365133	0.297712	0.37	0.377	1
Ldlrad3	Ldlrad3	0.0455714	0.297423	0.11	0.099	1
Atp6v0a4	Atp6v0a4	0.00444237	0.297338	0.267	0.258	1
Arl15	Arl15	2.66151e-09	0.297233	0.668	0.664	6.75996e-05
Rps13	Rps13	0.178505	0.296322	0.106	0.1	1
Adamts9	Adamts9	0.453639	0.295272	0.138	0.139	1
Msra	Msra	0.0874938	0.295123	0.245	0.248	1
Caln1	Caln1	0.2947	0.294781	0.145	0.145	1
Abcc4	Abcc4	0.103322	0.294612	0.232	0.233	1
Slco3a1	Slco3a1	0.00363229	0.294114	0.366	0.367	1
Pde7b	Pde7b	0.000194796	0.29387	0.518	0.533	1
Hipk2	Hipk2	0.0025485	0.293807	0.415	0.43	1
Zfp827	Zfp827	0.0690338	0.29371	0.114	0.104	1
Tmem51	Tmem51	0.117504	0.293635	0.11	0.103	1
Ccdc141	Ccdc141	0.0158815	0.292828	0.173	0.159	1
RT1-A1	RT1-A1	0.734734	0.291167	0.332	0.383	1
Ccdc88c	Ccdc88c	0.301985	0.290788	0.112	0.109	1
Rtn4	Rtn4	0.223551	0.290414	0.195	0.198	1
Clcnkb	Clcnkb	0.17029	0.290156	0.144	0.14	1
Iqcg	Iqcg	0.0351175	0.289592	0.114	0.102	1
Mt-co3	Mt-co3	1.82881e-14	0.28928	0.571	0.492	4.645e-10
Rpl31	Rpl31	0.144594	0.287196	0.109	0.103	1
Kl	Kl	0.045312	0.28702	0.113	0.102	1
Bach2	Bach2	0.0698679	0.283835	0.272	0.274	1
Hmg20b	Hmg20b	0.0321095	0.28174	0.123	0.11	1
Tmem26	Tmem26	0.00474104	0.279248	0.131	0.112	1
Rpl13	Rpl13	0.467037	0.27759	0.204	0.212	1
Scpep1	Scpep1	0.704565	0.27672	0.189	0.201	1
Flt4	Flt4	0.821283	0.275592	0.174	0.188	1
Gse1	Gse1	0.429863	0.275585	0.159	0.161	1
Cpne8	Cpne8	0.792416	0.274367	0.273	0.309	1
Clec16a	Clec16a	0.299639	0.273991	0.153	0.153	1
Afdn	Afdn	0.0557786	0.273022	0.36	0.382	1
Chd7	Chd7	0.215652	0.272328	0.137	0.134	1
Rpl36	Rpl36	0.159744	0.26968	0.202	0.201	1
Ncor2	Ncor2	0.970028	0.269668	0.195	0.211	1
Slc43a3	Slc43a3	0.209822	0.268999	0.179	0.178	1
Hexa	Hexa	0.378202	0.268773	0.134	0.134	1
Hdac9	Hdac9	0.0748943	0.268376	0.298	0.301	1
Frmd4b	Frmd4b	0.013484	0.268067	0.412	0.428	1
Zeb2	Zeb2	0.120723	0.267687	0.165	0.159	1
Rpl19	Rpl19	0.833838	0.267591	0.257	0.279	1
Ephb4	Ephb4	0.0569376	0.266781	0.21	0.204	1
Sptlc2	Sptlc2	0.141543	0.265916	0.272	0.281	1
Plpp1	Plpp1	0.000309567	0.264381	0.633	0.673	1
Il33	Il33	0.103276	0.263519	0.109	0.101	1
Bicc1	Bicc1	0.818698	0.263344	0.188	0.2	1
Ece1	Ece1	0.347161	0.262932	0.262	0.276	1
Akap2	Akap2	0.0384914	0.260134	0.272	0.275	1
St3gal1	St3gal1	0.323612	0.259541	0.172	0.174	1
Wnk1	Wnk1	0.00325909	0.258706	0.56	0.598	1
Pth1r	Pth1r	0.622519	0.255901	0.142	0.146	1
Srebf2	Srebf2	0.104871	0.255527	0.151	0.143	1
Rapgef4	Rapgef4	0.000153208	0.253974	0.529	0.542	1
Rgs3	Rgs3	0.57896	0.252519	0.282	0.303	1
RGD1309104	RGD1309104	0.930181	0.252044	0.289	0.319	1
Bmp6	Bmp6	0.00691443	0.251919	0.122	0.104	1
Mical3	Mical3	0.208914	0.251435	0.238	0.244	1
Adgre5	Adgre5	0.712653	0.250898	0.154	0.168	1
Skil	Skil	0.0182969	0.250709	0.12	0.106	1
Myo1e	Myo1e	0.613435	0.249511	0.164	0.181	1
Pde4d	Pde4d	1.86923e-08	0.248296	0.666	0.682	0.000474766
Pde1c	Pde1c	0.64005	0.245552	0.105	0.107	1
Anxa2	Anxa2	0.47465	0.245284	0.127	0.128	1
Plekha5	Plekha5	0.383637	0.243584	0.206	0.212	1
Slc26a4	Slc26a4	0.905379	0.243472	0.098	0.104	1
Eif4g3	Eif4g3	0.218994	0.243317	0.268	0.275	1
Arhgef10	Arhgef10	0.282493	0.243254	0.145	0.143	1
Tgfbr3	Tgfbr3	0.845228	0.242137	0.346	0.381	1
Bcr	Bcr	0.20646	0.241992	0.121	0.116	1
Tfcp2l1	Tfcp2l1	0.809458	0.241803	0.149	0.164	1
Rapgef1	Rapgef1	0.790695	0.241566	0.269	0.294	1
Acss3	Acss3	0.155511	0.239928	0.155	0.15	1
Wdfy3	Wdfy3	0.0660631	0.239757	0.418	0.442	1
Fry	Fry	0.64722	0.239233	0.217	0.229	1
Nucb1	Nucb1	0.472695	0.238854	0.15	0.152	1
Ankrd11	Ankrd11	0.660343	0.238246	0.276	0.298	1
Dstn	Dstn	0.932915	0.237854	0.186	0.2	1
Cpq	Cpq	0.0992808	0.236873	0.289	0.293	1
Errfi1	Errfi1	0.729092	0.236764	0.184	0.192	1
Pcnx1	Pcnx1	0.83931	0.236349	0.259	0.283	1
Sorbs1	Sorbs1	0.861507	0.23543	0.27	0.298	1
RGD1565355	RGD1565355	0.124128	0.235247	0.199	0.193	1
Ifi27	Ifi27	0.281842	0.23513	0.124	0.121	1
Lpp	Lpp	0.114377	0.234987	0.368	0.388	1
C2cd2	C2cd2	0.111523	0.234964	0.116	0.108	1
Adgrg1	Adgrg1	0.648172	0.234821	0.187	0.195	1
Plekhm2	Plekhm2	0.326971	0.234783	0.104	0.101	1
Rsrp1	Rsrp1	0.058872	0.233356	0.286	0.288	1
Dab2	Dab2	0.298107	0.233272	0.143	0.141	1
Sik3	Sik3	0.00116325	0.233248	0.496	0.522	1
Tagln2	Tagln2	0.410396	0.233049	0.108	0.106	1
Jam3	Jam3	0.278384	0.23301	0.256	0.263	1
Specc1l	Specc1l	0.513909	0.23255	0.131	0.132	1
Capzb	Capzb	0.743016	0.232435	0.182	0.192	1
RGD1306556	RGD1306556	0.196349	0.232416	0.298	0.311	1
Chd4	Chd4	0.411523	0.231389	0.263	0.301	1
Dnajc13	Dnajc13	0.714747	0.231253	0.263	0.283	1
Paxbp1	Paxbp1	0.683465	0.231247	0.128	0.131	1
Fuca1	Fuca1	0.340947	0.230438	0.1	0.096	1
Dennd3	Dennd3	0.139418	0.229801	0.378	0.405	1
Golga4	Golga4	0.871056	0.228795	0.237	0.256	1
Smad7	Smad7	0.145217	0.228342	0.204	0.2	1
Nrg1	Nrg1	0.70313	0.228153	0.108	0.11	1
LOC685963	LOC685963	0.585519	0.227907	0.136	0.149	1
Vmp1	Vmp1	0.755904	0.227677	0.133	0.144	1
Cttnbp2nl	Cttnbp2nl	0.805165	0.227094	0.174	0.184	1
Prpf38b	Prpf38b	0.415298	0.22676	0.164	0.183	1
Tpm3	Tpm3	0.596916	0.225819	0.126	0.127	1
Plvap	Plvap	0.0184001	0.225722	0.257	0.31	1
Cd200	Cd200	0.294827	0.225526	0.283	0.297	1
Ski	Ski	0.897735	0.225379	0.214	0.231	1
Grk5	Grk5	0.314413	0.224868	0.363	0.39	1
Entpd1	Entpd1	0.613332	0.224867	0.198	0.219	1
St3gal5	St3gal5	0.437167	0.224106	0.115	0.113	1
Pde3b	Pde3b	0.799557	0.223889	0.118	0.121	1
AABR07040864.1	AABR07040864.1	0.531973	0.223772	0.266	0.292	1
Zranb2	Zranb2	0.57596	0.223627	0.249	0.265	1
Kcnq1	Kcnq1	0.595851	0.223384	0.14	0.153	1
Txnrd1	Txnrd1	0.70517	0.222836	0.134	0.139	1
RGD1308428	RGD1308428	0.0448998	0.222546	0.408	0.429	1
Sh3rf1	Sh3rf1	6.40378e-05	0.222469	0.601	0.623	1
Fndc3b	Fndc3b	0.311719	0.222345	0.281	0.294	1
Prkag2	Prkag2	0.730329	0.222001	0.146	0.151	1
Wfdc2	Wfdc2	0.701593	0.221954	0.106	0.107	1
Hdac4	Hdac4	0.394267	0.221644	0.162	0.163	1
Dab2ip	Dab2ip	0.450559	0.221357	0.386	0.429	1
Tns3	Tns3	0.586556	0.221115	0.111	0.122	1
Ccdc50	Ccdc50	0.712404	0.220667	0.14	0.153	1
F8	F8	0.899796	0.220571	0.155	0.166	1
Ppib	Ppib	0.523863	0.219982	0.116	0.116	1
Ddx19b	Ddx19b	0.504163	0.216073	0.152	0.153	1
Aco1	Aco1	0.894457	0.21522	0.122	0.127	1
Foxn3	Foxn3	0.192571	0.214751	0.399	0.432	1
Eif4g2	Eif4g2	0.628118	0.214747	0.294	0.32	1
Esam	Esam	0.895364	0.21468	0.182	0.199	1
Cdh5	Cdh5	0.751066	0.214499	0.168	0.182	1
Septin11	Septin11	0.921427	0.21359	0.252	0.278	1
Defb1	Defb1	0.80089	0.213037	0.315	0.356	1
Cnnm2	Cnnm2	0.959596	0.212629	0.125	0.132	1
Ptcd3	Ptcd3	0.669019	0.211367	0.113	0.123	1
Grik4	Grik4	0.670245	0.211133	0.203	0.21	1
Srsf6	Srsf6	0.854806	0.210539	0.125	0.13	1
Tjp1	Tjp1	0.545676	0.209728	0.25	0.285	1
Tspan9	Tspan9	0.190432	0.209615	0.45	0.494	1
Rps28	Rps28	0.00469571	0.209216	0.178	0.224	1
Igfbp5	Igfbp5	0.394108	0.209185	0.46	0.5	1
Myl12b	Myl12b	0.959857	0.209037	0.179	0.191	1
Myl12a	Myl12a	0.666364	0.208807	0.103	0.105	1
Wbp1l	Wbp1l	0.801	0.208794	0.251	0.268	1
Golgb1	Golgb1	0.421528	0.208392	0.258	0.294	1
Tead1	Tead1	0.400798	0.208168	0.342	0.371	1
Rpl12	Rpl12	0.49183	0.207598	0.12	0.119	1
Gas6	Gas6	0.710787	0.207481	0.252	0.268	1
Srgn	Srgn	0.405341	0.207451	0.12	0.134	1
Nap1l1	Nap1l1	0.519699	0.207427	0.111	0.111	1
Hnf4a	Hnf4a	0.600518	0.20722	0.162	0.167	1
Fam135a	Fam135a	0.510902	0.206579	0.109	0.119	1
Morf4l1	Morf4l1	0.523837	0.20621	0.18	0.185	1
Pnp	Pnp	0.516036	0.206167	0.122	0.123	1
RGD1565616	RGD1565616	0.0723527	0.205953	0.419	0.448	1
Caprin1	Caprin1	0.810691	0.205866	0.213	0.226	1
Gkap1	Gkap1	0.692289	0.20544	0.218	0.229	1
Nisch	Nisch	0.331953	0.204961	0.168	0.191	1
Itprid2	Itprid2	0.550405	0.204742	0.187	0.207	1
Sox13	Sox13	0.858991	0.203863	0.283	0.307	1
Hpd	Hpd	0.224527	0.203814	0.141	0.136	1
Dysf	Dysf	0.000931962	0.203503	0.622	0.656	1
Cttnbp2	Cttnbp2	0.712406	0.203481	0.179	0.188	1
Sh2d4b	Sh2d4b	0.606723	0.203262	0.131	0.142	1
Klf7	Klf7	0.788898	0.203013	0.165	0.172	1
Ass1	Ass1	0.84293	0.202686	0.139	0.149	1
Ddx39b	Ddx39b	0.834245	0.202397	0.243	0.267	1
Map4	Map4	0.607641	0.20238	0.439	0.495	1
Cd34	Cd34	0.627204	0.202348	0.137	0.141	1
Uaca	Uaca	0.221026	0.20211	0.354	0.376	1
Spats2l	Spats2l	0.634355	0.202041	0.121	0.122	1
Ypel2	Ypel2	0.629778	0.201794	0.107	0.117	1
Plxna2	Plxna2	0.0930183	0.201459	0.46	0.492	1
Tdrd3	Tdrd3	0.827916	0.201359	0.11	0.117	1
Srgap2	Srgap2	0.15605	0.20126	0.399	0.426	1
Nfkb1	Nfkb1	0.831144	0.200802	0.215	0.236	1
Slc27a2	Slc27a2	0.332333	0.200102	0.188	0.188	1
Mal	Mal	4.13391e-12	-0.200052	0.086	0.149	1.04997e-07
Synj2bp	Synj2bp	3.84139e-10	-0.200071	0.109	0.17	9.75674e-06
Stard7	Stard7	1.00634e-11	-0.200188	0.059	0.111	2.556e-07
Ndufab1	Ndufab1	1.14656e-09	-0.200273	0.087	0.14	2.91214e-05
Wdr20	Wdr20	3.22228e-12	-0.200322	0.121	0.193	8.18426e-08
Sort1	Sort1	3.76703e-13	-0.200486	0.128	0.205	9.56788e-09
Cpeb2	Cpeb2	1.38792e-12	-0.201542	0.112	0.183	3.52517e-08
Rps6ka3	Rps6ka3	1.5864e-13	-0.201785	0.268	0.383	4.02929e-09
Rapgef2	Rapgef2	1.67051e-09	-0.201844	0.437	0.542	4.24294e-05
Pam	Pam	5.77426e-11	-0.201844	0.165	0.242	1.4666e-06
Rnf19a	Rnf19a	5.98087e-11	-0.202101	0.114	0.179	1.51908e-06
Folr1	Folr1	1.1491e-11	-0.202371	0.101	0.166	2.91861e-07
Vdac1	Vdac1	3.29663e-13	-0.202683	0.149	0.231	8.3731e-09
Ftl1	Ftl1	9.94506e-20	-0.203016	0.232	0.365	2.52595e-15
Ugp2	Ugp2	2.98424e-10	-0.203571	0.084	0.138	7.57968e-06
Ttyh3	Ttyh3	9.55942e-11	-0.204093	0.097	0.157	2.428e-06
Kansl1l	Kansl1l	3.08475e-12	-0.204491	0.265	0.371	7.83496e-08
Atp5po	Atp5po	2.90331e-13	-0.204688	0.213	0.314	7.37412e-09
Phactr2	Phactr2	5.70929e-15	-0.205495	0.238	0.352	1.4501e-10
Atp6v1a	Atp6v1a	6.60022e-13	-0.205615	0.096	0.164	1.67639e-08
Mgst1	Mgst1	3.63306e-10	-0.205662	0.056	0.102	9.2276e-06
Gk	Gk	1.07685e-11	-0.205743	0.086	0.147	2.73509e-07
Acox1	Acox1	1.31341e-11	-0.206012	0.127	0.198	3.33592e-07
Txlng	Txlng	3.00463e-10	-0.207039	0.063	0.112	7.63147e-06
Paip2	Paip2	2.37394e-09	-0.207066	0.065	0.111	6.02957e-05
Ttc28	Ttc28	2.16679e-15	-0.208591	0.285	0.403	5.50342e-11
Acsm2	Acsm2	2.42102e-09	-0.208733	0.228	0.31	6.14916e-05
Mindy2	Mindy2	4.63039e-13	-0.208987	0.09	0.156	1.17607e-08
Usp3	Usp3	5.96555e-13	-0.209924	0.182	0.273	1.51519e-08
Ptbp2	Ptbp2	1.50377e-13	-0.210446	0.164	0.254	3.81943e-09
Zfp61	Zfp61	8.24615e-10	-0.211028	0.062	0.108	2.09444e-05
Pign	Pign	3.89867e-12	-0.211141	0.136	0.213	9.90223e-08
Cdc73	Cdc73	3.1243e-13	-0.211172	0.117	0.192	7.9354e-09
Sox17	Sox17	0.000156055	-0.21141	0.108	0.142	1
Ndufb9	Ndufb9	4.98275e-12	-0.211419	0.117	0.187	1.26557e-07
H3f3c	H3f3c	4.62811e-11	-0.211687	0.079	0.135	1.17549e-06
Ppp1cb	Ppp1cb	1.05614e-14	-0.21191	0.138	0.224	2.68248e-10
Shroom2	Shroom2	2.28342e-12	-0.212378	0.132	0.207	5.79966e-08
Ckb	Ckb	3.56484e-10	-0.212429	0.058	0.105	9.05435e-06
Rerg	Rerg	2.5887e-10	-0.212847	0.084	0.139	6.57504e-06
Nxn	Nxn	4.17843e-13	-0.213573	0.33	0.446	1.06128e-08
Hba-a1	Hba-a1	1.84036e-13	-0.213676	0.069	0.13	4.67434e-09
St13	St13	5.15092e-14	-0.214261	0.154	0.243	1.30828e-09
Itgb8	Itgb8	1.06271e-09	-0.214366	0.077	0.129	2.69919e-05
Adipor1	Adipor1	9.91071e-12	-0.21441	0.082	0.141	2.51722e-07
Uqcrc2	Uqcrc2	2.15618e-14	-0.215354	0.134	0.219	5.47648e-10
Glud1	Glud1	1.22416e-14	-0.21652	0.19	0.29	3.10923e-10
Plcb4	Plcb4	3.01977e-13	-0.21722	0.343	0.462	7.66993e-09
Asph	Asph	1.15024e-14	-0.217463	0.188	0.287	2.92148e-10
Hsd17b10	Hsd17b10	1.71534e-10	-0.217476	0.064	0.113	4.3568e-06
Gsta4	Gsta4	5.81134e-11	-0.217534	0.107	0.17	1.47602e-06
Ppp1r16b	Ppp1r16b	3.57802e-13	-0.217789	0.316	0.433	9.08782e-09
Csgalnact1	Csgalnact1	6.64347e-12	-0.217902	0.06	0.113	1.68737e-07
Cdh16	Cdh16	3.84209e-10	-0.218295	0.109	0.17	9.75852e-06
Man1c1	Man1c1	3.04207e-12	-0.218327	0.069	0.126	7.72654e-08
Sox6	Sox6	2.18995e-13	-0.218436	0.166	0.258	5.56225e-09
Ate1	Ate1	1.38141e-13	-0.219234	0.21	0.309	3.50865e-09
Dmxl1	Dmxl1	7.2436e-16	-0.219954	0.278	0.404	1.8398e-11
Vegfc	Vegfc	4.22045e-11	-0.221216	0.073	0.127	1.07195e-06
Mospd2	Mospd2	3.13124e-08	-0.222515	0.119	0.174	0.000795303
Ccn2	Ccn2	4.04849e-12	-0.22269	0.098	0.163	1.02828e-07
Zfp385d	Zfp385d	3.88371e-07	-0.222794	0.149	0.203	0.00986423
Gpc4	Gpc4	6.80596e-13	-0.222911	0.097	0.167	1.72865e-08
Clec1a	Clec1a	7.00861e-17	-0.222912	0.39	0.531	1.78012e-12
Ipmk	Ipmk	7.84437e-10	-0.222977	0.083	0.136	1.99239e-05
Cfap70	Cfap70	7.97407e-13	-0.223114	0.088	0.153	2.02534e-08
Sec62	Sec62	6.07485e-15	-0.223346	0.192	0.294	1.54295e-10
Magi3	Magi3	3.88166e-13	-0.22449	0.234	0.334	9.85902e-09
Cox5b	Cox5b	9.31795e-15	-0.225584	0.172	0.267	2.36667e-10
Tmcc1	Tmcc1	2.76285e-12	-0.225835	0.236	0.333	7.01737e-08
Eef2	Eef2	5.85733e-15	-0.225975	0.114	0.197	1.4877e-10
Mras	Mras	3.95809e-11	-0.226069	0.071	0.124	1.00532e-06
Cspp1	Cspp1	5.81897e-13	-0.226891	0.171	0.259	1.47796e-08
Acyp2	Acyp2	7.08196e-10	-0.227029	0.074	0.124	1.79875e-05
Fndc3a	Fndc3a	1.60497e-12	-0.227515	0.216	0.31	4.07647e-08
Cct5	Cct5	1.63157e-14	-0.227946	0.082	0.152	4.14402e-10
Smad1	Smad1	9.49231e-14	-0.22889	0.208	0.306	2.41095e-09
Prlr	Prlr	5.48258e-12	-0.228941	0.081	0.141	1.39252e-07
Ehd4	Ehd4	3.63346e-17	-0.229055	0.485	0.623	9.22862e-13
Slfn5	Slfn5	3.32029e-15	-0.229409	0.282	0.401	8.43321e-11
Dnase1	Dnase1	2.52752e-17	-0.230054	0.178	0.286	6.41964e-13
Entpd5	Entpd5	5.38599e-12	-0.230065	0.078	0.137	1.36799e-07
Ndfip1	Ndfip1	4.55701e-15	-0.230082	0.176	0.272	1.15743e-10
Rp9	Rp9	1.55925e-13	-0.230157	0.096	0.167	3.96034e-09
Lrp2	Lrp2	1.36813e-16	-0.231002	0.443	0.593	3.47491e-12
Kifap3	Kifap3	6.60538e-13	-0.231083	0.101	0.17	1.6777e-08
Fzd4	Fzd4	1.28681e-10	-0.231751	0.059	0.107	3.26838e-06
Mtx2	Mtx2	2.04684e-14	-0.232589	0.08	0.148	5.19877e-10
Rarb	Rarb	1.23496e-13	-0.232711	0.415	0.538	3.13668e-09
Usp54	Usp54	1.11676e-13	-0.233338	0.128	0.208	2.83646e-09
Amotl1	Amotl1	1.0131e-16	-0.233401	0.217	0.334	2.57318e-12
Plscr4	Plscr4	3.37273e-13	-0.233995	0.165	0.252	8.5664e-09
Swt1	Swt1	1.51152e-14	-0.235372	0.126	0.208	3.8391e-10
Cpsf7	Cpsf7	3.63314e-14	-0.235449	0.101	0.175	9.2278e-10
Pdpk1	Pdpk1	2.94391e-13	-0.235604	0.121	0.196	7.47723e-09
Atp1a1	Atp1a1	3.6507e-18	-0.236047	0.563	0.705	9.27242e-14
Ca5b	Ca5b	3.50048e-14	-0.236139	0.088	0.157	8.89087e-10
Cox7a2l2	Cox7a2l2	6.45304e-14	-0.236712	0.14	0.224	1.63901e-09
Ogt	Ogt	8.24298e-15	-0.238797	0.355	0.483	2.09364e-10
Nit1	Nit1	1.14145e-12	-0.23953	0.102	0.169	2.89918e-08
Gpm6a	Gpm6a	6.26796e-12	-0.240136	0.151	0.229	1.592e-07
Ndufv1	Ndufv1	1.86658e-13	-0.240266	0.062	0.121	4.74094e-09
Naa16	Naa16	4.25081e-14	-0.240613	0.096	0.167	1.07966e-09
Gfod1	Gfod1	1.02603e-09	-0.241064	0.074	0.123	2.606e-05
Stag2	Stag2	1.4531e-16	-0.24115	0.25	0.371	3.69073e-12
Cox5a	Cox5a	2.87897e-13	-0.241363	0.082	0.148	7.31231e-09
Slc6a18	Slc6a18	5.02318e-09	-0.24242	0.085	0.135	0.000127584
Ddt	Ddt	4.38823e-10	-0.243326	0.082	0.135	1.11457e-05
Cox6b1	Cox6b1	4.72954e-14	-0.243465	0.113	0.19	1.20126e-09
Herc1	Herc1	8.90471e-17	-0.245279	0.394	0.529	2.26171e-12
Herc4	Herc4	1.3718e-14	-0.246145	0.185	0.282	3.48424e-10
Ubc	Ubc	1.494e-15	-0.246403	0.278	0.397	3.79461e-11
Tmem72	Tmem72	3.67957e-13	-0.247475	0.048	0.1	9.34575e-09
Pvr	Pvr	7.12769e-12	-0.247525	0.065	0.12	1.81036e-07
RT1-CE4	RT1-CE4	2.81977e-16	-0.247585	0.162	0.261	7.16193e-12
Aifm1	Aifm1	3.34592e-12	-0.248299	0.077	0.136	8.4983e-08
Esr1	Esr1	2.02794e-11	-0.249179	0.073	0.129	5.15076e-07
Ndufa11	Ndufa11	5.21473e-13	-0.249689	0.084	0.149	1.32449e-08
Uqcrfs1	Uqcrfs1	4.76736e-12	-0.249855	0.055	0.107	1.21086e-07
Gprc5c	Gprc5c	5.47449e-12	-0.250363	0.058	0.11	1.39047e-07
Tex264	Tex264	1.01857e-09	-0.251059	0.061	0.106	2.58707e-05
Nr3c2	Nr3c2	1.62786e-17	-0.251779	0.429	0.571	4.13459e-13
Ston2	Ston2	2.18476e-12	-0.252477	0.118	0.189	5.54906e-08
Eif4a2	Eif4a2	5.60453e-12	-0.253523	0.114	0.182	1.4235e-07
Rock2	Rock2	3.25441e-17	-0.254125	0.316	0.45	8.26588e-13
Rph3al	Rph3al	1.5635e-17	-0.254548	0.124	0.217	3.97114e-13
Ccdc62	Ccdc62	2.2157e-13	-0.255743	0.065	0.123	5.62766e-09
Tst	Tst	2.09324e-13	-0.257695	0.055	0.11	5.31662e-09
Mindy3	Mindy3	2.45808e-16	-0.2582	0.137	0.228	6.24327e-12
Atp5f1a	Atp5f1a	4.40726e-18	-0.25867	0.2	0.316	1.1194e-13
Angpt2	Angpt2	2.33331e-12	-0.26027	0.066	0.122	5.92639e-08
Atp5me	Atp5me	1.35577e-14	-0.26075	0.224	0.327	3.44352e-10
Utrn	Utrn	6.8807e-16	-0.261453	0.707	0.797	1.74763e-11
Gsta6	Gsta6	1.3152e-15	-0.262037	0.135	0.222	3.34048e-11
AC134224.3	AC134224.3	5.66944e-39	-0.262408	0.956	0.999	1.43998e-34
Atp2a2	Atp2a2	2.64374e-15	-0.26406	0.187	0.287	6.71483e-11
Herc6	Herc6	8.98483e-20	-0.265039	0.202	0.322	2.28206e-15
Khk	Khk	7.05333e-15	-0.265197	0.109	0.187	1.79148e-10
Rps6ka5	Rps6ka5	9.14168e-13	-0.265203	0.099	0.167	2.32189e-08
Ndufa4	Ndufa4	4.58698e-29	-0.265349	0.262	0.432	1.16505e-24
Ints8	Ints8	2.8493e-17	-0.265743	0.14	0.236	7.23693e-13
Mthfd1	Mthfd1	1.47651e-13	-0.265925	0.052	0.108	3.7502e-09
Mgam	Mgam	3.17792e-15	-0.266334	0.08	0.15	8.0716e-11
Kmt5b	Kmt5b	6.8381e-20	-0.266706	0.167	0.279	1.73681e-15
Spint2	Spint2	1.39432e-18	-0.266941	0.223	0.344	3.54143e-14
Lamc1	Lamc1	1.11653e-19	-0.26742	0.284	0.419	2.83587e-15
Rcan2	Rcan2	9.30648e-15	-0.2682	0.117	0.198	2.36375e-10
Fam53b	Fam53b	1.21967e-15	-0.268678	0.291	0.407	3.09783e-11
Ptpru	Ptpru	2.91574e-22	-0.268921	0.401	0.564	7.40568e-18
Cyb5b	Cyb5b	2.70108e-16	-0.269218	0.18	0.281	6.86047e-12
Ndufb10	Ndufb10	7.81586e-13	-0.269688	0.054	0.107	1.98515e-08
Phldb2	Phldb2	2.33484e-19	-0.27006	0.33	0.471	5.93026e-15
Dcxr	Dcxr	5.52706e-12	-0.270791	0.05	0.1	1.40382e-07
Cox4i1	Cox4i1	4.34409e-20	-0.271785	0.224	0.35	1.10336e-15
Atp5f1d	Atp5f1d	4.81225e-15	-0.273261	0.101	0.179	1.22226e-10
Car2	Car2	1.99834e-15	-0.274457	0.146	0.237	5.07559e-11
Herpud1	Herpud1	8.81347e-12	-0.276561	0.084	0.143	2.23853e-07
Celsr1	Celsr1	4.92904e-15	-0.276577	0.048	0.105	1.25193e-10
Rassf3	Rassf3	2.18477e-17	-0.27709	0.258	0.377	5.54911e-13
Abcc5	Abcc5	9.85233e-15	-0.277437	0.118	0.197	2.50239e-10
Sh2d3c	Sh2d3c	1.6209e-17	-0.278218	0.213	0.324	4.11693e-13
Pttg1ip	Pttg1ip	7.47708e-17	-0.278302	0.106	0.189	1.8991e-12
ST7	ST7	5.53809e-15	-0.27865	0.15	0.239	1.40662e-10
Pspc1	Pspc1	1.75887e-17	-0.282618	0.183	0.291	4.46736e-13
Sned1	Sned1	3.34309e-16	-0.282745	0.053	0.116	8.49112e-12
LOC306766	LOC306766	9.4635e-15	-0.282891	0.123	0.203	2.40363e-10
Flrt2	Flrt2	1.09074e-12	-0.284053	0.195	0.281	2.77037e-08
LOC102551265	LOC102551265	6.83249e-14	-0.284916	0.07	0.131	1.73538e-09
Mdh2	Mdh2	1.55305e-14	-0.284938	0.089	0.159	3.94458e-10
Ndufb3	Ndufb3	8.81052e-15	-0.285189	0.091	0.163	2.23778e-10
Btg2	Btg2	9.65293e-16	-0.28528	0.074	0.143	2.45175e-11
Deptor	Deptor	3.90005e-14	-0.285708	0.094	0.166	9.90575e-10
Clic2	Clic2	2.19412e-15	-0.286608	0.22	0.322	5.57285e-11
Fth1	Fth1	2.46724e-34	-0.287239	0.4	0.607	6.26656e-30
Lgr4	Lgr4	7.87852e-18	-0.287543	0.124	0.215	2.00107e-13
Mpzl1	Mpzl1	8.52627e-12	-0.288274	0.128	0.197	2.16559e-07
Samd5	Samd5	1.36277e-15	-0.29031	0.197	0.296	3.46129e-11
Grhpr	Grhpr	7.75243e-14	-0.293211	0.072	0.135	1.96904e-09
Fam20a	Fam20a	1.01104e-14	-0.293551	0.06	0.121	2.56793e-10
Osbpl8	Osbpl8	1.76023e-18	-0.294714	0.243	0.363	4.4708e-14
Ercc6l2	Ercc6l2	4.33635e-18	-0.295459	0.198	0.309	1.10139e-13
Iah1	Iah1	3.03985e-15	-0.297312	0.085	0.156	7.72092e-11
Hsd11b1	Hsd11b1	4.7401e-17	-0.299261	0.123	0.21	1.20394e-12
Ndufb7	Ndufb7	9.6017e-15	-0.300744	0.075	0.142	2.43874e-10
Atp5mc3	Atp5mc3	4.08035e-23	-0.301593	0.167	0.289	1.03637e-18
Acat1	Acat1	1.01349e-16	-0.304084	0.099	0.18	2.57417e-12
Ppp1r9a	Ppp1r9a	1.31339e-14	-0.305203	0.078	0.145	3.33589e-10
Bace2	Bace2	3.16053e-14	-0.305998	0.094	0.163	8.02743e-10
Hibadh	Hibadh	1.36375e-20	-0.30648	0.19	0.307	3.46378e-16
Capn13	Capn13	4.8067e-20	-0.307282	0.052	0.124	1.22085e-15
Lmo7	Lmo7	3.89416e-22	-0.308021	0.221	0.356	9.89077e-18
H3f3a	H3f3a	2.13173e-18	-0.308129	0.128	0.223	5.41438e-14
Pccb	Pccb	2.16447e-18	-0.309849	0.088	0.17	5.49753e-14
Cnot6l	Cnot6l	9.82442e-19	-0.309968	0.144	0.244	2.49531e-14
Arhgap24	Arhgap24	1.28554e-20	-0.310826	0.191	0.312	3.26515e-16
Pfkfb3	Pfkfb3	9.1582e-15	-0.311071	0.049	0.106	2.32609e-10
Ccdc85a	Ccdc85a	1.1528e-11	-0.311494	0.075	0.13	2.92798e-07
Cyb5a	Cyb5a	8.40709e-18	-0.31258	0.131	0.225	2.13532e-13
Chst9	Chst9	5.74708e-13	-0.314662	0.059	0.114	1.4597e-08
Slc25a39	Slc25a39	1.08091e-13	-0.314851	0.058	0.114	2.74541e-09
Phyh	Phyh	5.10476e-18	-0.315442	0.132	0.225	1.29656e-13
Ttc21b	Ttc21b	6.76709e-16	-0.3169	0.057	0.12	1.71877e-11
Atp5mc1	Atp5mc1	4.84805e-22	-0.317243	0.142	0.255	1.23136e-17
Tcf7l1	Tcf7l1	1.8333e-25	-0.317501	0.489	0.65	4.6564e-21
Dach1	Dach1	1.00127e-26	-0.31796	0.293	0.462	2.54313e-22
Gbe1	Gbe1	3.50847e-16	-0.31853	0.073	0.143	8.91115e-12
Acsm3	Acsm3	4.55654e-19	-0.319908	0.157	0.263	1.15732e-14
Mt-co2	Mt-co2	0.369878	-0.320913	0.437	0.427	1
AC096473.3	AC096473.3	1.16484e-18	-0.321808	0.114	0.206	2.95858e-14
Mdh1	Mdh1	2.07587e-20	-0.321923	0.185	0.303	5.2725e-16
Klk1.2	Klk1.2	3.69605e-19	-0.322284	0.131	0.231	9.3876e-15
Mipol1	Mipol1	2.56011e-18	-0.323377	0.108	0.196	6.50243e-14
Cox6c	Cox6c	8.56535e-24	-0.323811	0.172	0.298	2.17551e-19
Hspa8	Hspa8	1.26338e-20	-0.324802	0.244	0.373	3.20886e-16
Hoxb4	Hoxb4	7.51792e-21	-0.32615	0.136	0.242	1.90948e-16
Ifnar1	Ifnar1	1.6821e-17	-0.327557	0.081	0.157	4.27236e-13
Rab29	Rab29	1.09354e-14	-0.329361	0.048	0.104	2.77748e-10
Mpdz	Mpdz	1.73285e-23	-0.329415	0.209	0.34	4.40126e-19
Lhfpl6	Lhfpl6	8.67809e-13	-0.329648	0.054	0.106	2.20415e-08
Tob1	Tob1	2.12932e-17	-0.332677	0.04	0.1	5.40827e-13
Nrep	Nrep	5.18551e-15	-0.332815	0.112	0.189	1.31707e-10
Fmo2	Fmo2	8.27814e-14	-0.334038	0.222	0.316	2.10257e-09
AABR07072236.1	AABR07072236.1	2.42525e-17	-0.335285	0.043	0.103	6.15989e-13
Kank3	Kank3	3.8918e-21	-0.336267	0.153	0.263	9.88479e-17
Slc25a3	Slc25a3	9.06738e-20	-0.337101	0.158	0.266	2.30302e-15
Aldh6a1	Aldh6a1	6.6438e-24	-0.338793	0.179	0.305	1.68746e-19
Tbc1d4	Tbc1d4	1.80666e-21	-0.341939	0.201	0.325	4.58873e-17
AABR07021704.1	AABR07021704.1	1.32771e-27	-0.345168	0.474	0.642	3.37225e-23
Col5a2	Col5a2	3.55898e-15	-0.345207	0.098	0.171	9.03945e-11
Gpcpd1	Gpcpd1	2.1285e-19	-0.346009	0.043	0.108	5.40618e-15
Oxr1	Oxr1	7.78035e-25	-0.346021	0.246	0.398	1.97613e-20
Plcl2	Plcl2	1.13804e-14	-0.348723	0.084	0.15	2.89051e-10
Igdcc3	Igdcc3	1.75271e-15	-0.349457	0.088	0.159	4.4517e-11
Skp1	Skp1	1.73737e-18	-0.349552	0.083	0.163	4.41275e-14
Erbb4	Erbb4	5.10857e-23	-0.3496	0.085	0.182	1.29753e-18
Ndufs8	Ndufs8	1.50466e-20	-0.351146	0.037	0.102	3.82168e-16
St6gal1	St6gal1	1.42505e-20	-0.351222	0.073	0.155	3.61949e-16
Ptger3	Ptger3	4.59595e-17	-0.352058	0.066	0.136	1.16733e-12
Sod1	Sod1	2.05216e-30	-0.352146	0.21	0.366	5.21228e-26
Hsp90aa1	Hsp90aa1	3.7722e-17	-0.353916	0.056	0.122	9.58102e-13
Cgnl1	Cgnl1	2.18508e-30	-0.354127	0.427	0.61	5.54989e-26
Mccc1	Mccc1	3.76945e-18	-0.356148	0.046	0.11	9.57404e-14
Rnf157	Rnf157	3.30169e-21	-0.357732	0.106	0.201	8.38597e-17
Gstt3	Gstt3	3.11818e-22	-0.359446	0.13	0.238	7.91986e-18
Atp5mc2	Atp5mc2	6.1933e-21	-0.361833	0.09	0.179	1.57304e-16
Id4	Id4	4.65802e-17	-0.362778	0.043	0.103	1.18309e-12
Cobll1	Cobll1	9.78066e-23	-0.363146	0.13	0.239	2.48419e-18
Ghr	Ghr	1.14347e-19	-0.363861	0.198	0.313	2.9043e-15
Fah	Fah	1.33128e-17	-0.364388	0.052	0.116	3.38131e-13
Xpo1	Xpo1	2.79475e-24	-0.36739	0.107	0.212	7.09839e-20
Scp2	Scp2	3.73291e-24	-0.369225	0.162	0.282	9.48122e-20
Arhgap5	Arhgap5	8.88711e-25	-0.370115	0.133	0.248	2.25724e-20
Tpmt	Tpmt	1.56373e-15	-0.370196	0.071	0.137	3.97171e-11
Ldhd	Ldhd	9.77706e-18	-0.37319	0.045	0.107	2.48327e-13
Plxnd1	Plxnd1	6.46387e-29	-0.380378	0.361	0.532	1.64176e-24
Cxcl12	Cxcl12	9.25226e-17	-0.385388	0.043	0.102	2.34998e-12
Slc25a4	Slc25a4	1.75079e-24	-0.386404	0.104	0.209	4.44683e-20
Hgd	Hgd	5.10116e-20	-0.387993	0.092	0.18	1.29564e-15
Dapk2	Dapk2	1.10511e-20	-0.38888	0.11	0.204	2.80688e-16
Itm2b	Itm2b	6.05956e-43	-0.391426	0.436	0.652	1.53907e-38
Cyp4a2	Cyp4a2	1.98725e-42	-0.391738	0.658	0.802	5.04741e-38
Dnaja1	Dnaja1	1.41743e-29	-0.394842	0.214	0.368	3.60012e-25
Ggh	Ggh	2.96907e-18	-0.39525	0.054	0.121	7.54114e-14
Mid1	Mid1	2.35369e-22	-0.396322	0.237	0.363	5.97814e-18
Prima1	Prima1	1.57236e-17	-0.397154	0.043	0.104	3.99364e-13
Cisd1	Cisd1	6.61909e-25	-0.397656	0.201	0.336	1.68118e-20
Cndp2	Cndp2	1.267e-20	-0.398132	0.067	0.146	3.21806e-16
Nfs1	Nfs1	3.51109e-20	-0.398214	0.049	0.118	8.91783e-16
Epha4	Epha4	3.73845e-16	-0.402971	0.115	0.195	9.49528e-12
Celf2	Celf2	3.92855e-20	-0.403158	0.061	0.136	9.97813e-16
Tgfbr2	Tgfbr2	6.04141e-27	-0.404827	0.419	0.578	1.53446e-22
Gstp1	Gstp1	4.26037e-26	-0.406985	0.117	0.229	1.08209e-21
Ralgapa1	Ralgapa1	3.66579e-30	-0.412051	0.333	0.5	9.31074e-26
Amacr	Amacr	3.76348e-19	-0.414099	0.051	0.119	9.55888e-15
Slc1a1	Slc1a1	1.09389e-22	-0.415379	0.11	0.21	2.77838e-18
Emid1	Emid1	3.3755e-36	-0.415521	0.267	0.449	8.57343e-32
Akr7a2	Akr7a2	1.46307e-27	-0.416852	0.077	0.179	3.71606e-23
Fign	Fign	2.41368e-21	-0.421769	0.062	0.14	6.1305e-17
Inpp4b	Inpp4b	9.37368e-23	-0.425735	0.32	0.453	2.38082e-18
Acadm	Acadm	1.14227e-26	-0.436952	0.12	0.234	2.90126e-22
Ldb2	Ldb2	1.61514e-38	-0.439805	0.684	0.811	4.10229e-34
Sema3a	Sema3a	1.44077e-20	-0.440054	0.114	0.206	3.65941e-16
Ltbp4	Ltbp4	3.02775e-23	-0.444306	0.058	0.14	7.69018e-19
Rida	Rida	9.97993e-50	-0.444453	0.274	0.491	2.5348e-45
Atp5f1b	Atp5f1b	9.68025e-42	-0.450258	0.388	0.595	2.45869e-37
Eci3	Eci3	4.83722e-34	-0.455119	0.139	0.279	1.22861e-29
Pter	Pter	1.0643e-23	-0.458728	0.128	0.236	2.70321e-19
Fam49a	Fam49a	1.09889e-22	-0.460144	0.044	0.118	2.79107e-18
Sema3d	Sema3d	1.61533e-25	-0.461224	0.309	0.449	4.10277e-21
Tmlhe	Tmlhe	2.99002e-23	-0.461739	0.155	0.267	7.59434e-19
Lactb2	Lactb2	5.00045e-24	-0.464316	0.064	0.149	1.27007e-19
Grik2	Grik2	4.30297e-28	-0.466355	0.043	0.129	1.09291e-23
Trps1	Trps1	2.3014e-36	-0.466571	0.283	0.467	5.84533e-32
Apom	Apom	4.1757e-24	-0.46999	0.069	0.156	1.06059e-19
Slc16a7	Slc16a7	1.83965e-30	-0.480185	0.134	0.265	4.67253e-26
Sesn3	Sesn3	3.26719e-26	-0.48125	0.111	0.219	8.29834e-22
Fahd1	Fahd1	1.04182e-23	-0.483268	0.041	0.115	2.64612e-19
Mpc1	Mpc1	1.16174e-31	-0.486783	0.147	0.282	2.95071e-27
Cat	Cat	3.17285e-39	-0.49214	0.211	0.386	8.05873e-35
Atp10a	Atp10a	3.69907e-25	-0.493512	0.174	0.295	9.39527e-21
H1f4	H1f4	1.23173e-27	-0.499086	0.048	0.135	3.12848e-23
Glul	Glul	8.19275e-32	-0.500754	0.099	0.218	2.08088e-27
Mat2a	Mat2a	3.01315e-23	-0.513855	0.153	0.262	7.6531e-19
Pecr	Pecr	6.60819e-28	-0.519743	0.063	0.157	1.67841e-23
Cycs	Cycs	3.14476e-42	-0.519821	0.183	0.356	7.98738e-38
RGD1309534	RGD1309534	2.02393e-31	-0.524022	0.113	0.234	5.14058e-27
Pgm5	Pgm5	8.58141e-24	-0.525276	0.075	0.164	2.17959e-19
Egr1	Egr1	1.80314e-29	-0.529376	0.036	0.121	4.57979e-25
Lepr	Lepr	2.69119e-31	-0.542624	0.049	0.144	6.83535e-27
Cryz	Cryz	2.52292e-34	-0.554937	0.096	0.219	6.40797e-30
Elmo1	Elmo1	7.51154e-39	-0.560159	0.376	0.544	1.90786e-34
Nat8f5	Nat8f5	9.67421e-28	-0.563054	0.084	0.186	2.45715e-23
Cldn10	Cldn10	1.06487e-32	-0.569508	0.066	0.173	2.70466e-28
Hagh	Hagh	7.89092e-35	-0.582439	0.049	0.152	2.00422e-30
Slc7a12	Slc7a12	2.12005e-25	-0.600181	0.05	0.132	5.38472e-21
Tmem207	Tmem207	1.68203e-34	-0.614549	0.027	0.117	4.27219e-30
Aqp1	Aqp1	1.06443e-44	-0.615406	0.126	0.283	2.70356e-40
Nuak1	Nuak1	1.06366e-48	-0.620769	0.268	0.463	2.70159e-44
Ephb1	Ephb1	4.92571e-33	-0.621372	0.073	0.182	1.25108e-28
Negr1	Negr1	3.49914e-23	-0.626426	0.054	0.131	8.88747e-19
LOC103691744	LOC103691744	1.91042e-34	-0.633644	0.04	0.134	4.85226e-30
Mme	Mme	1.03699e-34	-0.644735	0.055	0.159	2.63385e-30
Zbtb20	Zbtb20	3.77185e-101	-0.647506	0.74	0.889	9.58012e-97
Oxct1	Oxct1	1.66388e-54	-0.670191	0.135	0.316	4.2261e-50
Gss	Gss	1.62048e-39	-0.682178	0.043	0.151	4.11586e-35
Hist1h2bq	Hist1h2bq	5.49755e-39	-0.685574	0.059	0.172	1.39632e-34
Ppp1r1a	Ppp1r1a	1.7272e-41	-0.689892	0.031	0.136	4.38692e-37
Hao2	Hao2	1.55282e-86	-0.693786	0.516	0.761	3.94401e-82
Sgcd	Sgcd	1.06997e-30	-0.696146	0.101	0.211	2.71763e-26
P4ha1	P4ha1	1.84928e-53	-0.707484	0.124	0.297	4.697e-49
Acss2	Acss2	4.01983e-39	-0.718233	0.076	0.198	1.021e-34
Fmo3	Fmo3	7.86979e-47	-0.721621	0.063	0.197	1.99885e-42
Mt-cyb	Mt-cyb	6.16603e-29	-0.73324	0.376	0.499	1.56611e-24
Nfat5	Nfat5	1.05889e-61	-0.734161	0.489	0.688	2.68947e-57
Lpl	Lpl	1.27385e-45	-0.75637	0.029	0.139	3.23544e-41
Odc1	Odc1	7.10417e-49	-0.757024	0.055	0.187	1.80439e-44
Slc25a5	Slc25a5	1.25648e-63	-0.773409	0.133	0.332	3.19133e-59
Slc22a2	Slc22a2	8.45317e-62	-0.780831	0.099	0.281	2.14702e-57
Ggct	Ggct	3.58803e-47	-0.80401	0.114	0.269	9.11324e-43
Akr7a3	Akr7a3	3.03312e-59	-0.842764	0.048	0.197	7.70382e-55
Acy3	Acy3	4.48017e-51	-0.852085	0.062	0.201	1.13792e-46
Slc3a1	Slc3a1	1.34332e-94	-0.860966	0.23	0.507	3.41189e-90
Acy1	Acy1	2.05446e-64	-0.862973	0.118	0.309	5.21813e-60
AABR07012583.2	AABR07012583.2	1.237e-54	-0.863425	0.019	0.137	3.14185e-50
Akr1c12l1	Akr1c12l1	7.36259e-69	-0.878965	0.068	0.246	1.87002e-64
Miox	Miox	4.03594e-101	-0.926743	0.221	0.506	1.02509e-96
Mrps6	Mrps6	1.50101e-65	-0.937365	0.127	0.323	3.81241e-61
LOC108348190	LOC108348190	1.12274e-65	-0.989204	0.038	0.19	2.85165e-61
Etnppl	Etnppl	1.97681e-58	-0.991513	0.017	0.14	5.0209e-54
Slc21a4	Slc21a4	1.3414e-60	-1.01696	0.053	0.204	3.40702e-56
AABR07001025.1	AABR07001025.1	7.77565e-55	-1.07636	0	0.1	1.97494e-50
Oat	Oat	9.79302e-81	-1.10025	0.061	0.251	2.48733e-76
Ggt1	Ggt1	1.02036e-127	-1.12152	0.136	0.444	2.59162e-123
Ppic	Ppic	5.5356e-95	-1.12816	0.074	0.294	1.40599e-90
Gclm	Gclm	1.03316e-132	-1.16372	0.191	0.508	2.62412e-128
Samd12	Samd12	6.29221e-64	-1.28055	0.08	0.249	1.59816e-59
Cryab	Cryab	1.99986e-98	-1.3138	0.041	0.248	5.07945e-94
Aadat	Aadat	1.55405e-162	-1.32199	0.143	0.489	3.94712e-158
Dhrs7l1	Dhrs7l1	6.29798e-109	-1.33379	0.09	0.339	1.59962e-104
Vom2r37	Vom2r37	9.56224e-98	-1.35422	0.028	0.223	2.42871e-93
Slc12a1	Slc12a1	8.52588e-203	-1.36248	0.192	0.596	2.16549e-198
Rgn	Rgn	2.35438e-108	-1.38325	0.035	0.25	5.97988e-104
LOC688389	LOC688389	2.1388e-137	-1.41916	0.1	0.394	5.43233e-133
Hnmt	Hnmt	3.15742e-106	-1.41946	0.029	0.238	8.01954e-102
Slco1a6	Slco1a6	1.62816e-106	-1.53227	0.035	0.248	4.13535e-102
Umod	Umod	9.59508e-252	-1.58052	0.171	0.619	2.43706e-247
Kap	Kap	0	-1.6726	0.258	0.924	0
Gclc	Gclc	4.87876e-277	-1.90587	0.188	0.644	1.23916e-272
Tff3	Tff3	0	-2.1771	0.121	0.704	0
Slc7a13	Slc7a13	0	-2.36016	0.091	0.614	0

## Sheet: Stroma
	Stroma__gene	p_val	avg_log2FC	pct.Obese	Pct.Lean	p_val_adj
Spp1	Spp1	1.85237e-258	3.90897	0.676	0.133	4.70483e-254
Mgp	Mgp	4.81478e-30	2.72194	0.409	0.267	1.22291e-25
Mt1	Mt1	3.01196e-88	2.24888	0.364	0.095	7.65009e-84
Mt2A	Mt2A	2.57183e-86	2.06292	0.418	0.137	6.5322e-82
Pck1	Pck1	1.16906e-128	2.04949	0.639	0.294	2.96931e-124
Spink1l	Spink1l	5.17015e-72	2.04067	0.295	0.069	1.31317e-67
Ctsl	Ctsl	1.85456e-43	1.97403	0.419	0.257	4.7104e-39
AABR07000398.1	AABR07000398.1	7.05565e-154	1.89231	0.939	0.886	1.79206e-149
Mt-atp8	Mt-atp8	1.39667e-103	1.81674	0.658	0.391	3.5474e-99
Gpx1	Gpx1	2.06242e-55	1.78102	0.379	0.169	5.23835e-51
Clu	Clu	4.19297e-48	1.73173	0.266	0.087	1.06497e-43
Mt-nd6	Mt-nd6	1.7596e-43	1.67519	0.346	0.166	4.4692e-39
Ctsb	Ctsb	4.00342e-46	1.6026	0.396	0.211	1.01683e-41
Gpx3	Gpx3	3.56076e-72	1.59165	0.764	0.686	9.04398e-68
Aldob	Aldob	1.00533e-74	1.55261	0.694	0.511	2.55343e-70
Cyp2c23	Cyp2c23	2.60145e-42	1.54413	0.467	0.306	6.60742e-38
Rplp1	Rplp1	7.16337e-44	1.53178	0.511	0.365	1.81942e-39
Cd74	Cd74	3.05243e-36	1.52201	0.274	0.118	7.75287e-32
AABR07015057.1	AABR07015057.1	7.43491e-51	1.49	0.167	0.019	1.88839e-46
Ndrg1	Ndrg1	7.75396e-56	1.45138	0.51	0.301	1.96943e-51
Mt-nd5	Mt-nd5	8.87218e-51	1.44307	0.599	0.451	2.25345e-46
Lyz2	Lyz2	4.61372e-41	1.43718	0.161	0.03	1.17184e-36
Apoe	Apoe	3.71595e-18	1.43266	0.356	0.264	9.43814e-14
Rpl41	Rpl41	1.89392e-38	1.40056	0.544	0.416	4.81036e-34
Lgmn	Lgmn	6.57347e-34	1.40025	0.361	0.21	1.6696e-29
B2m	B2m	8.19951e-22	1.39612	0.473	0.425	2.08259e-17
LOC108352650	LOC108352650	1.10584e-26	1.32472	0.46	0.357	2.80873e-22
Cyp24a1	Cyp24a1	6.2303e-46	1.3222	0.192	0.038	1.58243e-41
Gsta1	Gsta1	2.27613e-20	1.31316	0.368	0.272	5.78113e-16
Slc4a4	Slc4a4	2.73331e-50	1.31061	0.527	0.342	6.94234e-46
Ftl1	Ftl1	7.2136e-25	1.30566	0.438	0.34	1.83218e-20
Gatm	Gatm	7.05438e-22	1.2892	0.334	0.222	1.79174e-17
Rpl37	Rpl37	2.81981e-21	1.28285	0.251	0.138	7.16203e-17
Cltrn	Cltrn	4.67829e-18	1.27709	0.364	0.278	1.18824e-13
Slc22a8	Slc22a8	3.82105e-26	1.26328	0.218	0.095	9.70508e-22
Rps28	Rps28	9.48673e-24	1.26257	0.344	0.227	2.40954e-19
Rpl36	Rpl36	5.30888e-25	1.24275	0.31	0.183	1.3484e-20
G6pc	G6pc	2.00749e-24	1.20462	0.271	0.144	5.09882e-20
Mt-nd4	Mt-nd4	2.51289e-17	1.20274	0.56	0.505	6.38249e-13
Ctsa	Ctsa	3.32703e-18	1.1933	0.272	0.17	8.45033e-14
Mt-nd4l	Mt-nd4l	1.93842e-21	1.17985	0.451	0.362	4.92339e-17
Slc13a1	Slc13a1	3.09201e-34	1.16016	0.379	0.213	7.85339e-30
Fth1	Fth1	1.99874e-21	1.15791	0.567	0.545	5.0766e-17
Serf2	Serf2	4.47708e-17	1.14654	0.295	0.198	1.13713e-12
LOC108351137.1	LOC108351137.1	6.90787e-19	1.14432	0.21	0.109	1.75453e-14
Slc22a6	Slc22a6	9.06456e-26	1.14337	0.308	0.169	2.30231e-21
Cyp4a8	Cyp4a8	4.76474e-21	1.1333	0.179	0.077	1.2102e-16
Nme2	Nme2	4.29247e-20	1.12927	0.288	0.179	1.09024e-15
Rpl37a	Rpl37a	2.03545e-17	1.12328	0.396	0.317	5.16983e-13
Ndufa4	Ndufa4	1.79601e-14	1.11828	0.441	0.401	4.56168e-10
Gsta5	Gsta5	5.20187e-19	1.11061	0.266	0.16	1.32122e-14
Olr1	Olr1	1.22925e-18	1.10155	0.1	0.027	3.12218e-14
Rpl23	Rpl23	1.69394e-14	1.09945	0.311	0.231	4.30243e-10
Ctsd	Ctsd	5.76669e-13	1.09612	0.24	0.16	1.46468e-08
Dbi	Dbi	1.46716e-17	1.09409	0.297	0.196	3.72643e-13
LOC501233	LOC501233	5.29124e-19	1.09233	0.306	0.201	1.34392e-14
Uqcr10	Uqcr10	3.83504e-15	1.07788	0.262	0.171	9.74063e-11
Cd63	Cd63	5.52682e-13	1.07381	0.419	0.381	1.40376e-08
Cubn	Cubn	8.05051e-25	1.07336	0.302	0.167	2.04475e-20
Mt-co3	Mt-co3	1.22245e-29	1.07011	0.477	0.304	3.10489e-25
Mt-atp6	Mt-atp6	2.56557e-11	1.07002	0.441	0.369	6.5163e-07
Havcr1	Havcr1	3.09079e-42	1.06859	0.1	0.001	7.85031e-38
Rpl27a	Rpl27a	2.2324e-11	1.06373	0.299	0.233	5.67006e-07
Slc13a3	Slc13a3	3.994e-17	1.0616	0.219	0.121	1.01444e-12
Rida	Rida	3.82284e-11	1.05498	0.456	0.449	9.70964e-07
Cox8a	Cox8a	1.97677e-12	1.04887	0.387	0.328	5.0208e-08
Napsa	Napsa	4.72556e-15	1.04851	0.269	0.176	1.20025e-10
Pdzk1ip1	Pdzk1ip1	7.5611e-13	1.04477	0.214	0.136	1.92044e-08
Cox6a1	Cox6a1	4.62637e-12	1.03926	0.272	0.197	1.17505e-07
Rps23	Rps23	4.59469e-10	1.03801	0.255	0.191	1.167e-05
Cyp4a2	Cyp4a2	3.86945e-33	1.03734	0.758	0.679	9.82802e-29
Rpl31	Rpl31	1.76573e-17	1.03419	0.205	0.109	4.48478e-13
Rpl19	Rpl19	8.57416e-17	1.0262	0.335	0.239	2.17775e-12
Akr1a1	Akr1a1	5.32683e-15	1.02447	0.34	0.26	1.35296e-10
Ddah1	Ddah1	4.55195e-22	1.02376	0.308	0.184	1.15615e-17
Rps2	Rps2	3.18006e-14	1.02088	0.31	0.229	8.07703e-10
LOC100364435	LOC100364435	3.14909e-08	1.01604	0.213	0.159	0.000799838
Cox6c	Cox6c	1.64874e-08	1.01592	0.304	0.257	0.000418763
Tmsb4x	Tmsb4x	2.28562e-12	1.01044	0.41	0.365	5.80524e-08
Defb1	Defb1	1.95283e-19	1.00981	0.412	0.316	4.96e-15
LOC100910944	LOC100910944	5.50932e-13	1.00667	0.17	0.093	1.39931e-08
Col8a1	Col8a1	5.01387e-08	1.0035	0.145	0.089	0.00127347
Serpinf1	Serpinf1	7.40832e-24	1.0011	0.128	0.035	1.88164e-19
Atp5mf	Atp5mf	1.85217e-11	0.998969	0.236	0.163	4.70434e-07
Rps13	Rps13	5.32741e-13	0.996251	0.185	0.107	1.35311e-08
Rpl7	Rpl7	9.34891e-11	0.996212	0.296	0.234	2.37453e-06
Eef1b2	Eef1b2	7.72718e-12	0.983117	0.189	0.115	1.96263e-07
LOC100361854	LOC100361854	8.0336e-10	0.977198	0.217	0.154	2.04045e-05
Atp5mg	Atp5mg	4.09685e-13	0.967423	0.36	0.289	1.04056e-08
Tpt1	Tpt1	6.62942e-11	0.962715	0.407	0.37	1.68381e-06
Rimbp2	Rimbp2	4.90312e-18	0.962454	0.17	0.076	1.24534e-13
Naglt1	Naglt1	2.73631e-22	0.959593	0.137	0.044	6.94995e-18
Lrp2	Lrp2	8.51709e-28	0.959041	0.599	0.486	2.16326e-23
Rps18	Rps18	3.05551e-11	0.95778	0.321	0.254	7.7607e-07
LOC100360449	LOC100360449	2.51816e-07	0.957635	0.293	0.254	0.00639586
LOC685963	LOC685963	8.26851e-08	0.950034	0.211	0.158	0.00210012
Cox5b	Cox5b	4.55607e-11	0.949732	0.285	0.214	1.1572e-06
Calb1	Calb1	6.05696e-14	0.946536	0.171	0.09	1.53841e-09
Wfdc2	Wfdc2	1.12613e-09	0.944429	0.16	0.098	2.86027e-05
Cox7c	Cox7c	3.16526e-07	0.94288	0.34	0.311	0.00803945
Rpl35	Rpl35	1.50422e-12	0.940696	0.389	0.327	3.82057e-08
Eif4g2	Eif4g2	3.87846e-13	0.931083	0.428	0.376	9.8509e-09
Slc34a1	Slc34a1	3.69324e-39	0.930724	0.495	0.3	9.38046e-35
Folr1	Folr1	1.7385e-11	0.929738	0.208	0.131	4.41562e-07
Psap	Psap	2.65181e-09	0.924249	0.318	0.27	6.73534e-05
Pfn1	Pfn1	4.20481e-09	0.918812	0.216	0.156	0.000106798
Rps8	Rps8	4.04378e-09	0.918342	0.379	0.347	0.000102708
Cycs	Cycs	1.14187e-06	0.913271	0.355	0.331	0.0290024
Ass1	Ass1	1.16154e-14	0.910926	0.229	0.138	2.95021e-10
Rpl34	Rpl34	8.61076e-10	0.910653	0.251	0.185	2.18705e-05
LOC687780	LOC687780	1.18388e-09	0.910512	0.337	0.284	3.00693e-05
Uqcrb.1	Uqcrb.1	8.60543e-08	0.906566	0.208	0.154	0.00218569
Dgkg	Dgkg	1.98079e-17	0.905415	0.174	0.081	5.031e-13
Rpl26	Rpl26	1.78031e-08	0.902674	0.185	0.127	0.00045218
Bsg	Bsg	6.6075e-07	0.894307	0.323	0.293	0.0167824
Fbp1	Fbp1	1.05435e-09	0.893729	0.269	0.204	2.67793e-05
LOC100360117	LOC100360117	5.20972e-17	0.89265	0.118	0.042	1.32322e-12
Vdr	Vdr	6.11077e-18	0.889971	0.156	0.066	1.55208e-13
Ndufb2	Ndufb2	1.24419e-06	0.884407	0.174	0.126	0.0316013
Rarres2	Rarres2	0.0240463	0.884233	0.137	0.122	1
Tmem52b	Tmem52b	2.71631e-13	0.876905	0.203	0.12	6.89916e-09
Uba52	Uba52	2.63814e-09	0.875649	0.357	0.312	6.70062e-05
Atp5me	Atp5me	3.26776e-07	0.874137	0.317	0.272	0.00829978
Atp1b1	Atp1b1	7.94462e-31	0.872706	0.716	0.649	2.01785e-26
Lamp1	Lamp1	2.62454e-06	0.870106	0.36	0.353	0.0666608
Fuca1	Fuca1	1.81273e-12	0.869733	0.163	0.088	4.60416e-08
Rpl30	Rpl30	3.90134e-08	0.869496	0.158	0.103	0.000990901
Rps7	Rps7	6.09149e-10	0.866467	0.268	0.203	1.54718e-05
Rps16	Rps16	1.17274e-09	0.863752	0.324	0.27	2.97865e-05
Rps19l2	Rps19l2	6.22014e-17	0.863456	0.101	0.031	1.57985e-12
Rps27	Rps27	7.73834e-10	0.863425	0.316	0.259	1.96546e-05
Rps27a	Rps27a	3.79703e-12	0.861491	0.139	0.069	9.64408e-08
Rps20	Rps20	3.66359e-10	0.856467	0.192	0.123	9.30515e-06
Cldn2	Cldn2	6.99378e-13	0.853038	0.153	0.078	1.77635e-08
Rpl13	Rpl13	1.22243e-06	0.849816	0.28	0.244	0.0310485
Txndc17	Txndc17	4.29761e-14	0.846886	0.134	0.059	1.09155e-09
Rps15a	Rps15a	1.97894e-09	0.846513	0.244	0.18	5.0263e-05
Dcn	Dcn	0.159231	0.844617	0.363	0.393	1
Adgrg1	Adgrg1	3.9417e-13	0.833622	0.196	0.114	1.00115e-08
Rps17	Rps17	9.80011e-08	0.829935	0.224	0.169	0.00248913
Sord	Sord	2.57932e-11	0.823634	0.225	0.149	6.5512e-07
Cfl1	Cfl1	2.33599e-05	0.823407	0.179	0.14	0.593318
Slc5a12	Slc5a12	2.92869e-11	0.823103	0.148	0.08	7.43859e-07
Rps12	Rps12	1.82762e-06	0.822056	0.27	0.231	0.0464196
Atp5f1e	Atp5f1e	1.31248e-08	0.819675	0.334	0.28	0.000333356
Rps11	Rps11	3.30471e-06	0.819377	0.219	0.176	0.0839362
Ugt1a6	Ugt1a6	7.4457e-11	0.818608	0.193	0.121	1.89113e-06
Prdx1	Prdx1	8.33644e-06	0.813605	0.284	0.254	0.211737
Apom	Apom	3.37714e-05	0.81355	0.17	0.132	0.857759
Rpl36a	Rpl36a	1.31201e-07	0.812976	0.164	0.11	0.00333238
Snx29	Snx29	9.94045e-13	0.809424	0.449	0.394	2.52477e-08
Atp5pf	Atp5pf	5.28508e-06	0.808448	0.254	0.212	0.134236
Elob	Elob	9.77021e-06	0.807729	0.187	0.144	0.248154
Fn1	Fn1	0.178455	0.80521	0.288	0.305	1
Enpep	Enpep	9.84247e-11	0.803811	0.167	0.098	2.49989e-06
Mt-nd2	Mt-nd2	0.000110616	0.803807	0.449	0.449	1
Atp5po	Atp5po	5.46165e-05	0.803534	0.318	0.302	1
Rps21	Rps21	9.44371e-10	0.800763	0.157	0.093	2.39861e-05
Pgrmc1	Pgrmc1	2.79752e-06	0.79966	0.278	0.244	0.0710543
Mgst3	Mgst3	2.605e-07	0.798095	0.18	0.126	0.00661643
Aldoa	Aldoa	1.2458e-05	0.796796	0.281	0.253	0.316422
Epcam	Epcam	9.00328e-05	0.793352	0.266	0.239	1
Tsc22d1	Tsc22d1	3.65134e-11	0.791604	0.367	0.306	9.27404e-07
Myl6	Myl6	2.31749e-07	0.788746	0.442	0.44	0.0058862
Atp5if1	Atp5if1	1.09418e-07	0.787366	0.249	0.195	0.0027791
Dpp4	Dpp4	7.15218e-05	0.785988	0.303	0.28	1
Atp1a1	Atp1a1	1.97297e-17	0.781381	0.65	0.606	5.01114e-13
LOC108348144	LOC108348144	6.86659e-06	0.779699	0.159	0.115	0.174404
Rps27l	Rps27l	2.53637e-09	0.777457	0.115	0.06	6.44213e-05
Rplp0	Rplp0	2.06667e-05	0.776452	0.336	0.319	0.524913
Rps9	Rps9	1.14428e-05	0.775968	0.218	0.178	0.290635
Ndufa3	Ndufa3	4.39259e-06	0.773353	0.167	0.122	0.111567
Rps24	Rps24	3.34826e-06	0.773076	0.216	0.171	0.0850424
Rps3a	Rps3a	7.98938e-05	0.770782	0.246	0.218	1
AABR07066188.1	AABR07066188.1	4.42556e-08	0.769724	0.179	0.121	0.00112405
Slc27a2	Slc27a2	1.21147e-10	0.767858	0.254	0.177	3.07701e-06
Gabarap	Gabarap	0.000237339	0.767856	0.172	0.138	1
Hint1	Hint1	0.00465621	0.76764	0.218	0.202	1
Taldo1	Taldo1	5.88679e-06	0.767011	0.207	0.163	0.149519
Pebp1	Pebp1	4.66055e-07	0.761513	0.228	0.177	0.0118373
AABR07065438.1	AABR07065438.1	6.37106e-06	0.759924	0.17	0.127	0.161819
Comt	Comt	1.10766e-07	0.757552	0.2	0.144	0.00281335
Npm1	Npm1	1.785e-05	0.755074	0.169	0.128	0.453372
Ndufb5	Ndufb5	1.18721e-05	0.753272	0.181	0.139	0.30154
Scpep1	Scpep1	9.38313e-06	0.75136	0.322	0.299	0.238322
Atp5md	Atp5md	8.14751e-13	0.750044	0.101	0.039	2.06939e-08
Gpx4	Gpx4	9.91356e-05	0.749009	0.223	0.189	1
Pah	Pah	2.48265e-06	0.745704	0.238	0.19	0.0630568
Col1a1	Col1a1	0.0111254	0.744434	0.225	0.211	1
LOC100360057	LOC100360057	0.000845407	0.743497	0.186	0.16	1
RT1-A1	RT1-A1	3.74274e-05	0.743402	0.34	0.336	0.95062
Rpl24	Rpl24	0.000613289	0.74304	0.217	0.192	1
LOC100359583	LOC100359583	6.1888e-06	0.742573	0.331	0.309	0.157189
Sod1	Sod1	0.000106919	0.742565	0.342	0.331	1
Aldh8a1	Aldh8a1	8.86079e-05	0.742512	0.215	0.18	1
Cox7b	Cox7b	2.15635e-07	0.74161	0.35	0.309	0.00547691
Rpl14	Rpl14	4.79963e-05	0.741413	0.294	0.27	1
Atp5mc1	Atp5mc1	0.000906006	0.740624	0.216	0.191	1
Ppib	Ppib	4.11563e-05	0.73974	0.194	0.156	1
Ctsh	Ctsh	5.77531e-05	0.737409	0.352	0.35	1
Cd164	Cd164	0.0163271	0.735636	0.206	0.197	1
Myof	Myof	1.51218e-07	0.734388	0.251	0.194	0.00384079
Ndufa2	Ndufa2	2.27574e-08	0.732239	0.138	0.083	0.000578014
Rpl5	Rpl5	1.49647e-05	0.731841	0.235	0.197	0.380088
Rpsa	Rpsa	6.24035e-07	0.72972	0.388	0.37	0.0158499
Akr7a2	Akr7a2	0.000105726	0.727559	0.209	0.173	1
Rps10	Rps10	2.6057e-05	0.726691	0.16	0.12	0.661821
Rpl3	Rpl3	0.00140196	0.724341	0.22	0.201	1
Ezr	Ezr	2.4548e-09	0.723071	0.185	0.118	6.23495e-05
Rpl10	Rpl10	8.58471e-06	0.720084	0.233	0.193	0.218043
Bri3	Bri3	4.83333e-07	0.719863	0.171	0.119	0.0122762
Chpt1	Chpt1	0.00268794	0.714503	0.195	0.172	1
Eif5a	Eif5a	1.67927e-05	0.714171	0.165	0.122	0.426518
Rpl15	Rpl15	5.71713e-06	0.711519	0.184	0.139	0.145209
Agxt2	Agxt2	6.50044e-07	0.711362	0.319	0.274	0.0165105
Cat	Cat	0.000143343	0.710661	0.348	0.34	1
Atp6v0c	Atp6v0c	0.000310816	0.704324	0.281	0.261	1
Cox6b1	Cox6b1	1.58587e-05	0.70172	0.222	0.18	0.402795
Ccdc80	Ccdc80	0.0234554	0.700987	0.223	0.214	1
Ndufa6	Ndufa6	0.000611488	0.69707	0.15	0.119	1
Txn1	Txn1	1.03833e-05	0.696297	0.195	0.15	0.263726
H3f3c	H3f3c	0.00162525	0.691761	0.154	0.127	1
Rpl28	Rpl28	0.000495739	0.689956	0.225	0.2	1
Rpl18a	Rpl18a	0.0013022	0.688813	0.223	0.201	1
Anpep	Anpep	1.35534e-05	0.687787	0.144	0.101	0.344244
Kcnj16	Kcnj16	4.34738e-06	0.687445	0.104	0.063	0.110419
Rps27a.1	Rps27a.1	0.000798868	0.687348	0.219	0.195	1
Hsp90b1	Hsp90b1	1.83323e-05	0.687264	0.407	0.408	0.465622
Aldh7a1	Aldh7a1	2.07339e-05	0.686394	0.221	0.18	0.526619
Epb41l3	Epb41l3	3.41986e-11	0.686357	0.123	0.058	8.68609e-07
Ca12	Ca12	1.50927e-06	0.684718	0.368	0.33	0.0383339
Slc12a3	Slc12a3	3.44781e-06	0.681653	0.244	0.191	0.0875708
Rps4x.1	Rps4x.1	0.00206439	0.681449	0.163	0.137	1
Vdac1	Vdac1	0.00136758	0.681162	0.273	0.256	1
Rps5	Rps5	0.009672	0.680049	0.181	0.163	1
Cyp2e1	Cyp2e1	3.16901e-09	0.676416	0.111	0.056	8.04897e-05
Cstb	Cstb	7.0923e-06	0.676005	0.115	0.074	0.180137
Cisd1	Cisd1	0.000262065	0.675937	0.324	0.311	1
Lrpap1	Lrpap1	0.00129365	0.675867	0.194	0.168	1
Ndufa13	Ndufa13	2.04356e-05	0.675581	0.216	0.176	0.519043
Rpl29	Rpl29	0.0277752	0.675461	0.21	0.201	1
St6galnac3	St6galnac3	1.73623e-06	0.669559	0.325	0.281	0.0440985
LOC108348287	LOC108348287	2.39125e-05	0.667363	0.143	0.102	0.607353
Slc25a5	Slc25a5	0.0241409	0.666898	0.281	0.286	1
Slc5a10	Slc5a10	1.15822e-07	0.665897	0.109	0.059	0.00294177
Rpl11	Rpl11	0.00905345	0.665454	0.251	0.244	1
Cyba	Cyba	4.4257e-07	0.662509	0.129	0.08	0.0112408
Mdh1	Mdh1	0.000300963	0.660641	0.322	0.31	1
Frmd4b	Frmd4b	3.0885e-06	0.660232	0.251	0.204	0.0784449
Gabarapl1	Gabarapl1	4.84644e-06	0.65934	0.238	0.191	0.123095
Trabd2b	Trabd2b	1.17446e-07	0.659112	0.282	0.222	0.002983
Myl12a	Myl12a	0.057082	0.657135	0.164	0.155	1
Ndufs5	Ndufs5	0.00044187	0.655002	0.134	0.102	1
Mt-nd3	Mt-nd3	0.0368272	0.654975	0.147	0.13	1
Hpd	Hpd	4.96758e-07	0.649661	0.193	0.137	0.0126172
Uqcrq	Uqcrq	0.00123833	0.649586	0.202	0.175	1
Iqgap2	Iqgap2	8.04051e-08	0.646432	0.17	0.111	0.00204221
Rpl18	Rpl18	0.00505715	0.644841	0.24	0.223	1
Rps3	Rps3	0.00798393	0.644103	0.224	0.211	1
Hao2	Hao2	1.07244e-08	0.642586	0.644	0.654	0.000272388
Uqcrh	Uqcrh	0.00198219	0.641024	0.218	0.196	1
Eno1	Eno1	0.00106222	0.640454	0.221	0.197	1
Atp6v1g1	Atp6v1g1	0.00812461	0.640035	0.174	0.154	1
Cox4i1	Cox4i1	0.0376213	0.639679	0.317	0.332	1
Rpl32	Rpl32	0.00151505	0.639288	0.118	0.09	1
Atp5f1b	Atp5f1b	2.98008e-06	0.638537	0.553	0.592	0.075691
Igf2r	Igf2r	0.000111958	0.638017	0.222	0.187	1
C1r	C1r	0.454046	0.637938	0.317	0.353	1
Cst3	Cst3	0.167274	0.637031	0.214	0.223	1
Fkbp2	Fkbp2	0.000406316	0.637022	0.131	0.098	1
Psme1	Psme1	2.55678e-06	0.636665	0.141	0.094	0.0649398
Mt-nd1	Mt-nd1	0.00221619	0.636609	0.328	0.301	1
Slc6a8	Slc6a8	3.29453e-07	0.631393	0.108	0.061	0.00836777
Rbp1	Rbp1	3.59318e-05	0.630611	0.115	0.077	0.912631
Pgk1	Pgk1	0.00965781	0.628036	0.165	0.145	1
Car2	Car2	0.00104327	0.627614	0.249	0.227	1
LOC100911847	LOC100911847	0.00550176	0.622098	0.203	0.185	1
Gsta4	Gsta4	8.59475e-05	0.621667	0.209	0.17	1
Aco2	Aco2	6.2085e-05	0.621442	0.279	0.247	1
LOC103693375	LOC103693375	5.30685e-06	0.621216	0.115	0.073	0.134789
Rpl23a	Rpl23a	0.00609842	0.62043	0.169	0.148	1
Rack1	Rack1	0.0143284	0.619997	0.172	0.155	1
Iscu	Iscu	0.000439385	0.61938	0.122	0.089	1
Acss3	Acss3	1.46106e-05	0.618427	0.207	0.16	0.371095
Cpq	Cpq	5.72696e-14	0.618038	0.491	0.426	1.45459e-09
Rpl17	Rpl17	0.00342144	0.617499	0.201	0.181	1
Slc25a3	Slc25a3	0.00199194	0.617458	0.263	0.246	1
Eef1a1	Eef1a1	1.03659e-05	0.614165	0.123	0.081	0.263283
Serping1	Serping1	0.869287	0.61385	0.209	0.233	1
Rpn1	Rpn1	0.00410962	0.612666	0.167	0.142	1
Atp5mc2	Atp5mc2	0.00678209	0.612097	0.193	0.175	1
Ndufab1	Ndufab1	0.00661388	0.612048	0.172	0.151	1
Abhd17c	Abhd17c	4.71936e-06	0.611556	0.138	0.092	0.119867
Dpp7	Dpp7	6.74834e-06	0.609352	0.119	0.076	0.171401
AABR07004221.2	AABR07004221.2	8.23649e-07	0.607206	0.131	0.082	0.0209198
Col3a1	Col3a1	0.225236	0.607177	0.322	0.353	1
Ndufa5	Ndufa5	0.00118644	0.605507	0.147	0.117	1
Hba-a1	Hba-a1	0.00110208	0.603342	0.14	0.109	1
Abcg2	Abcg2	9.36016e-06	0.6033	0.179	0.131	0.237739
AC141489.1	AC141489.1	0.00561528	0.603249	0.157	0.135	1
Cd24	Cd24	0.0099639	0.60101	0.157	0.137	1
Sparc	Sparc	0.467028	0.599784	0.318	0.358	1
C5	C5	6.78149e-05	0.598677	0.113	0.076	1
Sem1	Sem1	0.00464291	0.598625	0.143	0.118	1
Rpl27	Rpl27	0.00571553	0.597054	0.209	0.19	1
Skp1	Skp1	0.00650204	0.596507	0.203	0.184	1
S100a6	S100a6	0.0301135	0.59643	0.101	0.083	1
Micos13	Micos13	0.00854031	0.595273	0.18	0.16	1
Atp5mc3	Atp5mc3	0.0117531	0.595236	0.287	0.286	1
Pgam1	Pgam1	0.00890367	0.594991	0.131	0.109	1
Tmbim6	Tmbim6	0.000805695	0.594181	0.236	0.21	1
Eif1	Eif1	0.000297271	0.592629	0.292	0.271	1
Rnaset2	Rnaset2	0.00124384	0.591453	0.104	0.076	1
Calm1	Calm1	0.0103041	0.59062	0.256	0.249	1
Rab11fip3	Rab11fip3	0.0019128	0.58992	0.237	0.215	1
Aif1l	Aif1l	0.00599714	0.58928	0.167	0.143	1
Sdc4	Sdc4	2.31384e-05	0.589235	0.227	0.184	0.587692
Etfb	Etfb	0.00143482	0.58923	0.169	0.14	1
Tomm20	Tomm20	0.0272248	0.588476	0.141	0.125	1
Naca	Naca	0.0906309	0.586884	0.209	0.209	1
Aqp2	Aqp2	0.00172026	0.585306	0.112	0.084	1
Acadl	Acadl	0.0526419	0.583078	0.196	0.192	1
Msrb1	Msrb1	0.000130391	0.58225	0.158	0.12	1
Eif3c	Eif3c	0.00602677	0.581613	0.169	0.147	1
Acadm	Acadm	0.100056	0.581188	0.224	0.229	1
Fmo1	Fmo1	0.00901057	0.581184	0.12	0.098	1
Eci3	Eci3	0.0270151	0.580641	0.255	0.254	1
Hspa5	Hspa5	6.43833e-05	0.58019	0.427	0.432	1
Atp5pd	Atp5pd	0.148466	0.577981	0.214	0.218	1
Coa5	Coa5	0.00633038	0.577502	0.108	0.085	1
Ndufb4	Ndufb4	0.00136104	0.577346	0.117	0.088	1
Rpl6	Rpl6	0.000308986	0.573648	0.132	0.098	1
Dap	Dap	0.00759749	0.573287	0.165	0.143	1
Hspd1	Hspd1	0.268525	0.572719	0.273	0.298	1
Lamp2	Lamp2	0.176914	0.571366	0.255	0.276	1
Atp5f1a	Atp5f1a	0.0182262	0.571047	0.303	0.31	1
Pdzk1	Pdzk1	0.0117367	0.570967	0.181	0.163	1
Cox5a	Cox5a	0.00743841	0.570245	0.163	0.141	1
Rps15	Rps15	0.0177527	0.570177	0.217	0.204	1
Anapc13	Anapc13	0.000874617	0.570095	0.106	0.077	1
Nedd8	Nedd8	0.00720628	0.569794	0.125	0.102	1
Uqcr11	Uqcr11	0.0358524	0.566112	0.22	0.216	1
Arpc5l	Arpc5l	0.00129633	0.566038	0.107	0.078	1
Tomm7	Tomm7	0.0158421	0.565634	0.156	0.136	1
Bhmt2	Bhmt2	0.00015782	0.564963	0.206	0.169	1
P4hb	P4hb	0.0580989	0.564799	0.196	0.19	1
Vdac2	Vdac2	0.00192182	0.563388	0.155	0.125	1
Ppia	Ppia	0.00176793	0.560154	0.121	0.093	1
Ubl5	Ubl5	0.0186308	0.557106	0.133	0.114	1
Apmap	Apmap	0.00222589	0.555526	0.109	0.082	1
LOC108351137	LOC108351137	0.023312	0.555405	0.148	0.132	1
Tnfaip8	Tnfaip8	0.0665002	0.555019	0.196	0.19	1
Ndufb9	Ndufb9	0.203842	0.554084	0.189	0.192	1
Edf1	Edf1	0.0349421	0.553102	0.15	0.135	1
Iah1	Iah1	0.0188439	0.552489	0.157	0.138	1
Slc16a12	Slc16a12	8.55638e-05	0.552232	0.142	0.103	1
Tmed2	Tmed2	0.0272082	0.550841	0.132	0.115	1
Ndufb11	Ndufb11	0.012969	0.549993	0.16	0.141	1
Sod2	Sod2	0.000116708	0.547861	0.112	0.077	1
Prdx6	Prdx6	0.0741209	0.545135	0.147	0.137	1
Glyat	Glyat	0.00137717	0.544582	0.313	0.299	1
Sult1c2a	Sult1c2a	7.33521e-11	0.543207	0.353	0.267	1.86307e-06
Miox	Miox	0.131123	0.542696	0.386	0.424	1
Ndufa12	Ndufa12	0.000200683	0.541704	0.117	0.083	1
Ddt	Ddt	0.384069	0.541532	0.172	0.178	1
Gcdh	Gcdh	0.0094821	0.540158	0.145	0.123	1
Cox7a2l2	Cox7a2l2	0.151341	0.538072	0.208	0.211	1
Got2	Got2	0.0241049	0.533469	0.139	0.122	1
Atp6v0a4	Atp6v0a4	6.81864e-05	0.533376	0.284	0.246	1
Slc3a2	Slc3a2	0.0339364	0.532951	0.116	0.1	1
Park7	Park7	0.150218	0.532472	0.139	0.133	1
Mt-cyb	Mt-cyb	0.782507	0.532294	0.366	0.412	1
Slc22a1	Slc22a1	1.21579e-05	0.531667	0.112	0.071	0.308797
Mt-co1	Mt-co1	3.27285e-08	0.531486	0.449	0.372	0.000831272
Aldh2	Aldh2	0.27281	0.531356	0.203	0.213	1
Cnpy2	Cnpy2	0.00541019	0.529003	0.107	0.083	1
Xylb	Xylb	7.30984e-05	0.528689	0.146	0.105	1
Degs2	Degs2	0.00272289	0.527483	0.104	0.078	1
Pttg1ip	Pttg1ip	0.218936	0.526267	0.193	0.199	1
Gns.1	Gns.1	0.0289189	0.524982	0.121	0.104	1
Mgll	Mgll	0.00697419	0.524821	0.241	0.227	1
Zfp706	Zfp706	0.0595736	0.521339	0.189	0.18	1
Ndufs8	Ndufs8	0.0366332	0.520652	0.11	0.094	1
Rpl10a	Rpl10a	0.0900709	0.520449	0.142	0.133	1
Erp29	Erp29	0.0645746	0.51745	0.138	0.125	1
Sfxn1	Sfxn1	0.303853	0.516308	0.152	0.153	1
Micos10	Micos10	0.848498	0.516285	0.181	0.202	1
Glul	Glul	0.0717408	0.514888	0.22	0.218	1
Plekhb2	Plekhb2	0.026525	0.514222	0.123	0.104	1
Col4a4	Col4a4	0.000141385	0.513754	0.403	0.381	1
Aldh1a1	Aldh1a1	0.0235548	0.512058	0.158	0.14	1
Itga6	Itga6	0.00352804	0.508582	0.134	0.107	1
Psmc3	Psmc3	0.015659	0.507105	0.146	0.127	1
Calr	Calr	0.05971	0.506994	0.351	0.384	1
Sdhc	Sdhc	0.0430799	0.505121	0.216	0.209	1
Caprin1	Caprin1	0.0239247	0.50499	0.223	0.213	1
Ndufb10	Ndufb10	0.036406	0.503458	0.104	0.088	1
Cyb5a	Cyb5a	0.753375	0.502637	0.208	0.231	1
Arl6ip1	Arl6ip1	0.0162258	0.501513	0.125	0.104	1
Ubxn1	Ubxn1	0.0159585	0.501323	0.108	0.087	1
Nme4	Nme4	0.00842122	0.50013	0.144	0.121	1
Ifitm3	Ifitm3	0.873206	0.499683	0.144	0.16	1
Mgst1	Mgst1	0.00703668	0.499649	0.134	0.11	1
Rnf144b	Rnf144b	5.34639e-05	0.499589	0.102	0.065	1
Hsd11b2	Hsd11b2	0.0950135	0.499069	0.118	0.107	1
Pdia6	Pdia6	0.154313	0.497737	0.141	0.135	1
Canx	Canx	0.232113	0.494964	0.368	0.421	1
Dad1	Dad1	0.0369498	0.494635	0.108	0.092	1
Slc25a4	Slc25a4	0.0580392	0.493924	0.218	0.215	1
Grhpr	Grhpr	0.109812	0.492329	0.146	0.136	1
Entpd5	Entpd5	0.046482	0.491855	0.154	0.138	1
Suclg1	Suclg1	0.236681	0.491776	0.18	0.181	1
Ank3	Ank3	0.000177339	0.490682	0.397	0.379	1
Grina	Grina	0.276713	0.486764	0.163	0.164	1
Ppara	Ppara	0.0744111	0.485655	0.133	0.12	1
Vim	Vim	0.125445	0.484389	0.14	0.132	1
Akap2	Akap2	0.143344	0.484186	0.232	0.236	1
Psmd2	Psmd2	0.0395075	0.482534	0.123	0.106	1
Lims2	Lims2	0.0143931	0.481419	0.127	0.105	1
Pabpc1	Pabpc1	0.0139122	0.480947	0.178	0.16	1
Atp6v1b2	Atp6v1b2	0.0056732	0.479984	0.123	0.097	1
Slc7a7	Slc7a7	0.000119417	0.477876	0.107	0.071	1
Sdhb	Sdhb	0.0129504	0.474569	0.216	0.2	1
Acsm3	Acsm3	0.0351068	0.474335	0.23	0.219	1
Cltc	Cltc	0.0902544	0.473843	0.299	0.315	1
Rpl4	Rpl4	0.157336	0.473434	0.185	0.182	1
Eci1	Eci1	0.0237676	0.472838	0.141	0.121	1
Ndufv3.1	Ndufv3.1	0.0149874	0.472515	0.185	0.167	1
Aco1	Aco1	0.0412439	0.471895	0.189	0.177	1
Slc8a1	Slc8a1	0.00234247	0.47147	0.368	0.355	1
AABR07035218.1	AABR07035218.1	0.00126879	0.470232	0.126	0.096	1
Retsat	Retsat	0.241793	0.469679	0.131	0.128	1
Ndufv2	Ndufv2	0.0169842	0.468582	0.18	0.161	1
LOC108349548	LOC108349548	0.00826587	0.467288	0.101	0.079	1
Ddx19b	Ddx19b	0.092707	0.467053	0.188	0.182	1
Ndufc2	Ndufc2	0.101448	0.466739	0.137	0.126	1
Mrpl15	Mrpl15	0.00791234	0.466621	0.111	0.088	1
Pbld1	Pbld1	0.000747485	0.465205	0.122	0.09	1
Cemip2	Cemip2	0.621551	0.462781	0.114	0.128	1
Ldha	Ldha	0.0485485	0.460043	0.127	0.112	1
Rpl12	Rpl12	0.746738	0.459522	0.138	0.148	1
Aldh6a1	Aldh6a1	0.157703	0.458944	0.286	0.303	1
Rab11a	Rab11a	0.0314516	0.458571	0.103	0.085	1
Hexa	Hexa	0.0752153	0.45696	0.108	0.095	1
Slc29a3	Slc29a3	0.0153269	0.45671	0.115	0.094	1
Churc1	Churc1	0.157007	0.456255	0.108	0.1	1
Lactb	Lactb	0.00684576	0.455419	0.11	0.087	1
Lap3	Lap3	0.400643	0.455097	0.129	0.129	1
Prdx2	Prdx2	0.0385738	0.451562	0.129	0.112	1
St13	St13	0.674403	0.451517	0.235	0.261	1
Pgpep1	Pgpep1	0.0218843	0.451399	0.163	0.143	1
Slc25a39	Slc25a39	0.139167	0.449821	0.129	0.119	1
Atox1	Atox1	0.129934	0.449593	0.119	0.109	1
Dstn	Dstn	0.227623	0.449571	0.271	0.291	1
Adra1a	Adra1a	0.000210055	0.449131	0.115	0.079	1
Galnt17	Galnt17	0.001338	0.448574	0.1	0.07	1
Hsp90ab1	Hsp90ab1	4.57209e-05	0.448432	0.604	0.667	1
Haao	Haao	0.0925446	0.447093	0.109	0.097	1
Sdhd	Sdhd	0.0717174	0.446864	0.133	0.12	1
Ak2	Ak2	0.0296133	0.446423	0.102	0.084	1
Mpc2	Mpc2	0.281181	0.445832	0.171	0.173	1
Nol7	Nol7	0.0496451	0.444604	0.135	0.119	1
Ssr1	Ssr1	0.163484	0.444184	0.115	0.108	1
Pccb	Pccb	0.355067	0.443404	0.171	0.175	1
Ptprj	Ptprj	0.0091551	0.442773	0.227	0.207	1
Spint2	Spint2	0.170555	0.442228	0.308	0.332	1
Etfa	Etfa	0.185099	0.442103	0.225	0.233	1
Hsbp1	Hsbp1	0.46903	0.441864	0.102	0.101	1
Ghitm	Ghitm	0.233153	0.440872	0.115	0.11	1
Flrt2	Flrt2	0.397883	0.440676	0.135	0.135	1
Gas6	Gas6	0.0463794	0.43974	0.152	0.138	1
Ecrg4	Ecrg4	0.282546	0.439147	0.101	0.095	1
Nit1	Nit1	0.266862	0.436393	0.176	0.176	1
Dynll2	Dynll2	0.266278	0.435822	0.103	0.097	1
Hadhb	Hadhb	0.765692	0.435456	0.137	0.145	1
Cdh16	Cdh16	0.219589	0.434568	0.166	0.162	1
Cxcl16	Cxcl16	0.729775	0.434228	0.106	0.109	1
Dab2	Dab2	0.193255	0.434193	0.186	0.185	1
RGD1559960	RGD1559960	0.0029213	0.433891	0.104	0.078	1
Hsd17b10	Hsd17b10	0.125503	0.433199	0.115	0.105	1
Ifitm2	Ifitm2	0.784423	0.433185	0.139	0.158	1
Tns3	Tns3	0.82818	0.433112	0.332	0.389	1
Snx5	Snx5	0.152661	0.432157	0.123	0.114	1
Itgb6	Itgb6	0.0324884	0.431132	0.11	0.092	1
Slc3a1	Slc3a1	0.317499	0.429253	0.394	0.438	1
Ndufb8	Ndufb8	0.744461	0.428858	0.146	0.154	1
Acox1	Acox1	0.329146	0.428514	0.178	0.18	1
Cryl1	Cryl1	0.0286537	0.427433	0.144	0.125	1
Acaa2	Acaa2	0.425934	0.426838	0.104	0.102	1
Nfs1	Nfs1	0.212884	0.426433	0.129	0.122	1
LOC306766	LOC306766	0.385617	0.422508	0.189	0.195	1
Npc2	Npc2	0.117157	0.421833	0.11	0.099	1
Sdha	Sdha	0.51736	0.421509	0.211	0.229	1
RGD1309534	RGD1309534	0.864216	0.420369	0.222	0.247	1
Anxa2	Anxa2	0.152347	0.420233	0.1	0.09	1
Tpmt	Tpmt	0.691471	0.419914	0.122	0.126	1
Ndufb7	Ndufb7	0.164614	0.419842	0.168	0.163	1
Fzd1	Fzd1	0.85498	0.419395	0.114	0.126	1
Cox17	Cox17	0.810976	0.418566	0.104	0.114	1
Acsm2	Acsm2	0.0982305	0.416921	0.292	0.3	1
Ncl	Ncl	0.317443	0.416701	0.191	0.195	1
Gpi	Gpi	0.156875	0.416662	0.137	0.129	1
Naprt	Naprt	0.241654	0.414943	0.101	0.094	1
Atp6v0b	Atp6v0b	0.040193	0.413906	0.126	0.109	1
Man1a1	Man1a1	0.0980318	0.413686	0.116	0.103	1
Mdh2	Mdh2	0.192377	0.411575	0.148	0.143	1
Ppp1ca	Ppp1ca	0.0719802	0.410852	0.107	0.092	1
Ifi27	Ifi27	0.354159	0.409373	0.108	0.104	1
Ybx1	Ybx1	0.148587	0.408145	0.123	0.115	1
Lman2	Lman2	0.334529	0.407948	0.126	0.124	1
Decr1	Decr1	0.170394	0.407242	0.116	0.108	1
LOC100362432	LOC100362432	0.174193	0.402934	0.136	0.128	1
Eif4a1	Eif4a1	0.293725	0.402875	0.168	0.168	1
Slc22a23	Slc22a23	0.157507	0.402397	0.151	0.143	1
Kl	Kl	0.0162823	0.401737	0.127	0.105	1
C1s	C1s	0.00681489	0.401672	0.196	0.264	1
Rnf10	Rnf10	0.275431	0.401032	0.154	0.151	1
Zbtb7c	Zbtb7c	0.0906823	0.400817	0.1	0.085	1
Hnf4a	Hnf4a	0.0411945	0.400776	0.219	0.207	1
Calm2	Calm2	0.673007	0.39947	0.137	0.143	1
Pdia3	Pdia3	0.752262	0.398337	0.307	0.359	1
Asap3	Asap3	0.0870958	0.397872	0.112	0.098	1
Sergef	Sergef	0.563193	0.397415	0.156	0.163	1
Psmb1	Psmb1	0.174747	0.396524	0.129	0.121	1
Ddrgk1	Ddrgk1	0.31946	0.395201	0.123	0.118	1
Vcp	Vcp	0.351446	0.395133	0.255	0.276	1
Il33	Il33	0.602842	0.394362	0.159	0.167	1
Khk	Khk	0.574654	0.393573	0.178	0.188	1
Cmpk1	Cmpk1	0.23259	0.393019	0.133	0.127	1
Clic1	Clic1	0.365195	0.391497	0.117	0.115	1
Tmed10	Tmed10	0.490363	0.39123	0.166	0.171	1
Mrfap1	Mrfap1	0.446026	0.39112	0.116	0.116	1
Atp6ap2	Atp6ap2	0.741951	0.390834	0.104	0.107	1
Ephx2	Ephx2	0.149516	0.38805	0.111	0.101	1
Ccdc141	Ccdc141	0.101291	0.387063	0.177	0.167	1
Alpl	Alpl	0.00756889	0.385707	0.133	0.107	1
Ube2l3	Ube2l3	0.610896	0.384253	0.103	0.104	1
Hadh	Hadh	0.419524	0.383883	0.126	0.124	1
Hsp90aa1	Hsp90aa1	0.735805	0.383716	0.101	0.103	1
Tgoln2	Tgoln2	0.873061	0.382863	0.113	0.124	1
Rtraf	Rtraf	0.380383	0.38261	0.107	0.103	1
Cpt1a	Cpt1a	0.481241	0.382149	0.15	0.153	1
H3f3b	H3f3b	0.504132	0.379522	0.166	0.171	1
Cct8	Cct8	0.195131	0.379453	0.12	0.113	1
Cyc1	Cyc1	0.769391	0.378881	0.131	0.138	1
Prdx5	Prdx5	0.713355	0.378258	0.127	0.132	1
Fgf1	Fgf1	0.134104	0.378181	0.141	0.13	1
Uqcrfs1	Uqcrfs1	0.198462	0.377783	0.104	0.096	1
Kmo	Kmo	0.0165366	0.37539	0.102	0.081	1
Bnc2	Bnc2	0.541556	0.374397	0.241	0.259	1
Pdha1	Pdha1	0.197447	0.373236	0.126	0.155	1
Cdh2	Cdh2	0.115257	0.373078	0.115	0.102	1
Arpc2	Arpc2	0.466747	0.372962	0.223	0.236	1
Ndufa7	Ndufa7	0.68551	0.372922	0.124	0.129	1
Dynll1	Dynll1	0.919604	0.371716	0.108	0.117	1
Kdelr1	Kdelr1	0.895837	0.369334	0.103	0.108	1
Kank1	Kank1	0.546643	0.369059	0.187	0.193	1
Man2b1	Man2b1	0.139226	0.369012	0.119	0.108	1
Cd99	Cd99	0.395894	0.368372	0.145	0.171	1
Paqr5	Paqr5	0.239665	0.366705	0.179	0.176	1
Ndufs2	Ndufs2	0.681724	0.366298	0.163	0.175	1
Nudt4	Nudt4	0.114934	0.365758	0.299	0.313	1
Net1	Net1	0.968246	0.365612	0.115	0.123	1
Vkorc1	Vkorc1	0.464967	0.365255	0.099	0.115	1
Ppa1	Ppa1	0.927922	0.364492	0.12	0.131	1
Serbp1	Serbp1	0.849327	0.364413	0.212	0.235	1
Sorbs1	Sorbs1	0.719331	0.362983	0.277	0.306	1
Nap1l1	Nap1l1	0.543987	0.362941	0.17	0.175	1
Tmem176b	Tmem176b	0.580078	0.360536	0.104	0.118	1
Cp	Cp	0.424743	0.359249	0.364	0.399	1
Aplp2	Aplp2	0.715961	0.359122	0.161	0.181	1
Phyh	Phyh	0.632392	0.358905	0.229	0.247	1
Hspa8	Hspa8	0.51563	0.358722	0.371	0.428	1
Txnrd1	Txnrd1	0.581722	0.358062	0.174	0.18	1
Myl12b	Myl12b	0.44994	0.3572	0.189	0.222	1
AC134204.1	AC134204.1	0.0106472	0.356551	0.101	0.077	1
Immt	Immt	0.793496	0.356057	0.182	0.204	1
Ndufb3	Ndufb3	0.832199	0.355618	0.156	0.167	1
RGD1311703	RGD1311703	0.375681	0.355415	0.112	0.108	1
Rhoa	Rhoa	0.699977	0.354612	0.153	0.175	1
Syn3	Syn3	0.190861	0.353063	0.114	0.103	1
Wsb1	Wsb1	0.791027	0.352933	0.181	0.194	1
Ggh	Ggh	0.961748	0.350615	0.113	0.122	1
Itm2b	Itm2b	0.465721	0.349079	0.471	0.598	1
Eif5	Eif5	0.904408	0.348953	0.19	0.208	1
Nipsnap1	Nipsnap1	0.483805	0.348546	0.119	0.119	1
Niban1	Niban1	0.336045	0.347915	0.122	0.115	1
Gpc4	Gpc4	0.708508	0.344675	0.173	0.181	1
Tex264	Tex264	0.471477	0.344598	0.11	0.108	1
Atp6v0e1	Atp6v0e1	0.262594	0.344402	0.161	0.195	1
Tf	Tf	0.930087	0.344131	0.117	0.126	1
Ap2a2	Ap2a2	0.661666	0.343851	0.13	0.135	1
Hspa4	Hspa4	0.995309	0.343744	0.247	0.283	1
Mpc1	Mpc1	0.770253	0.340915	0.234	0.254	1
St6gal1	St6gal1	0.724288	0.340829	0.128	0.131	1
Gba3	Gba3	0.108411	0.340596	0.242	0.239	1
Aqp1	Aqp1	0.469156	0.340369	0.219	0.259	1
Pfdn2	Pfdn2	0.7706	0.339778	0.109	0.112	1
Tbca	Tbca	0.501152	0.33955	0.169	0.195	1
Grn	Grn	0.261992	0.338794	0.116	0.14	1
Laptm4a	Laptm4a	0.0620557	0.337637	0.189	0.243	1
Tnfrsf21	Tnfrsf21	0.440683	0.337133	0.152	0.154	1
Csrp2	Csrp2	0.899099	0.336626	0.123	0.13	1
Myh11	Myh11	0.819041	0.33619	0.117	0.123	1
Pdia4	Pdia4	0.0830217	0.335499	0.1	0.085	1
Limch1	Limch1	0.490726	0.335326	0.225	0.235	1
Bcap31	Bcap31	0.862419	0.333589	0.094	0.102	1
Selenop	Selenop	0.109488	0.333231	0.164	0.154	1
Dars	Dars	0.406907	0.332839	0.14	0.164	1
Manf	Manf	0.665845	0.332834	0.108	0.11	1
Prkcsh	Prkcsh	0.593064	0.332235	0.089	0.101	1
Rpl21.3	Rpl21.3	0.43738	0.331936	0.171	0.202	1
Pyroxd2	Pyroxd2	0.22036	0.331662	0.181	0.177	1
Cct5	Cct5	0.314745	0.3292	0.142	0.17	1
Tmprss2	Tmprss2	0.404467	0.325995	0.127	0.124	1
Myo5b	Myo5b	0.429196	0.325775	0.12	0.118	1
Ahcyl2	Ahcyl2	0.278439	0.325582	0.24	0.247	1
Clcnkb	Clcnkb	0.128159	0.325566	0.148	0.136	1
Atp6v1a	Atp6v1a	0.726614	0.325089	0.152	0.159	1
Klhl29	Klhl29	0.402069	0.323887	0.297	0.351	1
Dglucy	Dglucy	0.0335996	0.32355	0.102	0.083	1
Tst	Tst	0.58074	0.322902	0.114	0.129	1
Nt5e	Nt5e	0.216885	0.320864	0.148	0.139	1
Idh2	Idh2	0.746252	0.320311	0.239	0.275	1
Gdi2	Gdi2	0.934916	0.319703	0.14	0.149	1
Atp5f1d	Atp5f1d	0.844725	0.319099	0.145	0.161	1
Cfh	Cfh	0.25306	0.318737	0.284	0.345	1
Psmd1	Psmd1	0.602496	0.317979	0.141	0.159	1
Atp6v1e1	Atp6v1e1	0.624729	0.317569	0.159	0.181	1
C7	C7	0.535292	0.316166	0.404	0.468	1
Thbs1	Thbs1	0.587536	0.315913	0.156	0.173	1
Hdac9	Hdac9	0.654463	0.31514	0.131	0.133	1
Hnrnpf	Hnrnpf	0.394341	0.314583	0.17	0.2	1
Clta	Clta	0.536466	0.313791	0.128	0.145	1
Galm	Galm	0.739989	0.31267	0.154	0.173	1
Cd9	Cd9	0.1679	0.310536	0.101	0.091	1
Ptcd3	Ptcd3	0.345449	0.31053	0.138	0.135	1
Sucla2	Sucla2	0.715227	0.310401	0.13	0.145	1
Cdc37	Cdc37	0.989796	0.309867	0.107	0.114	1
Reep5	Reep5	0.337908	0.309644	0.121	0.144	1
Ech1	Ech1	0.782777	0.309028	0.106	0.109	1
Chmp3	Chmp3	0.877583	0.307614	0.116	0.122	1
Tkt	Tkt	0.153176	0.306914	0.155	0.19	1
Gspt1	Gspt1	0.45543	0.306137	0.106	0.104	1
Ptms	Ptms	0.0856352	0.30523	0.237	0.311	1
Amd1	Amd1	0.41288	0.305055	0.129	0.149	1
Dennd3	Dennd3	0.232738	0.304029	0.135	0.128	1
Sdc2	Sdc2	0.457926	0.302836	0.274	0.327	1
Amacr	Amacr	0.479456	0.302672	0.101	0.117	1
Cryz	Cryz	0.158645	0.301674	0.164	0.201	1
Dld	Dld	0.755292	0.301255	0.132	0.137	1
Csde1	Csde1	0.801057	0.300623	0.208	0.236	1
Rpn2	Rpn2	0.326624	0.299108	0.148	0.176	1
Zfp622	Zfp622	0.0647185	0.298051	0.174	0.157	1
Igsf11	Igsf11	0.246134	0.298035	0.192	0.189	1
Fhod3	Fhod3	0.775813	0.297395	0.18	0.2	1
LOC100361457	LOC100361457	0.510837	0.29557	0.3	0.36	1
Slc22a5	Slc22a5	0.973261	0.295391	0.179	0.194	1
Gprc5c	Gprc5c	0.659082	0.295132	0.127	0.13	1
Ndufa11	Ndufa11	0.124951	0.294526	0.123	0.152	1
Tmco1	Tmco1	0.282138	0.294182	0.111	0.133	1
Ndufs7	Ndufs7	0.329884	0.294078	0.115	0.137	1
Unc119b	Unc119b	0.457592	0.29363	0.166	0.193	1
Dock5	Dock5	0.0336575	0.29359	0.117	0.097	1
Pfdn1	Pfdn1	0.580175	0.293538	0.141	0.159	1
Clstn1	Clstn1	0.183252	0.293101	0.116	0.143	1
Fam107b	Fam107b	0.440133	0.292653	0.11	0.107	1
Dram2	Dram2	0.457644	0.290675	0.111	0.128	1
Afdn	Afdn	0.972783	0.290638	0.189	0.202	1
Acy3	Acy3	0.308684	0.289508	0.162	0.191	1
Spcs2	Spcs2	0.52843	0.289317	0.093	0.107	1
Inpp5f	Inpp5f	0.927831	0.288738	0.109	0.115	1
Api5	Api5	0.702866	0.288388	0.096	0.105	1
Itga3	Itga3	0.661161	0.287766	0.095	0.105	1
Surf4	Surf4	0.220043	0.287694	0.108	0.132	1
Morf4l1	Morf4l1	0.652619	0.286769	0.211	0.243	1
Slc6a18	Slc6a18	0.815991	0.286097	0.143	0.149	1
Phyhd1	Phyhd1	0.754324	0.285377	0.141	0.157	1
Aldh9a1	Aldh9a1	0.562954	0.282729	0.124	0.141	1
Glud1	Glud1	0.964033	0.282304	0.253	0.283	1
Wwc1	Wwc1	0.39138	0.280667	0.194	0.193	1
Syap1	Syap1	0.863689	0.280539	0.123	0.134	1
Sf3b2	Sf3b2	0.0530546	0.279134	0.115	0.15	1
App	App	0.0169889	0.279059	0.665	0.741	1
Akr7a3	Akr7a3	0.280762	0.279056	0.137	0.163	1
Ddb1	Ddb1	0.271556	0.277596	0.13	0.154	1
Fkbp11	Fkbp11	0.615957	0.276856	0.123	0.138	1
Ssr3	Ssr3	0.882026	0.276738	0.101	0.104	1
Adk	Adk	0.599387	0.276537	0.241	0.28	1
Sec11a	Sec11a	0.411724	0.274578	0.086	0.1	1
Dynlrb1	Dynlrb1	0.910358	0.274265	0.102	0.11	1
Fahd1	Fahd1	0.300456	0.273395	0.093	0.11	1
Suclg2	Suclg2	0.270718	0.27293	0.316	0.39	1
Txn2	Txn2	0.434626	0.27139	0.095	0.11	1
Fah	Fah	0.964263	0.270962	0.099	0.105	1
Ywhab	Ywhab	0.612916	0.27075	0.144	0.162	1
Psma6	Psma6	0.483401	0.270273	0.104	0.12	1
Osmr	Osmr	0.275589	0.269381	0.143	0.169	1
Kap	Kap	2.32617e-09	0.269291	0.485	0.799	5.90824e-05
Klk1.2	Klk1.2	0.00430189	0.268541	0.159	0.218	1
Tmem59	Tmem59	0.188932	0.265222	0.191	0.233	1
Tmem123	Tmem123	0.703332	0.264258	0.121	0.133	1
Hnrnpul2	Hnrnpul2	0.497488	0.263625	0.09	0.103	1
Cnbp	Cnbp	0.184352	0.263397	0.142	0.172	1
Ssb	Ssb	0.393199	0.262303	0.137	0.159	1
Atp5f1c	Atp5f1c	0.492626	0.261604	0.361	0.441	1
Idh1	Idh1	0.137126	0.261253	0.115	0.143	1
Psma3l	Psma3l	0.071879	0.260261	0.126	0.162	1
Msn	Msn	0.0528029	0.260091	0.174	0.224	1
Ugdh	Ugdh	0.477412	0.259448	0.118	0.133	1
Ldhb	Ldhb	0.0757913	0.258995	0.184	0.235	1
Clint1	Clint1	0.412951	0.25828	0.223	0.264	1
Washc2c	Washc2c	0.119199	0.25791	0.142	0.176	1
Hnrnpa3	Hnrnpa3	0.556669	0.257558	0.091	0.103	1
Calu	Calu	0.0378709	0.257043	0.124	0.162	1
Rin2	Rin2	0.983391	0.257027	0.332	0.386	1
Plin2	Plin2	0.435292	0.257004	0.107	0.123	1
Adgrl2	Adgrl2	0.278661	0.256995	0.169	0.2	1
Vdac3	Vdac3	0.526684	0.256631	0.103	0.116	1
Mfge8	Mfge8	0.207745	0.256579	0.103	0.125	1
Cct7	Cct7	0.413475	0.255829	0.093	0.108	1
Bnip3l	Bnip3l	0.0517088	0.255731	0.141	0.182	1
Hoga1	Hoga1	0.643951	0.255704	0.182	0.206	1
Ptges3	Ptges3	0.148305	0.254352	0.154	0.189	1
Rai14	Rai14	0.04901	0.254322	0.198	0.249	1
Scamp2	Scamp2	0.333934	0.254212	0.119	0.14	1
Emilin1	Emilin1	0.00340863	0.254207	0.116	0.165	1
Esd	Esd	0.384571	0.253075	0.134	0.156	1
Cd59	Cd59	0.406295	0.250259	0.145	0.169	1
Atp6v1g3	Atp6v1g3	0.701784	0.249193	0.102	0.112	1
Hsdl2	Hsdl2	0.173471	0.24914	0.1	0.123	1
Pmepa1	Pmepa1	0.134856	0.248946	0.227	0.28	1
Mep1a	Mep1a	0.863491	0.248587	0.112	0.115	1
Psmd12	Psmd12	0.993727	0.247706	0.132	0.139	1
Clmn	Clmn	0.917465	0.247069	0.15	0.161	1
Polr2m	Polr2m	0.989534	0.247049	0.095	0.1	1
Slc17a3	Slc17a3	0.905741	0.24673	0.141	0.149	1
Snx24	Snx24	0.470487	0.245366	0.211	0.243	1
Sparcl1	Sparcl1	0.358573	0.243773	0.09	0.105	1
Ptprf	Ptprf	0.956119	0.242734	0.123	0.131	1
Lypla1	Lypla1	0.0496977	0.242066	0.126	0.162	1
Dock8	Dock8	0.474598	0.242035	0.225	0.26	1
Hnrnpk	Hnrnpk	0.558995	0.241719	0.146	0.166	1
Slc1a1	Slc1a1	0.681795	0.241253	0.121	0.122	1
Galnt2	Galnt2	0.241135	0.240672	0.112	0.135	1
Flot2	Flot2	0.650226	0.240393	0.109	0.122	1
Fbn1	Fbn1	8.83597e-06	0.239983	0.315	0.456	0.224425
Tram1	Tram1	0.250033	0.239774	0.104	0.124	1
Tax1bp1	Tax1bp1	0.90713	0.239623	0.288	0.335	1
Tm9sf3	Tm9sf3	0.113533	0.239216	0.126	0.159	1
Zwint	Zwint	0.400916	0.238409	0.093	0.107	1
Lgals3bp	Lgals3bp	0.000322625	0.238161	0.105	0.161	1
Prelp	Prelp	0.00312059	0.23806	0.116	0.164	1
Scly	Scly	0.0163414	0.237421	0.157	0.207	1
Clybl	Clybl	0.615932	0.236459	0.12	0.134	1
Cbx3	Cbx3	0.0467546	0.236105	0.129	0.168	1
Derl1	Derl1	0.555577	0.234812	0.09	0.102	1
Dock9	Dock9	0.142372	0.234731	0.137	0.167	1
Furin	Furin	0.609678	0.234012	0.092	0.103	1
Lonp1	Lonp1	0.321616	0.233708	0.084	0.1	1
Col6a6	Col6a6	0.438305	0.233042	0.099	0.114	1
Mal	Mal	0.0975219	0.232984	0.106	0.134	1
Eif3j	Eif3j	0.0546217	0.232503	0.185	0.236	1
Nfe2l2	Nfe2l2	0.649731	0.231847	0.174	0.194	1
Ak3	Ak3	0.423214	0.231729	0.159	0.182	1
Gda	Gda	0.321474	0.230139	0.209	0.243	1
Eif4g1	Eif4g1	0.0802784	0.229769	0.152	0.194	1
Kctd1	Kctd1	0.031946	0.229504	0.137	0.18	1
Cotl1	Cotl1	0.40481	0.228539	0.104	0.12	1
Lrpprc	Lrpprc	0.230049	0.228192	0.151	0.181	1
Paip2	Paip2	0.159124	0.227781	0.112	0.137	1
Shb	Shb	0.724031	0.225141	0.106	0.115	1
Lpin2	Lpin2	0.154847	0.222459	0.134	0.165	1
Map7	Map7	0.745102	0.221954	0.17	0.188	1
Glyr1	Glyr1	0.0392028	0.221834	0.145	0.188	1
Gpr137b	Gpr137b	0.545504	0.219332	0.129	0.145	1
Ywhae	Ywhae	0.085437	0.218325	0.275	0.349	1
Twf1	Twf1	0.926225	0.21754	0.101	0.105	1
Ppic	Ppic	0.00296402	0.216954	0.232	0.316	1
Arpc3	Arpc3	0.471695	0.21678	0.103	0.117	1
Dhrs4	Dhrs4	0.412479	0.216777	0.091	0.105	1
Acat1	Acat1	0.0368209	0.215625	0.169	0.22	1
Lmna	Lmna	0.278885	0.215529	0.123	0.147	1
Atp2b4	Atp2b4	0.843613	0.2138	0.103	0.11	1
Cd81	Cd81	0.0343783	0.213748	0.13	0.17	1
Gclm	Gclm	0.000528132	0.213714	0.35	0.488	1
Psmc6	Psmc6	0.109823	0.21129	0.086	0.109	1
Rab5c	Rab5c	0.0341943	0.20867	0.115	0.152	1
Ndufs3	Ndufs3	0.34259	0.208214	0.101	0.119	1
AABR07044900.1	AABR07044900.1	0.599602	0.208184	0.111	0.122	1
Ndel1	Ndel1	0.0829892	0.207481	0.131	0.165	1
Myo6	Myo6	0.121889	0.20647	0.326	0.412	1
Tm9sf2	Tm9sf2	0.0249606	0.205615	0.137	0.182	1
Wnk1	Wnk1	0.665445	0.205313	0.462	0.56	1
Rbbp7	Rbbp7	0.190741	0.205028	0.121	0.147	1
Chmp5	Chmp5	0.0893839	0.205004	0.101	0.129	1
Rad23b	Rad23b	0.309818	0.204359	0.123	0.144	1
Plekha7	Plekha7	0.553139	0.204092	0.122	0.136	1
Serpinh1	Serpinh1	0.00357708	0.203365	0.185	0.255	1
Cd302	Cd302	0.0339388	0.203029	0.108	0.143	1
Gls	Gls	0.102847	0.202485	0.324	0.409	1
Eprs	Eprs	0.0584477	0.202484	0.162	0.207	1
Id2	Id2	0.277811	0.201586	0.119	0.141	1
Eef1g	Eef1g	0.270494	0.201382	0.131	0.155	1
Nit2	Nit2	0.741953	0.200991	0.093	0.101	1
Mecom	Mecom	0.422364	0.200792	0.124	0.143	1
Adgrf5	Adgrf5	0.872961	0.200451	0.119	0.121	1
Hist1h2bq	Hist1h2bq	1.74075e-09	-0.200018	0.106	0.196	4.42134e-05
Septin10	Septin10	8.42782e-12	-0.200166	0.041	0.112	2.14058e-07
Lrrfip1	Lrrfip1	3.5888e-10	-0.200414	0.115	0.214	9.11519e-06
Mtus1	Mtus1	1.62203e-13	-0.200438	0.163	0.302	4.1198e-09
Mnat1	Mnat1	5.76353e-09	-0.200496	0.097	0.178	0.000146388
Dcp1a	Dcp1a	2.96377e-10	-0.200525	0.082	0.164	7.52767e-06
Dcaf6	Dcaf6	6.03835e-10	-0.200531	0.134	0.234	1.53368e-05
Mxi1	Mxi1	1.93755e-08	-0.200799	0.107	0.189	0.000492118
Wbp4	Wbp4	5.79351e-10	-0.200954	0.108	0.201	1.47149e-05
Mat2a	Mat2a	1.18933e-05	-0.200995	0.144	0.215	0.302077
Dapk2	Dapk2	1.55e-06	-0.201308	0.083	0.144	0.0393684
Pdgfrb	Pdgfrb	1.09416e-17	-0.201745	0.311	0.529	2.77905e-13
Fam133b	Fam133b	3.4988e-10	-0.201871	0.078	0.159	8.88659e-06
Arhgef2	Arhgef2	4.27548e-10	-0.201991	0.056	0.127	1.08593e-05
Eif2ak3	Eif2ak3	5.76496e-09	-0.202004	0.072	0.144	0.000146424
Dnajc18	Dnajc18	1.42949e-07	-0.202099	0.059	0.117	0.00363076
Mapk1	Mapk1	1.47056e-12	-0.202165	0.097	0.201	3.73506e-08
Gabpb1	Gabpb1	3.80155e-08	-0.202795	0.051	0.109	0.000965555
Dguok	Dguok	6.78287e-09	-0.202806	0.077	0.151	0.000172278
Tasp1	Tasp1	5.38446e-09	-0.202858	0.065	0.135	0.00013676
Lsm14a	Lsm14a	3.33805e-12	-0.202964	0.114	0.223	8.4783e-08
Ap4e1	Ap4e1	1.36751e-08	-0.203013	0.071	0.14	0.000347335
Cnn3	Cnn3	7.91929e-11	-0.203028	0.147	0.261	2.01142e-06
Npnt	Npnt	3.28905e-07	-0.203031	0.089	0.157	0.00835387
Trpc4ap	Trpc4ap	2.80305e-11	-0.203108	0.152	0.267	7.11946e-07
Mef2d	Mef2d	1.11536e-07	-0.203188	0.062	0.122	0.00283289
Ranbp10	Ranbp10	2.29811e-08	-0.2034	0.051	0.11	0.000583696
Boc	Boc	2.23106e-17	-0.203498	0.18	0.339	5.66667e-13
Zfand6	Zfand6	1.58085e-11	-0.203552	0.152	0.274	4.01521e-07
Fcho2	Fcho2	4.86275e-13	-0.203576	0.235	0.396	1.23509e-08
Epb41l2	Epb41l2	3.84783e-08	-0.203615	0.125	0.209	0.00097731
Snx14	Snx14	7.6162e-10	-0.203783	0.081	0.162	1.93444e-05
Megf8	Megf8	3.00425e-07	-0.203868	0.076	0.139	0.00763049
Klhl7	Klhl7	2.19528e-10	-0.203946	0.079	0.162	5.57579e-06
Gucy1a1	Gucy1a1	3.73564e-12	-0.204514	0.298	0.46	9.48814e-08
Whamm	Whamm	6.71807e-08	-0.204763	0.068	0.133	0.00170632
Sgms1	Sgms1	6.9534e-12	-0.204784	0.239	0.391	1.76609e-07
Atm	Atm	3.47179e-09	-0.204884	0.105	0.191	8.81799e-05
Phf14	Phf14	1.32341e-11	-0.204977	0.214	0.355	3.36134e-07
Ppp1r12b	Ppp1r12b	1.86579e-14	-0.205126	0.198	0.354	4.73891e-10
Rps6kb1	Rps6kb1	7.18981e-10	-0.205266	0.117	0.21	1.82614e-05
Hmg20a	Hmg20a	1.78708e-08	-0.20543	0.104	0.184	0.0004539
Zfp780b-ps1	Zfp780b-ps1	5.14026e-10	-0.205474	0.04	0.102	1.30557e-05
Wdfy3	Wdfy3	6.81411e-14	-0.205517	0.334	0.529	1.73072e-09
Rnls	Rnls	5.90027e-06	-0.205545	0.117	0.182	0.149861
Fam222b	Fam222b	2.82917e-10	-0.205598	0.087	0.173	7.18582e-06
Cers6	Cers6	5.25888e-08	-0.205702	0.13	0.213	0.0013357
Bcor	Bcor	3.37276e-10	-0.205766	0.046	0.112	8.56648e-06
Eefsec	Eefsec	3.18328e-10	-0.205903	0.078	0.159	8.0852e-06
Ptprg	Ptprg	1.3823e-13	-0.205926	0.196	0.343	3.51092e-09
Fnip2	Fnip2	8.48184e-11	-0.205951	0.203	0.333	2.1543e-06
Ubash3b	Ubash3b	1.757e-09	-0.206078	0.174	0.281	4.46262e-05
Armh3	Armh3	6.1751e-10	-0.206133	0.077	0.156	1.56841e-05
Spindoc	Spindoc	1.2454e-08	-0.20618	0.05	0.111	0.000316318
Wapl	Wapl	1.05182e-11	-0.206232	0.161	0.281	2.67151e-07
Zfp423	Zfp423	1.18586e-07	-0.206304	0.053	0.109	0.00301197
Cavin1	Cavin1	3.03781e-08	-0.206387	0.053	0.112	0.000771574
Cspp1	Cspp1	4.04691e-11	-0.206645	0.206	0.339	1.02788e-06
AC105531.1	AC105531.1	2.07067e-10	-0.2068	0.115	0.213	5.25929e-06
Safb	Safb	1.20431e-10	-0.206853	0.103	0.197	3.05883e-06
Nploc4	Nploc4	6.95411e-09	-0.207193	0.069	0.139	0.000176628
Setx	Setx	6.0401e-13	-0.207576	0.137	0.259	1.53412e-08
Ccdc66	Ccdc66	1.30274e-09	-0.207674	0.072	0.148	3.30882e-05
Rbm27	Rbm27	1.02921e-07	-0.207732	0.068	0.131	0.00261409
Tle3	Tle3	2.69263e-10	-0.207895	0.088	0.175	6.83901e-06
Psen1	Psen1	5.18267e-09	-0.208107	0.068	0.138	0.000131635
Ctnnbl1	Ctnnbl1	9.38098e-11	-0.20823	0.06	0.137	2.38268e-06
Paxbp1	Paxbp1	1.97271e-09	-0.20826	0.094	0.178	5.01048e-05
Notch2	Notch2	4.61819e-12	-0.208284	0.117	0.225	1.17297e-07
Ccdc30	Ccdc30	5.56576e-08	-0.208297	0.065	0.127	0.00141365
Ankfy1	Ankfy1	1.27933e-11	-0.208305	0.137	0.252	3.24937e-07
Otud4	Otud4	7.59554e-10	-0.208519	0.071	0.148	1.92919e-05
Kmt2d	Kmt2d	6.58845e-13	-0.208562	0.177	0.315	1.6734e-08
Atxn7	Atxn7	2.56932e-10	-0.208949	0.095	0.183	6.52583e-06
Nvl	Nvl	1.11251e-08	-0.209261	0.052	0.113	0.000282566
Mdm2	Mdm2	1.53488e-10	-0.209333	0.072	0.153	3.89845e-06
Als2	Als2	1.25114e-08	-0.209717	0.069	0.138	0.000317777
Atxn7l1	Atxn7l1	3.85699e-11	-0.209811	0.247	0.388	9.79636e-07
Prim2	Prim2	2.03439e-08	-0.210103	0.044	0.101	0.000516715
Stox2	Stox2	3.45026e-08	-0.210232	0.083	0.154	0.000876332
Asap1	Asap1	1.41624e-11	-0.210264	0.148	0.264	3.59712e-07
Dicer1	Dicer1	3.44241e-10	-0.210265	0.105	0.196	8.74338e-06
Ints6l	Ints6l	6.13171e-11	-0.210918	0.045	0.114	1.55739e-06
Rhbdd1	Rhbdd1	7.94672e-09	-0.211052	0.042	0.1	0.000201839
Strn3	Strn3	1.26176e-12	-0.211304	0.29	0.461	3.20474e-08
Ilkap	Ilkap	2.76752e-10	-0.211541	0.093	0.182	7.02923e-06
Itsn1	Itsn1	1.1887e-10	-0.211681	0.097	0.187	3.01918e-06
Med1	Med1	7.24272e-10	-0.211967	0.084	0.167	1.83958e-05
Dnajc1	Dnajc1	8.19584e-11	-0.21201	0.16	0.278	2.08166e-06
Xpo7	Xpo7	5.97417e-12	-0.212049	0.13	0.245	1.51738e-07
Col18a1	Col18a1	4.47707e-13	-0.212073	0.267	0.441	1.13713e-08
Mcam	Mcam	6.08947e-08	-0.212169	0.112	0.191	0.00154666
Pum1	Pum1	1.14502e-12	-0.21237	0.182	0.32	2.90824e-08
Crim1	Crim1	1.08995e-11	-0.212557	0.275	0.424	2.76836e-07
Vps54	Vps54	2.31304e-12	-0.212725	0.116	0.224	5.87488e-08
Tp53bp1	Tp53bp1	2.73023e-09	-0.212852	0.057	0.123	6.93452e-05
Usp33	Usp33	1.17927e-09	-0.21299	0.15	0.255	2.99523e-05
Cul5	Cul5	2.31787e-09	-0.213013	0.1	0.184	5.88716e-05
AABR07062583.1	AABR07062583.1	3.55051e-11	-0.213144	0.115	0.218	9.01793e-07
Slc25a36	Slc25a36	2.08273e-10	-0.213307	0.07	0.15	5.28992e-06
Opa1	Opa1	9.26129e-11	-0.213488	0.109	0.208	2.35228e-06
Cdk19	Cdk19	1.07124e-07	-0.213534	0.128	0.21	0.00272085
Arglu1	Arglu1	3.74909e-12	-0.213551	0.239	0.39	9.52232e-08
Rbm33	Rbm33	1.53963e-11	-0.213728	0.11	0.212	3.91051e-07
Ptpru	Ptpru	2.21279e-08	-0.213774	0.068	0.135	0.000562026
Rnf214	Rnf214	7.15395e-11	-0.213871	0.078	0.162	1.81703e-06
Dennd1a	Dennd1a	7.5387e-12	-0.214083	0.324	0.503	1.91475e-07
Baz1b	Baz1b	6.64305e-12	-0.214124	0.218	0.359	1.68727e-07
Usp45	Usp45	4.17653e-11	-0.214172	0.073	0.158	1.0608e-06
Map3k20	Map3k20	6.95321e-09	-0.214375	0.137	0.23	0.000176604
Dpt	Dpt	1.49126e-10	-0.214536	0.13	0.234	3.78766e-06
Mycbp2	Mycbp2	8.68868e-13	-0.214881	0.188	0.326	2.20684e-08
Rab31	Rab31	1.04483e-12	-0.214927	0.176	0.31	2.65376e-08
Stat1	Stat1	1.80611e-09	-0.215215	0.099	0.184	4.58733e-05
Pbrm1	Pbrm1	9.89047e-14	-0.215304	0.169	0.309	2.51208e-09
Scai	Scai	3.75595e-08	-0.21548	0.082	0.152	0.000953975
Papola	Papola	7.33297e-12	-0.215517	0.214	0.357	1.8625e-07
Ep400	Ep400	1.16331e-12	-0.215717	0.133	0.251	2.95468e-08
Cpeb2	Cpeb2	1.39593e-08	-0.21582	0.093	0.169	0.000354551
Sipa1l1	Sipa1l1	2.13294e-10	-0.215844	0.097	0.188	5.41745e-06
Supt20h	Supt20h	3.28716e-10	-0.216323	0.088	0.174	8.34906e-06
Pdgfa	Pdgfa	2.12868e-08	-0.216417	0.079	0.15	0.000540663
Znrf1	Znrf1	9.24083e-11	-0.216444	0.109	0.206	2.34708e-06
Phf20l1	Phf20l1	1.09316e-10	-0.216575	0.098	0.19	2.77651e-06
Hes1	Hes1	6.82878e-08	-0.21659	0.053	0.111	0.00173444
Zfand3	Zfand3	9.10414e-14	-0.216675	0.346	0.544	2.31236e-09
Cnot10	Cnot10	1.61488e-10	-0.216731	0.055	0.128	4.10165e-06
Umod	Umod	3.78464e-28	-0.216857	0.317	0.574	9.61262e-24
Trim35	Trim35	1.31568e-09	-0.216886	0.11	0.201	3.3417e-05
Golga1	Golga1	7.74077e-09	-0.216969	0.083	0.158	0.000196608
Atp2b1	Atp2b1	1.98063e-12	-0.217194	0.183	0.319	5.0306e-08
Ythdf3	Ythdf3	1.3596e-11	-0.21721	0.132	0.243	3.45324e-07
Foxn3	Foxn3	5.55792e-12	-0.217227	0.274	0.434	1.41166e-07
Tango6	Tango6	3.1294e-12	-0.217374	0.079	0.171	7.94837e-08
Zyx	Zyx	1.28398e-09	-0.217572	0.081	0.161	3.26119e-05
Lig4	Lig4	8.21046e-08	-0.217815	0.063	0.124	0.00208537
Slc12a4	Slc12a4	7.88817e-08	-0.217885	0.061	0.122	0.00200352
Srsf10	Srsf10	1.06987e-09	-0.218156	0.055	0.123	2.71736e-05
Mterf3	Mterf3	9.07515e-09	-0.218158	0.057	0.122	0.0002305
Prr3	Prr3	6.92061e-09	-0.218714	0.057	0.121	0.000175777
Srsf7	Srsf7	8.08394e-08	-0.218763	0.087	0.157	0.00205324
Zfc3h1	Zfc3h1	9.64794e-15	-0.218867	0.197	0.353	2.45048e-10
Zfand5	Zfand5	1.59318e-10	-0.218868	0.069	0.149	4.04652e-06
Dnmt3a	Dnmt3a	1.634e-12	-0.21888	0.126	0.239	4.1502e-08
Atl3	Atl3	3.47562e-09	-0.219234	0.086	0.163	8.82773e-05
Ppig	Ppig	2.6716e-12	-0.219521	0.153	0.281	6.78559e-08
Smad7	Smad7	1.19229e-11	-0.219691	0.133	0.246	3.02829e-07
Focad	Focad	1.07715e-08	-0.219814	0.07	0.139	0.000273586
Cadps2	Cadps2	3.22107e-09	-0.219874	0.091	0.175	8.18118e-05
Lemd3	Lemd3	4.11499e-09	-0.220184	0.056	0.121	0.000104517
Myadm	Myadm	2.6373e-11	-0.220354	0.065	0.147	6.69847e-07
Pde2a	Pde2a	2.89131e-12	-0.220356	0.07	0.158	7.34363e-08
Nrde2	Nrde2	3.09675e-09	-0.220494	0.057	0.123	7.86545e-05
Mme	Mme	1.41982e-09	-0.220637	0.096	0.182	3.60621e-05
Antxr2	Antxr2	8.63192e-09	-0.221065	0.045	0.103	0.000219242
Nf2	Nf2	2.02262e-09	-0.221132	0.138	0.236	5.13726e-05
Nkd1	Nkd1	8.45161e-09	-0.22128	0.064	0.13	0.000214662
Arhgap39	Arhgap39	4.87888e-06	-0.221305	0.053	0.1	0.123919
Ltn1	Ltn1	9.41601e-10	-0.221802	0.065	0.138	2.39157e-05
Gbe1	Gbe1	2.25113e-11	-0.222236	0.064	0.147	5.71765e-07
Plpp1	Plpp1	5.41536e-13	-0.222248	0.156	0.283	1.37545e-08
Dhx36	Dhx36	1.28887e-14	-0.222312	0.203	0.357	3.27361e-10
Wwc2	Wwc2	2.31084e-14	-0.222501	0.226	0.393	5.8693e-10
Stxbp1	Stxbp1	6.43319e-09	-0.222535	0.046	0.105	0.000163397
Sipa1l2	Sipa1l2	2.94986e-09	-0.222757	0.077	0.152	7.49235e-05
Tbce	Tbce	2.78531e-09	-0.222781	0.082	0.159	7.0744e-05
Rai1	Rai1	1.19903e-10	-0.223081	0.101	0.194	3.04541e-06
Slc44a2	Slc44a2	5.64883e-09	-0.223138	0.044	0.103	0.000143475
Tfdp2	Tfdp2	2.98525e-09	-0.223184	0.091	0.172	7.58223e-05
Gatad2a	Gatad2a	1.05029e-09	-0.223295	0.13	0.226	2.66764e-05
Ythdc1	Ythdc1	2.06303e-11	-0.223481	0.175	0.302	5.23988e-07
Npepps	Npepps	1.97092e-10	-0.223539	0.17	0.287	5.00594e-06
Eepd1	Eepd1	1.16782e-08	-0.223687	0.07	0.138	0.000296615
Tnrc6c	Tnrc6c	1.8155e-12	-0.223805	0.09	0.189	4.61119e-08
Srek1	Srek1	5.14787e-10	-0.223975	0.159	0.267	1.30751e-05
Zswim5	Zswim5	1.16887e-06	-0.224102	0.066	0.121	0.0296883
Mob4	Mob4	1.02275e-08	-0.224335	0.079	0.151	0.000259768
Ppp2r5c	Ppp2r5c	3.20008e-11	-0.224353	0.157	0.273	8.12788e-07
Usp48	Usp48	5.07852e-10	-0.224496	0.115	0.21	1.28989e-05
Fxr2	Fxr2	2.06609e-09	-0.224677	0.086	0.166	5.24765e-05
Tns2	Tns2	6.59722e-09	-0.225012	0.054	0.117	0.000167563
Pcgf5	Pcgf5	2.2519e-08	-0.225265	0.063	0.127	0.000571961
Mtmr3	Mtmr3	8.77778e-13	-0.225346	0.186	0.326	2.22947e-08
Cdkal1	Cdkal1	9.54166e-13	-0.225377	0.173	0.303	2.42349e-08
Gclc	Gclc	1.20984e-12	-0.225654	0.372	0.553	3.07288e-08
Ino80d	Ino80d	4.891e-11	-0.225678	0.068	0.149	1.24227e-06
Eri3	Eri3	1.32708e-10	-0.225774	0.181	0.299	3.37064e-06
Erc1	Erc1	2.73524e-11	-0.225914	0.163	0.281	6.94723e-07
Ice1	Ice1	2.28085e-09	-0.225962	0.084	0.162	5.79312e-05
Cbl	Cbl	3.61103e-10	-0.226116	0.08	0.162	9.17166e-06
Parp8	Parp8	1.97595e-12	-0.226276	0.101	0.203	5.01871e-08
Cyp20a1	Cyp20a1	1.74659e-10	-0.226331	0.06	0.134	4.43616e-06
Ints4	Ints4	1.47532e-09	-0.226334	0.043	0.104	3.74716e-05
Taok1	Taok1	4.01567e-12	-0.226404	0.121	0.231	1.01994e-07
Bcl2	Bcl2	3.76533e-09	-0.226448	0.15	0.25	9.56357e-05
Jak1	Jak1	4.73248e-11	-0.226562	0.181	0.306	1.202e-06
Zc3h3	Zc3h3	3.66577e-10	-0.226635	0.041	0.104	9.3107e-06
Rp9	Rp9	4.14504e-08	-0.226787	0.081	0.151	0.0010528
Medag	Medag	9.99781e-06	-0.22728	0.065	0.114	0.253934
Tecpr2	Tecpr2	3.66106e-08	-0.227287	0.065	0.129	0.000929873
Neo1	Neo1	2.72059e-10	-0.227438	0.069	0.146	6.91002e-06
Trib2	Trib2	8.18202e-09	-0.227707	0.046	0.107	0.000207815
Ipo11	Ipo11	1.4852e-10	-0.227854	0.085	0.171	3.77226e-06
Wdr26	Wdr26	4.74867e-11	-0.227863	0.115	0.217	1.20611e-06
Fbxw4	Fbxw4	3.51276e-09	-0.227951	0.089	0.167	8.92206e-05
Cacna1d	Cacna1d	4.874e-09	-0.228196	0.045	0.105	0.000123795
Gabbr1	Gabbr1	1.36237e-11	-0.228244	0.077	0.166	3.4603e-07
Specc1	Specc1	7.20442e-08	-0.228252	0.081	0.149	0.00182985
R3hcc1l	R3hcc1l	4.64887e-09	-0.228808	0.075	0.149	0.000118077
Kansl1	Kansl1	7.04065e-12	-0.229031	0.231	0.375	1.78825e-07
Gpatch1	Gpatch1	1.18734e-07	-0.229253	0.054	0.111	0.00301573
Ctdspl2	Ctdspl2	3.21521e-10	-0.229257	0.063	0.137	8.1663e-06
Ift74	Ift74	2.14845e-08	-0.229425	0.075	0.144	0.000545685
Arfip1	Arfip1	2.44056e-12	-0.22948	0.082	0.176	6.19878e-08
Fbxo28	Fbxo28	6.36945e-10	-0.229572	0.053	0.122	1.61778e-05
Creb3l2	Creb3l2	1.4372e-12	-0.229707	0.177	0.308	3.65034e-08
Cpeb4	Cpeb4	4.30684e-09	-0.229768	0.238	0.363	0.000109389
Agbl3	Agbl3	1.7862e-06	-0.230136	0.053	0.101	0.0453678
Vps8	Vps8	9.85853e-10	-0.230206	0.092	0.175	2.50397e-05
Cdk12	Cdk12	5.29066e-12	-0.230241	0.207	0.343	1.34377e-07
Ddx24	Ddx24	3.01739e-12	-0.230241	0.126	0.239	7.66387e-08
Adsl	Adsl	2.77642e-08	-0.230281	0.052	0.11	0.000705182
Hip1	Hip1	8.38558e-20	-0.230409	0.379	0.619	2.12985e-15
Ankrd28	Ankrd28	2.22424e-12	-0.230601	0.096	0.196	5.64934e-08
Gpm6b	Gpm6b	3.02286e-11	-0.230636	0.086	0.176	7.67775e-07
Fam117b	Fam117b	3.4414e-13	-0.230713	0.114	0.226	8.7408e-09
Igsf10	Igsf10	2.66275e-08	-0.230797	0.065	0.129	0.000676311
Rad50	Rad50	3.44962e-08	-0.231061	0.09	0.162	0.000876168
Stxbp4	Stxbp4	2.92253e-11	-0.231149	0.123	0.229	7.42294e-07
Lifr	Lifr	9.77905e-10	-0.231236	0.181	0.294	2.48378e-05
Banp	Banp	2.53334e-09	-0.231267	0.119	0.208	6.43442e-05
B3gnt2	B3gnt2	3.61071e-10	-0.231399	0.079	0.161	9.17083e-06
Zc3h6	Zc3h6	1.97427e-09	-0.231564	0.056	0.123	5.01445e-05
Birc6	Birc6	7.5188e-15	-0.231689	0.278	0.456	1.9097e-10
Kdm5a	Kdm5a	5.68344e-14	-0.231724	0.195	0.344	1.44354e-09
Pcnx1	Pcnx1	1.47123e-11	-0.232077	0.166	0.287	3.73677e-07
Exoc4	Exoc4	4.31398e-10	-0.232237	0.346	0.507	1.09571e-05
Irf2	Irf2	6.86987e-10	-0.232436	0.091	0.175	1.74488e-05
Sipa1l3	Sipa1l3	1.31948e-12	-0.2325	0.135	0.255	3.35135e-08
Fam13a	Fam13a	1.21997e-10	-0.232527	0.167	0.283	3.0986e-06
Lmcd1	Lmcd1	1.0813e-08	-0.232713	0.066	0.134	0.000274639
Tmod3	Tmod3	9.14581e-10	-0.232722	0.109	0.2	2.32294e-05
Dzip3	Dzip3	4.96607e-09	-0.23274	0.064	0.133	0.000126133
Tbcel	Tbcel	1.04364e-11	-0.232993	0.067	0.151	2.65075e-07
U2surp	U2surp	1.63969e-13	-0.233136	0.17	0.307	4.16464e-09
Fam126a	Fam126a	3.2171e-10	-0.233201	0.052	0.121	8.1711e-06
Zfp532	Zfp532	2.55269e-13	-0.233365	0.112	0.226	6.48359e-09
Fbxl17	Fbxl17	5.14354e-13	-0.233716	0.383	0.578	1.30641e-08
Rbmx	Rbmx	8.16005e-09	-0.23372	0.044	0.102	0.000207257
Cdk17	Cdk17	8.48493e-11	-0.234051	0.11	0.207	2.15509e-06
Fam219a	Fam219a	3.00495e-10	-0.234108	0.041	0.104	7.63227e-06
RGD1304728	RGD1304728	6.85416e-09	-0.234127	0.043	0.102	0.000174089
Cep120	Cep120	1.76876e-07	-0.234166	0.071	0.131	0.00449246
Pogz	Pogz	8.83506e-11	-0.234371	0.093	0.183	2.24402e-06
Tbpl1	Tbpl1	4.6833e-10	-0.234416	0.048	0.115	1.18951e-05
Dstyk	Dstyk	1.3553e-09	-0.234766	0.073	0.149	3.44233e-05
Usp4	Usp4	1.31339e-12	-0.235055	0.1	0.204	3.33587e-08
Rps6kc1	Rps6kc1	1.01249e-10	-0.235071	0.106	0.199	2.57162e-06
Slc38a2	Slc38a2	4.57064e-10	-0.235346	0.146	0.251	1.1609e-05
Orc2	Orc2	6.49002e-10	-0.235449	0.08	0.16	1.6484e-05
A1cf	A1cf	7.23994e-07	-0.235559	0.052	0.104	0.0183887
Ddx42	Ddx42	3.03475e-11	-0.235714	0.111	0.21	7.70797e-07
Usp22	Usp22	1.1982e-12	-0.235855	0.067	0.156	3.0433e-08
Zfp251	Zfp251	4.77452e-11	-0.235871	0.042	0.111	1.21268e-06
Hoxb3	Hoxb3	5.62564e-08	-0.235879	0.055	0.114	0.00142886
Csnk1g1	Csnk1g1	1.40878e-08	-0.236049	0.101	0.181	0.000357815
Selenoo	Selenoo	1.62199e-10	-0.236097	0.042	0.109	4.1197e-06
Acap2	Acap2	5.73857e-11	-0.236114	0.197	0.322	1.45754e-06
Plekhg1	Plekhg1	1.36831e-09	-0.236372	0.093	0.176	3.47537e-05
Elmsan1	Elmsan1	1.26094e-10	-0.236472	0.089	0.176	3.20266e-06
Sun1	Sun1	1.02507e-09	-0.237176	0.064	0.137	2.60358e-05
Usp6nl	Usp6nl	1.85151e-12	-0.237323	0.152	0.275	4.70264e-08
Cryzl1	Cryzl1	9.34908e-10	-0.237373	0.086	0.167	2.37457e-05
Pcsk7	Pcsk7	2.12477e-09	-0.237419	0.057	0.123	5.39669e-05
Slc30a7	Slc30a7	7.7729e-09	-0.237619	0.043	0.101	0.000197424
Ranbp9	Ranbp9	4.50612e-12	-0.238004	0.124	0.234	1.14451e-07
Ppp2r2c	Ppp2r2c	1.4129e-10	-0.238342	0.05	0.12	3.58863e-06
Slc4a1ap	Slc4a1ap	1.95093e-09	-0.238367	0.045	0.107	4.95516e-05
Marchf6	Marchf6	5.24241e-12	-0.238462	0.123	0.233	1.33152e-07
Tmem175	Tmem175	7.79646e-09	-0.238657	0.057	0.122	0.000198022
Hmgcr	Hmgcr	1.21448e-09	-0.238725	0.043	0.105	3.08466e-05
Rora	Rora	3.4122e-11	-0.238751	0.136	0.245	8.66666e-07
Arid1a	Arid1a	7.99138e-15	-0.23908	0.197	0.354	2.02973e-10
Adgrl1	Adgrl1	1.79315e-10	-0.23912	0.063	0.139	4.55442e-06
Atp2c1	Atp2c1	6.59318e-10	-0.239174	0.063	0.136	1.6746e-05
Nucb2	Nucb2	1.77338e-13	-0.239335	0.073	0.169	4.5042e-09
Ptprm	Ptprm	2.30043e-13	-0.239415	0.25	0.409	5.84285e-09
Morc2	Morc2	4.07853e-10	-0.239545	0.042	0.107	1.0359e-05
Tmem67	Tmem67	1.13958e-07	-0.239915	0.05	0.105	0.00289443
Akirin2	Akirin2	5.26548e-12	-0.239947	0.046	0.121	1.33738e-07
Rngtt	Rngtt	7.936e-13	-0.24	0.137	0.257	2.01567e-08
Me3	Me3	3.31744e-10	-0.240047	0.087	0.173	8.42595e-06
Ube2h	Ube2h	3.4368e-13	-0.240365	0.257	0.418	8.72913e-09
Ubox5	Ubox5	7.63879e-11	-0.240468	0.054	0.128	1.94018e-06
Ipo9	Ipo9	7.4716e-11	-0.240549	0.097	0.19	1.89771e-06
Coro1c	Coro1c	3.60374e-12	-0.240599	0.156	0.28	9.15314e-08
Fbxl4	Fbxl4	3.74812e-13	-0.241223	0.054	0.139	9.51986e-09
Togaram1	Togaram1	2.67221e-10	-0.241246	0.11	0.204	6.78716e-06
Carm1	Carm1	1.44086e-08	-0.241324	0.06	0.124	0.000365965
Lcorl	Lcorl	3.87315e-13	-0.24133	0.101	0.208	9.83741e-09
Casp8ap2	Casp8ap2	1.78571e-09	-0.241445	0.05	0.115	4.53552e-05
Cebpb	Cebpb	4.51673e-12	-0.241629	0.075	0.165	1.1472e-07
Rybp	Rybp	6.82806e-12	-0.241679	0.086	0.18	1.73426e-07
Il1rap	Il1rap	2.42089e-10	-0.241824	0.042	0.107	6.14881e-06
Nt5dc1	Nt5dc1	1.44588e-12	-0.24204	0.105	0.211	3.67239e-08
Akap9	Akap9	2.0518e-12	-0.242051	0.271	0.434	5.21137e-08
Sp110	Sp110	1.35738e-10	-0.242069	0.072	0.153	3.4476e-06
Casc3	Casc3	6.2872e-10	-0.242091	0.064	0.138	1.59689e-05
Ddx3	Ddx3	4.85473e-09	-0.242277	0.086	0.164	0.000123305
Rptor	Rptor	2.85398e-13	-0.24228	0.127	0.246	7.24881e-09
Id3	Id3	7.13543e-15	-0.242282	0.065	0.164	1.81233e-10
Epb41l4b	Epb41l4b	1.80442e-09	-0.242693	0.041	0.101	4.58303e-05
Mrtfa	Mrtfa	8.64547e-14	-0.242718	0.171	0.308	2.19586e-09
Rapgef6	Rapgef6	1.65831e-11	-0.242743	0.096	0.192	4.21194e-07
Trit1	Trit1	2.20212e-10	-0.242852	0.056	0.128	5.59317e-06
Ift88	Ift88	4.71388e-12	-0.242881	0.053	0.131	1.19728e-07
Trim33	Trim33	4.1087e-12	-0.242974	0.129	0.24	1.04357e-07
Slc8b1	Slc8b1	1.63353e-09	-0.243068	0.093	0.176	4.149e-05
Nek1	Nek1	4.53383e-09	-0.243096	0.044	0.103	0.000115155
Ip6k2	Ip6k2	2.1033e-12	-0.243164	0.108	0.214	5.34218e-08
Edrf1	Edrf1	1.10234e-11	-0.243423	0.062	0.144	2.79984e-07
Pde3b	Pde3b	2.64338e-09	-0.243643	0.108	0.195	6.71391e-05
Sp1	Sp1	5.17865e-14	-0.24367	0.082	0.186	1.31532e-09
Lmo7	Lmo7	1.22347e-11	-0.244225	0.162	0.283	3.1075e-07
Epc2	Epc2	2.97644e-12	-0.244704	0.112	0.218	7.55986e-08
Cops3	Cops3	1.85979e-11	-0.245026	0.075	0.161	4.72368e-07
Col5a2	Col5a2	3.40491e-14	-0.245188	0.251	0.418	8.64814e-10
Ezh1	Ezh1	3.9605e-09	-0.245572	0.073	0.145	0.000100593
Cog5	Cog5	2.91793e-11	-0.24562	0.134	0.243	7.41124e-07
Adamts2	Adamts2	5.84242e-14	-0.245756	0.123	0.243	1.48392e-09
Thoc2	Thoc2	5.82496e-15	-0.245846	0.169	0.314	1.47948e-10
Col4a5	Col4a5	1.17783e-10	-0.246325	0.199	0.325	2.99157e-06
Atxn1	Atxn1	9.07013e-14	-0.246472	0.347	0.538	2.30372e-09
Rarg	Rarg	9.23139e-10	-0.246601	0.049	0.114	2.34468e-05
Pura	Pura	3.54239e-10	-0.246857	0.047	0.114	8.9973e-06
Scmh1	Scmh1	2.48184e-11	-0.246859	0.121	0.224	6.30362e-07
Cog4	Cog4	2.86805e-11	-0.246969	0.105	0.204	7.28455e-07
Zscan26	Zscan26	3.20512e-11	-0.247156	0.091	0.183	8.14069e-07
Rasgrp2	Rasgrp2	6.66271e-11	-0.247586	0.101	0.194	1.69226e-06
Arhgap5	Arhgap5	1.01233e-12	-0.247632	0.152	0.28	2.57122e-08
Pde5a	Pde5a	7.01744e-12	-0.247804	0.091	0.186	1.78236e-07
Fdft1	Fdft1	9.64204e-10	-0.24799	0.062	0.133	2.44898e-05
Atp8b2	Atp8b2	9.82526e-10	-0.248053	0.042	0.103	2.49552e-05
RGD1309748	RGD1309748	5.96015e-14	-0.248424	0.128	0.253	1.51382e-09
Mllt10	Mllt10	9.83519e-14	-0.248456	0.172	0.31	2.49804e-09
Ube3a	Ube3a	3.21315e-14	-0.248587	0.185	0.332	8.16108e-10
Depdc5	Depdc5	3.48466e-09	-0.248734	0.066	0.135	8.8507e-05
Retreg3	Retreg3	2.14773e-10	-0.248802	0.045	0.111	5.45503e-06
Hoxc5	Hoxc5	3.21903e-12	-0.248981	0.035	0.103	8.17602e-08
Pias2	Pias2	1.78401e-11	-0.24906	0.084	0.174	4.53121e-07
Adcy6	Adcy6	1.23826e-12	-0.249247	0.087	0.185	3.14505e-08
Alcam	Alcam	4.77037e-13	-0.249361	0.204	0.345	1.21163e-08
Slc30a9	Slc30a9	3.34919e-15	-0.249429	0.108	0.23	8.5066e-11
Lrch3	Lrch3	2.83313e-12	-0.249525	0.18	0.31	7.19587e-08
Tom1l2	Tom1l2	5.58959e-14	-0.249665	0.2	0.347	1.4197e-09
Smurf2	Smurf2	3.03675e-11	-0.249728	0.125	0.231	7.71303e-07
Pdcd11	Pdcd11	7.09462e-11	-0.249867	0.108	0.203	1.80196e-06
Tia1	Tia1	1.58143e-10	-0.24999	0.064	0.139	4.01666e-06
Phc2	Phc2	8.58397e-12	-0.250218	0.088	0.182	2.18024e-07
Rap1gap2	Rap1gap2	3.00903e-11	-0.251074	0.097	0.191	7.64264e-07
Zfp512	Zfp512	1.5192e-10	-0.252189	0.052	0.123	3.85861e-06
Brd4	Brd4	5.60474e-16	-0.25262	0.235	0.412	1.42355e-11
Zfp618	Zfp618	3.05713e-15	-0.25323	0.134	0.266	7.76482e-11
Epg5	Epg5	2.54187e-12	-0.25336	0.064	0.15	6.45609e-08
Klf6	Klf6	1.57629e-09	-0.253866	0.082	0.162	4.00361e-05
Hmgxb4	Hmgxb4	2.13242e-08	-0.254024	0.06	0.123	0.000541613
Dync2h1	Dync2h1	1.64017e-11	-0.254077	0.074	0.16	4.16588e-07
Gapvd1	Gapvd1	2.3451e-12	-0.254269	0.143	0.262	5.95632e-08
Kdm4c	Kdm4c	2.02584e-13	-0.254372	0.147	0.273	5.14543e-09
Zfp292	Zfp292	6.70323e-13	-0.254408	0.152	0.277	1.70255e-08
Smc5	Smc5	1.98595e-10	-0.254552	0.107	0.2	5.04412e-06
Ambra1	Ambra1	4.99022e-13	-0.254783	0.203	0.348	1.26747e-08
AABR07040412.1	AABR07040412.1	1.34238e-09	-0.254959	0.122	0.214	3.40952e-05
Htatsf1	Htatsf1	1.77382e-09	-0.254998	0.065	0.137	4.50533e-05
Kremen1	Kremen1	3.45044e-10	-0.255012	0.042	0.105	8.76377e-06
Srgap2	Srgap2	1.31034e-11	-0.255053	0.179	0.304	3.32813e-07
Dip2c	Dip2c	2.3299e-10	-0.255556	0.093	0.181	5.91772e-06
Col27a1	Col27a1	5.38628e-10	-0.255734	0.06	0.131	1.36806e-05
Tpm1	Tpm1	2.21114e-08	-0.255866	0.416	0.549	0.000561608
Wac	Wac	4.2328e-13	-0.256377	0.205	0.349	1.07509e-08
Kdm3b	Kdm3b	1.41403e-13	-0.256383	0.131	0.256	3.59149e-09
Usp34	Usp34	6.4433e-14	-0.25698	0.226	0.381	1.63653e-09
Abcc1	Abcc1	1.4138e-11	-0.257196	0.068	0.151	3.5909e-07
Ptar1	Ptar1	4.9843e-11	-0.257297	0.08	0.166	1.26596e-06
Prtfdc1	Prtfdc1	2.19072e-08	-0.257436	0.09	0.163	0.000556422
Rfx1	Rfx1	2.58672e-09	-0.257972	0.042	0.101	6.57001e-05
Slk	Slk	2.14345e-11	-0.257997	0.125	0.231	5.44416e-07
Pkdcc	Pkdcc	6.06555e-12	-0.258005	0.12	0.226	1.54059e-07
Zc3h13	Zc3h13	7.79188e-17	-0.258027	0.175	0.329	1.97906e-12
Ptch1	Ptch1	2.39128e-10	-0.258175	0.068	0.145	6.07362e-06
Fgf9	Fgf9	2.70812e-08	-0.258327	0.048	0.105	0.000687836
Zfpm2	Zfpm2	3.66816e-15	-0.258589	0.284	0.453	9.31677e-11
Nup98	Nup98	1.12861e-12	-0.258848	0.154	0.279	2.86656e-08
Rnf14	Rnf14	3.34817e-11	-0.258895	0.142	0.254	8.50403e-07
Nsmce2	Nsmce2	7.29827e-13	-0.259062	0.189	0.328	1.85369e-08
Farp1	Farp1	2.7352e-14	-0.259264	0.28	0.452	6.94715e-10
Steap4	Steap4	8.04055e-14	-0.259339	0.075	0.174	2.04222e-09
Dmpk	Dmpk	5.16323e-12	-0.259406	0.097	0.196	1.31141e-07
Gjc1	Gjc1	3.89127e-10	-0.259623	0.046	0.111	9.88344e-06
Nckap1	Nckap1	9.12164e-16	-0.259897	0.2	0.361	2.31681e-11
Gpm6a	Gpm6a	1.3167e-07	-0.259918	0.202	0.298	0.00334428
Mtmr1	Mtmr1	1.32949e-08	-0.25997	0.066	0.132	0.000337677
Zbtb44	Zbtb44	1.8272e-09	-0.259993	0.048	0.111	4.64091e-05
Pdzrn3	Pdzrn3	1.60557e-15	-0.260334	0.369	0.568	4.078e-11
Shld2	Shld2	3.47167e-09	-0.26035	0.087	0.165	8.8177e-05
Nsmaf	Nsmaf	2.75249e-13	-0.260831	0.086	0.187	6.99106e-09
Cyb5r4	Cyb5r4	1.10581e-13	-0.261477	0.039	0.118	2.80864e-09
Ctbp1	Ctbp1	1.98e-12	-0.261598	0.078	0.171	5.02901e-08
Washc4	Washc4	1.1068e-14	-0.261736	0.16	0.302	2.81117e-10
Apba1	Apba1	9.38638e-07	-0.261754	0.05	0.1	0.0238405
Baz2b	Baz2b	1.79158e-14	-0.261847	0.259	0.432	4.55043e-10
F8	F8	1.56062e-10	-0.26203	0.087	0.171	3.96382e-06
Fxr1	Fxr1	5.65966e-13	-0.262261	0.13	0.249	1.4375e-08
Fto	Fto	2.7459e-17	-0.262466	0.283	0.486	6.9743e-13
Scd2	Scd2	6.50066e-14	-0.26248	0.054	0.142	1.6511e-09
Cep290	Cep290	6.90263e-11	-0.262742	0.082	0.169	1.7532e-06
Smarcad1	Smarcad1	1.52552e-12	-0.262846	0.091	0.19	3.87467e-08
Nr2c1	Nr2c1	1.14473e-11	-0.262973	0.067	0.15	2.9075e-07
Prr12	Prr12	1.04652e-10	-0.263023	0.043	0.11	2.65806e-06
Zmat1	Zmat1	6.17726e-12	-0.263153	0.049	0.125	1.56896e-07
Mecp2	Mecp2	4.78549e-10	-0.263185	0.081	0.161	1.21547e-05
Yap1	Yap1	3.21707e-14	-0.263394	0.148	0.279	8.17105e-10
Fnbp4	Fnbp4	3.1306e-15	-0.263404	0.17	0.318	7.95141e-11
Arhgap12	Arhgap12	7.68623e-11	-0.26357	0.118	0.217	1.95222e-06
Serpine1	Serpine1	5.27949e-10	-0.263795	0.198	0.309	1.34094e-05
Reps1	Reps1	6.07804e-10	-0.263908	0.042	0.104	1.54376e-05
Veph1	Veph1	3.09754e-08	-0.264295	0.063	0.126	0.000786744
Rnf216	Rnf216	3.87246e-13	-0.264402	0.19	0.329	9.83567e-09
Ube3c	Ube3c	3.87125e-12	-0.264425	0.153	0.276	9.83259e-08
Prpf6	Prpf6	5.95291e-13	-0.264683	0.143	0.267	1.51198e-08
Htt	Htt	1.09091e-10	-0.264715	0.135	0.239	2.77079e-06
Pik3c2a	Pik3c2a	8.10817e-12	-0.265208	0.185	0.316	2.0594e-07
Tbl1x	Tbl1x	7.03606e-13	-0.265215	0.209	0.35	1.78709e-08
Zc3hav1	Zc3hav1	4.22733e-11	-0.26524	0.115	0.214	1.0737e-06
Rab2b	Rab2b	1.33876e-09	-0.265368	0.044	0.106	3.40031e-05
Arrb1	Arrb1	9.11358e-15	-0.265663	0.13	0.258	2.31476e-10
Klf9	Klf9	3.80527e-14	-0.265696	0.134	0.259	9.66501e-10
Cdc42ep3	Cdc42ep3	3.62106e-12	-0.265821	0.073	0.162	9.19713e-08
Smad3	Smad3	7.85592e-16	-0.265828	0.225	0.392	1.99532e-11
Mga	Mga	1.94851e-16	-0.265854	0.147	0.29	4.94902e-12
Cdc73	Cdc73	1.62739e-12	-0.265869	0.109	0.216	4.1334e-08
Scaper	Scaper	6.64024e-12	-0.26602	0.17	0.295	1.68656e-07
Magi3	Magi3	5.04123e-13	-0.266028	0.123	0.237	1.28042e-08
Fam168a	Fam168a	5.24906e-12	-0.266603	0.141	0.256	1.33321e-07
Usp36	Usp36	9.07228e-10	-0.266737	0.093	0.177	2.30427e-05
Zhx2	Zhx2	1.96843e-12	-0.266821	0.188	0.319	4.99962e-08
Zmym2	Zmym2	6.43904e-15	-0.266825	0.092	0.204	1.63545e-10
AABR07062512.1	AABR07062512.1	3.2655e-09	-0.267008	0.043	0.103	8.29404e-05
Cnot2	Cnot2	2.04171e-12	-0.267194	0.094	0.194	5.18575e-08
Me1	Me1	7.53561e-12	-0.267292	0.072	0.159	1.91397e-07
Hlcs	Hlcs	2.22297e-12	-0.26732	0.09	0.187	5.64611e-08
Mbd1	Mbd1	3.89588e-13	-0.267609	0.061	0.149	9.89515e-09
Ash1l	Ash1l	1.91344e-11	-0.2681	0.38	0.555	4.85995e-07
Phkb	Phkb	4.20768e-12	-0.2684	0.162	0.284	1.06871e-07
Rbm25l1	Rbm25l1	4.37117e-10	-0.268542	0.152	0.259	1.11023e-05
Prkca	Prkca	4.76391e-13	-0.268794	0.234	0.386	1.20999e-08
Zmym4	Zmym4	2.63199e-13	-0.269086	0.185	0.321	6.68498e-09
Kat6b	Kat6b	2.03963e-12	-0.269164	0.17	0.298	5.18047e-08
Phf8	Phf8	4.0119e-12	-0.269405	0.085	0.177	1.01898e-07
Tmem178a	Tmem178a	1.90297e-15	-0.269713	0.182	0.333	4.83334e-11
RGD1311595	RGD1311595	4.44587e-12	-0.270036	0.099	0.198	1.12921e-07
Sh3pxd2b	Sh3pxd2b	2.20931e-13	-0.270165	0.104	0.213	5.61142e-09
Pnpla7	Pnpla7	2.48046e-09	-0.270353	0.071	0.143	6.30012e-05
Ddx5	Ddx5	3.3124e-14	-0.270417	0.484	0.688	8.41315e-10
Zfp407	Zfp407	1.50586e-13	-0.270983	0.19	0.331	3.82473e-09
Cdk5rap2	Cdk5rap2	1.79414e-11	-0.271032	0.044	0.115	4.55693e-07
Lrp5	Lrp5	3.4028e-12	-0.271257	0.089	0.184	8.64277e-08
Txlng	Txlng	5.11397e-10	-0.271661	0.039	0.101	1.2989e-05
Prkd3	Prkd3	4.42523e-11	-0.2717	0.072	0.155	1.12396e-06
Kat6a	Kat6a	7.49349e-17	-0.271724	0.146	0.294	1.90327e-12
Ift43	Ift43	3.43201e-11	-0.271886	0.07	0.153	8.71697e-07
Spopl	Spopl	2.01583e-10	-0.271891	0.06	0.134	5.12001e-06
Etnppl	Etnppl	8.1047e-07	-0.27205	0.071	0.13	0.0205851
Zfr	Zfr	2.83128e-14	-0.272442	0.219	0.376	7.19116e-10
Atrnl1	Atrnl1	1.7217e-10	-0.272518	0.178	0.292	4.37294e-06
Cdk10	Cdk10	6.8918e-12	-0.272635	0.116	0.222	1.75045e-07
Jun	Jun	3.19932e-13	-0.272751	0.146	0.272	8.12595e-09
Smchd1	Smchd1	1.97316e-13	-0.272846	0.124	0.241	5.01164e-09
Msantd2	Msantd2	4.96039e-12	-0.273316	0.092	0.188	1.25989e-07
Baz2a	Baz2a	3.59355e-11	-0.273462	0.073	0.156	9.12727e-07
Qser1	Qser1	1.61415e-13	-0.27376	0.112	0.224	4.09977e-09
Stard8	Stard8	2.72223e-10	-0.273958	0.07	0.148	6.9142e-06
Mark2	Mark2	7.50214e-12	-0.273993	0.144	0.258	1.90547e-07
Abca1	Abca1	4.86371e-14	-0.274433	0.111	0.226	1.23533e-09
Rabgap1l	Rabgap1l	3.47668e-15	-0.274573	0.282	0.465	8.83041e-11
Dym	Dym	7.83149e-13	-0.274694	0.111	0.22	1.98912e-08
Fos	Fos	3.49531e-13	-0.275032	0.166	0.292	8.87773e-09
Soga1	Soga1	1.25339e-11	-0.275106	0.077	0.165	3.18348e-07
Ero1b	Ero1b	1.89833e-10	-0.2753	0.062	0.136	4.82157e-06
Ifih1	Ifih1	1.13992e-10	-0.275357	0.04	0.105	2.89529e-06
Ints6	Ints6	1.35477e-12	-0.275647	0.102	0.206	3.44098e-08
Dkc1	Dkc1	1.71264e-12	-0.275658	0.12	0.231	4.34994e-08
Rbbp6	Rbbp6	3.96232e-15	-0.275889	0.172	0.318	1.00639e-10
Shroom2	Shroom2	1.27781e-13	-0.27625	0.11	0.226	3.24551e-09
Nbas	Nbas	5.9632e-13	-0.276263	0.105	0.213	1.51459e-08
Zfp451	Zfp451	4.234e-13	-0.276263	0.086	0.185	1.07539e-08
Dock7	Dock7	6.03096e-14	-0.276552	0.166	0.301	1.5318e-09
Tmlhe	Tmlhe	1.15499e-11	-0.276604	0.151	0.27	2.93357e-07
Ep300	Ep300	3.05403e-15	-0.276751	0.104	0.222	7.75694e-11
Nptn	Nptn	3.05218e-13	-0.276768	0.142	0.264	7.75223e-09
Ecpas	Ecpas	2.61263e-13	-0.27692	0.178	0.313	6.63583e-09
Rbm26	Rbm26	2.40688e-15	-0.277053	0.269	0.451	6.11322e-11
Cog3	Cog3	9.0208e-10	-0.277086	0.057	0.126	2.29119e-05
Trip12	Trip12	1.56096e-14	-0.277205	0.317	0.502	3.96469e-10
Ppp2r5e	Ppp2r5e	1.01156e-13	-0.27752	0.155	0.286	2.56927e-09
Stk3	Stk3	1.89966e-14	-0.277527	0.24	0.408	4.82495e-10
Eed	Eed	4.57487e-11	-0.277647	0.036	0.101	1.16197e-06
Gprasp1	Gprasp1	3.18199e-12	-0.277755	0.036	0.106	8.08194e-08
Kif1b	Kif1b	2.24221e-14	-0.277932	0.27	0.445	5.69499e-10
Arhgap32	Arhgap32	4.40824e-14	-0.27813	0.115	0.233	1.11965e-09
Vegfd	Vegfd	2.37148e-08	-0.278428	0.117	0.2	0.000602332
Usp25	Usp25	2.25775e-14	-0.278532	0.09	0.198	5.73447e-10
Nf1	Nf1	1.35251e-14	-0.278986	0.277	0.456	3.43525e-10
Nup153	Nup153	1.56949e-10	-0.279155	0.079	0.161	3.98634e-06
Hnrnpll	Hnrnpll	7.62917e-11	-0.279272	0.057	0.132	1.93773e-06
Epb41l5	Epb41l5	9.58692e-14	-0.279441	0.131	0.256	2.43498e-09
Rab10	Rab10	1.75129e-16	-0.279586	0.159	0.308	4.44811e-12
Smarcc2	Smarcc2	1.50991e-16	-0.279658	0.132	0.272	3.83503e-12
Naa15	Naa15	3.35686e-13	-0.279746	0.129	0.248	8.52609e-09
Wipi1	Wipi1	1.93829e-11	-0.279758	0.075	0.16	4.92307e-07
Stk10	Stk10	2.00525e-12	-0.279859	0.082	0.175	5.09312e-08
Trappc9	Trappc9	7.34393e-11	-0.279879	0.078	0.161	1.86528e-06
Gtpbp2	Gtpbp2	5.08972e-09	-0.279925	0.042	0.1	0.000129274
Fhod1	Fhod1	1.65768e-11	-0.280181	0.068	0.15	4.21034e-07
Mtmr4	Mtmr4	1.74332e-11	-0.280249	0.06	0.138	4.42786e-07
Dip2a	Dip2a	3.87539e-13	-0.28075	0.031	0.101	9.84312e-09
Zfp318	Zfp318	9.28441e-10	-0.281303	0.071	0.147	2.35815e-05
Ski	Ski	1.14667e-14	-0.281911	0.17	0.311	2.91244e-10
Vti1a	Vti1a	2.77639e-12	-0.281967	0.119	0.227	7.05174e-08
LOC361646	LOC361646	7.83356e-12	-0.281991	0.042	0.114	1.98965e-07
Bicral	Bicral	1.48402e-12	-0.282031	0.081	0.175	3.76925e-08
Pcca	Pcca	8.77354e-16	-0.282031	0.137	0.273	2.22839e-11
Tnrc6b	Tnrc6b	6.99353e-15	-0.282035	0.388	0.584	1.77629e-10
Slain2	Slain2	2.39964e-09	-0.282361	0.126	0.218	6.09486e-05
Tcerg1	Tcerg1	1.00938e-12	-0.282558	0.152	0.276	2.56373e-08
Son	Son	3.92883e-18	-0.283172	0.495	0.739	9.97884e-14
Fbxl5	Fbxl5	1.40665e-12	-0.283245	0.093	0.194	3.57276e-08
Plcl1	Plcl1	1.53418e-10	-0.283334	0.057	0.129	3.89667e-06
Mast2	Mast2	7.51489e-13	-0.283496	0.097	0.2	1.90871e-08
Pnn	Pnn	4.16415e-12	-0.283821	0.168	0.29	1.05765e-07
Xpo1	Xpo1	1.85121e-12	-0.28392	0.108	0.214	4.70188e-08
St3gal3	St3gal3	2.21021e-12	-0.283952	0.159	0.282	5.61372e-08
Mtmr14	Mtmr14	1.43372e-11	-0.284102	0.056	0.134	3.64151e-07
C2cd5	C2cd5	9.70963e-11	-0.28425	0.055	0.128	2.46615e-06
Btaf1	Btaf1	1.38544e-13	-0.284439	0.112	0.226	3.51889e-09
Akap8l	Akap8l	3.84353e-13	-0.284441	0.116	0.229	9.76219e-09
Mob3a	Mob3a	2.54057e-11	-0.284616	0.039	0.107	6.4528e-07
Thrap3	Thrap3	1.59897e-14	-0.285234	0.185	0.332	4.06123e-10
Arhgef40	Arhgef40	1.25877e-12	-0.285407	0.104	0.21	3.19715e-08
Nsd3	Nsd3	2.93497e-14	-0.2856	0.25	0.415	7.45454e-10
LOC108348190	LOC108348190	2.99272e-14	-0.285785	0.084	0.19	7.60122e-10
Khdc4	Khdc4	3.81858e-14	-0.285834	0.085	0.19	9.6988e-10
Rock2	Rock2	1.15987e-15	-0.285926	0.369	0.577	2.94596e-11
Orc3	Orc3	1.20233e-11	-0.286072	0.072	0.157	3.05379e-07
Rif1	Rif1	1.245e-09	-0.2862	0.083	0.161	3.16217e-05
Ssh2	Ssh2	5.0257e-14	-0.286384	0.131	0.252	1.27648e-09
AABR07060133.1	AABR07060133.1	5.86301e-17	-0.286931	0.284	0.477	1.48915e-12
Nrp2	Nrp2	3.82821e-10	-0.287148	0.15	0.254	9.72326e-06
Fas	Fas	2.46309e-10	-0.287466	0.068	0.145	6.25601e-06
Tspan5	Tspan5	1.04349e-12	-0.287819	0.137	0.256	2.65037e-08
Picalm	Picalm	9.34644e-17	-0.288056	0.41	0.631	2.3739e-12
Zzef1	Zzef1	5.61377e-16	-0.288214	0.145	0.283	1.42584e-11
Abi1	Abi1	3.11007e-15	-0.288518	0.161	0.303	7.89928e-11
Nfib	Nfib	2.69332e-13	-0.289342	0.272	0.438	6.84077e-09
Ankib1	Ankib1	4.39565e-13	-0.289364	0.167	0.297	1.11645e-08
Zfp609	Zfp609	1.21039e-13	-0.289449	0.145	0.271	3.07426e-09
Peak1	Peak1	1.29772e-18	-0.289657	0.24	0.432	3.29608e-14
Faf1	Faf1	6.73645e-14	-0.289816	0.219	0.375	1.71099e-09
Brwd1	Brwd1	6.40495e-15	-0.289998	0.161	0.299	1.62679e-10
Dennd6a	Dennd6a	2.3439e-14	-0.290039	0.128	0.251	5.95328e-10
Eps15	Eps15	2.07115e-16	-0.290457	0.157	0.308	5.26051e-12
Rbms2	Rbms2	8.35861e-16	-0.290683	0.104	0.226	2.123e-11
Setd5	Setd5	9.10924e-18	-0.290721	0.245	0.44	2.31366e-13
Gli3	Gli3	1.07624e-12	-0.291198	0.084	0.179	2.73355e-08
Zfp110	Zfp110	3.47297e-14	-0.291326	0.079	0.18	8.82099e-10
Stx17	Stx17	1.57857e-11	-0.291337	0.037	0.104	4.00941e-07
Sec24a	Sec24a	2.40674e-15	-0.291415	0.108	0.231	6.11289e-11
Bptf	Bptf	1.17556e-15	-0.29164	0.22	0.383	2.9858e-11
F2r	F2r	2.26011e-13	-0.29173	0.076	0.172	5.74045e-09
Snrnp70	Snrnp70	5.65855e-18	-0.291863	0.356	0.579	1.43722e-13
Sec24b	Sec24b	1.83603e-12	-0.29194	0.09	0.187	4.66334e-08
Xpr1	Xpr1	1.95008e-13	-0.292554	0.09	0.194	4.95301e-09
Akap13	Akap13	9.71544e-17	-0.292979	0.346	0.547	2.46762e-12
Map4k5	Map4k5	7.96365e-15	-0.293256	0.174	0.32	2.02269e-10
Hecw2	Hecw2	8.33332e-11	-0.293497	0.049	0.12	2.11658e-06
Col5a1	Col5a1	9.80002e-19	-0.293559	0.17	0.334	2.48911e-14
Atp9b	Atp9b	1.23639e-16	-0.293797	0.15	0.296	3.1403e-12
Brd1	Brd1	2.54027e-13	-0.293804	0.135	0.255	6.45203e-09
Hdac7	Hdac7	2.53145e-12	-0.293816	0.101	0.201	6.42963e-08
Cul1	Cul1	1.4347e-13	-0.293849	0.133	0.254	3.64399e-09
Mindy3	Mindy3	2.95155e-11	-0.294189	0.097	0.191	7.49664e-07
Gcc2	Gcc2	1.82931e-11	-0.294215	0.11	0.21	4.64626e-07
Zc3h11a	Zc3h11a	2.45904e-17	-0.294391	0.252	0.442	6.24571e-13
Hipk1	Hipk1	3.9903e-14	-0.294467	0.162	0.298	1.0135e-09
Anxa6	Anxa6	3.60523e-17	-0.294729	0.154	0.309	9.15692e-13
Map3k3	Map3k3	2.14664e-13	-0.294869	0.112	0.225	5.45225e-09
Tcf4	Tcf4	5.15687e-14	-0.295042	0.241	0.401	1.30979e-09
Gkap1	Gkap1	7.46855e-12	-0.29531	0.11	0.213	1.89694e-07
Arhgef12	Arhgef12	3.02116e-18	-0.295405	0.351	0.568	7.67344e-14
Nrp1	Nrp1	1.58941e-17	-0.295836	0.297	0.493	4.03695e-13
Phip	Phip	1.69521e-14	-0.295965	0.145	0.278	4.30566e-10
Tbx2	Tbx2	1.5849e-10	-0.295987	0.038	0.1	4.02548e-06
Atf2	Atf2	2.76909e-13	-0.296334	0.112	0.222	7.03321e-09
Tra2a	Tra2a	8.40391e-18	-0.296537	0.231	0.415	2.13451e-13
Mapk8ip3	Mapk8ip3	8.59362e-11	-0.29708	0.075	0.156	2.18269e-06
Zfx	Zfx	8.81722e-14	-0.297202	0.09	0.194	2.23949e-09
Mdm4	Mdm4	2.51295e-14	-0.297474	0.106	0.222	6.38264e-10
Zmym6	Zmym6	7.54819e-14	-0.297722	0.069	0.165	1.91717e-09
Tmem184b	Tmem184b	5.56479e-14	-0.297899	0.073	0.17	1.4134e-09
Usp3	Usp3	1.26925e-13	-0.297905	0.168	0.303	3.22376e-09
Caap1	Caap1	4.87057e-13	-0.298011	0.047	0.127	1.23708e-08
Prdm10	Prdm10	1.07473e-10	-0.298022	0.038	0.101	2.72971e-06
Rhot1	Rhot1	2.77947e-13	-0.29878	0.163	0.293	7.05958e-09
C2cd2	C2cd2	2.73793e-13	-0.298936	0.073	0.167	6.95407e-09
Synj1	Synj1	1.99229e-13	-0.29902	0.101	0.208	5.0602e-09
Wwp1	Wwp1	9.25985e-16	-0.299047	0.163	0.312	2.35191e-11
Cobll1	Cobll1	2.76063e-09	-0.299068	0.125	0.216	7.01172e-05
Kpna4	Kpna4	9.86725e-15	-0.299078	0.163	0.302	2.50618e-10
Rock1	Rock1	1.98076e-13	-0.29918	0.31	0.485	5.03093e-09
Csgalnact1	Csgalnact1	2.74756e-13	-0.299196	0.082	0.181	6.97853e-09
Pan3	Pan3	2.15552e-16	-0.29931	0.209	0.374	5.47481e-12
Cep95	Cep95	2.39643e-11	-0.299531	0.056	0.131	6.08668e-07
Cuedc1	Cuedc1	2.13794e-11	-0.299982	0.049	0.121	5.43015e-07
Large1	Large1	5.37519e-13	-0.300379	0.141	0.259	1.36524e-08
Pou2f1	Pou2f1	1.98919e-13	-0.30041	0.127	0.246	5.05235e-09
Cdyl	Cdyl	4.66161e-12	-0.300456	0.093	0.189	1.184e-07
Acvrl1	Acvrl1	1.12675e-11	-0.300556	0.055	0.132	2.86183e-07
Arhgdib	Arhgdib	1.3675e-15	-0.301197	0.063	0.164	3.47331e-11
Mettl16	Mettl16	1.48788e-12	-0.301402	0.045	0.121	3.77906e-08
Crem	Crem	1.85521e-13	-0.301415	0.065	0.157	4.71204e-09
Nid1	Nid1	8.75466e-18	-0.301485	0.31	0.514	2.2236e-13
Sik3	Sik3	1.26515e-17	-0.301529	0.359	0.58	3.21337e-13
Npr1	Npr1	4.64381e-13	-0.301986	0.084	0.182	1.17948e-08
Eea1	Eea1	1.80403e-14	-0.302466	0.17	0.31	4.58206e-10
Amotl1	Amotl1	3.76e-12	-0.303522	0.053	0.132	9.55002e-08
Tnfrsf1b	Tnfrsf1b	4.31903e-11	-0.303994	0.068	0.148	1.09699e-06
Astn2	Astn2	1.15542e-10	-0.304012	0.05	0.121	2.93465e-06
Mitf	Mitf	5.65635e-16	-0.304058	0.141	0.281	1.43666e-11
Fgfr2	Fgfr2	2.02643e-07	-0.304112	0.049	0.102	0.00514693
Cep85l	Cep85l	1.67257e-13	-0.304388	0.068	0.16	4.24815e-09
Mllt6	Mllt6	4.05761e-14	-0.30502	0.082	0.184	1.03059e-09
Asph	Asph	2.90639e-15	-0.305687	0.126	0.256	7.38193e-11
Fmo3	Fmo3	2.82439e-16	-0.305863	0.159	0.311	7.17366e-12
Mapkbp1	Mapkbp1	2.14117e-09	-0.306008	0.042	0.101	5.43836e-05
Adamtsl2	Adamtsl2	6.66414e-19	-0.306318	0.25	0.434	1.69262e-14
Nbeal1	Nbeal1	1.48578e-18	-0.30638	0.258	0.457	3.77374e-14
Bcl2l1	Bcl2l1	1.01486e-17	-0.306393	0.134	0.28	2.57765e-13
Wdr20	Wdr20	2.69965e-12	-0.306478	0.083	0.176	6.85685e-08
Trmt13	Trmt13	8.73942e-13	-0.306613	0.049	0.129	2.21973e-08
Invs	Invs	1.78097e-09	-0.306938	0.053	0.117	4.52349e-05
Eif4ebp3	Eif4ebp3	4.92214e-17	-0.307253	0.248	0.43	1.25017e-12
Iqsec2	Iqsec2	1.33323e-13	-0.307664	0.071	0.167	3.38628e-09
LOC102549817	LOC102549817	1.90306e-10	-0.308429	0.052	0.121	4.83357e-06
Rcan2	Rcan2	1.83445e-05	-0.308573	0.173	0.25	0.465932
RGD1310951	RGD1310951	6.76704e-10	-0.308727	0.094	0.177	1.71876e-05
Tbck	Tbck	1.05266e-11	-0.309131	0.074	0.159	2.67366e-07
Casc1	Casc1	2.85488e-11	-0.309269	0.054	0.129	7.25112e-07
Tns1	Tns1	2.76379e-18	-0.309309	0.511	0.744	7.01975e-14
Hoxc8	Hoxc8	6.78123e-13	-0.309442	0.051	0.132	1.72236e-08
Pcm1	Pcm1	1.6639e-16	-0.309717	0.283	0.471	4.22613e-12
Ncoa6	Ncoa6	1.79173e-13	-0.30991	0.056	0.143	4.5508e-09
Micu1	Micu1	9.99543e-14	-0.310021	0.079	0.18	2.53874e-09
R3hdm1	R3hdm1	1.42885e-13	-0.310154	0.165	0.296	3.62913e-09
Eif4g3	Eif4g3	3.41204e-18	-0.310157	0.252	0.438	8.66624e-14
Rnf111	Rnf111	6.45346e-14	-0.3102	0.124	0.244	1.63911e-09
Gnao1	Gnao1	5.37845e-11	-0.310602	0.042	0.109	1.36607e-06
Otud7b	Otud7b	1.81596e-15	-0.311405	0.159	0.299	4.61236e-11
Ttc14	Ttc14	1.21517e-14	-0.311477	0.085	0.191	3.08641e-10
Arhgap28	Arhgap28	2.07238e-12	-0.311532	0.09	0.185	5.26365e-08
Armc8	Armc8	1.08381e-13	-0.311823	0.091	0.195	2.75277e-09
Ppard	Ppard	4.41043e-13	-0.311982	0.056	0.141	1.12021e-08
Hace1	Hace1	7.93292e-14	-0.312199	0.053	0.138	2.01488e-09
Mbnl2	Mbnl2	1.76342e-17	-0.312549	0.401	0.607	4.47891e-13
Ttll5	Ttll5	5.51987e-13	-0.312561	0.06	0.147	1.40199e-08
Phf20	Phf20	1.91205e-12	-0.312627	0.112	0.218	4.85641e-08
Myo9a	Myo9a	3.30878e-16	-0.312756	0.247	0.423	8.40396e-12
Islr	Islr	7.13962e-17	-0.312849	0.095	0.218	1.81339e-12
Hivep3	Hivep3	4.26264e-10	-0.313769	0.051	0.117	1.08267e-05
Adamts10	Adamts10	2.0065e-16	-0.314221	0.181	0.338	5.09631e-12
Mtmr10	Mtmr10	2.68901e-13	-0.314288	0.064	0.155	6.82981e-09
Zfp148	Zfp148	1.09971e-15	-0.314299	0.14	0.275	2.79315e-11
Slc9a1	Slc9a1	5.71506e-13	-0.314402	0.09	0.189	1.45157e-08
AABR07063281.1	AABR07063281.1	3.09665e-12	-0.314426	0.038	0.108	7.86517e-08
Dennd1b	Dennd1b	1.92081e-15	-0.3145	0.105	0.226	4.87867e-11
Zcchc7	Zcchc7	9.1813e-17	-0.314584	0.302	0.498	2.33196e-12
Ston1	Ston1	9.98736e-12	-0.315002	0.058	0.136	2.53669e-07
Jarid2	Jarid2	7.43482e-18	-0.315151	0.165	0.322	1.88837e-13
Rbl2	Rbl2	2.00064e-15	-0.315246	0.068	0.17	5.08144e-11
Peg3	Peg3	2.45632e-15	-0.315629	0.068	0.172	6.23881e-11
Camk2d	Camk2d	8.01019e-14	-0.315744	0.168	0.302	2.03451e-09
Fyn	Fyn	3.3714e-13	-0.316081	0.101	0.204	8.56302e-09
Drosha	Drosha	5.51939e-14	-0.31621	0.075	0.174	1.40187e-09
Ankle2	Ankle2	7.65602e-17	-0.31635	0.098	0.223	1.94455e-12
Relch	Relch	1.05696e-13	-0.316669	0.139	0.263	2.68457e-09
Eml3	Eml3	2.42499e-10	-0.316685	0.042	0.105	6.15924e-06
Zfyve9	Zfyve9	6.02264e-14	-0.316895	0.1	0.209	1.52969e-09
Tiprl	Tiprl	9.48495e-13	-0.316993	0.042	0.118	2.40908e-08
Notch1	Notch1	8.1525e-12	-0.317526	0.045	0.117	2.07065e-07
Lrp4	Lrp4	4.61967e-14	-0.317623	0.072	0.17	1.17335e-09
Lclat1	Lclat1	1.24327e-14	-0.317627	0.115	0.234	3.15777e-10
Usp54	Usp54	2.67249e-14	-0.317899	0.082	0.186	6.78786e-10
Osbpl9	Osbpl9	2.19789e-17	-0.318477	0.156	0.308	5.58241e-13
Acbd6	Acbd6	8.7883e-14	-0.318503	0.112	0.224	2.23214e-09
Mllt3	Mllt3	1.78125e-11	-0.318622	0.053	0.127	4.5242e-07
Wdr7	Wdr7	2.10008e-16	-0.319417	0.128	0.263	5.334e-12
Txndc11	Txndc11	7.86359e-13	-0.319494	0.095	0.196	1.99727e-08
Adra1b	Adra1b	4.40636e-10	-0.319521	0.082	0.163	1.11917e-05
Tsc22d2	Tsc22d2	2.91159e-14	-0.319943	0.132	0.257	7.39514e-10
Ccnt2	Ccnt2	1.40687e-13	-0.320037	0.141	0.264	3.57331e-09
Abl2	Abl2	6.97852e-14	-0.320093	0.126	0.244	1.77248e-09
Bclaf1	Bclaf1	6.35214e-20	-0.320168	0.25	0.452	1.61338e-15
Gatad2b	Gatad2b	4.17102e-16	-0.320367	0.163	0.307	1.0594e-11
Angpt2	Angpt2	8.04678e-09	-0.320614	0.043	0.101	0.00020438
Atp6v0a1	Atp6v0a1	4.88893e-16	-0.320829	0.139	0.278	1.24174e-11
Map4k3	Map4k3	5.91827e-22	-0.321321	0.332	0.562	1.50318e-17
Gpatch8	Gpatch8	7.77848e-19	-0.32134	0.268	0.466	1.97566e-14
Ptprd	Ptprd	8.39707e-18	-0.32153	0.407	0.635	2.13277e-13
Tmem72	Tmem72	4.96504e-10	-0.322022	0.039	0.101	1.26107e-05
Gna13	Gna13	2.54301e-15	-0.322093	0.072	0.177	6.45899e-11
Resf1	Resf1	1.20043e-11	-0.322177	0.158	0.273	3.04898e-07
Sh3pxd2a	Sh3pxd2a	5.09201e-12	-0.322488	0.078	0.167	1.29332e-07
Plekhm3	Plekhm3	2.93682e-13	-0.322499	0.11	0.218	7.45923e-09
Fgfr1	Fgfr1	6.42922e-17	-0.322559	0.167	0.318	1.63296e-12
Lama4	Lama4	8.79472e-15	-0.32269	0.173	0.314	2.23377e-10
Ick	Ick	2.78746e-13	-0.322971	0.09	0.191	7.07987e-09
Micb	Micb	1.33824e-11	-0.323058	0.04	0.109	3.39899e-07
Cnot4	Cnot4	6.08317e-16	-0.323437	0.161	0.303	1.54506e-11
Bok	Bok	6.45542e-13	-0.323563	0.034	0.105	1.63961e-08
Srf	Srf	6.14576e-15	-0.323845	0.045	0.131	1.56096e-10
Ldlrap1	Ldlrap1	2.95854e-15	-0.324139	0.068	0.168	7.51439e-11
Nfyc	Nfyc	3.0267e-13	-0.324442	0.134	0.253	7.68753e-09
Mcu	Mcu	5.07975e-14	-0.324908	0.126	0.246	1.2902e-09
Ubr3	Ubr3	3.82733e-17	-0.325194	0.24	0.419	9.72105e-13
St7l	St7l	9.54722e-15	-0.325215	0.102	0.216	2.4249e-10
Lrp6	Lrp6	2.04754e-18	-0.325256	0.26	0.455	5.20054e-14
Uvrag	Uvrag	3.15707e-16	-0.325507	0.222	0.39	8.01863e-12
Vav2	Vav2	3.93105e-17	-0.325949	0.144	0.289	9.98448e-13
Ppp2r2a	Ppp2r2a	2.82978e-15	-0.326177	0.168	0.312	7.18735e-11
Tnks	Tnks	6.42968e-21	-0.326353	0.18	0.361	1.63307e-16
Slc4a7	Slc4a7	5.85347e-16	-0.326404	0.051	0.145	1.48672e-11
Klf7	Klf7	6.39465e-15	-0.326892	0.052	0.143	1.62418e-10
Wdr70	Wdr70	2.34821e-16	-0.327409	0.115	0.244	5.96421e-12
Kifap3	Kifap3	2.35299e-18	-0.327711	0.135	0.284	5.97636e-14
Matr3	Matr3	2.36836e-16	-0.328032	0.251	0.43	6.01539e-12
Tead1	Tead1	1.98071e-17	-0.328083	0.332	0.537	5.03082e-13
Cdc42ep4	Cdc42ep4	3.29689e-16	-0.328129	0.042	0.132	8.37377e-12
Creb3l1	Creb3l1	1.34078e-14	-0.328669	0.056	0.147	3.40544e-10
Phc3	Phc3	1.0348e-17	-0.328697	0.129	0.27	2.62828e-13
Dpp8	Dpp8	1.58508e-16	-0.328827	0.086	0.201	4.02595e-12
Ddx46	Ddx46	1.40223e-15	-0.328905	0.156	0.298	3.56153e-11
Hnrnpr	Hnrnpr	6.35946e-15	-0.328953	0.104	0.222	1.61524e-10
Dpysl3	Dpysl3	1.39918e-11	-0.329516	0.073	0.157	3.55377e-07
Sp140	Sp140	3.09861e-15	-0.329527	0.089	0.2	7.87017e-11
Ptpn12	Ptpn12	2.44421e-15	-0.329825	0.129	0.259	6.20805e-11
Cdk13	Cdk13	1.09485e-18	-0.329951	0.199	0.373	2.7808e-14
Pld1	Pld1	2.25059e-14	-0.330649	0.129	0.252	5.71628e-10
Vasp	Vasp	1.42256e-15	-0.331041	0.08	0.188	3.61316e-11
Tmem207	Tmem207	4.10434e-11	-0.331048	0.036	0.101	1.04246e-06
Peli2	Peli2	4.24439e-12	-0.331256	0.189	0.317	1.07803e-07
Flna	Flna	2.18886e-18	-0.331548	0.236	0.416	5.55948e-14
Mark3	Mark3	1.23253e-17	-0.331836	0.196	0.365	3.1305e-13
Chm	Chm	6.23774e-12	-0.332225	0.061	0.143	1.58432e-07
Med13l	Med13l	2.57373e-18	-0.332519	0.249	0.447	6.53702e-14
Tpst1	Tpst1	1.94379e-14	-0.333111	0.042	0.124	4.93704e-10
Dnajb4	Dnajb4	5.30992e-16	-0.333221	0.108	0.229	1.34867e-11
Esyt2	Esyt2	8.2833e-17	-0.333535	0.215	0.387	2.10388e-12
Crppa	Crppa	9.13976e-14	-0.333763	0.071	0.166	2.32141e-09
Luc7l3	Luc7l3	1.39552e-19	-0.33448	0.291	0.496	3.54449e-15
Rit1	Rit1	4.79832e-13	-0.334845	0.038	0.111	1.21872e-08
Sfmbt1	Sfmbt1	6.22493e-16	-0.334895	0.149	0.292	1.58107e-11
Ank2	Ank2	2.93727e-13	-0.335012	0.145	0.264	7.46038e-09
Tmem260	Tmem260	3.2205e-14	-0.335051	0.086	0.191	8.17974e-10
Rb1cc1	Rb1cc1	4.55306e-17	-0.335496	0.195	0.359	1.15643e-12
Spats2l	Spats2l	7.87924e-16	-0.335628	0.074	0.181	2.00125e-11
Axin2	Axin2	3.29556e-15	-0.335755	0.031	0.109	8.3704e-11
Sh3d19	Sh3d19	3.62633e-15	-0.337376	0.314	0.496	9.21052e-11
Ulk2	Ulk2	8.44699e-20	-0.33739	0.146	0.308	2.14545e-15
Ccdc191	Ccdc191	4.24925e-12	-0.337446	0.048	0.123	1.07927e-07
Ift140	Ift140	1.29949e-12	-0.337602	0.059	0.142	3.30057e-08
Sclt1	Sclt1	2.01644e-12	-0.337713	0.17	0.293	5.12157e-08
Ppp1r9b	Ppp1r9b	2.79725e-13	-0.33827	0.031	0.102	7.10473e-09
Dock1	Dock1	6.7218e-20	-0.338392	0.283	0.488	1.70727e-15
Tc2n	Tc2n	3.89369e-13	-0.338607	0.041	0.117	9.88958e-09
Arl13b	Arl13b	5.24194e-16	-0.338747	0.069	0.174	1.3314e-11
Sntb2	Sntb2	5.95408e-16	-0.338828	0.181	0.328	1.51228e-11
Zfp644	Zfp644	5.90013e-19	-0.338976	0.181	0.35	1.49857e-14
Lrig2	Lrig2	8.41669e-17	-0.339041	0.079	0.194	2.13775e-12
Epc1	Epc1	1.14091e-16	-0.339543	0.177	0.329	2.8978e-12
Prkd1	Prkd1	4.71613e-12	-0.339554	0.148	0.263	1.19785e-07
Stxbp6	Stxbp6	2.03436e-15	-0.339799	0.124	0.252	5.16706e-11
Terf1	Terf1	6.60552e-14	-0.340059	0.08	0.18	1.67774e-09
Xrcc4	Xrcc4	1.40366e-14	-0.34055	0.064	0.16	3.56516e-10
Ripor2	Ripor2	3.60002e-14	-0.340738	0.069	0.165	9.1437e-10
Ncoa3	Ncoa3	2.31477e-16	-0.340875	0.125	0.258	5.87929e-12
Septin11	Septin11	2.34969e-17	-0.341116	0.241	0.425	5.96798e-13
Far1	Far1	9.62179e-17	-0.341574	0.074	0.184	2.44384e-12
Sil1	Sil1	6.1502e-15	-0.341633	0.11	0.228	1.56209e-10
Ralgapa1	Ralgapa1	4.73598e-20	-0.341645	0.213	0.403	1.20289e-15
Cbfa2t2	Cbfa2t2	2.2337e-14	-0.342155	0.15	0.281	5.67337e-10
Sfi1	Sfi1	2.3013e-13	-0.342247	0.09	0.193	5.84507e-09
Mef2a	Mef2a	4.81884e-20	-0.342603	0.212	0.4	1.22394e-15
Rsbn1	Rsbn1	2.08563e-14	-0.343118	0.082	0.186	5.29729e-10
Arhgap29	Arhgap29	9.49481e-17	-0.344145	0.127	0.264	2.41159e-12
Prickle2	Prickle2	5.93942e-17	-0.344534	0.134	0.274	1.50855e-12
Pced1b	Pced1b	1.66831e-13	-0.344645	0.113	0.226	4.23735e-09
Ubr1	Ubr1	6.4664e-18	-0.344667	0.15	0.301	1.6424e-13
Cep295	Cep295	4.02103e-11	-0.34475	0.045	0.113	1.0213e-06
Hoxb4	Hoxb4	2.77524e-15	-0.345365	0.097	0.211	7.04883e-11
Zfp710	Zfp710	3.75901e-12	-0.345516	0.082	0.174	9.54752e-08
Dgkz	Dgkz	3.62573e-13	-0.345535	0.08	0.177	9.20898e-09
Slc44a1	Slc44a1	3.044e-19	-0.345675	0.2	0.376	7.73146e-15
Rbm5	Rbm5	3.35794e-16	-0.345768	0.241	0.413	8.52883e-12
Vbp1	Vbp1	9.80201e-11	-0.345892	0.043	0.11	2.48961e-06
Arid1b	Arid1b	1.51485e-21	-0.34639	0.363	0.605	3.84756e-17
Ptpn9	Ptpn9	2.07086e-17	-0.346487	0.153	0.304	5.25978e-13
RGD1560883	RGD1560883	6.67185e-12	-0.347239	0.102	0.199	1.69458e-07
Pkd1	Pkd1	1.57634e-17	-0.347388	0.119	0.256	4.00374e-13
Baiap2	Baiap2	2.22874e-11	-0.347458	0.075	0.159	5.66078e-07
Unc13b	Unc13b	7.22877e-12	-0.347529	0.036	0.104	1.83604e-07
Prkd2	Prkd2	7.92864e-12	-0.34809	0.047	0.12	2.0138e-07
Cyp4b1	Cyp4b1	1.49137e-15	-0.348946	0.093	0.208	3.78792e-11
Ell2	Ell2	1.39497e-12	-0.349342	0.11	0.214	3.54309e-08
Med13	Med13	2.12695e-18	-0.350314	0.202	0.379	5.40225e-14
Dennd4c	Dennd4c	1.05604e-16	-0.350558	0.142	0.285	2.68224e-12
Sgk1	Sgk1	1.91417e-15	-0.350858	0.104	0.225	4.8618e-11
Lix1l	Lix1l	9.39172e-12	-0.351103	0.055	0.131	2.3854e-07
Glcci1	Glcci1	2.10752e-18	-0.352121	0.187	0.352	5.35288e-14
Map4k4	Map4k4	6.67716e-22	-0.352256	0.251	0.46	1.69593e-17
Shprh	Shprh	6.23596e-15	-0.352489	0.068	0.165	1.58387e-10
LOC103689922	LOC103689922	6.25684e-13	-0.353331	0.058	0.142	1.58917e-08
Mipol1	Mipol1	6.46572e-15	-0.353624	0.108	0.224	1.64223e-10
Synpo2	Synpo2	8.53769e-15	-0.353905	0.101	0.216	2.16849e-10
Cx3cl1	Cx3cl1	3.17217e-18	-0.353915	0.155	0.309	8.05699e-14
Pdss2	Pdss2	1.43465e-12	-0.354294	0.106	0.209	3.64386e-08
Cnot6l	Cnot6l	1.26858e-16	-0.35455	0.106	0.231	3.22208e-12
Ldb1	Ldb1	2.41204e-14	-0.354898	0.064	0.157	6.12634e-10
Map4	Map4	7.55351e-18	-0.354947	0.208	0.378	1.91852e-13
Ppp3cb	Ppp3cb	1.07838e-14	-0.356851	0.071	0.169	2.73899e-10
Ptpn4	Ptpn4	7.78606e-15	-0.356996	0.095	0.206	1.97758e-10
Rabep1	Rabep1	1.011e-14	-0.357239	0.157	0.292	2.56784e-10
Senp7	Senp7	4.1496e-18	-0.357255	0.158	0.313	1.05396e-13
Srgap1	Srgap1	1.80748e-14	-0.357652	0.107	0.221	4.59082e-10
Ankrd11	Ankrd11	8.45891e-20	-0.357889	0.211	0.395	2.14848e-15
Wdfy2	Wdfy2	3.38603e-17	-0.358125	0.127	0.265	8.60017e-13
Ylpm1	Ylpm1	6.01562e-17	-0.358136	0.147	0.293	1.52791e-12
Gtf2f2	Gtf2f2	1.20694e-12	-0.358234	0.038	0.109	3.06551e-08
AABR07066522.1	AABR07066522.1	6.74509e-15	-0.35832	0.129	0.253	1.71319e-10
Sh2d3c	Sh2d3c	1.35382e-11	-0.358781	0.046	0.118	3.43858e-07
Srcap	Srcap	3.33148e-19	-0.359191	0.134	0.285	8.46162e-15
Smtn	Smtn	1.08065e-16	-0.359955	0.106	0.233	2.74474e-12
Pcdh19	Pcdh19	2.08074e-11	-0.36002	0.068	0.149	5.28487e-07
Kpna5	Kpna5	5.16029e-13	-0.360358	0.055	0.137	1.31066e-08
Dusp1	Dusp1	2.77037e-13	-0.360945	0.053	0.137	7.03647e-09
Zmynd8	Zmynd8	2.1417e-22	-0.360981	0.321	0.55	5.4397e-18
Ppp1r12a	Ppp1r12a	1.5966e-27	-0.361696	0.311	0.564	4.05521e-23
Hnrnph1	Hnrnph1	7.68694e-19	-0.362733	0.159	0.317	1.95241e-14
Kit	Kit	2.96438e-14	-0.362759	0.047	0.133	7.52924e-10
Cdh11	Cdh11	7.59364e-17	-0.363014	0.28	0.461	1.92871e-12
Rbfox2	Rbfox2	3.08021e-21	-0.363122	0.247	0.448	7.82342e-17
Arhgap42	Arhgap42	4.94267e-18	-0.363955	0.225	0.403	1.25539e-13
Ptbp2	Ptbp2	4.7002e-18	-0.36446	0.14	0.287	1.1938e-13
Numa1	Numa1	3.33505e-17	-0.364817	0.117	0.251	8.47068e-13
Rapgef1	Rapgef1	3.68916e-18	-0.365165	0.107	0.24	9.37011e-14
Bcl9l	Bcl9l	4.75621e-17	-0.365294	0.073	0.184	1.20803e-12
Tmcc1	Tmcc1	1.18521e-14	-0.366183	0.168	0.302	3.01032e-10
Pi4ka	Pi4ka	2.00757e-15	-0.366327	0.087	0.199	5.09902e-11
Pias1	Pias1	2.45332e-19	-0.366579	0.12	0.266	6.23119e-15
Spidr	Spidr	3.28349e-12	-0.366611	0.091	0.186	8.33973e-08
Eya4	Eya4	1.91181e-16	-0.366901	0.026	0.105	4.85581e-12
Pwwp2a	Pwwp2a	2.91828e-15	-0.366968	0.112	0.23	7.41214e-11
AABR07072236.1	AABR07072236.1	4.6632e-17	-0.367829	0.053	0.154	1.18441e-12
Ercc5	Ercc5	1.89252e-15	-0.369047	0.051	0.143	4.80681e-11
Mapkap1	Mapkap1	1.30373e-15	-0.369064	0.14	0.273	3.31135e-11
Fgd5	Fgd5	5.54271e-16	-0.369107	0.121	0.248	1.40779e-11
Agpat4	Agpat4	1.39084e-14	-0.36915	0.103	0.216	3.5326e-10
Tecpr1	Tecpr1	1.05595e-13	-0.369352	0.046	0.127	2.682e-09
Ehbp1l1	Ehbp1l1	5.44009e-16	-0.369757	0.067	0.17	1.38173e-11
Kmt2a	Kmt2a	7.28734e-21	-0.370104	0.181	0.36	1.85091e-16
Mindy4	Mindy4	7.14086e-17	-0.370462	0.089	0.207	1.81371e-12
Ubn2	Ubn2	1.43139e-16	-0.371105	0.169	0.319	3.63559e-12
Ahi1	Ahi1	6.98381e-17	-0.371499	0.087	0.205	1.77382e-12
Ccdc62	Ccdc62	3.89052e-18	-0.371735	0.064	0.176	9.88153e-14
Tpm2	Tpm2	2.77583e-14	-0.371838	0.101	0.213	7.05032e-10
Rnf213	Rnf213	4.44767e-14	-0.372207	0.089	0.194	1.12966e-09
Slc7a12	Slc7a12	1.72136e-08	-0.372294	0.076	0.145	0.000437209
Clk1	Clk1	1.25716e-19	-0.372405	0.158	0.318	3.19306e-15
Hoxc6	Hoxc6	5.78796e-16	-0.373129	0.049	0.143	1.47008e-11
Hipk2	Hipk2	1.39884e-18	-0.373141	0.219	0.4	3.5529e-14
Myl9	Myl9	1.8154e-16	-0.373258	0.046	0.138	4.61093e-12
Cacnb2	Cacnb2	1.64174e-14	-0.373437	0.085	0.19	4.16985e-10
Cep350	Cep350	4.45276e-23	-0.373907	0.169	0.356	1.13096e-18
Actn1	Actn1	5.35835e-18	-0.374345	0.275	0.467	1.36097e-13
Ptpn13	Ptpn13	2.21504e-17	-0.374539	0.28	0.472	5.62599e-13
Cpsf7	Cpsf7	2.71576e-17	-0.375254	0.089	0.209	6.89777e-13
Brd9	Brd9	3.54122e-16	-0.37542	0.126	0.257	8.99434e-12
Exoc3l2	Exoc3l2	1.77625e-16	-0.37553	0.023	0.1	4.51149e-12
Chd6	Chd6	1.55441e-23	-0.375921	0.218	0.428	3.94805e-19
Pip5k1c	Pip5k1c	1.17623e-17	-0.376402	0.062	0.171	2.9875e-13
Ehmt1	Ehmt1	2.99241e-19	-0.376419	0.142	0.295	7.60043e-15
Eng	Eng	5.53599e-18	-0.376488	0.226	0.403	1.40609e-13
Mysm1	Mysm1	3.13991e-21	-0.376931	0.117	0.27	7.97505e-17
Lnx2	Lnx2	5.02708e-16	-0.376935	0.094	0.211	1.27683e-11
Nfatc3	Nfatc3	5.64162e-14	-0.376937	0.123	0.238	1.43292e-09
Cpm	Cpm	1.44182e-12	-0.376962	0.047	0.124	3.66208e-08
Agtr1b	Agtr1b	7.55432e-17	-0.377749	0.03	0.113	1.91872e-12
Arhgap35	Arhgap35	1.51704e-20	-0.378057	0.273	0.475	3.85312e-16
C1qtnf2	C1qtnf2	2.79151e-16	-0.378537	0.068	0.172	7.09015e-12
Gtf3c2	Gtf3c2	5.89556e-16	-0.379256	0.091	0.206	1.49741e-11
Reck	Reck	4.41926e-19	-0.379475	0.091	0.222	1.12245e-14
Ssh1	Ssh1	4.16504e-17	-0.379985	0.073	0.184	1.05788e-12
Bmp4	Bmp4	5.69243e-15	-0.380169	0.061	0.157	1.44582e-10
Dmxl1	Dmxl1	3.23311e-21	-0.380672	0.258	0.465	8.21177e-17
Herc4	Herc4	8.08876e-17	-0.381273	0.126	0.261	2.05446e-12
Vom2r37	Vom2r37	5.01722e-13	-0.381314	0.089	0.191	1.27432e-08
Nck2	Nck2	8.54037e-19	-0.381909	0.09	0.217	2.16917e-14
Cblb	Cblb	1.62116e-19	-0.382613	0.227	0.411	4.11758e-15
Slco1a6	Slco1a6	5.78434e-15	-0.383624	0.108	0.226	1.46917e-10
Stag2	Stag2	4.62545e-22	-0.384538	0.17	0.349	1.17482e-17
Dennd4a	Dennd4a	1.76465e-17	-0.384757	0.083	0.202	4.48204e-13
Pcf11	Pcf11	1.75014e-18	-0.384806	0.134	0.281	4.44518e-14
Tln2	Tln2	4.46945e-15	-0.384822	0.116	0.236	1.1352e-10
Ankrd12	Ankrd12	9.46805e-17	-0.385719	0.161	0.307	2.40479e-12
RGD1307100	RGD1307100	1.62075e-22	-0.386578	0.255	0.471	4.11654e-18
AABR07044049.1	AABR07044049.1	5.85938e-11	-0.386621	0.071	0.15	1.48822e-06
Ror2	Ror2	4.65739e-18	-0.386962	0.203	0.362	1.18293e-13
Nckap5	Nckap5	1.24427e-13	-0.387027	0.036	0.111	3.16033e-09
RGD1559896	RGD1559896	8.29035e-19	-0.387642	0.086	0.211	2.10567e-14
Gpc6	Gpc6	6.78934e-22	-0.388656	0.368	0.592	1.72442e-17
Trpm3	Trpm3	4.30726e-12	-0.388928	0.095	0.189	1.094e-07
Ncald	Ncald	6.995e-13	-0.388952	0.05	0.131	1.77666e-08
Lcor	Lcor	1.63549e-17	-0.389015	0.189	0.352	4.15399e-13
Leng8	Leng8	1.93483e-16	-0.389326	0.119	0.244	4.91428e-12
Commd1	Commd1	3.30264e-14	-0.389405	0.094	0.201	8.38838e-10
Phldb1	Phldb1	2.64255e-17	-0.38947	0.104	0.23	6.71182e-13
Dpyd	Dpyd	6.1459e-19	-0.390205	0.296	0.496	1.561e-14
Smoc2	Smoc2	2.23897e-10	-0.390491	0.097	0.183	5.68675e-06
AC096473.3	AC096473.3	2.59307e-14	-0.390711	0.075	0.175	6.58613e-10
Braf	Braf	3.70394e-15	-0.391131	0.112	0.23	9.40764e-11
Nrep	Nrep	2.52727e-17	-0.391326	0.057	0.161	6.41902e-13
Bmp6	Bmp6	1.40295e-18	-0.391368	0.159	0.314	3.56335e-14
Igf1r	Igf1r	6.56957e-19	-0.392703	0.398	0.617	1.66861e-14
Spred1	Spred1	2.29644e-17	-0.393051	0.138	0.279	5.83274e-13
Tnrc18	Tnrc18	9.44097e-25	-0.39363	0.192	0.398	2.39791e-20
Zfp608	Zfp608	1.49267e-16	-0.393679	0.152	0.294	3.79122e-12
Git2	Git2	5.05656e-15	-0.394094	0.108	0.223	1.28431e-10
Cep112	Cep112	9.39237e-18	-0.394211	0.152	0.304	2.38557e-13
Mib1	Mib1	5.42608e-16	-0.394394	0.159	0.299	1.37817e-11
Kdm2a	Kdm2a	1.22884e-22	-0.394595	0.187	0.379	3.12112e-18
Cachd1	Cachd1	4.87281e-16	-0.394791	0.087	0.2	1.23764e-11
Tle4	Tle4	2.46034e-17	-0.395209	0.128	0.267	6.24902e-13
Ddr2	Ddr2	2.72944e-16	-0.395356	0.075	0.182	6.93251e-12
Pank2	Pank2	4.74211e-19	-0.395411	0.082	0.207	1.20445e-14
Grk4	Grk4	4.95485e-15	-0.395676	0.068	0.165	1.25848e-10
Naa16	Naa16	9.5114e-15	-0.396248	0.075	0.175	2.4158e-10
Tbc1d5	Tbc1d5	5.29582e-20	-0.396307	0.338	0.552	1.34509e-15
Srsf11	Srsf11	2.93366e-17	-0.396364	0.189	0.346	7.4512e-13
LOC679894	LOC679894	5.91691e-18	-0.396458	0.067	0.178	1.50284e-13
Mid2	Mid2	2.4888e-18	-0.396501	0.05	0.154	6.32131e-14
Alms1	Alms1	1.62959e-13	-0.396547	0.065	0.155	4.13898e-09
Ano6	Ano6	4.36779e-18	-0.397209	0.278	0.463	1.10937e-13
Tbc1d2b	Tbc1d2b	9.84138e-20	-0.397241	0.137	0.29	2.49961e-15
Clip2	Clip2	6.95022e-19	-0.397593	0.104	0.237	1.76529e-14
Ppm1k	Ppm1k	1.8895e-14	-0.397598	0.035	0.113	4.79913e-10
Ankrd26	Ankrd26	9.96672e-16	-0.398987	0.038	0.122	2.53145e-11
Spire1	Spire1	7.33679e-19	-0.399615	0.126	0.269	1.86347e-14
Gucy1b1	Gucy1b1	7.8107e-18	-0.399892	0.103	0.231	1.98384e-13
Zfp638	Zfp638	4.23632e-17	-0.400174	0.189	0.348	1.07598e-12
Loxl1	Loxl1	1.54869e-18	-0.400405	0.213	0.384	3.93352e-14
Bdp1	Bdp1	2.18118e-20	-0.400559	0.141	0.302	5.53998e-16
Plekha2	Plekha2	2.58623e-16	-0.401075	0.081	0.191	6.56877e-12
Dis3l2	Dis3l2	2.5371e-22	-0.401199	0.17	0.35	6.44398e-18
Mapk14	Mapk14	8.25173e-23	-0.401442	0.214	0.414	2.09586e-18
Ptn	Ptn	7.95075e-20	-0.402145	0.145	0.3	2.01941e-15
Dock6	Dock6	1.21842e-20	-0.402427	0.115	0.262	3.09467e-16
Chst9	Chst9	4.0079e-11	-0.402591	0.043	0.111	1.01797e-06
AC134224.2	AC134224.2	6.42066e-29	-0.403129	0.561	0.807	1.63078e-24
Kmt2c	Kmt2c	4.13567e-20	-0.404155	0.269	0.464	1.05042e-15
Mettl15	Mettl15	6.53902e-15	-0.404687	0.05	0.139	1.66085e-10
Adcy3	Adcy3	5.83617e-14	-0.404942	0.035	0.111	1.48233e-09
Zfp521	Zfp521	6.20634e-18	-0.404981	0.102	0.231	1.57635e-13
Sec24d	Sec24d	1.07018e-19	-0.405624	0.126	0.276	2.71816e-15
Rfx3	Rfx3	2.47073e-17	-0.40585	0.115	0.248	6.27541e-13
Lsamp	Lsamp	1.15353e-11	-0.405962	0.097	0.19	2.92986e-07
Emsy	Emsy	8.31356e-16	-0.405976	0.082	0.191	2.11156e-11
Ntf3	Ntf3	7.40977e-14	-0.406029	0.156	0.281	1.88201e-09
Nipbl	Nipbl	3.60319e-23	-0.4062	0.25	0.463	9.15173e-19
Loxl2	Loxl2	7.68823e-19	-0.406241	0.111	0.248	1.95273e-14
Aff1	Aff1	1.66038e-18	-0.406384	0.196	0.363	4.21719e-14
Etnk1	Etnk1	3.72328e-17	-0.406537	0.215	0.385	9.45675e-13
Itga8	Itga8	7.61482e-17	-0.407001	0.108	0.235	1.93409e-12
Cacna2d1	Cacna2d1	6.83549e-17	-0.407538	0.212	0.369	1.73615e-12
Rxra	Rxra	4.73941e-19	-0.408151	0.062	0.177	1.20376e-14
Stxbp5	Stxbp5	1.75255e-17	-0.408211	0.134	0.274	4.45129e-13
Srrm1	Srrm1	2.68063e-21	-0.40959	0.201	0.388	6.80852e-17
P3h3	P3h3	4.60735e-18	-0.409845	0.112	0.246	1.17022e-13
Stx16	Stx16	1.14335e-16	-0.409899	0.054	0.153	2.90399e-12
Ar	Ar	1.20037e-12	-0.409916	0.107	0.208	3.04882e-08
Myh9l1	Myh9l1	5.32301e-18	-0.410414	0.211	0.375	1.35199e-13
Crispld2	Crispld2	1.11675e-19	-0.410586	0.086	0.215	2.83644e-15
Spop	Spop	4.80711e-21	-0.410691	0.196	0.378	1.22096e-16
Tanc1	Tanc1	9.8093e-25	-0.410768	0.306	0.537	2.49146e-20
Flywch1	Flywch1	2.02735e-20	-0.410937	0.092	0.228	5.14926e-16
Vgll4	Vgll4	1.74641e-21	-0.411051	0.155	0.325	4.4357e-17
Sim1	Sim1	4.74605e-13	-0.411066	0.044	0.121	1.20545e-08
Akap17b	Akap17b	3.59913e-15	-0.411426	0.056	0.148	9.14142e-11
Gcnt2	Gcnt2	1.29386e-15	-0.411439	0.144	0.279	3.28629e-11
Smg6	Smg6	9.52646e-19	-0.411506	0.196	0.366	2.41963e-14
Ppp3ca	Ppp3ca	3.40085e-20	-0.411974	0.321	0.534	8.63782e-16
Mtss2	Mtss2	1.78574e-18	-0.411982	0.065	0.178	4.5356e-14
Morc3	Morc3	2.27982e-18	-0.412152	0.074	0.19	5.79051e-14
Zfp61	Zfp61	6.05597e-15	-0.412727	0.053	0.142	1.53816e-10
Ogt	Ogt	2.32547e-23	-0.413321	0.273	0.489	5.90646e-19
Trhde	Trhde	2.01951e-18	-0.413378	0.158	0.309	5.12934e-14
Amotl2	Amotl2	7.34533e-19	-0.414001	0.112	0.249	1.86564e-14
Tln1	Tln1	3.25162e-20	-0.414681	0.269	0.469	8.2588e-16
Osgin1	Osgin1	8.96733e-10	-0.415004	0.044	0.106	2.27761e-05
Akr1c19	Akr1c19	1.85955e-18	-0.415025	0.056	0.163	4.72308e-14
Mgat5	Mgat5	2.57934e-17	-0.415457	0.09	0.21	6.55127e-13
Lrba	Lrba	8.19067e-22	-0.415497	0.317	0.534	2.08035e-17
Pkig	Pkig	2.22419e-18	-0.415821	0.155	0.308	5.64922e-14
Tmem131l	Tmem131l	9.06773e-17	-0.416147	0.082	0.195	2.30311e-12
Adgra2	Adgra2	1.23245e-18	-0.416459	0.068	0.183	3.13031e-14
Dse	Dse	7.22252e-20	-0.416799	0.121	0.268	1.83445e-15
Gab2	Gab2	3.36983e-19	-0.417339	0.25	0.433	8.55903e-15
Arhgef11	Arhgef11	1.9934e-18	-0.418469	0.148	0.297	5.06303e-14
Rps6ka5	Rps6ka5	2.27552e-18	-0.419855	0.085	0.207	5.77958e-14
Wrn	Wrn	1.25426e-17	-0.419889	0.144	0.287	3.1857e-13
Atp8b1	Atp8b1	6.45787e-14	-0.419996	0.096	0.201	1.64023e-09
Sos2	Sos2	5.65546e-22	-0.420772	0.192	0.375	1.43643e-17
S1pr3	S1pr3	1.25206e-18	-0.422744	0.021	0.104	3.18011e-14
Tmem65	Tmem65	2.43646e-21	-0.423144	0.142	0.303	6.18836e-17
Parva	Parva	4.50902e-23	-0.423995	0.276	0.491	1.14525e-18
Ldlr	Ldlr	8.63013e-16	-0.425092	0.066	0.167	2.19197e-11
Plscr4	Plscr4	2.99189e-18	-0.425497	0.074	0.19	7.59911e-14
Fryl	Fryl	4.79868e-23	-0.42553	0.127	0.293	1.21882e-18
Tmem164	Tmem164	1.31247e-18	-0.426535	0.159	0.314	3.33355e-14
Nxn	Nxn	3.13886e-17	-0.426599	0.127	0.262	7.97239e-13
Crebbp	Crebbp	4.48127e-21	-0.42675	0.262	0.463	1.1382e-16
Iffo1	Iffo1	3.26391e-17	-0.427104	0.089	0.206	8.29001e-13
Tagln	Tagln	7.21628e-19	-0.427106	0.171	0.33	1.83286e-14
Tcf7l2	Tcf7l2	1.02115e-19	-0.42766	0.19	0.36	2.59363e-15
Mapk8	Mapk8	1.95545e-16	-0.428477	0.077	0.186	4.96664e-12
Ttc3	Ttc3	6.30361e-23	-0.428582	0.331	0.555	1.60105e-18
Fnbp1	Fnbp1	1.76535e-20	-0.429408	0.244	0.433	4.48381e-16
Scarf2	Scarf2	1.0307e-21	-0.430421	0.097	0.243	2.61788e-17
Pnisr	Pnisr	5.09355e-24	-0.430595	0.344	0.585	1.29371e-19
Npepo	Npepo	3.0161e-24	-0.430722	0.261	0.475	7.6606e-20
2022-09-09	2022-09-09	1.0767e-20	-0.431814	0.133	0.289	2.7347e-16
Herpud2	Herpud2	3.33825e-18	-0.431887	0.079	0.198	8.47883e-14
Ift81	Ift81	4.02255e-19	-0.432325	0.039	0.138	1.02169e-14
Hectd4	Hectd4	1.76113e-17	-0.432436	0.113	0.243	4.4731e-13
Arid2	Arid2	2.77814e-22	-0.432948	0.174	0.352	7.0562e-18
Adcy9	Adcy9	5.74312e-21	-0.432992	0.176	0.35	1.4587e-16
Prmt9	Prmt9	1.48064e-14	-0.433054	0.028	0.101	3.76068e-10
Slmap	Slmap	2.31802e-20	-0.43329	0.179	0.35	5.88753e-16
Kmt5b	Kmt5b	5.02744e-22	-0.433627	0.156	0.324	1.27692e-17
Tnrc6a	Tnrc6a	3.79761e-27	-0.434572	0.263	0.501	9.64555e-23
Ophn1	Ophn1	2.61247e-17	-0.434587	0.104	0.229	6.63542e-13
Pik3r3	Pik3r3	9.06345e-17	-0.434775	0.15	0.288	2.30203e-12
Ccdc88a	Ccdc88a	6.38148e-20	-0.435579	0.123	0.271	1.62083e-15
Cnn2	Cnn2	7.80578e-16	-0.436475	0.038	0.122	1.98259e-11
Ercc6l2	Ercc6l2	1.25014e-23	-0.437596	0.205	0.402	3.17524e-19
Kdm6a	Kdm6a	5.7277e-22	-0.43784	0.132	0.295	1.45478e-17
Lrrfip2	Lrrfip2	3.82467e-23	-0.437921	0.099	0.25	9.71428e-19
Setbp1	Setbp1	3.28737e-23	-0.437965	0.267	0.478	8.34959e-19
Actn4	Actn4	4.23175e-23	-0.438498	0.467	0.687	1.07482e-18
Fam102b	Fam102b	2.00722e-16	-0.440001	0.048	0.141	5.09814e-12
Nsd1	Nsd1	6.89929e-25	-0.440076	0.308	0.541	1.75235e-20
AC134224.3	AC134224.3	1.41572e-43	-0.440519	0.903	0.998	3.59578e-39
Socs2	Socs2	1.04289e-19	-0.440868	0.017	0.101	2.64883e-15
Adamtsl4	Adamtsl4	3.06143e-21	-0.44137	0.105	0.25	7.77574e-17
Fndc3b	Fndc3b	5.97689e-29	-0.441663	0.318	0.577	1.51807e-24
Stat5b	Stat5b	6.89264e-20	-0.441891	0.115	0.256	1.75066e-15
Gab1	Gab1	5.40165e-19	-0.442902	0.187	0.35	1.37196e-14
Hoxc9	Hoxc9	2.34233e-16	-0.44466	0.032	0.115	5.94929e-12
Tut4	Tut4	3.77613e-20	-0.444713	0.134	0.285	9.591e-16
Swt1	Swt1	1.45278e-20	-0.445118	0.115	0.262	3.6899e-16
AABR07070046.1	AABR07070046.1	2.09812e-22	-0.445155	0.147	0.313	5.32902e-18
Itpkb	Itpkb	1.74421e-20	-0.445734	0.103	0.245	4.43011e-16
Stk39	Stk39	2.00569e-24	-0.447054	0.165	0.354	5.09426e-20
Mpzl1	Mpzl1	4.48197e-23	-0.447534	0.057	0.184	1.13838e-18
Fhl1	Fhl1	9.49917e-19	-0.451067	0.08	0.201	2.41269e-14
Ednra	Ednra	8.84182e-19	-0.452887	0.135	0.28	2.24573e-14
Nuak1	Nuak1	7.54243e-24	-0.453771	0.179	0.364	1.9157e-19
AABR07021704.1	AABR07021704.1	4.36601e-24	-0.454803	0.175	0.367	1.10892e-19
Epas1	Epas1	7.06605e-29	-0.455637	0.328	0.578	1.79471e-24
Pard3b	Pard3b	2.79642e-29	-0.455767	0.467	0.741	7.10263e-25
Sncaip	Sncaip	7.58166e-16	-0.456192	0.024	0.1	1.92567e-11
Pspc1	Pspc1	4.27449e-24	-0.456337	0.18	0.37	1.08568e-19
Chd2	Chd2	5.91441e-27	-0.456561	0.241	0.467	1.5022e-22
Plpp3	Plpp3	9.30342e-21	-0.456588	0.247	0.441	2.36298e-16
Kif3c	Kif3c	1.68077e-15	-0.456916	0.035	0.116	4.269e-11
Celf2	Celf2	7.0399e-20	-0.457202	0.181	0.348	1.78806e-15
Ankrd50	Ankrd50	6.5176e-18	-0.457537	0.091	0.213	1.65541e-13
Acer2	Acer2	3.70955e-19	-0.457835	0.203	0.379	9.42189e-15
Itpr2	Itpr2	6.93245e-20	-0.459156	0.126	0.274	1.76077e-15
Specc1l	Specc1l	2.58949e-25	-0.459202	0.204	0.405	6.57704e-21
Pard3	Pard3	1.33616e-26	-0.45931	0.348	0.588	3.39371e-22
Adora2a	Adora2a	5.10305e-18	-0.460927	0.032	0.121	1.29612e-13
Chn2	Chn2	1.99419e-16	-0.462348	0.163	0.304	5.06503e-12
Exoc6b	Exoc6b	3.90811e-23	-0.462637	0.242	0.446	9.92622e-19
Zbtb46	Zbtb46	8.29955e-23	-0.463519	0.118	0.274	2.108e-18
Synj2	Synj2	6.73365e-19	-0.463852	0.06	0.17	1.71028e-14
Zdhhc14	Zdhhc14	2.11503e-21	-0.463853	0.185	0.361	5.37197e-17
Tasor	Tasor	3.14844e-25	-0.463982	0.117	0.287	7.99672e-21
Kmt2e	Kmt2e	3.08785e-27	-0.465122	0.33	0.575	7.84283e-23
Crebrf	Crebrf	5.82549e-23	-0.46522	0.145	0.317	1.47962e-18
Capn13	Capn13	1.09754e-14	-0.465241	0.12	0.24	2.78763e-10
Wdpcp	Wdpcp	2.57818e-20	-0.465328	0.114	0.256	6.54832e-16
Nktr	Nktr	7.75954e-27	-0.465528	0.23	0.454	1.97085e-22
Tspan9	Tspan9	3.21462e-26	-0.466457	0.143	0.324	8.16481e-22
Eml4	Eml4	8.05418e-23	-0.467339	0.16	0.334	2.04568e-18
Sdk2	Sdk2	9.82779e-19	-0.467341	0.112	0.247	2.49616e-14
Erbb4	Erbb4	3.63068e-17	-0.467617	0.076	0.19	9.22157e-13
Cfap69	Cfap69	3.24647e-16	-0.46764	0.076	0.183	8.2457e-12
Phlpp1	Phlpp1	3.28975e-21	-0.467744	0.142	0.301	8.35565e-17
Phldb2	Phldb2	1.81928e-25	-0.468599	0.266	0.495	4.62078e-21
Ttc21b	Ttc21b	2.36174e-18	-0.46865	0.046	0.148	5.99857e-14
Kif13b	Kif13b	2.46561e-21	-0.469065	0.224	0.41	6.26241e-17
Clec2g	Clec2g	1.46102e-21	-0.469562	0.317	0.529	3.71085e-17
AABR07027581.1	AABR07027581.1	9.63559e-17	-0.470737	0.052	0.148	2.44734e-12
Cux1	Cux1	5.44321e-27	-0.471444	0.322	0.564	1.38252e-22
Tmem204	Tmem204	8.82566e-25	-0.471733	0.078	0.222	2.24163e-20
Rasal2	Rasal2	2.17434e-21	-0.471806	0.316	0.532	5.52259e-17
Zbtb16	Zbtb16	2.98127e-32	-0.474113	0.269	0.524	7.57213e-28
AABR07006724.1	AABR07006724.1	1.30658e-19	-0.474308	0.101	0.235	3.31858e-15
Phf21a	Phf21a	1.11959e-23	-0.474858	0.232	0.432	2.84364e-19
Herc1	Herc1	3.2897e-25	-0.475945	0.237	0.457	8.3555e-21
Rapgef2	Rapgef2	1.30832e-22	-0.476175	0.257	0.462	3.323e-18
Wwtr1	Wwtr1	3.79995e-21	-0.476646	0.169	0.339	9.65149e-17
Slf2	Slf2	2.26508e-22	-0.476775	0.138	0.301	5.75308e-18
Rapgef5	Rapgef5	9.65327e-22	-0.477194	0.122	0.275	2.45183e-17
Abcc5	Abcc5	7.07277e-22	-0.477669	0.112	0.262	1.79641e-17
Gtdc1	Gtdc1	6.69292e-19	-0.477729	0.128	0.271	1.69993e-14
Cald1	Cald1	4.23583e-30	-0.478102	0.449	0.716	1.07586e-25
Nrip1	Nrip1	1.08588e-22	-0.478916	0.25	0.452	2.75804e-18
Itpr1	Itpr1	4.01999e-30	-0.479856	0.533	0.77	1.02104e-25
Trip11	Trip11	3.87972e-24	-0.479984	0.19	0.383	9.85409e-20
Thra	Thra	2.40305e-19	-0.480847	0.083	0.208	6.10352e-15
Lama2	Lama2	1.4358e-20	-0.482249	0.368	0.565	3.64679e-16
Cerk	Cerk	1.14433e-19	-0.482446	0.068	0.186	2.90648e-15
Sh3bgrl	Sh3bgrl	1.43787e-18	-0.482917	0.132	0.271	3.65204e-14
Mical3	Mical3	4.10822e-27	-0.483107	0.192	0.401	1.04345e-22
Cped1	Cped1	2.45929e-28	-0.486759	0.299	0.54	6.24634e-24
Rev3l	Rev3l	8.93646e-23	-0.486796	0.169	0.343	2.26977e-18
Slc16a7	Slc16a7	1.55373e-16	-0.486841	0.109	0.234	3.94632e-12
Ptprk	Ptprk	2.5193e-26	-0.48797	0.295	0.529	6.39877e-22
Napepld	Napepld	5.5545e-19	-0.488168	0.027	0.115	1.41079e-14
Rere	Rere	2.12684e-32	-0.488398	0.434	0.719	5.40196e-28
Asap2	Asap2	4.18977e-25	-0.489663	0.135	0.314	1.06416e-20
Mprip	Mprip	9.17823e-29	-0.490007	0.224	0.458	2.33118e-24
Atad2b	Atad2b	5.37047e-25	-0.490661	0.189	0.389	1.36405e-20
Ubr2	Ubr2	1.13384e-29	-0.490832	0.214	0.442	2.87985e-25
Helz	Helz	1.4076e-25	-0.491	0.122	0.296	3.57517e-21
Lrch1	Lrch1	1.55086e-28	-0.491373	0.213	0.434	3.93903e-24
Hecw1	Hecw1	8.44643e-12	-0.491532	0.035	0.101	2.14531e-07
Kcnt2	Kcnt2	9.42001e-13	-0.492437	0.042	0.115	2.39259e-08
Srebf2	Srebf2	5.94487e-25	-0.492855	0.14	0.319	1.50994e-20
Tacc1	Tacc1	2.75156e-28	-0.493033	0.218	0.436	6.98869e-24
Pip5k1b	Pip5k1b	1.19591e-06	-0.494015	0.113	0.179	0.030375
Sgip1	Sgip1	8.27558e-16	-0.494101	0.078	0.184	2.10192e-11
Nr3c2	Nr3c2	1.77116e-28	-0.494842	0.253	0.488	4.49857e-24
Smoc1	Smoc1	6.36383e-12	-0.495043	0.052	0.128	1.61635e-07
Cask	Cask	7.0416e-21	-0.496051	0.123	0.272	1.78849e-16
Osbpl5	Osbpl5	2.30451e-23	-0.496834	0.097	0.248	5.85322e-19
Stag1	Stag1	2.63459e-27	-0.49769	0.274	0.504	6.6916e-23
Tsc22d3	Tsc22d3	1.11101e-22	-0.497901	0.053	0.175	2.82184e-18
Oasl2	Oasl2	8.91698e-18	-0.498612	0.075	0.189	2.26482e-13
Alpk1	Alpk1	9.14954e-20	-0.499284	0.108	0.245	2.32389e-15
Zfp36	Zfp36	1.87373e-20	-0.499808	0.063	0.182	4.7591e-16
Grik2	Grik2	2.17634e-15	-0.500439	0.038	0.121	5.52768e-11
Rsu1	Rsu1	6.75009e-27	-0.500779	0.226	0.438	1.71445e-22
Acvr2a	Acvr2a	1.14366e-24	-0.505594	0.079	0.225	2.90477e-20
Foxo3	Foxo3	1.00984e-24	-0.507215	0.187	0.383	2.5649e-20
Slc7a13	Slc7a13	2.46246e-36	-0.507833	0.257	0.538	6.2544e-32
Gli2	Gli2	9.76105e-19	-0.50847	0.077	0.196	2.47921e-14
Wnt5a	Wnt5a	6.6589e-24	-0.510058	0.026	0.132	1.69129e-19
Plcl2	Plcl2	3.95902e-22	-0.510101	0.096	0.238	1.00555e-17
Efcc1	Efcc1	2.0682e-20	-0.510354	0.04	0.143	5.25301e-16
Fam193a	Fam193a	6.23706e-30	-0.510688	0.212	0.439	1.58415e-25
Ints8	Ints8	5.46514e-24	-0.511086	0.093	0.242	1.38809e-19
Cdc42bpa	Cdc42bpa	2.15975e-27	-0.51215	0.298	0.532	5.48555e-23
Rbm6	Rbm6	7.00732e-26	-0.515194	0.228	0.442	1.77979e-21
Ehbp1	Ehbp1	2.89007e-26	-0.516109	0.223	0.435	7.34048e-22
Ghr	Ghr	1.77623e-25	-0.516451	0.34	0.567	4.51144e-21
Dtnb	Dtnb	1.51509e-23	-0.516991	0.115	0.273	3.84817e-19
Hoxc4	Hoxc4	2.66274e-20	-0.517575	0.064	0.183	6.7631e-16
Rhoj	Rhoj	5.18836e-26	-0.519306	0.19	0.385	1.31779e-21
Atrx.1	Atrx.1	2.17509e-33	-0.519737	0.302	0.574	5.52451e-29
Ncam1	Ncam1	8.16811e-24	-0.519737	0.072	0.211	2.07462e-19
Tanc2	Tanc2	1.37656e-24	-0.520821	0.24	0.448	3.49632e-20
Trps1	Trps1	1.80377e-18	-0.524342	0.224	0.394	4.58139e-14
[truncated: 265 more rows]

## Sheet: Prox tub
	Prox.tub__gene	p_val	avg_log2FC	pct.Obese	Pct.Lean	p_val_adj
Spp1	Spp1	0	4.65612	0.847	0.097	0
AABR07000398.1	AABR07000398.1	0	3.17098	0.962	0.686	0
Mt1	Mt1	0	3.04088	0.596	0.123	0
Ctsl	Ctsl	0	2.93727	0.687	0.25	0
Spink1l	Spink1l	0	2.87976	0.486	0.08	0
Gpx3	Gpx3	0	2.84359	0.893	0.551	0
Mt2A	Mt2A	0	2.78014	0.637	0.197	0
Mt-nd4	Mt-nd4	0	2.73704	0.727	0.253	0
Gpx1	Gpx1	0	2.70289	0.526	0.115	0
Mt-atp8	Mt-atp8	0	2.68221	0.728	0.277	0
Mt-nd6	Mt-nd6	0	2.66439	0.468	0.082	0
Mt-atp6	Mt-atp6	0	2.60438	0.57	0.205	0
Tmsb4x	Tmsb4x	0	2.58712	0.471	0.09	0
Mt-nd5	Mt-nd5	0	2.53238	0.716	0.284	0
Apoe	Apoe	0	2.51895	0.402	0.069	0
LOC108352650	LOC108352650	0	2.48557	0.656	0.287	0
B2m	B2m	0	2.47939	0.611	0.236	0
Rpl41	Rpl41	0	2.42748	0.719	0.387	0
Rplp1	Rplp1	0	2.42338	0.673	0.322	0
Mt-cyb	Mt-cyb	0	2.38766	0.614	0.22	0
Cd74	Cd74	0	2.31715	0.423	0.107	0
Rps28	Rps28	0	2.31094	0.48	0.164	0
Ctsb	Ctsb	0	2.24433	0.547	0.206	0
Clu	Clu	0	2.22046	0.267	0.028	0
Mt-nd2	Mt-nd2	0	2.21783	0.598	0.227	0
Defb1	Defb1	0	2.16766	0.54	0.195	0
Gsta1	Gsta1	0	2.16439	0.534	0.274	0
Mt-nd4l	Mt-nd4l	0	2.1226	0.566	0.256	0
Mt-co3	Mt-co3	0	2.12096	0.562	0.206	0
Ndufa4	Ndufa4	0	2.11864	0.642	0.378	0
Rpl37a	Rpl37a	0	2.11772	0.544	0.269	0
Rpl37	Rpl37	0	2.10756	0.353	0.096	0
Cox8a	Cox8a	0	2.07919	0.629	0.39	0
Tpt1	Tpt1	0	2.06404	0.589	0.322	0
LOC100364435	LOC100364435	0	2.06357	0.252	0.026	0
Cd63	Cd63	0	2.05937	0.556	0.292	0
Cox7c	Cox7c	0	2.01428	0.566	0.328	0
Mgp	Mgp	0	2.00938	0.25	0.031	0
Lyz2	Lyz2	0	2.00643	0.228	0.021	0
Rps27	Rps27	0	1.97451	0.437	0.19	0
Rps23	Rps23	0	1.96808	0.407	0.162	0
Mt-co1	Mt-co1	0	1.96806	0.591	0.221	0
Cltrn	Cltrn	0	1.96338	0.632	0.412	0
LOC108351137.1	LOC108351137.1	0	1.95348	0.323	0.085	0
Dbi	Dbi	0	1.94096	0.449	0.201	0
Myl6	Myl6	0	1.92366	0.54	0.295	0
Rpl27a	Rpl27a	0	1.91236	0.427	0.205	0
Ctsd	Ctsd	0	1.91208	0.302	0.085	0
Rpl19	Rpl19	0	1.91027	0.462	0.211	0
Cox6a1	Cox6a1	0	1.89251	0.415	0.176	0
Rpl11	Rpl11	0	1.88824	0.37	0.142	0
Rpl23	Rpl23	0	1.8848	0.419	0.202	0
Rpl35	Rpl35	0	1.86494	0.536	0.324	0
Cox6c	Cox6c	0	1.86371	0.502	0.295	0
Bsg	Bsg	0	1.85997	0.479	0.242	0
Ftl1	Ftl1	0	1.85853	0.677	0.494	0
RT1-A1	RT1-A1	0	1.84059	0.397	0.168	0
Rps18	Rps18	0	1.83545	0.469	0.269	0
LOC687780	LOC687780	0	1.83172	0.467	0.248	0
Rps16	Rps16	0	1.82549	0.407	0.187	0
Cst3	Cst3	0	1.82388	0.316	0.1	0
Atp5mg	Atp5mg	0	1.80574	0.503	0.303	0
Atp5f1b	Atp5f1b	0	1.80474	0.729	0.511	0
Atp5mc3	Atp5mc3	0	1.80146	0.457	0.239	0
Rps15a	Rps15a	0	1.79693	0.343	0.136	0
Aldoa	Aldoa	0	1.79649	0.385	0.15	0
Cox5b	Cox5b	0	1.79014	0.424	0.209	0
Rida	Rida	0	1.7895	0.713	0.573	0
Rplp0	Rplp0	0	1.78227	0.485	0.27	0
Rps8	Rps8	0	1.78007	0.498	0.295	0
LOC100359583	LOC100359583	0	1.77776	0.386	0.18	0
LOC100360449	LOC100360449	0	1.77767	0.422	0.223	0
Aldob	Aldob	0	1.77041	0.892	0.767	0
LOC100361457	LOC100361457	0	1.74858	0.323	0.089	0
LOC685963	LOC685963	0	1.74202	0.343	0.155	0
Cox7b	Cox7b	0	1.73754	0.487	0.297	0
Rps3a	Rps3a	0	1.73728	0.371	0.175	0
Rpsa	Rpsa	0	1.73655	0.467	0.252	0
Atp5po	Atp5po	0	1.73632	0.481	0.275	0
Rpl36	Rpl36	0	1.73607	0.429	0.244	0
Atp5mc1	Atp5mc1	0	1.73447	0.391	0.195	0
Sod1	Sod1	0	1.72594	0.518	0.335	0
Rps7	Rps7	0	1.72426	0.356	0.169	0
Pck1	Pck1	0	1.72316	0.814	0.578	0
Rpl7	Rpl7	0	1.7201	0.42	0.229	0
Rps24	Rps24	0	1.71772	0.318	0.132	0
Psap	Psap	0	1.71479	0.353	0.158	0
Pdzk1ip1	Pdzk1ip1	0	1.71358	0.368	0.199	0
Rps12	Rps12	0	1.71271	0.368	0.181	0
Rps17	Rps17	0	1.70756	0.324	0.133	0
Actb	Actb	0	1.70586	0.366	0.157	0
Uqcr10	Uqcr10	0	1.70318	0.399	0.233	0
Rpl34	Rpl34	0	1.70281	0.38	0.209	0
Cycs	Cycs	0	1.70196	0.562	0.398	0
Rps13	Rps13	0	1.70153	0.276	0.097	0
Cox4i1	Cox4i1	0	1.69978	0.488	0.294	0
Uqcrb.1	Uqcrb.1	0	1.69218	0.328	0.152	0
Fth1	Fth1	0	1.69106	0.82	0.7	0
Atp5if1	Atp5if1	0	1.67618	0.36	0.191	0
Rpl28	Rpl28	0	1.6701	0.32	0.131	0
Rps5	Rps5	0	1.66693	0.301	0.119	0
LOC100361854	LOC100361854	0	1.66395	0.306	0.128	0
Nme2	Nme2	0	1.66303	0.381	0.217	0
Wfdc2	Wfdc2	0	1.65261	0.237	0.063	0
Atp5mf	Atp5mf	0	1.65047	0.357	0.189	0
Rps11	Rps11	0	1.63533	0.305	0.134	0
Cfl1	Cfl1	0	1.63013	0.225	0.06	0
Rps9	Rps9	0	1.62671	0.316	0.143	0
Rpl27	Rpl27	0	1.62004	0.313	0.148	0
Rps2	Rps2	0	1.61029	0.449	0.297	0
Rpl30	Rpl30	0	1.60937	0.242	0.084	0
Pfn1	Pfn1	0	1.60581	0.266	0.103	0
Rpl18a	Rpl18a	0	1.60141	0.287	0.112	0
Atp6v0c	Atp6v0c	0	1.59738	0.404	0.226	0
Slc25a5	Slc25a5	0	1.59246	0.44	0.266	0
Rpl26	Rpl26	0	1.5917	0.259	0.095	0
Pebp1	Pebp1	0	1.58754	0.329	0.146	0
Rps10	Rps10	0	1.58619	0.261	0.095	0
Rpl24	Rpl24	0	1.58401	0.317	0.166	0
Rpl29	Rpl29	0	1.58284	0.338	0.178	0
Rps3	Rps3	0	1.57922	0.287	0.121	0
Rpl18	Rpl18	0	1.57414	0.338	0.168	0
Rpl5	Rpl5	0	1.57225	0.299	0.137	0
Rpl31	Rpl31	0	1.57112	0.252	0.097	0
Rpl13	Rpl13	0	1.56936	0.362	0.194	0
Cyp24a1	Cyp24a1	0	1.56326	0.325	0.095	0
Akr1a1	Akr1a1	0	1.55896	0.495	0.33	0
Rps27a	Rps27a	0	1.55852	0.199	0.05	0
LOC100911847	LOC100911847	0	1.55617	0.298	0.141	0
Rpl15	Rpl15	0	1.55364	0.264	0.105	0
Uba52	Uba52	0	1.54544	0.459	0.336	0
Prdx1	Prdx1	0	1.53918	0.436	0.304	0
Apom	Apom	0	1.53909	0.313	0.168	0
Gpx4	Gpx4	0	1.53905	0.336	0.188	0
Rps27a.1	Rps27a.1	0	1.53812	0.344	0.186	0
Uqcrq	Uqcrq	0	1.52367	0.319	0.181	0
Atp5pf	Atp5pf	0	1.52268	0.374	0.237	0
Folr1	Folr1	0	1.51723	0.362	0.238	0
Serf2	Serf2	0	1.51675	0.43	0.309	0
Ctsa	Ctsa	0	1.51342	0.416	0.238	0
Cox6b1	Cox6b1	0	1.51267	0.336	0.187	0
Uqcr11	Uqcr11	0	1.51082	0.344	0.202	0
Rps19l2	Rps19l2	0	1.50889	0.167	0.02	0
LOC100360057	LOC100360057	0	1.50642	0.299	0.168	0
Rps4x.1	Rps4x.1	0	1.50011	0.242	0.09	0
Rps15	Rps15	0	1.49954	0.274	0.125	0
LOC108348144	LOC108348144	0	1.49665	0.299	0.165	0
Atp5pd	Atp5pd	0	1.49457	0.352	0.198	0
Atp1a1	Atp1a1	0	1.49343	0.812	0.661	0
LOC100910944	LOC100910944	0	1.49145	0.246	0.117	0
Rpl36a	Rpl36a	0	1.48966	0.235	0.093	0
Rpl23a	Rpl23a	0	1.48811	0.241	0.096	0
Tmem52b	Tmem52b	0	1.48671	0.244	0.08	0
Rpl3	Rpl3	0	1.48597	0.306	0.161	0
Eef1b2	Eef1b2	0	1.48486	0.252	0.116	0
Eif5a	Eif5a	0	1.48366	0.24	0.096	0
Epcam	Epcam	0	1.47814	0.426	0.309	0
Rps20	Rps20	0	1.47599	0.266	0.12	0
Taldo1	Taldo1	0	1.46983	0.281	0.135	0
Hint1	Hint1	0	1.46973	0.391	0.282	0
Gabarap	Gabarap	0	1.46973	0.274	0.137	0
Rpl14	Rpl14	0	1.46825	0.398	0.27	0
Cox7a2l2	Cox7a2l2	0	1.46256	0.347	0.214	0
Ndufb11	Ndufb11	0	1.4624	0.263	0.125	0
Mt-nd1	Mt-nd1	0	1.46088	0.329	0.179	0
Rps21	Rps21	0	1.46037	0.216	0.075	0
Havcr1	Havcr1	0	1.45792	0.13	0.003	0
Atp5f1e	Atp5f1e	0	1.4505	0.529	0.419	0
Tomm7	Tomm7	0	1.44463	0.26	0.15	0
Mgst3	Mgst3	0	1.43971	0.319	0.218	0
AABR07065438.1	AABR07065438.1	0	1.43926	0.245	0.104	0
Ndufb2	Ndufb2	0	1.43694	0.272	0.147	0
Cstb	Cstb	0	1.43317	0.2	0.068	0
RT1-Db1	RT1-Db1	0	1.42765	0.145	0.025	0
Calm1	Calm1	0	1.42764	0.304	0.172	0
Cd24	Cd24	0	1.4197	0.222	0.081	0
Lamp1	Lamp1	0	1.41371	0.486	0.38	0
Calr	Calr	0	1.41188	0.371	0.247	0
Kap	Kap	0	1.40709	0.836	0.901	0
Eno1	Eno1	0	1.40494	0.327	0.196	0
H3f3c	H3f3c	0	1.40037	0.218	0.086	0
Eif4g2	Eif4g2	0	1.39851	0.54	0.451	0
Cox5a	Cox5a	0	1.39746	0.278	0.155	0
Micos13	Micos13	0	1.39715	0.262	0.137	0
Naca	Naca	0	1.39559	0.305	0.195	0
Dstn	Dstn	0	1.39219	0.317	0.196	0
Slc25a3	Slc25a3	0	1.38896	0.357	0.22	0
Gatm	Gatm	0	1.38187	0.591	0.371	0
Klk1.2	Klk1.2	0	1.37868	0.274	0.137	0
Uqcrh	Uqcrh	0	1.3776	0.31	0.202	0
Mgst1	Mgst1	0	1.37147	0.251	0.132	0
Rps27l	Rps27l	0	1.3698	0.18	0.067	0
Rpl17	Rpl17	0	1.365	0.281	0.167	0
Pgrmc1	Pgrmc1	0	1.36327	0.363	0.27	0
Myl12a	Myl12a	0	1.35718	0.182	0.058	0
Calb1	Calb1	0	1.35281	0.211	0.075	0
LOC100360117	LOC100360117	0	1.3455	0.168	0.041	0
Atp5f1a	Atp5f1a	0	1.34177	0.417	0.302	0
Ndufb8	Ndufb8	0	1.34083	0.262	0.151	0
Rpl10	Rpl10	0	1.33921	0.297	0.192	0
Rack1	Rack1	0	1.3356	0.222	0.099	0
Ndufa13	Ndufa13	0	1.33095	0.293	0.19	0
Txndc17	Txndc17	0	1.32445	0.197	0.087	0
Ndufa3	Ndufa3	4.07334e-296	1.32419	0.274	0.18	1.03459e-291
Hba-a1	Hba-a1	0	1.32277	0.193	0.08	0
Cyba	Cyba	0	1.31884	0.176	0.062	0
Mdh1	Mdh1	0	1.31451	0.443	0.368	0
Cyb5a	Cyb5a	1.328e-304	1.30771	0.341	0.265	3.37298e-300
Rpl32	Rpl32	0	1.30643	0.191	0.078	0
Atp5mc2	Atp5mc2	1.12743e-290	1.30528	0.287	0.197	2.86356e-286
Ubl5	Ubl5	0	1.30074	0.203	0.099	0
Napsa	Napsa	0	1.29911	0.478	0.404	0
Ndufb9	Ndufb9	0	1.29805	0.291	0.19	0
Ctsh	Ctsh	0	1.2969	0.398	0.258	0
Ndufs5	Ndufs5	9.75512e-279	1.29645	0.232	0.137	2.4777e-274
Itm2b	Itm2b	0	1.2932	0.589	0.496	0
Apcs	Apcs	0	1.28665	0.123	0.012	0
Sdhc	Sdhc	0	1.28324	0.302	0.208	0
Lgmn	Lgmn	0	1.27948	0.574	0.499	0
S100a11	S100a11	0	1.27859	0.145	0.028	0
Ppib	Ppib	0	1.27832	0.218	0.113	0
Hsd11b2	Hsd11b2	0	1.27691	0.173	0.059	0
Elob	Elob	8.09301e-243	1.27631	0.243	0.158	2.05554e-238
Hspd1	Hspd1	0	1.27333	0.438	0.373	0
Pgk1	Pgk1	0	1.27007	0.238	0.128	0
LOC108351137	LOC108351137	0	1.26992	0.227	0.106	0
Eif1	Eif1	6.79703e-256	1.25617	0.328	0.261	1.72638e-251
RT1-Da	RT1-Da	0	1.25544	0.121	0.015	0
Ifitm2	Ifitm2	0	1.25401	0.156	0.046	0
Atp5me	Atp5me	0	1.25359	0.511	0.467	0
Ptms	Ptms	0	1.25212	0.32	0.22	0
Ndufa2	Ndufa2	2.92246e-262	1.24423	0.206	0.113	7.42277e-258
Ldha	Ldha	0	1.2416	0.169	0.058	0
Gstp1	Gstp1	0	1.23848	0.272	0.164	0
Cyp4a8	Cyp4a8	3.02431e-244	1.23529	0.303	0.232	7.68145e-240
Ndufb5	Ndufb5	5.38921e-254	1.23336	0.246	0.158	1.36881e-249
Atp1b1	Atp1b1	0	1.23152	0.843	0.788	0
Cyp2c23	Cyp2c23	0	1.22554	0.742	0.601	0
LOC501233	LOC501233	0	1.21513	0.489	0.44	0
Iah1	Iah1	2.46293e-210	1.21097	0.305	0.246	6.2556e-206
Aqp2	Aqp2	0	1.20953	0.163	0.048	0
Sod3	Sod3	0	1.20914	0.14	0.041	0
Ndufa6	Ndufa6	5.69254e-215	1.20376	0.243	0.167	1.44585e-210
S100a10	S100a10	0	1.20165	0.148	0.05	0
LOC100134871	LOC100134871	0	1.20128	0.155	0.055	0
Slc22a8	Slc22a8	0	1.19666	0.389	0.235	0
Pgam1	Pgam1	4.65773e-255	1.19557	0.198	0.107	1.18302e-250
Mt-nd3	Mt-nd3	5.20963e-276	1.19188	0.202	0.098	1.32319e-271
Npm1	Npm1	4.84419e-240	1.18986	0.201	0.114	1.23038e-235
Ndufa11	Ndufa11	2.50066e-239	1.18762	0.218	0.131	6.35142e-235
Prdx5	Prdx5	7.15309e-279	1.18701	0.203	0.105	1.81681e-274
Spint2	Spint2	0	1.18278	0.442	0.384	0
H3f3a	H3f3a	3.82524e-306	1.17815	0.264	0.16	9.71573e-302
Gsta4	Gsta4	3.68569e-209	1.17685	0.317	0.262	9.36127e-205
AC141489.1	AC141489.1	2.09823e-249	1.17362	0.217	0.126	5.32931e-245
Txn1	Txn1	4.42712e-209	1.17194	0.297	0.236	1.12444e-204
Txnip	Txnip	0	1.16717	0.223	0.09	0
Ndufa5	Ndufa5	1.20558e-191	1.16599	0.22	0.147	3.06206e-187
Sec61g	Sec61g	1.87121e-225	1.16176	0.157	0.075	4.75268e-221
LOC108348287	LOC108348287	9.74068e-212	1.16171	0.2	0.119	2.47404e-207
Calm2	Calm2	2.87875e-220	1.15622	0.19	0.108	7.31173e-216
Ggt1	Ggt1	0	1.15295	0.505	0.464	0
Naglt1	Naglt1	3.12739e-204	1.15132	0.231	0.155	7.94327e-200
Grina	Grina	1.30669e-193	1.15129	0.233	0.161	3.31886e-189
Serpinf1	Serpinf1	1.09384e-243	1.14973	0.158	0.072	2.77825e-239
Tst	Tst	7.67808e-203	1.14953	0.205	0.127	1.95016e-198
Atp5md	Atp5md	4.07639e-233	1.14814	0.147	0.065	1.03536e-228
Atp5f1d	Atp5f1d	3.08085e-239	1.14808	0.24	0.153	7.82504e-235
Laptm4a	Laptm4a	1.27249e-187	1.14747	0.25	0.182	3.23199e-183
Zfp706	Zfp706	2.79541e-181	1.145	0.254	0.19	7.10006e-177
Coa5	Coa5	5.44019e-232	1.14244	0.171	0.086	1.38175e-227
Hsp90b1	Hsp90b1	2.96415e-295	1.14236	0.403	0.35	7.52864e-291
Ndufab1	Ndufab1	8.01786e-156	1.13758	0.233	0.173	2.03646e-151
Aldh7a1	Aldh7a1	3.77131e-222	1.13485	0.316	0.251	9.57875e-218
Ldhb	Ldhb	5.00222e-265	1.13408	0.26	0.166	1.27051e-260
Slc25a4	Slc25a4	2.17463e-232	1.13073	0.257	0.173	5.52333e-228
Etfb	Etfb	1.13568e-197	1.1282	0.238	0.164	2.88451e-193
Atp6v1g1	Atp6v1g1	2.0894e-172	1.12601	0.221	0.153	5.30688e-168
Mdh2	Mdh2	6.44362e-183	1.11964	0.218	0.146	1.63661e-178
Rpl4	Rpl4	1.36526e-227	1.1192	0.228	0.143	3.46762e-223
Mrfap1	Mrfap1	1.72592e-244	1.11789	0.164	0.077	4.38368e-240
G6pc	G6pc	0	1.11712	0.413	0.286	0
Gabarapl1	Gabarapl1	3.75645e-195	1.11265	0.285	0.221	9.54102e-191
Ndufb7	Ndufb7	3.34324e-181	1.11251	0.217	0.145	8.49149e-177
Park7	Park7	4.53368e-175	1.11179	0.219	0.151	1.15151e-170
Ddt	Ddt	1.00946e-162	1.11143	0.269	0.214	2.56394e-158
AABR07021871.1	AABR07021871.1	3.40693e-284	1.11061	0.133	0.045	8.65325e-280
Suclg1	Suclg1	1.00667e-176	1.10978	0.287	0.231	2.55683e-172
Sem1	Sem1	8.10856e-134	1.10907	0.196	0.139	2.05949e-129
Ppial4d	Ppial4d	0	1.10678	0.116	0.025	0
Hsd17b10	Hsd17b10	1.25959e-188	1.1036	0.194	0.119	3.19922e-184
Lamp2	Lamp2	1.58289e-137	1.09945	0.287	0.248	4.02038e-133
Rpl21.3	Rpl21.3	1.91552e-182	1.09799	0.223	0.151	4.86522e-178
Ndufb4	Ndufb4	1.40962e-144	1.09698	0.182	0.121	3.5803e-140
Hspa5	Hspa5	0	1.09594	0.406	0.34	0
Akr7a2	Akr7a2	9.30814e-150	1.09493	0.306	0.271	2.36417e-145
Gsta5	Gsta5	6.79742e-227	1.0948	0.393	0.365	1.72648e-222
Eef1a1	Eef1a1	3.27259e-267	1.08821	0.139	0.052	8.31204e-263
LOC100359951	LOC100359951	0	1.0851	0.114	0.026	0
Ecrg4	Ecrg4	1.43244e-253	1.08492	0.136	0.051	3.63826e-249
LOC108349548	LOC108349548	1.39253e-191	1.08385	0.152	0.078	3.53689e-187
Iscu	Iscu	1.09873e-196	1.08344	0.161	0.085	2.79065e-192
Mpc1	Mpc1	7.6253e-202	1.08302	0.326	0.272	1.93675e-197
Ndufa12	Ndufa12	4.49647e-200	1.08279	0.16	0.083	1.14206e-195
Arl6ip1	Arl6ip1	3.4929e-203	1.081	0.17	0.092	8.87162e-199
H3f3b	H3f3b	7.93112e-193	1.07873	0.201	0.125	2.01443e-188
Kcnj16	Kcnj16	3.55634e-244	1.07757	0.157	0.071	9.03274e-240
P4hb	P4hb	2.09707e-149	1.07425	0.199	0.136	5.32634e-145
Psme1	Psme1	8.7943e-222	1.07328	0.153	0.072	2.23366e-217
Tceal9	Tceal9	3.43604e-232	1.07324	0.136	0.055	8.72719e-228
Aif1l	Aif1l	6.20436e-215	1.0729	0.208	0.125	1.57585e-210
Atox1	Atox1	1.87934e-120	1.06863	0.187	0.134	4.77334e-116
Prdx6	Prdx6	1.35692e-106	1.06704	0.224	0.183	3.44644e-102
Nedd8	Nedd8	1.75977e-139	1.06324	0.167	0.106	4.46963e-135
Sod2	Sod2	3.2816e-206	1.06185	0.15	0.073	8.33494e-202
Edf1	Edf1	6.64145e-158	1.05857	0.193	0.127	1.68686e-153
Igfbp5	Igfbp5	0	1.05527	0.519	0.447	0
LOC103693375	LOC103693375	4.45597e-188	1.05477	0.16	0.087	1.13177e-183
Umod	Umod	0	1.05124	0.501	0.394	0
Krt8	Krt8	1.11111e-251	1.05062	0.125	0.043	2.82212e-247
Rpl10a	Rpl10a	2.24366e-170	1.04915	0.167	0.097	5.69868e-166
Grn	Grn	8.93886e-194	1.04867	0.149	0.074	2.27038e-189
Dad1	Dad1	4.25911e-170	1.0477	0.147	0.079	1.08177e-165
Dynll2	Dynll2	4.60646e-155	1.0386	0.166	0.101	1.16999e-150
Gns.1	Gns.1	1.21041e-174	1.03784	0.157	0.087	3.07432e-170
Cdh16	Cdh16	5.06278e-156	1.03708	0.258	0.199	1.28589e-151
Hbb	Hbb	3.12785e-201	1.03421	0.131	0.057	7.94443e-197
Msrb1	Msrb1	1.03337e-108	1.03103	0.255	0.218	2.62465e-104
Rpl22l1	Rpl22l1	1.20033e-119	1.02522	0.166	0.112	3.04871e-115
Retsat	Retsat	1.00772e-134	1.02352	0.204	0.147	2.5595e-130
Rpn1	Rpn1	1.14367e-145	1.02289	0.182	0.119	2.9048e-141
Uqcrfs1	Uqcrfs1	7.19763e-188	1.01782	0.168	0.093	1.82813e-183
Vdac1	Vdac1	6.04851e-161	1.01724	0.401	0.409	1.53626e-156
Cox17	Cox17	1.49004e-98	1.01625	0.173	0.126	3.78456e-94
Timm8b	Timm8b	9.96632e-122	1.0128	0.161	0.105	2.53135e-117
Gcsh	Gcsh	8.54539e-163	1.01203	0.151	0.084	2.17044e-158
Uqcrc1	Uqcrc1	3.31021e-140	1.01182	0.232	0.176	8.4076e-136
Hsp90ab1	Hsp90ab1	0	1.00938	0.673	0.647	0
Ndufs2	Ndufs2	5.85365e-149	1.00916	0.193	0.129	1.48677e-144
Sdhd	Sdhd	2.60607e-121	1.00914	0.192	0.139	6.61916e-117
Atp6v0e1	Atp6v0e1	1.59771e-104	1.00865	0.22	0.177	4.05804e-100
Ifi30	Ifi30	3.13216e-197	1.008	0.13	0.058	7.95538e-193
Tkt	Tkt	3.54649e-164	1.00566	0.197	0.128	9.00773e-160
Cd99	Cd99	1.62936e-174	1.00482	0.164	0.093	4.13842e-170
Rpl12	Rpl12	4.94695e-158	1.00432	0.181	0.114	1.25648e-153
Atp6v1f	Atp6v1f	2.72869e-210	1.00401	0.117	0.044	6.93061e-206
LOC100911372	LOC100911372	1.28123e-262	1.00224	0.101	0.025	3.25419e-258
Ost4	Ost4	7.04978e-140	0.996409	0.142	0.082	1.79057e-135
Sec61b	Sec61b	5.889e-181	0.995518	0.126	0.058	1.49575e-176
Vdac2	Vdac2	4.90285e-116	0.993937	0.191	0.138	1.24528e-111
Sparc	Sparc	6.63134e-237	0.993717	0.12	0.041	1.68429e-232
Aldh1a1	Aldh1a1	1.44402e-205	0.993626	0.236	0.154	3.66768e-201
Ndufc2	Ndufc2	1.64572e-113	0.993104	0.182	0.13	4.17996e-109
Rpl6	Rpl6	1.09726e-169	0.992897	0.149	0.08	2.78693e-165
Ran	Ran	2.48253e-177	0.991406	0.123	0.056	6.30537e-173
Degs2	Degs2	1.95195e-256	0.989517	0.115	0.035	4.95775e-252
LOC691807	LOC691807	4.80744e-164	0.986746	0.127	0.062	1.22104e-159
Clic1	Clic1	3.13646e-138	0.986558	0.163	0.103	7.9663e-134
Prdx2	Prdx2	2.87187e-176	0.985447	0.151	0.08	7.29427e-172
Capn13	Capn13	4.47821e-190	0.98475	0.175	0.099	1.13742e-185
LOC108349682	LOC108349682	1.13762e-260	0.98374	0.1	0.024	2.88945e-256
Vim	Vim	9.26194e-263	0.982102	0.1	0.024	2.35244e-258
Comt	Comt	4.76813e-153	0.981851	0.333	0.299	1.21106e-148
Cyp2e1	Cyp2e1	2.19661e-111	0.975227	0.174	0.122	5.57916e-107
Slc25a39	Slc25a39	3.35872e-109	0.973455	0.176	0.125	8.53081e-105
Fuca1	Fuca1	1.2571e-120	0.9675	0.194	0.14	3.1929e-116
Snrpe	Snrpe	3.69868e-149	0.96718	0.121	0.061	9.39427e-145
Ghitm	Ghitm	3.85228e-110	0.965859	0.171	0.12	9.7844e-106
Tuba1c	Tuba1c	2.64844e-197	0.964883	0.114	0.045	6.72677e-193
LOC691427	LOC691427	2.14008e-164	0.964307	0.124	0.06	5.43558e-160
Ndufs8	Ndufs8	4.326e-137	0.963996	0.144	0.084	1.09876e-132
Rnaset2	Rnaset2	3.78456e-141	0.963281	0.129	0.07	9.61239e-137
Tagln2	Tagln2	4.72633e-239	0.959976	0.111	0.035	1.20044e-234
Ndrg1	Ndrg1	0	0.959501	0.701	0.591	0
Hmgn1	Hmgn1	1.59372e-160	0.958733	0.118	0.055	4.04789e-156
Fkbp2	Fkbp2	3.61346e-129	0.958609	0.164	0.106	9.17782e-125
Grpel1	Grpel1	1.55483e-103	0.956931	0.159	0.11	3.94912e-99
Cd164	Cd164	9.84991e-63	0.95656	0.294	0.3	2.50178e-58
Ndufb10	Ndufb10	1.72886e-134	0.955081	0.156	0.096	4.39113e-130
Rfk	Rfk	4.42822e-130	0.953382	0.14	0.082	1.12472e-125
Gabarapl2	Gabarapl2	2.61379e-170	0.952292	0.128	0.061	6.63877e-166
Got2	Got2	2.71849e-100	0.949489	0.211	0.166	6.90468e-96
Tmem59	Tmem59	5.09654e-73	0.949099	0.23	0.204	1.29447e-68
Rbp1	Rbp1	2.70334e-185	0.943453	0.124	0.055	6.86622e-181
Cp	Cp	1.23739e-201	0.94254	0.108	0.039	3.14285e-197
Ugt1a6	Ugt1a6	2.80239e-142	0.942015	0.292	0.243	7.11778e-138
Arhgdia	Arhgdia	4.92992e-135	0.941495	0.146	0.087	1.25215e-130
Acaa2	Acaa2	4.32911e-129	0.939811	0.182	0.122	1.09955e-124
Psmb5	Psmb5	5.47322e-156	0.935428	0.132	0.068	1.39014e-151
C1qbp	C1qbp	4.36325e-170	0.93542	0.112	0.049	1.10822e-165
Dynll1	Dynll1	1.0118e-164	0.935186	0.117	0.054	2.56986e-160
Tgoln2	Tgoln2	7.42864e-126	0.934199	0.15	0.093	1.8868e-121
Cat	Cat	2.96017e-254	0.930898	0.536	0.59	7.51853e-250
Cldn2	Cldn2	6.5286e-62	0.928743	0.234	0.215	1.6582e-57
Vcp	Vcp	4.81713e-84	0.924675	0.284	0.267	1.2235e-79
Tmem256	Tmem256	1.13358e-64	0.920827	0.151	0.117	2.87918e-60
Atp6v1g3	Atp6v1g3	1.03718e-201	0.920471	0.151	0.071	2.63433e-197
Vdr	Vdr	1.98607e-120	0.918604	0.191	0.135	5.04441e-116
Ncl	Ncl	2.33236e-82	0.913177	0.217	0.181	5.92396e-78
Ndufv2	Ndufv2	2.3193e-72	0.911158	0.202	0.169	5.89078e-68
Canx	Canx	2.1384e-129	0.909239	0.422	0.452	5.43132e-125
Slc13a3	Slc13a3	2.4029e-240	0.905334	0.367	0.291	6.10313e-236
Slc3a2	Slc3a2	1.05494e-108	0.902395	0.151	0.099	2.67945e-104
Nfs1	Nfs1	1.73859e-54	0.901155	0.2	0.175	4.41585e-50
Nap1l1	Nap1l1	2.90514e-89	0.900172	0.161	0.116	7.37877e-85
Ppia	Ppia	4.06704e-117	0.897351	0.135	0.082	1.03299e-112
Sub1	Sub1	4.45048e-117	0.895766	0.125	0.072	1.13038e-112
Cyc1	Cyc1	5.21739e-78	0.893825	0.187	0.148	1.32517e-73
Gdi2	Gdi2	9.3343e-54	0.888294	0.194	0.169	2.37082e-49
Pdia6	Pdia6	3.15821e-89	0.885879	0.136	0.091	8.02154e-85
Tma7	Tma7	1.7331e-62	0.882715	0.134	0.1	4.40191e-58
Eef2	Eef2	5.44947e-104	0.881013	0.198	0.149	1.38411e-99
Rbp4	Rbp4	5.56603e-166	0.88087	0.102	0.041	1.41372e-161
Car2	Car2	8.80945e-108	0.87959	0.366	0.367	2.23751e-103
Zbtb8os	Zbtb8os	1.00986e-81	0.878322	0.137	0.095	2.56495e-77
Hadhb	Hadhb	2.66235e-51	0.876959	0.17	0.144	6.7621e-47
Mt-co2	Mt-co2	3.88332e-30	0.87468	0.209	0.182	9.86325e-26
Ndufa7	Ndufa7	2.50543e-46	0.873971	0.165	0.14	6.36354e-42
Acadl	Acadl	7.12225e-39	0.873196	0.252	0.254	1.80898e-34
Timm13	Timm13	1.10815e-86	0.8727	0.141	0.096	2.8146e-82
Slc34a2	Slc34a2	1.13211e-66	0.871867	0.118	0.082	2.87545e-62
F3	F3	1.30082e-135	0.870352	0.128	0.07	3.30396e-131
Psmb1	Psmb1	2.2713e-63	0.868185	0.166	0.132	5.76886e-59
Aplp2	Aplp2	5.73014e-98	0.867504	0.171	0.122	1.4554e-93
Ggh	Ggh	2.94088e-44	0.86708	0.185	0.165	7.46955e-40
Hsp90aa1	Hsp90aa1	1.00732e-85	0.865522	0.156	0.113	2.5585e-81
Calml4	Calml4	5.18995e-60	0.86019	0.147	0.114	1.3182e-55
Ndufs7	Ndufs7	7.26758e-69	0.860014	0.176	0.14	1.84589e-64
Ech1	Ech1	3.32442e-75	0.859751	0.171	0.131	8.44369e-71
Scand1	Scand1	2.25221e-92	0.857958	0.137	0.09	5.72039e-88
Map1lc3b	Map1lc3b	1.50108e-88	0.854975	0.134	0.089	3.81261e-84
Atp6ap2	Atp6ap2	2.97611e-82	0.854655	0.135	0.091	7.55902e-78
Itgb1	Itgb1	6.60405e-64	0.854125	0.258	0.241	1.67736e-59
Tomm20	Tomm20	1.59603e-37	0.853986	0.173	0.155	4.05375e-33
Stmn1	Stmn1	3.3379e-62	0.853441	0.121	0.086	8.47794e-58
Mal	Mal	2.69568e-122	0.852928	0.139	0.083	6.84676e-118
Rhoa	Rhoa	3.56082e-82	0.852554	0.147	0.105	9.04413e-78
Tpm1	Tpm1	3.89531e-53	0.848225	0.185	0.157	9.8937e-49
Acat1	Acat1	2.24551e-56	0.846143	0.228	0.208	5.70338e-52
Ephx1	Ephx1	4.07362e-73	0.844204	0.142	0.102	1.03466e-68
Pdha1	Pdha1	6.15969e-51	0.843975	0.181	0.155	1.5645e-46
Tmco1	Tmco1	4.33575e-38	0.842075	0.164	0.144	1.10124e-33
Anapc13	Anapc13	8.8235e-28	0.841511	0.162	0.149	2.24108e-23
Cmpk1	Cmpk1	7.5885e-39	0.840439	0.167	0.146	1.9274e-34
Cnpy2	Cnpy2	7.71063e-61	0.837738	0.136	0.101	1.95842e-56
Aqp1	Aqp1	6.1469e-66	0.835456	0.392	0.442	1.56125e-61
Ywhab	Ywhab	4.78883e-75	0.832835	0.142	0.102	1.21632e-70
Eci1	Eci1	1.24323e-49	0.832219	0.211	0.19	3.15768e-45
LOC306766	LOC306766	1.48134e-27	0.831304	0.305	0.341	3.76246e-23
Pdap1	Pdap1	6.01817e-94	0.831225	0.11	0.065	1.52856e-89
Ndufs3	Ndufs3	1.94291e-59	0.830298	0.159	0.127	4.93481e-55
Ppp1ca	Ppp1ca	1.67128e-58	0.827949	0.129	0.095	4.24489e-54
Serping1	Serping1	5.43161e-94	0.827282	0.113	0.067	1.37957e-89
Nudt4	Nudt4	2.71418e-79	0.826838	0.278	0.256	6.89375e-75
Pabpc1	Pabpc1	7.6025e-65	0.826784	0.151	0.115	1.93096e-60
Psmb3	Psmb3	1.36702e-67	0.826431	0.118	0.081	3.4721e-63
Gsto1	Gsto1	1.72891e-53	0.8259	0.151	0.121	4.39127e-49
Zbed5	Zbed5	1.71438e-95	0.823942	0.133	0.086	4.35437e-91
Skp1	Skp1	8.1e-23	0.822614	0.258	0.278	2.05732e-18
Prelid1	Prelid1	6.42619e-115	0.821502	0.106	0.056	1.63219e-110
Prdx3	Prdx3	4.72286e-90	0.818498	0.102	0.058	1.19956e-85
Col4a1	Col4a1	2.89228e-85	0.818319	0.294	0.271	7.34611e-81
Fahd2a	Fahd2a	2.6902e-54	0.818197	0.138	0.106	6.83284e-50
Chmp5	Chmp5	3.38713e-55	0.816919	0.142	0.11	8.60298e-51
Sdha	Sdha	4.29156e-21	0.815014	0.234	0.245	1.09001e-16
Gspt1	Gspt1	7.01203e-68	0.814828	0.14	0.103	1.78099e-63
Atp5f1c	Atp5f1c	3.43102e-119	0.811999	0.431	0.461	8.71446e-115
Cd9	Cd9	7.85351e-139	0.811693	0.107	0.05	1.99471e-134
Hsbp1	Hsbp1	6.06239e-42	0.808636	0.137	0.111	1.53979e-37
Aldh2	Aldh2	2.32772e-22	0.806321	0.274	0.301	5.91219e-18
Eci3	Eci3	3.50511e-63	0.80195	0.393	0.446	8.90264e-59
Ubxn1	Ubxn1	3.21646e-64	0.801639	0.127	0.09	8.16948e-60
Clta	Clta	7.82211e-33	0.800661	0.167	0.15	1.98674e-28
Nit1	Nit1	3.71144e-18	0.798878	0.312	0.361	9.42668e-14
Ndufv3.1	Ndufv3.1	1.428e-34	0.797183	0.215	0.207	3.62698e-30
Mesd	Mesd	4.75191e-66	0.794457	0.125	0.088	1.20694e-61
Hspa8	Hspa8	9.20214e-117	0.793333	0.445	0.486	2.33725e-112
Bri3	Bri3	7.08224e-12	0.791401	0.233	0.256	1.79882e-07
Ppic	Ppic	1.81509e-37	0.7914	0.37	0.431	4.61016e-33
Eid1	Eid1	4.91333e-48	0.791183	0.133	0.104	1.24794e-43
Fbp1	Fbp1	4.6872e-175	0.788577	0.481	0.504	1.1905e-170
Ckb	Ckb	7.75208e-119	0.788326	0.117	0.064	1.96895e-114
Lap3	Lap3	8.1838e-18	0.788154	0.219	0.228	2.0786e-13
Fzd1	Fzd1	1.28981e-64	0.78632	0.115	0.079	3.27599e-60
Surf4	Surf4	1.0126e-72	0.784874	0.111	0.072	2.57191e-68
Ndufv1	Ndufv1	4.54925e-78	0.783477	0.139	0.097	1.15546e-73
Tsc22d1	Tsc22d1	1.30857e-67	0.782075	0.381	0.415	3.32364e-63
Plekhb2	Plekhb2	2.42763e-32	0.7819	0.152	0.133	6.16594e-28
Glrx5	Glrx5	1.78007e-87	0.780243	0.103	0.06	4.5212e-83
Hsd11b1	Hsd11b1	9.08014e-58	0.779539	0.419	0.494	2.30626e-53
Tmem252	Tmem252	1.02681e-49	0.779105	0.135	0.105	2.60801e-45
Vkorc1	Vkorc1	1.37808e-42	0.778432	0.121	0.094	3.50019e-38
Tf	Tf	2.38762e-78	0.776898	0.132	0.09	6.06432e-74
Bloc1s1	Bloc1s1	1.87795e-51	0.773061	0.119	0.088	4.76981e-47
Dnase1	Dnase1	2.49485e-94	0.771841	0.213	0.164	6.33666e-90
Jund	Jund	2.07484e-53	0.771615	0.121	0.089	5.26989e-49
Ctsc	Ctsc	7.1964e-110	0.770431	0.108	0.058	1.82781e-105
Tram1	Tram1	7.74622e-48	0.769544	0.122	0.092	1.96746e-43
Pttg1ip	Pttg1ip	5.40283e-13	0.768999	0.267	0.302	1.37227e-08
Gpi	Gpi	6.00322e-39	0.768692	0.172	0.151	1.52476e-34
Ahnak	Ahnak	5.51524e-102	0.766548	0.131	0.08	1.40082e-97
Eif3c	Eif3c	5.78732e-24	0.765569	0.209	0.207	1.46992e-19
Churc1	Churc1	6.90263e-18	0.76472	0.148	0.139	1.7532e-13
Gpd1	Gpd1	4.55777e-24	0.763692	0.15	0.136	1.15763e-19
Sat1	Sat1	2.45546e-162	0.762366	0.167	0.093	6.23663e-158
Manf	Manf	4.67334e-53	0.762207	0.113	0.081	1.18698e-48
Tmem205	Tmem205	8.89977e-39	0.760439	0.122	0.097	2.26045e-34
Rpn2	Rpn2	1.87911e-11	0.756615	0.168	0.17	4.77276e-07
Phb	Phb	7.44216e-43	0.75598	0.133	0.107	1.89023e-38
Ndufb3	Ndufb3	1.57963e-06	0.754266	0.234	0.266	0.040121
Ccnd1	Ccnd1	8.45227e-34	0.753369	0.134	0.113	2.14679e-29
Eef1g	Eef1g	4.85458e-37	0.753215	0.135	0.112	1.23301e-32
Pigr	Pigr	1.22659e-97	0.750474	0.109	0.062	3.11541e-93
Pcbd1	Pcbd1	2.00861e-33	0.750063	0.112	0.09	5.10166e-29
Rab5if	Rab5if	5.16793e-38	0.746461	0.111	0.086	1.3126e-33
Cltc	Cltc	3.28902e-25	0.746262	0.346	0.402	8.35377e-21
Vps29	Vps29	5.82042e-27	0.745961	0.124	0.105	1.47833e-22
Rbbp7	Rbbp7	1.54108e-27	0.744954	0.147	0.13	3.91418e-23
Etfa	Etfa	5.62412e-07	0.742064	0.276	0.325	0.0142847
Psmd2	Psmd2	2.45797e-38	0.742015	0.129	0.104	6.243e-34
Swi5	Swi5	1.17427e-52	0.739806	0.105	0.074	2.98253e-48
Tff3	Tff3	0	0.739553	0.675	0.711	0
Lrpap1	Lrpap1	2.26879e-07	0.738926	0.314	0.386	0.00576249
Rtraf	Rtraf	1.29804e-27	0.736339	0.138	0.12	3.29688e-23
Psma6	Psma6	1.71722e-40	0.733303	0.118	0.092	4.36156e-36
Selenok	Selenok	4.90912e-48	0.73209	0.105	0.076	1.24687e-43
Set	Set	1.97452e-74	0.729169	0.103	0.064	5.01507e-70
Sdc4	Sdc4	1.33681e-24	0.72885	0.316	0.351	3.39536e-20
Carhsp1	Carhsp1	6.15145e-49	0.72726	0.102	0.072	1.56241e-44
Gas6	Gas6	8.49509e-131	0.727253	0.106	0.05	2.15767e-126
Cxcl16	Cxcl16	2.67207e-70	0.725313	0.109	0.071	6.7868e-66
RGD1561590	RGD1561590	9.54147e-14	0.724641	0.13	0.122	2.42344e-09
Idh3g	Idh3g	2.71103e-33	0.72461	0.139	0.117	6.88575e-29
Slc12a3	Slc12a3	2.24257e-200	0.724572	0.221	0.127	5.69591e-196
Glul	Glul	7.29744e-22	0.72447	0.342	0.403	1.85348e-17
Gnai2	Gnai2	3.22879e-54	0.72374	0.108	0.075	8.2008e-50
Rab11a	Rab11a	2.64289e-20	0.722377	0.126	0.112	6.71269e-16
Eef1d	Eef1d	2.47629e-36	0.721401	0.113	0.089	6.28952e-32
Gng13	Gng13	6.42068e-19	0.720471	0.129	0.117	1.63079e-14
Cd81	Cd81	4.36577e-94	0.718034	0.104	0.059	1.10886e-89
Tbca	Tbca	0.575765	0.717999	0.23	0.278	1
Npc2	Npc2	1.28378e-55	0.717845	0.101	0.069	3.26066e-51
Ugt2b35	Ugt2b35	7.64404e-42	0.71766	0.106	0.079	1.94151e-37
Adi1	Adi1	3.33809e-60	0.714522	0.101	0.067	8.47841e-56
Mrpl54	Mrpl54	7.51045e-26	0.711208	0.119	0.101	1.90758e-21
Qdpr	Qdpr	2.36165e-18	0.708896	0.115	0.102	5.99836e-14
Spcs2	Spcs2	6.05394e-32	0.707994	0.112	0.09	1.53764e-27
Tmed2	Tmed2	0.00993473	0.707971	0.159	0.174	1
Aco2	Aco2	1.61791e-21	0.707775	0.347	0.405	4.10933e-17
Dpp7	Dpp7	6.37126e-91	0.707021	0.129	0.082	1.61824e-86
Sdcbp	Sdcbp	2.05985e-18	0.706752	0.157	0.148	5.23181e-14
Lamtor4	Lamtor4	2.89959e-37	0.706497	0.103	0.078	7.36467e-33
Igf2r	Igf2r	2.4929e-36	0.7058	0.277	0.28	6.33172e-32
Cisd2	Cisd2	7.86277e-45	0.705074	0.102	0.074	1.99706e-40
Uqcrc2	Uqcrc2	1.33961e-05	0.704907	0.243	0.278	0.340247
Ndufb6	Ndufb6	7.0906e-40	0.703406	0.111	0.085	1.80094e-35
Immt	Immt	1.97703e-06	0.703055	0.221	0.245	0.0502145
Lactb	Lactb	2.75126e-10	0.702233	0.162	0.164	6.98793e-06
Tmem123	Tmem123	1.67011e-19	0.701458	0.142	0.129	4.24192e-15
Eif4a1	Eif4a1	3.06634e-09	0.701439	0.17	0.175	7.78819e-05
Bola2	Bola2	1.1118e-05	0.700375	0.135	0.138	0.282387
Cisd1	Cisd1	2.84742e-62	0.699845	0.502	0.619	7.23216e-58
Tex264	Tex264	8.71888e-09	0.69933	0.168	0.173	0.000221451
Sec62	Sec62	2.1452e-08	0.696732	0.238	0.263	0.00054486
Arpc5l	Arpc5l	9.32667e-08	0.696232	0.14	0.14	0.00236888
Acadm	Acadm	1.13264e-06	0.696077	0.289	0.344	0.0287679
Bhmt	Bhmt	4.73497e-08	0.695433	0.152	0.154	0.00120264
Pink1	Pink1	2.86133e-54	0.695048	0.11	0.078	7.26748e-50
Ssr3	Ssr3	2.19759e-29	0.694617	0.106	0.085	5.58165e-25
RGD1309534	RGD1309534	5.05983e-30	0.693567	0.393	0.474	1.28515e-25
Cct8	Cct8	1.18558e-10	0.691406	0.144	0.142	3.01125e-06
Slc5a12	Slc5a12	1.17398e-144	0.690929	0.241	0.167	2.98179e-140
Cdc37	Cdc37	4.28202e-40	0.69036	0.116	0.089	1.08759e-35
Selenof	Selenof	1.24813e-10	0.68848	0.175	0.178	3.17013e-06
Chpt1	Chpt1	8.1168e-07	0.687828	0.32	0.391	0.0206159
Mrps36	Mrps36	5.5101e-21	0.685814	0.11	0.094	1.39951e-16
Scp2	Scp2	1.45173e-13	0.684564	0.371	0.459	3.68725e-09
Ndufa8	Ndufa8	2.98811e-20	0.681522	0.122	0.107	7.58951e-16
Rab5c	Rab5c	2.83685e-12	0.68143	0.142	0.137	7.20531e-08
Vdac3	Vdac3	6.71525e-15	0.680443	0.121	0.111	1.70561e-10
Hadh	Hadh	0.0261294	0.680372	0.195	0.221	1
Idh2	Idh2	1.70668e-21	0.679315	0.269	0.285	4.3348e-17
Prss8	Prss8	1.71054e-06	0.677233	0.154	0.159	0.043446
Tas1r2	Tas1r2	1.66231e-25	0.676549	0.113	0.095	4.2221e-21
Ddrgk1	Ddrgk1	1.68259e-31	0.675253	0.115	0.093	4.27361e-27
Psat1	Psat1	1.92156e-07	0.674992	0.132	0.131	0.00488056
Pdia3	Pdia3	2.20593e-08	0.672016	0.296	0.348	0.000560285
Ass1	Ass1	4.93221e-74	0.670127	0.385	0.396	1.25273e-69
Psma4	Psma4	6.2038e-18	0.66685	0.123	0.11	1.5757e-13
Dap	Dap	6.06444e-14	0.666613	0.162	0.158	1.54031e-09
Cela1	Cela1	0.0866948	0.665399	0.128	0.138	1
Idh1	Idh1	0.0190725	0.664893	0.204	0.232	1
LOC689574	LOC689574	0.0768591	0.664469	0.139	0.151	1
Micos10	Micos10	0.812496	0.664286	0.241	0.297	1
Pam16	Pam16	4.2049e-07	0.664141	0.114	0.112	0.01068
Cotl1	Cotl1	4.67429e-10	0.661795	0.173	0.175	1.18722e-05
Clptm1l	Clptm1l	1.64554e-11	0.660339	0.1	0.091	4.1795e-07
Gls	Gls	6.23034e-51	0.659361	0.248	0.226	1.58244e-46
Tpm3	Tpm3	2.1531e-11	0.658958	0.137	0.132	5.46866e-07
Mrpl15	Mrpl15	0.0049003	0.658241	0.149	0.16	1
Chmp2a	Chmp2a	1.47574e-28	0.658119	0.103	0.082	3.74823e-24
Ccni	Ccni	1.52683e-09	0.658	0.143	0.141	3.878e-05
Mlf2	Mlf2	2.38829e-09	0.657804	0.129	0.126	6.06603e-05
Fdx1	Fdx1	1.35381e-18	0.653391	0.109	0.094	3.43854e-14
Gcdh	Gcdh	0.0493124	0.651701	0.234	0.274	1
Hnrnpk	Hnrnpk	0.00960845	0.647363	0.151	0.163	1
Ndfip1	Ndfip1	0.688893	0.64697	0.251	0.306	1
Cald1	Cald1	5.85064e-59	0.646673	0.14	0.103	1.486e-54
Mmut	Mmut	1.58996e-15	0.644454	0.111	0.1	4.03834e-11
Fkbp3	Fkbp3	1.70542e-06	0.643451	0.113	0.111	0.0433159
Crym	Crym	0.726044	0.643436	0.17	0.199	1
Cd59	Cd59	3.68084e-05	0.642186	0.185	0.199	0.934896
Fh	Fh	1.47752e-08	0.640747	0.127	0.124	0.000375276
Psma7	Psma7	0.0973532	0.640366	0.199	0.242	1
Cops6	Cops6	6.99262e-26	0.639458	0.1	0.081	1.77606e-21
Ak2	Ak2	0.000131038	0.637605	0.164	0.173	1
Unc119b	Unc119b	0.736757	0.636392	0.226	0.271	1
Miox	Miox	1.6149e-242	0.635601	0.663	0.733	4.10169e-238
Pfdn5	Pfdn5	0.000569359	0.635323	0.122	0.125	1
Cct7	Cct7	3.69223e-14	0.635293	0.109	0.098	9.37789e-10
Ubc	Ubc	5.39293e-49	0.634851	0.437	0.504	1.36975e-44
Mrpl12	Mrpl12	1.87273e-21	0.634678	0.104	0.088	4.75654e-17
Ap2s1	Ap2s1	8.78729e-12	0.634213	0.118	0.11	2.23188e-07
Reep5	Reep5	3.25069e-10	0.632485	0.14	0.136	8.25644e-06
Psmc3	Psmc3	7.80022e-05	0.631225	0.149	0.155	1
Aldh6a1	Aldh6a1	2.29457e-53	0.631135	0.489	0.603	5.82797e-49
Bnip3	Bnip3	7.90029e-10	0.630837	0.11	0.103	2.0066e-05
Myl12b	Myl12b	0.0924684	0.63061	0.159	0.176	1
Csrp2	Csrp2	0.618962	0.630053	0.19	0.225	1
Syf2	Syf2	5.76478e-24	0.629927	0.1	0.081	1.4642e-19
Agtrap	Agtrap	0.00682811	0.629348	0.157	0.169	1
Tmbim6	Tmbim6	0.468394	0.628703	0.281	0.358	1
Abhd14b	Abhd14b	0.0382405	0.628048	0.14	0.152	1
Mpc2	Mpc2	0.701031	0.62796	0.23	0.28	1
Tob1	Tob1	1.01262e-27	0.627347	0.118	0.097	2.57194e-23
Thoc7	Thoc7	4.37486e-07	0.624194	0.105	0.101	0.0111117
Mrps25	Mrps25	9.73705e-11	0.623609	0.103	0.094	2.47311e-06
Kdelr1	Kdelr1	5.68816e-11	0.622914	0.114	0.107	1.44474e-06
Hint2	Hint2	0.0896808	0.62134	0.143	0.156	1
Lrp10	Lrp10	5.34463e-25	0.620649	0.101	0.082	1.35748e-20
Slc4a4	Slc4a4	0	0.618177	0.652	0.442	0
Atp6v1d	Atp6v1d	8.68835e-06	0.617843	0.114	0.112	0.220675
Id2	Id2	0.366028	0.616102	0.182	0.215	1
Phyh	Phyh	0.00138745	0.615996	0.313	0.382	1
Ybx1	Ybx1	2.01739e-08	0.61531	0.138	0.136	0.000512397
LOC100360841	LOC100360841	1.59857e-11	0.615194	0.116	0.109	4.0602e-07
Snrpd3	Snrpd3	0.00307624	0.615098	0.118	0.122	1
RGD1311703	RGD1311703	5.14773e-05	0.614336	0.111	0.111	1
Dld	Dld	0.0775156	0.614099	0.154	0.17	1
Dynlrb1	Dynlrb1	0.000518056	0.613733	0.116	0.117	1
Fis1	Fis1	8.37072e-05	0.612948	0.124	0.125	1
Clcnkb	Clcnkb	8.69888e-115	0.612236	0.128	0.071	2.20943e-110
Slc6a8	Slc6a8	7.18921e-17	0.609724	0.157	0.148	1.82599e-12
Sfxn1	Sfxn1	0.000774358	0.609224	0.255	0.33	1
Ndufa9	Ndufa9	1.59379e-06	0.608618	0.121	0.12	0.0404807
Eny2	Eny2	0.0505972	0.6078	0.111	0.116	1
Arf5	Arf5	1.66098e-08	0.60694	0.111	0.106	0.000421872
Mtch1	Mtch1	2.16875e-17	0.605812	0.105	0.091	5.50842e-13
Csde1	Csde1	0.00297432	0.602647	0.208	0.259	1
Ppp1r1a	Ppp1r1a	1.1811e-55	0.600291	0.111	0.077	2.99987e-51
C5	C5	1.07737e-32	0.599099	0.184	0.163	2.73641e-28
Sf3b2	Sf3b2	1.50462e-05	0.597787	0.131	0.132	0.382157
Ppa1	Ppa1	0.00109886	0.596847	0.117	0.12	1
AABR07066188.1	AABR07066188.1	0.52746	0.59428	0.3	0.389	1
Syap1	Syap1	0.0249068	0.593597	0.131	0.139	1
Pam	Pam	0.238439	0.589774	0.188	0.222	1
Serbp1	Serbp1	0.179121	0.588933	0.202	0.243	1
Ywhaq	Ywhaq	0.124684	0.588479	0.136	0.147	1
Ddb1	Ddb1	0.984823	0.586451	0.14	0.158	1
Tmem37	Tmem37	0.497109	0.585323	0.155	0.173	1
Acsl4	Acsl4	2.59153e-18	0.583067	0.111	0.097	6.58224e-14
Atp6v1b2	Atp6v1b2	0.773358	0.583064	0.163	0.185	1
Rnf7	Rnf7	2.45582e-05	0.582582	0.103	0.101	0.623753
Tcp1	Tcp1	9.86762e-08	0.580416	0.104	0.099	0.00250628
Tpp1	Tpp1	1.09767e-05	0.580355	0.11	0.108	0.278796
Apmap	Apmap	3.51375e-11	0.578636	0.195	0.257	8.92458e-07
Decr1	Decr1	0.000518528	0.575876	0.167	0.205	1
Ap2m1	Ap2m1	6.55787e-10	0.575682	0.105	0.098	1.66563e-05
Cnbp	Cnbp	5.72162e-05	0.572849	0.158	0.196	1
Dag1	Dag1	4.39423e-20	0.572049	0.101	0.084	1.11609e-15
Hexa	Hexa	0.000353061	0.571753	0.137	0.142	1
Nol7	Nol7	0.104494	0.56995	0.136	0.158	1
Cdc42	Cdc42	0.00208347	0.565954	0.192	0.236	1
Lamtor2	Lamtor2	0.0075637	0.565108	0.129	0.153	1
Dync1h1	Dync1h1	0.000139896	0.563024	0.176	0.187	1
Furin	Furin	5.83963e-07	0.561806	0.106	0.101	0.0148321
Ywhae	Ywhae	0.00363583	0.558843	0.273	0.353	1
Nnt	Nnt	0.0654039	0.558071	0.188	0.208	1
Ehd1	Ehd1	0.00110563	0.556129	0.102	0.102	1
Ptprn	Ptprn	0.00630665	0.555954	0.101	0.103	1
Tmed10	Tmed10	0.484498	0.552392	0.131	0.148	1
AC128848.1	AC128848.1	4.57316e-56	0.550904	0.1	0.066	1.16154e-51
Steap2	Steap2	2.95672e-09	0.548437	0.103	0.095	7.50978e-05
Ethe1	Ethe1	4.75132e-06	0.548036	0.142	0.176	0.120679
Atp6v1e1	Atp6v1e1	0.383961	0.54621	0.184	0.215	1
Mrpl52	Mrpl52	0.0687608	0.54547	0.122	0.14	1
Dars	Dars	0.235457	0.545327	0.147	0.17	1
Aamp	Aamp	0.177526	0.54504	0.115	0.122	1
Cacybp	Cacybp	0.0144092	0.541879	0.103	0.106	1
Pfdn1	Pfdn1	9.62739e-05	0.541669	0.151	0.184	1
Dio1	Dio1	2.86254e-06	0.535093	0.128	0.158	0.0727057
Cmbl	Cmbl	5.22883e-12	0.534369	0.182	0.238	1.32807e-07
Nfe2l1	Nfe2l1	3.21047e-07	0.534253	0.103	0.097	0.00815428
Rac1	Rac1	0.40334	0.532443	0.099	0.105	1
Nsa2	Nsa2	0.000389399	0.529139	0.105	0.124	1
Ube2l3	Ube2l3	0.324342	0.527123	0.107	0.12	1
Plin2	Plin2	0.97192	0.523483	0.114	0.125	1
Esd	Esd	5.55778e-20	0.52291	0.178	0.242	1.41162e-15
Rtn4	Rtn4	2.153e-09	0.522245	0.117	0.109	5.4684e-05
Ivd	Ivd	0.000340465	0.516352	0.139	0.168	1
Ttc36	Ttc36	0.00252597	0.514977	0.134	0.16	1
Paip2	Paip2	9.50115e-15	0.514272	0.14	0.184	2.4132e-10
Twf1	Twf1	1.19964e-09	0.511441	0.152	0.193	3.04697e-05
Hnrnpf	Hnrnpf	8.86084e-13	0.509927	0.178	0.232	2.25056e-08
Mxra7	Mxra7	1.2616e-05	0.507629	0.112	0.137	0.320435
St13	St13	5.35616e-13	0.506946	0.303	0.424	1.36041e-08
Sh3glb1	Sh3glb1	0.624393	0.501525	0.118	0.131	1
Dhrs4	Dhrs4	1.73664e-06	0.500288	0.17	0.212	0.0441088
Sucla2	Sucla2	4.65246e-10	0.499074	0.16	0.204	1.18168e-05
Pdcd4	Pdcd4	0.01054	0.497101	0.099	0.1	1
Amacr	Amacr	7.81614e-23	0.496672	0.18	0.247	1.98522e-18
Samm50	Samm50	2.28762e-06	0.496316	0.131	0.161	0.0581032
Rab14	Rab14	8.35755e-13	0.494934	0.16	0.208	2.12274e-08
Capza2	Capza2	4.66754e-12	0.494847	0.171	0.222	1.18551e-07
AABR07035218.1	AABR07035218.1	0.0713513	0.493299	0.146	0.169	1
Erlec1	Erlec1	0.0121178	0.493075	0.121	0.141	1
Arpc2	Arpc2	8.70165e-17	0.492234	0.225	0.306	2.21013e-12
Slc2a2	Slc2a2	0.186418	0.491737	0.16	0.174	1
Iyd	Iyd	0.0994137	0.491178	0.095	0.108	1
Hadha	Hadha	1.07495e-07	0.490596	0.257	0.338	0.00273026
Abca2	Abca2	1.48892e-13	0.48975	0.114	0.102	3.78172e-09
Ppara	Ppara	3.54465e-06	0.489749	0.209	0.261	0.0900306
Polr1d	Polr1d	2.62914e-07	0.486614	0.123	0.151	0.00667776
Cct5	Cct5	1.89683e-17	0.485729	0.173	0.232	4.81775e-13
Erp29	Erp29	2.90981e-22	0.484256	0.145	0.198	7.39062e-18
Ddx19b	Ddx19b	1.02476e-11	0.484239	0.254	0.339	2.6028e-07
Copb1	Copb1	2.26099e-05	0.48322	0.133	0.161	0.574269
Dnajb14	Dnajb14	3.41834e-05	0.481189	0.111	0.134	0.868225
Ywhaz	Ywhaz	4.45672e-18	0.479477	0.182	0.244	1.13196e-13
Vps35	Vps35	3.60178e-11	0.479136	0.151	0.193	9.14816e-07
Mettl7b	Mettl7b	0.00831362	0.478928	0.097	0.113	1
Ephx2	Ephx2	2.6115e-09	0.476018	0.164	0.208	6.63295e-05
Selenop	Selenop	0.00417497	0.47598	0.206	0.251	1
Ndufa10l1.1	Ndufa10l1.1	0.0949583	0.470578	0.104	0.118	1
Nucks1	Nucks1	7.32114e-09	0.46843	0.131	0.165	0.00018595
Etv1	Etv1	6.37758e-06	0.467629	0.147	0.147	0.161984
Arcn1	Arcn1	0.000298723	0.464551	0.106	0.126	1
Serpinh1	Serpinh1	8.39524e-06	0.464386	0.104	0.127	0.213231
Hpn	Hpn	1.506e-09	0.463306	0.114	0.144	3.8251e-05
Actr2	Actr2	0.00222672	0.46236	0.115	0.135	1
Fam151a	Fam151a	0.00223576	0.461857	0.122	0.123	1
Prpf8	Prpf8	0.54056	0.461803	0.099	0.109	1
Tkfc	Tkfc	7.76708e-11	0.461149	0.114	0.145	1.97276e-06
Lamtor5	Lamtor5	1.81161e-27	0.460683	0.124	0.173	4.60132e-23
Eif4g1	Eif4g1	0.0223432	0.460549	0.162	0.191	1
Aldh8a1	Aldh8a1	2.53736e-12	0.456244	0.36	0.512	6.44464e-08
Cct3	Cct3	1.27634e-24	0.455699	0.15	0.206	3.24178e-20
Pah	Pah	2.99292e-74	0.453101	0.41	0.387	7.60173e-70
Sqstm1	Sqstm1	5.56988e-20	0.4526	0.194	0.262	1.41469e-15
Tm9sf2	Tm9sf2	5.69937e-32	0.452147	0.143	0.201	1.44758e-27
Cct6a	Cct6a	1.1916e-21	0.449225	0.164	0.222	3.02654e-17
Zfp36l2	Zfp36l2	0.212568	0.447504	0.099	0.11	1
Ostf1	Ostf1	0.000226588	0.447379	0.087	0.103	1
Epb41l3	Epb41l3	2.50451e-21	0.445927	0.162	0.144	6.3612e-17
Mfsd1	Mfsd1	0.00119974	0.445914	0.105	0.123	1
LOC108348190	LOC108348190	0.932764	0.445859	0.128	0.14	1
Rabac1	Rabac1	1.18479e-07	0.445331	0.114	0.141	0.00300925
Ndufc1	Ndufc1	0.000540144	0.442195	0.091	0.107	1
Cct4	Cct4	1.92686e-31	0.441318	0.148	0.208	4.89404e-27
Atp6v1a	Atp6v1a	3.17239e-22	0.439176	0.185	0.251	8.05754e-18
Txnl1	Txnl1	6.29443e-12	0.439121	0.112	0.144	1.59872e-07
Nedd4	Nedd4	0.0101858	0.438633	0.355	0.471	1
Vapa	Vapa	2.5401e-25	0.438505	0.145	0.198	6.45161e-21
Rad21	Rad21	9.10429e-06	0.435644	0.101	0.122	0.23124
Il33	Il33	1.35688e-22	0.435301	0.233	0.323	3.44634e-18
Hist1h2bq	Hist1h2bq	2.51969e-20	0.434435	0.149	0.201	6.39977e-16
Actr3	Actr3	5.49718e-16	0.433719	0.132	0.173	1.39623e-11
Dnpep	Dnpep	3.0308e-08	0.433626	0.095	0.118	0.000769793
Rab7a	Rab7a	5.70059e-26	0.432676	0.173	0.238	1.44789e-21
Ube2m	Ube2m	6.41048e-09	0.430987	0.104	0.13	0.00016282
Stat3	Stat3	3.84074e-06	0.430061	0.158	0.193	0.0975509
Metap2	Metap2	2.24354e-21	0.429908	0.136	0.183	5.69837e-17
Dnajc19	Dnajc19	8.07427e-25	0.429497	0.112	0.155	2.05078e-20
Mettl9	Mettl9	3.52929e-10	0.425463	0.098	0.123	8.96403e-06
Psmc6	Psmc6	3.47149e-16	0.42467	0.099	0.131	8.81725e-12
Sdhb	Sdhb	2.90194e-30	0.424421	0.266	0.381	7.37063e-26
G0s2	G0s2	6.81764e-34	0.423866	0.161	0.227	1.73161e-29
Sdf4	Sdf4	0.000117716	0.422365	0.086	0.103	1
Ncoa4	Ncoa4	5.17445e-07	0.421046	0.097	0.119	0.0131426
F11r	F11r	0.000747701	0.419705	0.102	0.119	1
Api5	Api5	1.27119e-08	0.417108	0.103	0.128	0.000322869
H1f4	H1f4	0.00172621	0.415851	0.12	0.14	1
Hspa4	Hspa4	8.03192e-33	0.415711	0.252	0.361	2.04003e-28
Rheb	Rheb	8.10326e-12	0.414769	0.105	0.134	2.05815e-07
Pdhb	Pdhb	1.29017e-20	0.413827	0.106	0.143	3.27691e-16
Aifm1	Aifm1	6.99913e-21	0.41305	0.134	0.18	1.77771e-16
Eif4a2	Eif4a2	4.16123e-27	0.411474	0.171	0.236	1.05691e-22
Hspa9	Hspa9	5.17334e-18	0.411388	0.125	0.166	1.31398e-13
Sar1b	Sar1b	2.40525e-15	0.411136	0.109	0.141	6.1091e-11
Zfp36l1	Zfp36l1	3.07701e-15	0.410587	0.187	0.245	7.81529e-11
Isca1	Isca1	0.00187795	0.409359	0.086	0.1	1
Nucb1	Nucb1	6.53396e-08	0.408923	0.116	0.143	0.00165956
Wsb1	Wsb1	0.0312445	0.407942	0.141	0.146	1
LOC102551265	LOC102551265	6.64728e-43	0.407821	0.142	0.207	1.68834e-38
Anp32e	Anp32e	1.10722e-05	0.407253	0.083	0.1	0.281222
LOC100362432	LOC100362432	2.91832e-36	0.407216	0.14	0.2	7.41224e-32
Rrbp1	Rrbp1	5.5862e-29	0.406555	0.235	0.33	1.41884e-24
LOC103690120	LOC103690120	2.31365e-42	0.406472	0.141	0.206	5.87643e-38
Acadvl	Acadvl	8.83622e-09	0.402185	0.1	0.125	0.000224431
Cxcl12	Cxcl12	0.0353133	0.399156	0.093	0.106	1
Trir	Trir	1.8794e-07	0.395001	0.083	0.102	0.00477349
Dnajc10	Dnajc10	2.21215e-18	0.392733	0.115	0.153	5.61864e-14
Ctdsp1	Ctdsp1	3.19161e-19	0.392358	0.097	0.13	8.10638e-15
Fmo1	Fmo1	8.70177e-45	0.39054	0.2	0.293	2.21016e-40
Cr1l	Cr1l	0.00150661	0.387517	0.088	0.102	1
Slc25a10	Slc25a10	6.77125e-28	0.386331	0.142	0.196	1.71983e-23
Aimp1	Aimp1	9.37899e-11	0.386274	0.082	0.104	2.38217e-06
Ptges3	Ptges3	4.34626e-52	0.385699	0.158	0.235	1.10391e-47
Slc13a1	Slc13a1	3.88384e-74	0.384605	0.512	0.487	9.86457e-70
Msn	Msn	1.45485e-57	0.384568	0.177	0.267	3.69517e-53
Fgf1	Fgf1	4.27049e-11	0.384186	0.161	0.202	1.08466e-06
Cryz	Cryz	5.86362e-45	0.384099	0.311	0.467	1.4893e-40
Morf4l1	Morf4l1	7.00383e-42	0.381871	0.163	0.236	1.7789e-37
Psmd12	Psmd12	4.03255e-29	0.378155	0.127	0.176	1.02423e-24
Eif3k	Eif3k	4.16105e-14	0.377356	0.08	0.105	1.05686e-09
C1galt1	C1galt1	1.19981e-16	0.377093	0.096	0.126	3.04739e-12
Gstt3	Gstt3	0.000375208	0.376985	0.411	0.559	1
LOC103691744	LOC103691744	2.69096e-63	0.376279	0.154	0.237	6.83478e-59
Tmem174	Tmem174	2.27288e-63	0.374553	0.139	0.214	5.77288e-59
Pnrc1	Pnrc1	5.52826e-20	0.374195	0.116	0.154	1.40412e-15
Psma3l	Psma3l	8.0201e-47	0.373077	0.131	0.192	2.03702e-42
Olfml1	Olfml1	2.23272e-41	0.371108	0.106	0.156	5.6709e-37
Adipor1	Adipor1	1.06406e-33	0.370429	0.134	0.189	2.70261e-29
Rab1a	Rab1a	1.90891e-26	0.370087	0.122	0.167	4.84845e-22
Tmem213	Tmem213	1.40959e-22	0.369574	0.109	0.149	3.58021e-18
Efcab14	Efcab14	1.37319e-17	0.368531	0.1	0.133	3.48776e-13
Dcxr	Dcxr	3.39319e-12	0.368137	0.159	0.202	8.61836e-08
Sec11a	Sec11a	3.84007e-09	0.367806	0.081	0.101	9.75338e-05
Tecr	Tecr	6.24282e-11	0.366546	0.095	0.12	1.58561e-06
Fam162a	Fam162a	2.76792e-12	0.36654	0.087	0.111	7.03024e-08
Slc22a6	Slc22a6	7.04197e-106	0.364949	0.491	0.468	1.78859e-101
Glyctk	Glyctk	2.52251e-21	0.364612	0.098	0.133	6.40691e-17
Hsdl2	Hsdl2	3.61611e-18	0.362846	0.112	0.148	9.18456e-14
Cndp2	Cndp2	5.22963e-73	0.362575	0.219	0.341	1.32827e-68
Mrps21	Mrps21	6.99503e-33	0.362482	0.098	0.14	1.77667e-28
Pja2	Pja2	2.82148e-08	0.361497	0.085	0.105	0.000716627
Scpep1	Scpep1	0.000364172	0.359718	0.326	0.413	1
Pnkd	Pnkd	4.13627e-53	0.358743	0.153	0.227	1.05057e-48
Chmp3	Chmp3	9.79361e-17	0.358175	0.11	0.144	2.48748e-12
Fahd1	Fahd1	9.52003e-79	0.358096	0.166	0.262	2.41799e-74
Oat	Oat	1.70137e-29	0.353172	0.282	0.402	4.3213e-25
Psmb2	Psmb2	2.59825e-21	0.352952	0.092	0.125	6.59928e-17
Dnaja2	Dnaja2	2.77263e-40	0.35189	0.132	0.19	7.04219e-36
Arf4	Arf4	4.26839e-62	0.350481	0.157	0.237	1.08413e-57
Parp14	Parp14	0.0015399	0.349492	0.087	0.1	1
App	App	8.38651e-15	0.349261	0.583	0.738	2.13009e-10
Itgb6	Itgb6	0.612342	0.348671	0.116	0.122	1
Rap1a	Rap1a	2.85057e-30	0.348173	0.084	0.12	7.24016e-26
Litaf	Litaf	3.36903e-13	0.347192	0.096	0.123	8.55699e-09
LOC100360828	LOC100360828	1.18127e-26	0.346863	0.085	0.119	3.00031e-22
Clptm1	Clptm1	8.56253e-32	0.345836	0.133	0.185	2.1748e-27
Itfg1	Itfg1	7.16971e-63	0.345358	0.137	0.209	1.82103e-58
Plpp3	Plpp3	0.000105823	0.345288	0.13	0.153	1
Ostc	Ostc	2.8207e-29	0.344284	0.084	0.12	7.16429e-25
Kpnb1	Kpnb1	5.5862e-21	0.344149	0.1	0.134	1.41884e-16
Bdh2	Bdh2	2.54157e-45	0.341614	0.141	0.205	6.45534e-41
Wls	Wls	9.10009e-11	0.337493	0.202	0.255	2.31133e-06
Ermp1	Ermp1	6.63768e-09	0.336432	0.084	0.104	0.000168591
Eprs	Eprs	1.87561e-36	0.335362	0.167	0.235	4.76386e-32
Akr1c12l1	Akr1c12l1	5.73039e-29	0.334655	0.324	0.466	1.45546e-24
Atf4	Atf4	5.07775e-11	0.333784	0.081	0.102	1.2897e-06
Ptprf	Ptprf	1.58675e-45	0.333374	0.149	0.216	4.03018e-41
Serpinc1	Serpinc1	3.37644e-22	0.332043	0.091	0.123	8.57583e-18
Ldhd	Ldhd	4.67182e-39	0.331457	0.114	0.166	1.1866e-34
Wdr55	Wdr55	3.79893e-11	0.331335	0.081	0.103	9.64891e-07
Eif3j	Eif3j	1.3796e-89	0.331125	0.184	0.289	3.50406e-85
Akap2	Akap2	8.46112e-06	0.327555	0.253	0.264	0.214904
Slc5a2	Slc5a2	5.15113e-27	0.327446	0.166	0.139	1.30834e-22
Man2b1	Man2b1	2.54696e-39	0.326804	0.129	0.185	6.46901e-35
LOC100911664	LOC100911664	1.03884e-42	0.32633	0.114	0.166	2.63855e-38
Rnf10	Rnf10	2.12371e-39	0.324502	0.117	0.168	5.39402e-35
Sord	Sord	2.4148e-14	0.32447	0.327	0.441	6.13334e-10
Alas1	Alas1	3.51031e-35	0.323568	0.099	0.143	8.91585e-31
Atp1b3	Atp1b3	2.72767e-22	0.323371	0.091	0.124	6.92802e-18
Derl1	Derl1	9.15685e-54	0.322584	0.097	0.149	2.32575e-49
Sgk1	Sgk1	0.070866	0.32183	0.117	0.13	1
Cox19	Cox19	6.00611e-41	0.319515	0.086	0.129	1.52549e-36
Pbld1	Pbld1	1.25773e-63	0.318011	0.201	0.302	3.1945e-59
Clint1	Clint1	1.6334e-54	0.316213	0.259	0.385	4.14867e-50
Paqr7	Paqr7	2.27846e-23	0.314743	0.114	0.154	5.78706e-19
Cited2	Cited2	3.48857e-38	0.314407	0.112	0.161	8.86061e-34
Gosr2	Gosr2	6.15056e-15	0.312965	0.081	0.106	1.56218e-10
Anxa11	Anxa11	8.33647e-27	0.309968	0.099	0.136	2.11738e-22
LOC100910732	LOC100910732	4.8327e-22	0.309147	0.08	0.109	1.22746e-17
Map2k2	Map2k2	1.80336e-49	0.308512	0.139	0.205	4.58035e-45
Pdzk1	Pdzk1	7.58498e-43	0.307162	0.348	0.52	1.92651e-38
Cyp2d2	Cyp2d2	4.15043e-81	0.306801	0.121	0.195	1.05417e-76
Net1	Net1	2.70307e-50	0.304169	0.127	0.188	6.86553e-46
Iqgap1	Iqgap1	5.067e-15	0.301595	0.109	0.141	1.28697e-10
Adss	Adss	1.17142e-58	0.300813	0.115	0.176	2.97529e-54
Psmd1	Psmd1	1.50108e-72	0.297351	0.127	0.199	3.81259e-68
Epas1	Epas1	2.30491e-33	0.297064	0.096	0.137	5.85424e-29
Eif4b	Eif4b	5.86707e-72	0.29479	0.132	0.207	1.49018e-67
Fkbp9	Fkbp9	2.28281e-34	0.293908	0.071	0.105	5.7981e-30
Eif2s2	Eif2s2	6.89077e-121	0.293832	0.19	0.315	1.75019e-116
Naprt	Naprt	4.40683e-40	0.290258	0.211	0.298	1.11929e-35
Snx5	Snx5	1.07388e-69	0.289373	0.135	0.208	2.72755e-65
Hnrnpu	Hnrnpu	3.6181e-31	0.287344	0.309	0.436	9.1896e-27
Fkbp11	Fkbp11	6.21882e-37	0.286822	0.084	0.123	1.57952e-32
Sumo1	Sumo1	9.90093e-67	0.285426	0.111	0.173	2.51474e-62
Maea	Maea	3.00564e-43	0.285155	0.088	0.132	7.63403e-39
Psmb7	Psmb7	5.02036e-63	0.284628	0.1	0.157	1.27512e-58
Ubl3	Ubl3	1.02139e-62	0.284384	0.107	0.166	2.59423e-58
Kl	Kl	5.32871e-11	0.283536	0.158	0.197	1.35344e-06
Tmem30a	Tmem30a	5.50533e-36	0.283119	0.081	0.119	1.3983e-31
Dgkg	Dgkg	0.0295343	0.283087	0.204	0.231	1
Mrpl18	Mrpl18	4.6505e-56	0.283076	0.082	0.129	1.18118e-51
Tcea1	Tcea1	3.23755e-107	0.282842	0.151	0.249	8.22305e-103
Pllp	Pllp	1.70252e-98	0.282454	0.13	0.215	4.32424e-94
Cox16	Cox16	3.55177e-115	0.280446	0.139	0.235	9.02113e-111
Atxn7l3b	Atxn7l3b	2.78641e-50	0.28039	0.089	0.136	7.0772e-46
Wnk1	Wnk1	5.23191e-12	0.276069	0.398	0.542	1.32885e-07
Rtn3	Rtn3	3.02994e-78	0.274841	0.169	0.262	7.69575e-74
Dusp3	Dusp3	5.72701e-55	0.274727	0.092	0.142	1.4546e-50
Arl3	Arl3	1.00954e-31	0.274238	0.084	0.12	2.56414e-27
Akr1e2	Akr1e2	8.84388e-29	0.27423	0.071	0.101	2.24626e-24
Adgrg1	Adgrg1	1.4206e-62	0.274148	0.31	0.468	3.60817e-58
Chd4	Chd4	2.42566e-33	0.273709	0.258	0.357	6.16094e-29
Ezr	Ezr	5.04597e-69	0.27337	0.272	0.413	1.28163e-64
Snrnp27	Snrnp27	2.0708e-59	0.272161	0.098	0.152	5.25963e-55
Cnn3	Cnn3	4.38256e-99	0.271895	0.196	0.313	1.11313e-94
Dab2	Dab2	1.32315e-56	0.27113	0.256	0.379	3.36066e-52
Smagp	Smagp	3.72449e-95	0.2704	0.138	0.225	9.45983e-91
Neu1	Neu1	4.23587e-37	0.269423	0.076	0.112	1.07587e-32
Elovl1	Elovl1	1.0302e-21	0.269301	0.078	0.107	2.61661e-17
Odc1	Odc1	3.08649e-46	0.26735	0.213	0.307	7.83938e-42
Nme4	Nme4	2.46435e-104	0.266548	0.248	0.398	6.25921e-100
Suclg2	Suclg2	2.06225e-30	0.266339	0.368	0.528	5.23791e-26
Agpat3	Agpat3	6.37125e-40	0.262353	0.106	0.154	1.61823e-35
Dph3	Dph3	1.14882e-54	0.261315	0.068	0.11	2.91789e-50
Ak3	Ak3	1.51788e-96	0.260567	0.168	0.269	3.85526e-92
Dync1i2	Dync1i2	1.68677e-79	0.260411	0.14	0.22	4.28423e-75
Bphl	Bphl	1.14465e-122	0.260071	0.12	0.208	2.90729e-118
Atp6v0b	Atp6v0b	3.30184e-85	0.259357	0.126	0.203	8.38634e-81
Hsd17b4	Hsd17b4	2.38583e-114	0.259152	0.19	0.311	6.05977e-110
Sppl2a	Sppl2a	1.02444e-39	0.258909	0.08	0.118	2.60197e-35
Commd3	Commd3	2.08508e-61	0.258398	0.078	0.125	5.2959e-57
Mtch2	Mtch2	5.8791e-39	0.257916	0.073	0.11	1.49323e-34
Etfdh	Etfdh	4.51498e-50	0.257653	0.092	0.14	1.14676e-45
Rogdi	Rogdi	5.31045e-39	0.257308	0.086	0.126	1.3488e-34
Sugt1	Sugt1	1.16552e-39	0.257099	0.072	0.108	2.9603e-35
Lmbrd1	Lmbrd1	6.3776e-67	0.254114	0.103	0.162	1.61985e-62
Nfe2l2	Nfe2l2	3.10194e-62	0.25399	0.178	0.266	7.87862e-58
Cd47	Cd47	1.59846e-66	0.251093	0.097	0.153	4.05993e-62
Caprin1	Caprin1	5.57592e-87	0.250287	0.213	0.332	1.41623e-82
Igfbp7	Igfbp7	0.106707	0.249143	0.591	0.755	1
Mat2b	Mat2b	2.43273e-51	0.24815	0.081	0.124	6.17888e-47
AABR07053687.1	AABR07053687.1	4.09435e-92	0.247053	0.101	0.169	1.03992e-87
Slc22a1	Slc22a1	1.73621e-28	0.24634	0.217	0.292	4.40979e-24
Tmem183a	Tmem183a	1.98394e-90	0.245887	0.121	0.198	5.03901e-86
Ndufs1	Ndufs1	3.34487e-74	0.245203	0.104	0.167	8.49563e-70
Fzd4	Fzd4	1.0444e-76	0.244756	0.093	0.152	2.65267e-72
Ppp1cc	Ppp1cc	1.45114e-128	0.243944	0.157	0.267	3.68574e-124
RGD1559960	RGD1559960	7.08063e-106	0.243508	0.154	0.254	1.79841e-101
Acp1	Acp1	2.49112e-51	0.243347	0.069	0.109	6.32719e-47
Capn2	Capn2	1.78799e-18	0.243343	0.076	0.101	4.54132e-14
Ywhag	Ywhag	1.19695e-55	0.242584	0.077	0.121	3.04014e-51
Anapc5	Anapc5	3.87283e-87	0.24225	0.128	0.207	9.83661e-83
Anpep	Anpep	1.43702e-101	0.242006	0.239	0.383	3.64988e-97
Vps4b	Vps4b	8.4302e-39	0.241621	0.067	0.101	2.14119e-34
Ugp2	Ugp2	3.45409e-52	0.241353	0.089	0.136	8.77305e-48
Dnajc8	Dnajc8	1.49047e-72	0.240205	0.079	0.131	3.78563e-68
Grhpr	Grhpr	4.26423e-73	0.239995	0.283	0.431	1.08307e-68
Ssb	Ssb	1.33312e-103	0.23925	0.133	0.221	3.386e-99
Hm13	Hm13	1.56226e-78	0.236321	0.106	0.171	3.96798e-74
Cyp4f1	Cyp4f1	4.02147e-98	0.236073	0.099	0.169	1.02141e-93
Id4	Id4	1.27427e-95	0.232827	0.14	0.229	3.23653e-91
Kif5b	Kif5b	2.82453e-59	0.232683	0.123	0.186	7.17402e-55
Hmces	Hmces	6.55723e-48	0.231888	0.078	0.119	1.66547e-43
Acsm3	Acsm3	0.0287941	0.230665	0.369	0.416	1
Psmd7	Psmd7	8.34251e-27	0.230113	0.074	0.105	2.11891e-22
Dlst	Dlst	2.65208e-115	0.229142	0.147	0.246	6.73601e-111
Chdh	Chdh	1.56467e-140	0.228977	0.16	0.276	3.97411e-136
Lypla1	Lypla1	1.91105e-165	0.228285	0.171	0.301	4.85388e-161
Pfdn2	Pfdn2	6.61864e-121	0.22816	0.126	0.217	1.68107e-116
Ppp1cb	Ppp1cb	2.65239e-79	0.227932	0.129	0.203	6.7368e-75
Lrrc8d	Lrrc8d	1.17457e-56	0.227466	0.093	0.144	2.98329e-52
Sgpp1	Sgpp1	6.58978e-57	0.226497	0.091	0.141	1.67374e-52
Fah	Fah	6.97831e-149	0.224356	0.164	0.286	1.77242e-144
Nr2f6	Nr2f6	1.40385e-42	0.223592	0.068	0.104	3.56564e-38
Capzb	Capzb	2.59375e-109	0.222352	0.142	0.235	6.58787e-105
Nbn	Nbn	4.60641e-55	0.22187	0.093	0.143	1.16998e-50
Rab5b	Rab5b	3.76665e-61	0.221851	0.073	0.119	9.56691e-57
Brk1	Brk1	3.06556e-104	0.221432	0.093	0.161	7.78623e-100
Hibadh	Hibadh	5.26644e-76	0.220169	0.352	0.544	1.33762e-71
Cryab	Cryab	3.95754e-66	0.219924	0.227	0.339	1.00517e-61
Asl	Asl	1.60185e-32	0.219063	0.116	0.161	4.06855e-28
Glyr1	Glyr1	1.63154e-110	0.218234	0.138	0.229	4.14395e-106
Aco1	Aco1	9.30793e-96	0.218212	0.282	0.446	2.36412e-91
Dhcr24	Dhcr24	5.39014e-106	0.218166	0.096	0.168	1.36904e-101
Psmd4	Psmd4	2.01783e-97	0.217767	0.111	0.185	5.12509e-93
Tmem50a	Tmem50a	1.26872e-64	0.216611	0.069	0.114	3.22243e-60
Tm9sf3	Tm9sf3	3.71639e-100	0.216176	0.119	0.197	9.43925e-96
Espn	Espn	5.70628e-136	0.216059	0.139	0.242	1.44934e-131
Slc37a4	Slc37a4	6.72641e-107	0.213851	0.125	0.209	1.70844e-102
Ppp4r2	Ppp4r2	1.55124e-77	0.213805	0.099	0.16	3.94e-73
Eif3a	Eif3a	1.24203e-63	0.211181	0.254	0.374	3.15464e-59
Mocs2	Mocs2	7.33619e-66	0.210983	0.068	0.113	1.86332e-61
Septin2	Septin2	2.37525e-87	0.210948	0.104	0.171	6.03289e-83
Eif5	Eif5	4.05798e-147	0.210812	0.191	0.326	1.03069e-142
Tusc3	Tusc3	2.00042e-41	0.210759	0.07	0.106	5.08087e-37
Clec2g	Clec2g	2.13358e-117	0.210657	0.184	0.302	5.41908e-113
Mkks	Mkks	7.86749e-76	0.209028	0.074	0.125	1.99826e-71
Ccpg1	Ccpg1	6.17399e-73	0.207828	0.108	0.17	1.56813e-68
Slc25a15	Slc25a15	2.84754e-100	0.207417	0.088	0.153	7.23248e-96
Cops2	Cops2	1.21236e-83	0.207182	0.085	0.143	3.07927e-79
Dnajb12	Dnajb12	6.74018e-78	0.206812	0.078	0.131	1.71194e-73
Nabp1	Nabp1	1.59348e-10	0.204629	0.108	0.132	4.04728e-06
Khk	Khk	5.07552e-87	0.204447	0.333	0.522	1.28913e-82
Lipa	Lipa	6.7916e-95	0.203137	0.16	0.253	1.725e-90
Srpra	Srpra	1.36169e-59	0.202995	0.088	0.139	3.45855e-55
Acsl1	Acsl1	9.43124e-41	0.202016	0.135	0.19	2.39544e-36
Tsg101	Tsg101	2.22401e-41	0.201915	0.065	0.1	5.64876e-37
Acox1	Acox1	1.65241e-141	0.200916	0.259	0.434	4.19695e-137
Ccdc141	Ccdc141	2.26616e-182	-0.200092	0.214	0.344	5.75583e-178
Tdg	Tdg	0	-0.200097	0.06	0.162	0
Papss2	Papss2	0	-0.200481	0.092	0.229	0
Scyl2	Scyl2	0	-0.200525	0.07	0.191	0
Kctd3	Kctd3	0	-0.200582	0.033	0.116	0
Lmbr1	Lmbr1	0	-0.200703	0.039	0.123	0
Zfp131	Zfp131	0	-0.200812	0.034	0.114	0
Pptc7	Pptc7	0	-0.20103	0.048	0.132	0
Tab1	Tab1	0	-0.201241	0.03	0.103	0
Abraxas1	Abraxas1	0	-0.20145	0.029	0.101	0
Vps50	Vps50	0	-0.202125	0.055	0.162	0
Zfp84	Zfp84	0	-0.202348	0.042	0.134	0
Sin3a	Sin3a	0	-0.202375	0.05	0.146	0
Eif4g3	Eif4g3	0	-0.202402	0.136	0.292	0
AABR07018038.1	AABR07018038.1	0	-0.202729	0.063	0.171	0
Dnm1l	Dnm1l	0	-0.202942	0.089	0.227	0
Amot	Amot	0	-0.203001	0.04	0.133	0
Pex11a	Pex11a	0	-0.203003	0.053	0.154	0
Memo1	Memo1	0	-0.203141	0.052	0.151	0
Camsap3	Camsap3	0	-0.203221	0.034	0.112	0
Top1	Top1	0	-0.203266	0.129	0.32	0
Vill	Vill	0	-0.203399	0.083	0.212	0
Usp53	Usp53	0	-0.203401	0.043	0.13	0
Susd3	Susd3	0	-0.20364	0.044	0.152	0
Myef2	Myef2	0	-0.203677	0.084	0.216	0
Cndp1	Cndp1	0	-0.203958	0.107	0.266	0
Depdc5	Depdc5	4.6413e-308	-0.203963	0.037	0.112	1.17884e-303
Acad10	Acad10	0	-0.204078	0.071	0.185	0
Nudt12	Nudt12	0	-0.204169	0.057	0.177	0
Rbm28	Rbm28	0	-0.204357	0.059	0.167	0
Rock1	Rock1	0	-0.20458	0.185	0.41	0
Cnnm3	Cnnm3	0	-0.204642	0.044	0.131	0
Atg2b	Atg2b	0	-0.204645	0.066	0.174	0
Synj1	Synj1	0	-0.204657	0.071	0.19	0
Abcb7	Abcb7	0	-0.204737	0.032	0.108	0
Mtus1	Mtus1	0	-0.204839	0.151	0.333	0
Add3	Add3	0	-0.205055	0.256	0.487	0
Mtf2	Mtf2	1.29828e-305	-0.205075	0.033	0.105	3.29751e-301
Ap5m1	Ap5m1	0	-0.205371	0.031	0.107	0
Phf2	Phf2	0	-0.205399	0.04	0.124	0
Tdp2	Tdp2	0	-0.206209	0.033	0.116	0
Fubp3	Fubp3	0	-0.206419	0.045	0.137	0
Atp6v0a1	Atp6v0a1	0	-0.206519	0.086	0.22	0
Rexo4	Rexo4	0	-0.206677	0.071	0.19	0
Pfkfb2	Pfkfb2	0	-0.206773	0.044	0.139	0
Lrrc1	Lrrc1	0	-0.20678	0.058	0.159	0
Nsrp1	Nsrp1	0	-0.206858	0.062	0.181	0
Ptpdc1	Ptpdc1	4.30253e-294	-0.206895	0.031	0.1	1.0928e-289
LOC691083	LOC691083	0	-0.207219	0.075	0.189	0
Malt1	Malt1	0	-0.207507	0.036	0.117	0
Oga	Oga	0	-0.207736	0.08	0.206	0
Rnf215	Rnf215	0	-0.208051	0.045	0.136	0
Htatsf1	Htatsf1	6.19374e-243	-0.208178	0.044	0.114	1.57315e-238
Npepps	Npepps	0	-0.208567	0.133	0.316	0
Sash1	Sash1	0	-0.208987	0.123	0.293	0
Grb10	Grb10	1.4307e-286	-0.209305	0.087	0.191	3.63384e-282
Gmps	Gmps	0	-0.209586	0.07	0.199	0
Rnf149	Rnf149	0	-0.210129	0.045	0.139	0
Thoc1	Thoc1	0	-0.2102	0.035	0.117	0
Mob1b	Mob1b	0	-0.210466	0.033	0.115	0
Klhl12	Klhl12	0	-0.210513	0.037	0.12	0
Ctnnal1	Ctnnal1	0	-0.210589	0.044	0.128	0
Rab10	Rab10	0	-0.210676	0.123	0.299	0
Entr1	Entr1	0	-0.210811	0.056	0.165	0
Smc3	Smc3	0	-0.210819	0.094	0.241	0
Fig4	Fig4	0	-0.211466	0.042	0.132	0
Shroom4	Shroom4	0	-0.211573	0.305	0.543	0
Bbof1	Bbof1	0	-0.211939	0.045	0.142	0
Lgals8	Lgals8	0	-0.212087	0.096	0.251	0
Mrrf	Mrrf	0	-0.212418	0.041	0.137	0
Naa25	Naa25	0	-0.212484	0.036	0.121	0
Cidec	Cidec	0	-0.212585	0.027	0.112	0
Gtf2h1	Gtf2h1	0	-0.212847	0.044	0.137	0
Cox10	Cox10	0	-0.212918	0.045	0.131	0
Ints13	Ints13	0	-0.213421	0.042	0.127	0
Vps37a	Vps37a	0	-0.214288	0.044	0.144	0
Efcab5	Efcab5	3.44269e-146	-0.214292	0.084	0.154	8.74409e-142
Dnm2	Dnm2	0	-0.214481	0.118	0.276	0
Eps15	Eps15	0	-0.214566	0.086	0.219	0
Srsf10	Srsf10	0	-0.214594	0.05	0.148	0
Sbno1	Sbno1	0	-0.214725	0.148	0.342	0
Slc5a6	Slc5a6	0	-0.214802	0.045	0.144	0
Phf12	Phf12	0	-0.214963	0.052	0.15	0
Avl9	Avl9	0	-0.214973	0.031	0.106	0
Slc38a9	Slc38a9	0	-0.214994	0.042	0.122	0
Kif3b	Kif3b	0	-0.215199	0.054	0.16	0
Kif12	Kif12	0	-0.215276	0.178	0.354	0
Syncrip	Syncrip	0	-0.215288	0.073	0.202	0
Fam204a	Fam204a	0	-0.215697	0.029	0.106	0
Aatf	Aatf	0	-0.215789	0.044	0.135	0
Stard7	Stard7	0	-0.215848	0.089	0.239	0
Stx3	Stx3	0	-0.215886	0.052	0.161	0
Dhdds	Dhdds	0	-0.215905	0.091	0.229	0
Tfcp2	Tfcp2	0	-0.216121	0.04	0.132	0
Anapc16	Anapc16	0	-0.216264	0.027	0.102	0
Sp3	Sp3	0	-0.216429	0.055	0.16	0
Zc3h14	Zc3h14	0	-0.216515	0.069	0.195	0
Mtmr10	Mtmr10	0	-0.217206	0.06	0.164	0
Heatr3	Heatr3	0	-0.217233	0.03	0.109	0
Ints4	Ints4	0	-0.217441	0.031	0.103	0
Fbxl5	Fbxl5	0	-0.217887	0.064	0.182	0
Llgl2	Llgl2	0	-0.218043	0.062	0.166	0
Mdm2	Mdm2	0	-0.218097	0.068	0.187	0
Ube2k	Ube2k	0	-0.218201	0.174	0.406	0
Ppm1a	Ppm1a	0	-0.218425	0.045	0.143	0
Wdfy1	Wdfy1	0	-0.21919	0.162	0.378	0
Eif4enif1	Eif4enif1	0	-0.219314	0.051	0.152	0
Slc28a1	Slc28a1	0	-0.219425	0.067	0.18	0
Atg16l1	Atg16l1	0	-0.219744	0.029	0.104	0
Ppp2r1b	Ppp2r1b	0	-0.220696	0.073	0.215	0
Tti1	Tti1	0	-0.221074	0.042	0.131	0
Klhl8	Klhl8	0	-0.221386	0.078	0.209	0
Tyw3	Tyw3	0	-0.221421	0.027	0.109	0
Pyroxd1	Pyroxd1	0	-0.221706	0.041	0.13	0
Pdcd11	Pdcd11	0	-0.22201	0.083	0.212	0
Zcchc2	Zcchc2	0	-0.222405	0.03	0.104	0
Tcf7l2	Tcf7l2	1.8158e-292	-0.222632	0.053	0.137	4.61195e-288
Ikbkb	Ikbkb	0	-0.223385	0.055	0.155	0
Lonp2	Lonp2	0	-0.22361	0.271	0.55	0
Tef	Tef	0	-0.223859	0.065	0.196	0
Wdr37	Wdr37	0	-0.224067	0.046	0.145	0
Plcb1	Plcb1	0	-0.224418	0.208	0.39	0
Ceacam1	Ceacam1	0	-0.224854	0.024	0.103	0
Brd9	Brd9	0	-0.224986	0.05	0.148	0
Ireb2	Ireb2	0	-0.22506	0.061	0.18	0
Asb7	Asb7	0	-0.22527	0.047	0.141	0
Stk3	Stk3	0	-0.226008	0.146	0.3	0
Ppip5k1	Ppip5k1	0	-0.226151	0.083	0.218	0
Ppp2r5a	Ppp2r5a	0	-0.226322	0.128	0.296	0
Usp16	Usp16	0	-0.226374	0.083	0.223	0
Nup153	Nup153	0	-0.226403	0.071	0.199	0
Map3k3	Map3k3	0	-0.226521	0.058	0.171	0
Hmg20b	Hmg20b	0	-0.227257	0.069	0.195	0
Siah1	Siah1	0	-0.227479	0.043	0.138	0
Trafd1	Trafd1	0	-0.227765	0.028	0.101	0
Zfp710	Zfp710	2.68668e-251	-0.228066	0.038	0.104	6.82389e-247
Peak1	Peak1	0	-0.228633	0.066	0.168	0
Bmp4	Bmp4	0	-0.229127	0.05	0.163	0
Impact	Impact	0	-0.229129	0.04	0.126	0
Zc3h18	Zc3h18	0	-0.229132	0.057	0.166	0
Dnajc13	Dnajc13	0	-0.229214	0.277	0.538	0
Gosr1	Gosr1	0	-0.229252	0.049	0.152	0
Nuak2	Nuak2	0	-0.229284	0.101	0.242	0
Usp22	Usp22	0	-0.229361	0.03	0.102	0
Trip4	Trip4	0	-0.229382	0.058	0.171	0
Inpp5b	Inpp5b	0	-0.229464	0.026	0.104	0
Fyttd1	Fyttd1	0	-0.229535	0.042	0.136	0
Nufip1	Nufip1	0	-0.229907	0.035	0.119	0
Zfp438	Zfp438	0	-0.22999	0.035	0.118	0
Rmdn2	Rmdn2	0	-0.230284	0.037	0.126	0
Kdm5c	Kdm5c	0	-0.230299	0.048	0.149	0
Zc3h4	Zc3h4	0	-0.230338	0.047	0.149	0
Vac14	Vac14	0	-0.230383	0.041	0.135	0
Myh14	Myh14	0	-0.230464	0.024	0.102	0
Ranbp10	Ranbp10	0	-0.230485	0.051	0.155	0
Ccdc66	Ccdc66	0	-0.230645	0.038	0.117	0
Sf3b1	Sf3b1	0	-0.230726	0.172	0.402	0
Tom1l1	Tom1l1	0	-0.230727	0.03	0.114	0
Ppig	Ppig	0	-0.230812	0.13	0.307	0
Zfp207	Zfp207	0	-0.230933	0.047	0.152	0
Desi2	Desi2	0	-0.230977	0.058	0.172	0
Gprc5c	Gprc5c	0	-0.231451	0.19	0.435	0
Gin1	Gin1	0	-0.231717	0.031	0.111	0
Bcl9l	Bcl9l	0	-0.231747	0.032	0.114	0
Rhbdd1	Rhbdd1	0	-0.231797	0.035	0.12	0
Cbl	Cbl	0	-0.232211	0.032	0.108	0
Zfp787	Zfp787	0	-0.232313	0.037	0.133	0
Cfap97	Cfap97	0	-0.232418	0.057	0.166	0
Hdac8	Hdac8	0	-0.232617	0.034	0.115	0
Ell	Ell	0	-0.233077	0.029	0.11	0
Trim3	Trim3	0	-0.233552	0.047	0.136	0
Slc5a11	Slc5a11	0	-0.233691	0.068	0.21	0
Uri1	Uri1	0	-0.234289	0.074	0.202	0
Cdk16	Cdk16	0	-0.234307	0.035	0.128	0
Tnip1	Tnip1	0	-0.234346	0.061	0.189	0
Snx4	Snx4	0	-0.234459	0.068	0.186	0
Hipk3	Hipk3	0	-0.234727	0.054	0.161	0
Trim11	Trim11	0	-0.235105	0.036	0.12	0
Myo5a	Myo5a	0	-0.235315	0.089	0.239	0
Mettl16	Mettl16	0	-0.235552	0.036	0.123	0
Pxylp1	Pxylp1	0	-0.235681	0.03	0.118	0
Rlf	Rlf	0	-0.235707	0.052	0.159	0
Spns1	Spns1	0	-0.235978	0.05	0.162	0
RGD1565989	RGD1565989	0	-0.23613	0.059	0.185	0
Prmt3	Prmt3	0	-0.23615	0.032	0.116	0
Ube3b	Ube3b	0	-0.2363	0.038	0.119	0
Zfp512b	Zfp512b	0	-0.236334	0.028	0.101	0
Kat8	Kat8	0	-0.23664	0.04	0.141	0
Pcgf3	Pcgf3	0	-0.237085	0.028	0.101	0
Scaf11	Scaf11	0	-0.237141	0.174	0.385	0
Efcab2	Efcab2	0	-0.237199	0.034	0.11	0
Ncs1	Ncs1	0	-0.237213	0.044	0.151	0
Otud4	Otud4	0	-0.237488	0.034	0.119	0
Zmym1	Zmym1	0	-0.237518	0.03	0.105	0
Tbl1xr1	Tbl1xr1	0	-0.237523	0.138	0.331	0
AABR07044635.2	AABR07044635.2	0	-0.238512	0.048	0.166	0
Pacs2	Pacs2	0	-0.238532	0.042	0.123	0
Slc38a2	Slc38a2	0	-0.238673	0.109	0.272	0
Vav2	Vav2	0	-0.238882	0.069	0.176	0
Cc2d1a	Cc2d1a	0	-0.239009	0.033	0.109	0
Usp36	Usp36	0	-0.239075	0.042	0.121	0
Gtf2e2	Gtf2e2	0	-0.239177	0.034	0.12	0
Srsf6	Srsf6	0	-0.239898	0.101	0.236	0
Agps	Agps	0	-0.240049	0.048	0.151	0
Eml1	Eml1	0	-0.240194	0.028	0.105	0
Sbno2	Sbno2	0	-0.240291	0.063	0.161	0
RGD1563680	RGD1563680	0	-0.240745	0.047	0.135	0
Acyp2	Acyp2	0	-0.240764	0.077	0.203	0
Cep83	Cep83	0	-0.24084	0.037	0.118	0
Klhl2	Klhl2	0	-0.240956	0.039	0.129	0
Srpk2	Srpk2	0	-0.241163	0.062	0.176	0
Ttc26	Ttc26	0	-0.241234	0.038	0.127	0
Ppp3cc	Ppp3cc	9.13401e-250	-0.241428	0.039	0.106	2.31995e-245
Slc13a2	Slc13a2	0	-0.241512	0.114	0.297	0
Ddx6	Ddx6	0	-0.241663	0.095	0.256	0
Skap2	Skap2	0	-0.241769	0.109	0.278	0
Dguok	Dguok	0	-0.241776	0.061	0.177	0
Sestd1	Sestd1	0	-0.241993	0.095	0.239	0
Luzp1	Luzp1	0	-0.242061	0.056	0.16	0
Polr3b	Polr3b	0	-0.242317	0.027	0.105	0
Ddhd1	Ddhd1	0	-0.242376	0.029	0.112	0
Megf8	Megf8	0	-0.242601	0.05	0.155	0
Capn7	Capn7	0	-0.242841	0.051	0.156	0
Dhx30	Dhx30	0	-0.243043	0.059	0.183	0
Eif4ebp2	Eif4ebp2	0	-0.243049	0.05	0.157	0
Mindy2	Mindy2	0	-0.243259	0.048	0.139	0
Cnot1	Cnot1	0	-0.2436	0.14	0.347	0
Smarcc2	Smarcc2	0	-0.243992	0.072	0.185	0
Arfgef1	Arfgef1	0	-0.244004	0.183	0.413	0
Med1	Med1	0	-0.244221	0.068	0.191	0
Taok3	Taok3	0	-0.244301	0.042	0.128	0
Golga3	Golga3	0	-0.244359	0.03	0.111	0
Nploc4	Nploc4	0	-0.244491	0.052	0.17	0
N4bp1	N4bp1	0	-0.244512	0.059	0.166	0
Yes1	Yes1	0	-0.245378	0.086	0.224	0
Pik3c2a	Pik3c2a	0	-0.245436	0.127	0.317	0
Dpf3	Dpf3	1.01688e-292	-0.245621	0.051	0.134	2.58278e-288
Ahctf1	Ahctf1	0	-0.245997	0.072	0.203	0
Parp16	Parp16	0	-0.246133	0.032	0.11	0
Gba3	Gba3	4.16636e-268	-0.246458	0.37	0.588	1.05821e-263
Shtn1	Shtn1	0	-0.246539	0.087	0.241	0
Lman2l	Lman2l	0	-0.247145	0.053	0.169	0
Cpsf6	Cpsf6	0	-0.247299	0.086	0.23	0
Dicer1	Dicer1	0	-0.248017	0.063	0.18	0
Strn4	Strn4	0	-0.248018	0.027	0.102	0
Il4r	Il4r	0	-0.248248	0.066	0.2	0
Zfp93	Zfp93	0	-0.248275	0.035	0.118	0
Wdr34	Wdr34	0	-0.248434	0.034	0.121	0
Nhlrc3	Nhlrc3	0	-0.248719	0.028	0.1	0
Orc3	Orc3	0	-0.248775	0.039	0.13	0
Lrrc28	Lrrc28	0	-0.248957	0.034	0.118	0
Mbd1	Mbd1	0	-0.249024	0.034	0.115	0
Fastkd1	Fastkd1	0	-0.249527	0.048	0.143	0
Cbwd1	Cbwd1	0	-0.249548	0.033	0.12	0
Zkscan3	Zkscan3	0	-0.249694	0.041	0.145	0
Tango2	Tango2	0	-0.25029	0.051	0.143	0
Crk	Crk	0	-0.250741	0.05	0.161	0
Gtf3c1	Gtf3c1	0	-0.250872	0.059	0.169	0
Rras2	Rras2	0	-0.251044	0.103	0.26	0
Ccdc30	Ccdc30	0	-0.251433	0.075	0.185	0
Cops4	Cops4	0	-0.25166	0.079	0.231	0
Glis2	Glis2	0	-0.251956	0.038	0.136	0
Tulp4	Tulp4	0	-0.252078	0.04	0.124	0
Iqce	Iqce	0	-0.25215	0.037	0.122	0
Cep120	Cep120	0	-0.25237	0.035	0.119	0
Taf7	Taf7	0	-0.252648	0.032	0.118	0
Tcf3	Tcf3	0	-0.252747	0.045	0.145	0
Ube2f	Ube2f	0	-0.252785	0.029	0.108	0
Spns2	Spns2	0	-0.252797	0.081	0.199	0
Lhpp	Lhpp	0	-0.252909	0.062	0.197	0
Josd2	Josd2	0	-0.253228	0.023	0.111	0
Hexd	Hexd	0	-0.253257	0.073	0.182	0
AABR07034438.1	AABR07034438.1	0	-0.253566	0.028	0.103	0
Alg14	Alg14	0	-0.254344	0.069	0.203	0
Pde3b	Pde3b	4.99879e-257	-0.254375	0.074	0.165	1.26964e-252
Slc25a37	Slc25a37	0	-0.254713	0.036	0.123	0
Slc66a1	Slc66a1	0	-0.254937	0.026	0.103	0
Rims2	Rims2	0	-0.255059	0.077	0.192	0
Vps13c	Vps13c	0	-0.255176	0.186	0.389	0
Tut7	Tut7	0	-0.255402	0.065	0.177	0
Cramp1	Cramp1	0	-0.255717	0.027	0.104	0
Ppip5k2	Ppip5k2	0	-0.255848	0.066	0.186	0
Zfyve1	Zfyve1	0	-0.255955	0.058	0.166	0
Hlcs	Hlcs	0	-0.256052	0.035	0.111	0
Flrt2	Flrt2	0	-0.256253	0.044	0.137	0
Nek7	Nek7	0	-0.256343	0.03	0.113	0
Gtf3c3	Gtf3c3	0	-0.256477	0.047	0.148	0
Zscan20	Zscan20	0	-0.256623	0.03	0.103	0
Cblb	Cblb	0	-0.256763	0.094	0.228	0
Dhx57	Dhx57	0	-0.256994	0.045	0.136	0
Oxsr1	Oxsr1	0	-0.25712	0.093	0.248	0
AABR07013439.1	AABR07013439.1	0	-0.257325	0.035	0.113	0
Usp37	Usp37	0	-0.257404	0.039	0.131	0
Pop1	Pop1	0	-0.257487	0.023	0.104	0
Tmem131	Tmem131	0	-0.25757	0.143	0.352	0
Ptprd	Ptprd	0	-0.257819	0.381	0.667	0
Cep104	Cep104	0	-0.257936	0.066	0.183	0
Mcm9	Mcm9	0	-0.258216	0.028	0.105	0
B3galnt2	B3galnt2	0	-0.258345	0.041	0.136	0
Agap3	Agap3	0	-0.258473	0.044	0.137	0
Trmt10a	Trmt10a	0	-0.258956	0.028	0.106	0
Itsn1	Itsn1	0	-0.259072	0.068	0.182	0
Kdm4a	Kdm4a	0	-0.259132	0.055	0.154	0
Pip5k1b	Pip5k1b	9.66854e-207	-0.259322	0.046	0.111	2.45571e-202
Zbed4	Zbed4	0	-0.259504	0.026	0.115	0
Svil	Svil	0	-0.259573	0.06	0.17	0
Nckap1	Nckap1	0	-0.259677	0.125	0.309	0
Ccdc174	Ccdc174	0	-0.260209	0.034	0.12	0
Spg11	Spg11	0	-0.260319	0.07	0.204	0
Sec24b	Sec24b	0	-0.260543	0.05	0.157	0
Def8	Def8	0	-0.260752	0.045	0.161	0
Adck1	Adck1	0	-0.260931	0.03	0.107	0
Oxnad1	Oxnad1	0	-0.261153	0.054	0.175	0
Smg7	Smg7	0	-0.261169	0.067	0.204	0
Foxk2	Foxk2	0	-0.261466	0.047	0.158	0
Nup58	Nup58	0	-0.261479	0.037	0.131	0
Tango6	Tango6	0	-0.26156	0.067	0.179	0
Ptprj	Ptprj	0	-0.261898	0.228	0.481	0
Slc9a1	Slc9a1	0	-0.262071	0.033	0.116	0
Hsph1	Hsph1	0	-0.262244	0.154	0.361	0
Tmem140	Tmem140	0	-0.262265	0.141	0.344	0
Zfp410	Zfp410	0	-0.262416	0.038	0.13	0
Rab11fip2	Rab11fip2	0	-0.26253	0.056	0.163	0
Mgam	Mgam	0	-0.262536	0.223	0.487	0
Tbc1d32	Tbc1d32	0	-0.262583	0.039	0.126	0
Atxn10	Atxn10	0	-0.262652	0.09	0.245	0
Adsl	Adsl	0	-0.262743	0.049	0.149	0
Cntrl	Cntrl	0	-0.262826	0.039	0.122	0
Klf9	Klf9	0	-0.262974	0.103	0.261	0
Cdc27	Cdc27	0	-0.263038	0.042	0.144	0
Cnot3	Cnot3	0	-0.263079	0.042	0.138	0
Kdm5b	Kdm5b	0	-0.263291	0.093	0.246	0
Pank1	Pank1	0	-0.263417	0.214	0.457	0
Dpp9	Dpp9	0	-0.263621	0.039	0.128	0
Mtg2	Mtg2	0	-0.263747	0.029	0.112	0
Tmem110	Tmem110	0	-0.263778	0.037	0.136	0
Rai1	Rai1	0	-0.263817	0.045	0.141	0
Dnajc17	Dnajc17	0	-0.263952	0.029	0.113	0
Fmo3	Fmo3	0	-0.264033	0.213	0.481	0
Ppp1r16b	Ppp1r16b	6.05162e-200	-0.264718	0.107	0.199	1.53705e-195
Rab11fip5	Rab11fip5	0	-0.264775	0.065	0.177	0
Cryzl1	Cryzl1	0	-0.264866	0.052	0.157	0
Arhgef5	Arhgef5	0	-0.264899	0.056	0.157	0
Nprl3	Nprl3	0	-0.2649	0.026	0.101	0
Spag1	Spag1	0	-0.264968	0.026	0.104	0
Gabbr1	Gabbr1	0	-0.265437	0.026	0.1	0
Chka	Chka	0	-0.265472	0.07	0.189	0
Atr	Atr	0	-0.265591	0.031	0.12	0
Spice1	Spice1	0	-0.265618	0.026	0.108	0
Zfp105	Zfp105	0	-0.265679	0.03	0.116	0
Urgcp	Urgcp	0	-0.265905	0.049	0.161	0
Rasa1	Rasa1	0	-0.266166	0.085	0.227	0
Cep164	Cep164	0	-0.266254	0.031	0.104	0
Dpp4	Dpp4	4.10191e-287	-0.266295	0.542	0.767	1.04184e-282
Arhgef7	Arhgef7	0	-0.266396	0.066	0.191	0
Apc	Apc	0	-0.26677	0.075	0.204	0
RGD1304728	RGD1304728	0	-0.267037	0.03	0.11	0
Nsf	Nsf	0	-0.267454	0.065	0.197	0
Slc16a10	Slc16a10	0	-0.26767	0.125	0.281	0
Zdhhc14	Zdhhc14	0	-0.26807	0.044	0.124	0
Bri3bp	Bri3bp	0	-0.268458	0.044	0.163	0
Kdm6b	Kdm6b	0	-0.268828	0.029	0.1	0
Pla2g6	Pla2g6	0	-0.268872	0.041	0.151	0
Fam43a	Fam43a	0	-0.268981	0.026	0.114	0
Smad2	Smad2	0	-0.269307	0.064	0.184	0
Sptbn1	Sptbn1	0	-0.269392	0.489	0.776	0
Zrsr2	Zrsr2	0	-0.269433	0.034	0.125	0
Bmt2	Bmt2	0	-0.269521	0.034	0.124	0
Mphosph9	Mphosph9	0	-0.269548	0.024	0.108	0
Pafah1b1	Pafah1b1	0	-0.270277	0.256	0.546	0
Atg7	Atg7	0	-0.270881	0.058	0.172	0
Ncoa5	Ncoa5	0	-0.270885	0.046	0.151	0
Fam168b	Fam168b	0	-0.271055	0.045	0.15	0
Ern1	Ern1	0	-0.27106	0.052	0.16	0
Met	Met	0	-0.271134	0.09	0.233	0
RGD1307100	RGD1307100	0	-0.271294	0.187	0.418	0
Alkbh8	Alkbh8	0	-0.271434	0.03	0.112	0
Odf2	Odf2	0	-0.27146	0.044	0.142	0
Trpm6	Trpm6	0	-0.271515	0.052	0.15	0
Zer1	Zer1	0	-0.27168	0.052	0.165	0
Zc3h6	Zc3h6	0	-0.271739	0.037	0.127	0
Slf1	Slf1	0	-0.271884	0.034	0.124	0
Grb2	Grb2	0	-0.27215	0.114	0.302	0
Il3ra	Il3ra	0	-0.272533	0.027	0.103	0
Ttf1	Ttf1	0	-0.272696	0.038	0.116	0
Hnrnpdl	Hnrnpdl	0	-0.27275	0.027	0.104	0
Sh3tc1	Sh3tc1	0	-0.272807	0.07	0.207	0
Nek1	Nek1	0	-0.272951	0.026	0.104	0
Nr2f2	Nr2f2	0	-0.273186	0.107	0.28	0
Mbd6	Mbd6	0	-0.27334	0.022	0.1	0
Ctdspl2	Ctdspl2	0	-0.273971	0.044	0.151	0
Akap17a	Akap17a	0	-0.274096	0.053	0.151	0
Arhgef10l	Arhgef10l	0	-0.274317	0.057	0.157	0
Btrc	Btrc	0	-0.274496	0.046	0.145	0
Fbxo42	Fbxo42	0	-0.27483	0.06	0.179	0
AC134224.2	AC134224.2	0	-0.275112	0.47	0.766	0
Tbc1d4	Tbc1d4	2.85102e-258	-0.275204	0.037	0.104	7.24131e-254
Shroom3	Shroom3	1.0922e-202	-0.275215	0.045	0.108	2.77408e-198
Cnnm2	Cnnm2	0	-0.275248	0.099	0.255	0
Slc10a7	Slc10a7	0	-0.275377	0.05	0.151	0
Tbc1d22a	Tbc1d22a	0	-0.275503	0.03	0.113	0
Arhgap27	Arhgap27	0	-0.275531	0.032	0.119	0
Sgk2	Sgk2	0	-0.275779	0.027	0.108	0
Skil	Skil	0	-0.276211	0.086	0.232	0
Zswim8	Zswim8	0	-0.276351	0.027	0.112	0
Uqcc1	Uqcc1	0	-0.276374	0.056	0.184	0
Rapgef1	Rapgef1	0	-0.276537	0.039	0.128	0
Itpr2	Itpr2	3.79978e-219	-0.277361	0.04	0.103	9.65105e-215
Mtmr1	Mtmr1	0	-0.277467	0.055	0.177	0
Zfand6	Zfand6	0	-0.277759	0.136	0.332	0
Fign	Fign	0	-0.277763	0.027	0.104	0
Stx8	Stx8	0	-0.278098	0.107	0.273	0
LOC100174910	LOC100174910	0	-0.278151	0.055	0.177	0
Usp24	Usp24	0	-0.278531	0.2	0.446	0
Casc3	Casc3	0	-0.27854	0.045	0.155	0
Fbxw7	Fbxw7	0	-0.278556	0.033	0.121	0
Recql5	Recql5	0	-0.27861	0.025	0.101	0
Ankrd26	Ankrd26	0	-0.278674	0.039	0.13	0
Ell3	Ell3	0	-0.278685	0.02	0.102	0
Lars2	Lars2	0	-0.278795	0.027	0.114	0
Pcsk7	Pcsk7	0	-0.279231	0.03	0.12	0
Slc22a5	Slc22a5	0	-0.279273	0.28	0.547	0
Atp2b1	Atp2b1	0	-0.279502	0.151	0.359	0
Lims2	Lims2	4.05348e-300	-0.279803	0.136	0.267	1.02954e-295
C2cd3	C2cd3	0	-0.279879	0.027	0.106	0
Baz1a	Baz1a	0	-0.279895	0.04	0.135	0
Cul5	Cul5	0	-0.280139	0.082	0.235	0
Setdb1	Setdb1	0	-0.280321	0.04	0.143	0
AABR07059041.1	AABR07059041.1	0	-0.280447	0.041	0.134	0
Ptpn3	Ptpn3	0	-0.280769	0.066	0.177	0
Srr	Srr	0	-0.281181	0.04	0.143	0
Wdr36	Wdr36	0	-0.281326	0.045	0.161	0
Sfxn5	Sfxn5	0	-0.282031	0.059	0.181	0
Plekhg3	Plekhg3	0	-0.282111	0.026	0.105	0
Shmt1	Shmt1	0	-0.28212	0.055	0.174	0
Pde8a	Pde8a	0	-0.282284	0.088	0.209	0
Tasor2	Tasor2	0	-0.282365	0.059	0.182	0
RGD1359290	RGD1359290	0	-0.282517	0.029	0.115	0
Micu3	Micu3	0	-0.282545	0.037	0.129	0
Dcun1d4	Dcun1d4	0	-0.282682	0.058	0.189	0
Ctdp1	Ctdp1	0	-0.282708	0.06	0.188	0
Sema3d	Sema3d	0	-0.282709	0.024	0.105	0
Zmynd11	Zmynd11	0	-0.283084	0.098	0.265	0
Aagab	Aagab	0	-0.283453	0.024	0.108	0
Strn	Strn	0	-0.283771	0.046	0.143	0
Mtmr11	Mtmr11	0	-0.283816	0.032	0.12	0
AABR07006458.1	AABR07006458.1	0	-0.283944	0.032	0.121	0
Frs2	Frs2	0	-0.284062	0.054	0.174	0
Kctd6	Kctd6	0	-0.284463	0.027	0.126	0
Dip2c	Dip2c	0	-0.284685	0.057	0.172	0
Plekhm2	Plekhm2	0	-0.284779	0.037	0.121	0
Klf15	Klf15	0	-0.285156	0.039	0.153	0
Vps35l	Vps35l	0	-0.2854	0.083	0.23	0
Gnai1	Gnai1	0	-0.285488	0.045	0.143	0
Selenoo	Selenoo	0	-0.285555	0.04	0.14	0
Arhgef26	Arhgef26	0	-0.285643	0.026	0.103	0
Cemip2	Cemip2	0	-0.285744	0.032	0.127	0
Ick	Ick	0	-0.285926	0.028	0.117	0
Camk2d	Camk2d	0	-0.285928	0.071	0.197	0
Gpatch1	Gpatch1	0	-0.286343	0.032	0.125	0
Wdr72	Wdr72	0	-0.286467	0.068	0.179	0
Ap4e1	Ap4e1	0	-0.286476	0.044	0.153	0
Uimc1	Uimc1	0	-0.28658	0.087	0.246	0
Rexo1	Rexo1	0	-0.286628	0.036	0.123	0
Ecpas	Ecpas	0	-0.286717	0.114	0.292	0
Tecpr1	Tecpr1	0	-0.286743	0.032	0.113	0
Ptcd3	Ptcd3	0	-0.286754	0.133	0.278	0
Dnajc5	Dnajc5	0	-0.28686	0.031	0.119	0
Asb13	Asb13	0	-0.286905	0.036	0.141	0
Safb	Safb	0	-0.287244	0.086	0.239	0
Aig1	Aig1	0	-0.287365	0.027	0.108	0
Ip6k1	Ip6k1	0	-0.287766	0.031	0.119	0
Sertad2	Sertad2	0	-0.287832	0.038	0.139	0
Tmem175	Tmem175	0	-0.288105	0.035	0.131	0
Glod5	Glod5	0	-0.288276	0.122	0.32	0
Copg2	Copg2	0	-0.289059	0.041	0.141	0
Dhx35	Dhx35	0	-0.28907	0.026	0.108	0
Ggps1	Ggps1	0	-0.289135	0.042	0.158	0
Mtif2	Mtif2	0	-0.289177	0.054	0.169	0
LOC361646	LOC361646	0	-0.289202	0.035	0.13	0
Ube2e1	Ube2e1	0	-0.289349	0.026	0.109	0
Slc25a40	Slc25a40	0	-0.289626	0.041	0.134	0
RGD1309748	RGD1309748	0	-0.28963	0.094	0.26	0
Prorp	Prorp	0	-0.289673	0.049	0.161	0
Ppp1r37	Ppp1r37	0	-0.289942	0.041	0.135	0
Parva	Parva	0	-0.289969	0.123	0.312	0
Card10	Card10	0	-0.290398	0.033	0.112	0
Usp38	Usp38	0	-0.290943	0.034	0.136	0
Rmnd5a	Rmnd5a	0	-0.290971	0.039	0.143	0
Casc1	Casc1	0	-0.291135	0.024	0.105	0
Phyhipl	Phyhipl	0	-0.291222	0.034	0.127	0
Aftph	Aftph	0	-0.291301	0.11	0.294	0
Xpo4	Xpo4	0	-0.291323	0.056	0.187	0
Rbpms	Rbpms	1.96952e-105	-0.291556	0.278	0.373	5.00239e-101
Rnf11l1	Rnf11l1	0	-0.291597	0.02	0.11	0
Itgav	Itgav	0	-0.291633	0.125	0.312	0
Slc25a36	Slc25a36	0	-0.291701	0.068	0.19	0
Marchf7	Marchf7	0	-0.291783	0.073	0.211	0
Gmeb1	Gmeb1	0	-0.291876	0.032	0.12	0
Smad1	Smad1	0	-0.292249	0.058	0.179	0
Mycbp2	Mycbp2	0	-0.292296	0.119	0.288	0
Glg1	Glg1	0	-0.293093	0.141	0.368	0
Btbd7	Btbd7	0	-0.293485	0.058	0.188	0
Zfyve26	Zfyve26	0	-0.293545	0.048	0.154	0
Rcor1	Rcor1	0	-0.293614	0.036	0.131	0
Tlk1	Tlk1	0	-0.293753	0.032	0.126	0
Zbtb10	Zbtb10	0	-0.294125	0.025	0.115	0
Dlgap1	Dlgap1	0	-0.294378	0.03	0.111	0
Zc3h3	Zc3h3	0	-0.294511	0.033	0.13	0
Paqr5	Paqr5	0	-0.294534	0.239	0.498	0
Galnt11	Galnt11	0	-0.29499	0.161	0.396	0
Gemin5	Gemin5	0	-0.29541	0.034	0.117	0
Lsm14a	Lsm14a	0	-0.295737	0.086	0.255	0
Tmem82	Tmem82	0	-0.295963	0.027	0.112	0
Mavs	Mavs	0	-0.296234	0.052	0.165	0
Slc12a7	Slc12a7	0	-0.296667	0.059	0.196	0
Eif2ak3	Eif2ak3	0	-0.296697	0.066	0.198	0
Mxd3	Mxd3	0	-0.296852	0.049	0.17	0
Stx18	Stx18	0	-0.296933	0.061	0.193	0
Mvb12b	Mvb12b	0	-0.297164	0.049	0.159	0
Arfgef3	Arfgef3	0	-0.297172	0.119	0.27	0
Dgkq	Dgkq	0	-0.297335	0.029	0.118	0
Zdhhc13	Zdhhc13	0	-0.297492	0.045	0.168	0
Ube3d	Ube3d	0	-0.297679	0.041	0.135	0
Ctnnbl1	Ctnnbl1	0	-0.29802	0.063	0.202	0
Xpo1	Xpo1	0	-0.298235	0.09	0.247	0
Blmh	Blmh	0	-0.29863	0.072	0.22	0
Itch	Itch	0	-0.299124	0.086	0.243	0
Vps52	Vps52	0	-0.299202	0.024	0.107	0
Fam13b	Fam13b	0	-0.299522	0.12	0.303	0
Ipo9	Ipo9	0	-0.299725	0.041	0.141	0
Iws1	Iws1	0	-0.299816	0.062	0.191	0
Ears2	Ears2	0	-0.300239	0.022	0.105	0
Ubp1	Ubp1	0	-0.300298	0.037	0.131	0
Rab3gap2	Rab3gap2	0	-0.300345	0.045	0.16	0
Alkbh1	Alkbh1	0	-0.300752	0.045	0.157	0
Ccdc77	Ccdc77	0	-0.300826	0.044	0.151	0
Trmt13	Trmt13	0	-0.300999	0.032	0.122	0
Chm	Chm	0	-0.301048	0.069	0.201	0
Alms1	Alms1	0	-0.301086	0.043	0.144	0
Ptpn21	Ptpn21	0	-0.301126	0.038	0.149	0
Ints3	Ints3	0	-0.301537	0.052	0.171	0
Zfp775	Zfp775	0	-0.301552	0.033	0.125	0
Tdrd3	Tdrd3	0	-0.301821	0.063	0.188	0
Rbm14	Rbm14	0	-0.301861	0.048	0.172	0
Supt6h	Supt6h	0	-0.302105	0.12	0.316	0
Ubn1	Ubn1	0	-0.302484	0.102	0.271	0
Map3k7cl	Map3k7cl	0	-0.302767	0.021	0.103	0
Stk39	Stk39	4.30255e-167	-0.302889	0.051	0.111	1.0928e-162
Zfp507	Zfp507	0	-0.30296	0.048	0.161	0
Mllt6	Mllt6	0	-0.303195	0.038	0.144	0
Lrrc29	Lrrc29	0	-0.303237	0.024	0.104	0
Ccdc138	Ccdc138	0	-0.303338	0.029	0.112	0
Mapkapk5	Mapkapk5	0	-0.30341	0.043	0.157	0
Arid1a	Arid1a	0	-0.30381	0.127	0.329	0
Tp53bp1	Tp53bp1	0	-0.30385	0.048	0.158	0
Taok1	Taok1	0	-0.304005	0.078	0.225	0
Tm9sf4	Tm9sf4	0	-0.304023	0.089	0.261	0
Tmem67	Tmem67	0	-0.304241	0.041	0.135	0
Spo11	Spo11	0	-0.304491	0.037	0.151	0
Nfx1	Nfx1	0	-0.304644	0.074	0.22	0
Fam53b	Fam53b	0	-0.304872	0.05	0.15	0
Abhd18	Abhd18	0	-0.305455	0.021	0.103	0
Rnf38	Rnf38	0	-0.305481	0.026	0.113	0
Ubr1	Ubr1	0	-0.305641	0.067	0.198	0
Cep70	Cep70	0	-0.305819	0.053	0.176	0
Ahr	Ahr	0	-0.305849	0.028	0.131	0
Ak9	Ak9	0	-0.305881	0.02	0.104	0
Tbc1d22b	Tbc1d22b	0	-0.305956	0.023	0.105	0
Cfap69	Cfap69	0	-0.305997	0.035	0.128	0
Prkacb	Prkacb	0	-0.306035	0.067	0.2	0
Nr2c2	Nr2c2	0	-0.306089	0.022	0.106	0
Upf3b	Upf3b	0	-0.306143	0.064	0.184	0
Atm	Atm	0	-0.306273	0.064	0.198	0
Creb3l2	Creb3l2	0	-0.306403	0.055	0.164	0
Miga2	Miga2	0	-0.306407	0.057	0.183	0
Cox11	Cox11	0	-0.306541	0.021	0.101	0
Basp1	Basp1	0	-0.306602	0.082	0.239	0
Cul1	Cul1	0	-0.306659	0.122	0.329	0
Gigyf1	Gigyf1	0	-0.307067	0.023	0.103	0
Rb1cc1	Rb1cc1	0	-0.307262	0.149	0.361	0
Mms19	Mms19	0	-0.3073	0.034	0.129	0
Pikfyve	Pikfyve	0	-0.307379	0.151	0.358	0
Ntf3	Ntf3	4.25431e-262	-0.307397	0.1	0.205	1.08055e-257
Melk	Melk	0	-0.307655	0.016	0.106	0
Pphln1	Pphln1	0	-0.307689	0.039	0.147	0
Zdhhc17	Zdhhc17	0	-0.307792	0.038	0.143	0
Hmg20a	Hmg20a	0	-0.30795	0.051	0.167	0
Galnt10	Galnt10	0	-0.308636	0.035	0.127	0
Golga5	Golga5	0	-0.308712	0.045	0.161	0
Acbd6	Acbd6	0	-0.308734	0.082	0.225	0
Pcnt	Pcnt	0	-0.308841	0.062	0.199	0
Nudt3	Nudt3	0	-0.309109	0.076	0.219	0
Egln1	Egln1	0	-0.309142	0.029	0.115	0
Usp32	Usp32	0	-0.309389	0.121	0.321	0
Angpt1	Angpt1	2.38673e-283	-0.309425	0.046	0.124	6.06205e-279
Tent4b	Tent4b	0	-0.310597	0.075	0.225	0
Zfp386	Zfp386	0	-0.310683	0.052	0.172	0
Fam13a	Fam13a	0	-0.310905	0.104	0.26	0
Kif1b	Kif1b	0	-0.311048	0.206	0.463	0
Wtap	Wtap	0	-0.311053	0.069	0.219	0
Mylip	Mylip	0	-0.311425	0.019	0.102	0
Trappc12	Trappc12	0	-0.311647	0.027	0.116	0
Znrf2	Znrf2	0	-0.312012	0.13	0.339	0
Gtf2i	Gtf2i	0	-0.312216	0.217	0.489	0
Itpk1	Itpk1	0	-0.312232	0.021	0.103	0
Cdo1	Cdo1	0	-0.312247	0.057	0.196	0
Smchd1	Smchd1	0	-0.312295	0.058	0.179	0
Spred1	Spred1	0	-0.312647	0.051	0.167	0
Emx1	Emx1	0	-0.313184	0.043	0.169	0
Mettl15	Mettl15	0	-0.313192	0.042	0.14	0
Nars2	Nars2	0	-0.313354	0.036	0.139	0
Tjap1	Tjap1	0	-0.313448	0.035	0.131	0
Rubcn	Rubcn	0	-0.313538	0.041	0.146	0
Sh3gl1	Sh3gl1	0	-0.313707	0.034	0.133	0
Fut8	Fut8	0	-0.313826	0.084	0.232	0
Rif1	Rif1	0	-0.314012	0.06	0.192	0
Xpa	Xpa	0	-0.314362	0.033	0.137	0
Mras	Mras	0	-0.314652	0.035	0.15	0
Cnot10	Cnot10	0	-0.315033	0.034	0.135	0
Nr6a1	Nr6a1	0	-0.315081	0.023	0.106	0
Phf3	Phf3	0	-0.315163	0.218	0.479	0
Kctd9	Kctd9	0	-0.315163	0.038	0.152	0
Hsf2	Hsf2	0	-0.316232	0.045	0.163	0
Coq8b	Coq8b	0	-0.316322	0.035	0.133	0
Ikzf2	Ikzf2	0	-0.316908	0.036	0.129	0
Col6a6	Col6a6	0	-0.317361	0.136	0.338	0
Akap9	Akap9	0	-0.317468	0.216	0.468	0
Snapc3	Snapc3	0	-0.317478	0.034	0.136	0
Supt3h	Supt3h	0	-0.317506	0.026	0.116	0
Zfp110	Zfp110	0	-0.318508	0.042	0.149	0
Smad4	Smad4	0	-0.318525	0.058	0.185	0
Uaca	Uaca	0	-0.318816	0.076	0.191	0
Ddx50	Ddx50	0	-0.318837	0.073	0.228	0
Ptpn9	Ptpn9	0	-0.319007	0.063	0.189	0
Sdhaf3	Sdhaf3	0	-0.319081	0.026	0.116	0
Eml5	Eml5	0	-0.319108	0.037	0.124	0
Arhgap22	Arhgap22	0	-0.319124	0.018	0.103	0
Tmem161b	Tmem161b	0	-0.319156	0.03	0.124	0
Ipp	Ipp	0	-0.3194	0.1	0.264	0
Ift88	Ift88	0	-0.319966	0.038	0.14	0
Vps37d	Vps37d	0	-0.320241	0.047	0.166	0
Rffl	Rffl	0	-0.320291	0.045	0.159	0
Fam222b	Fam222b	0	-0.320552	0.059	0.186	0
Usp45	Usp45	0	-0.320621	0.058	0.197	0
Dmtn	Dmtn	0	-0.320728	0.062	0.171	0
Rspry1	Rspry1	0	-0.320803	0.078	0.233	0
Whrn	Whrn	0	-0.32086	0.035	0.138	0
Tubgcp5	Tubgcp5	0	-0.320887	0.045	0.155	0
Dcaf5	Dcaf5	0	-0.321188	0.065	0.201	0
Traf3ip1	Traf3ip1	0	-0.321274	0.035	0.122	0
Alg9	Alg9	0	-0.321419	0.053	0.182	0
Cnnm1	Cnnm1	0	-0.321497	0.029	0.12	0
Efcab7	Efcab7	0	-0.321668	0.024	0.113	0
Orc2	Orc2	0	-0.32179	0.045	0.16	0
Ift140	Ift140	0	-0.321797	0.034	0.131	0
Prkdc	Prkdc	0	-0.322047	0.062	0.197	0
Nfrkb	Nfrkb	0	-0.322341	0.037	0.143	0
Srcin1	Srcin1	0	-0.322386	0.043	0.136	0
Morc2	Morc2	0	-0.322489	0.025	0.12	0
Ddx58	Ddx58	0	-0.322558	0.019	0.101	0
Clasp2	Clasp2	0	-0.322567	0.076	0.215	0
Slc35e2b	Slc35e2b	0	-0.323077	0.023	0.11	0
Slc39a11	Slc39a11	0	-0.32328	0.056	0.179	0
Psme4	Psme4	0	-0.323516	0.178	0.427	0
Brf1	Brf1	0	-0.323862	0.046	0.157	0
AABR07064878.1	AABR07064878.1	0	-0.324054	0.05	0.162	0
Cdc37l1	Cdc37l1	0	-0.324122	0.063	0.206	0
AABR07047789.1	AABR07047789.1	0	-0.324315	0.056	0.184	0
Prkar2a	Prkar2a	0	-0.325728	0.052	0.184	0
Kpna5	Kpna5	0	-0.325759	0.039	0.148	0
Arl15	Arl15	0	-0.325765	0.378	0.668	0
Clasrp	Clasrp	0	-0.325798	0.028	0.119	0
Kat6a	Kat6a	0	-0.325801	0.092	0.263	0
Usp8	Usp8	0	-0.326472	0.119	0.326	0
Btd	Btd	0	-0.326575	0.103	0.286	0
Rab23	Rab23	0	-0.3266	0.058	0.191	0
Chn2	Chn2	0	-0.326601	0.094	0.257	0
LOC100909750	LOC100909750	0	-0.326714	0.056	0.192	0
Ubr4	Ubr4	0	-0.326867	0.129	0.335	0
Zbtb11	Zbtb11	0	-0.32688	0.045	0.155	0
Ubox5	Ubox5	0	-0.32713	0.04	0.154	0
Dock4	Dock4	0	-0.327503	0.062	0.175	0
Fan1	Fan1	0	-0.327612	0.02	0.108	0
Wasl	Wasl	0	-0.327647	0.148	0.371	0
Bbx	Bbx	0	-0.327682	0.056	0.187	0
Whamm	Whamm	0	-0.328147	0.058	0.191	0
Dlg5	Dlg5	0	-0.328287	0.066	0.198	0
Rpgrip1l	Rpgrip1l	0	-0.328424	0.054	0.18	0
Rttn	Rttn	0	-0.328994	0.025	0.11	0
Ttc37	Ttc37	0	-0.329052	0.05	0.163	0
Gcc2	Gcc2	0	-0.329132	0.162	0.402	0
Mink1	Mink1	0	-0.329427	0.102	0.28	0
Cc2d2a	Cc2d2a	0	-0.329521	0.044	0.146	0
Csnk1g3	Csnk1g3	0	-0.329588	0.06	0.206	0
Arhgap39	Arhgap39	0	-0.329628	0.033	0.125	0
Ppp2r5c	Ppp2r5c	0	-0.329851	0.072	0.208	0
Ppp6r2	Ppp6r2	0	-0.329961	0.028	0.123	0
Prpf3	Prpf3	0	-0.330104	0.044	0.155	0
Phtf1	Phtf1	0	-0.330577	0.051	0.185	0
Fbxw11	Fbxw11	0	-0.330776	0.101	0.293	0
Spag9	Spag9	0	-0.330802	0.287	0.593	0
Jade1	Jade1	0	-0.330833	0.093	0.282	0
Cwc27	Cwc27	0	-0.330874	0.111	0.291	0
Pitpnm2	Pitpnm2	0	-0.330939	0.027	0.123	0
Naa15	Naa15	0	-0.33099	0.099	0.283	0
Etnk1	Etnk1	0	-0.331104	0.203	0.452	0
Ift122	Ift122	0	-0.331138	0.044	0.158	0
Mroh1	Mroh1	0	-0.332056	0.119	0.29	0
Ice1	Ice1	0	-0.332208	0.046	0.158	0
N4bp2	N4bp2	0	-0.332462	0.045	0.151	0
Zranb1	Zranb1	0	-0.332495	0.036	0.135	0
Rbm45	Rbm45	0	-0.332703	0.048	0.184	0
Slc3a1	Slc3a1	0	-0.332992	0.712	0.875	0
Atp8b5p	Atp8b5p	0	-0.333117	0.027	0.115	0
Strbp	Strbp	0	-0.333425	0.109	0.309	0
Tctn1	Tctn1	0	-0.333771	0.03	0.133	0
Wipf2	Wipf2	0	-0.334031	0.03	0.131	0
Hnf1a	Hnf1a	0	-0.334044	0.063	0.201	0
Sec22a	Sec22a	0	-0.334443	0.045	0.162	0
Ipo11	Ipo11	0	-0.33452	0.05	0.167	0
Fbxw2	Fbxw2	0	-0.334606	0.056	0.196	0
Arhgap21	Arhgap21	0	-0.335198	0.067	0.208	0
Herpud2	Herpud2	0	-0.335293	0.041	0.152	0
Fbxo28	Fbxo28	0	-0.335632	0.038	0.145	0
Phtf2	Phtf2	0	-0.335732	0.048	0.163	0
Arfgef2	Arfgef2	0	-0.335957	0.11	0.303	0
Atg5	Atg5	0	-0.336027	0.061	0.211	0
Ganc	Ganc	0	-0.336132	0.041	0.153	0
Stag2	Stag2	0	-0.336235	0.144	0.374	0
Znf740	Znf740	0	-0.336507	0.048	0.172	0
Trmt11	Trmt11	0	-0.336582	0.032	0.133	0
Wdr81	Wdr81	0	-0.33659	0.039	0.16	0
Atp6v1c1	Atp6v1c1	0	-0.336706	0.11	0.31	0
Fmnl1	Fmnl1	0	-0.337016	0.033	0.145	0
LOC108349594	LOC108349594	0	-0.337173	0.061	0.201	0
Lemd3	Lemd3	0	-0.337234	0.03	0.131	0
Ca12	Ca12	0	-0.337392	0.439	0.746	0
AC123346.1	AC123346.1	0	-0.337425	0.026	0.12	0
Ptpn12	Ptpn12	0	-0.337919	0.097	0.284	0
Pot1b	Pot1b	0	-0.338601	0.022	0.109	0
Lrp4	Lrp4	0	-0.33864	0.029	0.123	0
LOC102549817	LOC102549817	0	-0.338665	0.032	0.126	0
Lekr1	Lekr1	0	-0.338819	0.031	0.116	0
Ptpn4	Ptpn4	0	-0.339313	0.095	0.265	0
AABR07046707.1	AABR07046707.1	0	-0.339488	0.045	0.163	0
Sec24d	Sec24d	0	-0.339772	0.043	0.156	0
Specc1l	Specc1l	0	-0.340019	0.079	0.234	0
Ythdf3	Ythdf3	0	-0.340139	0.116	0.322	0
Vegfa	Vegfa	0	-0.340181	0.142	0.324	0
Ddx42	Ddx42	0	-0.340288	0.07	0.223	0
Rfx1	Rfx1	0	-0.340328	0.034	0.136	0
Slc20a2	Slc20a2	0	-0.340831	0.091	0.267	0
Acap2	Acap2	0	-0.340838	0.079	0.238	0
Ube4a	Ube4a	0	-0.340904	0.122	0.337	0
Cog3	Cog3	0	-0.34092	0.037	0.145	0
Far1	Far1	0	-0.341148	0.05	0.187	0
Sesn1	Sesn1	0	-0.341215	0.064	0.202	0
Ttc27	Ttc27	0	-0.34122	0.048	0.169	0
Bbs7	Bbs7	0	-0.341249	0.062	0.192	0
Neurl4	Neurl4	0	-0.34126	0.048	0.172	0
Ermard	Ermard	0	-0.341299	0.037	0.139	0
Hhat	Hhat	2.81404e-273	-0.341334	0.053	0.133	7.14739e-269
Tcf20	Tcf20	0	-0.341375	0.054	0.184	0
Kmt2a	Kmt2a	0	-0.341851	0.095	0.247	0
Zmym5	Zmym5	0	-0.342147	0.06	0.193	0
Mecp2	Mecp2	0	-0.342185	0.044	0.164	0
E4f1	E4f1	0	-0.342261	0.021	0.109	0
Acvr2a	Acvr2a	0	-0.34242	0.044	0.161	0
Mpv17l	Mpv17l	0	-0.343328	0.047	0.165	0
Jazf1	Jazf1	0	-0.343851	0.024	0.103	0
Arhgap12	Arhgap12	0	-0.343853	0.066	0.207	0
Sardh	Sardh	0	-0.344006	0.078	0.251	0
Nvl	Nvl	0	-0.344623	0.035	0.139	0
Arhgap32	Arhgap32	0	-0.34489	0.068	0.214	0
Emsy	Emsy	0	-0.344931	0.028	0.124	0
Tbc1d13	Tbc1d13	0	-0.34511	0.037	0.144	0
Ahi1	Ahi1	0	-0.34571	0.042	0.15	0
Wdr19	Wdr19	0	-0.345784	0.026	0.131	0
Xpo6	Xpo6	0	-0.346483	0.061	0.212	0
Smc6	Smc6	0	-0.347015	0.095	0.28	0
Add1	Add1	0	-0.347245	0.233	0.523	0
Rprd2	Rprd2	0	-0.347319	0.075	0.227	0
Fxr2	Fxr2	0	-0.347449	0.064	0.209	0
Fam20c	Fam20c	0	-0.347526	0.159	0.392	0
Slc10a5	Slc10a5	0	-0.347563	0.014	0.105	0
Dazap1	Dazap1	0	-0.347816	0.04	0.158	0
Gabpb1	Gabpb1	0	-0.347972	0.039	0.154	0
Patj	Patj	0	-0.348159	0.184	0.408	0
Qser1	Qser1	0	-0.348179	0.088	0.258	0
RGD1311899	RGD1311899	0	-0.348254	0.134	0.336	0
Akap8	Akap8	0	-0.348265	0.036	0.137	0
Dnmbp	Dnmbp	0	-0.348335	0.043	0.159	0
Parn	Parn	0	-0.348534	0.043	0.162	0
Cep95	Cep95	0	-0.348643	0.035	0.133	0
Arfgap3	Arfgap3	0	-0.348672	0.045	0.178	0
AABR07032520.1	AABR07032520.1	0	-0.348813	0.106	0.302	0
Opa3	Opa3	0	-0.348842	0.047	0.172	0
Adnp	Adnp	0	-0.348895	0.142	0.37	0
Tec	Tec	0	-0.34892	0.035	0.146	0
Ddx39b	Ddx39b	0	-0.349011	0.126	0.313	0
Sfpq	Sfpq	0	-0.349027	0.1	0.28	0
RGD1308428	RGD1308428	0	-0.349031	0.061	0.2	0
Zfp61	Zfp61	0	-0.349066	0.035	0.14	0
Rsu1	Rsu1	0	-0.349371	0.064	0.19	0
Tex2	Tex2	0	-0.349492	0.114	0.306	0
Mthfr	Mthfr	0	-0.349666	0.07	0.19	0
Clk3	Clk3	0	-0.349677	0.033	0.141	0
Kdm5d	Kdm5d	0	-0.349703	0.045	0.168	0
Kif13b	Kif13b	0	-0.349915	0.063	0.174	0
Fzd3	Fzd3	0	-0.35024	0.024	0.119	0
Hspbap1	Hspbap1	0	-0.350372	0.054	0.178	0
Kdm4b	Kdm4b	0	-0.350491	0.035	0.136	0
Morc3	Morc3	0	-0.351365	0.051	0.176	0
Hmgxb3	Hmgxb3	0	-0.351774	0.04	0.155	0
Errfi1	Errfi1	0	-0.35189	0.274	0.473	0
Atxn2l	Atxn2l	0	-0.352109	0.044	0.166	0
Prim2	Prim2	0	-0.35241	0.03	0.137	0
Cacul1	Cacul1	0	-0.352492	0.077	0.24	0
Pbrm1	Pbrm1	0	-0.352564	0.132	0.352	0
Nek4	Nek4	0	-0.352611	0.033	0.142	0
Fer	Fer	0	-0.352836	0.055	0.173	0
Septin4	Septin4	0	-0.352883	0.032	0.117	0
Golgb1	Golgb1	0	-0.35331	0.241	0.511	0
Kmt5b	Kmt5b	0	-0.353594	0.082	0.247	0
Tmem87a	Tmem87a	0	-0.353603	0.05	0.18	0
Mef2a	Mef2a	0	-0.353655	0.138	0.363	0
LOC684270	LOC684270	0	-0.35367	0.051	0.189	0
Rps6kc1	Rps6kc1	0	-0.353688	0.047	0.16	0
Bbs2	Bbs2	0	-0.354016	0.06	0.211	0
5330417C22Rik	5330417C22Rik	0	-0.354107	0.052	0.186	0
Syde2	Syde2	0	-0.35419	0.043	0.158	0
Ccdc186	Ccdc186	0	-0.354306	0.074	0.237	0
Mcm3ap	Mcm3ap	0	-0.354408	0.06	0.202	0
Ddx3	Ddx3	0	-0.354773	0.06	0.204	0
Zfp780b-ps1	Zfp780b-ps1	0	-0.354932	0.032	0.128	0
Megf9	Megf9	0	-0.354963	0.065	0.201	0
Prr14l	Prr14l	0	-0.355121	0.081	0.238	0
Acpp	Acpp	0	-0.355159	0.019	0.116	0
Chd8	Chd8	0	-0.355191	0.091	0.262	0
Kansl3	Kansl3	0	-0.355338	0.068	0.216	0
Aplf	Aplf	0	-0.355599	0.052	0.16	0
Tial1	Tial1	0	-0.355678	0.05	0.18	0
Caap1	Caap1	0	-0.355722	0.044	0.169	0
Vps41	Vps41	0	-0.355822	0.079	0.247	0
Ip6k2	Ip6k2	0	-0.355827	0.078	0.227	0
Numb	Numb	0	-0.356767	0.074	0.227	0
Tjp2	Tjp2	0	-0.35699	0.097	0.266	0
Ktn1	Ktn1	0	-0.357098	0.174	0.424	0
Amfr	Amfr	0	-0.357233	0.044	0.164	0
Fus	Fus	0	-0.357549	0.135	0.356	0
Farp2	Farp2	0	-0.357743	0.063	0.219	0
Terb1	Terb1	0	-0.358544	0.017	0.105	0
Adam9	Adam9	0	-0.358638	0.041	0.165	0
Cdc42bpg	Cdc42bpg	0	-0.358803	0.042	0.164	0
Stk38	Stk38	0	-0.358882	0.069	0.221	0
Suds3	Suds3	0	-0.358947	0.055	0.197	0
Zfp821	Zfp821	0	-0.358976	0.021	0.112	0
Itfg2	Itfg2	0	-0.359169	0.019	0.107	0
Sdc2	Sdc2	0	-0.359244	0.245	0.528	0
Crebrf	Crebrf	0	-0.359267	0.115	0.313	0
Bmpr2	Bmpr2	0	-0.359272	0.103	0.283	0
Insyn2a	Insyn2a	0	-0.35951	0.021	0.103	0
Deptor	Deptor	0	-0.359599	0.066	0.188	0
Dixdc1	Dixdc1	0	-0.35965	0.028	0.125	0
Rbm15	Rbm15	0	-0.359788	0.038	0.152	0
Slc34a3	Slc34a3	7.55145e-169	-0.359982	0.07	0.138	1.91799e-164
Med12l	Med12l	0	-0.360144	0.049	0.16	0
Smad7	Smad7	0	-0.360401	0.06	0.193	0
Aldh1l1	Aldh1l1	0	-0.360429	0.035	0.147	0
Micu2	Micu2	0	-0.360908	0.153	0.391	0
Phlpp2	Phlpp2	0	-0.361018	0.034	0.142	0
Cep126	Cep126	0	-0.361289	0.022	0.116	0
Ppm1b	Ppm1b	0	-0.361297	0.145	0.385	0
Wasf3	Wasf3	0	-0.361572	0.032	0.136	0
Macroh2a1	Macroh2a1	0	-0.362045	0.112	0.313	0
Ndel1	Ndel1	0	-0.362077	0.183	0.452	0
Kalrn	Kalrn	0	-0.362149	0.133	0.331	0
Rnf32	Rnf32	0	-0.362176	0.024	0.114	0
Atp11c	Atp11c	0	-0.362423	0.039	0.158	0
AABR07021544.1	AABR07021544.1	0	-0.362472	0.034	0.15	0
Larp1	Larp1	0	-0.362648	0.088	0.253	0
Lzts3	Lzts3	0	-0.362756	0.027	0.124	0
Vps8	Vps8	0	-0.362927	0.043	0.155	0
Cabin1	Cabin1	0	-0.362967	0.039	0.154	0
Lpgat1	Lpgat1	0	-0.362977	0.1	0.298	0
Tp53i3	Tp53i3	0	-0.363093	0.082	0.266	0
AC096301.1	AC096301.1	0	-0.363374	0.055	0.151	0
Rpe	Rpe	0	-0.3634	0.035	0.149	0
Pklr	Pklr	0	-0.363595	0.085	0.231	0
Crocc	Crocc	0	-0.363672	0.044	0.145	0
Pcyt1a	Pcyt1a	0	-0.363791	0.068	0.212	0
Cep250	Cep250	0	-0.364075	0.043	0.161	0
Phkg2	Phkg2	0	-0.364085	0.035	0.143	0
Mnat1	Mnat1	0	-0.3643	0.066	0.222	0
Arhgef18	Arhgef18	0	-0.36452	0.061	0.194	0
Fgf13	Fgf13	0	-0.364703	0.038	0.144	0
Prkce	Prkce	0	-0.365014	0.057	0.178	0
Pten	Pten	0	-0.365154	0.1	0.298	0
Pigv	Pigv	0	-0.365168	0.022	0.12	0
Trim37	Trim37	0	-0.365236	0.051	0.185	0
Tspan18	Tspan18	0	-0.366306	0.08	0.22	0
Ilkap	Ilkap	0	-0.366422	0.067	0.231	0
Bod1l1	Bod1l1	0	-0.366766	0.103	0.273	0
Vstm5	Vstm5	0	-0.366954	0.021	0.119	0
Dpp8	Dpp8	0	-0.367087	0.072	0.235	0
Sbf1	Sbf1	0	-0.367219	0.039	0.162	0
Prr3	Prr3	0	-0.367266	0.056	0.192	0
Myh7b	Myh7b	0	-0.367403	0.028	0.121	0
Nck1	Nck1	0	-0.367449	0.066	0.218	0
Alpl	Alpl	0	-0.367658	0.191	0.433	0
Map3k2	Map3k2	0	-0.367978	0.094	0.269	0
Cul4a	Cul4a	0	-0.368399	0.076	0.233	0
Xpot	Xpot	0	-0.368407	0.097	0.293	0
Baz2a	Baz2a	0	-0.368927	0.038	0.135	0
Sntb2	Sntb2	0	-0.368947	0.105	0.242	0
Msh3	Msh3	0	-0.369541	0.048	0.178	0
Galnt3	Galnt3	0	-0.369925	0.037	0.157	0
Slmap	Slmap	0	-0.370225	0.135	0.357	0
Nmnat3	Nmnat3	0	-0.370469	0.074	0.219	0
Sos1	Sos1	0	-0.370967	0.07	0.227	0
Trappc9	Trappc9	0	-0.371287	0.06	0.204	0
Usp6nl	Usp6nl	0	-0.37134	0.061	0.201	0
AABR07034767.1	AABR07034767.1	0	-0.371359	0.038	0.152	0
Rictor	Rictor	0	-0.3714	0.045	0.174	0
Jade3	Jade3	0	-0.37158	0.034	0.135	0
RGD1306746	RGD1306746	0	-0.371596	0.024	0.126	0
Zbtb44	Zbtb44	0	-0.371742	0.04	0.159	0
Dcp1a	Dcp1a	0	-0.371889	0.052	0.183	0
Ttc7a	Ttc7a	0	-0.371951	0.056	0.193	0
Rsbn1	Rsbn1	0	-0.372007	0.055	0.19	0
Grk5	Grk5	0	-0.372264	0.037	0.133	0
Qrich1	Qrich1	0	-0.372286	0.077	0.242	0
Ssh2	Ssh2	0	-0.372489	0.088	0.26	0
Foxp4	Foxp4	0	-0.372534	0.032	0.141	0
Sil1	Sil1	0	-0.372547	0.091	0.272	0
Zfp354a	Zfp354a	0	-0.372794	0.1	0.253	0
Lrrc75b	Lrrc75b	0	-0.372984	0.035	0.168	0
Catsperg	Catsperg	0	-0.373584	0.021	0.107	0
Mast2	Mast2	0	-0.374226	0.073	0.236	0
Pacs1	Pacs1	0	-0.374325	0.055	0.176	0
Git2	Git2	0	-0.374957	0.058	0.194	0
Gas2	Gas2	0	-0.375247	0.06	0.201	0
Xkr4	Xkr4	0	-0.375258	0.037	0.12	0
Rbbp6	Rbbp6	0	-0.375508	0.117	0.306	0
Map2k4	Map2k4	0	-0.375518	0.047	0.179	0
Ergic1	Ergic1	0	-0.375773	0.036	0.15	0
Dclre1a	Dclre1a	0	-0.376046	0.061	0.206	0
Pth1r	Pth1r	0	-0.376448	0.314	0.623	0
Fam120a	Fam120a	0	-0.376495	0.077	0.247	0
Dido1	Dido1	0	-0.376638	0.089	0.264	0
Abhd6	Abhd6	0	-0.376979	0.077	0.231	0
Cdk11b	Cdk11b	0	-0.376989	0.095	0.29	0
Hectd1	Hectd1	0	-0.377047	0.161	0.411	0
Mb21d2	Mb21d2	0	-0.377234	0.061	0.2	0
Cyld	Cyld	0	-0.377285	0.045	0.175	0
Mapk1	Mapk1	0	-0.377314	0.086	0.264	0
Xpnpep3	Xpnpep3	0	-0.377472	0.052	0.198	0
Csad	Csad	0	-0.377524	0.084	0.283	0
Lrig2	Lrig2	0	-0.377621	0.064	0.196	0
Ttc39c	Ttc39c	0	-0.377696	0.054	0.186	0
Gxylt1	Gxylt1	0	-0.377722	0.043	0.17	0
Ggnbp2	Ggnbp2	0	-0.377772	0.156	0.399	0
Phf20	Phf20	0	-0.377835	0.092	0.267	0
Rock2	Rock2	0	-0.378099	0.203	0.488	0
Ubap2	Ubap2	0	-0.378324	0.059	0.209	0
Lrp2	Lrp2	0	-0.378406	0.868	0.963	0
Rnd3	Rnd3	0	-0.378547	0.068	0.218	0
Slain2	Slain2	0	-0.378706	0.075	0.234	0
Mia2	Mia2	0	-0.378825	0.19	0.471	0
Creb1	Creb1	0	-0.379833	0.048	0.179	0
Hnrnph1	Hnrnph1	0	-0.379859	0.081	0.246	0
Dcaf1	Dcaf1	0	-0.380115	0.056	0.207	0
Styxl1	Styxl1	0	-0.380196	0.05	0.179	0
Spata22	Spata22	0	-0.380205	0.022	0.106	0
[truncated: 1,458 more rows]

## Sheet: LOH
	LOH__gene	p_val	avg_log2FC	pct.Obese	Pct.Lean	p_val_adj
Spp1	Spp1	0	3.35193	0.66	0.182	0
Clu	Clu	8.30535e-242	2.62016	0.259	0.057	2.10948e-237
AABR07000398.1	AABR07000398.1	0	2.28029	0.873	0.687	0
Mt-atp6	Mt-atp6	4.98909e-198	2.07007	0.391	0.148	1.26718e-193
Cp	Cp	3.75851e-208	1.99316	0.223	0.047	9.54625e-204
Mt-co3	Mt-co3	5.65941e-290	1.96712	0.432	0.132	1.43743e-285
Pck1	Pck1	2.44919e-257	1.86689	0.442	0.174	6.22071e-253
Kng1	Kng1	6.5242e-167	1.7815	0.132	0.017	1.65708e-162
Mt-atp8	Mt-atp8	2.69003e-198	1.71333	0.531	0.31	6.83241e-194
Mt-nd2	Mt-nd2	1.05355e-152	1.69364	0.414	0.197	2.67592e-148
Enox1	Enox1	3.08189e-213	1.63654	0.472	0.201	7.82771e-209
Slc4a4	Slc4a4	6.85401e-167	1.60978	0.412	0.201	1.74085e-162
Slc8a1	Slc8a1	4.3875e-131	1.60269	0.393	0.211	1.11438e-126
Mt-co1	Mt-co1	4.63502e-221	1.58611	0.417	0.146	1.17725e-216
Slc34a1	Slc34a1	4.91367e-203	1.58566	0.287	0.077	1.24802e-198
Ctsl	Ctsl	4.88314e-61	1.57256	0.277	0.168	1.24027e-56
Slc12a3	Slc12a3	9.25865e-117	1.54241	0.288	0.124	2.35161e-112
Mt-nd4	Mt-nd4	5.51647e-78	1.54168	0.402	0.249	1.40113e-73
Gpx3	Gpx3	1.78771e-70	1.53263	0.501	0.407	4.54062e-66
Ctsd	Ctsd	7.81423e-108	1.52475	0.276	0.126	1.98474e-103
Mt-nd1	Mt-nd1	1.78447e-141	1.51278	0.314	0.121	4.53237e-137
Ifitm10	Ifitm10	4.43221e-220	1.34609	0.112	0.005	1.12574e-215
Slc13a1	Slc13a1	5.33107e-104	1.31213	0.282	0.129	1.35404e-99
Mt-nd6	Mt-nd6	1.25814e-60	1.28528	0.197	0.095	3.19555e-56
Pde10a	Pde10a	1.95401e-115	1.28309	0.187	0.057	4.96298e-111
Ndrg1	Ndrg1	2.21973e-103	1.23832	0.429	0.271	5.63789e-99
Cd63	Cd63	2.68617e-35	1.2379	0.381	0.324	6.8226e-31
Mt-co2	Mt-co2	9.42068e-114	1.2372	0.284	0.111	2.39276e-109
Mt-cyb	Mt-cyb	1.33415e-60	1.22234	0.308	0.174	3.38861e-56
Robo2	Robo2	1.73565e-101	1.22111	0.246	0.098	4.40837e-97
Mt-nd5	Mt-nd5	2.99702e-54	1.21129	0.438	0.35	7.61214e-50
Gpx1	Gpx1	1.08285e-72	1.20954	0.222	0.106	2.75033e-68
Cyp2c23	Cyp2c23	1.13277e-52	1.20636	0.305	0.203	2.87713e-48
Tmem52b	Tmem52b	1.76291e-92	1.19575	0.346	0.186	4.47763e-88
Dcdc2	Dcdc2	5.29606e-73	1.18408	0.291	0.164	1.34515e-68
Ctsb	Ctsb	5.98845e-54	1.16851	0.257	0.155	1.52101e-49
Lgmn	Lgmn	1.49945e-54	1.14879	0.255	0.151	3.80844e-50
Itprid2	Itprid2	5.04548e-79	1.12696	0.399	0.265	1.2815e-74
Igfbp5	Igfbp5	2.82516e-35	1.12203	0.543	0.511	7.17564e-31
Tmsb4x	Tmsb4x	8.6907e-43	1.08485	0.215	0.128	2.20735e-38
Spink1l	Spink1l	5.98214e-69	1.08121	0.129	0.043	1.5194e-64
Col4a1	Col4a1	8.65662e-46	1.06279	0.23	0.134	2.1987e-41
Tsc22d1	Tsc22d1	2.35269e-63	1.05586	0.352	0.234	5.9756e-59
Mt-nd3	Mt-nd3	6.02305e-44	1.04754	0.131	0.057	1.52979e-39
Slc22a6	Slc22a6	4.34663e-63	1.04451	0.168	0.071	1.104e-58
Tpm1	Tpm1	4.74142e-27	1.03017	0.399	0.333	1.20427e-22
Slc9a9	Slc9a9	4.53409e-35	1.02938	0.153	0.081	1.15161e-30
Cyp24a1	Cyp24a1	5.72383e-168	1.02264	0.118	0.012	1.4538e-163
Rpl41	Rpl41	1.96923e-17	1.00929	0.354	0.326	5.00164e-13
Mt1	Mt1	1.70764e-20	1.00824	0.242	0.19	4.33722e-16
Pappa1	Pappa1	2.35833e-69	1.00497	0.324	0.192	5.98991e-65
B2m	B2m	5.59943e-20	0.99702	0.292	0.246	1.4222e-15
Apoe	Apoe	2.63356e-39	0.996151	0.118	0.052	6.68899e-35
Rerg	Rerg	2.06276e-64	0.989131	0.104	0.03	5.23921e-60
Rplp1	Rplp1	1.25239e-22	0.969897	0.308	0.257	3.18094e-18
Aldob	Aldob	6.06696e-34	0.954528	0.516	0.497	1.54095e-29
Mt-nd4l	Mt-nd4l	5.21902e-14	0.934537	0.33	0.308	1.32558e-09
Gatm	Gatm	3.62913e-22	0.911051	0.197	0.138	9.21763e-18
Rimbp2	Rimbp2	2.81742e-88	0.908987	0.112	0.026	7.15597e-84
Kctd1	Kctd1	3.19209e-19	0.906344	0.497	0.508	8.1076e-15
Calb1	Calb1	1.08577e-54	0.902034	0.164	0.073	2.75774e-50
LOC100364435	LOC100364435	5.35814e-38	0.88869	0.124	0.057	1.36091e-33
Slc5a12	Slc5a12	5.42668e-62	0.88381	0.131	0.047	1.37832e-57
Stk32a	Stk32a	1.04447e-56	0.877485	0.164	0.071	2.65286e-52
Wfdc2	Wfdc2	1.16615e-19	0.847851	0.199	0.145	2.9619e-15
AABR07015057.1	AABR07015057.1	7.66103e-45	0.84538	0.136	0.059	1.94583e-40
Iqgap2	Iqgap2	9.88887e-38	0.840974	0.223	0.138	2.51167e-33
Pth1r	Pth1r	1.88596e-37	0.831725	0.24	0.152	4.79016e-33
Ctsa	Ctsa	2.02804e-18	0.827173	0.17	0.119	5.15103e-14
AC134204.1	AC134204.1	4.44493e-62	0.826706	0.123	0.041	1.12897e-57
Car15	Car15	2.7346e-59	0.826642	0.112	0.037	6.94561e-55
Maml2	Maml2	1.2762e-44	0.823607	0.536	0.478	3.24141e-40
Cubn	Cubn	4.70866e-42	0.816942	0.194	0.105	1.19595e-37
RT1-A1	RT1-A1	2.41189e-09	0.79828	0.23	0.205	6.12597e-05
Cald1	Cald1	1.67248e-21	0.793334	0.224	0.156	4.24792e-17
Cltrn	Cltrn	0.000631556	0.789425	0.22	0.217	1
Nfkbiz	Nfkbiz	1.82521e-34	0.788767	0.121	0.058	4.63586e-30
G6pc	G6pc	2.27527e-21	0.785942	0.168	0.111	5.77896e-17
Fam189a1	Fam189a1	3.41176e-40	0.785082	0.156	0.077	8.66552e-36
Cd74	Cd74	1.55259e-12	0.782274	0.16	0.121	3.94341e-08
Psap	Psap	1.26101e-14	0.781747	0.223	0.182	3.20284e-10
Umod	Umod	2.96737e-06	0.768587	0.555	0.784	0.0753683
Actb	Actb	4.21134e-17	0.76011	0.261	0.216	1.06964e-12
Atp2b4	Atp2b4	1.01341e-44	0.759799	0.148	0.068	2.57395e-40
Napsa	Napsa	5.3681e-16	0.75714	0.16	0.113	1.36344e-11
Rpl37	Rpl37	1.14711e-10	0.754566	0.132	0.098	2.91353e-06
Defb1	Defb1	3.83896e-15	0.753991	0.329	0.297	9.75058e-11
Sult1c2a	Sult1c2a	2.36103e-43	0.752332	0.239	0.138	5.99679e-39
Itga1	Itga1	9.95856e-47	0.751513	0.561	0.513	2.52938e-42
Klhl29	Klhl29	2.08464e-12	0.747301	0.218	0.173	5.29477e-08
Fut9	Fut9	8.00426e-07	0.742829	0.192	0.159	0.02033
Cdh6	Cdh6	2.61054e-22	0.738404	0.107	0.057	6.63052e-18
AC125248.1	AC125248.1	2.83769e-57	0.73697	0.113	0.038	7.20744e-53
Ftl1	Ftl1	0.0181271	0.733939	0.233	0.246	1
Tnik	Tnik	1.26935e-36	0.733592	0.1	0.041	3.22402e-32
Klk1.2	Klk1.2	3.09538e-05	0.728689	0.17	0.151	0.786195
Agxt2	Agxt2	1.66516e-15	0.727794	0.201	0.152	4.22935e-11
Vdr	Vdr	4.13814e-22	0.723113	0.208	0.148	1.05105e-17
Ccl28	Ccl28	4.69113e-53	0.718144	0.109	0.038	1.1915e-48
Scpep1	Scpep1	2.80995e-19	0.717446	0.146	0.095	7.13699e-15
Actn1	Actn1	5.74077e-06	0.71503	0.18	0.159	0.14581
LOC108352650	LOC108352650	0.0450152	0.714725	0.254	0.272	1
Snx29	Snx29	2.97841e-10	0.714585	0.364	0.362	7.56487e-06
Rpl37a	Rpl37a	0.000228032	0.711502	0.239	0.237	1
Meis2	Meis2	1.56e-14	0.703536	0.152	0.106	3.96226e-10
Akap2	Akap2	8.19798e-25	0.702814	0.182	0.118	2.0822e-20
Pde4d	Pde4d	2.92041e-81	0.700612	0.729	0.648	7.41755e-77
LOC685963	LOC685963	2.27059e-11	0.700448	0.143	0.106	5.76708e-07
Boc	Boc	1.06679e-32	0.694912	0.179	0.103	2.70954e-28
Cyp4a2	Cyp4a2	1.29404e-15	0.692525	0.529	0.501	3.28674e-11
Rps28	Rps28	0.0554405	0.687405	0.165	0.169	1
Rpsa	Rpsa	4.14482e-07	0.684366	0.253	0.238	0.0105274
Ctsh	Ctsh	2.54686e-11	0.683893	0.18	0.142	6.46876e-07
Slit2	Slit2	2.29735e-57	0.677185	0.621	0.51	5.83505e-53
LOC108351137.1	LOC108351137.1	9.78377e-07	0.674161	0.121	0.098	0.0248498
LOC501233	LOC501233	9.70181e-06	0.670532	0.179	0.161	0.246416
Ccn2	Ccn2	0.969469	0.666887	0.108	0.115	1
Fth1	Fth1	0.522802	0.666527	0.389	0.464	1
AABR07071697.1	AABR07071697.1	1.0916e-16	0.659725	0.23	0.176	2.77255e-12
Acsl4	Acsl4	9.92602e-09	0.659651	0.217	0.191	0.000252111
Cttnbp2	Cttnbp2	2.48894e-28	0.659084	0.107	0.052	6.32166e-24
Lhfpl6	Lhfpl6	1.55035e-10	0.656704	0.108	0.073	3.93772e-06
Kcnk5	Kcnk5	7.35055e-13	0.648991	0.131	0.091	1.86697e-08
Rps2	Rps2	0.000747713	0.648763	0.197	0.192	1
Clec2g	Clec2g	4.48514e-28	0.648754	0.251	0.174	1.13918e-23
Arnt2	Arnt2	1.31301e-13	0.643925	0.566	0.606	3.33491e-09
Zeb2	Zeb2	1.65859e-14	0.641448	0.142	0.097	4.21266e-10
Rps27	Rps27	0.0102772	0.637226	0.174	0.171	1
Rps7	Rps7	3.29906e-05	0.633979	0.183	0.167	0.837927
Cadps2	Cadps2	1.06707e-23	0.629833	0.255	0.185	2.71026e-19
Gabarapl1	Gabarapl1	2.3511e-12	0.629047	0.293	0.265	5.97155e-08
Cwh43	Cwh43	9.48029e-26	0.627124	0.156	0.092	2.4079e-21
Cdk14	Cdk14	4.43391e-20	0.626796	0.39	0.342	1.12617e-15
Srgap1	Srgap1	3.28041e-23	0.625819	0.179	0.116	8.33192e-19
Itpr3	Itpr3	1.56228e-16	0.623589	0.177	0.128	3.96804e-12
Slc7a7	Slc7a7	2.24965e-08	0.61959	0.156	0.126	0.000571389
Atp1b1	Atp1b1	6.05648e-63	0.618091	0.886	0.93	1.53828e-58
Ass1	Ass1	1.03556e-08	0.617552	0.147	0.117	0.000263022
Atp5f1e	Atp5f1e	0.0053363	0.614663	0.216	0.217	1
Fuca1	Fuca1	1.38725e-15	0.612256	0.131	0.086	3.52349e-11
Bach2	Bach2	6.72779e-12	0.610782	0.149	0.109	1.70879e-07
Sh3d19	Sh3d19	1.34402e-13	0.602906	0.201	0.156	3.41368e-09
Rpl27a	Rpl27a	0.0353447	0.599308	0.19	0.193	1
Niban1	Niban1	6.016e-40	0.597043	0.178	0.09	1.528e-35
Rpl23	Rpl23	0.343509	0.596875	0.167	0.177	1
Osmr	Osmr	1.84033e-07	0.595395	0.144	0.116	0.00467425
Lrp2	Lrp2	3.64073e-17	0.595149	0.43	0.391	9.24709e-13
Sh3rf1	Sh3rf1	7.88397e-18	0.593822	0.582	0.626	2.00245e-13
Dstn	Dstn	4.51057e-09	0.589815	0.249	0.225	0.000114564
Prkca	Prkca	1.73923e-07	0.589225	0.278	0.258	0.00441746
Slc13a3	Slc13a3	7.95932e-13	0.589142	0.111	0.073	2.02159e-08
Rai14	Rai14	4.62312e-08	0.580346	0.182	0.153	0.00117423
Nabp1	Nabp1	2.93426e-18	0.580014	0.106	0.062	7.45272e-14
Rpl35	Rpl35	0.0130616	0.579125	0.231	0.24	1
Med12l	Med12l	1.9652e-21	0.577621	0.112	0.062	4.99141e-17
Rps8	Rps8	0.234801	0.577327	0.251	0.279	1
Akr1a1	Akr1a1	0.0491866	0.576654	0.18	0.185	1
Dpyd	Dpyd	1.8489e-19	0.576535	0.137	0.084	4.69601e-15
Bnc2	Bnc2	4.74196e-08	0.574574	0.228	0.199	0.00120441
Slc7a8	Slc7a8	5.32126e-21	0.569849	0.117	0.066	1.35155e-16
Lamp1	Lamp1	0.00105656	0.567004	0.269	0.278	1
Itgb1	Itgb1	1.23419e-05	0.566673	0.308	0.317	0.313473
Rrbp1	Rrbp1	6.60874e-14	0.564053	0.28	0.243	1.67855e-09
S100a11	S100a11	8.63035e-12	0.563478	0.109	0.073	2.19202e-07
Rpl19	Rpl19	0.23262	0.561905	0.197	0.212	1
Atxn1	Atxn1	9.95368e-13	0.55921	0.385	0.367	2.52814e-08
Eif4g2	Eif4g2	3.35347e-05	0.559013	0.334	0.346	0.851747
Dap	Dap	1.21303e-07	0.558302	0.187	0.16	0.00308097
Pdzk1ip1	Pdzk1ip1	0.000469338	0.558123	0.143	0.128	1
Parp14	Parp14	2.08135e-15	0.55611	0.119	0.076	5.28642e-11
Slc27a2	Slc27a2	3.75977e-12	0.55482	0.147	0.106	9.54943e-08
Caprin1	Caprin1	2.12891e-12	0.554081	0.363	0.347	5.40721e-08
Setd7	Setd7	5.29025e-17	0.553919	0.166	0.115	1.34367e-12
Rps15a	Rps15a	0.031035	0.553533	0.133	0.128	1
Mt2A	Mt2A	0.000665887	0.550158	0.317	0.326	1
Acsm2	Acsm2	1.21891e-11	0.548576	0.196	0.153	3.09592e-07
Tpt1	Tpt1	0.620971	0.548425	0.258	0.309	1
Pde9a	Pde9a	3.9739e-13	0.548381	0.171	0.127	1.00933e-08
Sec14l1	Sec14l1	3.14624e-06	0.548302	0.238	0.224	0.0799112
Wnk1	Wnk1	2.58109e-56	0.542763	0.647	0.552	6.55571e-52
Dpp4	Dpp4	9.97336e-07	0.542599	0.247	0.226	0.0253313
AABR07004221.2	AABR07004221.2	6.8232e-15	0.542543	0.109	0.068	1.73303e-10
Rps21	Rps21	4.66374e-07	0.535043	0.106	0.08	0.0118454
Pdzrn3	Pdzrn3	1.26463e-12	0.532876	0.166	0.12	3.21204e-08
Atp6v1b1	Atp6v1b1	1.45892e-14	0.530541	0.185	0.136	3.70551e-10
LOC100361854	LOC100361854	0.00176489	0.529737	0.128	0.115	1
Hdac9	Hdac9	8.34767e-13	0.529	0.126	0.086	2.12022e-08
Rplp0	Rplp0	0.170583	0.527622	0.245	0.267	1
Lyn	Lyn	2.1587e-11	0.527146	0.269	0.234	5.48289e-07
Rpl18a	Rpl18a	0.00010675	0.52698	0.139	0.122	1
Rpl11	Rpl11	0.655865	0.526899	0.14	0.158	1
Hsp90b1	Hsp90b1	0.00564675	0.522637	0.277	0.291	1
Sord	Sord	3.67382e-07	0.522237	0.118	0.091	0.00933114
Rpl13	Rpl13	0.0454833	0.521682	0.177	0.179	1
Pigr	Pigr	5.5158e-08	0.519874	0.131	0.102	0.00140096
Ppib	Ppib	0.0003229	0.519275	0.14	0.125	1
Itga6	Itga6	4.54936e-14	0.516789	0.225	0.176	1.15549e-09
Apcdd1l	Apcdd1l	6.07242e-15	0.515136	0.177	0.123	1.54233e-10
Cst3	Cst3	0.00493975	0.514856	0.131	0.121	1
Rps12	Rps12	0.0751153	0.513278	0.176	0.179	1
Sfxn1	Sfxn1	1.02599e-11	0.512543	0.106	0.07	2.60591e-07
Zfp704	Zfp704	3.69322e-08	0.510025	0.206	0.177	0.000938042
Serf2	Serf2	0.062545	0.506953	0.167	0.168	1
Sulf2	Sulf2	1.24694e-07	0.505585	0.211	0.187	0.00316711
Myof	Myof	2.51848e-10	0.505293	0.516	0.538	6.39669e-06
Anxa1	Anxa1	0.0121993	0.504915	0.19	0.184	1
Dab2	Dab2	5.95989e-09	0.501731	0.137	0.105	0.000151375
Cacna2d3	Cacna2d3	6.13766e-05	0.500587	0.128	0.106	1
Myl12a	Myl12a	1.08919e-08	0.500221	0.103	0.074	0.000276643
Casr	Casr	1.73536e-16	0.496703	0.358	0.3	4.40765e-12
LOC687780	LOC687780	0.871079	0.496308	0.202	0.226	1
Nap1l1	Nap1l1	1.98553e-06	0.496095	0.128	0.104	0.0504306
Rps16	Rps16	0.144991	0.494954	0.199	0.21	1
Rps13	Rps13	0.000456342	0.489786	0.103	0.086	1
Rpl36	Rpl36	0.182524	0.488085	0.157	0.162	1
Rpl31	Rpl31	1.06115e-06	0.486666	0.114	0.089	0.0269521
Epcam	Epcam	0.00369275	0.483998	0.284	0.371	1
Trpc3	Trpc3	5.14417e-22	0.48398	0.103	0.054	1.30657e-17
Slc6a6	Slc6a6	1.28439e-06	0.481294	0.159	0.127	0.0326222
Spats2l	Spats2l	1.30747e-11	0.481077	0.134	0.095	3.32084e-07
Sgms1	Sgms1	7.26615e-06	0.480077	0.357	0.365	0.184553
Rpl5	Rpl5	0.0480051	0.472974	0.139	0.136	1
Hnf4a	Hnf4a	1.19371e-10	0.472913	0.128	0.09	3.03191e-06
Comt	Comt	0.00498627	0.472175	0.206	0.203	1
Rps3a	Rps3a	0.939592	0.47164	0.147	0.162	1
Rab11fip3	Rab11fip3	0.0732124	0.46881	0.182	0.185	1
Pebp1	Pebp1	0.517516	0.467186	0.17	0.184	1
Cacna1a	Cacna1a	9.2658e-06	0.464394	0.1	0.077	0.235342
Rack1	Rack1	0.0033121	0.464024	0.129	0.117	1
Rsrp1	Rsrp1	2.55252e-08	0.463413	0.298	0.28	0.000648314
Rps9	Rps9	0.466253	0.462369	0.126	0.132	1
AABR07035916.1	AABR07035916.1	8.21898e-10	0.462009	0.166	0.126	2.08754e-05
Atp5if1	Atp5if1	0.29287	0.461667	0.163	0.17	1
Kif12	Kif12	1.07923e-10	0.461066	0.109	0.075	2.74115e-06
Rps23	Rps23	0.490623	0.460988	0.147	0.156	1
Pgrmc1	Pgrmc1	0.0559976	0.459512	0.155	0.154	1
Etnk1	Etnk1	8.46183e-14	0.457465	0.664	0.735	2.14922e-09
Tmem178a	Tmem178a	1.56217e-09	0.456303	0.171	0.133	3.96775e-05
Igsf11	Igsf11	2.85116e-05	0.454195	0.125	0.103	0.724165
Rps24	Rps24	0.500649	0.448456	0.151	0.16	1
Bsg	Bsg	8.06937e-05	0.447139	0.245	0.332	1
Hsp90ab1	Hsp90ab1	3.32239e-08	0.446301	0.523	0.566	0.000843854
AABR07065438.1	AABR07065438.1	0.0166785	0.445372	0.115	0.106	1
Rps27a.1	Rps27a.1	0.911393	0.44443	0.144	0.157	1
Kat14	Kat14	0.000111426	0.441664	0.251	0.245	1
Atp6v0c	Atp6v0c	0.713775	0.440914	0.197	0.219	1
Rpl7	Rpl7	0.392014	0.44033	0.174	0.201	1
Rpl34	Rpl34	0.804169	0.439194	0.137	0.152	1
Pfn1	Pfn1	0.001567	0.438817	0.104	0.089	1
Ahnak	Ahnak	0.0193565	0.437864	0.217	0.218	1
Ddah1	Ddah1	0.0181573	0.437768	0.298	0.319	1
Gba3	Gba3	0.061195	0.437728	0.15	0.148	1
Cox8a	Cox8a	1.91206e-06	0.43758	0.213	0.298	0.0485644
Cd99	Cd99	0.0260038	0.437364	0.126	0.119	1
Myl12b	Myl12b	0.0185748	0.436954	0.169	0.164	1
Sh3pxd2a	Sh3pxd2a	5.53519e-11	0.436585	0.103	0.069	1.40588e-06
Cldn16	Cldn16	5.00745e-08	0.435992	0.193	0.161	0.00127184
LOC108348144	LOC108348144	0.121458	0.434887	0.106	0.102	1
Calr	Calr	0.794496	0.434287	0.204	0.235	1
Nebl	Nebl	2.2103e-08	0.433827	0.119	0.087	0.000561393
LOC100360449	LOC100360449	0.620012	0.433594	0.181	0.205	1
Uqcr10	Uqcr10	0.594838	0.432195	0.137	0.153	1
Srrm2	Srrm2	0.013011	0.432072	0.453	0.508	1
AABR07040864.1	AABR07040864.1	0.885788	0.431541	0.128	0.139	1
Cox6c	Cox6c	0.0019483	0.430081	0.216	0.281	1
Rps18	Rps18	0.0767799	0.429987	0.171	0.209	1
Rpl3	Rpl3	0.408755	0.428194	0.172	0.185	1
RGD1308706	RGD1308706	0.000222553	0.428139	0.237	0.228	1
Rpl15	Rpl15	0.039585	0.428121	0.117	0.11	1
Dab2ip	Dab2ip	0.00214015	0.427996	0.181	0.171	1
Hspa5	Hspa5	0.567823	0.427882	0.273	0.305	1
Rps17	Rps17	0.215306	0.427564	0.129	0.13	1
LOC100360057	LOC100360057	0.412937	0.421851	0.132	0.137	1
Flot2	Flot2	0.000386177	0.419913	0.184	0.171	1
Rbbp8	Rbbp8	9.68469e-05	0.419322	0.166	0.148	1
Rgl1	Rgl1	0.000427634	0.418966	0.128	0.11	1
Rps11	Rps11	0.955394	0.418855	0.118	0.128	1
Trpm7	Trpm7	0.000189263	0.418323	0.453	0.497	1
Pah	Pah	0.00800451	0.418066	0.135	0.124	1
Ier3	Ier3	0.000590005	0.418034	0.135	0.119	1
Grina	Grina	0.100444	0.416535	0.109	0.104	1
Csrp1	Csrp1	0.0141724	0.416512	0.153	0.146	1
Dnm3	Dnm3	0.00295387	0.414411	0.124	0.109	1
Nme2	Nme2	0.215178	0.41378	0.156	0.183	1
Rps3	Rps3	0.578035	0.412026	0.119	0.133	1
Dock5	Dock5	0.00196785	0.410243	0.166	0.154	1
Rpl28	Rpl28	0.97152	0.410146	0.114	0.122	1
Myl6	Myl6	0.688953	0.410095	0.267	0.313	1
Cd81	Cd81	0.00979359	0.407871	0.101	0.09	1
Aldoa	Aldoa	0.843658	0.407732	0.197	0.22	1
Atp1a1	Atp1a1	0.000142173	0.403565	0.827	0.903	1
Sdc4	Sdc4	0.0535094	0.40278	0.328	0.361	1
Kdm5d	Kdm5d	0.194182	0.401543	0.187	0.195	1
Rpl26	Rpl26	0.00209113	0.399971	0.106	0.092	1
Cltc	Cltc	0.315834	0.399915	0.24	0.263	1
Pdia6	Pdia6	0.000336518	0.398691	0.1	0.083	1
Ttc28	Ttc28	1.45484e-09	0.398424	0.101	0.069	3.69514e-05
Gsta1	Gsta1	0.00119781	0.394103	0.171	0.222	1
Hint1	Hint1	0.250561	0.391387	0.145	0.17	1
Reep5	Reep5	0.0185006	0.389987	0.209	0.207	1
Atp6v0d2	Atp6v0d2	8.62391e-06	0.388405	0.131	0.106	0.219039
Atp5mf	Atp5mf	0.257525	0.388106	0.134	0.155	1
Ddr1	Ddr1	0.000620417	0.388059	0.121	0.105	1
Cd9	Cd9	0.0807701	0.387412	0.127	0.123	1
Rpl17	Rpl17	0.986864	0.386934	0.129	0.14	1
Canx	Canx	0.917402	0.385275	0.357	0.419	1
Rogdi	Rogdi	1.59365e-05	0.385224	0.129	0.106	0.404771
Lpin2	Lpin2	0.0372675	0.383027	0.147	0.143	1
Abcg3l3	Abcg3l3	0.00012071	0.380801	0.123	0.103	1
Nox4	Nox4	0.0176129	0.380193	0.171	0.164	1
Filip1l	Filip1l	2.65895e-07	0.379622	0.111	0.083	0.00675346
Msn	Msn	0.198579	0.379128	0.114	0.113	1
Cmtm8	Cmtm8	0.00612776	0.378886	0.154	0.144	1
Atp5me	Atp5me	0.0615891	0.378546	0.201	0.242	1
Rhobtb1	Rhobtb1	0.0763583	0.378427	0.142	0.139	1
Tpm3	Tpm3	0.00129268	0.378019	0.104	0.089	1
Fbp1	Fbp1	0.437771	0.377555	0.132	0.15	1
AABR07035218.1	AABR07035218.1	5.3754e-05	0.376508	0.111	0.09	1
Gsta5	Gsta5	0.685179	0.376354	0.129	0.143	1
Tln1	Tln1	0.633687	0.376106	0.188	0.204	1
Sh3bp2	Sh3bp2	5.21245e-06	0.375379	0.103	0.079	0.132391
Rexo5	Rexo5	1.28604e-09	0.374004	0.101	0.068	3.26641e-05
Plcb4	Plcb4	1.87839e-05	0.373436	0.147	0.122	0.477093
Adgrg1	Adgrg1	0.0583158	0.369514	0.315	0.345	1
Hecw2	Hecw2	1.78174e-07	0.369121	0.148	0.116	0.00452543
Cox7b	Cox7b	0.0979334	0.368646	0.259	0.312	1
Rpl10	Rpl10	0.385836	0.368354	0.131	0.15	1
Rpl23a	Rpl23a	0.3193	0.368148	0.102	0.102	1
Ostf1	Ostf1	0.00472568	0.36743	0.161	0.152	1
Cox7c	Cox7c	1.72338e-06	0.367021	0.239	0.33	0.0437721
Tox	Tox	0.00804185	0.366867	0.153	0.142	1
Atp2b2	Atp2b2	0.0501237	0.366465	0.182	0.181	1
Folr1	Folr1	0.120067	0.366393	0.108	0.128	1
Inpp4b	Inpp4b	0.000737064	0.365737	0.128	0.112	1
Glyat	Glyat	0.63618	0.36522	0.203	0.22	1
Atp6v0b	Atp6v0b	0.0180272	0.363954	0.159	0.153	1
Tmed10	Tmed10	0.0222758	0.362073	0.145	0.138	1
Pdzd2	Pdzd2	0.0349647	0.361297	0.144	0.137	1
Sash1	Sash1	0.815655	0.361074	0.17	0.189	1
Sema5a	Sema5a	0.00703112	0.360975	0.239	0.226	1
Ndufa4	Ndufa4	9.52474e-07	0.360799	0.281	0.39	0.0241919
Epb41	Epb41	0.115411	0.358535	0.399	0.498	1
Gabarap	Gabarap	0.248581	0.358505	0.118	0.118	1
Nt5e	Nt5e	0.00143147	0.358499	0.133	0.117	1
Tmed2	Tmed2	0.258043	0.357576	0.11	0.11	1
Pdzk1	Pdzk1	0.157057	0.35614	0.101	0.097	1
Atp5po	Atp5po	0.044903	0.355648	0.223	0.273	1
Rpl29	Rpl29	0.44963	0.355565	0.131	0.148	1
Lamp2	Lamp2	0.512631	0.353701	0.178	0.19	1
Fkbp5	Fkbp5	0.0869005	0.353514	0.128	0.125	1
Itgb6	Itgb6	0.00155555	0.352982	0.303	0.305	1
Rpl14	Rpl14	0.0586445	0.352129	0.163	0.196	1
Dync1h1	Dync1h1	0.654409	0.350217	0.181	0.196	1
Nrg1	Nrg1	0.327823	0.349924	0.184	0.212	1
Clstn1	Clstn1	0.184523	0.348055	0.148	0.149	1
Akap12	Akap12	0.739633	0.346255	0.12	0.127	1
Gdi2	Gdi2	0.913395	0.345614	0.12	0.129	1
Scly	Scly	0.0975423	0.344689	0.182	0.22	1
Cpne8	Cpne8	0.124763	0.344209	0.144	0.143	1
Ckmt1	Ckmt1	0.00538181	0.343718	0.118	0.105	1
Klhl3	Klhl3	0.636549	0.343134	0.198	0.213	1
Plxnb2	Plxnb2	0.0819434	0.342458	0.115	0.11	1
Pabpc1	Pabpc1	0.0554988	0.341818	0.122	0.116	1
Elob	Elob	0.867923	0.341717	0.102	0.11	1
AABR07001233.1	AABR07001233.1	8.4969e-08	0.340513	0.11	0.081	0.00215813
AC141489.1	AC141489.1	0.0520172	0.339939	0.092	0.112	1
Rpl24	Rpl24	0.103223	0.339598	0.124	0.147	1
Mgmt	Mgmt	0.0264118	0.339186	0.114	0.105	1
Rpn1	Rpn1	0.173923	0.338994	0.114	0.112	1
Prss23	Prss23	0.599617	0.338705	0.116	0.12	1
Plscr1	Plscr1	0.00237466	0.33817	0.284	0.286	1
Vcp	Vcp	0.232571	0.337994	0.168	0.198	1
Laptm4a	Laptm4a	0.743996	0.337971	0.192	0.216	1
Sh3tc2	Sh3tc2	5.81492e-06	0.337419	0.105	0.08	0.147693
Cbx3	Cbx3	0.031001	0.336853	0.21	0.212	1
Mal	Mal	0.493119	0.335985	0.271	0.32	1
Atp5mg	Atp5mg	0.000179273	0.334618	0.207	0.274	1
Morf4l1	Morf4l1	0.208923	0.333689	0.21	0.222	1
Epb41l4b	Epb41l4b	0.0220881	0.333588	0.158	0.151	1
Prdx1	Prdx1	0.0169434	0.331514	0.176	0.218	1
Lactb	Lactb	0.00234717	0.330454	0.121	0.107	1
Got2	Got2	0.638634	0.327572	0.164	0.186	1
Pdia3	Pdia3	0.527794	0.326802	0.279	0.309	1
Gpm6a	Gpm6a	2.43469e-07	0.326013	0.381	0.359	0.00618387
Sptbn1	Sptbn1	0.00717209	0.325896	0.535	0.616	1
Mtus1	Mtus1	0.123022	0.325166	0.157	0.156	1
Lpp	Lpp	0.0504859	0.323636	0.436	0.495	1
Igf2r	Igf2r	0.347798	0.323017	0.165	0.171	1
Rps5	Rps5	0.00570621	0.322983	0.101	0.13	1
Efemp1	Efemp1	0.00598263	0.322734	0.126	0.113	1
Pgk1	Pgk1	0.326336	0.321575	0.133	0.152	1
Erp29	Erp29	0.151555	0.321535	0.114	0.111	1
Ankrd11	Ankrd11	0.0970909	0.320678	0.204	0.247	1
Npm1	Npm1	0.977563	0.320065	0.103	0.11	1
Ywhab	Ywhab	0.0443407	0.319806	0.103	0.095	1
Ppa1	Ppa1	0.151605	0.319539	0.129	0.127	1
Klf6	Klf6	0.190154	0.319332	0.114	0.133	1
Pmepa1	Pmepa1	0.74798	0.317653	0.284	0.327	1
Ncl	Ncl	0.152101	0.316098	0.156	0.184	1
Aig1	Aig1	0.0175261	0.315782	0.11	0.099	1
Vcl	Vcl	0.00445455	0.314908	0.126	0.16	1
Pld1	Pld1	0.251323	0.314883	0.192	0.198	1
Uqcrb.1	Uqcrb.1	0.00496861	0.313286	0.118	0.151	1
Tmem213	Tmem213	0.442406	0.31269	0.195	0.208	1
Aurkaip1	Aurkaip1	0.361167	0.312275	0.296	0.326	1
Bhmt2	Bhmt2	0.886041	0.311293	0.103	0.109	1
Kalrn	Kalrn	0.209315	0.311019	0.266	0.319	1
Sgcd	Sgcd	3.10566e-07	0.310423	0.151	0.117	0.00788808
Cox6a1	Cox6a1	0.000237434	0.310165	0.148	0.198	1
Krt7	Krt7	0.294435	0.309859	0.164	0.169	1
Col18a1	Col18a1	0.411434	0.309436	0.259	0.272	1
Mgst1	Mgst1	0.678433	0.307747	0.093	0.102	1
Ube2e2	Ube2e2	0.0108935	0.305659	0.11	0.098	1
Samd4a	Samd4a	0.000218118	0.305436	0.257	0.33	1
Arl6ip1	Arl6ip1	0.900312	0.305146	0.093	0.1	1
Rpl27	Rpl27	0.0410551	0.305121	0.112	0.137	1
Myh9l1	Myh9l1	0.606216	0.30394	0.199	0.224	1
Gpx4	Gpx4	0.0193881	0.300339	0.117	0.146	1
Pgam1	Pgam1	0.630019	0.300319	0.105	0.115	1
Nav2	Nav2	0.100557	0.299961	0.435	0.489	1
Mid1	Mid1	0.140312	0.299907	0.188	0.189	1
F11r	F11r	0.0498822	0.298857	0.109	0.101	1
Tnfaip8	Tnfaip8	0.836441	0.29773	0.144	0.153	1
Pam	Pam	0.172626	0.297713	0.142	0.141	1
Rps20	Rps20	0.470154	0.297172	0.115	0.129	1
Luc7l3	Luc7l3	0.642246	0.295817	0.356	0.41	1
Ndufa13	Ndufa13	0.00211058	0.295611	0.138	0.179	1
Sema4a	Sema4a	0.549055	0.293637	0.18	0.204	1
Rps15	Rps15	0.00050658	0.292998	0.102	0.138	1
Srsf7	Srsf7	0.252767	0.292527	0.186	0.19	1
Plxna4	Plxna4	0.237162	0.29221	0.125	0.142	1
Arhgef10	Arhgef10	0.323991	0.292145	0.122	0.123	1
Slc3a2	Slc3a2	0.967966	0.291651	0.166	0.182	1
Rpl4	Rpl4	0.582705	0.290837	0.127	0.141	1
Bzw2	Bzw2	0.441668	0.289953	0.128	0.144	1
Eps8	Eps8	0.949353	0.288765	0.356	0.416	1
Tspan9	Tspan9	0.0621811	0.287956	0.104	0.097	1
Map4k4	Map4k4	0.729004	0.28723	0.119	0.13	1
Spint2	Spint2	0.617228	0.286486	0.436	0.535	1
Tkt	Tkt	0.103916	0.285307	0.153	0.183	1
Nxn	Nxn	0.0827247	0.285062	0.19	0.224	1
Plec	Plec	0.251243	0.284497	0.187	0.218	1
Vmp1	Vmp1	0.630603	0.283681	0.197	0.223	1
Atp5pf	Atp5pf	0.000128202	0.281223	0.172	0.229	1
Sbno2	Sbno2	0.612553	0.28072	0.137	0.152	1
Slc25a40	Slc25a40	0.104	0.280023	0.125	0.121	1
Ddx19b	Ddx19b	0.136667	0.27913	0.155	0.183	1
Tcf4	Tcf4	0.842678	0.27862	0.193	0.213	1
Med13l	Med13l	0.612491	0.278525	0.425	0.5	1
Rpn2	Rpn2	0.37421	0.276293	0.114	0.129	1
Edf1	Edf1	0.0929577	0.276205	0.108	0.129	1
Eif4g1	Eif4g1	0.236967	0.276132	0.112	0.129	1
Tmco1	Tmco1	0.880588	0.27603	0.127	0.137	1
Sipa1l2	Sipa1l2	0.184344	0.275141	0.187	0.221	1
Gtf2i	Gtf2i	0.629128	0.274731	0.29	0.342	1
Txnrd1	Txnrd1	0.55679	0.274576	0.17	0.192	1
Naca	Naca	0.00176816	0.274479	0.137	0.177	1
Uba52	Uba52	0.00274713	0.274219	0.221	0.28	1
Dock8	Dock8	8.95339e-06	0.272643	0.586	0.636	0.227407
Hsd11b1	Hsd11b1	0.00342734	0.272068	0.124	0.159	1
Dhrs3	Dhrs3	0.0164595	0.270204	0.159	0.197	1
Arglu1	Arglu1	0.732188	0.269238	0.216	0.245	1
Akap13	Akap13	5.26109e-05	0.268603	0.547	0.606	1
Iqgap1	Iqgap1	0.867256	0.267158	0.254	0.29	1
Hspa4	Hspa4	0.204254	0.266897	0.282	0.34	1
Lap3	Lap3	0.405127	0.266816	0.098	0.11	1
Tomm7	Tomm7	0.19574	0.26616	0.097	0.111	1
Cox5b	Cox5b	7.17241e-08	0.266058	0.162	0.233	0.00182172
Txn1	Txn1	0.0175854	0.264766	0.113	0.14	1
Sik2	Sik2	0.429324	0.264003	0.202	0.233	1
Mdm2	Mdm2	0.569426	0.262157	0.123	0.135	1
Psmc3	Psmc3	0.543413	0.262089	0.111	0.113	1
LOC100359583	LOC100359583	1.38246e-05	0.261835	0.194	0.264	0.35113
Blnk	Blnk	0.0155759	0.261366	0.233	0.289	1
Tm9sf3	Tm9sf3	0.948292	0.260779	0.152	0.166	1
Micos13	Micos13	0.0206278	0.260702	0.087	0.108	1
Adk	Adk	0.447477	0.260423	0.382	0.436	1
Iqcg	Iqcg	0.553927	0.260399	0.197	0.21	1
Ctsc	Ctsc	0.474808	0.259971	0.13	0.133	1
Cox4i1	Cox4i1	1.29719e-06	0.259814	0.222	0.307	0.0329474
Mgst3	Mgst3	0.0021183	0.25942	0.093	0.122	1
LOC108348190	LOC108348190	6.12161e-18	0.258685	0.215	0.338	1.55483e-13
Hdgfl3	Hdgfl3	0.818997	0.258535	0.159	0.17	1
Suclg2	Suclg2	0.0639312	0.25836	0.402	0.445	1
LOC108351137	LOC108351137	0.0360674	0.256772	0.1	0.123	1
Srsf5	Srsf5	0.00149929	0.256416	0.244	0.318	1
Rbbp7	Rbbp7	0.563709	0.254991	0.123	0.136	1
Rpl12	Rpl12	0.0795067	0.253397	0.085	0.103	1
Twf1	Twf1	0.961859	0.253242	0.102	0.108	1
Atp6v0e1	Atp6v0e1	0.0224405	0.253084	0.194	0.24	1
Pacs1	Pacs1	0.455894	0.25263	0.269	0.314	1
Uqcrq	Uqcrq	0.00275396	0.252431	0.111	0.143	1
Clic1	Clic1	0.0411631	0.252073	0.134	0.163	1
Acss3	Acss3	0.124063	0.251846	0.227	0.27	1
Taldo1	Taldo1	0.00426355	0.251117	0.104	0.133	1
Suclg1	Suclg1	0.0132571	0.250699	0.178	0.221	1
Ndufb8	Ndufb8	0.00261432	0.249176	0.097	0.127	1
Ccser2	Ccser2	0.279396	0.248333	0.178	0.207	1
Polr1d	Polr1d	0.742733	0.247777	0.114	0.123	1
Cdh16	Cdh16	0.00423299	0.247482	0.272	0.345	1
Serbp1	Serbp1	0.0443735	0.247387	0.191	0.233	1
Bri3	Bri3	0.282261	0.245326	0.093	0.107	1
Efcab14	Efcab14	0.770481	0.24454	0.145	0.159	1
Hip1	Hip1	0.483104	0.244353	0.35	0.392	1
Dad1	Dad1	0.250667	0.243878	0.093	0.107	1
Cd164	Cd164	0.00156089	0.243423	0.137	0.177	1
Pgpep1	Pgpep1	0.120133	0.242225	0.128	0.151	1
Stim2	Stim2	0.97883	0.242081	0.149	0.16	1
Rpl21.3	Rpl21.3	0.043427	0.242025	0.125	0.151	1
P4hb	P4hb	0.0787808	0.240967	0.134	0.16	1
Dek	Dek	0.391529	0.240747	0.17	0.193	1
Aldh7a1	Aldh7a1	0.0039818	0.240618	0.154	0.195	1
Wdr43	Wdr43	0.925967	0.240599	0.114	0.122	1
Tcf25	Tcf25	0.372931	0.238952	0.333	0.401	1
Cnksr3	Cnksr3	0.0101258	0.238951	0.104	0.131	1
Sec62	Sec62	0.00252484	0.238273	0.242	0.308	1
Acsm3	Acsm3	0.304114	0.236796	0.228	0.262	1
Cd47	Cd47	0.417061	0.23645	0.161	0.182	1
Map3k2	Map3k2	0.292802	0.235832	0.288	0.34	1
Rims2	Rims2	0.756894	0.235111	0.246	0.275	1
Galnt7	Galnt7	0.075109	0.233794	0.126	0.119	1
Trabd2b	Trabd2b	0.55872	0.232582	0.494	0.584	1
Serpine1	Serpine1	3.67631e-10	0.231311	0.072	0.118	9.33746e-06
Tgfbr2	Tgfbr2	0.517988	0.230917	0.175	0.196	1
Clcnkb	Clcnkb	0.000119333	0.230681	0.559	0.596	1
Aldh8a1	Aldh8a1	0.0845088	0.230158	0.108	0.127	1
Ndufb7	Ndufb7	0.0518355	0.229733	0.102	0.123	1
Aco1	Aco1	0.0553596	0.229349	0.158	0.19	1
Cdc42	Cdc42	0.171771	0.227693	0.223	0.262	1
Cyfip1	Cyfip1	0.158963	0.227594	0.173	0.204	1
St3gal5	St3gal5	0.334508	0.226651	0.129	0.145	1
Ergic1	Ergic1	0.256425	0.2258	0.105	0.119	1
Eif3a	Eif3a	0.0143049	0.225764	0.232	0.286	1
Cap1	Cap1	0.583249	0.225669	0.106	0.108	1
Hm13	Hm13	0.473388	0.225508	0.163	0.184	1
Gna14	Gna14	0.927363	0.225342	0.183	0.198	1
Nucks1	Nucks1	0.127472	0.225332	0.125	0.147	1
Hnrnpf	Hnrnpf	0.152537	0.224661	0.178	0.209	1
Decr1	Decr1	0.318367	0.22451	0.115	0.13	1
Rpl18	Rpl18	7.82269e-06	0.223764	0.134	0.186	0.198689
Capzb	Capzb	0.09638	0.22344	0.17	0.202	1
Prkar1a	Prkar1a	0.213742	0.223205	0.089	0.102	1
Sdcbp	Sdcbp	0.237153	0.222481	0.129	0.148	1
Sgsm1	Sgsm1	0.485214	0.222095	0.111	0.123	1
Pi4k2b	Pi4k2b	0.226064	0.221768	0.139	0.161	1
Nid1	Nid1	0.069443	0.221429	0.336	0.409	1
Lipa	Lipa	0.402668	0.220634	0.135	0.153	1
Ghitm	Ghitm	0.0897877	0.220031	0.102	0.12	1
Fam184a	Fam184a	0.441286	0.21993	0.117	0.117	1
Chd4	Chd4	0.0460381	0.219819	0.313	0.386	1
AABR07018038.1	AABR07018038.1	0.0297087	0.219588	0.181	0.22	1
Nfkb1	Nfkb1	0.00971985	0.21915	0.201	0.251	1
Aplp2	Aplp2	0.00316752	0.219063	0.154	0.195	1
Nme4	Nme4	0.212688	0.218867	0.123	0.142	1
Kansl1l	Kansl1l	9.98448e-05	0.21716	0.482	0.603	1
Slc39a11	Slc39a11	0.746602	0.216769	0.138	0.15	1
Map3k13	Map3k13	0.0668498	0.216335	0.142	0.17	1
Dpp7	Dpp7	0.279829	0.215778	0.091	0.104	1
Prxl2c	Prxl2c	0.396388	0.215248	0.141	0.158	1
Hdac4	Hdac4	0.272356	0.214947	0.183	0.21	1
Son	Son	0.0612801	0.214588	0.536	0.624	1
Cdc42se2	Cdc42se2	0.437917	0.214239	0.146	0.164	1
Arf5	Arf5	0.104032	0.213416	0.087	0.102	1
Nsa2	Nsa2	0.486871	0.213415	0.097	0.106	1
Cox6b1	Cox6b1	8.96251e-07	0.213131	0.136	0.195	0.0227639
Sod1	Sod1	1.90166e-07	0.212804	0.204	0.283	0.00483002
Ca12	Ca12	0.0904721	0.212512	0.739	0.828	1
Tram1	Tram1	0.414633	0.211936	0.092	0.103	1
Rab11a	Rab11a	0.179874	0.211887	0.092	0.106	1
Glb1	Glb1	0.133745	0.211757	0.22	0.258	1
Mrpl52	Mrpl52	0.224779	0.211478	0.121	0.139	1
Abca3	Abca3	0.175676	0.211327	0.14	0.162	1
Tomm20	Tomm20	0.0306972	0.211323	0.1	0.122	1
Rhoa	Rhoa	0.143396	0.211125	0.101	0.118	1
Atp5mc1	Atp5mc1	2.68196e-10	0.209723	0.157	0.237	6.81192e-06
Park7	Park7	0.0368487	0.209329	0.106	0.128	1
Ndufb11	Ndufb11	0.0017652	0.208232	0.104	0.134	1
Arap2	Arap2	0.716222	0.208093	0.137	0.147	1
Stat3	Stat3	0.563876	0.207542	0.428	0.511	1
Ubr4	Ubr4	0.0525184	0.206995	0.182	0.217	1
Psmd4	Psmd4	0.400893	0.206664	0.116	0.129	1
Ndufb2	Ndufb2	4.38362e-06	0.205614	0.091	0.132	0.11134
Eif3c	Eif3c	0.0679763	0.205307	0.14	0.168	1
Rtraf	Rtraf	0.258877	0.204938	0.092	0.104	1
Pcsk5	Pcsk5	0.00664773	0.20482	0.115	0.145	1
Kif5b	Kif5b	0.0188706	0.203825	0.151	0.185	1
Mtap	Mtap	0.493234	0.203387	0.138	0.154	1
Eml6	Eml6	0.568579	0.203217	0.116	0.117	1
Ttc3	Ttc3	0.111481	0.203103	0.383	0.471	1
Pfdn1	Pfdn1	0.0953824	0.202526	0.139	0.164	1
Dmxl2	Dmxl2	0.866338	0.202119	0.142	0.152	1
Mtdh	Mtdh	0.43099	0.201669	0.235	0.269	1
Inpp5a	Inpp5a	0.592524	0.201614	0.115	0.126	1
Eif5b	Eif5b	0.100774	0.201135	0.119	0.14	1
Clmn	Clmn	8.20347e-28	-0.200263	0.346	0.52	2.0836e-23
Alcam	Alcam	7.93178e-13	-0.200694	0.239	0.338	2.01459e-08
Cdkl5	Cdkl5	1.32566e-19	-0.200706	0.057	0.123	3.36704e-15
Ercc6l2	Ercc6l2	2.05898e-25	-0.20075	0.254	0.397	5.2296e-21
Ppip5k2	Ppip5k2	4.22309e-26	-0.200849	0.089	0.184	1.07262e-21
Dbt	Dbt	4.20956e-23	-0.201328	0.056	0.129	1.06919e-18
Kmt2e	Kmt2e	4.28872e-27	-0.201365	0.373	0.554	1.08929e-22
Gxylt1	Gxylt1	5.16548e-24	-0.201418	0.102	0.196	1.31198e-19
Abhd17b	Abhd17b	1.91833e-21	-0.201572	0.081	0.16	4.87236e-17
Cers6	Cers6	3.56566e-24	-0.201689	0.136	0.242	9.05642e-20
Blvrb	Blvrb	1.33537e-17	-0.201863	0.07	0.135	3.39171e-13
Ttc39b	Ttc39b	4.54719e-24	-0.20216	0.135	0.241	1.15494e-19
Slc37a1	Slc37a1	3.67268e-24	-0.202187	0.098	0.191	9.32824e-20
Ehbp1	Ehbp1	4.52212e-28	-0.202435	0.189	0.321	1.14857e-23
Ggct	Ggct	1.51439e-20	-0.203131	0.126	0.219	3.84639e-16
Fbxl17	Fbxl17	1.60592e-30	-0.20348	0.624	0.807	4.07886e-26
Phf20l1.1	Phf20l1.1	2.97696e-25	-0.203884	0.131	0.24	7.56119e-21
Pdzd8	Pdzd8	2.12789e-25	-0.20391	0.111	0.21	5.40463e-21
Irs2	Irs2	1.07985e-27	-0.204562	0.115	0.223	2.74272e-23
Ddx17	Ddx17	5.90338e-32	-0.204731	0.399	0.603	1.4994e-27
Ubl3	Ubl3	6.62874e-28	-0.204788	0.122	0.233	1.68363e-23
Rngtt	Rngtt	3.40284e-24	-0.205042	0.179	0.3	8.64288e-20
Map2k4	Map2k4	1.41959e-22	-0.205438	0.123	0.22	3.60562e-18
Cep104	Cep104	7.24624e-28	-0.205637	0.075	0.167	1.84047e-23
Rora	Rora	1.53673e-26	-0.205814	0.139	0.253	3.90315e-22
Pstk	Pstk	7.83159e-22	-0.206369	0.09	0.173	1.98915e-17
Mpdz	Mpdz	5.76102e-25	-0.206675	0.124	0.228	1.46324e-20
Ca4	Ca4	2.81014e-22	-0.20671	0.1	0.188	7.13748e-18
Exoc4	Exoc4	5.44205e-25	-0.207043	0.415	0.587	1.38223e-20
Vps54	Vps54	3.31623e-28	-0.207293	0.17	0.298	8.42289e-24
Fam193b	Fam193b	3.0732e-25	-0.207349	0.135	0.245	7.80561e-21
Sestd1	Sestd1	3.62913e-26	-0.207371	0.131	0.242	9.21762e-22
Zswim5	Zswim5	1.78211e-20	-0.207701	0.134	0.228	4.52639e-16
Stat1	Stat1	2.55955e-24	-0.208112	0.129	0.234	6.501e-20
Stard7	Stard7	8.52655e-28	-0.20812	0.121	0.231	2.16566e-23
Irak2	Irak2	5.14018e-28	-0.208162	0.123	0.235	1.30555e-23
Prkd1	Prkd1	5.44058e-29	-0.208288	0.545	0.717	1.38185e-24
AABR07044925.1	AABR07044925.1	5.87939e-20	-0.208383	0.066	0.136	1.49331e-15
Col4a5	Col4a5	3.39891e-26	-0.208453	0.311	0.476	8.63289e-22
Eif4ebp2	Eif4ebp2	1.78904e-23	-0.208528	0.064	0.141	4.54398e-19
Epc2	Epc2	2.54698e-28	-0.20854	0.154	0.278	6.46907e-24
Gnaq	Gnaq	3.00236e-28	-0.208627	0.322	0.494	7.6257e-24
Bcl6	Bcl6	1.88257e-20	-0.208737	0.06	0.128	4.78153e-16
Ncoa1	Ncoa1	5.44416e-28	-0.209188	0.334	0.507	1.38276e-23
Wac	Wac	1.16876e-29	-0.209393	0.266	0.43	2.96853e-25
Nlk	Nlk	2.81059e-29	-0.209578	0.307	0.474	7.13861e-25
Adgra3	Adgra3	3.61129e-28	-0.209714	0.128	0.244	9.1723e-24
Pus10	Pus10	1.05687e-26	-0.209986	0.106	0.208	2.68435e-22
Smc6	Smc6	2.60283e-22	-0.21012	0.135	0.235	6.61094e-18
Myo18a	Myo18a	1.80927e-29	-0.210344	0.326	0.504	4.59536e-25
Galnt13	Galnt13	0.000130404	-0.210471	0.207	0.247	1
Mindy3	Mindy3	7.55174e-23	-0.210609	0.105	0.196	1.91807e-18
Fam234b	Fam234b	8.87649e-28	-0.21065	0.178	0.308	2.25454e-23
Rsph3	Rsph3	6.01123e-21	-0.210995	0.088	0.167	1.52679e-16
B4galt1	B4galt1	1.17883e-22	-0.211105	0.078	0.159	2.99412e-18
Txnip	Txnip	2.82874e-23	-0.211214	0.425	0.58	7.18471e-19
Cryz	Cryz	4.61012e-35	-0.211219	0.086	0.198	1.17092e-30
Jmy	Jmy	1.23427e-21	-0.211305	0.08	0.157	3.13493e-17
Hmgb2	Hmgb2	3.88501e-22	-0.211423	0.049	0.117	9.86753e-18
Shb	Shb	1.34322e-30	-0.211431	0.201	0.346	3.41165e-26
Ptprd	Ptprd	6.55332e-24	-0.211663	0.671	0.82	1.66448e-19
Gpatch2l	Gpatch2l	1.04152e-20	-0.211746	0.062	0.132	2.64536e-16
Sned1	Sned1	3.78725e-22	-0.211917	0.121	0.217	9.61924e-18
Stag1	Stag1	5.47047e-30	-0.212308	0.344	0.522	1.38944e-25
Enah	Enah	8.05959e-25	-0.21258	0.123	0.226	2.04706e-20
Itpr1	Itpr1	3.53077e-30	-0.213002	0.532	0.72	8.9678e-26
Wwp2	Wwp2	5.74858e-24	-0.213279	0.08	0.164	1.46008e-19
Atf2	Atf2	2.5101e-27	-0.213338	0.163	0.289	6.3754e-23
Zfyve9	Zfyve9	3.23066e-25	-0.213346	0.192	0.318	8.20556e-21
Ints8	Ints8	7.532e-28	-0.213838	0.151	0.274	1.91305e-23
Rptor	Rptor	1.98415e-28	-0.214176	0.229	0.378	5.03955e-24
Pip4p2	Pip4p2	6.64671e-22	-0.214497	0.106	0.195	1.6882e-17
Klhl7	Klhl7	6.17778e-30	-0.214515	0.135	0.256	1.56909e-25
Akap1	Akap1	1.11705e-23	-0.214541	0.059	0.133	2.83718e-19
Epb41l4a	Epb41l4a	1.65307e-24	-0.214558	0.109	0.207	4.19863e-20
Mettl14	Mettl14	4.97194e-23	-0.214836	0.056	0.128	1.26282e-18
Mkrn2	Mkrn2	1.31668e-20	-0.21517	0.05	0.114	3.34424e-16
Irx1	Irx1	4.33036e-19	-0.215478	0.054	0.116	1.09987e-14
B4galt6	B4galt6	6.53273e-27	-0.215504	0.12	0.226	1.65925e-22
Trim24	Trim24	6.12892e-21	-0.215619	0.057	0.125	1.55668e-16
Esam	Esam	1.10254e-21	-0.215763	0.042	0.104	2.80035e-17
Zmym6	Zmym6	1.05944e-26	-0.215856	0.109	0.212	2.69087e-22
Fam168b	Fam168b	7.90284e-23	-0.216083	0.085	0.169	2.00724e-18
Wwp1	Wwp1	7.36896e-30	-0.216263	0.235	0.388	1.87164e-25
Ppp2r5e	Ppp2r5e	6.93021e-29	-0.216324	0.221	0.368	1.7602e-24
Arsb	Arsb	1.80689e-24	-0.216388	0.176	0.294	4.58931e-20
Fnbp1l	Fnbp1l	2.79556e-25	-0.216571	0.247	0.385	7.10044e-21
Mfap3l	Mfap3l	3.05614e-22	-0.216595	0.064	0.137	7.76228e-18
Zcchc7	Zcchc7	2.88296e-27	-0.216726	0.458	0.643	7.32243e-23
Pcsk7	Pcsk7	2.19266e-26	-0.216869	0.103	0.203	5.56913e-22
Fam118b	Fam118b	3.13925e-20	-0.217185	0.049	0.112	7.97337e-16
Gmeb1	Gmeb1	1.24211e-20	-0.217213	0.055	0.122	3.15483e-16
Alkbh3	Alkbh3	5.64345e-26	-0.217908	0.114	0.217	1.43338e-21
Plpp3	Plpp3	1.813e-31	-0.217929	0.178	0.318	4.60485e-27
Gmds	Gmds	4.77909e-22	-0.21794	0.252	0.383	1.21384e-17
Sirt7	Sirt7	2.40325e-22	-0.217978	0.066	0.141	6.10401e-18
Terf1	Terf1	4.45971e-21	-0.21901	0.102	0.187	1.13272e-16
LOC100174910	LOC100174910	1.08584e-22	-0.219858	0.141	0.243	2.75793e-18
Whrn	Whrn	6.69746e-27	-0.219883	0.112	0.218	1.70109e-22
Agbl3	Agbl3	2.68035e-24	-0.220575	0.145	0.254	6.80781e-20
Zhx3	Zhx3	1.19727e-26	-0.220577	0.069	0.155	3.04095e-22
Ubac1	Ubac1	1.13485e-26	-0.220875	0.104	0.206	2.88239e-22
Phlpp2	Phlpp2	7.00235e-25	-0.221218	0.065	0.145	1.77853e-20
Lhfpl2	Lhfpl2	3.43933e-22	-0.221605	0.055	0.125	8.73556e-18
Insr	Insr	2.15807e-29	-0.221884	0.169	0.302	5.48129e-25
Efcab2	Efcab2	8.48474e-21	-0.222043	0.071	0.144	2.15504e-16
Ror2	Ror2	2.34543e-17	-0.222136	0.069	0.133	5.95715e-13
Peli1	Peli1	4.41662e-21	-0.222295	0.105	0.192	1.12178e-16
Zcchc17	Zcchc17	3.54299e-25	-0.222541	0.065	0.146	8.99885e-21
Tex2	Tex2	9.00776e-29	-0.222625	0.185	0.32	2.28788e-24
Cpq	Cpq	7.62566e-28	-0.222875	0.4	0.583	1.93684e-23
Plod2	Plod2	1.53827e-22	-0.222946	0.129	0.227	3.90706e-18
Mppe1	Mppe1	3.12838e-23	-0.222983	0.043	0.11	7.94578e-19
Gtf2a1	Gtf2a1	1.14076e-25	-0.223034	0.067	0.151	2.89741e-21
Creb1	Creb1	2.55097e-26	-0.223214	0.107	0.207	6.4792e-22
Abcb7	Abcb7	1.9252e-24	-0.223842	0.083	0.169	4.88982e-20
Tra2a	Tra2a	1.32249e-27	-0.22403	0.327	0.495	3.359e-23
Wipf2	Wipf2	2.95354e-23	-0.224664	0.047	0.115	7.50169e-19
Tjp2	Tjp2	6.2246e-27	-0.224665	0.132	0.243	1.58098e-22
Akap10	Akap10	2.96553e-29	-0.224735	0.19	0.329	7.53215e-25
Ccdc191	Ccdc191	4.81067e-26	-0.224813	0.107	0.207	1.22186e-21
AABR07008030.1	AABR07008030.1	9.07734e-20	-0.224952	0.049	0.111	2.30555e-15
Rbm47	Rbm47	9.40873e-33	-0.225307	0.139	0.269	2.38972e-28
Hcn2	Hcn2	1.34061e-20	-0.225388	0.05	0.113	3.405e-16
Brwd1	Brwd1	5.69717e-36	-0.225464	0.214	0.38	1.44702e-31
Mycbpap	Mycbpap	2.72442e-19	-0.225748	0.042	0.1	6.91975e-15
Crebrf	Crebrf	5.20796e-30	-0.225764	0.21	0.359	1.32277e-25
Acad10	Acad10	1.39862e-22	-0.226237	0.076	0.155	3.55236e-18
Tecpr2	Tecpr2	2.45796e-30	-0.226689	0.118	0.233	6.24296e-26
Sh3bgrl2	Sh3bgrl2	3.09436e-25	-0.226861	0.088	0.179	7.85937e-21
Smchd1	Smchd1	1.65816e-30	-0.227027	0.17	0.303	4.21157e-26
Zfx	Zfx	4.92507e-27	-0.227081	0.115	0.221	1.25092e-22
Sipa1l3	Sipa1l3	2.08924e-33	-0.227393	0.239	0.406	5.30645e-29
Pan3	Pan3	1.75832e-33	-0.227602	0.324	0.514	4.46595e-29
Oplah	Oplah	2.04188e-26	-0.227611	0.137	0.25	5.18617e-22
Senp7	Senp7	6.316e-27	-0.227733	0.214	0.353	1.6042e-22
Nsmce2	Nsmce2	2.77901e-29	-0.229032	0.307	0.473	7.05841e-25
RGD1565616	RGD1565616	1.99397e-32	-0.229111	0.308	0.486	5.06449e-28
Xpo7	Xpo7	6.31629e-28	-0.229135	0.223	0.365	1.60427e-23
Pank1	Pank1	9.2078e-32	-0.229525	0.197	0.344	2.33869e-27
Uqcrc2	Uqcrc2	8.95772e-34	-0.230007	0.203	0.358	2.27517e-29
Kdm2b	Kdm2b	1.22108e-25	-0.230381	0.097	0.192	3.10142e-21
Ppp2r3a	Ppp2r3a	9.20103e-28	-0.230547	0.492	0.671	2.33697e-23
Ciao3	Ciao3	4.29678e-21	-0.230655	0.049	0.114	1.09134e-16
Slc26a7	Slc26a7	1.38616e-23	-0.231814	0.082	0.166	3.52071e-19
Sil1	Sil1	1.81436e-32	-0.23186	0.197	0.345	4.60828e-28
NEWGENE-1310139	NEWGENE-1310139	1.51855e-22	-0.231913	0.099	0.187	3.85696e-18
Marchf8	Marchf8	1.83809e-31	-0.231963	0.176	0.315	4.66856e-27
Kitlg	Kitlg	3.52965e-22	-0.232257	0.111	0.201	8.96496e-18
Mfhas1	Mfhas1	8.66203e-28	-0.232337	0.069	0.158	2.20007e-23
Simc1	Simc1	2.02823e-21	-0.232492	0.047	0.111	5.15151e-17
Rprd1a	Rprd1a	8.06898e-32	-0.232539	0.136	0.261	2.04944e-27
Acat1	Acat1	2.00617e-35	-0.232578	0.176	0.329	5.09546e-31
Aldh5a1	Aldh5a1	3.88714e-24	-0.232586	0.063	0.14	9.87294e-20
Dlat	Dlat	4.23967e-30	-0.233142	0.131	0.251	1.07683e-25
Neo1	Neo1	1.27938e-26	-0.234018	0.116	0.22	3.24949e-22
Ulk1	Ulk1	4.03854e-26	-0.234047	0.055	0.133	1.02575e-21
Ints4	Ints4	6.29822e-26	-0.234138	0.068	0.152	1.59969e-21
Pou3f3	Pou3f3	1.65719e-25	-0.234312	0.082	0.171	4.20909e-21
Map3k14	Map3k14	5.67795e-27	-0.234575	0.078	0.169	1.44214e-22
Ppip5k1	Ppip5k1	3.35225e-31	-0.234807	0.223	0.376	8.51437e-27
Sirt5	Sirt5	1.60697e-25	-0.234921	0.097	0.191	4.08153e-21
Lcorl	Lcorl	1.91654e-24	-0.23577	0.213	0.339	4.86783e-20
Map2k6	Map2k6	1.64054e-20	-0.236151	0.049	0.112	4.16682e-16
Ctnna1	Ctnna1	2.95811e-33	-0.236226	0.298	0.48	7.51331e-29
Hexd	Hexd	1.55233e-25	-0.236256	0.177	0.3	3.94277e-21
Gpc4	Gpc4	6.69437e-33	-0.236266	0.26	0.432	1.7003e-28
Gtpbp2	Gtpbp2	4.21241e-27	-0.236774	0.099	0.198	1.06991e-22
AABR07017902.1	AABR07017902.1	4.35403e-22	-0.236943	0.122	0.215	1.10588e-17
Ranbp10	Ranbp10	3.32649e-26	-0.237436	0.089	0.182	8.44894e-22
Lrrfip1	Lrrfip1	5.75981e-33	-0.237707	0.226	0.385	1.46293e-28
Xrcc4	Xrcc4	6.13149e-26	-0.237974	0.144	0.257	1.55734e-21
Phc2	Phc2	1.53421e-27	-0.238112	0.071	0.16	3.89673e-23
Dmpk	Dmpk	3.02883e-21	-0.238152	0.055	0.122	7.69292e-17
Atad2b	Atad2b	3.86252e-29	-0.238312	0.265	0.426	9.81042e-25
Mcoln1	Mcoln1	1.29758e-21	-0.23897	0.042	0.105	3.29572e-17
Nbas	Nbas	3.68164e-30	-0.239599	0.145	0.27	9.351e-26
Vps9d1	Vps9d1	1.61117e-22	-0.239616	0.091	0.175	4.09222e-18
Ptch1	Ptch1	2.30676e-28	-0.240478	0.144	0.263	5.85893e-24
Stxbp4	Stxbp4	6.71967e-29	-0.241175	0.363	0.542	1.70673e-24
Hnf1b	Hnf1b	2.43639e-24	-0.241297	0.403	0.569	6.18818e-20
Ccdc62	Ccdc62	1.53231e-30	-0.242327	0.155	0.285	3.89191e-26
Mipol1	Mipol1	6.03362e-27	-0.242389	0.258	0.406	1.53248e-22
Ccdc141	Ccdc141	1.15761e-24	-0.243098	0.366	0.522	2.94022e-20
Dcaf10	Dcaf10	1.93233e-25	-0.243313	0.104	0.201	4.90792e-21
Eif4ebp3	Eif4ebp3	1.04768e-33	-0.243415	0.322	0.508	2.66099e-29
Sec24a	Sec24a	8.72246e-30	-0.244271	0.111	0.222	2.21542e-25
Kmt2c	Kmt2c	7.31832e-33	-0.244321	0.369	0.558	1.85878e-28
Esco1	Esco1	9.74771e-29	-0.244732	0.15	0.272	2.47582e-24
Macrod1	Macrod1	3.06553e-30	-0.244887	0.235	0.387	7.78614e-26
Abhd18	Abhd18	7.67884e-27	-0.244896	0.069	0.156	1.95035e-22
Cecr2	Cecr2	1.06288e-27	-0.244905	0.123	0.232	2.6996e-23
Adgrv1	Adgrv1	1.08e-21	-0.245506	0.049	0.115	2.74308e-17
Papss1	Papss1	5.04251e-30	-0.246032	0.128	0.246	1.28075e-25
Snx14	Snx14	1.76441e-34	-0.246518	0.14	0.273	4.48143e-30
Rbm5	Rbm5	1.26457e-33	-0.246555	0.319	0.507	3.21189e-29
Prkaa2	Prkaa2	8.05562e-29	-0.247008	0.166	0.291	2.04605e-24
Dyrk1a	Dyrk1a	5.61562e-36	-0.247171	0.191	0.346	1.42631e-31
Orc3	Orc3	4.95975e-26	-0.247401	0.105	0.203	1.25973e-21
Kdm4c	Kdm4c	1.19228e-30	-0.248178	0.225	0.376	3.02826e-26
AABR07021704.1	AABR07021704.1	4.23686e-32	-0.24819	0.163	0.297	1.07612e-27
Rmnd5a	Rmnd5a	1.47881e-29	-0.249375	0.089	0.19	3.75603e-25
Spop	Spop	5.60933e-30	-0.249845	0.176	0.308	1.42471e-25
Wdfy2	Wdfy2	4.31812e-32	-0.250532	0.284	0.454	1.09676e-27
Fmn1	Fmn1	8.50262e-28	-0.250731	0.151	0.271	2.15958e-23
Atp2c1	Atp2c1	4.86465e-29	-0.250917	0.121	0.233	1.23557e-24
Rabep1	Rabep1	1.79351e-34	-0.250951	0.187	0.338	4.55534e-30
Trim16	Trim16	2.93247e-26	-0.251198	0.08	0.17	7.44817e-22
RGD1309730	RGD1309730	2.42515e-26	-0.251638	0.061	0.142	6.15963e-22
Mbnl2	Mbnl2	2.5897e-38	-0.252019	0.484	0.698	6.57759e-34
Dennd1a	Dennd1a	5.19254e-37	-0.252716	0.517	0.724	1.31885e-32
Tmem135	Tmem135	2.34165e-37	-0.252753	0.254	0.435	5.94755e-33
Clasp1	Clasp1	1.72271e-31	-0.253106	0.214	0.365	4.3755e-27
Gys1	Gys1	1.1032e-23	-0.253333	0.052	0.123	2.80202e-19
Gpcpd1	Gpcpd1	1.22445e-28	-0.253358	0.051	0.132	3.10999e-24
Fam53b	Fam53b	6.02878e-29	-0.253548	0.201	0.338	1.53125e-24
Dixdc1	Dixdc1	3.22394e-23	-0.253636	0.069	0.147	8.18848e-19
Ep300	Ep300	2.04799e-31	-0.253934	0.182	0.323	5.20168e-27
Cdip1	Cdip1	2.05496e-30	-0.253964	0.107	0.217	5.2194e-26
Inpp1	Inpp1	8.077e-29	-0.254021	0.092	0.192	2.05148e-24
Agl	Agl	6.95885e-30	-0.254152	0.084	0.183	1.76748e-25
Sh2d4a	Sh2d4a	4.18659e-34	-0.254436	0.154	0.289	1.06335e-29
Ptprr	Ptprr	2.93195e-26	-0.25522	0.053	0.131	7.44685e-22
Man2a1	Man2a1	4.79608e-32	-0.255226	0.232	0.387	1.21816e-27
Alas1	Alas1	1.1721e-27	-0.255227	0.087	0.183	2.97702e-23
Cdk13	Cdk13	5.6366e-32	-0.25545	0.308	0.484	1.43164e-27
Lima1	Lima1	3.09903e-33	-0.255689	0.27	0.438	7.87122e-29
Herc4	Herc4	2.97377e-29	-0.255787	0.18	0.31	7.55309e-25
Ranbp3	Ranbp3	2.62095e-27	-0.256124	0.066	0.151	6.65694e-23
Pcmtd1	Pcmtd1	1.7647e-34	-0.256268	0.26	0.434	4.48216e-30
Tmem171	Tmem171	8.79596e-27	-0.256605	0.055	0.135	2.23409e-22
Tlr3	Tlr3	5.69057e-33	-0.256611	0.115	0.236	1.44535e-28
Npepo	Npepo	2.59727e-39	-0.257338	0.379	0.586	6.5968e-35
Amph	Amph	7.612e-25	-0.257442	0.04	0.107	1.93337e-20
Stat5b	Stat5b	3.54567e-26	-0.257741	0.112	0.213	9.00566e-22
Mapk8	Mapk8	1.04579e-30	-0.258036	0.121	0.237	2.65621e-26
Stag2	Stag2	5.99348e-38	-0.258162	0.213	0.38	1.52228e-33
Kif16b	Kif16b	1.37831e-34	-0.25866	0.333	0.524	3.50077e-30
Osbpl8	Osbpl8	3.0177e-28	-0.258715	0.22	0.363	7.66465e-24
Fbxl5	Fbxl5	4.94546e-25	-0.258737	0.138	0.245	1.2561e-20
Hpcal1	Hpcal1	5.1624e-27	-0.258796	0.298	0.448	1.3112e-22
Pspc1	Pspc1	6.6353e-30	-0.25894	0.271	0.431	1.6853e-25
Llgl2	Llgl2	1.61004e-35	-0.259392	0.141	0.278	4.08935e-31
Ldhb	Ldhb	1.01292e-46	-0.259623	0.23	0.427	2.57272e-42
Pigf	Pigf	1.44332e-25	-0.259649	0.058	0.137	3.66588e-21
Ezh1	Ezh1	1.97699e-31	-0.259738	0.131	0.253	5.02136e-27
Raly	Raly	5.95209e-30	-0.26034	0.142	0.264	1.51177e-25
Pptc7	Pptc7	5.40755e-32	-0.260502	0.145	0.273	1.37346e-27
Sp140	Sp140	2.10875e-29	-0.260778	0.09	0.191	5.35602e-25
Klf9	Klf9	5.19236e-28	-0.260914	0.14	0.258	1.31881e-23
Slc22a5	Slc22a5	5.73853e-34	-0.261261	0.177	0.322	1.45753e-29
Akr7a3	Akr7a3	2.50364e-31	-0.261287	0.045	0.128	6.35898e-27
Msantd2	Msantd2	1.10357e-30	-0.261354	0.184	0.322	2.80295e-26
RGD1565222	RGD1565222	2.94952e-26	-0.261432	0.067	0.151	7.49148e-22
Palm	Palm	1.06321e-32	-0.262032	0.064	0.161	2.70045e-28
Arhgef11	Arhgef11	1.63725e-38	-0.262057	0.218	0.387	4.15845e-34
Appl2	Appl2	3.31008e-32	-0.262129	0.076	0.177	8.40726e-28
Grik2	Grik2	2.65619e-32	-0.262467	0.373	0.544	6.74646e-28
Tlk1	Tlk1	8.95861e-30	-0.262993	0.073	0.167	2.2754e-25
Uhrf1bp1	Uhrf1bp1	8.92508e-24	-0.263013	0.064	0.141	2.26688e-19
LOC499643	LOC499643	7.56843e-28	-0.263376	0.077	0.169	1.9223e-23
Gtf3c2	Gtf3c2	7.10261e-32	-0.263896	0.139	0.265	1.80399e-27
Gbf1	Gbf1	1.64998e-35	-0.264363	0.326	0.514	4.19079e-31
Btbd9	Btbd9	3.28948e-32	-0.264876	0.284	0.452	8.35496e-28
Mtmr10	Mtmr10	3.06365e-28	-0.264936	0.1	0.201	7.78136e-24
Ppp1r12b	Ppp1r12b	2.95976e-35	-0.265192	0.217	0.377	7.5175e-31
Crocc	Crocc	6.6798e-28	-0.265387	0.084	0.178	1.6966e-23
Clip2	Clip2	5.97052e-29	-0.265691	0.113	0.221	1.51645e-24
Pkn1	Pkn1	1.01511e-32	-0.266055	0.096	0.207	2.57828e-28
Nfatc3	Nfatc3	1.51784e-31	-0.266072	0.154	0.282	3.85517e-27
AC108574.1	AC108574.1	2.49498e-32	-0.266408	0.12	0.239	6.33701e-28
Lekr1	Lekr1	5.11578e-27	-0.266428	0.137	0.247	1.29936e-22
Xpo1	Xpo1	1.77449e-34	-0.266434	0.187	0.336	4.50703e-30
AABR07034767.1	AABR07034767.1	3.15528e-30	-0.267183	0.105	0.213	8.0141e-26
Ago3	Ago3	1.5806e-26	-0.26744	0.084	0.175	4.01457e-22
Rab11fip4	Rab11fip4	1.48751e-16	-0.2677	0.049	0.103	3.77813e-12
St3gal3	St3gal3	1.43421e-34	-0.267719	0.18	0.327	3.64274e-30
Rnf150	Rnf150	1.4317e-30	-0.267964	0.211	0.355	3.63636e-26
Myo5b	Myo5b	3.56716e-39	-0.268186	0.303	0.499	9.06023e-35
Fam133b	Fam133b	4.60405e-30	-0.268359	0.134	0.253	1.16938e-25
Baiap2	Baiap2	1.27502e-28	-0.268382	0.067	0.157	3.23843e-24
AABR07029581.1	AABR07029581.1	1.06544e-34	-0.268569	0.099	0.217	2.70612e-30
Sptb	Sptb	4.13045e-25	-0.269043	0.039	0.107	1.04909e-20
Msi2	Msi2	1.94096e-46	-0.269258	0.712	0.871	4.92984e-42
Fam149b1	Fam149b1	2.64445e-28	-0.269439	0.093	0.191	6.71663e-24
Vps13a	Vps13a	3.12853e-38	-0.270138	0.271	0.456	7.94616e-34
Pc	Pc	5.53886e-37	-0.270271	0.058	0.161	1.40682e-32
Megf9	Megf9	4.24423e-26	-0.270746	0.085	0.175	1.07799e-21
Mtx2	Mtx2	1.20268e-37	-0.270851	0.167	0.318	3.0547e-33
Slc25a13	Slc25a13	3.92875e-32	-0.272058	0.183	0.322	9.97864e-28
Ikzf2	Ikzf2	1.11341e-20	-0.272276	0.114	0.199	2.82795e-16
Phtf2	Phtf2	4.75038e-33	-0.272332	0.12	0.242	1.20655e-28
Fmo3	Fmo3	1.15886e-28	-0.272815	0.051	0.132	2.94339e-24
Gss	Gss	4.01069e-30	-0.273026	0.062	0.152	1.01868e-25
Bcl2l1	Bcl2l1	2.75699e-36	-0.273657	0.27	0.447	7.00249e-32
Atp6v1e1	Atp6v1e1	1.20076e-33	-0.273716	0.173	0.317	3.04981e-29
Hsph1	Hsph1	3.19783e-36	-0.273769	0.099	0.221	8.12217e-32
Asap1	Asap1	5.01987e-34	-0.273889	0.131	0.261	1.275e-29
Ttll5	Ttll5	2.17295e-26	-0.273934	0.111	0.212	5.51909e-22
Pde4dip	Pde4dip	2.54183e-38	-0.273943	0.165	0.319	6.45599e-34
Sdc2	Sdc2	3.13929e-25	-0.274793	0.18	0.301	7.97349e-21
Acadsb	Acadsb	3.46209e-33	-0.274884	0.147	0.28	8.79337e-29
Afg3l2	Afg3l2	7.01887e-34	-0.275363	0.159	0.298	1.78272e-29
Fdft1	Fdft1	5.89372e-27	-0.275755	0.092	0.187	1.49695e-22
Rassf5	Rassf5	1.54259e-26	-0.276002	0.052	0.129	3.91803e-22
Gprc5c	Gprc5c	1.3439e-36	-0.276375	0.194	0.349	3.41338e-32
Nrip1	Nrip1	1.64716e-38	-0.276383	0.241	0.416	4.18362e-34
Tiam2	Tiam2	5.90197e-27	-0.276924	0.035	0.104	1.49904e-22
Ppp1cb	Ppp1cb	1.00877e-38	-0.27863	0.298	0.49	2.56218e-34
RGD1307100	RGD1307100	1.88826e-28	-0.278963	0.311	0.474	4.79599e-24
Zfand6	Zfand6	9.53598e-40	-0.279407	0.26	0.441	2.42204e-35
Pecr	Pecr	1.99872e-31	-0.279443	0.145	0.27	5.07655e-27
Trim3	Trim3	2.84587e-30	-0.28003	0.047	0.13	7.22821e-26
Nptn	Nptn	1.65284e-34	-0.280668	0.157	0.295	4.19804e-30
Slc12a7	Slc12a7	4.92484e-30	-0.280875	0.062	0.151	1.25086e-25
Nt5c2	Nt5c2	1.34257e-39	-0.281195	0.215	0.385	3.40999e-35
Dennd4c	Dennd4c	1.16551e-37	-0.281361	0.228	0.398	2.96027e-33
Mgat4a	Mgat4a	4.81e-37	-0.281544	0.18	0.332	1.22169e-32
Ankrd54	Ankrd54	2.42894e-26	-0.282181	0.047	0.121	6.16928e-22
Kat6b	Kat6b	2.16192e-38	-0.282609	0.204	0.369	5.49107e-34
Nfib	Nfib	1.38025e-36	-0.283028	0.428	0.62	3.50569e-32
Amotl2	Amotl2	4.78793e-35	-0.283074	0.073	0.178	1.21609e-30
Celf2	Celf2	1.09296e-26	-0.283555	0.182	0.306	2.776e-22
Tmprss9	Tmprss9	6.16539e-31	-0.284665	0.059	0.148	1.56595e-26
Oxr1	Oxr1	4.11435e-36	-0.285222	0.601	0.779	1.045e-31
Eps15l1	Eps15l1	1.25298e-34	-0.285826	0.149	0.285	3.18245e-30
Armh3	Armh3	1.70427e-31	-0.286999	0.14	0.264	4.32867e-27
Mmd	Mmd	6.66505e-30	-0.287241	0.161	0.289	1.69286e-25
LOC685849	LOC685849	9.80832e-27	-0.288303	0.05	0.127	2.49121e-22
Mroh1	Mroh1	4.78612e-38	-0.289052	0.221	0.387	1.21563e-33
Acpp	Acpp	3.81311e-28	-0.290435	0.045	0.122	9.68492e-24
Dhrs11	Dhrs11	6.9705e-31	-0.290583	0.062	0.154	1.77044e-26
LOC108349594	LOC108349594	1.48067e-31	-0.290735	0.142	0.266	3.76076e-27
Ndufs4	Ndufs4	1.1506e-39	-0.291703	0.235	0.412	2.92242e-35
Idh2	Idh2	6.47661e-37	-0.291742	0.406	0.602	1.64499e-32
Gramd2b	Gramd2b	1.04747e-29	-0.291974	0.096	0.199	2.66047e-25
Uvrag	Uvrag	5.32019e-41	-0.292193	0.309	0.509	1.35127e-36
Gigyf2	Gigyf2	8.4932e-39	-0.292662	0.383	0.591	2.15719e-34
Arhgap12	Arhgap12	2.34155e-34	-0.292705	0.171	0.312	5.9473e-30
Ick	Ick	6.78524e-31	-0.293384	0.064	0.155	1.72338e-26
Dlg1	Dlg1	1.43764e-35	-0.293417	0.309	0.491	3.65147e-31
Wbp1l	Wbp1l	7.78139e-47	-0.293826	0.335	0.545	1.97639e-42
Soga1	Soga1	2.2516e-32	-0.294078	0.154	0.286	5.71885e-28
Cys1	Cys1	1.43125e-31	-0.294998	0.087	0.19	3.63523e-27
[truncated: 568 more rows]

## Sheet: DCT_CNT_PC
	DCT_CNT_PC__gene	p_val	avg_log2FC	pct.Obese	Pct.Lean	p_val_adj
[truncated: 947 more rows]

[truncated: 2 more sheets: IC, Immune]
