# Supplementary material for: Treatment effects of soluble guanylate cyclase modulation on diabetic kidney disease at single-cell resolution
Source: Cell Rep Med. 2023 Apr 5;4(4):100992. doi: 10.1016/j.xcrm.2023.100992 (PMC10140477; doi:10.1016/j.xcrm.2023.100992)
Supplement: Data S4. DEGs obese + sGCact vs. obese, related to Figure 2 [file mmc5.xlsx]

## Sheet: Podo
	Podo__gene	p_val	avg_log2FC	pct.Obese+sGCact	Pct.Obese	p_val_adj
Nr4a1	Nr4a1	1.36306e-67	1.8102	0.486	0.07	3.46204e-63
Opcml	Opcml	6.8284e-56	1.48763	0.62	0.205	1.73434e-51
Per3	Per3	4.77171e-51	1.2153	0.595	0.202	1.21197e-46
AABR07068203.1	AABR07068203.1	9.31458e-24	0.986192	0.256	0.062	2.36581e-19
C1qtnf7	C1qtnf7	2.85253e-28	0.981751	0.418	0.15	7.24514e-24
Vegfa	Vegfa	1.4832e-71	0.923317	0.991	0.753	3.76718e-67
Fam117b	Fam117b	3.72574e-51	0.917619	0.933	0.623	9.46301e-47
AABR07059258.1	AABR07059258.1	5.25561e-66	0.888492	0.992	0.702	1.33487e-61
Magi2	Magi2	2.31482e-62	0.886606	0.989	0.687	5.87942e-58
Erbb4	Erbb4	3.20455e-32	0.876758	0.758	0.441	8.13923e-28
Kcnip1	Kcnip1	4.13906e-36	0.871033	0.819	0.48	1.05128e-31
Pde4b	Pde4b	9.35934e-39	0.859472	0.857	0.526	2.37718e-34
Sema3e	Sema3e	5.04306e-39	0.847553	0.875	0.568	1.28089e-34
AABR07068728.1	AABR07068728.1	7.77573e-29	0.844044	0.691	0.375	1.97496e-24
Hltf	Hltf	7.20313e-29	0.840516	0.562	0.25	1.82952e-24
Robo2	Robo2	3.11884e-43	0.840023	0.963	0.683	7.92154e-39
AABR07032162.1	AABR07032162.1	1.23873e-26	0.837292	0.486	0.206	3.14626e-22
Cacna1a	Cacna1a	3.16973e-45	0.823967	0.956	0.601	8.0508e-41
Dach1	Dach1	1.54572e-43	0.816885	0.989	0.744	3.92599e-39
Rxfp2	Rxfp2	1.64083e-29	0.803461	0.675	0.358	4.16754e-25
Kcnab1	Kcnab1	6.67004e-39	0.800415	0.925	0.591	1.69412e-34
Mdga2	Mdga2	1.43493e-30	0.790647	0.27	0.046	3.64459e-26
Nxpe3	Nxpe3	1.82622e-26	0.774496	0.596	0.29	4.63842e-22
Fancc	Fancc	1.23414e-22	0.768994	0.562	0.291	3.1346e-18
Npl	Npl	9.42028e-26	0.762543	0.514	0.225	2.39266e-21
Npr3	Npr3	9.60589e-25	0.762081	0.55	0.262	2.4398e-20
Atp8b1	Atp8b1	1.23397e-27	0.750581	0.756	0.457	3.13416e-23
Sulf1	Sulf1	7.35887e-27	0.740519	0.645	0.327	1.86908e-22
Cfap100	Cfap100	3.8433e-23	0.737146	0.268	0.069	9.76159e-19
Rbms3	Rbms3	3.56309e-42	0.720585	0.971	0.69	9.04989e-38
Rhbdl3	Rhbdl3	1.13632e-19	0.709967	0.32	0.113	2.88614e-15
Kank1	Kank1	1.81403e-24	0.701184	0.809	0.528	4.60746e-20
Ptpro	Ptpro	1.9795e-48	0.697763	0.995	0.796	5.02773e-44
Stx18	Stx18	1.99797e-21	0.697695	0.604	0.325	5.07464e-17
Myt1l	Myt1l	1.32463e-17	0.693137	0.505	0.265	3.36442e-13
Setd5	Setd5	4.65728e-25	0.677752	0.701	0.39	1.1829e-20
Tmem150c	Tmem150c	1.65479e-22	0.674632	0.643	0.367	4.20301e-18
Pabpn1	Pabpn1	2.76197e-21	0.664937	0.508	0.246	7.01513e-17
Nr4a3	Nr4a3	1.38111e-16	0.663945	0.131	0.018	3.50789e-12
Tns2	Tns2	4.06654e-17	0.662592	0.418	0.198	1.03286e-12
Zfp110	Zfp110	3.60701e-20	0.655368	0.375	0.154	9.16144e-16
Mylk	Mylk	2.01541e-25	0.654989	0.816	0.509	5.11893e-21
Man1a1	Man1a1	2.99903e-18	0.650402	0.707	0.447	7.61725e-14
Ddx5	Ddx5	4.10574e-33	0.647097	0.957	0.727	1.04282e-28
Sox5	Sox5	5.63369e-20	0.641097	0.596	0.32	1.4309e-15
Ptch1	Ptch1	1.47208e-25	0.641063	0.765	0.466	3.73893e-21
Ppp3cc	Ppp3cc	2.67961e-22	0.641025	0.569	0.285	6.80594e-18
Ccdc3	Ccdc3	1.29698e-17	0.638833	0.457	0.227	3.29419e-13
Tut4	Tut4	5.83804e-16	0.634306	0.463	0.246	1.4828e-11
Prkd1	Prkd1	2.03544e-26	0.633841	0.848	0.544	5.16982e-22
Msrb3	Msrb3	1.29471e-18	0.628538	0.546	0.289	3.28844e-14
Fam184a	Fam184a	3.56297e-25	0.62791	0.8	0.487	9.04959e-21
Osbpl9	Osbpl9	3.09463e-32	0.627466	0.948	0.663	7.86006e-28
Arhgap24	Arhgap24	2.00486e-32	0.624734	0.95	0.709	5.09214e-28
Ero1b	Ero1b	5.00789e-17	0.624319	0.351	0.15	1.27196e-12
Tcf21	Tcf21	2.90772e-16	0.620594	0.3	0.117	7.38531e-12
Plcb4	Plcb4	5.1051e-19	0.61691	0.561	0.3	1.29664e-14
Mpp5	Mpp5	4.69157e-23	0.61622	0.837	0.561	1.19161e-18
Sorcs1	Sorcs1	1.62937e-23	0.615761	0.802	0.506	4.13845e-19
Exph5	Exph5	1.69179e-19	0.612531	0.489	0.239	4.29698e-15
Cdc14a	Cdc14a	1.52962e-31	0.611165	0.965	0.686	3.88509e-27
Wnk3	Wnk3	1.66241e-23	0.611162	0.152	0.009	4.22237e-19
Kmt2e	Kmt2e	9.18204e-22	0.610662	0.752	0.464	2.33215e-17
Col4a5	Col4a5	1.37583e-22	0.605214	0.806	0.506	3.49446e-18
Rell1	Rell1	1.22388e-17	0.604136	0.66	0.39	3.10853e-13
Med12l	Med12l	1.00027e-27	0.598339	0.927	0.599	2.54057e-23
AC134224.3	AC134224.3	5.34897e-62	0.597814	1	0.953	1.35858e-57
Pard3b	Pard3b	2.13973e-34	0.596766	0.994	0.757	5.43469e-30
Npepo	Npepo	6.96664e-25	0.595914	0.869	0.564	1.76946e-20
Taf1d	Taf1d	2.83572e-16	0.595593	0.291	0.109	7.20244e-12
Thsd7a	Thsd7a	2.82204e-19	0.593323	0.797	0.528	7.1677e-15
RGD1308117	RGD1308117	4.31034e-14	0.59314	0.268	0.109	1.09478e-09
Dnajb4	Dnajb4	4.31532e-20	0.588629	0.325	0.113	1.09605e-15
Clk1	Clk1	2.11637e-15	0.583247	0.451	0.239	5.37537e-11
LOC100361087	LOC100361087	1.69075e-23	0.582872	0.819	0.525	4.29435e-19
Phlda1	Phlda1	1.92157e-18	0.58259	0.497	0.251	4.8806e-14
LOC689713	LOC689713	1.67596e-18	0.5811	0.602	0.343	4.25677e-14
Ripor1	Ripor1	1.75916e-22	0.579772	0.832	0.556	4.46809e-18
Anxa1	Anxa1	1.3751e-14	0.579559	0.494	0.281	3.49262e-10
AABR07001519.1	AABR07001519.1	2.09965e-16	0.579191	0.546	0.312	5.33289e-12
Myo5c	Myo5c	1.26094e-29	0.575597	0.954	0.636	3.20267e-25
Tmod3	Tmod3	4.42312e-18	0.572523	0.55	0.291	1.12343e-13
Pde3b	Pde3b	1.15657e-15	0.572384	0.447	0.229	2.93757e-11
Dlc1	Dlc1	5.41402e-23	0.570581	0.82	0.517	1.37511e-18
Fam168a	Fam168a	1.03887e-14	0.568507	0.483	0.27	2.63862e-10
Srsf11	Srsf11	1.13786e-16	0.567501	0.503	0.265	2.89004e-12
Irs2	Irs2	2.16719e-15	0.562069	0.476	0.252	5.50445e-11
Fchsd2	Fchsd2	1.2828e-17	0.560868	0.753	0.484	3.25818e-13
Disp1	Disp1	2.16694e-20	0.557932	0.854	0.582	5.50381e-16
Map2	Map2	8.27298e-19	0.557894	0.591	0.32	2.10125e-14
Tmcc1	Tmcc1	3.7931e-16	0.556757	0.572	0.343	9.63409e-12
Arhgef12	Arhgef12	9.52672e-22	0.553613	0.892	0.636	2.41969e-17
Nktr	Nktr	1.6595e-19	0.549921	0.666	0.386	4.21497e-15
Plekha5	Plekha5	4.85761e-25	0.549692	0.939	0.669	1.23379e-20
Ogt	Ogt	2.66705e-20	0.547434	0.828	0.545	6.77404e-16
Mllt10	Mllt10	4.02899e-16	0.547384	0.558	0.321	1.02332e-11
Tpm1	Tpm1	2.26985e-14	0.546922	0.691	0.475	5.76519e-10
Nkd2	Nkd2	5.42351e-16	0.546822	0.299	0.115	1.37752e-11
Ntng2	Ntng2	9.45217e-17	0.545571	0.591	0.341	2.40076e-12
Tspan2	Tspan2	7.85949e-18	0.544843	0.395	0.175	1.99623e-13
Trappc9	Trappc9	1.77967e-16	0.543917	0.395	0.182	4.52018e-12
Septin6	Septin6	2.03457e-19	0.543811	0.476	0.223	5.16759e-15
Veph1	Veph1	7.54073e-18	0.542143	0.541	0.29	1.91527e-13
Plce1	Plce1	1.32521e-27	0.540904	0.974	0.669	3.36591e-23
Nlk	Nlk	4.58608e-16	0.540429	0.75	0.505	1.16482e-11
Grk5	Grk5	4.71132e-21	0.540065	0.849	0.561	1.19663e-16
Prpf39	Prpf39	1.84164e-17	0.539624	0.399	0.178	4.67758e-13
Krit1	Krit1	5.80982e-20	0.539523	0.383	0.15	1.47564e-15
Sil1	Sil1	1.26755e-16	0.537554	0.697	0.444	3.21945e-12
Gmds	Gmds	4.67418e-24	0.536635	0.922	0.626	1.1872e-19
Tet2	Tet2	1.14019e-17	0.534758	0.454	0.219	2.89597e-13
Iqgap2	Iqgap2	4.71896e-28	0.534226	0.976	0.742	1.19857e-23
Rsrp1	Rsrp1	1.46244e-15	0.532845	0.716	0.507	3.71444e-11
Mcu	Mcu	1.50877e-17	0.532487	0.694	0.429	3.83213e-13
Vps13a	Vps13a	1.93914e-17	0.53223	0.607	0.34	4.92521e-13
Unc5c	Unc5c	2.56033e-12	0.531923	0.21	0.077	6.50298e-08
Btrc	Btrc	2.29541e-16	0.531216	0.538	0.298	5.83012e-12
AABR07010985.1	AABR07010985.1	6.30412e-15	0.530849	0.23	0.077	1.60118e-10
Meis2	Meis2	1.38673e-15	0.52829	0.697	0.457	3.52214e-11
Sh2d4a	Sh2d4a	5.49373e-14	0.528228	0.463	0.252	1.39535e-09
Ssbp2	Ssbp2	1.61393e-18	0.527753	0.726	0.449	4.09921e-14
Camta1	Camta1	1.61412e-12	0.527309	0.332	0.161	4.0997e-08
Ppp1r9a	Ppp1r9a	6.71862e-16	0.526139	0.561	0.316	1.70646e-11
Fyn	Fyn	8.24001e-24	0.525664	0.97	0.671	2.09288e-19
RGD1562608	RGD1562608	1.99977e-15	0.525291	0.38	0.179	5.07923e-11
Myoz3	Myoz3	4.03513e-15	0.524217	0.154	0.032	1.02488e-10
Fam172a	Fam172a	3.99349e-17	0.523959	0.662	0.397	1.01431e-12
Ptar1	Ptar1	3.86593e-17	0.52388	0.486	0.247	9.81907e-13
Mgat5	Mgat5	2.71067e-25	0.523072	0.989	0.719	6.88482e-21
Lima1	Lima1	6.64187e-14	0.521809	0.477	0.266	1.68697e-09
Pfkfb3	Pfkfb3	4.05053e-14	0.520649	0.364	0.177	1.0288e-09
Gab2	Gab2	1.07085e-17	0.518712	0.718	0.44	2.71985e-13
Ep300	Ep300	1.29485e-13	0.518568	0.445	0.242	3.28878e-09
Pak1	Pak1	2.10773e-16	0.517645	0.608	0.359	5.35343e-12
Hecw2	Hecw2	5.08655e-10	0.517193	0.299	0.155	1.29193e-05
Dclre1c	Dclre1c	7.12718e-18	0.517101	0.569	0.304	1.81023e-13
AABR07034767.1	AABR07034767.1	5.81438e-16	0.51643	0.46	0.231	1.4768e-11
St3gal5	St3gal5	2.93639e-19	0.514762	0.852	0.599	7.45814e-15
Hs3st3b1	Hs3st3b1	1.10154e-11	0.512946	0.305	0.148	2.79781e-07
Zfyve9	Zfyve9	2.08407e-12	0.512688	0.32	0.154	5.29334e-08
Chst8	Chst8	8.9306e-13	0.511812	0.526	0.314	2.26828e-08
Hmgcll1	Hmgcll1	1.79776e-13	0.509938	0.346	0.166	4.56614e-09
Car10	Car10	2.86278e-17	0.508079	0.803	0.507	7.27117e-13
Foxp1	Foxp1	1.65416e-13	0.505432	0.627	0.393	4.2014e-09
Pdlim1	Pdlim1	6.60059e-11	0.504395	0.351	0.186	1.67648e-06
Fam81a	Fam81a	5.66155e-20	0.504028	0.796	0.489	1.43798e-15
Arhgap28	Arhgap28	6.24235e-20	0.501503	0.97	0.669	1.58549e-15
Pcsk5	Pcsk5	5.23452e-16	0.498558	0.793	0.545	1.32952e-11
Lims1	Lims1	2.3522e-13	0.498542	0.448	0.244	5.97435e-09
Phactr4	Phactr4	8.77e-18	0.49796	0.793	0.549	2.22749e-13
Arhgap23	Arhgap23	1.62319e-20	0.496891	0.747	0.43	4.12275e-16
Epb41l5	Epb41l5	1.34472e-17	0.496734	0.758	0.498	3.41545e-13
Spats2l	Spats2l	3.87734e-16	0.496288	0.617	0.367	9.84805e-12
Ccdc27	Ccdc27	9.81599e-15	0.495613	0.491	0.263	2.49316e-10
Ptbp3	Ptbp3	2.00035e-19	0.494458	0.794	0.503	5.0807e-15
Sox6	Sox6	3.05779e-17	0.492454	0.802	0.525	7.76649e-13
Adcy1	Adcy1	4.35642e-18	0.492042	0.919	0.636	1.10649e-13
Ankrd44	Ankrd44	4.20866e-18	0.490725	0.829	0.544	1.06896e-13
Abl2	Abl2	9.37332e-14	0.490353	0.436	0.229	2.38073e-09
Clic5	Clic5	8.90069e-19	0.490258	0.904	0.649	2.26069e-14
Dock7	Dock7	2.63127e-16	0.490186	0.614	0.356	6.68316e-12
Stag1	Stag1	5.89172e-17	0.490175	0.599	0.341	1.49644e-12
Ptpn21	Ptpn21	1.0702e-13	0.488919	0.396	0.2	2.71819e-09
Mertk	Mertk	2.60097e-22	0.488585	0.962	0.707	6.60619e-18
Clip1	Clip1	2.89141e-15	0.485383	0.649	0.394	7.3439e-11
Rbms1	Rbms1	5.93141e-19	0.484866	0.826	0.537	1.50652e-14
Lekr1	Lekr1	2.02105e-12	0.482519	0.303	0.142	5.13326e-08
Trib2	Trib2	4.37563e-15	0.480883	0.392	0.186	1.11137e-10
Sema5a	Sema5a	5.99432e-20	0.480729	0.905	0.644	1.5225e-15
Kirrel1	Kirrel1	4.27414e-20	0.479909	0.944	0.673	1.08559e-15
Spata13	Spata13	1.36562e-16	0.479392	0.84	0.563	3.46854e-12
Pawr	Pawr	1.49702e-12	0.478997	0.556	0.34	3.80229e-08
Luc7l2	Luc7l2	2.09679e-18	0.47747	0.854	0.596	5.32564e-14
Usp32	Usp32	1.76045e-15	0.477413	0.45	0.225	4.47136e-11
Lgalsl	Lgalsl	3.17868e-12	0.477118	0.242	0.099	8.07352e-08
Ppp2r2a	Ppp2r2a	1.97155e-14	0.476216	0.636	0.393	5.00755e-10
Utrn	Utrn	1.19027e-18	0.474553	0.883	0.61	3.02317e-14
Smo	Smo	6.04056e-16	0.473563	0.352	0.151	1.53424e-11
LOC103689922	LOC103689922	6.75131e-15	0.472607	0.22	0.07	1.71477e-10
Fnbp1l	Fnbp1l	6.05709e-19	0.472321	0.811	0.529	1.53844e-14
Ptpn13	Ptpn13	3.3765e-17	0.472238	0.866	0.595	8.57597e-13
Tjp1	Tjp1	4.52283e-16	0.470503	0.866	0.59	1.14875e-11
Phip	Phip	6.15664e-15	0.467739	0.444	0.232	1.56372e-10
Pias1	Pias1	4.23084e-13	0.467588	0.483	0.271	1.07459e-08
Txndc11	Txndc11	1.27682e-11	0.466499	0.416	0.231	3.24299e-07
Arhgap29	Arhgap29	2.50628e-19	0.466361	0.913	0.638	6.36569e-15
Ncald	Ncald	4.72929e-11	0.465672	0.485	0.291	1.20119e-06
Creb3l2	Creb3l2	2.08871e-15	0.46511	0.651	0.397	5.30512e-11
Flvcr2	Flvcr2	6.42702e-11	0.464299	0.25	0.111	1.6324e-06
Poglut3	Poglut3	1.90812e-13	0.464004	0.201	0.065	4.84644e-09
Amotl2	Amotl2	1.01756e-13	0.463971	0.503	0.278	2.58449e-09
Cys1	Cys1	8.33704e-15	0.463941	0.244	0.084	2.11752e-10
Ctdspl	Ctdspl	6.86511e-17	0.46328	0.832	0.561	1.74367e-12
Dock4	Dock4	3.27404e-16	0.461603	0.721	0.46	8.31574e-12
Arc	Arc	9.12753e-17	0.460369	0.255	0.084	2.3183e-12
Lats2	Lats2	5.63226e-14	0.460291	0.433	0.224	1.43054e-09
Asic2	Asic2	1.1411e-19	0.458701	0.921	0.615	2.89829e-15
Sbf2	Sbf2	1.54835e-14	0.457719	0.733	0.47	3.93264e-10
Pls3	Pls3	2.56789e-10	0.45768	0.546	0.352	6.52219e-06
Colgalt2	Colgalt2	8.14324e-15	0.456955	0.688	0.439	2.0683e-10
Cog5	Cog5	5.33628e-12	0.456437	0.485	0.283	1.35536e-07
Gpcpd1	Gpcpd1	6.8345e-11	0.455742	0.377	0.205	1.73589e-06
Uaca	Uaca	1.56445e-14	0.45524	0.723	0.486	3.97356e-10
Fam78b	Fam78b	3.80333e-11	0.454732	0.294	0.139	9.66009e-07
Cd55	Cd55	7.19504e-14	0.454529	0.261	0.101	1.82747e-09
Pex5l	Pex5l	1.24361e-07	0.454216	0.395	0.254	0.00315864
Srgap1	Srgap1	8.04489e-21	0.453221	0.971	0.676	2.04332e-16
LOC108349594	LOC108349594	1.88265e-12	0.453198	0.349	0.174	4.78175e-08
Mipol1	Mipol1	1.30368e-13	0.452519	0.37	0.177	3.31121e-09
Strn3	Strn3	9.65891e-15	0.452507	0.727	0.463	2.45327e-10
Braf	Braf	2.23351e-12	0.451374	0.511	0.304	5.67289e-08
Ptbp2	Ptbp2	1.18494e-13	0.4507	0.444	0.243	3.00963e-09
Nr1d2	Nr1d2	1.00369e-11	0.450448	0.285	0.13	2.54928e-07
Zcchc7	Zcchc7	8.4203e-16	0.450004	0.672	0.413	2.13867e-11
Arhgef28	Arhgef28	6.67465e-14	0.448808	0.779	0.532	1.69529e-09
Glcci1	Glcci1	1.7373e-12	0.448665	0.627	0.412	4.41256e-08
Zbtb7c	Zbtb7c	4.60513e-14	0.448614	0.634	0.386	1.16966e-09
Malt1	Malt1	1.22325e-12	0.448431	0.317	0.148	3.10692e-08
Tgfa	Tgfa	1.13907e-08	0.448362	0.183	0.08	0.000289313
Dnm3	Dnm3	2.21321e-11	0.446348	0.248	0.107	5.62134e-07
Arid3b	Arid3b	6.24718e-12	0.446028	0.45	0.254	1.58672e-07
Rgs7	Rgs7	6.75154e-10	0.445813	0.277	0.138	1.71482e-05
Ikzf2	Ikzf2	5.03206e-13	0.445592	0.355	0.169	1.27809e-08
Fbxl4	Fbxl4	3.61167e-11	0.445577	0.3	0.144	9.17329e-07
Dnajc1	Dnajc1	1.73944e-14	0.445317	0.512	0.289	4.41801e-10
Rb1	Rb1	7.79659e-14	0.445307	0.535	0.308	1.98026e-09
Jmjd1c	Jmjd1c	2.67509e-16	0.443055	0.843	0.568	6.79447e-12
Mbd5	Mbd5	5.78044e-13	0.442241	0.229	0.085	1.46817e-08
Lmo4	Lmo4	4.33838e-11	0.442172	0.349	0.181	1.10191e-06
Tial1	Tial1	2.78333e-12	0.441754	0.277	0.121	7.06938e-08
Usp13	Usp13	5.59974e-12	0.441646	0.508	0.306	1.42228e-07
Top1	Top1	2.01596e-14	0.440955	0.555	0.32	5.12034e-10
Ugt8	Ugt8	1.67829e-15	0.440369	0.398	0.19	4.26268e-11
Ipo11	Ipo11	2.06349e-11	0.439432	0.316	0.155	5.24106e-07
Eea1	Eea1	1.55073e-14	0.439374	0.753	0.493	3.9387e-10
Tmem178a	Tmem178a	2.39795e-13	0.43901	0.655	0.42	6.09056e-09
Peli2	Peli2	4.78786e-13	0.437924	0.602	0.368	1.21607e-08
Pip5k1a	Pip5k1a	7.05616e-13	0.437071	0.483	0.271	1.7922e-08
Myo1d	Myo1d	6.83542e-18	0.436946	0.962	0.707	1.73613e-13
Arhgap32	Arhgap32	1.39943e-12	0.436837	0.47	0.265	3.55441e-08
Tmcc3	Tmcc3	8.18692e-18	0.436794	0.841	0.553	2.07939e-13
Synj1	Synj1	2.65262e-12	0.436494	0.41	0.215	6.73738e-08
Eps15	Eps15	7.80279e-11	0.436027	0.492	0.309	1.98183e-06
Tiparp	Tiparp	1.16101e-10	0.435709	0.393	0.223	2.94884e-06
Rbm6	Rbm6	3.08254e-15	0.435416	0.575	0.331	7.82934e-11
Atf2	Atf2	2.44062e-10	0.43456	0.305	0.154	6.19893e-06
Tef	Tef	6.82911e-13	0.434464	0.233	0.089	1.73453e-08
Colec12	Colec12	0.00119033	0.433693	0.268	0.196	1
AABR07069528.1	AABR07069528.1	1.27236e-08	0.433491	0.116	0.036	0.000323166
Arap2	Arap2	2.94796e-13	0.432291	0.523	0.308	7.48751e-09
Garnl3	Garnl3	4.495e-13	0.432119	0.378	0.184	1.14168e-08
Ubr3	Ubr3	1.05351e-13	0.431824	0.595	0.358	2.67581e-09
Akt2	Akt2	1.36454e-12	0.429597	0.462	0.25	3.4658e-08
Ell2	Ell2	1.71438e-11	0.429485	0.322	0.158	4.35436e-07
Cpeb2	Cpeb2	7.17825e-11	0.429436	0.338	0.174	1.8232e-06
Fgfr2	Fgfr2	5.63109e-12	0.428409	0.466	0.262	1.43024e-07
Cdk19	Cdk19	3.82461e-11	0.427442	0.343	0.177	9.71413e-07
Ap1s3	Ap1s3	3.88106e-11	0.427326	0.524	0.316	9.8575e-07
Myo1e	Myo1e	5.16634e-15	0.42726	0.808	0.549	1.3122e-10
Tgfbr3	Tgfbr3	1.31674e-15	0.427172	0.678	0.418	3.34438e-11
Zfand3	Zfand3	6.64011e-17	0.426425	0.869	0.596	1.68652e-12
Zfp521	Zfp521	1.09288e-16	0.42623	0.805	0.524	2.77581e-12
Nck2	Nck2	3.15479e-19	0.426193	0.881	0.575	8.01285e-15
Rapgef6	Rapgef6	3.23868e-12	0.425816	0.377	0.194	8.22593e-08
Eml4	Eml4	3.34232e-15	0.42492	0.742	0.484	8.48916e-11
R3hdm2	R3hdm2	9.34057e-13	0.424841	0.555	0.345	2.37241e-08
Jazf1	Jazf1	3.93981e-09	0.424485	0.349	0.198	0.000100067
AABR07021544.1	AABR07021544.1	1.71673e-11	0.424394	0.492	0.291	4.36031e-07
Rab6a	Rab6a	9.93205e-14	0.424328	0.323	0.148	2.52264e-09
Pan3	Pan3	1.81758e-13	0.424058	0.591	0.356	4.61646e-09
Smchd1	Smchd1	1.79934e-13	0.424048	0.436	0.232	4.57015e-09
Epha7	Epha7	1.52331e-07	0.423509	0.255	0.142	0.00386905
Cog3	Cog3	7.09663e-09	0.423116	0.25	0.127	0.000180247
AABR07021666.1	AABR07021666.1	5.08055e-11	0.422876	0.25	0.109	1.29041e-06
Gab1	Gab1	6.69278e-12	0.422484	0.477	0.27	1.6999e-07
Ust	Ust	5.15792e-15	0.421892	0.794	0.545	1.31006e-10
Ccnt2	Ccnt2	7.62695e-14	0.42	0.544	0.309	1.93717e-09
Npnt	Npnt	3.30024e-15	0.419672	0.877	0.628	8.38229e-11
Plxna2	Plxna2	5.42026e-13	0.419364	0.872	0.617	1.37669e-08
Senp7	Senp7	2.42181e-12	0.419246	0.434	0.232	6.15117e-08
Nod1	Nod1	5.3345e-13	0.418123	0.372	0.184	1.35491e-08
Shisa7	Shisa7	9.97087e-16	0.417925	0.105	0.008	2.5325e-11
Crtc3	Crtc3	1.44405e-10	0.417436	0.258	0.117	3.66773e-06
Ago3	Ago3	2.25698e-09	0.416858	0.252	0.123	5.73251e-05
Wasl	Wasl	5.56332e-12	0.416572	0.646	0.42	1.41303e-07
Snx12	Snx12	2.36797e-12	0.416101	0.332	0.163	6.0144e-08
Uso1	Uso1	1.39731e-12	0.415985	0.407	0.213	3.54903e-08
Osbpl5	Osbpl5	3.19958e-12	0.415783	0.541	0.321	8.12661e-08
Zc3h7b	Zc3h7b	1.10158e-13	0.41507	0.416	0.212	2.79791e-09
Fermt2	Fermt2	1.75764e-13	0.41501	0.745	0.475	4.46422e-09
Ascc3	Ascc3	1.0099e-12	0.414658	0.537	0.325	2.56505e-08
Luzp1	Luzp1	9.84016e-12	0.414387	0.47	0.269	2.4993e-07
Il18	Il18	2.11152e-13	0.413397	0.739	0.478	5.36304e-09
Tom1l2	Tom1l2	1.29376e-12	0.412974	0.578	0.35	3.28603e-08
Dbp	Dbp	1.34586e-12	0.412581	0.232	0.088	3.41835e-08
Bmpr2	Bmpr2	1.46674e-12	0.411972	0.549	0.327	3.72536e-08
Mdm4	Mdm4	4.80347e-12	0.411507	0.335	0.167	1.22003e-07
Pard3	Pard3	1.55119e-16	0.410917	0.948	0.672	3.93987e-12
Rbfox2	Rbfox2	3.11117e-13	0.410904	0.491	0.267	7.90205e-09
Tnrc6c	Tnrc6c	1.08605e-10	0.410136	0.232	0.099	2.75846e-06
Plekhh2	Plekhh2	2.27149e-14	0.410045	0.683	0.426	5.76937e-10
Mgat4a	Mgat4a	3.99824e-15	0.409376	0.806	0.534	1.01551e-10
Tnrc6b	Tnrc6b	4.4877e-14	0.40862	0.727	0.507	1.13983e-09
Khdc4	Khdc4	2.35678e-08	0.408564	0.238	0.123	0.000598599
Terf1	Terf1	4.05011e-10	0.408055	0.363	0.2	1.02869e-05
Plxdc2	Plxdc2	4.90124e-14	0.408033	0.809	0.57	1.24487e-09
Rev3l	Rev3l	2.71703e-11	0.407851	0.401	0.221	6.90097e-07
Hoxc4	Hoxc4	7.20331e-11	0.407302	0.195	0.074	1.82957e-06
Cnn2	Cnn2	4.43157e-11	0.406704	0.174	0.059	1.12558e-06
Ptger4	Ptger4	1.54037e-09	0.406409	0.148	0.051	3.91238e-05
Serinc5	Serinc5	1.48854e-13	0.403774	0.512	0.289	3.78076e-09
Clec16a	Clec16a	6.16577e-15	0.403385	0.877	0.601	1.56604e-10
Arhgap21	Arhgap21	7.45472e-12	0.403135	0.377	0.193	1.89342e-07
Ppp1r13b	Ppp1r13b	4.96935e-10	0.402909	0.227	0.099	1.26216e-05
Baiap2	Baiap2	7.83096e-10	0.400579	0.476	0.293	1.98899e-05
Ehbp1	Ehbp1	6.61294e-11	0.399589	0.316	0.155	1.67962e-06
Wdpcp	Wdpcp	7.05385e-12	0.399489	0.331	0.159	1.79161e-07
Ddx17	Ddx17	2.09045e-13	0.396566	0.674	0.416	5.30952e-09
Abcd4	Abcd4	1.94902e-12	0.396431	0.561	0.333	4.95032e-08
Rmdn1	Rmdn1	4.94838e-09	0.395492	0.377	0.22	0.000125684
Ttbk2	Ttbk2	1.8395e-10	0.39546	0.317	0.161	4.67215e-06
Map1b	Map1b	5.0918e-09	0.395185	0.402	0.239	0.000129327
Snx7	Snx7	2.65905e-15	0.395079	0.532	0.283	6.75373e-11
Nes	Nes	1.03344e-12	0.393898	0.694	0.46	2.62482e-08
Cd2ap	Cd2ap	7.39271e-15	0.393487	0.822	0.572	1.87767e-10
Zfp280d	Zfp280d	8.23817e-11	0.393403	0.346	0.182	2.09241e-06
Trdmt1	Trdmt1	9.74338e-13	0.393111	0.296	0.13	2.47472e-08
Csnk1g3	Csnk1g3	3.70202e-11	0.392419	0.41	0.224	9.40277e-07
Csnk1a1	Csnk1a1	5.71761e-15	0.392346	0.828	0.557	1.45222e-10
Samd12	Samd12	1.28517e-14	0.392105	0.802	0.514	3.26421e-10
Wdr7	Wdr7	5.73433e-14	0.391878	0.607	0.362	1.45646e-09
Cdc42bpa	Cdc42bpa	5.76624e-12	0.391831	0.524	0.32	1.46457e-07
Sh3bgrl2	Sh3bgrl2	1.15121e-10	0.391787	0.373	0.201	2.92395e-06
Tent2	Tent2	3.25845e-11	0.391468	0.297	0.14	8.27613e-07
Xkr4	Xkr4	7.27362e-08	0.390472	0.43	0.278	0.00184743
Gbe1	Gbe1	2.6714e-11	0.389205	0.331	0.163	6.7851e-07
Rnf39	Rnf39	1.0891e-09	0.38846	0.338	0.181	2.76621e-05
Apba1	Apba1	8.70986e-12	0.387774	0.559	0.339	2.21222e-07
Psd3	Psd3	1.92885e-15	0.387497	0.86	0.583	4.89909e-11
Ptprd	Ptprd	4.46524e-12	0.385356	0.884	0.68	1.13413e-07
Rapgef2	Rapgef2	2.40744e-10	0.384344	0.605	0.39	6.11466e-06
Ldlrad4	Ldlrad4	6.12272e-10	0.384332	0.569	0.368	1.55511e-05
Pxk	Pxk	1.87491e-11	0.384227	0.622	0.395	4.76208e-07
Smad2	Smad2	1.67958e-10	0.384002	0.418	0.239	4.26596e-06
Ptpn14	Ptpn14	2.37481e-13	0.383588	0.552	0.317	6.03178e-09
Dst	Dst	2.70319e-15	0.382812	0.91	0.672	6.86583e-11
Bcor	Bcor	2.69503e-10	0.38261	0.148	0.047	6.84511e-06
Srsf7	Srsf7	4.85559e-10	0.382562	0.213	0.089	1.23327e-05
Wt1	Wt1	6.47303e-16	0.381966	0.922	0.636	1.64409e-11
Pogz	Pogz	1.8953e-08	0.381954	0.287	0.154	0.000481387
Zbtb46	Zbtb46	3.31395e-11	0.381415	0.282	0.128	8.41709e-07
Dennd10	Dennd10	2.13001e-10	0.380951	0.264	0.121	5.41001e-06
Marchf7	Marchf7	1.35592e-10	0.38063	0.28	0.131	3.4439e-06
Crim1	Crim1	4.36157e-12	0.380596	0.825	0.572	1.10779e-07
Gpatch8	Gpatch8	1.39322e-12	0.380252	0.729	0.483	3.53865e-08
Per2	Per2	3.4582e-12	0.379553	0.113	0.02	8.78348e-08
LOC100174910	LOC100174910	4.47079e-11	0.379526	0.178	0.061	1.13554e-06
Gja3	Gja3	2.23767e-10	0.379486	0.297	0.143	5.68346e-06
Unc13b	Unc13b	7.86511e-09	0.379227	0.341	0.197	0.000199766
Dpy19l3	Dpy19l3	1.3031e-11	0.379215	0.491	0.283	3.30974e-07
Gulp1	Gulp1	1.89188e-07	0.377994	0.27	0.148	0.00480519
Pcmtd1	Pcmtd1	8.27443e-11	0.377135	0.459	0.263	2.10162e-06
Ermard	Ermard	6.42979e-09	0.377055	0.218	0.101	0.00016331
Dis3l2	Dis3l2	2.57157e-11	0.377007	0.489	0.282	6.53154e-07
Pde10a	Pde10a	4.55842e-06	0.37679	0.401	0.266	0.115779
Cry2	Cry2	1.85711e-08	0.376179	0.175	0.073	0.000471687
Lmx1b	Lmx1b	1.16039e-16	0.374498	0.951	0.634	2.94727e-12
Frmd6	Frmd6	2.26044e-11	0.373414	0.636	0.418	5.74128e-07
Cep126	Cep126	3.65821e-09	0.373206	0.253	0.123	9.2915e-05
Celf1	Celf1	2.77701e-11	0.372981	0.195	0.072	7.05332e-07
Rfx7	Rfx7	2.07763e-11	0.372915	0.285	0.131	5.27696e-07
Arnt	Arnt	6.63205e-11	0.372609	0.306	0.148	1.68448e-06
Ambra1	Ambra1	2.5671e-09	0.371784	0.54	0.367	6.52017e-05
Vbp1	Vbp1	1.09381e-15	0.370572	0.236	0.074	2.77817e-11
Nicn1	Nicn1	1.47396e-10	0.370512	0.255	0.113	3.7437e-06
Rbm26	Rbm26	2.87697e-11	0.370447	0.593	0.383	7.30721e-07
Filip1	Filip1	1.30661e-16	0.36988	0.861	0.571	3.31866e-12
Cep83	Cep83	3.33468e-11	0.369743	0.223	0.088	8.46977e-07
Tbc1d5	Tbc1d5	6.30375e-12	0.369253	0.791	0.529	1.60109e-07
Dhx8	Dhx8	2.51791e-10	0.368333	0.137	0.04	6.39523e-06
Fndc3b	Fndc3b	1.46866e-12	0.368038	0.817	0.565	3.73024e-08
Myrip	Myrip	1.21942e-07	0.367611	0.439	0.285	0.00309721
Lrch3	Lrch3	3.80856e-10	0.367129	0.566	0.36	9.67337e-06
Zfat	Zfat	5.41523e-10	0.36669	0.213	0.09	1.37541e-05
Zcchc4	Zcchc4	1.38284e-10	0.366467	0.123	0.032	3.51229e-06
Setdb2.1	Setdb2.1	2.87389e-08	0.366405	0.273	0.146	0.00072994
Cep85l	Cep85l	4.72643e-09	0.365753	0.245	0.12	0.000120047
Pcf11	Pcf11	1.89578e-09	0.364782	0.276	0.138	4.8151e-05
Kdm2a	Kdm2a	2.87803e-12	0.364325	0.409	0.212	7.3099e-08
Flrt2	Flrt2	2.60644e-10	0.364144	0.694	0.462	6.62009e-06
Zfp608	Zfp608	4.44573e-10	0.36393	0.595	0.391	1.12917e-05
AABR07047062.1	AABR07047062.1	1.51436e-06	0.363545	0.172	0.085	0.0384633
Gpbp1l1	Gpbp1l1	1.28033e-09	0.363456	0.245	0.116	3.2519e-05
Abi2	Abi2	8.6084e-09	0.363125	0.221	0.104	0.000218645
Bcar3	Bcar3	1.53126e-14	0.362636	0.893	0.594	3.88924e-10
Atp10d	Atp10d	5.77312e-09	0.36254	0.657	0.457	0.000146632
Nfat5	Nfat5	4.63331e-11	0.362188	0.633	0.413	1.17681e-06
Kdm3b	Kdm3b	9.23852e-11	0.361964	0.302	0.146	2.34649e-06
Rhpn1	Rhpn1	6.82964e-12	0.361899	0.823	0.576	1.73466e-07
Btbd10	Btbd10	1.65185e-07	0.360927	0.195	0.094	0.00419553
Asxl1	Asxl1	4.36845e-11	0.360622	0.396	0.219	1.10954e-06
Cblb	Cblb	5.43984e-13	0.360397	0.812	0.556	1.38166e-08
Rbm15	Rbm15	2.80584e-09	0.360197	0.186	0.076	7.12656e-05
Cpeb1	Cpeb1	2.14646e-08	0.36002	0.294	0.161	0.00054518
Atf7	Atf7	9.91344e-09	0.359811	0.346	0.2	0.000251791
Agl	Agl	3.81963e-08	0.359507	0.172	0.074	0.000970148
Ajuba	Ajuba	1.28047e-11	0.359391	0.296	0.135	3.25227e-07
Zfr	Zfr	7.47961e-11	0.359383	0.549	0.343	1.89975e-06
Arhgef18	Arhgef18	3.38601e-13	0.359319	0.812	0.54	8.60013e-09
Senp6	Senp6	1.2506e-10	0.35904	0.755	0.536	3.1764e-06
Pcdhgc3	Pcdhgc3	1.32049e-07	0.358896	0.198	0.096	0.00335391
Rcsd1	Rcsd1	2.47335e-09	0.358463	0.476	0.293	6.28205e-05
St8sia1	St8sia1	4.49899e-09	0.35813	0.322	0.177	0.00011427
Il1rap	Il1rap	4.22294e-09	0.358095	0.21	0.093	0.000107259
Ythdc2	Ythdc2	9.44576e-10	0.357651	0.128	0.038	2.39913e-05
Ddx3	Ddx3	3.42997e-09	0.357403	0.258	0.124	8.71179e-05
Snx13	Snx13	1.127e-09	0.356912	0.311	0.162	2.86247e-05
Pkn2	Pkn2	5.58032e-11	0.356737	0.468	0.27	1.41734e-06
Shroom2	Shroom2	6.47163e-10	0.356387	0.608	0.395	1.64373e-05
Dhx36	Dhx36	4.94055e-11	0.356331	0.409	0.223	1.25485e-06
Rabgap1	Rabgap1	8.53692e-12	0.356208	0.511	0.301	2.16829e-07
Kansl1	Kansl1	7.9837e-10	0.354948	0.532	0.343	2.02778e-05
Lpar6	Lpar6	6.11968e-11	0.354938	0.274	0.126	1.55434e-06
Ppil4	Ppil4	2.64185e-10	0.35485	0.338	0.177	6.71002e-06
Atxn2l	Atxn2l	7.46773e-12	0.354389	0.201	0.072	1.89673e-07
Tns3	Tns3	2.62139e-13	0.353663	0.872	0.614	6.65806e-09
St7l	St7l	7.44571e-11	0.353379	0.345	0.174	1.89114e-06
Grb10	Grb10	3.42688e-06	0.353284	0.213	0.119	0.0870392
Cstf3	Cstf3	3.4827e-10	0.352715	0.38	0.206	8.84571e-06
Rps6ka3	Rps6ka3	3.09449e-10	0.35263	0.473	0.281	7.85969e-06
Phc3	Phc3	4.82726e-09	0.351846	0.383	0.223	0.000122608
Cnot6l	Cnot6l	4.65629e-10	0.351676	0.329	0.173	1.18265e-05
Mib1	Mib1	2.23151e-10	0.351593	0.471	0.282	5.66782e-06
Ercc6l2	Ercc6l2	3.26206e-11	0.351276	0.447	0.25	8.28531e-07
Ap3s1	Ap3s1	6.17411e-09	0.350185	0.23	0.109	0.000156816
Hnrnph1	Hnrnph1	5.76129e-11	0.349978	0.337	0.169	1.46331e-06
Smim14	Smim14	1.80636e-09	0.349692	0.305	0.155	4.58798e-05
Trmt11	Trmt11	1.67518e-11	0.349529	0.332	0.161	4.25478e-07
Swt1	Swt1	8.76659e-09	0.349005	0.293	0.155	0.000222663
Fto	Fto	1.52762e-09	0.348803	0.637	0.426	3.88e-05
Arhgef26	Arhgef26	1.31158e-07	0.348703	0.218	0.108	0.00333128
Sgip1	Sgip1	6.78916e-12	0.34704	0.941	0.675	1.72438e-07
Eml1	Eml1	9.82317e-09	0.347029	0.436	0.266	0.000249499
Eri3	Eri3	3.85071e-12	0.346723	0.645	0.408	9.78042e-08
Mettl15	Mettl15	6.69528e-07	0.346412	0.223	0.117	0.0170053
Eif4a2	Eif4a2	6.36645e-09	0.346266	0.244	0.116	0.000161701
Rock2	Rock2	2.72073e-11	0.346265	0.514	0.3	6.91039e-07
Dyrk1a	Dyrk1a	5.38677e-12	0.346198	0.451	0.243	1.36819e-07
Ankfy1	Ankfy1	4.40894e-10	0.346169	0.393	0.22	1.11983e-05
Spg11	Spg11	3.77383e-10	0.346077	0.241	0.105	9.58516e-06
Zfp61	Zfp61	7.05762e-08	0.346048	0.142	0.055	0.00179257
Gatad2b	Gatad2b	1.51287e-09	0.34596	0.47	0.282	3.84254e-05
Mpdz	Mpdz	3.16584e-11	0.345767	0.294	0.134	8.04093e-07
Fubp3	Fubp3	3.60069e-09	0.344197	0.194	0.082	9.1454e-05
Arrb1	Arrb1	5.96272e-09	0.344161	0.463	0.283	0.000151447
Lcor	Lcor	7.02497e-11	0.342989	0.558	0.336	1.78427e-06
Tapt1	Tapt1	2.54474e-11	0.342754	0.13	0.032	6.46339e-07
Casz1	Casz1	2.45849e-10	0.342715	0.63	0.412	6.24431e-06
P3h2	P3h2	9.32451e-09	0.341146	0.784	0.601	0.000236833
Osbp2	Osbp2	3.31355e-06	0.340734	0.151	0.072	0.0841608
Srsf2	Srsf2	1.16793e-07	0.340379	0.591	0.418	0.00296641
Ubr1	Ubr1	2.38712e-08	0.340347	0.439	0.266	0.000606304
Immp1l	Immp1l	2.52497e-09	0.339677	0.488	0.301	6.41317e-05
Apc	Apc	8.42948e-08	0.338987	0.274	0.152	0.002141
Slain2	Slain2	8.29035e-09	0.338767	0.3	0.157	0.000210567
Stx11	Stx11	5.71671e-08	0.338358	0.188	0.085	0.00145199
Phf14	Phf14	6.17009e-11	0.338317	0.485	0.282	1.56714e-06
Dop1a	Dop1a	1.0382e-10	0.338008	0.334	0.169	2.63691e-06
Ccdc122	Ccdc122	2.39547e-09	0.337723	0.21	0.093	6.08427e-05
Mbd2	Mbd2	4.33839e-10	0.337642	0.575	0.364	1.10191e-05
Fbxo8	Fbxo8	4.2124e-09	0.337411	0.159	0.059	0.000106991
Ksr1	Ksr1	9.14431e-10	0.337392	0.576	0.374	2.32256e-05
Bbs9	Bbs9	7.21612e-09	0.336823	0.523	0.348	0.000183282
Celf2	Celf2	5.89918e-11	0.336645	0.736	0.497	1.49833e-06
Usp45	Usp45	1.33421e-10	0.336621	0.206	0.081	3.38876e-06
Zbtb20	Zbtb20	5.56026e-11	0.336184	0.909	0.707	1.41225e-06
Faf1	Faf1	3.20264e-08	0.336147	0.488	0.316	0.000813439
Pcgf5	Pcgf5	1.1858e-09	0.334621	0.151	0.051	3.01182e-05
Tbc1d9	Tbc1d9	7.93118e-07	0.334459	0.143	0.062	0.0201444
Cdk14	Cdk14	4.86859e-14	0.334329	0.884	0.613	1.23657e-09
Ctnna1	Ctnna1	7.31184e-10	0.334045	0.498	0.301	1.85713e-05
Tpd52l1	Tpd52l1	4.9705e-08	0.333716	0.296	0.162	0.00126246
Wdr44	Wdr44	6.81715e-08	0.333266	0.189	0.086	0.00173149
Zfp185	Zfp185	2.37168e-08	0.333197	0.192	0.086	0.000602384
Zdhhc17	Zdhhc17	6.48138e-09	0.333167	0.256	0.126	0.00016462
Tcf7l1	Tcf7l1	4.10932e-10	0.333049	0.543	0.336	1.04373e-05
Hectd1	Hectd1	2.7959e-09	0.332934	0.655	0.432	7.10131e-05
Kdm4c	Kdm4c	6.7957e-11	0.332606	0.462	0.263	1.72604e-06
Zfp629	Zfp629	5.69891e-09	0.332354	0.409	0.244	0.000144747
Papola	Papola	7.31861e-09	0.331751	0.555	0.358	0.000185885
Lcorl	Lcorl	2.42777e-08	0.331724	0.331	0.192	0.00061663
Spata5	Spata5	1.27453e-08	0.331524	0.405	0.243	0.000323718
Npepps	Npepps	5.29362e-09	0.331431	0.474	0.297	0.000134453
Taok1	Taok1	2.02484e-07	0.331386	0.302	0.174	0.0051429
Akap10	Akap10	3.10497e-09	0.331233	0.401	0.233	7.88631e-05
Arfip1	Arfip1	1.52214e-08	0.331184	0.308	0.169	0.000386608
Setx	Setx	2.36221e-10	0.331174	0.284	0.138	5.99978e-06
Sap130	Sap130	3.39667e-08	0.330978	0.28	0.148	0.000862719
Ahi1	Ahi1	1.42559e-07	0.330932	0.264	0.142	0.00362086
Snd1	Snd1	1.73972e-11	0.330667	0.654	0.417	4.41871e-07
Lrp6	Lrp6	4.73006e-10	0.330481	0.439	0.255	1.20139e-05
Mapk8	Mapk8	7.84411e-08	0.329897	0.248	0.13	0.00199233
Ube2g1	Ube2g1	8.64122e-09	0.329778	0.438	0.271	0.000219478
Phkb	Phkb	2.56873e-09	0.329725	0.393	0.224	6.52433e-05
Trim8	Trim8	3.06545e-10	0.329104	0.436	0.243	7.78594e-06
Tmem131	Tmem131	6.51887e-12	0.328903	0.392	0.202	1.65573e-07
Tdrp	Tdrp	1.81381e-11	0.328819	0.188	0.063	4.60689e-07
Ubn2	Ubn2	9.75689e-08	0.328696	0.428	0.27	0.00247815
Tpk1	Tpk1	7.02515e-09	0.328566	0.334	0.182	0.000178432
Rnf181	Rnf181	1.19112e-07	0.32799	0.587	0.416	0.00302532
Herpud2	Herpud2	4.76951e-10	0.327423	0.302	0.151	1.21141e-05
LOC679894	LOC679894	3.90588e-07	0.327346	0.226	0.117	0.00992054
Ccser1	Ccser1	1.53967e-07	0.326204	0.358	0.217	0.0039106
Zfp638	Zfp638	7.97716e-11	0.325867	0.398	0.213	2.02612e-06
Cdc42se2	Cdc42se2	1.3836e-08	0.325465	0.448	0.27	0.000351422
Rps6kc1	Rps6kc1	2.0908e-08	0.325363	0.34	0.19	0.000531043
Tssc4	Tssc4	3.05575e-07	0.32535	0.163	0.073	0.0077613
Rarg	Rarg	6.26638e-10	0.324439	0.2	0.08	1.5916e-05
Agrn	Agrn	1.26946e-08	0.324066	0.116	0.035	0.00032243
Kremen1	Kremen1	4.38664e-09	0.323837	0.369	0.211	0.000111416
Armh3	Armh3	3.85056e-12	0.323763	0.314	0.143	9.78005e-08
Stx16	Stx16	4.26915e-07	0.323687	0.293	0.169	0.0108432
Shld1	Shld1	1.63268e-08	0.323069	0.256	0.128	0.000414684
Tulp4	Tulp4	9.74571e-09	0.323043	0.428	0.255	0.000247531
Iqgap1	Iqgap1	8.65234e-10	0.322812	0.742	0.506	2.19761e-05
Ppp4r3b	Ppp4r3b	1.53785e-11	0.322809	0.294	0.134	3.906e-07
Bicra	Bicra	6.87983e-08	0.322379	0.203	0.096	0.00174741
Dcaf10	Dcaf10	5.90939e-08	0.32181	0.212	0.101	0.00150093
Slc25a36	Slc25a36	3.11124e-08	0.321786	0.259	0.135	0.000790224
Tex2	Tex2	8.39179e-10	0.321773	0.541	0.344	2.13143e-05
Med13	Med13	2.19989e-08	0.321625	0.451	0.277	0.000558751
Map2k1	Map2k1	8.45899e-09	0.321276	0.206	0.09	0.00021485
Prkci	Prkci	5.63894e-10	0.319976	0.297	0.147	1.43223e-05
Rai14	Rai14	4.25891e-08	0.319633	0.428	0.262	0.00108172
Cux1	Cux1	3.51609e-11	0.319597	0.899	0.656	8.93052e-07
Myo6	Myo6	1.48108e-09	0.319469	0.797	0.607	3.7618e-05
Epha4	Epha4	5.00545e-08	0.319444	0.345	0.201	0.00127133
Klhl15	Klhl15	1.25439e-08	0.319387	0.157	0.061	0.000318604
Zswim5	Zswim5	1.93156e-05	0.319181	0.226	0.135	0.490597
Gpc3	Gpc3	3.6788e-07	0.319116	0.212	0.107	0.00934377
Mbnl2	Mbnl2	7.5535e-11	0.319115	0.904	0.632	1.91851e-06
Mb21d2	Mb21d2	4.30642e-08	0.319033	0.309	0.174	0.00109379
Piwil4	Piwil4	4.37732e-07	0.318943	0.177	0.084	0.011118
Lrrk1	Lrrk1	1.62305e-08	0.31885	0.41	0.246	0.000412238
Ireb2	Ireb2	8.15094e-08	0.318737	0.235	0.119	0.00207026
Jdp2	Jdp2	3.12779e-08	0.318717	0.299	0.163	0.000794427
Micu1	Micu1	6.8059e-09	0.318521	0.518	0.328	0.000172863
Rock1	Rock1	2.23799e-10	0.31839	0.575	0.354	5.68427e-06
Fign	Fign	1.77567e-08	0.318333	0.332	0.186	0.000451002
Il17rd	Il17rd	6.2333e-09	0.317781	0.462	0.289	0.00015832
Sh3gl2	Sh3gl2	7.44595e-06	0.317721	0.174	0.09	0.18912
Phactr2	Phactr2	1.04826e-09	0.317066	0.556	0.354	2.66247e-05
Zfp407	Zfp407	2.89153e-08	0.316664	0.485	0.306	0.00073442
N4bp1	N4bp1	8.92895e-09	0.316426	0.267	0.136	0.000226787
Ltn1	Ltn1	8.98094e-09	0.316039	0.189	0.08	0.000228107
Vps9d1	Vps9d1	2.17689e-08	0.315991	0.174	0.073	0.000552909
Htra2	Htra2	6.27593e-11	0.315978	0.2	0.074	1.59402e-06
Cers5	Cers5	1.74284e-08	0.31575	0.285	0.15	0.000442663
Kat6b	Kat6b	1.19701e-07	0.314102	0.427	0.271	0.0030403
Nebl	Nebl	7.63365e-14	0.313656	0.982	0.692	1.93887e-09
Sgk3	Sgk3	1.46467e-08	0.313348	0.375	0.221	0.000372013
Clk3	Clk3	1.89874e-07	0.313247	0.134	0.053	0.00482261
Tdrd7	Tdrd7	4.81599e-07	0.313182	0.273	0.157	0.0122321
Rnft1	Rnft1	1.06139e-09	0.31318	0.136	0.042	2.69582e-05
Dtna	Dtna	2.03042e-09	0.312978	0.459	0.269	5.15706e-05
Abcb7	Abcb7	1.59779e-08	0.312974	0.314	0.173	0.000405824
Pwwp2a	Pwwp2a	3.80571e-09	0.312958	0.373	0.212	9.66612e-05
AABR07006458.1	AABR07006458.1	2.68017e-08	0.312771	0.172	0.073	0.000680736
Frs2	Frs2	3.17832e-08	0.312517	0.29	0.154	0.000807262
Wdr33	Wdr33	2.07157e-09	0.312158	0.427	0.25	5.26159e-05
Fam13b	Fam13b	2.49239e-10	0.311799	0.502	0.308	6.33043e-06
Gphn	Gphn	2.97526e-08	0.311522	0.547	0.371	0.000755686
Ctdspl2	Ctdspl2	4.15857e-08	0.311266	0.223	0.108	0.00105624
Xpo7	Xpo7	1.21861e-07	0.311202	0.323	0.189	0.00309515
Slc39a9	Slc39a9	2.40056e-06	0.311156	0.541	0.382	0.0609718
Lrif1	Lrif1	5.50397e-10	0.31096	0.241	0.108	1.39795e-05
Eif4enif1	Eif4enif1	4.45052e-08	0.310747	0.159	0.063	0.00113039
Slc9a9	Slc9a9	4.11976e-08	0.310105	0.53	0.35	0.00104638
Mocs1	Mocs1	3.70063e-08	0.309631	0.5	0.317	0.000939924
Scfd2	Scfd2	7.43066e-09	0.308959	0.439	0.265	0.000188731
Mon2	Mon2	4.65778e-09	0.308789	0.343	0.188	0.000118303
Epn2	Epn2	1.75942e-07	0.308655	0.285	0.159	0.00446875
Top1mt	Top1mt	3.08272e-09	0.308401	0.625	0.421	7.8298e-05
St6galnac3	St6galnac3	1.05398e-11	0.308249	0.931	0.696	2.67699e-07
Lama5	Lama5	2.07896e-07	0.308203	0.29	0.162	0.00528034
Heatr5a	Heatr5a	4.54548e-08	0.30814	0.284	0.152	0.00115451
Birc6	Birc6	5.36006e-09	0.307916	0.54	0.341	0.00013614
Myh9l1	Myh9l1	1.82184e-08	0.30783	0.506	0.321	0.000462728
Dpf3	Dpf3	6.65836e-07	0.307493	0.273	0.154	0.0169116
Acvr2a	Acvr2a	2.12927e-08	0.307427	0.264	0.134	0.000540814
Pced1b	Pced1b	8.65623e-07	0.307228	0.177	0.085	0.021986
Fnbp1	Fnbp1	9.86626e-09	0.306993	0.576	0.375	0.000250593
Filip1l	Filip1l	9.21527e-09	0.306775	0.253	0.123	0.000234059
Gapvd1	Gapvd1	5.49691e-08	0.306674	0.434	0.27	0.00139616
Rhpn2	Rhpn2	1.41158e-07	0.306457	0.438	0.286	0.00358528
Trip4	Trip4	3.61597e-08	0.306455	0.22	0.105	0.00091842
Thoc1	Thoc1	6.55059e-09	0.306451	0.175	0.07	0.000166378
Gfod1	Gfod1	7.94791e-08	0.306017	0.328	0.189	0.00201869
Usp15	Usp15	9.16587e-11	0.306008	0.412	0.227	2.32804e-06
Mapkap1	Mapkap1	9.188e-11	0.305859	0.581	0.348	2.33366e-06
Ppp2r5c	Ppp2r5c	3.57756e-09	0.305844	0.494	0.305	9.08663e-05
Zfx	Zfx	9.9076e-07	0.305538	0.261	0.15	0.0251643
Erc1	Erc1	2.69309e-10	0.305377	0.562	0.344	6.84018e-06
Atp2c1	Atp2c1	4.70701e-06	0.305127	0.175	0.09	0.119553
Ddhd2	Ddhd2	1.77195e-07	0.305008	0.133	0.051	0.00450056
Phf20l1	Phf20l1	2.08373e-08	0.304719	0.252	0.128	0.000529248
Ncoa6	Ncoa6	6.8023e-09	0.304709	0.189	0.08	0.000172772
Syne3	Syne3	2.19875e-08	0.30433	0.22	0.104	0.000558461
Cntrl	Cntrl	5.85813e-07	0.304311	0.28	0.159	0.0148791
Mtcl1	Mtcl1	4.54422e-09	0.304143	0.258	0.124	0.000115419
RGD1310951	RGD1310951	3.03062e-08	0.303955	0.675	0.47	0.000769748
Gsk3b	Gsk3b	4.45528e-10	0.303859	0.547	0.336	1.1316e-05
Nbeal1	Nbeal1	6.83135e-09	0.303761	0.633	0.426	0.000173509
Leng8	Leng8	3.82722e-06	0.303667	0.267	0.161	0.0972076
Septin7	Septin7	9.39093e-11	0.303566	0.425	0.239	2.3852e-06
RGD1308428	RGD1308428	4.53544e-07	0.30355	0.28	0.158	0.0115196
Exoc6b	Exoc6b	1.53651e-08	0.30355	0.742	0.524	0.000390259
Golga5	Golga5	7.0662e-08	0.303542	0.166	0.07	0.00179474
Fntb	Fntb	2.3578e-07	0.303514	0.3	0.171	0.00598858
LOC108352928	LOC108352928	3.7298e-08	0.303309	0.114	0.036	0.000947331
Dock3	Dock3	2.93411e-08	0.30297	0.38	0.221	0.000745235
Sos2	Sos2	4.21902e-09	0.302669	0.441	0.265	0.000107159
Arih1	Arih1	9.85491e-09	0.302546	0.5	0.313	0.000250305
Rttn	Rttn	1.90738e-08	0.301708	0.148	0.055	0.000484454
Cobl	Cobl	5.18025e-07	0.301318	0.277	0.157	0.0131573
Supt20h	Supt20h	5.52628e-09	0.301277	0.297	0.152	0.000140362
Prkdc	Prkdc	6.35267e-07	0.301106	0.262	0.15	0.0161351
Arid2	Arid2	5.4475e-08	0.300799	0.508	0.325	0.00138361
Cdc73	Cdc73	1.15989e-06	0.300738	0.37	0.238	0.02946
Lrch1	Lrch1	9.24779e-10	0.300673	0.479	0.282	2.34885e-05
Tmem204	Tmem204	2.0371e-08	0.300487	0.155	0.061	0.000517404
Megf9	Megf9	5.99689e-11	0.30011	0.367	0.186	1.52315e-06
Yap1	Yap1	4.33718e-08	0.300104	0.477	0.291	0.0011016
Rfx3	Rfx3	7.47162e-09	0.299738	0.383	0.223	0.000189772
Bnip2	Bnip2	1.97145e-07	0.299701	0.145	0.059	0.00500728
Scaper	Scaper	1.06401e-08	0.299558	0.402	0.235	0.000270247
Fbxl20	Fbxl20	7.13302e-08	0.299119	0.45	0.285	0.00181172
Map4k5	Map4k5	6.76111e-08	0.299033	0.3	0.171	0.00171725
Ift88	Ift88	2.4433e-08	0.298816	0.152	0.058	0.000620575
Zfc3h1	Zfc3h1	2.2216e-07	0.297988	0.473	0.316	0.00564264
Fam76b	Fam76b	3.01625e-07	0.297887	0.262	0.142	0.00766098
Metrnl	Metrnl	2.71306e-10	0.29769	0.555	0.336	6.89091e-06
Map2k5	Map2k5	1.61473e-09	0.297653	0.498	0.3	4.10124e-05
Dmtf1	Dmtf1	1.92034e-09	0.297536	0.303	0.152	4.87746e-05
Lrrk2	Lrrk2	4.02453e-08	0.297525	0.57	0.378	0.00102219
AABR07039133.3	AABR07039133.3	3.63715e-07	0.297197	0.13	0.051	0.009238
Pank2	Pank2	2.68546e-07	0.296516	0.244	0.13	0.0068208
Sclt1	Sclt1	3.34624e-08	0.296422	0.288	0.152	0.000849913
Rbm39	Rbm39	5.215e-09	0.296406	0.175	0.069	0.000132456
Ddn	Ddn	5.31765e-11	0.295839	0.562	0.344	1.35063e-06
Iqcb1	Iqcb1	4.10366e-07	0.295802	0.137	0.057	0.0104229
Fam135a	Fam135a	1.84308e-06	0.295773	0.189	0.097	0.0468123
Slc12a2	Slc12a2	4.0131e-07	0.2955	0.282	0.161	0.0101929
Csnk1g1	Csnk1g1	2.05474e-08	0.295396	0.386	0.225	0.000521883
Nubpl	Nubpl	6.11293e-07	0.295343	0.309	0.184	0.0155262
Tasor	Tasor	1.04637e-09	0.295326	0.405	0.225	2.65768e-05
Cerk	Cerk	1.54199e-06	0.294868	0.21	0.111	0.0391649
Bmpr1b	Bmpr1b	2.55411e-06	0.294308	0.239	0.135	0.0648718
AABR07053185.1	AABR07053185.1	4.42678e-08	0.293906	0.396	0.243	0.00112436
Arhgap1	Arhgap1	3.40094e-10	0.293661	0.276	0.13	8.63805e-06
AABR07025295.1	AABR07025295.1	6.23498e-09	0.293488	0.53	0.335	0.000158362
Srrm1	Srrm1	4.24488e-09	0.293228	0.364	0.204	0.000107816
Pum2	Pum2	4.80708e-10	0.293048	0.474	0.281	1.22095e-05
Cxadr	Cxadr	1.32891e-08	0.292207	0.28	0.147	0.000337529
Ahctf1	Ahctf1	6.06809e-08	0.291643	0.203	0.096	0.00154123
Ola1	Ola1	8.6387e-10	0.291643	0.323	0.167	2.19414e-05
Tuft1	Tuft1	3.85103e-07	0.291546	0.27	0.15	0.00978123
AABR07040412.1	AABR07040412.1	1.41376e-07	0.291523	0.351	0.209	0.0035908
Sec24a	Sec24a	1.40804e-07	0.291212	0.38	0.231	0.00357628
Dph6	Dph6	0.000395391	0.2909	0.207	0.134	1
Prune2	Prune2	1.81074e-06	0.2909	0.476	0.332	0.045991
Gtf3c1	Gtf3c1	6.32661e-07	0.290524	0.366	0.228	0.016069
Adamts9	Adamts9	6.85193e-06	0.290426	0.226	0.128	0.174032
Tmod2	Tmod2	2.1197e-12	0.290155	0.825	0.54	5.38383e-08
Zdhhc21	Zdhhc21	1.04047e-07	0.290132	0.154	0.063	0.00264268
Srgap3	Srgap3	3.09506e-08	0.289352	0.593	0.393	0.000786115
Ugcg	Ugcg	7.30101e-09	0.289182	0.538	0.352	0.000185438
Usp47	Usp47	4.37369e-10	0.288981	0.36	0.196	1.11087e-05
Tubgcp5	Tubgcp5	5.92457e-08	0.28881	0.27	0.146	0.00150478
Ica1l	Ica1l	8.75289e-09	0.288662	0.108	0.03	0.000222315
Prpsap2	Prpsap2	5.61294e-09	0.288623	0.114	0.032	0.000142563
Pogk	Pogk	2.46306e-10	0.288487	0.146	0.046	6.25592e-06
Gtdc1	Gtdc1	3.21342e-06	0.288478	0.302	0.188	0.0816176
Irs1	Irs1	2.76647e-07	0.288223	0.195	0.093	0.00702656
Ccdc6	Ccdc6	5.06837e-08	0.288156	0.399	0.244	0.00128732
Casc1	Casc1	1.99199e-08	0.287944	0.198	0.088	0.000505947
Cpsf7	Cpsf7	8.30096e-08	0.287811	0.221	0.108	0.00210836
Creb1	Creb1	1.28759e-06	0.287574	0.293	0.171	0.0327034
Ubtd1	Ubtd1	5.45244e-07	0.287442	0.133	0.054	0.0138487
Dmd	Dmd	4.52689e-05	0.287268	0.323	0.213	1
Appl1	Appl1	7.64898e-07	0.286882	0.21	0.109	0.0194276
Otud7b	Otud7b	3.94206e-09	0.286879	0.473	0.285	0.000100124
Nab1	Nab1	3.49424e-07	0.286763	0.162	0.073	0.00887501
Stag2	Stag2	1.1139e-08	0.285737	0.465	0.286	0.000282921
Ccnh	Ccnh	5.03798e-08	0.285379	0.163	0.067	0.0012796
AC095390.2	AC095390.2	8.21232e-06	0.285374	0.203	0.111	0.208585
Tmem164	Tmem164	5.13545e-07	0.285131	0.471	0.31	0.0130435
Zfp280c	Zfp280c	9.34528e-06	0.284972	0.152	0.076	0.237361
Nectin2	Nectin2	3.82867e-08	0.284908	0.454	0.286	0.000972444
Lsm14a	Lsm14a	5.12664e-08	0.284844	0.384	0.227	0.00130212
Mfsd14b	Mfsd14b	4.83991e-06	0.284792	0.127	0.055	0.122929
Stk38	Stk38	2.48642e-07	0.284602	0.352	0.213	0.00631525
Pibf1	Pibf1	1.65852e-08	0.284569	0.306	0.166	0.000421246
Wdr26	Wdr26	2.99521e-08	0.284475	0.37	0.217	0.000760754
Rnf111	Rnf111	1.92259e-07	0.283772	0.392	0.244	0.00488318
Plekhm3	Plekhm3	2.66454e-08	0.283629	0.322	0.178	0.000676767
Ube2k	Ube2k	1.55923e-09	0.283606	0.509	0.312	3.9603e-05
Zfp462	Zfp462	9.69123e-08	0.283065	0.409	0.251	0.00246148
Smarca2	Smarca2	2.96871e-07	0.283033	0.351	0.215	0.00754022
Rabgap1l	Rabgap1l	3.90725e-07	0.282908	0.54	0.367	0.00992401
Matr3	Matr3	7.45928e-09	0.282853	0.582	0.379	0.000189458
AABR07046707.1	AABR07046707.1	1.38361e-07	0.282833	0.189	0.088	0.00351422
Fmnl2	Fmnl2	9.07499e-06	0.28258	0.462	0.329	0.230496
Camk2d	Camk2d	3.54557e-08	0.28252	0.5	0.32	0.000900539
Fam227b	Fam227b	1.19806e-05	0.282437	0.22	0.126	0.304295
Ppip5k2	Ppip5k2	1.0948e-06	0.281878	0.265	0.148	0.0278069
Hectd2	Hectd2	9.76489e-08	0.281759	0.122	0.043	0.00248018
Dennd2b	Dennd2b	2.70321e-07	0.281708	0.415	0.259	0.00686589
Ints3	Ints3	4.46494e-05	0.281581	0.252	0.155	1
Ankrd12	Ankrd12	1.85148e-06	0.281463	0.425	0.283	0.0470257
Agfg1	Agfg1	1.58594e-06	0.281441	0.384	0.247	0.0402812
Bdp1	Bdp1	1.71469e-07	0.281394	0.317	0.181	0.00435513
Tmem65	Tmem65	6.4216e-08	0.281289	0.274	0.144	0.00163102
Ttc3	Ttc3	9.50992e-08	0.28105	0.605	0.421	0.00241542
Cttnbp2	Cttnbp2	1.01056e-06	0.281037	0.534	0.382	0.0256671
Map4k3	Map4k3	3.83232e-08	0.280995	0.671	0.456	0.00097337
Mga	Mga	3.67497e-06	0.28036	0.311	0.194	0.0933405
Stard13	Stard13	6.73448e-07	0.280284	0.512	0.343	0.0171049
Rbm33	Rbm33	3.0086e-08	0.280199	0.373	0.213	0.000764153
Synpo	Synpo	1.38214e-08	0.279998	0.655	0.439	0.000351049
Sarnp	Sarnp	4.28801e-10	0.279764	0.335	0.174	1.08911e-05
Kdm4a	Kdm4a	9.55628e-07	0.279679	0.218	0.113	0.024272
Ccdc62	Ccdc62	2.50992e-06	0.279653	0.197	0.103	0.0637494
Pdpn	Pdpn	1.49889e-08	0.279607	0.258	0.128	0.000380703
Armc8	Armc8	1.83356e-08	0.279077	0.265	0.132	0.000465706
Sema5b	Sema5b	5.52563e-08	0.279073	0.338	0.193	0.00140345
Gpr87	Gpr87	7.41669e-07	0.279054	0.186	0.09	0.0188377
ST7	ST7	6.13462e-09	0.277992	0.346	0.192	0.000155813
Srcap	Srcap	3.19471e-08	0.277918	0.348	0.196	0.000811424
Stk4	Stk4	2.9182e-08	0.277878	0.302	0.162	0.000741195
LOC100909712	LOC100909712	1.99788e-06	0.277868	0.343	0.211	0.0507441
Exosc9	Exosc9	1.3404e-08	0.277849	0.174	0.072	0.000340449
Lnpk	Lnpk	9.67226e-07	0.277446	0.174	0.084	0.0245666
Wac	Wac	2.79473e-09	0.277165	0.508	0.309	7.09832e-05
Zfp292	Zfp292	3.33552e-09	0.277096	0.41	0.236	8.47189e-05
Clic3	Clic3	3.56893e-10	0.276744	0.642	0.405	9.06473e-06
Sh3tc2	Sh3tc2	2.40109e-07	0.276399	0.351	0.211	0.00609854
Jarid2	Jarid2	1.67751e-07	0.276351	0.523	0.337	0.0042607
Srsf10	Srsf10	5.12973e-09	0.275692	0.463	0.277	0.00013029
Esco1	Esco1	9.12388e-07	0.27562	0.28	0.162	0.0231737
Tmem150a	Tmem150a	2.47567e-08	0.275557	0.14	0.05	0.000628794
Rnf214	Rnf214	1.64403e-08	0.275516	0.213	0.097	0.000417568
Ppp1r10	Ppp1r10	1.52863e-07	0.27549	0.36	0.215	0.00388258
Herc4	Herc4	6.24398e-06	0.275396	0.308	0.196	0.158591
Csnk1d	Csnk1d	1.83646e-07	0.275378	0.36	0.213	0.00466442
Cyp20a1	Cyp20a1	1.74833e-06	0.27508	0.152	0.07	0.0444058
Caprin2	Caprin2	6.09267e-07	0.275079	0.113	0.042	0.0154748
Bicral	Bicral	2.97393e-08	0.274963	0.259	0.131	0.000755347
Fbxl5	Fbxl5	7.11156e-10	0.274885	0.361	0.194	1.80626e-05
Plekhg2	Plekhg2	3.76414e-05	0.274829	0.399	0.277	0.956053
Strn	Strn	2.84678e-07	0.274687	0.338	0.201	0.00723054
Wrn	Wrn	1.15749e-08	0.274516	0.358	0.205	0.000293992
Commd10	Commd10	3.19007e-09	0.274417	0.21	0.09	8.10246e-05
Scmh1	Scmh1	2.30307e-07	0.2743	0.268	0.147	0.00584958
AABR07006724.1	AABR07006724.1	8.67555e-07	0.274241	0.32	0.19	0.022035
Atr	Atr	1.80741e-06	0.274197	0.195	0.101	0.0459064
Nf1	Nf1	1.70192e-07	0.27413	0.61	0.408	0.0043227
Igf1r	Igf1r	4.79555e-08	0.274071	0.695	0.502	0.00121802
Fryl	Fryl	1.28659e-09	0.273461	0.848	0.591	3.26781e-05
Cdk12	Cdk12	1.1336e-08	0.272521	0.47	0.289	0.000287923
Ift122	Ift122	5.27088e-07	0.272437	0.252	0.135	0.0133875
Rhot1	Rhot1	3.62762e-08	0.272205	0.338	0.19	0.000921378
AABR07036331.1	AABR07036331.1	1.26588e-05	0.271554	0.171	0.089	0.32152
Ckap5	Ckap5	1.10258e-07	0.27149	0.229	0.115	0.00280045
Wdr47	Wdr47	9.74502e-07	0.271279	0.127	0.051	0.0247514
Pld1	Pld1	4.58585e-06	0.271189	0.367	0.239	0.116476
Rere	Rere	3.80146e-08	0.271096	0.846	0.636	0.000965534
Ube3a	Ube3a	4.80887e-10	0.270963	0.465	0.266	1.2214e-05
Marchf6	Marchf6	1.06727e-10	0.270365	0.343	0.174	2.71076e-06
Tusc3	Tusc3	3.00849e-08	0.270364	0.248	0.124	0.000764125
Ints6	Ints6	2.4584e-06	0.270179	0.306	0.185	0.0624409
Cul4b	Cul4b	1.71261e-05	0.27013	0.245	0.147	0.434985
Ilf2	Ilf2	3.16296e-05	0.269938	0.203	0.117	0.803361
Tgfbr2	Tgfbr2	1.75605e-06	0.269873	0.369	0.233	0.0446019
Wapl	Wapl	5.33919e-07	0.269779	0.415	0.266	0.013561
Pde6d	Pde6d	3.59442e-08	0.269532	0.157	0.062	0.000912948
Pbrm1	Pbrm1	4.02109e-07	0.269336	0.348	0.209	0.0102132
Nckap1	Nckap1	2.07752e-08	0.268679	0.433	0.262	0.000527668
Pcmtd2	Pcmtd2	5.19035e-08	0.268287	0.221	0.108	0.0013183
Fgf9	Fgf9	1.93994e-05	0.267565	0.241	0.144	0.492725
U2surp	U2surp	2.79815e-08	0.267169	0.395	0.238	0.000710701
Papss1	Papss1	1.55141e-08	0.266851	0.188	0.081	0.000394043
Ttc17	Ttc17	2.13723e-09	0.26663	0.267	0.128	5.42834e-05
Clasp1	Clasp1	8.73241e-07	0.266621	0.317	0.19	0.0221794
Gtf2f2	Gtf2f2	4.69745e-09	0.266382	0.273	0.135	0.000119311
Arhgap12	Arhgap12	6.43836e-07	0.266375	0.402	0.258	0.0163528
R3hdm1	R3hdm1	1.52549e-06	0.265992	0.401	0.259	0.038746
Pten	Pten	5.78112e-07	0.265865	0.326	0.198	0.0146835
Ift74	Ift74	8.09262e-07	0.265806	0.172	0.08	0.0205544
Tasp1	Tasp1	2.00725e-09	0.265745	0.277	0.136	5.09821e-05
Cdk13	Cdk13	6.08439e-08	0.265157	0.535	0.352	0.00154537
Slc15a5	Slc15a5	3.83626e-07	0.264977	0.105	0.035	0.00974371
Kcnq1	Kcnq1	6.627e-05	0.264928	0.291	0.19	1
Prrg1	Prrg1	1.31545e-06	0.264489	0.148	0.066	0.0334111
Zmym1	Zmym1	6.6217e-06	0.264374	0.136	0.062	0.168184
Ube2f	Ube2f	7.17809e-07	0.264179	0.152	0.067	0.0182316
Rbm5	Rbm5	1.10885e-06	0.264129	0.489	0.329	0.0281638
Chchd3	Chchd3	2.91859e-07	0.263833	0.503	0.337	0.00741292
Dguok	Dguok	4.53528e-06	0.263815	0.218	0.123	0.115191
Ildr2	Ildr2	7.62222e-05	0.26301	0.268	0.173	1
Ephx4	Ephx4	1.02411e-06	0.262891	0.242	0.132	0.0260113
St3gal4	St3gal4	3.25749e-05	0.262824	0.29	0.188	0.82737
Arhgef11	Arhgef11	2.74068e-07	0.262748	0.433	0.271	0.00696105
Fbxl17	Fbxl17	2.21528e-06	0.262634	0.707	0.529	0.0562658
Tcf12	Tcf12	9.791e-08	0.262336	0.747	0.518	0.00248682
Sorbs3	Sorbs3	3.25308e-06	0.262062	0.346	0.212	0.0826249
Dmxl1	Dmxl1	2.65404e-07	0.261983	0.559	0.375	0.00674099
Epb41l4a	Epb41l4a	4.01339e-06	0.26194	0.256	0.15	0.101936
Hmg20a	Hmg20a	2.68848e-06	0.261924	0.29	0.171	0.0682847
Slmap	Slmap	2.05183e-07	0.261881	0.445	0.286	0.00521145
Akap13	Akap13	2.95336e-06	0.261517	0.622	0.439	0.0750125
Mindy3	Mindy3	5.286e-07	0.261308	0.268	0.147	0.0134259
Suco	Suco	3.74765e-08	0.260955	0.544	0.348	0.000951867
Baz1a	Baz1a	0.000879378	0.260818	0.162	0.101	1
Rpgr	Rpgr	3.99857e-07	0.260753	0.145	0.061	0.010156
Zzz3	Zzz3	9.52076e-09	0.260345	0.366	0.205	0.000241818
Myo9a	Myo9a	4.74349e-08	0.260168	0.434	0.266	0.0012048
Bcl9	Bcl9	5.45994e-06	0.259942	0.174	0.089	0.138677
Foxp4	Foxp4	1.14242e-05	0.25983	0.145	0.07	0.290163
Raf1	Raf1	4.35031e-06	0.259743	0.212	0.115	0.110494
Gpsm2	Gpsm2	1.07083e-05	0.259596	0.177	0.093	0.27198
Rps6kb1	Rps6kb1	2.77086e-05	0.2595	0.329	0.219	0.703771
Lgr4	Lgr4	1.3572e-08	0.259079	0.492	0.306	0.000344715
Cd200	Cd200	2.10525e-07	0.258875	0.178	0.081	0.00534712
Dnah8	Dnah8	1.34991e-06	0.2587	0.105	0.038	0.0342863
Rnf14	Rnf14	2.92245e-06	0.258637	0.311	0.189	0.0742273
Akap8l	Akap8l	1.18249e-05	0.258454	0.276	0.169	0.300341
Nfyc	Nfyc	3.25658e-05	0.25843	0.404	0.279	0.827139
Elp3	Elp3	2.16686e-06	0.257977	0.195	0.101	0.0550362
Arel1	Arel1	3.41584e-09	0.257902	0.271	0.134	8.6759e-05
Fer	Fer	2.68451e-07	0.257844	0.367	0.224	0.00681839
Morc3	Morc3	1.15905e-07	0.257612	0.218	0.107	0.00294388
Fam151b	Fam151b	1.37976e-08	0.257259	0.108	0.031	0.000350446
Fam234b	Fam234b	2.47191e-06	0.257138	0.271	0.157	0.0627839
Fnbp4	Fnbp4	1.27143e-07	0.25693	0.378	0.231	0.0032293
Rasa2	Rasa2	1.13024e-07	0.256889	0.395	0.233	0.00287071
Plod2	Plod2	4.28962e-09	0.256756	0.294	0.15	0.000108952
Mms19	Mms19	5.61588e-06	0.256667	0.215	0.12	0.142638
Sema3c	Sema3c	6.11123e-05	0.256554	0.28	0.184	1
Asic1	Asic1	1.39075e-07	0.255955	0.209	0.101	0.00353237
Gls	Gls	6.03278e-08	0.255699	0.529	0.343	0.00153226
Kdm6a	Kdm6a	1.16541e-06	0.255443	0.364	0.224	0.0296003
Mtss1	Mtss1	1.12096e-10	0.255381	0.951	0.688	2.84714e-06
Stx8	Stx8	4.22363e-05	0.255039	0.492	0.352	1
Ip6k2	Ip6k2	2.70604e-06	0.255031	0.402	0.263	0.0687307
Robo1	Robo1	2.79912e-05	0.254688	0.238	0.143	0.710948
Dtnb	Dtnb	5.65113e-06	0.254509	0.261	0.154	0.143533
Med1	Med1	1.28143e-05	0.254349	0.163	0.084	0.32547
Klhl18	Klhl18	5.91159e-07	0.254123	0.175	0.082	0.0150148
Neo1	Neo1	0.000125899	0.254113	0.213	0.132	1
Cep63	Cep63	7.04895e-07	0.253858	0.218	0.112	0.0179036
Trpc4ap	Trpc4ap	4.62585e-08	0.253812	0.341	0.193	0.00117492
Tbpl1	Tbpl1	3.87331e-05	0.253688	0.171	0.093	0.983781
Nxn	Nxn	2.51865e-08	0.253648	0.7	0.49	0.000639713
Vom2r80	Vom2r80	2.02722e-05	0.253146	0.125	0.059	0.514893
Palm	Palm	4.95658e-06	0.253119	0.325	0.201	0.125892
Fam193a	Fam193a	2.80146e-08	0.253045	0.482	0.298	0.000711542
Dync2h1	Dync2h1	1.383e-08	0.253044	0.23	0.108	0.000351268
Eef1akmt2	Eef1akmt2	0.000112137	0.252601	0.206	0.124	1
Wdr75	Wdr75	0.000427746	0.252003	0.139	0.08	1
LOC108348175	LOC108348175	7.46685e-08	0.251995	0.366	0.209	0.0018965
Cog4	Cog4	1.98297e-06	0.251969	0.314	0.19	0.0503655
Chm	Chm	4.27688e-08	0.251899	0.236	0.117	0.00108628
Fstl1	Fstl1	9.96007e-11	0.251869	0.261	0.113	2.52976e-06
Tbl1x	Tbl1x	6.11905e-08	0.251841	0.511	0.327	0.00155418
Ilk	Ilk	1.10812e-05	0.251822	0.149	0.074	0.281452
AABR07032338.1	AABR07032338.1	1.08651e-07	0.251565	0.206	0.097	0.00275963
Tmtc1	Tmtc1	7.6459e-07	0.251474	0.553	0.382	0.0194198
Mysm1	Mysm1	1.46117e-05	0.251436	0.262	0.159	0.371124
Ston1	Ston1	5.9494e-07	0.251283	0.162	0.073	0.0151109
Pds5b	Pds5b	1.959e-07	0.251261	0.293	0.163	0.00497565
Far1	Far1	2.75432e-07	0.25104	0.259	0.14	0.0069957
Tle4	Tle4	8.1519e-07	0.25088	0.498	0.345	0.020705
Map2k4	Map2k4	5.13753e-06	0.250589	0.284	0.171	0.130488
Fnta	Fnta	6.65282e-07	0.250354	0.223	0.116	0.0168975
Fancl	Fancl	4.91931e-06	0.250293	0.146	0.069	0.124945
Cmya5	Cmya5	0.000122724	0.250273	0.154	0.085	1
Pbx2	Pbx2	9.46057e-06	0.250159	0.142	0.067	0.240289
Rora	Rora	5.67935e-08	0.250073	0.508	0.324	0.0014425
Prkar2a	Prkar2a	5.39861e-05	0.250044	0.233	0.143	1
Pnisr	Pnisr	2.96658e-07	0.249984	0.651	0.453	0.00753483
Ankrd17	Ankrd17	3.22375e-08	0.24998	0.534	0.344	0.000818801
Ubr7	Ubr7	3.53773e-07	0.249897	0.105	0.035	0.00898547
Rreb1	Rreb1	4.17472e-08	0.249731	0.584	0.379	0.00106034
Bmt2	Bmt2	4.96483e-05	0.249604	0.192	0.111	1
Smad6	Smad6	4.76798e-08	0.249227	0.442	0.275	0.00121102
Adcy5	Adcy5	2.94303e-08	0.24916	0.34	0.189	0.000747501
Lrrc1	Lrrc1	2.92493e-07	0.248291	0.288	0.161	0.00742903
Rnpc3	Rnpc3	3.24694e-06	0.248264	0.191	0.099	0.0824691
Mtx2	Mtx2	2.3456e-08	0.248111	0.297	0.162	0.000595758
Dcps	Dcps	2.91269e-05	0.247741	0.195	0.111	0.739793
Tsc22d2	Tsc22d2	0.000304778	0.247251	0.247	0.165	1
Creld1	Creld1	1.3303e-05	0.247047	0.122	0.055	0.337884
Slc30a9	Slc30a9	2.88734e-08	0.246986	0.337	0.189	0.000733356
Sf1	Sf1	3.46933e-08	0.246669	0.226	0.108	0.000881176
Plekho1	Plekho1	3.79505e-07	0.246537	0.399	0.247	0.00963905
Ccdc88a	Ccdc88a	2.65175e-09	0.246238	0.32	0.166	6.73519e-05
Nek9	Nek9	4.71552e-06	0.245819	0.131	0.058	0.11977
Alpk2	Alpk2	1.72164e-07	0.245769	0.178	0.08	0.00437279
Ubox5	Ubox5	8.35608e-06	0.24534	0.166	0.084	0.212236
Nmnat3	Nmnat3	1.03076e-07	0.245335	0.36	0.208	0.00261803
Bambi	Bambi	2.00208e-07	0.245309	0.546	0.374	0.00508508
Specc1l	Specc1l	1.16264e-06	0.24529	0.335	0.202	0.02953
Dpysl2	Dpysl2	1.65055e-06	0.245127	0.186	0.093	0.0419223
Cttnbp2nl	Cttnbp2nl	4.6946e-07	0.245076	0.357	0.209	0.0119238
Akap7	Akap7	2.75131e-07	0.244971	0.171	0.077	0.00698805
Phlpp1	Phlpp1	1.58139e-09	0.244883	0.405	0.228	4.01658e-05
Evi5	Evi5	1.08747e-07	0.244622	0.53	0.354	0.00276206
Epc1	Epc1	2.88063e-08	0.244398	0.529	0.333	0.000731652
Fam114a1	Fam114a1	8.69242e-05	0.244299	0.123	0.062	1
Crebbp	Crebbp	2.53636e-07	0.244244	0.532	0.348	0.0064421
Scai	Scai	1.47007e-05	0.244028	0.181	0.099	0.373383
Ngly1	Ngly1	1.17678e-07	0.243871	0.267	0.143	0.0029889
Ppp3cb	Ppp3cb	3.61456e-06	0.243346	0.192	0.1	0.0918062
Dym	Dym	1.53848e-05	0.243194	0.244	0.144	0.390758
Zbtb10	Zbtb10	8.31073e-06	0.243165	0.215	0.119	0.211084
Snph	Snph	0.000109234	0.243146	0.177	0.103	1
Myo1c	Myo1c	5.50035e-06	0.243069	0.239	0.136	0.139703
Sh3gl1	Sh3gl1	2.85278e-06	0.2425	0.282	0.165	0.0724577
Rnf150	Rnf150	6.45627e-08	0.24227	0.809	0.572	0.00163983
Fkbp11	Fkbp11	2.41547e-06	0.242262	0.341	0.211	0.0613506
Pde4dip	Pde4dip	7.97277e-07	0.242092	0.543	0.364	0.02025
Csnk2a2	Csnk2a2	3.82722e-07	0.242091	0.204	0.101	0.00972075
Ggnbp2	Ggnbp2	1.37545e-06	0.241999	0.311	0.186	0.0349351
Phf8	Phf8	1.05959e-05	0.241927	0.238	0.138	0.269124
Tnrc6a	Tnrc6a	1.40731e-06	0.241791	0.52	0.351	0.0357443
Srgap2	Srgap2	4.59853e-08	0.241528	0.649	0.435	0.00116798
Orc2	Orc2	1.74583e-05	0.241308	0.207	0.117	0.443422
Bicd1	Bicd1	0.00012356	0.241278	0.178	0.104	1
Pitpnm3	Pitpnm3	7.79722e-05	0.241188	0.352	0.238	1
Zmym4	Zmym4	9.96977e-08	0.240491	0.424	0.259	0.00253222
Atp2b1	Atp2b1	5.59281e-08	0.240443	0.366	0.211	0.00142052
Acin1	Acin1	4.00851e-07	0.240276	0.433	0.277	0.0101812
Tbce	Tbce	3.19616e-05	0.240018	0.212	0.124	0.811792
Rbms2	Rbms2	3.96076e-05	0.239881	0.198	0.115	1
RGD1563680	RGD1563680	1.51174e-06	0.239862	0.224	0.119	0.0383966
Zdhhc15	Zdhhc15	2.90936e-07	0.239768	0.277	0.152	0.00738949
Irf2	Irf2	9.29082e-07	0.238857	0.253	0.139	0.0235978
Ylpm1	Ylpm1	1.14994e-05	0.238803	0.306	0.192	0.292073
Zbtb11	Zbtb11	1.10203e-05	0.238473	0.209	0.116	0.279904
Zswim6	Zswim6	2.77447e-07	0.237914	0.224	0.113	0.00704687
Abcc5	Abcc5	5.38206e-06	0.237486	0.233	0.134	0.136699
AC099449.1	AC099449.1	5.21321e-05	0.23735	0.104	0.046	1
Impact	Impact	3.37914e-05	0.237296	0.163	0.088	0.858267
Arl13b	Arl13b	2.48891e-05	0.237076	0.188	0.103	0.632157
Fgfr1	Fgfr1	3.36379e-06	0.236794	0.36	0.227	0.0854368
Bin2	Bin2	1.15098e-07	0.236543	0.155	0.063	0.00292337
Magi1	Magi1	4.22674e-05	0.236519	0.192	0.111	1
Gnb1	Gnb1	2.04035e-06	0.236087	0.366	0.228	0.0518228
Csrp1	Csrp1	2.56862e-05	0.235932	0.335	0.219	0.652403
Tdp2	Tdp2	9.73241e-06	0.235932	0.123	0.055	0.247193
Shld2	Shld2	7.78456e-05	0.235302	0.209	0.126	1
Nipal2	Nipal2	6.0941e-06	0.23512	0.206	0.112	0.154784
Rnf217	Rnf217	2.23525e-05	0.23502	0.338	0.216	0.56773
Farp1	Farp1	1.45966e-06	0.234987	0.532	0.355	0.0370738
Ppp6c	Ppp6c	1.39444e-06	0.234897	0.177	0.085	0.0354174
Spopl	Spopl	9.12596e-05	0.23462	0.213	0.127	1
Ptk2	Ptk2	1.94694e-06	0.234616	0.345	0.212	0.0494503
Srek1	Srek1	9.81441e-07	0.234594	0.36	0.221	0.0249276
Acbd6	Acbd6	9.19633e-05	0.233571	0.271	0.174	1
Kifap3	Kifap3	1.87111e-07	0.233197	0.258	0.136	0.00475243
AABR07002945.1	AABR07002945.1	1.87248e-06	0.233032	0.201	0.104	0.0475592
Stat6	Stat6	8.65695e-07	0.23238	0.207	0.105	0.0219878
RGD1560883	RGD1560883	2.92511e-05	0.232216	0.305	0.2	0.742947
Tjp2	Tjp2	2.54665e-06	0.231754	0.207	0.111	0.0646824
Rapgef3	Rapgef3	1.40667e-07	0.231699	0.765	0.53	0.0035728
Ncapd3	Ncapd3	3.07679e-05	0.231483	0.14	0.07	0.781474
Rassf9	Rassf9	1.09998e-05	0.23143	0.316	0.2	0.279385
Iffo1	Iffo1	7.29144e-07	0.231356	0.457	0.298	0.0185195
Fras1	Fras1	0.000197438	0.231057	0.111	0.055	1
Alms1	Alms1	2.02268e-06	0.231024	0.184	0.094	0.0513741
Kmt2c	Kmt2c	1.05393e-07	0.231023	0.61	0.408	0.00267689
AC134224.1	AC134224.1	1.27601e-07	0.230738	0.994	0.916	0.00324093
Klhl8	Klhl8	2.67485e-07	0.230582	0.23	0.117	0.00679385
Secisbp2l	Secisbp2l	5.54004e-09	0.230524	0.364	0.202	0.000140712
Pias2	Pias2	1.05709e-07	0.230472	0.215	0.104	0.0026849
Fars2	Fars2	5.36769e-08	0.230417	0.456	0.282	0.00136334
Lrba	Lrba	1.28022e-06	0.230375	0.607	0.425	0.0325164
Zfp451	Zfp451	7.46962e-06	0.230286	0.186	0.097	0.189721
Meis1	Meis1	1.34828e-05	0.230199	0.101	0.04	0.34245
Exoc4	Exoc4	1.41845e-08	0.230091	0.811	0.565	0.000360272
Thada	Thada	2.24771e-06	0.229885	0.438	0.293	0.0570897
Atp6v0a1	Atp6v0a1	1.02806e-06	0.229881	0.291	0.169	0.0261116
Rmnd5a	Rmnd5a	6.19315e-08	0.22983	0.194	0.088	0.001573
Stx5	Stx5	2.53503e-06	0.229817	0.177	0.088	0.0643873
Aig1	Aig1	3.32486e-05	0.229586	0.335	0.216	0.844481
AABR07049695.1	AABR07049695.1	1.44666e-06	0.229557	0.271	0.154	0.0367437
Gask1b	Gask1b	2.44558e-07	0.229145	0.535	0.356	0.00621152
Sec24b	Sec24b	1.40299e-06	0.229137	0.197	0.1	0.0356346
Map4	Map4	2.17304e-07	0.229114	0.474	0.301	0.00551929
Podxl	Podxl	1.2986e-09	0.228733	0.973	0.814	3.29831e-05
Klf7	Klf7	6.16805e-05	0.22868	0.207	0.123	1
Ubxn2b	Ubxn2b	8.79758e-07	0.22825	0.155	0.069	0.022345
Fat1	Fat1	8.28908e-07	0.228201	0.771	0.529	0.0210534
Elp1	Elp1	1.25055e-05	0.228182	0.162	0.082	0.317627
L3mbtl2	L3mbtl2	3.75453e-06	0.228096	0.116	0.047	0.0953614
Sptlc2	Sptlc2	1.34032e-05	0.227739	0.444	0.301	0.340427
Npr1	Npr1	1.91918e-05	0.227699	0.335	0.215	0.487452
Ap3b1	Ap3b1	6.16361e-06	0.227621	0.444	0.298	0.15655
Pknox2	Pknox2	0.000205136	0.227521	0.398	0.281	1
Arvcf	Arvcf	4.05843e-08	0.227443	0.424	0.255	0.0010308
Dip2c	Dip2c	1.30689e-08	0.227381	0.305	0.159	0.000331936
Ercc5	Ercc5	5.79807e-06	0.227276	0.174	0.089	0.147265
Tnks	Tnks	8.97192e-06	0.227204	0.405	0.267	0.227878
Tmem237	Tmem237	3.48481e-05	0.227176	0.131	0.063	0.885106
Snx14	Snx14	1.55871e-06	0.227168	0.255	0.146	0.0395897
Rab30	Rab30	1.53245e-05	0.226809	0.332	0.213	0.389228
Tjap1	Tjap1	4.00378e-06	0.226473	0.3	0.181	0.101692
NEWGENE-1582771	NEWGENE-1582771	7.76609e-05	0.226389	0.119	0.058	1
St3gal3	St3gal3	1.16685e-06	0.226379	0.688	0.486	0.0296368
AABR07062583.1	AABR07062583.1	1.28636e-05	0.226306	0.216	0.124	0.326723
Snapc3	Snapc3	6.47411e-06	0.225858	0.203	0.109	0.164436
Rngtt	Rngtt	4.99056e-07	0.22578	0.428	0.266	0.0126755
Tead1	Tead1	1.46481e-08	0.225612	0.854	0.601	0.000372046
Ankle2	Ankle2	1.62347e-05	0.225516	0.221	0.127	0.412344
Dido1	Dido1	2.92614e-05	0.225339	0.227	0.135	0.74321
Nsmce2	Nsmce2	1.08232e-05	0.225295	0.492	0.336	0.274898
Kdm4b	Kdm4b	6.38409e-05	0.22523	0.128	0.063	1
Galnt10	Galnt10	3.19482e-06	0.225148	0.302	0.178	0.0811452
Cbfa2t3	Cbfa2t3	9.31338e-05	0.225137	0.139	0.073	1
Ubp1	Ubp1	1.23756e-06	0.225033	0.184	0.089	0.0314328
Klhl5	Klhl5	0.000410939	0.224432	0.104	0.053	1
Rprd2	Rprd2	2.31852e-06	0.224364	0.296	0.175	0.0588881
Tmem161b	Tmem161b	4.41378e-05	0.224062	0.148	0.077	1
Nipbl	Nipbl	1.44005e-08	0.22397	0.465	0.282	0.000365759
Slc8a3	Slc8a3	3.75449e-06	0.223927	0.122	0.051	0.0953603
AABR07060862.1	AABR07060862.1	0.000365311	0.223681	0.128	0.07	1
Bclaf1	Bclaf1	2.23754e-06	0.223602	0.494	0.325	0.0568313
Kmt2a	Kmt2a	1.53073e-07	0.223583	0.337	0.19	0.00388791
Appbp2	Appbp2	9.35624e-08	0.22355	0.299	0.165	0.00237639
Tspan15	Tspan15	1.43414e-06	0.223528	0.171	0.081	0.0364258
Zswim3	Zswim3	1.92143e-05	0.223455	0.117	0.053	0.488024
Mark2	Mark2	1.77719e-06	0.223303	0.378	0.235	0.0451387
Rbpms	Rbpms	5.20625e-05	0.223238	0.652	0.495	1
Eya3	Eya3	0.000127179	0.223236	0.218	0.134	1
Epn3	Epn3	1.66599e-05	0.223133	0.224	0.13	0.423145
Homer1	Homer1	0.000128734	0.223006	0.253	0.163	1
Ssbp3	Ssbp3	1.72754e-08	0.222923	0.747	0.507	0.000438778
Vps8	Vps8	1.65128e-06	0.222829	0.319	0.192	0.0419408
Chd9	Chd9	1.03866e-05	0.222731	0.457	0.306	0.26381
Zfpm1	Zfpm1	0.000151662	0.222708	0.155	0.086	1
Mex3c	Mex3c	1.10994e-06	0.222588	0.145	0.063	0.0281913
Slc35e2b	Slc35e2b	7.35744e-05	0.222534	0.239	0.148	1
Cpsf6	Cpsf6	9.4864e-07	0.222481	0.291	0.17	0.0240945
Odr4	Odr4	9.76399e-06	0.222439	0.139	0.065	0.247996
Mctp2	Mctp2	6.34404e-05	0.222402	0.309	0.204	1
Fam193b	Fam193b	9.4925e-05	0.222342	0.197	0.116	1
Zfp207	Zfp207	4.94202e-06	0.222295	0.168	0.084	0.125522
Fndc3a	Fndc3a	0.000150382	0.2222	0.279	0.184	1
Exoc2	Exoc2	4.8605e-08	0.222	0.418	0.248	0.00123452
Zfp236	Zfp236	2.66499e-05	0.221501	0.244	0.146	0.676882
Dlgap1	Dlgap1	4.22049e-06	0.22141	0.111	0.045	0.107196
Cept1	Cept1	4.06243e-07	0.221406	0.157	0.069	0.0103182
Micu3	Micu3	3.40946e-05	0.221262	0.117	0.054	0.865967
Mtrex	Mtrex	2.30412e-06	0.221164	0.299	0.177	0.0585223
Fxr1	Fxr1	9.81299e-07	0.221059	0.325	0.189	0.024924
Ripk2	Ripk2	6.02907e-07	0.220878	0.104	0.035	0.0153132
Gin1	Gin1	2.23199e-05	0.220654	0.14	0.069	0.566903
Tra2a	Tra2a	3.19894e-05	0.220625	0.498	0.358	0.8125
Map3k20	Map3k20	0.000119963	0.220112	0.227	0.14	1
Luc7l3	Luc7l3	7.02078e-05	0.2199	0.578	0.432	1
Pmepa1	Pmepa1	9.87458e-06	0.219739	0.319	0.198	0.250805
Cradd	Cradd	2.39218e-07	0.219615	0.136	0.053	0.00607589
Hspa12a	Hspa12a	1.72265e-07	0.219543	0.527	0.343	0.00437535
C2cd2	C2cd2	5.36107e-05	0.219357	0.13	0.063	1
Pds5a	Pds5a	0.000148789	0.219288	0.274	0.178	1
Snrnp48	Snrnp48	0.000134357	0.219191	0.235	0.148	1
Ldb1	Ldb1	6.56091e-08	0.218946	0.189	0.084	0.00166641
Arl15	Arl15	3.83611e-05	0.218846	0.767	0.598	0.974334
Trappc8	Trappc8	6.41387e-06	0.218788	0.248	0.143	0.162906
St3gal1	St3gal1	5.99396e-09	0.21782	0.223	0.101	0.00015224
Mtmr1	Mtmr1	1.96454e-06	0.21769	0.203	0.104	0.0498974
Large1	Large1	6.58791e-08	0.217681	0.953	0.682	0.00167326
Tbc1d23	Tbc1d23	4.29597e-05	0.217665	0.25	0.152	1
AABR07000523.1	AABR07000523.1	6.78996e-05	0.217643	0.162	0.088	1
Dennd1b	Dennd1b	1.73096e-06	0.217607	0.421	0.265	0.0439648
Eif4ebp3	Eif4ebp3	1.54764e-05	0.217553	0.482	0.339	0.393085
Rab11fip2	Rab11fip2	1.25677e-06	0.217061	0.223	0.116	0.0319207
Nsd3	Nsd3	1.49538e-07	0.217004	0.521	0.329	0.00379813
Kdm1a	Kdm1a	1.41568e-07	0.216859	0.178	0.08	0.00359568
Slf2	Slf2	1.11362e-05	0.216697	0.436	0.296	0.282847
Polr3gl	Polr3gl	1.3126e-05	0.216691	0.131	0.061	0.333388
Qrich1	Qrich1	5.09707e-06	0.216614	0.261	0.151	0.12946
Cand1	Cand1	3.05748e-05	0.21628	0.139	0.069	0.77657
Ric1	Ric1	0.000155976	0.215922	0.21	0.13	1
Chd1	Chd1	4.02805e-07	0.215863	0.282	0.157	0.0102308
Sppl3	Sppl3	1.88982e-05	0.215861	0.285	0.174	0.479996
Kpna1	Kpna1	9.78243e-06	0.215793	0.232	0.132	0.248464
Luc7l	Luc7l	6.24356e-06	0.215788	0.308	0.188	0.15858
Sos1	Sos1	7.43243e-08	0.215781	0.337	0.185	0.00188776
Ccdc77	Ccdc77	2.72539e-05	0.215758	0.18	0.097	0.692222
Ccdc149	Ccdc149	1.0694e-05	0.215549	0.227	0.131	0.271618
Hnrnph3	Hnrnph3	1.73195e-06	0.215463	0.149	0.067	0.0439898
Sfswap	Sfswap	2.81986e-05	0.215429	0.267	0.163	0.716217
Kdelr2	Kdelr2	3.55958e-06	0.215362	0.226	0.126	0.0904098
Zranb3	Zranb3	3.89789e-05	0.215139	0.101	0.043	0.990025
Tut7	Tut7	1.27245e-05	0.215044	0.306	0.192	0.323189
Arhgap18	Arhgap18	4.44629e-07	0.215039	0.674	0.471	0.0112931
Nipa1	Nipa1	9.9407e-07	0.214952	0.102	0.035	0.0252484
Chst1	Chst1	2.88597e-07	0.214869	0.108	0.036	0.00733007
Rsph3	Rsph3	4.30479e-07	0.214849	0.125	0.047	0.0109337
Spaca6	Spaca6	0.000210171	0.214806	0.252	0.162	1
Zcwpw2	Zcwpw2	0.00031812	0.214755	0.111	0.057	1
Tdg	Tdg	6.45885e-05	0.214542	0.152	0.081	1
Slc25a40	Slc25a40	4.80765e-05	0.214514	0.117	0.055	1
Actn4	Actn4	1.07351e-05	0.214415	0.892	0.706	0.272661
Dcaf6	Dcaf6	4.87197e-05	0.2144	0.314	0.205	1
Acyp2	Acyp2	0.00106627	0.214303	0.203	0.134	1
Thrap3	Thrap3	4.60655e-09	0.213938	0.404	0.229	0.000117002
Clk4	Clk4	8.88914e-07	0.213688	0.273	0.151	0.0225775
Sfi1	Sfi1	0.000127989	0.213483	0.221	0.135	1
Clcn3	Clcn3	1.82203e-07	0.213004	0.34	0.194	0.00462778
Slc18b1	Slc18b1	1.614e-05	0.212697	0.108	0.046	0.40994
Tas1r2	Tas1r2	4.56826e-06	0.212533	0.498	0.345	0.116029
Enah	Enah	5.70303e-05	0.212325	0.197	0.113	1
Pex14	Pex14	5.69123e-06	0.211862	0.3	0.182	0.144552
Atp8a1	Atp8a1	0.000583083	0.211808	0.198	0.126	1
Arhgef10l	Arhgef10l	6.20386e-08	0.21178	0.399	0.233	0.00157572
Rnmt	Rnmt	1.19731e-05	0.211667	0.178	0.093	0.304104
Fgd4	Fgd4	9.92762e-05	0.211367	0.125	0.062	1
Shroom3	Shroom3	6.5662e-09	0.211342	0.916	0.645	0.000166775
Kdm7a	Kdm7a	0.000226922	0.211269	0.105	0.051	1
Pola1	Pola1	1.86587e-06	0.211036	0.137	0.059	0.0473911
Ska2	Ska2	8.61622e-06	0.210995	0.114	0.049	0.218843
Gyg1	Gyg1	6.78618e-06	0.210384	0.204	0.112	0.172362
Son	Son	2.71467e-05	0.210301	0.716	0.557	0.689498
R3hcc1l	R3hcc1l	3.5338e-06	0.210265	0.178	0.09	0.0897551
Dennd6a	Dennd6a	6.29504e-07	0.210115	0.271	0.15	0.0159888
Ift81	Ift81	1.4442e-05	0.209974	0.119	0.053	0.366812
Tspyl2	Tspyl2	0.000213861	0.209922	0.119	0.061	1
Ralgapa1	Ralgapa1	1.11113e-05	0.209917	0.476	0.327	0.282215
Tacc2	Tacc2	1.90776e-07	0.209497	0.666	0.456	0.00484552
Rasgrp3	Rasgrp3	0.000386601	0.209237	0.175	0.107	1
Caap1	Caap1	4.98259e-06	0.20921	0.203	0.109	0.126553
Nsrp1	Nsrp1	1.38844e-05	0.209207	0.189	0.101	0.352649
Sh3bp4	Sh3bp4	6.12019e-06	0.209161	0.119	0.05	0.155447
Lysmd2	Lysmd2	1.20532e-06	0.209128	0.322	0.193	0.0306139
Emsy	Emsy	0.000256804	0.209113	0.221	0.14	1
Cnot9	Cnot9	2.33935e-06	0.208957	0.152	0.07	0.0594172
Plet1	Plet1	8.74972e-07	0.208869	0.274	0.152	0.0222234
Zfp644	Zfp644	1.55128e-05	0.208831	0.363	0.235	0.39401
Pdlim5	Pdlim5	1.71579e-10	0.208701	0.68	0.453	4.35795e-06
Xrcc4	Xrcc4	2.10126e-05	0.208264	0.21	0.119	0.533698
Chd6	Chd6	5.43972e-08	0.20818	0.5	0.316	0.00138163
Nsd1	Nsd1	2.4138e-06	0.208044	0.593	0.412	0.0613082
Fip1l1	Fip1l1	1.79721e-05	0.20799	0.308	0.194	0.456472
Zfp386	Zfp386	2.94305e-06	0.207924	0.241	0.134	0.0747505
Srrm2	Srrm2	1.14964e-07	0.207865	0.77	0.549	0.00291998
Pafah1b1	Pafah1b1	1.06898e-05	0.207862	0.64	0.46	0.271511
Strada	Strada	1.6991e-07	0.207561	0.233	0.116	0.00431556
Thumpd2	Thumpd2	0.000254715	0.207421	0.174	0.103	1
Zfp277	Zfp277	7.7542e-07	0.207304	0.428	0.267	0.0196949
Hdgfl3	Hdgfl3	3.78999e-06	0.207135	0.21	0.112	0.0962619
Zfp609	Zfp609	1.30675e-05	0.207028	0.361	0.24	0.331902
Cramp1	Cramp1	6.13909e-05	0.206994	0.168	0.092	1
Cep68	Cep68	4.77842e-05	0.206994	0.151	0.078	1
Gtf3c2	Gtf3c2	3.06821e-05	0.206969	0.264	0.162	0.779294
AABR07051450.1	AABR07051450.1	6.30979e-05	0.206768	0.188	0.108	1
Ttll5	Ttll5	0.000118274	0.206691	0.232	0.142	1
Wsb1	Wsb1	0.00227052	0.206579	0.25	0.177	1
Vamp4	Vamp4	1.80879e-05	0.206532	0.116	0.051	0.459413
Baz2a	Baz2a	8.18898e-06	0.20625	0.13	0.058	0.207992
Mib2	Mib2	0.000345589	0.206201	0.108	0.055	1
Ecpas	Ecpas	1.03316e-06	0.206155	0.46	0.301	0.0262412
Ate1	Ate1	1.22649e-05	0.205757	0.37	0.242	0.311517
Zeb1	Zeb1	0.0180782	0.205563	0.139	0.097	1
Trpc1	Trpc1	2.95684e-06	0.205282	0.105	0.039	0.0751007
Sipa1l1	Sipa1l1	2.03135e-06	0.205181	0.416	0.267	0.0515943
Lrig2	Lrig2	7.43409e-06	0.205114	0.236	0.134	0.188819
AC096473.3	AC096473.3	5.15448e-09	0.205065	0.265	0.127	0.000130919
Myof	Myof	1.5204e-05	0.204842	0.985	0.744	0.386166
Arhgap5	Arhgap5	4.94519e-07	0.204791	0.36	0.215	0.0125603
Ski	Ski	2.68643e-05	0.204668	0.297	0.186	0.682325
Cdk5rap1	Cdk5rap1	4.21326e-05	0.203987	0.273	0.173	1
Cacul1	Cacul1	1.42506e-06	0.203849	0.418	0.266	0.0361951
Stim2	Stim2	2.24854e-05	0.203494	0.276	0.169	0.571108
Plxdc1	Plxdc1	5.35938e-05	0.20322	0.104	0.046	1
Nt5dc1	Nt5dc1	1.96279e-05	0.203201	0.311	0.194	0.49853
Trim24	Trim24	6.37121e-05	0.203108	0.143	0.074	1
Rbm27	Rbm27	0.000102733	0.203107	0.174	0.1	1
Abca16	Abca16	4.83355e-05	0.203021	0.248	0.151	1
Alpk1	Alpk1	7.18982e-06	0.202894	0.216	0.119	0.182614
Gfpt1	Gfpt1	0.000152892	0.202494	0.207	0.127	1
Hipk3	Hipk3	1.48699e-07	0.202259	0.329	0.188	0.00377679
Phf21a	Phf21a	8.10645e-06	0.202213	0.515	0.348	0.205896
Aifm3	Aifm3	2.65251e-05	0.202189	0.105	0.045	0.673711
Eps15l1	Eps15l1	1.12713e-06	0.20213	0.395	0.242	0.0286279
Usp33	Usp33	4.32455e-05	0.201867	0.396	0.27	1
Dzip3	Dzip3	0.000447433	0.20182	0.174	0.104	1
Tbk1	Tbk1	3.11391e-05	0.201761	0.146	0.074	0.790902
Vgll4	Vgll4	2.11966e-08	0.201697	0.674	0.443	0.000538372
Zc3h4	Zc3h4	1.62359e-05	0.201367	0.177	0.093	0.412377
Sae1	Sae1	0.00107191	0.201262	0.233	0.159	1
Prkacb	Prkacb	6.70358e-06	0.201221	0.215	0.117	0.170264
Golph3l	Golph3l	3.8856e-06	0.201151	0.146	0.067	0.0986902
Ankrd10	Ankrd10	0.000113307	0.200987	0.11	0.053	1
Rb1cc1	Rb1cc1	8.53055e-09	0.200828	0.409	0.236	0.000216667
AABR07032622.1	AABR07032622.1	4.41719e-05	0.200805	0.165	0.088	1
Synj2	Synj2	1.27972e-05	0.200636	0.175	0.092	0.325036
Akap17a	Akap17a	0.000137449	0.20018	0.159	0.088	1
B3galt2	B3galt2	1.93635e-08	0.200172	0.245	0.12	0.000491814
F2rl2	F2rl2	3.10039e-06	0.200027	0.142	0.063	0.0787468
Polr2m	Polr2m	0.591827	-0.200215	0.127	0.112	1
Cog7	Cog7	0.813146	-0.200258	0.149	0.146	1
Tcaim	Tcaim	0.249566	-0.201916	0.136	0.108	1
Ostc	Ostc	0.342191	-0.203209	0.142	0.117	1
Dlst	Dlst	0.289563	-0.203341	0.212	0.174	1
Myo5b	Myo5b	0.773508	-0.20359	0.105	0.096	1
Tmed2	Tmed2	0.04919	-0.204426	0.151	0.107	1
Ssb	Ssb	0.0732627	-0.204771	0.166	0.123	1
Adss	Adss	0.417852	-0.205218	0.143	0.12	1
Stt3b	Stt3b	0.468661	-0.205611	0.233	0.201	1
Anxa5	Anxa5	0.928286	-0.205883	0.148	0.139	1
Trak2	Trak2	0.662606	-0.206077	0.186	0.165	1
Rpap3	Rpap3	0.199405	-0.206395	0.145	0.113	1
Osbpl3	Osbpl3	0.747683	-0.206715	0.207	0.189	1
Arhgef5	Arhgef5	0.606635	-0.207066	0.102	0.108	1
Snx1	Snx1	0.916221	-0.207727	0.102	0.099	1
Apoo	Apoo	0.0400559	-0.208529	0.079	0.109	1
Ubl3	Ubl3	0.185111	-0.208855	0.149	0.119	1
Wdfy3	Wdfy3	0.544416	-0.209211	0.399	0.332	1
Jun	Jun	0.994743	-0.21005	0.104	0.1	1
Slc1a1	Slc1a1	0.111675	-0.210638	0.101	0.072	1
Syap1	Syap1	0.0237556	-0.210692	0.152	0.103	1
Lrpprc	Lrpprc	0.0922503	-0.21088	0.183	0.138	1
RGD1562218	RGD1562218	0.858407	-0.211016	0.136	0.132	1
Adipor1	Adipor1	0.432143	-0.211696	0.113	0.096	1
Ybx1	Ybx1	0.194831	-0.212689	0.151	0.119	1
Timp3	Timp3	0.768531	-0.213057	0.354	0.317	1
Sdf2	Sdf2	0.282237	-0.213681	0.123	0.099	1
Trim35	Trim35	0.860587	-0.213996	0.16	0.157	1
Rheb	Rheb	0.0937596	-0.214034	0.172	0.13	1
Ndel1	Ndel1	0.172587	-0.214959	0.191	0.152	1
Atp6v1a	Atp6v1a	0.937173	-0.215242	0.146	0.139	1
Nav2	Nav2	0.845901	-0.217001	0.123	0.12	1
Esf1	Esf1	0.38179	-0.217712	0.114	0.096	1
Slc25a13	Slc25a13	0.572375	-0.217835	0.154	0.135	1
Hmg20b	Hmg20b	0.906946	-0.218152	0.123	0.12	1
Gna13	Gna13	0.881431	-0.218741	0.102	0.097	1
Kansl1l	Kansl1l	0.515816	-0.220485	0.267	0.236	1
Nuak2	Nuak2	0.665523	-0.220709	0.157	0.158	1
Clstn1	Clstn1	0.444444	-0.221116	0.127	0.135	1
Pabpc1	Pabpc1	0.0521143	-0.22186	0.18	0.131	1
Tanc2	Tanc2	0.207791	-0.222045	0.244	0.2	1
Plcb1	Plcb1	0.996723	-0.222266	0.101	0.097	1
Tecr	Tecr	0.264461	-0.22254	0.142	0.113	1
Zfhx3	Zfhx3	0.453248	-0.22353	0.238	0.24	1
Zfp106	Zfp106	0.357923	-0.224141	0.192	0.159	1
Nono	Nono	0.193776	-0.225059	0.123	0.096	1
Pdia3	Pdia3	0.768894	-0.226581	0.482	0.42	1
Mapkapk2	Mapkapk2	0.297488	-0.226627	0.104	0.082	1
Exoc6	Exoc6	0.528905	-0.227092	0.244	0.212	1
Glb1l2	Glb1l2	0.924913	-0.227272	0.165	0.152	1
Nisch	Nisch	0.948398	-0.22738	0.235	0.215	1
Adap2	Adap2	0.407123	-0.227611	0.223	0.225	1
Cdv3	Cdv3	0.802539	-0.22767	0.226	0.2	1
Clptm1	Clptm1	0.94949	-0.229786	0.123	0.119	1
Nrip1	Nrip1	0.404493	-0.230014	0.178	0.151	1
Cgnl1	Cgnl1	0.414052	-0.232714	0.55	0.493	1
Atp2a2	Atp2a2	0.49435	-0.233969	0.405	0.34	1
Ubr5	Ubr5	0.78297	-0.234801	0.288	0.26	1
Ebf1	Ebf1	4.18587e-05	-0.235314	0.043	0.1	1
Pter	Pter	0.325643	-0.235599	0.136	0.111	1
Flnb	Flnb	0.996415	-0.236399	0.122	0.116	1
Cct3	Cct3	0.332472	-0.237201	0.165	0.138	1
Il1r1	Il1r1	0.301156	-0.238094	0.088	0.101	1
Ppp4r2	Ppp4r2	0.833325	-0.238144	0.149	0.138	1
Dnajb14	Dnajb14	0.271394	-0.238362	0.119	0.096	1
Pfdn1	Pfdn1	0.120993	-0.238628	0.169	0.128	1
Psma3l	Psma3l	0.126722	-0.239213	0.186	0.143	1
Ccng1	Ccng1	0.689447	-0.239644	0.111	0.1	1
Ctr9	Ctr9	0.456978	-0.24054	0.299	0.255	1
Aco1	Aco1	0.586059	-0.240754	0.13	0.113	1
Etf1	Etf1	0.554043	-0.241147	0.119	0.124	1
Derl1	Derl1	0.0511475	-0.241165	0.116	0.08	1
Ptp4a2	Ptp4a2	0.386999	-0.241297	0.105	0.116	1
Atxn1	Atxn1	0.618381	-0.241604	0.322	0.305	1
Gpm6a	Gpm6a	0.352964	-0.241798	0.113	0.092	1
Cyp24a1	Cyp24a1	0.814984	-0.241882	0.136	0.134	1
Nat8f5	Nat8f5	0.0126715	-0.242304	0.113	0.069	1
Hnrnpu	Hnrnpu	0.488761	-0.242334	0.43	0.366	1
AABR07004221.2	AABR07004221.2	0.718127	-0.243601	0.119	0.12	1
Galnt11	Galnt11	0.365071	-0.243654	0.13	0.107	1
Ano6	Ano6	0.77607	-0.246132	0.338	0.302	1
Ccni	Ccni	0.0248197	-0.24618	0.145	0.097	1
Asah1	Asah1	0.421438	-0.248091	0.165	0.14	1
Carmil1	Carmil1	0.753293	-0.249317	0.099	0.1	1
Ddx24	Ddx24	0.760927	-0.249441	0.189	0.182	1
Copb1	Copb1	0.158099	-0.24987	0.184	0.143	1
Smarce1	Smarce1	0.757004	-0.250434	0.104	0.094	1
Ndfip1	Ndfip1	0.474345	-0.252092	0.466	0.382	1
Anapc5	Anapc5	0.534499	-0.252459	0.183	0.159	1
Klf12	Klf12	0.149578	-0.252799	0.114	0.136	1
Ssr1	Ssr1	0.299112	-0.253347	0.122	0.099	1
Dnajc15	Dnajc15	0.650364	-0.25363	0.111	0.099	1
Nucb1	Nucb1	0.0624992	-0.253693	0.191	0.139	1
Ddi2	Ddi2	0.207172	-0.254145	0.188	0.148	1
Srsf3	Srsf3	0.878898	-0.256224	0.128	0.124	1
Hnrnpk	Hnrnpk	0.0282812	-0.256979	0.194	0.136	1
Gpc1	Gpc1	0.0404853	-0.25783	0.326	0.247	1
Uxs1	Uxs1	0.784008	-0.258103	0.191	0.173	1
Pdcd6ip	Pdcd6ip	0.296132	-0.258289	0.195	0.161	1
Nnt	Nnt	0.709973	-0.259029	0.216	0.194	1
Erbin	Erbin	0.147098	-0.259467	0.256	0.202	1
Ankrd33b	Ankrd33b	0.993188	-0.261563	0.561	0.476	1
Rnf20	Rnf20	0.979671	-0.263157	0.107	0.101	1
Ywhae	Ywhae	0.698885	-0.263285	0.383	0.327	1
Fam210a	Fam210a	0.428181	-0.26391	0.119	0.127	1
Wls	Wls	0.744983	-0.264294	0.331	0.286	1
Tnfrsf21	Tnfrsf21	0.437027	-0.26464	0.273	0.27	1
RGD1308706	RGD1308706	0.731294	-0.26536	0.11	0.111	1
Ppp1cc	Ppp1cc	0.805266	-0.265382	0.245	0.22	1
Morf4l1	Morf4l1	0.923172	-0.265394	0.325	0.286	1
Lmo7	Lmo7	0.372217	-0.265711	0.101	0.111	1
Selenos	Selenos	0.735947	-0.267338	0.162	0.158	1
Man2b1	Man2b1	0.614677	-0.267362	0.102	0.089	1
Myo18a	Myo18a	0.506833	-0.269187	0.122	0.128	1
Maea	Maea	0.514301	-0.269388	0.12	0.104	1
Nr2f2	Nr2f2	0.848079	-0.269864	0.203	0.186	1
Dap	Dap	0.928884	-0.270897	0.152	0.14	1
Eprs	Eprs	0.884664	-0.27241	0.175	0.161	1
Pdcd4	Pdcd4	0.798374	-0.27392	0.154	0.15	1
Tpm3	Tpm3	0.277394	-0.275397	0.136	0.109	1
Itfg1	Itfg1	0.276186	-0.27543	0.242	0.2	1
Stk39	Stk39	0.00277169	-0.275636	0.079	0.128	1
P4ha1	P4ha1	0.768636	-0.275679	0.163	0.158	1
Saraf	Saraf	0.955784	-0.275851	0.114	0.108	1
Caprin1	Caprin1	0.958235	-0.276084	0.264	0.242	1
Sesn2	Sesn2	0.170312	-0.277936	0.098	0.116	1
Fhod3	Fhod3	0.297184	-0.278607	0.151	0.166	1
Naa35	Naa35	0.990168	-0.278708	0.136	0.128	1
Dld	Dld	0.281696	-0.279125	0.13	0.104	1
Eif3j	Eif3j	0.138399	-0.27962	0.274	0.212	1
RGD1311899	RGD1311899	0.608993	-0.280003	0.102	0.105	1
Cldn5	Cldn5	0.192118	-0.280567	0.303	0.24	1
Serinc3	Serinc3	0.371888	-0.280678	0.101	0.081	1
Dnajc10	Dnajc10	0.298401	-0.281514	0.123	0.099	1
Eif4g3	Eif4g3	0.728126	-0.281768	0.27	0.254	1
Map2k2	Map2k2	0.877273	-0.283257	0.134	0.124	1
Sh3bp5	Sh3bp5	0.240251	-0.283392	0.326	0.325	1
Arf4	Arf4	0.100236	-0.283765	0.28	0.217	1
Xpnpep1	Xpnpep1	0.208194	-0.286138	0.127	0.146	1
Rab5c	Rab5c	0.150443	-0.286517	0.178	0.138	1
Ywhag	Ywhag	0.751283	-0.287258	0.104	0.104	1
Nol7	Nol7	0.800224	-0.289975	0.108	0.1	1
Dera	Dera	0.735557	-0.291778	0.171	0.166	1
Plat	Plat	0.00749412	-0.292512	0.23	0.158	1
Ssr3	Ssr3	0.680801	-0.292713	0.119	0.107	1
Cox16	Cox16	0.694846	-0.292781	0.137	0.121	1
Hist1h2bq	Hist1h2bq	0.204976	-0.293374	0.2	0.158	1
Add1	Add1	0.519169	-0.294367	0.253	0.251	1
Stat3	Stat3	0.861592	-0.29466	0.282	0.254	1
Klf9	Klf9	0.617841	-0.294707	0.113	0.116	1
Hnrnpf	Hnrnpf	0.179317	-0.295087	0.194	0.151	1
Wbp1l	Wbp1l	0.775821	-0.295983	0.232	0.202	1
Vdr	Vdr	0.993002	-0.297545	0.367	0.327	1
Dag1	Dag1	0.0232526	-0.297552	0.39	0.287	1
Msra	Msra	0.442522	-0.297766	0.239	0.242	1
Cdc5l	Cdc5l	0.591182	-0.298622	0.145	0.127	1
Sdcbp	Sdcbp	0.308746	-0.298793	0.148	0.12	1
Tob1	Tob1	0.462789	-0.298988	0.108	0.092	1
Kpnb1	Kpnb1	0.0837745	-0.300429	0.085	0.111	1
Prkar1a	Prkar1a	0.534811	-0.301652	0.102	0.108	1
Dab2ip	Dab2ip	0.302562	-0.301833	0.154	0.165	1
Uqcrc2	Uqcrc2	0.260327	-0.302004	0.183	0.147	1
Zfp622	Zfp622	0.248064	-0.302458	0.415	0.394	1
Cebpz	Cebpz	0.535024	-0.302464	0.162	0.163	1
Gss	Gss	0.363599	-0.302874	0.123	0.134	1
Gk	Gk	0.405863	-0.30301	0.137	0.115	1
Nceh1	Nceh1	0.044748	-0.303032	0.079	0.108	1
Ctdsp1	Ctdsp1	0.827611	-0.303777	0.149	0.143	1
Chd4	Chd4	0.915663	-0.303985	0.303	0.278	1
Ccdc141	Ccdc141	0.274726	-0.304472	0.11	0.124	1
Wwc1	Wwc1	0.0662776	-0.304591	0.12	0.15	1
Fkbp5	Fkbp5	0.00969957	-0.304688	0.101	0.14	1
Rtn3	Rtn3	0.643229	-0.305277	0.239	0.232	1
Bicc1	Bicc1	0.692548	-0.305418	0.331	0.301	1
Hspa4	Hspa4	0.403965	-0.305963	0.287	0.239	1
Amd1	Amd1	0.765554	-0.306711	0.134	0.121	1
Supt16h	Supt16h	0.339214	-0.306998	0.157	0.167	1
Psmd12	Psmd12	0.218834	-0.311072	0.095	0.112	1
Cacna1c	Cacna1c	0.130455	-0.314763	0.107	0.128	1
Dpp4	Dpp4	0.487405	-0.315299	0.662	0.568	1
Atp6v1d	Atp6v1d	0.214949	-0.316246	0.105	0.123	1
Hacd2	Hacd2	0.238598	-0.319285	0.09	0.105	1
Hsdl2	Hsdl2	0.705426	-0.32034	0.143	0.143	1
Afdn	Afdn	0.758427	-0.32207	0.111	0.112	1
Hadha	Hadha	0.462891	-0.322427	0.285	0.238	1
Lrp2	Lrp2	0.00694412	-0.322499	0.82	0.796	1
Tm9sf2	Tm9sf2	0.300703	-0.322536	0.247	0.201	1
Ppp1cb	Ppp1cb	0.563498	-0.322645	0.184	0.159	1
Rrbp1	Rrbp1	0.877015	-0.323027	0.386	0.332	1
Zmiz1	Zmiz1	0.135559	-0.324476	0.387	0.381	1
Eif3m	Eif3m	0.360672	-0.324768	0.265	0.216	1
Dhx40	Dhx40	0.899248	-0.324889	0.113	0.109	1
Ephx1	Ephx1	0.485322	-0.328114	0.206	0.175	1
Clint1	Clint1	0.612658	-0.329579	0.293	0.279	1
Nrg1	Nrg1	0.447644	-0.329809	0.101	0.108	1
Mvp	Mvp	0.702302	-0.330655	0.14	0.139	1
Glb1	Glb1	0.79293	-0.331514	0.14	0.136	1
Spcs2	Spcs2	0.89014	-0.331788	0.111	0.108	1
Dpyd	Dpyd	0.737796	-0.3375	0.104	0.104	1
Rhoa	Rhoa	0.665171	-0.337767	0.117	0.117	1
Fnip2	Fnip2	0.364155	-0.338573	0.162	0.17	1
Tspan3	Tspan3	0.34305	-0.339788	0.107	0.086	1
LOC100362432	LOC100362432	0.652167	-0.340921	0.116	0.117	1
Mfge8	Mfge8	0.71868	-0.342615	0.099	0.1	1
Vim	Vim	0.470196	-0.343134	0.223	0.19	1
Atf4	Atf4	0.25884	-0.343763	0.098	0.111	1
Eapp	Eapp	0.264891	-0.344706	0.09	0.103	1
Lman1	Lman1	0.953283	-0.347031	0.11	0.103	1
Hspa9	Hspa9	0.344779	-0.347458	0.098	0.107	1
Glyr1	Glyr1	0.574628	-0.348504	0.162	0.14	1
Unc119b	Unc119b	0.964808	-0.349496	0.276	0.243	1
Ddb1	Ddb1	0.476276	-0.349677	0.122	0.128	1
Dnajc3	Dnajc3	0.928717	-0.350646	0.133	0.123	1
Ermp1	Ermp1	0.762692	-0.351419	0.151	0.134	1
Atp6v0b	Atp6v0b	0.462755	-0.352967	0.143	0.15	1
Sgms1	Sgms1	0.116065	-0.353905	0.37	0.37	1
Plec	Plec	0.235685	-0.355897	0.087	0.103	1
Kctd1	Kctd1	0.136494	-0.358031	0.162	0.182	1
Vps35	Vps35	0.859081	-0.360244	0.146	0.134	1
Gnai2	Gnai2	0.462761	-0.361113	0.178	0.181	1
Aifm1	Aifm1	0.962599	-0.361115	0.116	0.109	1
Cnbp	Cnbp	0.413674	-0.36289	0.137	0.115	1
Hadhb	Hadhb	0.312662	-0.364641	0.105	0.084	1
Ctbp1	Ctbp1	0.554184	-0.365365	0.096	0.1	1
Washc3	Washc3	0.672094	-0.365547	0.125	0.111	1
Ncoa4	Ncoa4	0.762897	-0.367494	0.102	0.101	1
Ppa2	Ppa2	0.385551	-0.368469	0.134	0.142	1
Scamp2	Scamp2	0.84286	-0.368523	0.136	0.124	1
Rchy1	Rchy1	0.00569554	-0.368867	0.067	0.107	1
Patj	Patj	0.900818	-0.369443	0.177	0.159	1
Pxn	Pxn	0.0534989	-0.371787	0.227	0.256	1
Gtf2i	Gtf2i	0.169245	-0.372166	0.212	0.225	1
Lypla1	Lypla1	0.951724	-0.372255	0.137	0.13	1
Igfbp2	Igfbp2	0.141214	-0.372315	0.183	0.143	1
Dynll1	Dynll1	0.583598	-0.372882	0.152	0.152	1
Abhd17c	Abhd17c	0.578152	-0.375257	0.119	0.121	1
Arl8b	Arl8b	0.185678	-0.377051	0.152	0.166	1
Akap2	Akap2	0.185866	-0.378916	0.409	0.382	1
Tfcp2l1	Tfcp2l1	0.205735	-0.379037	0.088	0.104	1
Fis1	Fis1	0.555829	-0.380883	0.111	0.115	1
Wnk1	Wnk1	0.000969523	-0.381577	0.492	0.514	1
Suclg2	Suclg2	0.152427	-0.382619	0.421	0.404	1
Galnt2	Galnt2	0.302292	-0.383077	0.105	0.116	1
Osbpl1a	Osbpl1a	0.780104	-0.384958	0.162	0.155	1
Pax8	Pax8	0.0190452	-0.386699	0.088	0.124	1
Mrpl52	Mrpl52	0.379492	-0.388037	0.114	0.123	1
Sec62	Sec62	0.0195446	-0.388541	0.308	0.216	1
Lasp1	Lasp1	0.53329	-0.388856	0.123	0.127	1
Synj2bp	Synj2bp	0.709411	-0.389242	0.169	0.163	1
Hint2	Hint2	0.795755	-0.389594	0.101	0.1	1
Sdc4	Sdc4	0.334103	-0.391288	0.524	0.466	1
Etfa	Etfa	0.0731143	-0.392564	0.241	0.177	1
Clec2g	Clec2g	0.207581	-0.394251	0.111	0.127	1
Eif5	Eif5	0.789105	-0.397796	0.146	0.142	1
Pgrmc2	Pgrmc2	0.840972	-0.398737	0.108	0.105	1
Sorbs1	Sorbs1	0.147939	-0.399762	0.131	0.151	1
Atp11a	Atp11a	0.214508	-0.401953	0.113	0.128	1
Cltc	Cltc	0.85688	-0.404151	0.337	0.306	1
Nsa2	Nsa2	0.0792452	-0.404312	0.133	0.157	1
Ncoa7	Ncoa7	0.711615	-0.404565	0.247	0.231	1
Limch1	Limch1	0.371062	-0.405083	0.11	0.119	1
Ptcd3	Ptcd3	0.809542	-0.406293	0.171	0.162	1
Pde1c	Pde1c	0.000153505	-0.40987	0.056	0.112	1
Snrnp27	Snrnp27	0.666297	-0.410701	0.128	0.127	1
Gdi2	Gdi2	0.590194	-0.41085	0.137	0.14	1
Chmp5	Chmp5	0.655147	-0.411186	0.104	0.105	1
Mgll	Mgll	0.0929588	-0.411223	0.242	0.263	1
Rab7a	Rab7a	0.516962	-0.411871	0.194	0.189	1
Csde1	Csde1	0.919361	-0.412658	0.194	0.181	1
Sar1b	Sar1b	0.33565	-0.415298	0.12	0.13	1
Atrnl1	Atrnl1	0.0280038	-0.418235	0.09	0.121	1
Rimbp2	Rimbp2	0.000999177	-0.420071	0.143	0.208	1
Abcc4	Abcc4	0.00664946	-0.420191	0.076	0.117	1
Acox1	Acox1	0.647321	-0.422388	0.186	0.179	1
Etl4	Etl4	0.0291336	-0.422935	0.091	0.124	1
Txnrd1	Txnrd1	0.790907	-0.423422	0.142	0.136	1
Plpp3	Plpp3	0.0384711	-0.424147	0.174	0.206	1
Eef1g	Eef1g	0.279724	-0.424671	0.11	0.121	1
Ak3	Ak3	0.238415	-0.426484	0.171	0.182	1
Cluh	Cluh	0.498987	-0.427667	0.099	0.104	1
Cbx3	Cbx3	0.0373549	-0.428319	0.093	0.123	1
Serbp1	Serbp1	0.91478	-0.430165	0.197	0.174	1
Bnc2	Bnc2	0.0320184	-0.430869	0.145	0.177	1
Arpc2	Arpc2	0.591209	-0.431126	0.248	0.239	1
Fgf13	Fgf13	0.00743345	-0.433556	0.151	0.198	1
App	App	0.000222511	-0.433652	0.771	0.721	1
Sptbn1	Sptbn1	0.000389647	-0.436057	0.564	0.557	1
Eif3a	Eif3a	0.499252	-0.439486	0.325	0.298	1
Hsph1	Hsph1	0.140272	-0.439519	0.09	0.109	1
Aplp2	Aplp2	0.931613	-0.43956	0.184	0.167	1
Xylb	Xylb	0.0289323	-0.441936	0.123	0.158	1
Plekhb2	Plekhb2	0.0349544	-0.442699	0.072	0.1	1
Calm2.1	Calm2.1	0.0320082	-0.443976	0.154	0.184	1
Gpd1	Gpd1	0.0911877	-0.44543	0.134	0.159	1
Dnajc13	Dnajc13	0.565137	-0.445433	0.322	0.3	1
Tnfaip8	Tnfaip8	0.253006	-0.447256	0.117	0.13	1
Cnn3	Cnn3	0.352035	-0.44896	0.114	0.124	1
Col18a1	Col18a1	0.0196271	-0.449456	0.302	0.328	1
Slc22a23	Slc22a23	0.235564	-0.45226	0.102	0.116	1
Gpc4	Gpc4	0.0793652	-0.453003	0.09	0.113	1
Pcolce	Pcolce	0.232706	-0.454369	0.206	0.165	1
Slit2	Slit2	0.0273631	-0.457629	0.212	0.244	1
Ywhab	Ywhab	0.217282	-0.458594	0.108	0.123	1
Aspa	Aspa	0.0653326	-0.459338	0.098	0.124	1
Dsp	Dsp	0.0210809	-0.464845	0.069	0.1	1
Ahcyl2	Ahcyl2	0.113268	-0.46625	0.198	0.216	1
Aga	Aga	0.0383587	-0.466339	0.078	0.107	1
Dync1h1	Dync1h1	0.295403	-0.467067	0.178	0.185	1
Slc3a2	Slc3a2	0.0817203	-0.467275	0.084	0.108	1
Caln1	Caln1	0.000114961	-0.468057	0.05	0.105	1
Ube2m	Ube2m	0.251731	-0.469698	0.087	0.1	1
Shroom4	Shroom4	0.0356079	-0.472561	0.21	0.242	1
Sdhb	Sdhb	0.261981	-0.472927	0.154	0.165	1
Trabd2b	Trabd2b	0.0504349	-0.473583	0.174	0.204	1
Brk1	Brk1	0.127853	-0.475525	0.11	0.128	1
Cd81	Cd81	0.358866	-0.477447	0.41	0.332	1
Rabac1	Rabac1	0.0658847	-0.478149	0.098	0.123	1
Cd59	Cd59	0.0506021	-0.479318	0.096	0.123	1
Nucks1	Nucks1	0.439739	-0.481703	0.12	0.126	1
Ap3d1	Ap3d1	0.00186513	-0.482076	0.102	0.152	1
Metap2	Metap2	0.691037	-0.484701	0.159	0.154	1
Vdac3	Vdac3	0.347042	-0.484905	0.098	0.107	1
Nit1	Nit1	0.902097	-0.485832	0.165	0.152	1
Atp6v1b2	Atp6v1b2	0.205502	-0.486109	0.088	0.104	1
Cct5	Cct5	0.09297	-0.489683	0.127	0.148	1
Gba3	Gba3	0.572246	-0.489686	0.159	0.158	1
Sparc	Sparc	0.157346	-0.491531	0.474	0.364	1
Elmo1	Elmo1	5.07287e-05	-0.492225	0.085	0.154	1
Cmip	Cmip	0.00418703	-0.493233	0.123	0.173	1
Gpi	Gpi	0.0340691	-0.496683	0.078	0.107	1
Nfe2l1	Nfe2l1	0.507214	-0.498301	0.152	0.152	1
Csrp2	Csrp2	0.0811772	-0.499257	0.287	0.294	1
Ndufv2	Ndufv2	0.0619747	-0.500414	0.101	0.127	1
Immt	Immt	0.0562268	-0.503779	0.163	0.189	1
Atp6v0e1	Atp6v0e1	0.87992	-0.507009	0.172	0.159	1
Myl12a	Myl12a	0.441037	-0.508261	0.169	0.139	1
Atp6v1e1	Atp6v1e1	0.0460416	-0.508408	0.171	0.2	1
Eif4g1	Eif4g1	0.0982053	-0.508583	0.098	0.119	1
Thoc7	Thoc7	0.0804725	-0.509152	0.104	0.128	1
Rab11fip3	Rab11fip3	0.0340362	-0.509215	0.142	0.174	1
Hsd17b4	Hsd17b4	0.601154	-0.51188	0.142	0.14	1
Etnk1	Etnk1	0.000629626	-0.51387	0.154	0.221	1
Itgb1	Itgb1	0.625777	-0.515489	0.628	0.533	1
Eif3c	Eif3c	0.592546	-0.518275	0.123	0.123	1
Nfe2l2	Nfe2l2	0.0631239	-0.519096	0.108	0.132	1
Paqr5	Paqr5	0.117397	-0.519792	0.087	0.107	1
Tbca	Tbca	0.307442	-0.521142	0.183	0.189	1
Map7	Map7	0.0252131	-0.528372	0.099	0.131	1
Cdkl1	Cdkl1	0.000230991	-0.530873	0.076	0.135	1
Abcd3	Abcd3	0.0579303	-0.535038	0.206	0.231	1
Psmb1	Psmb1	0.819979	-0.537829	0.151	0.143	1
Glud1	Glud1	0.148808	-0.538956	0.11	0.127	1
Cct8	Cct8	0.104809	-0.544855	0.09	0.111	1
Tmem59	Tmem59	0.841359	-0.545258	0.186	0.173	1
S100a10	S100a10	0.320869	-0.546644	0.139	0.146	1
Ptges3	Ptges3	0.0205163	-0.550845	0.159	0.192	1
Sqstm1	Sqstm1	0.0303349	-0.555855	0.172	0.2	1
Ddx19b	Ddx19b	0.470362	-0.557026	0.14	0.143	1
Rpn2	Rpn2	0.20148	-0.558062	0.149	0.162	1
Cald1	Cald1	0.0138017	-0.566519	0.11	0.146	1
Mrps6	Mrps6	0.00980188	-0.566728	0.128	0.169	1
Pyroxd2	Pyroxd2	0.0126774	-0.56971	0.079	0.115	1
Ppara	Ppara	0.00391325	-0.570596	0.095	0.138	1
Gprc5c	Gprc5c	0.00109475	-0.571033	0.059	0.104	1
Pccb	Pccb	0.00589818	-0.576199	0.067	0.105	1
Ptprk	Ptprk	0.000737245	-0.576733	0.149	0.208	1
Zfp706	Zfp706	0.205512	-0.577561	0.117	0.131	1
Hnf4a	Hnf4a	0.0702804	-0.578254	0.13	0.154	1
Zfp36l1	Zfp36l1	0.181884	-0.578715	0.128	0.143	1
Bcam	Bcam	0.000330771	-0.582387	0.439	0.289	1
S100a11	S100a11	0.00601598	-0.582628	0.082	0.121	1
Pdha1	Pdha1	0.862662	-0.586547	0.157	0.146	1
Idh2	Idh2	0.0316517	-0.593693	0.233	0.258	1
Rbbp7	Rbbp7	0.0116881	-0.599666	0.131	0.169	1
Acat1	Acat1	0.260532	-0.60024	0.113	0.123	1
Tns1	Tns1	0.00074473	-0.605191	0.136	0.198	1
Ghr	Ghr	0.00507594	-0.607867	0.188	0.229	1
Dnaja1	Dnaja1	0.153803	-0.607886	0.186	0.197	1
Errfi1	Errfi1	9.39653e-06	-0.609903	0.085	0.161	0.238663
Tomm20	Tomm20	0.00891832	-0.612002	0.084	0.121	1
Igsf11	Igsf11	0.0185617	-0.615992	0.084	0.116	1
Rpn1	Rpn1	0.0574787	-0.616107	0.143	0.169	1
Kdelr1	Kdelr1	0.000504426	-0.619139	0.059	0.108	1
Arhgdia	Arhgdia	0.00473779	-0.620987	0.064	0.103	1
Micos10	Micos10	0.0306911	-0.62189	0.218	0.242	1
Reep5	Reep5	0.000777302	-0.623109	0.075	0.124	1
Clta	Clta	0.0276933	-0.629998	0.075	0.104	1
Thnsl2	Thnsl2	0.0513405	-0.635302	0.081	0.105	1
Nox4	Nox4	0.0772122	-0.639473	0.119	0.143	1
Snx29	Snx29	0.0203287	-0.643759	0.306	0.327	1
Park7	Park7	0.0298764	-0.648062	0.079	0.108	1
Atp6v1g1	Atp6v1g1	0.0954724	-0.651701	0.093	0.113	1
Gas6	Gas6	3.75257e-06	-0.654298	0.148	0.235	0.0953115
Sdha	Sdha	0.0480015	-0.66189	0.134	0.159	1
Tmco1	Tmco1	0.0114246	-0.669092	0.085	0.12	1
Psmc3	Psmc3	1.16997e-05	-0.670226	0.073	0.143	0.29716
Aco2	Aco2	1.15557e-05	-0.680743	0.18	0.26	0.293504
Abcg2	Abcg2	0.0195755	-0.680968	0.07	0.1	1
Pdia6	Pdia6	0.628923	-0.68265	0.166	0.158	1
Msn	Msn	3.67001e-05	-0.686749	0.076	0.14	0.932145
Ivns1abp	Ivns1abp	3.17538e-06	-0.687118	0.053	0.123	0.0806515
Slc5a12	Slc5a12	9.18546e-05	-0.688462	0.062	0.12	1
Scand1	Scand1	5.49176e-05	-0.6893	0.046	0.1	1
Cd9	Cd9	0.0898722	-0.689818	0.447	0.417	1
Ndufs3	Ndufs3	0.000471419	-0.690533	0.064	0.113	1
C1qtnf4	C1qtnf4	0.587477	-0.690808	0.201	0.192	1
Slc22a5	Slc22a5	0.00253105	-0.691842	0.119	0.166	1
Degs1	Degs1	0.726292	-0.692064	0.322	0.271	1
Grn	Grn	0.00134455	-0.703637	0.058	0.101	1
P4hb	P4hb	0.20052	-0.703743	0.093	0.107	1
Clcnkb	Clcnkb	3.82004e-11	-0.704261	0.037	0.139	9.70252e-07
Aldh1a1	Aldh1a1	0.0417073	-0.708964	0.085	0.111	1
Ndufb3	Ndufb3	0.101833	-0.71151	0.102	0.121	1
Hspa5	Hspa5	0.787671	-0.711584	0.584	0.478	1
Eps8	Eps8	0.00230314	-0.715732	0.137	0.184	1
St13	St13	0.0109011	-0.722576	0.2	0.232	1
Frmd4b	Frmd4b	0.000118593	-0.728466	0.104	0.167	1
Man2a1	Man2a1	2.95948e-05	-0.728773	0.058	0.119	0.751677
Uqcrc1	Uqcrc1	0.00145526	-0.731076	0.07	0.115	1
Atp5f1c	Atp5f1c	0.00400836	-0.733465	0.314	0.34	1
Cct6a	Cct6a	6.81899e-05	-0.739775	0.069	0.128	1
Mdh2	Mdh2	0.00177547	-0.740581	0.058	0.1	1
Ggct	Ggct	0.0168248	-0.742045	0.119	0.151	1
Mpc2	Mpc2	0.00148343	-0.743918	0.073	0.117	1
Cryab	Cryab	0.00563981	-0.747479	0.108	0.148	1
S100a6	S100a6	0.000501221	-0.747498	0.098	0.151	1
Oxct1	Oxct1	0.000343864	-0.750947	0.09	0.146	1
Vcp	Vcp	0.00123391	-0.754973	0.215	0.26	1
Tmbim6	Tmbim6	0.0117691	-0.756526	0.166	0.202	1
Acadl	Acadl	0.0116046	-0.768841	0.127	0.163	1
Psma7	Psma7	0.00104812	-0.770927	0.108	0.159	1
Canx	Canx	0.0665757	-0.771135	0.439	0.413	1
Itga1	Itga1	5.21129e-06	-0.772642	0.108	0.186	0.132361
LOC306766	LOC306766	0.0202617	-0.773012	0.125	0.157	1
Rin2	Rin2	1.03533e-05	-0.775216	0.165	0.244	0.262965
Rpl4	Rpl4	0.00670013	-0.778581	0.088	0.126	1
Sord	Sord	0.000466948	-0.780518	0.067	0.117	1
Laptm4a	Laptm4a	0.0204432	-0.78249	0.308	0.321	1
Ncl	Ncl	0.000405447	-0.784383	0.095	0.148	1
Ank3	Ank3	9.89386e-07	-0.785717	0.198	0.294	0.0251294
Ndufa7	Ndufa7	0.000563609	-0.787552	0.069	0.117	1
Pdzk1	Pdzk1	0.0560837	-0.790826	0.105	0.128	1
Eif1	Eif1	0.0980733	-0.791815	0.212	0.22	1
Cp	Cp	3.1629e-08	-0.792488	0.032	0.107	0.000803345
Igf2r	Igf2r	0.00190172	-0.794216	0.171	0.219	1
Ddah1	Ddah1	2.14871e-05	-0.80321	0.213	0.29	0.545752
Eef2	Eef2	2.16606e-07	-0.805158	0.049	0.126	0.00550158
Ppib	Ppib	0.00451739	-0.80658	0.078	0.116	1
Hadh	Hadh	5.90536e-05	-0.80688	0.059	0.116	1
Glis3	Glis3	1.24194e-08	-0.808768	0.134	0.247	0.000315441
Slc13a3	Slc13a3	0.0253613	-0.817338	0.099	0.128	1
Bhmt2	Bhmt2	0.00111471	-0.820996	0.082	0.13	1
Cubn	Cubn	0.000100813	-0.822124	0.136	0.202	1
Ndufv3.1	Ndufv3.1	0.000120052	-0.823027	0.062	0.117	1
Hsp90b1	Hsp90b1	8.12987e-05	-0.832588	0.462	0.486	1
Sat1	Sat1	2.90629e-09	-0.837215	0.041	0.13	7.38169e-05
Igfbp7	Igfbp7	4.80246e-18	-0.842619	0.697	0.773	1.21978e-13
Dad1	Dad1	6.76305e-05	-0.847499	0.047	0.1	1
Scpep1	Scpep1	0.0041838	-0.854819	0.125	0.169	1
Tsc22d1	Tsc22d1	1.97511e-10	-0.857611	0.18	0.312	5.01657e-06
Calb1	Calb1	6.66398e-08	-0.859886	0.064	0.151	0.00169258
Edf1	Edf1	2.11557e-07	-0.86789	0.058	0.138	0.00537333
Aldh2	Aldh2	6.32686e-07	-0.870034	0.059	0.135	0.0160696
Ndufab1	Ndufab1	0.000129258	-0.871236	0.073	0.13	1
Nudt4	Nudt4	4.91288e-10	-0.881938	0.079	0.19	1.24782e-05
Atp6v0a4	Atp6v0a4	6.50011e-06	-0.883594	0.134	0.213	0.165096
Sdhc	Sdhc	0.000903355	-0.886562	0.123	0.173	1
Chpt1	Chpt1	6.59516e-07	-0.890794	0.069	0.146	0.016751
Pah	Pah	0.000745555	-0.891944	0.087	0.136	1
Cyb5a	Cyb5a	0.000670455	-0.897184	0.081	0.13	1
Ndufa5	Ndufa5	4.49004e-05	-0.897189	0.052	0.108	1
Txnip	Txnip	6.35584e-10	-0.897398	0.139	0.258	1.61432e-05
Etfb	Etfb	1.90222e-08	-0.902101	0.047	0.131	0.000483145
Skp1	Skp1	5.90116e-07	-0.907142	0.078	0.158	0.0149884
Phyh	Phyh	1.62399e-05	-0.910474	0.104	0.174	0.412476
H3f3b	H3f3b	2.28611e-05	-0.914703	0.078	0.14	0.580649
Fuca1	Fuca1	5.35653e-09	-0.922505	0.03	0.109	0.00013605
Lamp2	Lamp2	6.31406e-05	-0.925714	0.206	0.267	1
Dstn	Dstn	7.20412e-05	-0.926339	0.113	0.177	1
Ugt1a6	Ugt1a6	5.51572e-05	-0.927627	0.079	0.14	1
Comt	Comt	0.000171803	-0.928165	0.093	0.15	1
Vdac1	Vdac1	0.000781879	-0.943966	0.224	0.267	1
Cyc1	Cyc1	2.48404e-10	-0.957254	0.023	0.107	6.30921e-06
Ca12	Ca12	9.97761e-14	-0.95979	0.172	0.331	2.53421e-09
Pfn1	Pfn1	0.000187959	-0.960062	0.076	0.13	1
Atp5mc2	Atp5mc2	0.00191619	-0.964668	0.09	0.134	1
Slc8a1	Slc8a1	2.41193e-35	-0.964838	0.066	0.347	6.12605e-31
Lrpap1	Lrpap1	1.52823e-05	-0.967992	0.096	0.163	0.388156
Hpd	Hpd	9.73706e-07	-0.97246	0.078	0.157	0.0247312
Pttg1ip	Pttg1ip	3.21144e-05	-0.973714	0.053	0.111	0.815675
Ndufs2	Ndufs2	7.97714e-07	-0.982704	0.046	0.115	0.0202611
Ndufb5	Ndufb5	1.73948e-08	-0.993133	0.038	0.117	0.000441812
Slc22a8	Slc22a8	7.86748e-05	-1.0021	0.055	0.109	1
Glyat	Glyat	7.30924e-06	-1.01033	0.165	0.24	0.185647
Naca	Naca	3.60869e-05	-1.01787	0.099	0.165	0.91657
Tmem52b	Tmem52b	2.59852e-13	-1.02008	0.046	0.166	6.59997e-09
Ddt	Ddt	3.37467e-11	-1.02174	0.018	0.104	8.57133e-07
Khk	Khk	4.80424e-07	-1.02244	0.047	0.119	0.0122023
Pgrmc1	Pgrmc1	5.4006e-05	-1.04508	0.099	0.162	1
Ndufb9	Ndufb9	4.85242e-10	-1.04586	0.04	0.131	1.23247e-05
Cd99	Cd99	2.52073e-06	-1.05108	0.062	0.132	0.0640239
Gstt3	Gstt3	8.06736e-07	-1.05467	0.058	0.131	0.0204903
Col4a1	Col4a1	2.88531e-11	-1.0622	0.049	0.154	7.32839e-07
Cox5a	Cox5a	3.93526e-06	-1.06259	0.052	0.116	0.0999517
Eef1b2	Eef1b2	4.03752e-11	-1.06272	0.018	0.104	1.02549e-06
Acadm	Acadm	2.46738e-11	-1.06521	0.059	0.169	6.2669e-07
Acy3	Acy3	1.02972e-08	-1.06544	0.027	0.103	0.000261538
Rps21	Rps21	1.4015e-11	-1.06621	0.017	0.104	3.55967e-07
Gabarap	Gabarap	1.12398e-08	-1.07893	0.058	0.147	0.000285479
Ndufb7	Ndufb7	9.40404e-12	-1.08088	0.026	0.121	2.38853e-07
Rpl26	Rpl26	2.79132e-08	-1.0857	0.037	0.113	0.000708969
Rack1	Rack1	1.1348e-15	-1.09106	0.006	0.108	2.88227e-11
Sult1c2a	Sult1c2a	0.000124591	-1.09502	0.154	0.213	1
Agxt2	Agxt2	2.3941e-07	-1.10084	0.105	0.196	0.00608077
Gabarapl1	Gabarapl1	7.81142e-12	-1.10527	0.061	0.175	1.98402e-07
Cryz	Cryz	2.17198e-06	-1.10554	0.049	0.115	0.0551661
Cd164	Cd164	4.10819e-06	-1.10615	0.049	0.112	0.104344
AC141489.1	AC141489.1	4.16966e-15	-1.10653	0.005	0.101	1.05905e-10
Calr	Calr	0.000330575	-1.10661	0.329	0.364	1
Aldh7a1	Aldh7a1	8.74787e-05	-1.11251	0.084	0.142	1
Rpl3	Rpl3	2.20138e-07	-1.11431	0.075	0.157	0.00559129
Pgk1	Pgk1	8.15174e-11	-1.11435	0.047	0.147	2.07046e-06
Acsm3	Acsm3	1.56371e-11	-1.1151	0.067	0.182	3.97166e-07
Pdzk1ip1	Pdzk1ip1	4.49261e-05	-1.11673	0.062	0.12	1
Slc25a3	Slc25a3	3.55437e-06	-1.11739	0.131	0.209	0.0902775
AABR07065438.1	AABR07065438.1	2.71627e-11	-1.11877	0.017	0.101	6.89906e-07
Slc27a2	Slc27a2	4.29038e-08	-1.12192	0.095	0.188	0.00108971
Acsm2	Acsm2	2.84384e-06	-1.12417	0.136	0.216	0.0722307
Elob	Elob	1.07109e-06	-1.12419	0.072	0.147	0.0272046
Mdh1	Mdh1	1.08987e-05	-1.12653	0.133	0.205	0.276816
Aldh6a1	Aldh6a1	9.44584e-05	-1.13284	0.142	0.201	1
Eif5a	Eif5a	2.38008e-11	-1.1343	0.017	0.103	6.04516e-07
Atp5f1d	Atp5f1d	2.01871e-10	-1.13604	0.027	0.115	5.12732e-06
Rpl30	Rpl30	3.81328e-14	-1.14236	0.008	0.101	9.68535e-10
Suclg1	Suclg1	1.16532e-08	-1.14461	0.082	0.178	0.00029598
Uqcrb.1	Uqcrb.1	2.39622e-07	-1.14893	0.041	0.112	0.00608617
Ctsh	Ctsh	1.4023e-05	-1.15738	0.209	0.277	0.35617
LOC100360057	LOC100360057	9.29929e-08	-1.16369	0.062	0.144	0.00236193
Rpl21.3	Rpl21.3	7.22041e-15	-1.16629	0.027	0.144	1.83391e-10
Wfdc2	Wfdc2	5.85089e-17	-1.17025	0.003	0.109	1.48607e-12
Uqcrh	Uqcrh	2.56574e-08	-1.1758	0.085	0.177	0.000651673
Acy1	Acy1	4.37741e-08	-1.1769	0.076	0.165	0.00111182
Dnase1	Dnase1	1.52304e-19	-1.18713	0.017	0.155	3.86838e-15
Rpl10	Rpl10	6.13858e-12	-1.18916	0.04	0.144	1.55914e-07
Rpl24	Rpl24	9.93504e-11	-1.19057	0.047	0.147	2.5234e-06
Ndufa11	Ndufa11	2.76217e-12	-1.19208	0.017	0.108	7.01563e-08
Mpc1	Mpc1	8.7508e-06	-1.19599	0.084	0.151	0.222261
Mgst3	Mgst3	1.2719e-09	-1.19922	0.027	0.108	3.23049e-05
G6pc	G6pc	3.65241e-09	-1.20338	0.084	0.184	9.27676e-05
Psap	Psap	4.32037e-05	-1.20438	0.157	0.22	1
Slc12a1	Slc12a1	2.02852e-18	-1.20592	0.024	0.165	5.15225e-14
Taldo1	Taldo1	2.46381e-10	-1.21514	0.041	0.135	6.25783e-06
Klk1.2	Klk1.2	2.37968e-12	-1.21866	0.032	0.136	6.04416e-08
AABR07015057.1	AABR07015057.1	1.07574e-11	-1.22263	0.026	0.12	2.73226e-07
Scp2	Scp2	4.02846e-08	-1.22851	0.105	0.2	0.00102319
Tomm7	Tomm7	6.92455e-12	-1.23354	0.027	0.124	1.75877e-07
Eno1	Eno1	1.97037e-11	-1.23431	0.047	0.151	5.00453e-07
Gsta4	Gsta4	9.34648e-11	-1.23479	0.029	0.119	2.37391e-06
Ubc	Ubc	1.79362e-14	-1.23756	0.16	0.312	4.5556e-10
Actb	Actb	7.38107e-12	-1.23774	0.12	0.248	1.87472e-07
Micos13	Micos13	6.60862e-13	-1.24423	0.023	0.123	1.67852e-08
Slc25a4	Slc25a4	3.0271e-16	-1.24532	0.015	0.131	7.68854e-12
Car2	Car2	1.06834e-10	-1.24747	0.079	0.189	2.71347e-06
Ldhb	Ldhb	2.41279e-14	-1.25012	0.034	0.151	6.12823e-10
Ecrg4	Ecrg4	0.000209115	-1.2526	0.575	0.575	1
Ptms	Ptms	1.55564e-15	-1.25301	0.062	0.204	3.95118e-11
Gstp1	Gstp1	7.84959e-18	-1.25349	0	0.107	1.99372e-13
LOC100361457	LOC100361457	1.83058e-08	-1.25422	0.064	0.152	0.000464949
LOC108351137	LOC108351137	7.10323e-20	-1.25805	0.014	0.151	1.80415e-15
Spint2	Spint2	1.06527e-09	-1.25886	0.117	0.225	2.70567e-05
Aldh8a1	Aldh8a1	9.75563e-10	-1.26234	0.041	0.13	2.47783e-05
Rps20	Rps20	7.8496e-18	-1.26251	0	0.107	1.99372e-13
Ctsa	Ctsa	2.25038e-09	-1.26311	0.27	0.378	5.71574e-05
Slc4a4	Slc4a4	5.00867e-18	-1.26409	0.174	0.364	1.27215e-13
Rpl17	Rpl17	3.92599e-12	-1.26511	0.03	0.13	9.97162e-08
Eci3	Eci3	2.02451e-11	-1.26638	0.078	0.193	5.14206e-07
H3f3a	H3f3a	6.19934e-14	-1.27097	0.018	0.121	1.57457e-09
Iah1	Iah1	3.40406e-10	-1.27709	0.035	0.124	8.64598e-06
Akr7a2	Akr7a2	6.06532e-12	-1.28429	0.032	0.131	1.54053e-07
Lamp1	Lamp1	4.8123e-10	-1.28558	0.204	0.317	1.22228e-05
RGD1309534	RGD1309534	9.84874e-09	-1.28634	0.07	0.161	0.000250148
LOC100359583	LOC100359583	1.94874e-06	-1.29059	0.105	0.181	0.049496
Rps16	Rps16	8.90494e-11	-1.30147	0.096	0.211	2.26176e-06
Ndufb2	Ndufb2	2.68262e-14	-1.3017	0.026	0.138	6.81358e-10
Hspa8	Hspa8	2.77089e-10	-1.30482	0.137	0.252	7.03778e-06
Rpl27	Rpl27	6.90598e-16	-1.31686	0.006	0.109	1.75405e-11
Eif4g2	Eif4g2	1.59041e-09	-1.31871	0.192	0.296	4.03949e-05
Slc13a1	Slc13a1	2.91342e-14	-1.31998	0.127	0.278	7.39979e-10
Glul	Glul	1.10175e-10	-1.32268	0.021	0.105	2.79833e-06
Hsd11b1	Hsd11b1	2.95805e-07	-1.32467	0.075	0.154	0.00751316
Rps3	Rps3	2.06926e-15	-1.34025	0.008	0.109	5.25572e-11
Gatm	Gatm	2.2707e-05	-1.34177	0.117	0.182	0.576735
Ppic	Ppic	1.07973e-18	-1.34242	0.002	0.116	2.7424e-14
Itm2b	Itm2b	6.37629e-08	-1.3446	0.451	0.502	0.00161951
Calm1	Calm1	2.41355e-13	-1.34611	0.055	0.174	6.13017e-09
Txn1	Txn1	4.64939e-14	-1.34936	0.027	0.138	1.1809e-09
Rpl15	Rpl15	4.23873e-18	-1.35262	0.012	0.136	1.07659e-13
Rpl18a	Rpl18a	1.13415e-20	-1.35622	0.002	0.128	2.88063e-16
Myl6	Myl6	1.56934e-15	-1.36815	0.244	0.397	3.98597e-11
Ctsd	Ctsd	3.96201e-17	-1.37035	0.037	0.175	1.00631e-12
Cd74	Cd74	6.34682e-10	-1.3749	0.046	0.138	1.61203e-05
Rps17	Rps17	4.46805e-18	-1.37559	0.012	0.136	1.13484e-13
Cat	Cat	3.41163e-12	-1.37651	0.168	0.3	8.66521e-08
LOC685963	LOC685963	1.59556e-15	-1.37694	0.009	0.113	4.05257e-11
LOC100911847	LOC100911847	2.32443e-15	-1.37731	0.014	0.121	5.90382e-11
Rps9	Rps9	1.20804e-15	-1.38437	0.023	0.14	3.06831e-11
Slc12a3	Slc12a3	1.25741e-28	-1.38785	0.014	0.206	3.1937e-24
Mgp	Mgp	1.17224e-17	-1.38886	0.003	0.113	2.97738e-13
Rps11	Rps11	3.99476e-14	-1.39498	0.029	0.142	1.01463e-09
Rps15	Rps15	6.33437e-19	-1.39743	0	0.113	1.60887e-14
Slc22a6	Slc22a6	5.03712e-13	-1.39919	0.088	0.219	1.27938e-08
Ass1	Ass1	1.17379e-14	-1.40371	0.04	0.161	2.98131e-10
Hint1	Hint1	1.12504e-07	-1.41075	0.072	0.152	0.00285749
Rpl5	Rpl5	3.25814e-16	-1.41188	0.032	0.159	8.27536e-12
Atp5pd	Atp5pd	6.1701e-11	-1.41365	0.05	0.152	1.56714e-06
Gpx4	Gpx4	2.42394e-17	-1.42093	0.05	0.197	6.15656e-13
Cox6b1	Cox6b1	2.12687e-15	-1.42431	0.026	0.144	5.40204e-11
Rps10	Rps10	4.09599e-16	-1.4264	0.006	0.111	1.04034e-11
Rpl18	Rpl18	3.40484e-15	-1.42787	0.026	0.143	8.64796e-11
Rps24	Rps24	3.6616e-17	-1.42833	0.017	0.139	9.30011e-13
Rpl31	Rpl31	3.69081e-20	-1.42931	0.012	0.148	9.37429e-16
Prdx1	Prdx1	2.36889e-11	-1.43259	0.075	0.186	6.01675e-07
Dhrs7l1	Dhrs7l1	5.58548e-15	-1.43456	0.008	0.107	1.41866e-10
Rpl28	Rpl28	1.41012e-21	-1.43645	0	0.13	3.58156e-17
Rpl29	Rpl29	4.4327e-15	-1.44248	0.023	0.136	1.12586e-10
LOC501233	LOC501233	4.78032e-11	-1.4507	0.059	0.165	1.21415e-06
Napsa	Napsa	2.29831e-11	-1.45364	0.058	0.165	5.83748e-07
Rps27a.1	Rps27a.1	2.83745e-19	-1.46687	0.015	0.148	7.20684e-15
LOC688389	LOC688389	1.53157e-13	-1.47749	0.023	0.127	3.89004e-09
Rps15a	Rps15a	4.54215e-17	-1.48311	0.015	0.135	1.15366e-12
Uqcr11	Uqcr11	4.23514e-16	-1.48397	0.032	0.159	1.07568e-11
Epcam	Epcam	6.11667e-14	-1.49327	0.023	0.13	1.55357e-09
Rpl11	Rpl11	1.73472e-16	-1.50403	0.032	0.162	4.40601e-12
Gsta5	Gsta5	3.69595e-16	-1.5114	0.024	0.147	9.38734e-12
Aqp1	Aqp1	4.73537e-14	-1.5114	0.024	0.132	1.20274e-09
RT1-A1	RT1-A1	3.25574e-13	-1.513	0.108	0.242	8.26926e-09
Fbp1	Fbp1	8.81916e-11	-1.51326	0.072	0.178	2.23998e-06
Rpl37	Rpl37	6.00749e-17	-1.51815	0.018	0.14	1.52584e-12
Hspd1	Hspd1	1.85478e-13	-1.52247	0.09	0.219	4.71095e-09
Atp5f1a	Atp5f1a	1.08389e-16	-1.52264	0.062	0.209	2.75298e-12
LOC100361854	LOC100361854	3.64051e-20	-1.52932	0.02	0.163	9.24652e-16
Mt-nd4l	Mt-nd4l	1.83521e-10	-1.53578	0.241	0.35	4.66124e-06
Nme2	Nme2	2.3659e-15	-1.53625	0.04	0.166	6.00915e-11
Igfbp5	Igfbp5	9.18598e-13	-1.53947	0.136	0.27	2.33315e-08
Folr1	Folr1	7.4458e-17	-1.54255	0.018	0.139	1.89116e-12
Ndufa13	Ndufa13	5.13382e-17	-1.55625	0.038	0.174	1.30394e-12
Slc25a5	Slc25a5	5.51184e-15	-1.55647	0.04	0.165	1.39995e-10
LOC108351137.1	LOC108351137.1	1.21136e-19	-1.5717	0.008	0.135	3.07673e-15
Atp6v0c	Atp6v0c	8.19367e-20	-1.58302	0.061	0.228	2.08111e-15
Rpl7	Rpl7	8.04565e-16	-1.59293	0.041	0.171	2.04351e-11
Aldoa	Aldoa	2.60792e-20	-1.59384	0.056	0.224	6.62386e-16
Apoe	Apoe	4.86169e-20	-1.59672	0.008	0.138	1.23482e-15
Spink1l	Spink1l	2.8449e-15	-1.59725	0.03	0.151	7.22576e-11
Clu	Clu	1.13733e-23	-1.60198	0.003	0.15	2.88871e-19
Uqcrq	Uqcrq	2.84097e-24	-1.60809	0.002	0.15	7.21578e-20
Dbi	Dbi	6.00271e-20	-1.6095	0.021	0.165	1.52463e-15
Atp5pf	Atp5pf	1.36784e-17	-1.61591	0.037	0.175	3.47418e-13
Rps7	Rps7	2.62161e-25	-1.61773	0.012	0.179	6.65864e-21
Rpl34	Rpl34	9.78041e-18	-1.62136	0.015	0.139	2.48413e-13
Rps5	Rps5	9.5228e-20	-1.62763	0.005	0.13	2.4187e-15
Rps12	Rps12	5.08202e-21	-1.62828	0.015	0.159	1.29078e-16
LOC108348144	LOC108348144	2.84864e-24	-1.63027	0	0.146	7.23526e-20
Rpl13	Rpl13	4.22341e-25	-1.64047	0.017	0.186	1.0727e-20
Pebp1	Pebp1	9.97971e-29	-1.64234	0.012	0.198	2.53475e-24
Akr1a1	Akr1a1	4.76362e-18	-1.64593	0.061	0.216	1.20991e-13
Ctsb	Ctsb	1.75559e-15	-1.66455	0.072	0.211	4.45903e-11
Serf2	Serf2	3.58629e-15	-1.67857	0.072	0.211	9.10882e-11
Cox7a2l2	Cox7a2l2	1.07687e-20	-1.67917	0.018	0.163	2.73514e-16
Lgmn	Lgmn	4.54827e-18	-1.68063	0.055	0.206	1.15522e-13
Rps3a	Rps3a	1.35622e-23	-1.69486	0	0.142	3.44466e-19
Mt-nd1	Mt-nd1	1.34117e-06	-1.69588	0.122	0.205	0.0340644
Hsp90ab1	Hsp90ab1	1.73977e-29	-1.70103	0.299	0.529	4.41885e-25
Rpl14	Rpl14	3.02177e-22	-1.70277	0.035	0.201	7.67499e-18
Cst3	Cst3	0.331161	-1.70895	0.559	0.482	1
Atp5if1	Atp5if1	3.59719e-24	-1.71285	0.027	0.2	9.13651e-20
Atp5mg	Atp5mg	3.98502e-16	-1.71917	0.072	0.217	1.01216e-11
Umod	Umod	6.73381e-17	-1.72143	0.046	0.189	1.71032e-12
Rpl27a	Rpl27a	1.28303e-15	-1.72817	0.07	0.209	3.25877e-11
Atp5mf	Atp5mf	6.38417e-25	-1.73124	0.012	0.177	1.62151e-20
Cisd1	Cisd1	5.90826e-19	-1.73363	0.076	0.24	1.50064e-14
Cyp2c23	Cyp2c23	7.98451e-13	-1.73786	0.181	0.312	2.02799e-08
LOC100360449	LOC100360449	4.09552e-16	-1.75347	0.04	0.17	1.04022e-11
Rps23	Rps23	9.73684e-22	-1.75825	0.005	0.142	2.47306e-17
Atp5mc1	Atp5mc1	7.72383e-26	-1.76378	0.012	0.184	1.96177e-21
Mt-nd6	Mt-nd6	3.15427e-10	-1.77259	0.07	0.171	8.01153e-06
Uba52	Uba52	7.78832e-26	-1.78016	0.058	0.259	1.97816e-21
Mt-nd2	Mt-nd2	4.28894e-07	-1.79559	0.184	0.267	0.0108935
Rps27	Rps27	1.39003e-19	-1.79857	0.024	0.167	3.53055e-15
Rps18	Rps18	2.86656e-17	-1.80022	0.043	0.181	7.28077e-13
Uqcr10	Uqcr10	3.98037e-20	-1.8047	0.024	0.171	1.01097e-15
Tmsb4x	Tmsb4x	4.09633e-19	-1.80563	0.098	0.269	1.04043e-14
Bsg	Bsg	7.32315e-17	-1.82127	0.07	0.219	1.86001e-12
Rps2	Rps2	1.05618e-22	-1.8291	0.02	0.177	2.68259e-18
Ggt1	Ggt1	1.22834e-17	-1.83162	0.03	0.166	3.11985e-13
Atp5mc3	Atp5mc3	2.38956e-24	-1.84134	0.012	0.173	6.06924e-20
Rpsa	Rpsa	3.51708e-29	-1.84174	0.037	0.244	8.93303e-25
Pck1	Pck1	1.31531e-33	-1.84314	0.159	0.44	3.34075e-29
Rpl36	Rpl36	1.37546e-22	-1.84354	0.018	0.174	3.49353e-18
Sod1	Sod1	2.46686e-19	-1.84834	0.046	0.2	6.26559e-15
Rpl23	Rpl23	9.14557e-24	-1.85854	0.006	0.158	2.32288e-19
Mt1	Mt1	2.68148e-18	-1.88568	0.064	0.219	6.81069e-14
Cox6a1	Cox6a1	1.70069e-25	-1.89256	0.006	0.167	4.31959e-21
Ndrg1	Ndrg1	3.86485e-26	-1.89505	0.105	0.321	9.81633e-22
Rpl35	Rpl35	4.87163e-16	-1.90789	0.059	0.2	1.23735e-11
Gclm	Gclm	5.33583e-22	-1.919	0.027	0.188	1.35525e-17
Cox5b	Cox5b	8.00527e-28	-1.92522	0.005	0.178	2.03326e-23
Cltrn	Cltrn	5.23282e-16	-1.9329	0.088	0.233	1.32908e-11
Defb1	Defb1	1.36282e-31	-1.93682	0.069	0.312	3.46144e-27
Cox7b	Cox7b	8.29495e-30	-1.9651	0.024	0.228	2.10684e-25
Rplp0	Rplp0	1.37728e-27	-1.96729	0.026	0.217	3.49816e-23
Rps8	Rps8	5.28764e-28	-1.98758	0.037	0.238	1.34301e-23
Cd63	Cd63	1.37214e-19	-2.01714	0.107	0.279	3.48509e-15
Slc7a13	Slc7a13	1.26858e-23	-2.02866	0.002	0.146	3.22206e-19
Slc3a1	Slc3a1	9.79959e-24	-2.02903	0.053	0.239	2.489e-19
Cox6c	Cox6c	5.57204e-24	-2.05336	0.052	0.238	1.41524e-19
Mt-nd5	Mt-nd5	3.57842e-31	-2.06124	0.192	0.445	9.08884e-27
Gsta1	Gsta1	1.74223e-20	-2.07071	0.053	0.217	4.42509e-16
LOC687780	LOC687780	2.43979e-29	-2.07612	0.003	0.184	6.19683e-25
Gpx1	Gpx1	5.36048e-31	-2.08493	0.035	0.251	1.36151e-26
Mt-atp8	Mt-atp8	3.43207e-37	-2.10384	0.256	0.524	8.71712e-33
Rpl19	Rpl19	1.72007e-32	-2.14113	0.005	0.205	4.36881e-28
Tpt1	Tpt1	6.64431e-25	-2.17574	0.046	0.232	1.68759e-20
Miox	Miox	3.82664e-22	-2.18193	0.067	0.247	9.71928e-18
Atp5po	Atp5po	9.92318e-32	-2.18578	0.024	0.238	2.52039e-27
Cycs	Cycs	7.46578e-27	-2.19037	0.017	0.196	1.89623e-22
Atp5me	Atp5me	1.72029e-28	-2.22852	0.023	0.216	4.36937e-24
Mt-co2	Mt-co2	2.22541e-12	-2.24241	0.012	0.101	5.65231e-08
Rpl37a	Rpl37a	7.88299e-29	-2.24719	0.04	0.247	2.0022e-24
Cox7c	Cox7c	2.64732e-29	-2.27547	0.041	0.251	6.72394e-25
Atp1b1	Atp1b1	8.56183e-52	-2.27665	0.189	0.551	2.17462e-47
Cox4i1	Cox4i1	5.30804e-36	-2.28073	0.008	0.229	1.34819e-31
Ftl1	Ftl1	8.22145e-19	-2.28711	0.073	0.232	2.08817e-14
Mt2A	Mt2A	1.75345e-26	-2.29055	0.053	0.252	4.4536e-22
Rps28	Rps28	1.01188e-31	-2.29605	0.002	0.193	2.57007e-27
Atp5f1e	Atp5f1e	2.03752e-32	-2.31823	0.017	0.228	5.1751e-28
Aadat	Aadat	7.84059e-28	-2.32914	0.008	0.184	1.99143e-23
Mt-nd4	Mt-nd4	6.27907e-13	-2.37949	0.171	0.301	1.59482e-08
Atp1a1	Atp1a1	3.04978e-38	-2.41273	0.21	0.491	7.74614e-34
Rida	Rida	1.5922e-18	-2.41402	0.091	0.251	4.04403e-14
B2m	B2m	3.35272e-28	-2.42092	0.026	0.22	8.51559e-24
Ndufa4	Ndufa4	4.03038e-29	-2.47532	0.038	0.244	1.02368e-24
Atp5f1b	Atp5f1b	3.64491e-36	-2.48876	0.114	0.385	9.25771e-32
Gclc	Gclc	1.46701e-34	-2.67617	0.008	0.223	3.72606e-30
Cox8a	Cox8a	8.47316e-37	-2.687	0.021	0.259	2.1521e-32
Hao2	Hao2	6.26162e-31	-2.70907	0.13	0.371	1.59039e-26
Cyp4a2	Cyp4a2	1.00348e-35	-2.74218	0.152	0.428	2.54874e-31
Aldob	Aldob	2.171e-48	-2.75124	0.171	0.505	5.51413e-44
Mt-cyb	Mt-cyb	1.62926e-21	-2.76538	0.095	0.281	4.13817e-17
Rpl41	Rpl41	2.03962e-42	-2.82519	0.09	0.385	5.18042e-38
Rplp1	Rplp1	1.40064e-52	-2.82717	0.006	0.314	3.55747e-48
AABR07000398.1	AABR07000398.1	1.37853e-51	-2.92381	0.552	0.769	3.50132e-47
Ctsl	Ctsl	6.67158e-43	-2.96808	0.003	0.258	1.69451e-38
LOC108352650	LOC108352650	1.49404e-44	-3.00222	0.003	0.267	3.79471e-40
Tff3	Tff3	6.72863e-41	-3.15192	0	0.24	1.70901e-36
Fth1	Fth1	1.05695e-38	-3.21573	0.046	0.306	2.68455e-34
Mt-atp6	Mt-atp6	1.80384e-28	-3.26423	0.049	0.26	4.58156e-24
Mt-co3	Mt-co3	3.41441e-31	-3.41075	0.015	0.221	8.67227e-27
Mt-co1	Mt-co1	3.17769e-29	-3.41231	0.015	0.209	8.07103e-25
Gpx3	Gpx3	1.65986e-56	-3.47852	0.127	0.491	4.21589e-52
Spp1	Spp1	2.00712e-81	-4.06162	0.002	0.441	5.09789e-77
Kap	Kap	5.99587e-51	-4.51439	0.009	0.31	1.52289e-46

## Sheet: Endo
	Endo__gene	p_val	avg_log2FC	pct.Obese+sGCact	Pct.Obese	p_val_adj
Mdga2	Mdga2	1.35609e-48	1.11017	0.166	0.04	3.44433e-44
Hba-a1	Hba-a1	3.03808e-47	1.09664	0.209	0.069	7.71641e-43
Umod	Umod	1.30114e-67	1.04123	0.384	0.171	3.30477e-63
Hbb	Hbb	1.01184e-32	0.949882	0.109	0.024	2.56998e-28
Cyp24a1	Cyp24a1	1.49316e-30	0.940184	0.281	0.159	3.79247e-26
LOC108348190	LOC108348190	7.32807e-29	0.855668	0.124	0.038	1.86126e-24
Vegfa	Vegfa	1.11417e-23	0.765977	0.148	0.061	2.82987e-19
Akr1c1	Akr1c1	1.28346e-17	0.764396	0.172	0.095	3.25986e-13
Nox4	Nox4	3.7184e-24	0.744092	0.255	0.146	9.44436e-20
Slc34a1	Slc34a1	0.000252585	0.734038	0.411	0.405	1
AABR07004221.2	AABR07004221.2	6.22832e-20	0.660909	0.215	0.121	1.58193e-15
Nfs1	Nfs1	1.91274e-13	0.649656	0.102	0.049	4.85816e-09
Glyat	Glyat	2.07087e-19	0.643198	0.327	0.231	5.25981e-15
Gpm6a	Gpm6a	6.59592e-18	0.631198	0.241	0.151	1.6753e-13
Slc22a25	Slc22a25	1.94224e-15	0.610728	0.162	0.089	4.93311e-11
Gba3	Gba3	2.63507e-16	0.595821	0.273	0.183	6.69282e-12
Cpq	Cpq	3.43622e-16	0.573171	0.379	0.289	8.72765e-12
Nphs2	Nphs2	9.00044e-15	0.564302	0.12	0.058	2.28602e-10
Esr1	Esr1	9.82864e-17	0.557347	0.147	0.073	2.49638e-12
Arhgap24	Arhgap24	1.1994e-18	0.556709	0.294	0.191	3.04635e-14
Smad6	Smad6	7.15344e-13	0.552613	0.312	0.23	1.8169e-08
Slc17a3	Slc17a3	1.72807e-10	0.544581	0.153	0.097	4.38912e-06
Dach1	Dach1	1.36915e-24	0.53797	0.426	0.293	3.47749e-20
Ptprd	Ptprd	4.28097e-15	0.531705	0.345	0.256	1.08732e-10
Slc16a7	Slc16a7	3.43989e-12	0.520933	0.204	0.134	8.73697e-08
Mt-cyb	Mt-cyb	8.32731e-11	0.519883	0.447	0.376	2.11505e-06
Ust5r	Ust5r	2.31406e-10	0.50872	0.121	0.07	5.87748e-06
Srgap1	Srgap1	3.6218e-16	0.504627	0.336	0.246	9.19902e-12
Acsm2	Acsm2	2.88499e-10	0.495209	0.294	0.228	7.3276e-06
Trps1	Trps1	3.04968e-18	0.489804	0.392	0.283	7.74588e-14
Cst3	Cst3	1.0902e-12	0.487781	0.215	0.144	2.76899e-08
Oxr1	Oxr1	6.27588e-14	0.47626	0.338	0.246	1.59401e-09
Smad7	Smad7	2.31003e-11	0.468392	0.275	0.204	5.86725e-07
AABR07044049.1	AABR07044049.1	6.5276e-11	0.468136	0.285	0.214	1.65795e-06
Ptpru	Ptpru	5.13758e-19	0.467578	0.502	0.401	1.30489e-14
Slc6a6	Slc6a6	7.532e-10	0.463489	0.285	0.218	1.91305e-05
Klk1.2	Klk1.2	8.64721e-13	0.462818	0.205	0.131	2.1963e-08
Adamtsl2	Adamtsl2	3.57292e-14	0.46229	0.3	0.212	9.07486e-10
Srek1	Srek1	4.27767e-08	0.456394	0.187	0.135	0.00108649
Hgd	Hgd	1.45729e-07	0.453646	0.137	0.092	0.00370136
Ltbp1	Ltbp1	1.11205e-12	0.45261	0.425	0.344	2.82448e-08
Cpeb4	Cpeb4	1.69328e-10	0.451226	0.328	0.261	4.30077e-06
Rbm25l1	Rbm25l1	5.25072e-07	0.439816	0.205	0.156	0.0133363
Slc22a23	Slc22a23	6.42081e-09	0.433534	0.199	0.141	0.000163082
Clk1	Clk1	1.05088e-08	0.421314	0.253	0.195	0.000266914
Per3	Per3	1.54507e-07	0.417152	0.214	0.162	0.00392432
Luc7l3	Luc7l3	3.03174e-09	0.416581	0.39	0.336	7.70032e-05
Map7	Map7	2.36229e-08	0.410965	0.22	0.164	0.000599998
Sord	Sord	1.98175e-05	0.408743	0.146	0.11	0.503343
Gk	Gk	1.3054e-07	0.406016	0.13	0.086	0.00331558
Aspa	Aspa	1.44458e-05	0.401955	0.159	0.121	0.366909
Nat8f5	Nat8f5	0.000359078	0.398345	0.111	0.084	1
AC134224.1	AC134224.1	4.74937e-44	0.397708	0.966	0.925	1.20629e-39
Mob3b	Mob3b	1.58277e-07	0.397466	0.137	0.092	0.00402009
Pclo	Pclo	2.96671e-07	0.391485	0.11	0.069	0.00753515
Enpep	Enpep	6.54204e-07	0.390699	0.174	0.128	0.0166161
Hnrnph1	Hnrnph1	8.78636e-07	0.389461	0.218	0.168	0.0223165
Osbpl3	Osbpl3	9.93037e-07	0.388338	0.106	0.068	0.0252221
Bnc2	Bnc2	4.04748e-09	0.381433	0.272	0.202	0.000102802
Wwc1	Wwc1	1.1244e-07	0.380305	0.252	0.193	0.00285587
Rnf144a	Rnf144a	4.5926e-07	0.380037	0.222	0.172	0.0116648
Slc25a5	Slc25a5	3.21346e-07	0.379407	0.182	0.133	0.00816186
Ktn1	Ktn1	9.24636e-09	0.377698	0.346	0.29	0.000234848
Dpyd	Dpyd	1.72612e-06	0.376138	0.174	0.129	0.0438416
Sgk1	Sgk1	1.70016e-07	0.374406	0.289	0.235	0.00431825
Ppargc1a	Ppargc1a	1.11708e-06	0.373237	0.202	0.154	0.0283727
Slc26a4	Slc26a4	4.48455e-06	0.373097	0.139	0.098	0.113903
Slc22a8	Slc22a8	1.72898e-06	0.373012	0.182	0.137	0.0439144
Hsd11b2	Hsd11b2	6.53666e-05	0.372916	0.111	0.08	1
Gatm	Gatm	8.56877e-08	0.371992	0.275	0.216	0.00217638
Tnfaip2	Tnfaip2	2.10514e-06	0.370916	0.125	0.086	0.0534684
Cnot6l	Cnot6l	7.6002e-06	0.368059	0.185	0.144	0.193037
Patj	Patj	5.29386e-07	0.365784	0.165	0.118	0.0134459
Slit2	Slit2	1.99778e-12	0.365706	0.359	0.27	5.07415e-08
Npnt	Npnt	1.90303e-07	0.365632	0.16	0.111	0.00483352
Mpped2	Mpped2	4.08842e-08	0.364743	0.19	0.134	0.00103842
AABR07059258.1	AABR07059258.1	1.41089e-07	0.361709	0.17	0.118	0.00358353
Efhd1	Efhd1	0.000137704	0.361333	0.103	0.074	1
Veph1	Veph1	5.93813e-07	0.360853	0.127	0.085	0.0150823
Itpkb	Itpkb	1.29881e-08	0.357077	0.45	0.399	0.000329885
Lcorl	Lcorl	7.6282e-07	0.357042	0.184	0.136	0.0193749
Plxnd1	Plxnd1	2.36314e-11	0.354312	0.438	0.361	6.00215e-07
Dock8	Dock8	1.8512e-09	0.353498	0.313	0.24	4.70186e-05
Srsf11	Srsf11	8.19098e-07	0.34908	0.264	0.213	0.0208043
Cubn	Cubn	6.11949e-05	0.348517	0.235	0.196	1
Lrp2	Lrp2	1.0813e-09	0.346763	0.517	0.443	2.74639e-05
Creb5	Creb5	2.98141e-06	0.339663	0.149	0.107	0.0757249
Ncald	Ncald	1.00124e-06	0.33962	0.204	0.154	0.0254304
Ccser1	Ccser1	3.37885e-05	0.337365	0.15	0.112	0.858194
Sim1	Sim1	8.77158e-07	0.336785	0.114	0.074	0.0222789
Mgam	Mgam	4.53519e-05	0.336366	0.112	0.08	1
Hnf4a	Hnf4a	4.2415e-05	0.33624	0.204	0.162	1
Mtx2	Mtx2	1.29678e-05	0.335877	0.114	0.08	0.32937
Rin3	Rin3	3.04729e-06	0.335263	0.147	0.106	0.077398
Ahnak	Ahnak	1.61681e-07	0.333939	0.321	0.265	0.00410655
Ghr	Ghr	2.36719e-05	0.332829	0.24	0.198	0.601242
Ppara	Ppara	1.48395e-05	0.332307	0.149	0.11	0.376908
Bhmt2	Bhmt2	0.00173316	0.331541	0.151	0.125	1
Slc22a5	Slc22a5	0.00162898	0.331285	0.155	0.129	1
Prodh2	Prodh2	0.000564855	0.331091	0.1	0.074	1
Nr1d2	Nr1d2	3.23657e-05	0.330758	0.104	0.073	0.822056
Slc29a1	Slc29a1	2.23242e-06	0.328492	0.226	0.177	0.0567013
Acss3	Acss3	0.000189167	0.328373	0.19	0.155	1
Esrrg	Esrrg	5.65331e-06	0.327968	0.226	0.178	0.143589
Gphn	Gphn	7.36236e-06	0.32478	0.298	0.25	0.186996
Clcnkb	Clcnkb	0.0012047	0.324085	0.174	0.144	1
Sox6	Sox6	1.15888e-07	0.323554	0.226	0.166	0.00294345
Fras1	Fras1	4.99379e-05	0.322819	0.102	0.071	1
Ada	Ada	0.000106761	0.321741	0.145	0.112	1
Xylb	Xylb	0.000514398	0.321042	0.169	0.137	1
Pah	Pah	0.000309466	0.320747	0.194	0.161	1
Grb10	Grb10	3.8487e-06	0.320363	0.16	0.117	0.097753
Acsl1	Acsl1	4.8893e-05	0.319926	0.12	0.086	1
Bcl2	Bcl2	6.82483e-06	0.318199	0.248	0.202	0.173344
Nrdc	Nrdc	1.74051e-05	0.318115	0.282	0.239	0.442071
Sdc4	Sdc4	0.001221	0.317111	0.147	0.119	1
Bmpr2	Bmpr2	2.06056e-06	0.315777	0.484	0.449	0.0523361
Flna	Flna	0.000200632	0.315452	0.128	0.097	1
Rock2	Rock2	1.31094e-05	0.314331	0.358	0.316	0.332966
Eif4a2	Eif4a2	0.00483081	0.313509	0.135	0.114	1
Ecrg4	Ecrg4	7.51439e-05	0.31198	0.104	0.074	1
Prkd1	Prkd1	5.72497e-07	0.311229	0.401	0.347	0.0145408
Thoc2	Thoc2	0.000116673	0.311045	0.247	0.211	1
Pspc1	Pspc1	0.000353233	0.308453	0.216	0.183	1
Defb1	Defb1	2.43366e-05	0.307465	0.361	0.315	0.618126
Nedd4l	Nedd4l	6.22533e-08	0.303287	0.336	0.269	0.00158117
Igf1r	Igf1r	4.47947e-07	0.302097	0.306	0.246	0.0113774
Cspp1	Cspp1	0.000638584	0.300747	0.203	0.171	1
Dop1a	Dop1a	1.08481e-05	0.300057	0.134	0.096	0.27553
Pth1r	Pth1r	0.00881926	0.299853	0.164	0.142	1
Cdc73	Cdc73	0.000715373	0.298871	0.145	0.117	1
Smurf2	Smurf2	4.2346e-05	0.298211	0.217	0.176	1
Slc8a1	Slc8a1	8.09981e-17	0.295178	0.653	0.548	2.05727e-12
LOC688389	LOC688389	0.00852314	0.293961	0.12	0.1	1
Kansl1l	Kansl1l	1.46942e-05	0.293276	0.314	0.265	0.373219
Ddah1	Ddah1	9.45231e-05	0.293239	0.239	0.198	1
Mecom	Mecom	2.30649e-05	0.291622	0.156	0.117	0.585826
Slc12a1	Slc12a1	1.71796e-08	0.291337	0.253	0.192	0.000436345
Slc5a12	Slc5a12	0.000340645	0.291233	0.188	0.154	1
Cyp2c23	Cyp2c23	1.24236e-05	0.291128	0.363	0.315	0.315547
Cat	Cat	0.00162509	0.290708	0.24	0.211	1
Kifap3	Kifap3	0.000134421	0.290678	0.134	0.101	1
Baz2b	Baz2b	8.0924e-07	0.289984	0.368	0.319	0.0205539
Ptpn13	Ptpn13	9.0189e-05	0.288122	0.175	0.138	1
Zbtb20	Zbtb20	7.49197e-14	0.287775	0.767	0.74	1.90289e-09
Myo9a	Myo9a	4.37707e-06	0.287225	0.307	0.257	0.111173
Luc7l2	Luc7l2	5.39569e-05	0.284669	0.41	0.376	1
Oxct1	Oxct1	0.000195818	0.284155	0.169	0.135	1
Pkp4	Pkp4	0.000215008	0.282906	0.337	0.3	1
Pappa1	Pappa1	0.000507813	0.281821	0.118	0.09	1
Mcf2l	Mcf2l	1.20258e-08	0.281805	0.48	0.419	0.000305442
Ndel1	Ndel1	0.000673393	0.281732	0.165	0.134	1
Slc13a3	Slc13a3	0.00764589	0.280813	0.147	0.125	1
Aurkaip1	Aurkaip1	0.000633334	0.280766	0.374	0.352	1
Pard3b	Pard3b	5.20491e-11	0.280316	0.675	0.613	1.322e-06
Itpr2	Itpr2	0.000263054	0.280164	0.224	0.189	1
Sdcbp	Sdcbp	0.000543302	0.280029	0.148	0.118	1
Gcnt2	Gcnt2	4.99932e-06	0.279801	0.404	0.357	0.126978
Mfn1	Mfn1	0.0143181	0.279521	0.139	0.12	1
Slc16a10	Slc16a10	0.000450669	0.279204	0.117	0.088	1
Ccar1	Ccar1	0.00115108	0.277917	0.131	0.103	1
Acat1	Acat1	0.0195372	0.277256	0.116	0.099	1
Hao2	Hao2	2.86421e-06	0.276989	0.557	0.516	0.0727482
Ralgapa1	Ralgapa1	6.62123e-06	0.275859	0.377	0.333	0.168173
Bmp6	Bmp6	0.00152636	0.275262	0.152	0.122	1
Pde1c	Pde1c	0.000468569	0.275212	0.137	0.105	1
Rgcc	Rgcc	0.000112009	0.275132	0.335	0.298	1
Srsf5	Srsf5	0.000803374	0.275035	0.265	0.236	1
Arhgef28	Arhgef28	1.46933e-05	0.275025	0.313	0.262	0.373195
Pyroxd2	Pyroxd2	0.00208295	0.274787	0.185	0.157	1
Zc3h7a	Zc3h7a	0.00183336	0.274718	0.189	0.162	1
Bbs9	Bbs9	0.00127327	0.274004	0.164	0.136	1
Stk39	Stk39	0.000101259	0.273571	0.202	0.161	1
Srsf2	Srsf2	0.00699879	0.272943	0.3	0.281	1
Gvin1	Gvin1	7.54587e-05	0.272711	0.218	0.177	1
Tcim	Tcim	0.000473136	0.27148	0.176	0.143	1
Trabd2b	Trabd2b	1.00336e-07	0.270157	0.351	0.283	0.00254844
Esco1	Esco1	0.000231671	0.269805	0.142	0.11	1
Rnf19a	Rnf19a	0.00296942	0.269565	0.138	0.114	1
Ivns1abp	Ivns1abp	0.00845316	0.268877	0.209	0.185	1
Aif1l	Aif1l	0.0130282	0.267377	0.144	0.123	1
Rev1	Rev1	0.000193573	0.265522	0.136	0.104	1
Zfr	Zfr	0.00175714	0.265378	0.287	0.261	1
Wsb1	Wsb1	0.0203564	0.263766	0.164	0.145	1
Gpbp1l1	Gpbp1l1	0.00139342	0.263307	0.136	0.108	1
Pabpn1	Pabpn1	0.0106373	0.26261	0.193	0.171	1
Ncor1	Ncor1	1.42309e-05	0.262396	0.405	0.36	0.36145
Igfbp5	Igfbp5	4.96328e-07	0.260781	0.504	0.46	0.0126062
Acox1	Acox1	0.00537268	0.259882	0.149	0.127	1
Mtss1	Mtss1	3.41311e-06	0.258357	0.495	0.454	0.0866895
Upf3b	Upf3b	0.0052699	0.25625	0.136	0.113	1
Ino80	Ino80	0.000477509	0.254988	0.173	0.14	1
Bclaf1	Bclaf1	0.00062798	0.253245	0.326	0.292	1
Snx13	Snx13	0.000334024	0.252729	0.151	0.119	1
Sergef	Sergef	0.000788689	0.252209	0.167	0.134	1
Tox	Tox	0.000497775	0.251976	0.137	0.106	1
Itsn2	Itsn2	0.000499663	0.250906	0.38	0.353	1
RGD1309748	RGD1309748	0.00250629	0.249936	0.204	0.178	1
Adgra3	Adgra3	0.0056088	0.249718	0.106	0.085	1
U2surp	U2surp	0.0017174	0.24936	0.219	0.188	1
Fndc3a	Fndc3a	0.0039106	0.249206	0.243	0.216	1
Naa16	Naa16	0.00198635	0.248375	0.121	0.096	1
Tsc22d2	Tsc22d2	0.00182044	0.248126	0.158	0.13	1
Plekha7	Plekha7	0.000139286	0.247626	0.152	0.115	1
Exoc6	Exoc6	0.00301427	0.24721	0.262	0.234	1
Cpeb2	Cpeb2	0.00137041	0.247209	0.139	0.112	1
Cdk13	Cdk13	0.0025942	0.245863	0.266	0.239	1
Cobll1	Cobll1	7.46007e-05	0.245845	0.168	0.13	1
R3hcc1l	R3hcc1l	0.00360646	0.245102	0.152	0.126	1
Ezr	Ezr	0.0396434	0.244643	0.172	0.156	1
Sltm	Sltm	0.00189011	0.244025	0.224	0.193	1
Ercc6l2	Ercc6l2	0.0359011	0.243711	0.214	0.198	1
Slfn4	Slfn4	0.00734129	0.242867	0.239	0.216	1
Atp6v1h	Atp6v1h	0.002826	0.242726	0.155	0.129	1
Snx29	Snx29	3.94788e-07	0.242632	0.481	0.424	0.0100272
Agxt2	Agxt2	0.0111476	0.242426	0.253	0.23	1
Tnfrsf21	Tnfrsf21	0.000256138	0.242049	0.152	0.117	1
Adk	Adk	1.08592e-05	0.241982	0.293	0.241	0.275813
Adarb1	Adarb1	0.00150599	0.241167	0.283	0.254	1
Setd5	Setd5	0.000409058	0.24107	0.348	0.313	1
Rimbp2	Rimbp2	0.0754376	0.240727	0.157	0.144	1
Ebf1	Ebf1	3.16985e-06	0.240628	0.775	0.763	0.0805109
Slco3a1	Slco3a1	2.16751e-05	0.240576	0.416	0.366	0.550526
Shroom2	Shroom2	0.00323067	0.240282	0.157	0.132	1
Macf1	Macf1	1.49345e-17	0.239364	0.904	0.889	3.79323e-13
Kat6a	Kat6a	0.000647553	0.238974	0.208	0.175	1
Zscan26	Zscan26	0.0102588	0.238706	0.154	0.132	1
Ntn4	Ntn4	0.282984	0.238459	0.157	0.149	1
Map3k5	Map3k5	1.72243e-05	0.238043	0.31	0.257	0.437479
Rbbp6	Rbbp6	0.000457832	0.237763	0.219	0.184	1
S100pbp	S100pbp	0.0355009	0.236944	0.131	0.115	1
Slc9a3r2	Slc9a3r2	0.00172706	0.236815	0.303	0.273	1
Mllt10	Mllt10	0.00112651	0.236731	0.271	0.238	1
Pcdh17	Pcdh17	0.0413465	0.236701	0.132	0.115	1
Shprh	Shprh	0.000258628	0.236676	0.119	0.088	1
Lrba	Lrba	0.000220744	0.236294	0.397	0.362	1
Togaram1	Togaram1	0.00269301	0.236055	0.128	0.103	1
Zfp638	Zfp638	0.0189648	0.23564	0.244	0.224	1
Lmo7	Lmo7	0.000300169	0.235205	0.26	0.221	1
Mroh1	Mroh1	0.00160421	0.233732	0.133	0.105	1
Bicd2	Bicd2	0.00110437	0.232971	0.158	0.129	1
Stag1	Stag1	0.000261901	0.2316	0.449	0.421	1
Zfp318	Zfp318	0.00625728	0.231493	0.104	0.083	1
Cmtm8	Cmtm8	0.00211482	0.231125	0.356	0.328	1
Rhobtb1	Rhobtb1	0.00340404	0.229904	0.243	0.213	1
Rcsd1	Rcsd1	0.000234626	0.229646	0.416	0.38	1
Phldb2	Phldb2	0.000702842	0.229416	0.361	0.33	1
Pikfyve	Pikfyve	0.0208729	0.229249	0.154	0.135	1
Rbm6	Rbm6	0.00391354	0.228415	0.314	0.289	1
Col4a4	Col4a4	0.00100345	0.228401	0.331	0.298	1
St3gal3	St3gal3	0.00708299	0.22804	0.16	0.136	1
Fam193b	Fam193b	0.102131	0.227951	0.195	0.184	1
G6pc	G6pc	0.00251524	0.22702	0.198	0.167	1
Nr1h4	Nr1h4	0.00864483	0.226535	0.117	0.096	1
Tbc1d5	Tbc1d5	4.76221e-05	0.226344	0.526	0.492	1
Srrm2	Srrm2	0.0526102	0.225768	0.525	0.524	1
Slc25a13	Slc25a13	0.0050339	0.225733	0.107	0.085	1
Prpf38b	Prpf38b	0.00726331	0.225716	0.189	0.164	1
Hdac9	Hdac9	0.0132349	0.22559	0.319	0.298	1
Zzz3	Zzz3	0.011823	0.225538	0.138	0.118	1
Tmem106a	Tmem106a	0.0116378	0.22465	0.103	0.084	1
Snx2	Snx2	0.0147985	0.224375	0.189	0.168	1
Fut8	Fut8	0.00224436	0.224182	0.235	0.202	1
Fam13a	Fam13a	0.00529323	0.22386	0.108	0.086	1
Idh2	Idh2	0.0246731	0.223812	0.182	0.164	1
P2rx7	P2rx7	0.000150014	0.223798	0.382	0.34	1
Phyh	Phyh	0.0221622	0.223787	0.151	0.132	1
Phactr4	Phactr4	0.00261336	0.223383	0.247	0.217	1
Atrn	Atrn	0.00644928	0.222825	0.31	0.285	1
Usp9x	Usp9x	0.00962768	0.222356	0.297	0.276	1
Rarg	Rarg	0.0027739	0.22158	0.13	0.105	1
Mt-co2	Mt-co2	0.508342	0.221454	0.412	0.437	1
Bcam	Bcam	0.0279295	0.22127	0.1	0.085	1
Ppig	Ppig	0.00208743	0.221066	0.2	0.169	1
Ctif	Ctif	0.00272932	0.220964	0.138	0.112	1
Zmynd11	Zmynd11	0.0045455	0.220608	0.195	0.169	1
Pcm1	Pcm1	0.00145243	0.219481	0.313	0.283	1
Stxbp5	Stxbp5	0.00676749	0.219274	0.217	0.191	1
Fggy	Fggy	0.00535657	0.21927	0.182	0.155	1
Cpeb3	Cpeb3	0.0270486	0.218831	0.175	0.155	1
Wnk1	Wnk1	7.38052e-05	0.218567	0.577	0.56	1
Dtnb	Dtnb	0.00348794	0.218534	0.117	0.093	1
Nrg1	Nrg1	4.96841e-05	0.218147	0.146	0.108	1
Ppp4r3a	Ppp4r3a	0.0809038	0.217457	0.111	0.098	1
Leng8	Leng8	0.0123638	0.217095	0.169	0.147	1
Atp6v0a4	Atp6v0a4	0.0148924	0.217017	0.291	0.267	1
Klf12	Klf12	0.00112483	0.215609	0.599	0.597	1
Rapgef2	Rapgef2	0.00382971	0.215323	0.454	0.437	1
Tox3	Tox3	0.00832658	0.214747	0.139	0.115	1
Luc7l	Luc7l	0.00387884	0.214113	0.177	0.151	1
Paqr5	Paqr5	0.105767	0.21398	0.153	0.141	1
Ctnna1	Ctnna1	0.00276394	0.213823	0.274	0.245	1
Pign	Pign	0.00599228	0.213788	0.161	0.136	1
Pik3r3	Pik3r3	0.00877206	0.213761	0.207	0.18	1
Ccnt2	Ccnt2	0.0111125	0.213621	0.189	0.166	1
Zc3h13	Zc3h13	0.00402126	0.213366	0.241	0.21	1
AABR07026291.1	AABR07026291.1	0.00723401	0.212831	0.187	0.162	1
Dgkh	Dgkh	0.00124229	0.212821	0.317	0.283	1
Tex2	Tex2	0.332267	0.212237	0.133	0.129	1
Ehbp1	Ehbp1	0.00106719	0.212044	0.131	0.102	1
Upf2	Upf2	0.0218623	0.211783	0.225	0.205	1
Aldh1a1	Aldh1a1	0.0020088	0.211434	0.123	0.097	1
Hpd	Hpd	0.314136	0.210943	0.146	0.141	1
Ankrd12	Ankrd12	0.0114707	0.210598	0.24	0.217	1
Ccn2	Ccn2	0.000173696	0.210519	0.13	0.098	1
Zswim5	Zswim5	0.0581162	0.209948	0.134	0.118	1
Clic4	Clic4	0.0049245	0.209589	0.313	0.285	1
Eea1	Eea1	0.0101527	0.209388	0.24	0.217	1
Tasor	Tasor	0.00716113	0.209205	0.227	0.199	1
Eng	Eng	1.73399e-05	0.209027	0.632	0.608	0.440416
Gse1	Gse1	0.000453182	0.208575	0.195	0.159	1
Add3	Add3	0.0256679	0.208124	0.247	0.228	1
Ror2	Ror2	0.0249122	0.20788	0.265	0.244	1
Erbb4	Erbb4	4.98001e-05	0.207671	0.121	0.085	1
Itgb6	Itgb6	0.0112934	0.207321	0.11	0.089	1
Mapt	Mapt	0.00235777	0.2073	0.468	0.443	1
Dmxl1	Dmxl1	0.00475351	0.207234	0.303	0.278	1
Caskin2	Caskin2	0.0511051	0.20701	0.115	0.1	1
Gpc4	Gpc4	0.00387443	0.206322	0.122	0.097	1
Lrrfip1	Lrrfip1	0.00423559	0.205048	0.239	0.21	1
Ttc37	Ttc37	0.00651884	0.204888	0.134	0.111	1
Taok1	Taok1	0.0145458	0.204871	0.179	0.156	1
Osbpl8	Osbpl8	0.0121779	0.204326	0.264	0.243	1
Mib1	Mib1	0.00606331	0.203997	0.225	0.198	1
Kdm5b	Kdm5b	0.103729	0.203371	0.126	0.114	1
Nsmce2	Nsmce2	0.0405458	0.203287	0.253	0.237	1
AABR07073181.1	AABR07073181.1	0.0260662	0.20304	0.226	0.207	1
Mipol1	Mipol1	0.00608591	0.202322	0.132	0.108	1
Map3k13	Map3k13	0.00466295	0.201851	0.114	0.091	1
Lonp2	Lonp2	0.0168597	0.201554	0.218	0.197	1
Atp6v1a	Atp6v1a	0.0222066	0.201361	0.114	0.096	1
Xpot	Xpot	0.0202423	0.200777	0.11	0.092	1
Rab1a	Rab1a	0.0604011	0.200347	0.139	0.124	1
Actr2	Actr2	0.000119262	-0.200109	0.099	0.133	1
Napsa	Napsa	1.5492e-05	-0.200661	0.107	0.15	0.393482
Tjp1	Tjp1	0.0001363	-0.202106	0.205	0.25	1
Sh3tc1	Sh3tc1	0.000343979	-0.203338	0.138	0.175	1
Sgcd	Sgcd	0.000855268	-0.203489	0.075	0.101	1
St13	St13	0.000225711	-0.2036	0.118	0.154	1
Gkap1	Gkap1	0.000916078	-0.203605	0.181	0.218	1
Arf4	Arf4	2.87841e-05	-0.204339	0.083	0.118	0.731088
Shank2	Shank2	0.000213915	-0.204607	0.193	0.237	1
Ddx19b	Ddx19b	4.50163e-05	-0.205177	0.112	0.152	1
Eif4g3	Eif4g3	2.14404e-05	-0.205268	0.213	0.268	0.544564
Pdia3	Pdia3	4.10072e-06	-0.20712	0.164	0.218	0.104154
Pttg1ip	Pttg1ip	5.22192e-05	-0.207575	0.073	0.106	1
Pitpna	Pitpna	6.20003e-05	-0.208394	0.178	0.223	1
Dnajb14	Dnajb14	3.66472e-05	-0.209285	0.079	0.114	0.930803
Ubr2	Ubr2	5.20135e-05	-0.20946	0.249	0.303	1
Ap2b1	Ap2b1	7.69312e-07	-0.209758	0.107	0.155	0.0195397
Tpm3	Tpm3	8.94868e-05	-0.210624	0.092	0.126	1
Cd9	Cd9	0.00187806	-0.211119	0.107	0.136	1
Hnrnpk	Hnrnpk	0.000225456	-0.21145	0.079	0.109	1
Rtn4	Rtn4	0.000235118	-0.211977	0.156	0.195	1
Ndufs2	Ndufs2	4.59398e-06	-0.211999	0.065	0.1	0.116683
Nlrp1a	Nlrp1a	0.00124939	-0.212301	0.099	0.127	1
Nid1	Nid1	0.000298243	-0.213154	0.078	0.107	1
Banp	Banp	0.000120393	-0.213298	0.122	0.159	1
St6galnac3	St6galnac3	9.46755e-09	-0.214256	0.656	0.718	0.000240466
Morf4l1	Morf4l1	1.85092e-06	-0.214887	0.131	0.18	0.0470116
Snapc1	Snapc1	2.23609e-06	-0.217307	0.068	0.105	0.0567944
Rnf157	Rnf157	0.000312165	-0.218359	0.078	0.106	1
Epcam	Epcam	5.42648e-05	-0.218743	0.109	0.147	1
Rpn1	Rpn1	7.919e-06	-0.218789	0.072	0.109	0.201135
Cd2ap	Cd2ap	3.23921e-05	-0.218901	0.178	0.226	0.822726
Usp46	Usp46	1.53068e-05	-0.218984	0.08	0.115	0.388778
Txnip	Txnip	8.23266e-05	-0.219841	0.172	0.217	1
Atp1b3	Atp1b3	4.90003e-05	-0.223435	0.077	0.11	1
Sod1	Sod1	0.00180702	-0.223827	0.175	0.21	1
Rabac1	Rabac1	8.89409e-05	-0.226521	0.075	0.107	1
Prkch	Prkch	6.36863e-08	-0.228026	0.561	0.633	0.00161757
Ybx1	Ybx1	4.80314e-05	-0.228154	0.082	0.116	1
Mtrex	Mtrex	0.000132583	-0.229651	0.101	0.135	1
St3gal4	St3gal4	0.000698012	-0.229845	0.116	0.147	1
Wwp1	Wwp1	1.48268e-06	-0.230083	0.108	0.154	0.0376586
Tspan14	Tspan14	5.14417e-07	-0.230215	0.2	0.259	0.0130657
Slc25a4	Slc25a4	5.44624e-05	-0.231075	0.072	0.104	1
B4galt6	B4galt6	0.000464083	-0.231334	0.184	0.221	1
Dock9	Dock9	1.11239e-07	-0.23202	0.455	0.527	0.00282535
Atp5mg	Atp5mg	8.10327e-05	-0.232525	0.164	0.208	1
RGD1564865	RGD1564865	0.000247395	-0.232758	0.079	0.109	1
Dse	Dse	4.37358e-06	-0.234407	0.086	0.125	0.111084
Cd99	Cd99	6.92139e-06	-0.235646	0.067	0.102	0.175796
Mfge8	Mfge8	1.45177e-05	-0.235652	0.09	0.128	0.368735
Ctsh	Ctsh	3.73421e-06	-0.235977	0.125	0.173	0.0948453
Rin2	Rin2	2.44074e-09	-0.236083	0.478	0.564	6.19923e-05
Eif2s2	Eif2s2	6.30448e-06	-0.237118	0.126	0.173	0.160127
Septin11	Septin11	4.58219e-05	-0.237383	0.204	0.252	1
Fry	Fry	0.000124655	-0.23807	0.175	0.217	1
Stat3	Stat3	3.30115e-05	-0.238247	0.22	0.268	0.83846
Cyp7b1	Cyp7b1	0.000184195	-0.239722	0.088	0.119	1
Hnrnpa2b1	Hnrnpa2b1	7.77368e-07	-0.240678	0.318	0.39	0.0197444
Arrb1	Arrb1	6.238e-05	-0.241033	0.127	0.166	1
Tcf7l1	Tcf7l1	2.60536e-06	-0.242786	0.426	0.489	0.0661735
Gpx4	Gpx4	4.02613e-05	-0.244284	0.08	0.114	1
Itga1	Itga1	1.57289e-06	-0.245001	0.352	0.419	0.0399497
Rarb	Rarb	3.95027e-07	-0.246251	0.351	0.415	0.0100333
Myl12a	Myl12a	5.81377e-07	-0.248138	0.065	0.103	0.0147664
Lmcd1	Lmcd1	8.96021e-06	-0.250226	0.284	0.342	0.22758
Atp5if1	Atp5if1	3.02755e-05	-0.250807	0.111	0.151	0.768967
Sema3f	Sema3f	1.50949e-07	-0.253605	0.12	0.173	0.00383394
Ppib	Ppib	2.22399e-07	-0.25555	0.073	0.116	0.0056487
Cttnbp2nl	Cttnbp2nl	4.3978e-06	-0.25564	0.129	0.174	0.1117
Zdhhc18	Zdhhc18	4.77191e-05	-0.255758	0.07	0.1	1
Sult1c2a	Sult1c2a	2.96139e-06	-0.255945	0.235	0.294	0.0752165
Myrip	Myrip	8.64598e-06	-0.255978	0.175	0.226	0.219599
Atp5f1a	Atp5f1a	8.80145e-07	-0.256784	0.146	0.2	0.0223548
Gsta4	Gsta4	7.35863e-06	-0.257196	0.071	0.107	0.186902
Mtch1	Mtch1	4.62299e-05	-0.258186	0.123	0.163	1
Elmo1	Elmo1	1.20114e-06	-0.258737	0.312	0.376	0.0305076
Setbp1	Setbp1	0.000235749	-0.261402	0.126	0.16	1
Cox6b1	Cox6b1	6.52538e-06	-0.261939	0.076	0.113	0.165738
Psap	Psap	3.82443e-06	-0.265217	0.16	0.213	0.0971366
Slc12a7	Slc12a7	1.04488e-05	-0.266076	0.089	0.126	0.26539
Gclc	Gclc	1.56254e-05	-0.266099	0.142	0.188	0.396869
Tmtc1	Tmtc1	8.44305e-06	-0.267055	0.371	0.425	0.214445
Ndrg1	Ndrg1	5.95921e-09	-0.267649	0.313	0.397	0.000151358
Aplp2	Aplp2	3.50576e-06	-0.268047	0.17	0.223	0.0890428
Eva1c	Eva1c	0.00258072	-0.268116	0.1	0.124	1
Slc3a1	Slc3a1	0.00112344	-0.270052	0.194	0.23	1
Lipe	Lipe	6.50829e-06	-0.271394	0.122	0.166	0.165304
Vmp1	Vmp1	2.21937e-06	-0.272502	0.092	0.133	0.0563699
Zfp521	Zfp521	3.27219e-13	-0.274101	0.329	0.433	8.31104e-09
Dars	Dars	5.80345e-06	-0.27561	0.081	0.119	0.147402
Mt-nd1	Mt-nd1	6.31357e-08	-0.275829	0.366	0.432	0.00160358
Hspd1	Hspd1	8.70798e-07	-0.27657	0.142	0.195	0.0221174
Smad1	Smad1	9.91946e-06	-0.276581	0.161	0.208	0.251944
Rapgef5	Rapgef5	5.75919e-06	-0.276906	0.259	0.312	0.146278
Gpx1	Gpx1	1.11703e-05	-0.278316	0.164	0.213	0.283715
Gabarapl1	Gabarapl1	1.64948e-09	-0.279645	0.121	0.184	4.18952e-05
Upp1	Upp1	5.41166e-07	-0.2803	0.072	0.111	0.0137451
Vcp	Vcp	4.33039e-08	-0.280751	0.135	0.193	0.00109988
Col4a2	Col4a2	4.13577e-06	-0.282876	0.107	0.15	0.105044
Eif4g2	Eif4g2	1.21572e-08	-0.283047	0.225	0.294	0.000308781
Ndufv3.1	Ndufv3.1	3.28553e-06	-0.283672	0.067	0.103	0.0834491
Ramp3	Ramp3	2.30765e-07	-0.28454	0.14	0.195	0.0058612
Sbno2	Sbno2	4.19305e-07	-0.286154	0.089	0.133	0.0106499
Cox7b	Cox7b	1.3555e-07	-0.286663	0.168	0.229	0.00344284
Srgn	Srgn	2.16469e-06	-0.28772	0.081	0.12	0.0549809
Serbp1	Serbp1	1.11198e-07	-0.288719	0.137	0.193	0.00282433
Rpl4	Rpl4	8.35639e-07	-0.288726	0.095	0.139	0.0212244
Myof	Myof	0.000100749	-0.289981	0.164	0.206	1
Syn3	Syn3	0.00286758	-0.290635	0.126	0.153	1
Ece1	Ece1	1.031e-07	-0.291832	0.199	0.262	0.00261864
Cd47	Cd47	2.64959e-07	-0.292404	0.106	0.153	0.0067297
Cox6a1	Cox6a1	0.000485505	-0.293254	0.109	0.14	1
Etfb	Etfb	2.36184e-06	-0.294514	0.064	0.1	0.0599884
Wbp1l	Wbp1l	1.158e-07	-0.295417	0.189	0.251	0.00294121
Inpp4b	Inpp4b	7.72038e-07	-0.296158	0.262	0.32	0.019609
Clic1	Clic1	4.07029e-08	-0.29633	0.064	0.106	0.00103381
Gsta1	Gsta1	3.63381e-05	-0.29654	0.137	0.178	0.922951
Eif3c	Eif3c	2.98924e-07	-0.297467	0.088	0.132	0.00759238
Naca	Naca	4.01162e-09	-0.299629	0.087	0.14	0.000101891
Ptprj	Ptprj	0.0838709	-0.300251	0.202	0.218	1
Cisd1	Cisd1	1.15107e-08	-0.301717	0.14	0.201	0.000292361
Eif3j	Eif3j	1.1945e-06	-0.301738	0.134	0.181	0.030339
Kctd1	Kctd1	9.07397e-05	-0.304017	0.113	0.148	1
Insr	Insr	4.88866e-06	-0.305494	0.127	0.171	0.124167
Atp5pf	Atp5pf	3.92758e-08	-0.306097	0.117	0.172	0.000997567
Cdk10	Cdk10	1.94058e-08	-0.30904	0.109	0.162	0.000492887
Parp14	Parp14	1.21333e-09	-0.31078	0.145	0.21	3.08174e-05
Anxa3	Anxa3	2.54866e-05	-0.310916	0.098	0.135	0.647333
Col18a1	Col18a1	3.54435e-06	-0.311065	0.108	0.15	0.0900229
Prex2	Prex2	5.91097e-08	-0.313648	0.295	0.361	0.00150133
Micos10	Micos10	2.82021e-07	-0.315216	0.108	0.156	0.00716306
Galnt18	Galnt18	2.48387e-07	-0.317462	0.238	0.3	0.00630879
Atp5mc1	Atp5mc1	6.22777e-08	-0.317597	0.093	0.142	0.00158179
Mt-nd4l	Mt-nd4l	3.06436e-05	-0.317673	0.279	0.329	0.778316
Pcdh19	Pcdh19	9.44542e-08	-0.317936	0.072	0.115	0.00239904
Nxn	Nxn	1.68407e-10	-0.318842	0.249	0.33	4.27736e-06
Gclm	Gclm	1.3963e-08	-0.319555	0.132	0.191	0.000354646
Eln	Eln	0.000747918	-0.319947	0.093	0.121	1
Cd63	Cd63	8.33077e-07	-0.320299	0.176	0.234	0.0211593
Itga9	Itga9	1.42763e-08	-0.320334	0.16	0.221	0.000362604
Adgrl4	Adgrl4	2.99339e-13	-0.321458	0.621	0.699	7.6029e-09
Hexa	Hexa	1.26765e-07	-0.321798	0.089	0.134	0.00321971
Tagln2	Tagln2	2.40606e-09	-0.32249	0.062	0.108	6.11115e-05
Sparc	Sparc	1.68341e-05	-0.325272	0.216	0.265	0.42757
Pbx1	Pbx1	4.08388e-10	-0.325377	0.28	0.358	1.03726e-05
Tgfbr3	Tgfbr3	2.43437e-10	-0.326813	0.264	0.346	6.18307e-06
Apol3	Apol3	3.7658e-08	-0.330055	0.087	0.133	0.000956475
Ifi27	Ifi27	4.14251e-08	-0.330754	0.079	0.124	0.00105216
Lamp1	Lamp1	1.08368e-08	-0.331265	0.212	0.279	0.000275243
Chn2	Chn2	8.82277e-10	-0.332921	0.26	0.339	2.2409e-05
Dkk2	Dkk2	0.0165766	-0.333134	0.096	0.116	1
Nr2f2	Nr2f2	4.18636e-09	-0.333874	0.113	0.169	0.000106329
Tgm2	Tgm2	3.10132e-09	-0.334522	0.147	0.211	7.87703e-05
Cpne8	Cpne8	5.39614e-06	-0.336187	0.225	0.273	0.137057
LOC108348144	LOC108348144	2.65034e-11	-0.338693	0.057	0.108	6.73159e-07
Hmg20b	Hmg20b	8.1679e-09	-0.339212	0.076	0.123	0.000207457
Pfn1	Pfn1	1.36463e-08	-0.340675	0.072	0.119	0.000346603
Ndufb9	Ndufb9	4.21883e-09	-0.340864	0.07	0.117	0.000107154
Calm1	Calm1	6.31845e-08	-0.342045	0.158	0.216	0.00160482
Acer2	Acer2	1.34966e-12	-0.343599	0.472	0.56	3.428e-08
Ptms	Ptms	8.07094e-10	-0.346196	0.128	0.192	2.04994e-05
Cd81	Cd81	4.38862e-07	-0.346655	0.112	0.158	0.0111466
Nme2	Nme2	9.08171e-06	-0.347263	0.092	0.129	0.230666
Rpl27	Rpl27	2.65098e-09	-0.35151	0.066	0.112	6.73321e-05
Uqcrq	Uqcrq	2.83131e-08	-0.352594	0.078	0.125	0.000719123
Cox7c	Cox7c	1.62553e-06	-0.355326	0.17	0.221	0.0412868
Vsir	Vsir	1.32459e-10	-0.355844	0.055	0.102	3.36431e-06
Cox6c	Cox6c	1.30315e-07	-0.357338	0.121	0.172	0.00330988
Atp5pd	Atp5pd	1.78721e-09	-0.360815	0.095	0.15	4.53933e-05
Ctsd	Ctsd	1.01875e-09	-0.361254	0.123	0.185	2.58753e-05
Ndufb2	Ndufb2	6.94751e-09	-0.36307	0.067	0.112	0.00017646
Aqp1	Aqp1	3.52082e-07	-0.365854	0.083	0.126	0.00894253
Psma7	Psma7	5.06316e-12	-0.365978	0.073	0.13	1.28599e-07
Rps11	Rps11	9.42317e-12	-0.36599	0.082	0.142	2.39339e-07
Dstn	Dstn	1.06719e-11	-0.367999	0.118	0.186	2.71056e-07
Mt-co3	Mt-co3	2.62809e-15	-0.368221	0.487	0.571	6.67509e-11
Arntl	Arntl	5.80037e-11	-0.369818	0.078	0.133	1.47324e-06
Zfp36l1	Zfp36l1	2.9089e-14	-0.371101	0.096	0.168	7.38833e-10
Rack1	Rack1	1.77215e-10	-0.372103	0.055	0.102	4.5011e-06
Ubash3b	Ubash3b	7.10307e-07	-0.374181	0.153	0.204	0.0180411
Ehd4	Ehd4	2.01471e-13	-0.375864	0.385	0.485	5.11717e-09
Cycs	Cycs	6.3169e-09	-0.376316	0.124	0.183	0.000160443
Cped1	Cped1	4.83292e-18	-0.376475	0.494	0.596	1.22751e-13
Nuak1	Nuak1	1.9261e-07	-0.376883	0.21	0.268	0.0048921
Ppp2r5a	Ppp2r5a	4.68311e-12	-0.377584	0.178	0.258	1.18946e-07
Eif1	Eif1	5.64579e-11	-0.378052	0.116	0.18	1.43397e-06
Ctsb	Ctsb	1.87381e-07	-0.378309	0.183	0.242	0.0047593
Hsph1	Hsph1	2.61066e-08	-0.378421	0.072	0.116	0.000663083
LOC100360057	LOC100360057	9.06864e-09	-0.378967	0.067	0.112	0.000230334
Pdcd4	Pdcd4	1.93066e-09	-0.379073	0.068	0.115	4.90368e-05
Dap	Dap	4.2908e-10	-0.379922	0.071	0.121	1.08982e-05
Svil	Svil	6.1267e-10	-0.380095	0.078	0.129	1.55612e-05
Iqcg	Iqcg	4.59675e-09	-0.381202	0.068	0.114	0.000116753
Tpm1	Tpm1	1.81119e-11	-0.382233	0.12	0.188	4.60025e-07
Pebp1	Pebp1	1.43324e-11	-0.387776	0.096	0.158	3.64029e-07
RT1-A1	RT1-A1	6.91902e-07	-0.390985	0.278	0.332	0.0175736
Col4a1	Col4a1	2.88215e-14	-0.392834	0.32	0.419	7.32038e-10
Dbi	Dbi	4.29259e-09	-0.400503	0.103	0.157	0.000109027
H3f3a	H3f3a	1.90532e-13	-0.407076	0.068	0.128	4.83932e-09
Ggt1	Ggt1	2.40031e-08	-0.407352	0.088	0.136	0.000609654
Rpl18a	Rpl18a	8.03765e-15	-0.407962	0.074	0.141	2.04148e-10
Rpl11	Rpl11	2.57051e-11	-0.409739	0.092	0.153	6.52883e-07
Eef2	Eef2	1.47394e-11	-0.412249	0.062	0.114	3.74365e-07
Rai14	Rai14	2.67117e-14	-0.413925	0.34	0.435	6.7845e-10
RT1-T24-4	RT1-T24-4	6.49003e-14	-0.417817	0.122	0.199	1.6484e-09
Galnt10	Galnt10	1.00537e-10	-0.420458	0.203	0.275	2.55355e-06
Cox7a2l2	Cox7a2l2	1.69999e-12	-0.421193	0.079	0.14	4.3178e-08
Ldb2	Ldb2	8.92217e-26	-0.422406	0.56	0.684	2.26614e-21
Cox4i1	Cox4i1	3.28124e-13	-0.425113	0.144	0.224	8.33402e-09
Hint1	Hint1	2.40586e-09	-0.426193	0.083	0.133	6.11064e-05
Gstp1	Gstp1	1.22429e-16	-0.428412	0.053	0.117	3.10957e-12
Txn1	Txn1	7.40991e-14	-0.428751	0.054	0.11	1.88204e-09
Rpl15	Rpl15	2.55308e-12	-0.42894	0.058	0.112	6.48457e-08
Hsp90ab1	Hsp90ab1	2.34388e-27	-0.434435	0.421	0.572	5.95322e-23
Rpl10	Rpl10	3.46311e-13	-0.435232	0.065	0.124	8.79595e-09
Uqcr11	Uqcr11	2.21335e-13	-0.436136	0.081	0.145	5.62169e-09
Rpl3	Rpl3	5.63819e-12	-0.4394	0.08	0.14	1.43204e-07
H3f3b	H3f3b	2.14601e-13	-0.442574	0.069	0.128	5.45064e-09
Arhgap26	Arhgap26	7.52104e-23	-0.446211	0.458	0.581	1.91027e-18
Rps15	Rps15	3.25162e-12	-0.447534	0.069	0.125	8.25878e-08
Hs3st1	Hs3st1	1.05515e-13	-0.447697	0.097	0.164	2.67998e-09
Uqcr10	Uqcr10	2.18503e-14	-0.44957	0.08	0.147	5.54975e-10
Atp5me	Atp5me	1.04402e-15	-0.449628	0.137	0.224	2.65172e-11
AABR07015057.1	AABR07015057.1	2.64796e-10	-0.452777	0.06	0.107	6.72556e-06
Rpl7	Rpl7	8.49626e-12	-0.454299	0.1	0.163	2.15797e-07
Ptn	Ptn	1.85239e-09	-0.456241	0.114	0.17	4.70488e-05
Sulf2	Sulf2	1.69069e-14	-0.458043	0.056	0.114	4.29417e-10
RGD1565355	RGD1565355	2.38535e-11	-0.461326	0.133	0.199	6.05856e-07
Uqcrb.1	Uqcrb.1	1.27918e-15	-0.464221	0.059	0.122	3.24899e-11
Eno1	Eno1	2.92543e-12	-0.466736	0.084	0.145	7.4303e-08
Atp5mf	Atp5mf	1.44999e-14	-0.471725	0.082	0.151	3.68284e-10
Crim1	Crim1	3.468e-19	-0.473185	0.492	0.589	8.80838e-15
Aldob	Aldob	3.97323e-23	-0.475027	0.48	0.596	1.00916e-18
Rasa4	Rasa4	5.05992e-14	-0.478028	0.103	0.173	1.28517e-09
Gabarap	Gabarap	6.49313e-17	-0.485665	0.06	0.127	1.64919e-12
Rpl31	Rpl31	1.82968e-16	-0.48624	0.049	0.109	4.6472e-12
Slc43a3	Slc43a3	6.90992e-15	-0.486732	0.106	0.179	1.75505e-10
Mgp	Mgp	1.24745e-13	-0.486866	0.07	0.131	3.16839e-09
Zfp629	Zfp629	1.7627e-14	-0.487675	0.125	0.2	4.47709e-10
Rpl18	Rpl18	2.43098e-17	-0.487675	0.075	0.149	6.17445e-13
Rpl14	Rpl14	9.52932e-16	-0.492477	0.098	0.173	2.42035e-11
Mt-atp8	Mt-atp8	2.78307e-18	-0.493065	0.426	0.532	7.06871e-14
Susd6	Susd6	3.53569e-22	-0.499426	0.304	0.431	8.9803e-18
Vcam1	Vcam1	7.67861e-11	-0.502007	0.069	0.12	1.95029e-06
Ndufa4	Ndufa4	2.7077e-12	-0.504364	0.184	0.262	6.87728e-08
Jam2	Jam2	5.62905e-19	-0.505323	0.043	0.105	1.42972e-14
Cox5b	Cox5b	4.04467e-17	-0.50965	0.093	0.172	1.02731e-12
Rpl5	Rpl5	9.67309e-17	-0.517064	0.063	0.129	2.45687e-12
Insyn2a	Insyn2a	1.09707e-16	-0.522123	0.047	0.106	2.78644e-12
Ly6e	Ly6e	2.91904e-18	-0.522893	0.161	0.257	7.41407e-14
Rps3	Rps3	8.79185e-17	-0.523019	0.056	0.12	2.23304e-12
Clec14a	Clec14a	4.5489e-14	-0.535006	0.075	0.137	1.15538e-09
Clec2g	Clec2g	4.91534e-24	-0.535141	0.312	0.437	1.24845e-19
Il33	Il33	4.00705e-20	-0.53543	0.044	0.109	1.01775e-15
Rpl28	Rpl28	1.04057e-14	-0.536101	0.071	0.134	2.64294e-10
Fkbp5	Fkbp5	7.58313e-14	-0.53703	0.068	0.127	1.92604e-09
Rps7	Rps7	1.84452e-18	-0.540289	0.082	0.16	4.68489e-14
Rpl24	Rpl24	3.73902e-18	-0.543026	0.076	0.151	9.49674e-14
LOC100359583	LOC100359583	5.94178e-17	-0.543467	0.115	0.197	1.50915e-12
Cemip2	Cemip2	1.0486e-14	-0.550098	0.169	0.253	2.66334e-10
Rps9	Rps9	4.87986e-20	-0.552716	0.052	0.123	1.23943e-15
Sema3a	Sema3a	5.13233e-14	-0.556524	0.058	0.114	1.30356e-09
Serf2	Serf2	1.06761e-16	-0.55709	0.096	0.172	2.71162e-12
Rps5	Rps5	2.93131e-20	-0.564211	0.053	0.125	7.44524e-16
Rps28	Rps28	2.39733e-12	-0.568447	0.113	0.178	6.08897e-08
Prdx1	Prdx1	7.55538e-20	-0.573605	0.082	0.164	1.91899e-15
Il6st	Il6st	4.73867e-19	-0.575296	0.086	0.165	1.20358e-14
LOC100911847	LOC100911847	3.13215e-21	-0.580185	0.057	0.132	7.95535e-17
Ndufa13	Ndufa13	2.01672e-19	-0.58154	0.047	0.113	5.12227e-15
Cmahp	Cmahp	9.77836e-16	-0.581573	0.181	0.269	2.4836e-11
Cox8a	Cox8a	1.15743e-16	-0.588822	0.157	0.247	2.93976e-12
Xdh	Xdh	2.15942e-19	-0.592114	0.155	0.251	5.48472e-15
LOC100361854	LOC100361854	4.35167e-24	-0.595543	0.058	0.14	1.10528e-19
Ednrb	Ednrb	6.38732e-20	-0.607914	0.249	0.354	1.62232e-15
Rpl12	Rpl12	4.70397e-26	-0.612493	0.043	0.12	1.19476e-21
Rpl23	Rpl23	1.45319e-19	-0.613498	0.087	0.168	3.69095e-15
Rps27	Rps27	6.87091e-24	-0.614576	0.088	0.182	1.74514e-19
Rpsa	Rpsa	2.04531e-21	-0.618928	0.163	0.265	5.19488e-17
AABR07065438.1	AABR07065438.1	1.21315e-25	-0.619444	0.035	0.106	3.08128e-21
Tpt1	Tpt1	1.56907e-21	-0.623531	0.154	0.258	3.98527e-17
Rpl17	Rpl17	5.28707e-25	-0.627059	0.052	0.133	1.34286e-20
Actb	Actb	4.16821e-30	-0.629968	0.134	0.261	1.05868e-25
Plvap	Plvap	9.24707e-10	-0.630985	0.196	0.257	2.34866e-05
Rps13	Rps13	3.38355e-23	-0.63807	0.038	0.106	8.59388e-19
Apoe	Apoe	1.67431e-14	-0.651371	0.125	0.202	4.25257e-10
Rps16	Rps16	1.02431e-27	-0.652033	0.087	0.189	2.60163e-23
LOC100360449	LOC100360449	1.17581e-19	-0.657385	0.076	0.153	2.98643e-15
Atp5f1e	Atp5f1e	3.9322e-25	-0.669524	0.142	0.255	9.98739e-21
Uba52	Uba52	2.99776e-23	-0.673754	0.108	0.204	7.61401e-19
Rpl29	Rpl29	1.56724e-26	-0.681718	0.054	0.139	3.98064e-22
Ftl1	Ftl1	1.51743e-20	-0.685363	0.136	0.232	3.85411e-16
B2m	B2m	3.85904e-15	-0.689086	0.294	0.376	9.80157e-11
Rps10	Rps10	8.64713e-30	-0.693194	0.031	0.107	2.19629e-25
Rpl21.3	Rpl21.3	6.39949e-29	-0.697791	0.039	0.118	1.62541e-24
Rps20	Rps20	4.38925e-29	-0.713591	0.032	0.108	1.11482e-24
Tll1	Tll1	1.81557e-22	-0.716459	0.238	0.356	4.61137e-18
Hspa8	Hspa8	3.93097e-31	-0.718673	0.123	0.244	9.98427e-27
LOC108351137	LOC108351137	3.41499e-33	-0.742762	0.031	0.113	8.67373e-29
LOC687780	LOC687780	1.45615e-29	-0.745338	0.099	0.21	3.69847e-25
Il1r1	Il1r1	1.50335e-26	-0.746171	0.223	0.344	3.81836e-22
Rps23	Rps23	3.82437e-27	-0.747025	0.072	0.165	9.71352e-23
Rps24	Rps24	1.76088e-31	-0.747897	0.044	0.132	4.47245e-27
Rpl41	Rpl41	1.37589e-32	-0.752421	0.239	0.385	3.49461e-28
Rps4x.1	Rps4x.1	1.09597e-34	-0.771742	0.024	0.102	2.78365e-30
Rps17	Rps17	3.52027e-37	-0.792225	0.037	0.13	8.94113e-33
Rpl34	Rpl34	7.30204e-34	-0.794623	0.045	0.14	1.85465e-29
Spink1l	Spink1l	3.77258e-32	-0.804154	0.058	0.155	9.58199e-28
Ctsl	Ctsl	7.96051e-25	-0.84972	0.133	0.237	2.02189e-20
Itga8	Itga8	1.17328e-34	-0.852523	0.062	0.164	2.98001e-30
LOC685963	LOC685963	3.86368e-39	-0.873433	0.038	0.136	9.81335e-35
LOC100364435	LOC100364435	8.89175e-35	-0.886001	0.04	0.132	2.25842e-30
Rps27a.1	Rps27a.1	3.36243e-42	-0.897115	0.034	0.133	8.54025e-38
Fth1	Fth1	7.10165e-42	-0.908677	0.234	0.4	1.80375e-37
Rpl35	Rpl35	6.23867e-40	-0.922553	0.109	0.242	1.58456e-35
Rpl37a	Rpl37a	6.86045e-44	-0.925607	0.109	0.251	1.74248e-39
Rpl27a	Rpl27a	1.01694e-46	-0.928928	0.07	0.202	2.58293e-42
Rpl37	Rpl37	1.82023e-51	-0.937154	0.025	0.131	4.62321e-47
Rps15a	Rps15a	1.56666e-45	-0.940141	0.034	0.139	3.97916e-41
Tmsb4x	Tmsb4x	4.21646e-42	-0.960916	0.121	0.264	1.07094e-37
Rps3a	Rps3a	2.33578e-46	-0.961784	0.044	0.159	5.93264e-42
Rplp0	Rplp0	7.00881e-50	-0.96304	0.094	0.242	1.78017e-45
Rps12	Rps12	5.54062e-47	-0.965919	0.053	0.174	1.40726e-42
Cp	Cp	1.6867e-48	-0.976327	0.052	0.175	4.28405e-44
Rps18	Rps18	2.29994e-44	-0.996204	0.058	0.177	5.84162e-40
Clu	Clu	3.39748e-60	-1.06628	0.089	0.252	8.62927e-56
Rpl19	Rpl19	1.86257e-60	-1.06955	0.09	0.257	4.73074e-56
LOC108351137.1	LOC108351137.1	1.04551e-59	-1.08323	0.025	0.143	2.6555e-55
Rpl13	Rpl13	1.84412e-59	-1.08435	0.059	0.204	4.68388e-55
Rps8	Rps8	1.6804e-63	-1.0904	0.094	0.267	4.26806e-59
AABR07000398.1	AABR07000398.1	6.17483e-131	-1.09296	0.735	0.899	1.56834e-126
Rplp1	Rplp1	1.61055e-54	-1.1049	0.158	0.331	4.09064e-50
Mt1	Mt1	2.16851e-63	-1.14255	0.058	0.212	5.50779e-59
LOC108352650	LOC108352650	1.56786e-54	-1.14795	0.121	0.284	3.98221e-50
Rpl36	Rpl36	4.27047e-78	-1.18509	0.04	0.202	1.08466e-73
Kap	Kap	4.94953e-05	-1.19264	0.239	0.258	1
Mt2A	Mt2A	1.46779e-83	-1.28723	0.076	0.271	3.72803e-79
Rps2	Rps2	8.89582e-81	-1.32968	0.037	0.196	2.25945e-76
Tff3	Tff3	1.62692e-52	-1.43376	0.02	0.121	4.13221e-48
Spp1	Spp1	0	-3.43259	0.017	0.527	0

## Sheet: Stroma
	Stroma__gene	p_val	avg_log2FC	pct.Obese+sGCact	Pct.Obese	p_val_adj
Mdga2	Mdga2	1.85148e-34	1.25673	0.17	0.028	4.70258e-30
Srgap1	Srgap1	2.7979e-36	1.22738	0.295	0.107	7.10638e-32
AABR07029470.1	AABR07029470.1	3.80715e-21	1.08878	0.333	0.185	9.66978e-17
Fmo2	Fmo2	5.21785e-30	1.0775	0.411	0.228	1.32528e-25
Cpne7	Cpne7	1.29093e-24	1.03367	0.293	0.141	3.27884e-20
Emid1	Emid1	1.28624e-25	1.00985	0.261	0.11	3.26692e-21
Slc8a1	Slc8a1	1.44336e-48	0.965526	0.636	0.368	3.66599e-44
Slc16a7	Slc16a7	2.66434e-18	0.932097	0.233	0.109	6.76716e-14
Nr3c2	Nr3c2	8.5075e-28	0.925783	0.435	0.253	2.16082e-23
Vegfa	Vegfa	1.15709e-16	0.918172	0.251	0.135	2.9389e-12
Gpm6a	Gpm6a	2.55879e-22	0.900511	0.354	0.202	6.49907e-18
P3h2	P3h2	5.00278e-26	0.899717	0.461	0.288	1.27066e-21
AC134224.1	AC134224.1	1.2155e-108	0.895533	0.977	0.856	3.08726e-104
Asic2	Asic2	1.05328e-18	0.877285	0.396	0.255	2.67522e-14
Atp8b5p	Atp8b5p	4.13767e-16	0.868282	0.253	0.137	1.05093e-11
Esrrg	Esrrg	4.6646e-14	0.865232	0.259	0.152	1.18476e-09
Cyp24a1	Cyp24a1	4.60785e-13	0.843121	0.292	0.192	1.17035e-08
Sim1	Sim1	5.32269e-15	0.833559	0.128	0.044	1.35191e-10
Nr4a1	Nr4a1	2.06434e-18	0.831194	0.323	0.179	5.24322e-14
Oxr1	Oxr1	1.26613e-18	0.831012	0.366	0.226	3.21584e-14
Slc12a3	Slc12a3	9.27479e-13	0.830847	0.342	0.244	2.3557e-08
Tfcp2l1	Tfcp2l1	1.21493e-14	0.825105	0.214	0.109	3.08581e-10
Slit2	Slit2	2.01825e-27	0.813516	0.489	0.307	5.12614e-23
Pappa1	Pappa1	7.58605e-17	0.813311	0.167	0.064	1.92678e-12
Luc7l3	Luc7l3	6.80369e-20	0.808116	0.433	0.291	1.72807e-15
Egr1	Egr1	2.46697e-13	0.804534	0.242	0.136	6.26586e-09
Eya2	Eya2	4.82132e-14	0.799919	0.25	0.142	1.22457e-09
Pde4d	Pde4d	5.9092e-30	0.798752	0.638	0.46	1.50088e-25
Trps1	Trps1	9.777e-17	0.794151	0.354	0.224	2.48326e-12
Adamtsl2	Adamtsl2	1.2426e-21	0.765439	0.418	0.25	3.15609e-17
AABR07004221.2	AABR07004221.2	1.6806e-13	0.757027	0.237	0.131	4.26855e-09
Leng8	Leng8	9.28988e-12	0.750879	0.208	0.119	2.35954e-07
Stag1	Stag1	5.80719e-20	0.748953	0.419	0.274	1.47497e-15
Clcnkb	Clcnkb	1.51982e-09	0.74808	0.23	0.148	3.86018e-05
Npnt	Npnt	4.78546e-10	0.74703	0.165	0.089	1.21546e-05
Clk1	Clk1	6.95433e-14	0.740955	0.265	0.158	1.76633e-09
Zfp385d	Zfp385d	1.37478e-16	0.738701	0.447	0.312	3.49181e-12
Mt-co2	Mt-co2	2.95854e-21	0.728039	0.409	0.24	7.51438e-17
Caln1	Caln1	2.9719e-11	0.727977	0.169	0.086	7.54832e-07
Rhcg	Rhcg	7.92522e-10	0.727302	0.124	0.057	2.01293e-05
Apcdd1l	Apcdd1l	1.04721e-11	0.724033	0.103	0.036	2.65981e-07
AABR07059258.1	AABR07059258.1	2.33282e-10	0.715818	0.184	0.102	5.92514e-06
Zcchc24	Zcchc24	8.91986e-10	0.7151	0.262	0.177	2.26556e-05
Msra	Msra	2.23887e-12	0.713622	0.271	0.167	5.68649e-08
Wnk1	Wnk1	7.88925e-20	0.711071	0.588	0.462	2.00379e-15
Dach1	Dach1	5.50899e-27	0.709756	0.59	0.406	1.39923e-22
Spred2	Spred2	1.11902e-13	0.708983	0.286	0.178	2.8422e-09
Etnk1	Etnk1	8.44365e-10	0.708801	0.298	0.215	2.1446e-05
Dnm1	Dnm1	5.39242e-10	0.694968	0.172	0.095	1.36962e-05
Pde1c	Pde1c	2.12163e-08	0.692003	0.152	0.085	0.000538872
Ptprd	Ptprd	1.02522e-20	0.691243	0.55	0.407	2.60395e-16
Tmprss2	Tmprss2	4.30308e-09	0.690314	0.207	0.127	0.000109294
Macf1	Macf1	1.35176e-29	0.689309	0.743	0.612	3.43333e-25
Chst9	Chst9	7.01498e-09	0.685473	0.1	0.043	0.000178173
Rbm25l1	Rbm25l1	8.12498e-09	0.677848	0.232	0.152	0.000206366
Atp6v0d2	Atp6v0d2	6.34448e-09	0.67525	0.103	0.045	0.000161144
Nox4	Nox4	8.16613e-12	0.673461	0.267	0.166	2.07412e-07
Clic5	Clic5	6.1459e-10	0.666987	0.215	0.13	1.561e-05
Tanc2	Tanc2	3.29673e-12	0.657006	0.345	0.24	8.37336e-08
Wwc1	Wwc1	3.08722e-10	0.654747	0.288	0.194	7.84122e-06
Per3	Per3	2.2447e-10	0.654326	0.152	0.076	5.70131e-06
Kynu	Kynu	9.88903e-09	0.653858	0.139	0.073	0.000251171
Lrba	Lrba	1.51564e-14	0.653844	0.431	0.317	3.84958e-10
Cobll1	Cobll1	3.63303e-10	0.646942	0.21	0.125	9.22754e-06
Utrn	Utrn	3.32412e-25	0.645821	0.676	0.522	8.44293e-21
Nrxn1	Nrxn1	7.7656e-21	0.644543	0.524	0.352	1.97238e-16
Thoc2	Thoc2	7.00002e-10	0.643893	0.256	0.169	1.77793e-05
Phldb2	Phldb2	7.34096e-14	0.643751	0.385	0.266	1.86453e-09
Veph1	Veph1	2.07597e-09	0.64053	0.129	0.063	5.27276e-05
Chd2	Chd2	1.04267e-11	0.640073	0.339	0.241	2.64827e-07
Mylk	Mylk	6.53015e-16	0.63312	0.55	0.438	1.65859e-11
Rem1	Rem1	3.20353e-08	0.631711	0.165	0.097	0.000813666
Srsf11	Srsf11	2.7161e-09	0.625088	0.273	0.189	6.89862e-05
Pclo	Pclo	4.65958e-08	0.621822	0.132	0.071	0.00118349
Nedd4l	Nedd4l	8.16316e-13	0.620478	0.382	0.269	2.07336e-08
Pard3b	Pard3b	1.00012e-21	0.618207	0.618	0.467	2.54021e-17
Bclaf1	Bclaf1	4.50015e-14	0.617442	0.37	0.25	1.14299e-09
Per2	Per2	1.46961e-09	0.61189	0.148	0.076	3.73267e-05
Slc22a25	Slc22a25	1.21583e-05	0.608176	0.167	0.114	0.30881
LOC100361087	LOC100361087	1.86141e-06	0.606525	0.166	0.108	0.047278
Rasgef1b	Rasgef1b	1.13345e-10	0.606407	0.199	0.112	2.87886e-06
Stk32a	Stk32a	7.57514e-08	0.605725	0.106	0.051	0.00192401
Ccn1	Ccn1	2.53941e-10	0.598925	0.34	0.234	6.44986e-06
Nfib	Nfib	3.54336e-11	0.598384	0.371	0.272	8.99979e-07
Ccser1	Ccser1	4.44378e-08	0.598118	0.132	0.071	0.00112867
Ptpro	Ptpro	1.09697e-06	0.597923	0.113	0.06	0.0278619
Pabpn1	Pabpn1	5.71869e-08	0.595654	0.279	0.203	0.00145249
Tox3	Tox3	1.00162e-06	0.593284	0.122	0.068	0.0254403
Tp53bp1	Tp53bp1	2.84404e-07	0.591647	0.11	0.057	0.00722359
Abca8a	Abca8a	8.65498e-17	0.589689	0.508	0.371	2.19828e-12
AABR07067023.1	AABR07067023.1	7.79144e-08	0.588491	0.134	0.072	0.00197895
Esr1	Esr1	1.16248e-09	0.587781	0.234	0.147	2.95258e-05
Akr1c1	Akr1c1	1.44555e-07	0.586161	0.177	0.109	0.00367156
Rbm39	Rbm39	3.66466e-07	0.584312	0.13	0.074	0.00930787
Tns1	Tns1	4.93573e-26	0.583864	0.685	0.511	1.25363e-21
Itpr2	Itpr2	5.28367e-06	0.583563	0.182	0.126	0.1342
Erbb4	Erbb4	4.75997e-09	0.581349	0.147	0.076	0.000120898
Tsc22d2	Tsc22d2	2.23295e-06	0.581031	0.192	0.132	0.0567147
Adap2	Adap2	1.05114e-07	0.580156	0.194	0.123	0.0026698
Fnbp4	Fnbp4	7.25358e-10	0.579653	0.26	0.17	1.84234e-05
Ivns1abp	Ivns1abp	2.78023e-09	0.579049	0.27	0.181	7.06151e-05
Il31ra	Il31ra	4.83026e-07	0.578445	0.114	0.06	0.0122684
Atf7	Atf7	1.63047e-06	0.576327	0.203	0.141	0.0414124
Cep83	Cep83	5.52596e-07	0.575856	0.146	0.088	0.0140354
Ppargc1a	Ppargc1a	1.44209e-09	0.574114	0.226	0.141	3.66277e-05
Dst	Dst	8.63452e-19	0.574112	0.617	0.479	2.19308e-14
Podxl	Podxl	5.71426e-07	0.572827	0.122	0.067	0.0145136
Kdm6a	Kdm6a	4.51191e-08	0.572283	0.205	0.132	0.00114598
Ca12	Ca12	2.87663e-13	0.56997	0.489	0.368	7.30636e-09
LOC108348190	LOC108348190	2.00594e-09	0.568472	0.157	0.084	5.09488e-05
Dmxl1	Dmxl1	3.76425e-11	0.567142	0.364	0.258	9.56082e-07
Trim35	Trim35	1.04757e-06	0.565388	0.171	0.11	0.0266073
Prkd1	Prkd1	8.25441e-06	0.564448	0.205	0.148	0.209654
Fbxl17	Fbxl17	1.12517e-13	0.56326	0.507	0.383	2.85783e-09
Mitf	Mitf	6.27255e-08	0.562829	0.215	0.141	0.00159317
Zbtb20	Zbtb20	8.49451e-28	0.560339	0.795	0.655	2.15752e-23
Hnrnph1	Hnrnph1	3.0032e-08	0.555949	0.236	0.159	0.000762784
AABR07004228.1	AABR07004228.1	1.77316e-05	0.552072	0.215	0.156	0.450364
Cpeb4	Cpeb4	1.49148e-07	0.552002	0.312	0.238	0.00378822
Rasal2	Rasal2	1.29217e-07	0.550466	0.388	0.316	0.00328197
Ppp2r2b	Ppp2r2b	2.34497e-06	0.548222	0.102	0.054	0.05956
Cnot6l	Cnot6l	1.66652e-06	0.545705	0.166	0.106	0.0423281
Fras1	Fras1	4.53133e-05	0.545531	0.115	0.071	1
Arhgap10	Arhgap10	4.17474e-09	0.544877	0.366	0.278	0.000106034
Atrx.1	Atrx.1	2.16632e-11	0.544843	0.408	0.302	5.50225e-07
Nphs2	Nphs2	3.14046e-07	0.539375	0.128	0.07	0.00797645
Stxbp4	Stxbp4	1.12891e-06	0.539261	0.186	0.123	0.0286731
Timp3	Timp3	4.29742e-05	0.538328	0.371	0.312	1
Dock8	Dock8	1.72007e-08	0.538074	0.314	0.225	0.000436881
Dpep1	Dpep1	8.07348e-07	0.536638	0.239	0.168	0.0205058
RGD1560883	RGD1560883	1.09157e-06	0.534809	0.162	0.102	0.0277248
Kif13b	Kif13b	6.56363e-08	0.53079	0.301	0.224	0.0016671
Vav3	Vav3	8.30711e-07	0.529574	0.252	0.185	0.0210992
Pde7b	Pde7b	2.76757e-26	0.527758	0.693	0.488	7.02936e-22
Rb1cc1	Rb1cc1	8.087e-06	0.5274	0.255	0.195	0.205402
Ddx17	Ddx17	1.04728e-09	0.524514	0.401	0.305	2.65999e-05
Ogt	Ogt	8.33405e-09	0.524071	0.357	0.273	0.000211676
Stard13	Stard13	8.13578e-13	0.523495	0.359	0.241	2.06641e-08
Rusc2	Rusc2	1.86518e-07	0.522363	0.15	0.087	0.00473738
Rbm26	Rbm26	1.00414e-09	0.522223	0.363	0.269	2.55042e-05
Mdm4	Mdm4	3.21432e-05	0.521903	0.155	0.106	0.816405
Dennd1a	Dennd1a	2.55363e-09	0.521805	0.413	0.324	6.48597e-05
Gba3	Gba3	1.36081e-05	0.52169	0.297	0.242	0.345632
Shroom4	Shroom4	8.54522e-07	0.520705	0.351	0.289	0.021704
Cpeb2	Cpeb2	9.10747e-05	0.519896	0.137	0.093	1
Fnip2	Fnip2	6.85266e-08	0.519839	0.284	0.203	0.00174051
Nktr	Nktr	9.37406e-09	0.518282	0.318	0.23	0.000238092
Fam180a	Fam180a	1.49348e-06	0.51759	0.11	0.059	0.0379328
Sox6	Sox6	4.81524e-08	0.517306	0.243	0.163	0.00122302
Vstm4	Vstm4	6.8656e-09	0.515877	0.191	0.112	0.000174379
Rfx3	Rfx3	1.14883e-06	0.515342	0.178	0.115	0.0291791
Srsf2	Srsf2	1.0357e-06	0.514702	0.369	0.303	0.0263057
Abcc4	Abcc4	7.25748e-06	0.513841	0.182	0.124	0.184333
Rnf14	Rnf14	6.74171e-07	0.512297	0.208	0.142	0.0171233
Srrm2	Srrm2	3.29088e-11	0.510751	0.552	0.455	8.35852e-07
Thrb	Thrb	1.81614e-07	0.509989	0.248	0.169	0.00461282
Slmap	Slmap	2.24412e-06	0.509212	0.244	0.179	0.0569984
Zeb1	Zeb1	2.7293e-06	0.509068	0.254	0.188	0.0693215
Ncoa7	Ncoa7	1.70692e-06	0.508611	0.331	0.262	0.043354
Aox1	Aox1	6.64299e-06	0.507866	0.162	0.106	0.168725
Hoxc4	Hoxc4	6.64739e-06	0.506943	0.112	0.064	0.168837
Plxnd1	Plxnd1	8.91074e-09	0.506498	0.184	0.107	0.000226324
Sil1	Sil1	0.000151171	0.505044	0.155	0.11	1
Ryr2	Ryr2	1.80108e-07	0.504446	0.233	0.158	0.00457455
Nfyc	Nfyc	0.000140176	0.503029	0.18	0.134	1
Ddx5	Ddx5	3.63381e-11	0.501677	0.568	0.484	9.22952e-07
Kitlg	Kitlg	1.36187e-05	0.50033	0.133	0.083	0.345901
AC134224.2	AC134224.2	2.51685e-17	0.500286	0.669	0.561	6.39255e-13
Sox13	Sox13	5.22078e-06	0.499671	0.186	0.127	0.132603
Pnisr	Pnisr	4.636e-10	0.498705	0.441	0.344	1.1775e-05
AC134224.3	AC134224.3	8.15617e-71	0.498184	0.993	0.903	2.07159e-66
Arhgap24	Arhgap24	2.22386e-13	0.49787	0.551	0.442	5.64838e-09
Ahdc1	Ahdc1	2.40468e-08	0.497599	0.254	0.171	0.000610766
Fam172a	Fam172a	1.34033e-05	0.497562	0.244	0.184	0.34043
Ets1	Ets1	2.13002e-05	0.495952	0.289	0.232	0.541005
Osbpl3	Osbpl3	2.15219e-05	0.495116	0.148	0.097	0.546636
Scaper	Scaper	3.38923e-06	0.49504	0.233	0.17	0.086083
Fhod1	Fhod1	4.32766e-07	0.49503	0.124	0.068	0.0109918
Dtnb	Dtnb	0.000103572	0.494708	0.162	0.115	1
Jmjd1c	Jmjd1c	4.4756e-08	0.494693	0.324	0.242	0.00113676
Ncoa1	Ncoa1	2.77191e-06	0.493924	0.3	0.233	0.0704037
Kif21a	Kif21a	7.05582e-06	0.493868	0.102	0.057	0.179211
Plekha7	Plekha7	4.47812e-07	0.492224	0.191	0.122	0.011374
Gcnt2	Gcnt2	0.000355907	0.490299	0.188	0.144	1
Gucy1a2	Gucy1a2	1.21084e-07	0.490149	0.282	0.199	0.00307541
Abcc9	Abcc9	8.77297e-07	0.488535	0.259	0.189	0.0222825
Pcf11	Pcf11	2.35101e-07	0.488015	0.206	0.134	0.00597132
Limch1	Limch1	1.22566e-05	0.487206	0.287	0.225	0.311305
Akr1c19	Akr1c19	1.84977e-06	0.486911	0.105	0.056	0.0469823
Arl15	Arl15	2.15854e-14	0.486514	0.56	0.444	5.48247e-10
Etl4	Etl4	2.55348e-13	0.486111	0.537	0.403	6.48558e-09
Osbpl5	Osbpl5	1.43792e-05	0.485	0.15	0.097	0.365218
Ptpru	Ptpru	8.37539e-05	0.48494	0.109	0.068	1
St6galnac3	St6galnac3	4.68442e-08	0.484895	0.404	0.325	0.0011898
Tnrc6a	Tnrc6a	4.44603e-08	0.484875	0.345	0.263	0.00112925
Tcf12	Tcf12	3.36991e-10	0.484107	0.435	0.339	8.55923e-06
Cpeb3	Cpeb3	3.0569e-07	0.484002	0.219	0.148	0.00776423
Zscan26	Zscan26	7.53859e-06	0.482403	0.144	0.091	0.191473
Rhbdl3	Rhbdl3	1.12115e-05	0.481249	0.109	0.063	0.284761
Smg6	Smg6	1.18127e-06	0.480763	0.267	0.196	0.030003
RGD1562608	RGD1562608	0.000195684	0.480687	0.172	0.127	1
Slc26a4	Slc26a4	2.06234e-07	0.480649	0.143	0.08	0.00523813
Abl2	Abl2	0.000200436	0.4788	0.171	0.126	1
Daam2	Daam2	4.17835e-07	0.478559	0.169	0.104	0.0106126
Gpatch8	Gpatch8	8.30064e-07	0.478405	0.336	0.268	0.0210828
Itprid2	Itprid2	2.64278e-05	0.477493	0.21	0.154	0.67124
Stk39	Stk39	3.16304e-08	0.476485	0.248	0.165	0.00080338
Kif16b	Kif16b	2.8909e-06	0.476167	0.222	0.156	0.073426
Wdfy3	Wdfy3	5.58957e-09	0.475895	0.421	0.334	0.000141969
Ptbp2	Ptbp2	0.000668594	0.474636	0.18	0.14	1
Adgrf5	Adgrf5	0.000134686	0.473753	0.166	0.119	1
Eml4	Eml4	4.92038e-05	0.473042	0.213	0.16	1
Plxdc2	Plxdc2	6.03278e-10	0.471795	0.428	0.335	1.53227e-05
Zcchc7	Zcchc7	8.65394e-07	0.471787	0.373	0.302	0.0219801
Tbc1d5	Tbc1d5	7.32951e-09	0.470655	0.421	0.338	0.000186162
Myo9a	Myo9a	1.12292e-06	0.469917	0.321	0.247	0.0285211
Ank3	Ank3	3.89305e-11	0.469257	0.508	0.397	9.88795e-07
Sned1	Sned1	1.45769e-06	0.469187	0.154	0.094	0.0370239
Slf2	Slf2	1.49976e-05	0.469165	0.193	0.138	0.380925
Kmt2c	Kmt2c	8.21011e-06	0.468749	0.328	0.269	0.208529
Trpm7	Trpm7	3.21127e-06	0.46798	0.303	0.241	0.081563
Pip5k1b	Pip5k1b	0.000802578	0.46627	0.157	0.113	1
Baz2a	Baz2a	2.09786e-05	0.466144	0.12	0.073	0.532836
Shroom2	Shroom2	0.000380739	0.463462	0.152	0.11	1
AABR07040864.1	AABR07040864.1	1.09712e-08	0.461812	0.223	0.137	0.000278658
Zfp622	Zfp622	8.91556e-05	0.46159	0.224	0.174	1
Rbm6	Rbm6	2.47254e-06	0.460925	0.295	0.228	0.0628001
Taok1	Taok1	1.54324e-05	0.460534	0.177	0.121	0.391967
Golim4	Golim4	2.82699e-05	0.460286	0.158	0.106	0.718026
Adcy6	Adcy6	2.3271e-05	0.459493	0.136	0.087	0.591061
Dennd2a	Dennd2a	0.000148154	0.458271	0.174	0.126	1
Prpf38b	Prpf38b	3.75122e-05	0.457969	0.217	0.162	0.952771
Stxbp5	Stxbp5	0.000298843	0.457467	0.179	0.134	1
Rsrp1	Rsrp1	6.61285e-05	0.456832	0.321	0.269	1
Peli2	Peli2	5.47304e-05	0.455801	0.245	0.189	1
Magi1	Magi1	3.24032e-06	0.455611	0.257	0.191	0.0823008
Acin1	Acin1	1.53496e-06	0.453817	0.316	0.246	0.0389865
Irf3	Irf3	0.000285205	0.453642	0.129	0.088	1
Mllt10	Mllt10	7.01681e-06	0.453282	0.233	0.172	0.17822
Phldb1	Phldb1	6.67972e-05	0.452498	0.151	0.104	1
Map4k3	Map4k3	6.85896e-09	0.452003	0.421	0.332	0.000174211
Abca8	Abca8	6.35141e-06	0.450868	0.11	0.062	0.16132
Arhgap35	Arhgap35	1.2305e-07	0.450863	0.346	0.273	0.00312534
Ythdc1	Ythdc1	0.000145575	0.449612	0.224	0.175	1
Nrdc	Nrdc	0.000440545	0.448368	0.278	0.235	1
Naa16	Naa16	0.000570854	0.448233	0.11	0.075	1
Resf1	Resf1	1.69358e-05	0.447967	0.217	0.158	0.430151
Col27a1	Col27a1	6.45216e-06	0.447281	0.108	0.06	0.163879
Sfmbt1	Sfmbt1	9.10155e-05	0.446489	0.2	0.149	1
Arhgef28	Arhgef28	5.11356e-05	0.445839	0.245	0.189	1
Spry1	Spry1	0.00037028	0.445383	0.122	0.083	1
Pear1	Pear1	2.22544e-06	0.444209	0.172	0.111	0.056524
Rcsd1	Rcsd1	9.16901e-06	0.44361	0.22	0.158	0.232884
Arhgef11	Arhgef11	2.62151e-05	0.443402	0.205	0.148	0.665837
Gphn	Gphn	3.41988e-06	0.442676	0.292	0.223	0.0868615
Apoo	Apoo	0.000155519	0.4416	0.105	0.065	1
Rmdn1	Rmdn1	0.00027316	0.440978	0.2	0.152	1
Shprh	Shprh	3.28751e-05	0.438861	0.112	0.068	0.834994
Srebf2	Srebf2	1.77744e-05	0.438824	0.198	0.14	0.451452
Kcnq1	Kcnq1	1.7651e-05	0.437477	0.152	0.099	0.448317
Xrn1	Xrn1	2.06387e-05	0.437415	0.222	0.163	0.524203
Srrm1	Srrm1	1.62754e-05	0.437177	0.262	0.201	0.413378
Ralgapa2	Ralgapa2	9.91681e-08	0.436442	0.312	0.228	0.00251877
Atad2b	Atad2b	0.000282469	0.435953	0.238	0.189	1
Lcorl	Lcorl	5.42691e-05	0.435739	0.15	0.101	1
Dgkz	Dgkz	8.7574e-05	0.43565	0.124	0.08	1
Lrrfip2	Lrrfip2	8.05192e-07	0.435649	0.161	0.099	0.0204511
Mib1	Mib1	0.00394414	0.434813	0.192	0.159	1
Smad6	Smad6	3.61762e-05	0.434736	0.105	0.062	0.918839
Tmem106a	Tmem106a	0.0013406	0.434694	0.103	0.07	1
Rnf150	Rnf150	3.49413e-07	0.434516	0.307	0.227	0.00887473
Helz	Helz	8.15492e-06	0.434514	0.181	0.122	0.207127
RGD1310951	RGD1310951	0.000890674	0.433377	0.131	0.094	1
Slc25a36	Slc25a36	0.00054151	0.433002	0.105	0.07	1
Calb1	Calb1	0.000297077	0.43191	0.219	0.171	1
Srcap	Srcap	0.000416927	0.431601	0.179	0.134	1
Pde3b	Pde3b	0.00408804	0.43151	0.139	0.108	1
Cwc27	Cwc27	1.74173e-05	0.431171	0.185	0.127	0.442382
Igfbp3	Igfbp3	0.00100315	0.431044	0.283	0.236	1
Dennd1b	Dennd1b	6.79372e-07	0.430071	0.17	0.105	0.0172554
Arid2	Arid2	3.21856e-05	0.429478	0.231	0.174	0.817481
Lrrk2	Lrrk2	4.44732e-05	0.429436	0.176	0.123	1
Ktn1	Ktn1	3.18723e-05	0.427273	0.288	0.229	0.809525
Epb41	Epb41	0.0015225	0.426897	0.238	0.196	1
Htatsf1	Htatsf1	4.29731e-06	0.426399	0.116	0.065	0.109147
Ints6	Ints6	0.000792668	0.425638	0.141	0.102	1
Uri1	Uri1	0.0065908	0.425558	0.14	0.111	1
Cfap69	Cfap69	0.00208914	0.425452	0.108	0.076	1
Akap13	Akap13	3.69913e-07	0.425186	0.418	0.346	0.00939541
Slc16a10	Slc16a10	0.000634248	0.424969	0.114	0.077	1
Aox3	Aox3	3.77569e-05	0.424457	0.117	0.072	0.958988
Tra2a	Tra2a	3.90759e-05	0.423955	0.29	0.231	0.992488
Zfp638	Zfp638	0.000441211	0.423136	0.233	0.189	1
Apc	Apc	0.000174887	0.42312	0.146	0.101	1
Mertk	Mertk	8.73416e-05	0.423028	0.224	0.169	1
Arvcf	Arvcf	8.53266e-05	0.422571	0.122	0.079	1
Srsf5	Srsf5	4.83052e-06	0.422179	0.28	0.213	0.12269
Amotl2	Amotl2	2.66847e-05	0.422149	0.165	0.112	0.677764
Usp33	Usp33	0.00015495	0.422014	0.199	0.15	1
Hba-a1	Hba-a1	0.000186711	0.421946	0.19	0.14	1
Tbck	Tbck	0.000853808	0.421528	0.108	0.074	1
Tox	Tox	1.61784e-05	0.420851	0.209	0.148	0.410916
Rnf19a	Rnf19a	0.00046878	0.420364	0.153	0.111	1
Zfc3h1	Zfc3h1	2.30203e-05	0.419946	0.255	0.197	0.584692
Shld2	Shld2	0.00047808	0.419624	0.126	0.087	1
Phf20	Phf20	0.000688155	0.419371	0.153	0.112	1
Igf1r	Igf1r	1.62688e-07	0.418189	0.479	0.398	0.00413211
Inpp4b	Inpp4b	9.57055e-06	0.417896	0.119	0.069	0.243082
Dcaf6	Dcaf6	0.000663284	0.417865	0.176	0.134	1
Cyp4b1	Cyp4b1	0.000385188	0.417711	0.135	0.093	1
Cog5	Cog5	0.000517371	0.417248	0.177	0.134	1
Mroh1	Mroh1	0.000184382	0.417169	0.143	0.098	1
Itsn2	Itsn2	0.000650035	0.416479	0.288	0.246	1
Myo10	Myo10	7.3815e-07	0.415825	0.37	0.292	0.0187483
Kansl1l	Kansl1l	9.89111e-06	0.415479	0.317	0.251	0.251224
Chd6	Chd6	2.40051e-06	0.414578	0.288	0.218	0.0609706
Armh3	Armh3	0.000770704	0.414147	0.113	0.077	1
Lcor	Lcor	0.00035626	0.413687	0.236	0.189	1
Rnpc3	Rnpc3	7.71428e-05	0.412524	0.103	0.062	1
Ppp2r2a	Ppp2r2a	3.1633e-05	0.412468	0.226	0.168	0.803447
Fgd5	Fgd5	1.95163e-06	0.412461	0.186	0.121	0.0495693
Smad3	Smad3	2.30768e-06	0.412217	0.297	0.225	0.0586127
Ptprk	Ptprk	9.13972e-08	0.411953	0.38	0.295	0.0023214
Cux1	Cux1	5.61836e-07	0.411556	0.396	0.322	0.0142701
Ttc3	Ttc3	6.37655e-07	0.411523	0.402	0.331	0.0161958
Nexn	Nexn	3.49064e-08	0.411419	0.369	0.277	0.000886587
Faf1	Faf1	0.000477113	0.411213	0.264	0.219	1
Prpf39	Prpf39	0.000578751	0.410997	0.207	0.163	1
Svep1	Svep1	9.44129e-07	0.410317	0.383	0.301	0.0239799
F8	F8	0.000775366	0.410283	0.124	0.087	1
Ankrd12	Ankrd12	0.000510592	0.41026	0.205	0.161	1
Vegfd	Vegfd	0.000208433	0.40997	0.165	0.117	1
Slc22a23	Slc22a23	0.000254105	0.409908	0.199	0.151	1
Ccdc141	Ccdc141	4.51066e-05	0.409838	0.236	0.177	1
Map7	Map7	0.00445863	0.409714	0.204	0.17	1
Rnf111	Rnf111	0.000163783	0.409696	0.172	0.124	1
Kdm2a	Kdm2a	0.00015244	0.409211	0.238	0.187	1
Tnks1bp1	Tnks1bp1	0.0021033	0.409104	0.103	0.072	1
Cdk13	Cdk13	3.94403e-05	0.409053	0.255	0.199	1
Grk5	Grk5	9.98007e-09	0.408931	0.39	0.294	0.000253484
Ubash3b	Ubash3b	0.000260827	0.40874	0.224	0.174	1
Crebrf	Crebrf	0.000214732	0.408011	0.193	0.145	1
Mfn1	Mfn1	0.000504836	0.406499	0.135	0.095	1
Adcy5	Adcy5	6.0923e-06	0.405822	0.251	0.181	0.154738
Acbd6	Acbd6	0.000555373	0.405423	0.153	0.112	1
Nbeal1	Nbeal1	1.00894e-05	0.405042	0.321	0.258	0.25626
Ankrd11	Ankrd11	0.000475878	0.404667	0.259	0.211	1
Herpud2	Herpud2	0.000695885	0.404359	0.116	0.079	1
Acvr2a	Acvr2a	0.000106172	0.402929	0.122	0.079	1
Bdp1	Bdp1	0.000775297	0.402195	0.185	0.141	1
R3hcc1l	R3hcc1l	0.000325272	0.402098	0.115	0.075	1
Pard3	Pard3	3.74464e-05	0.401891	0.398	0.348	0.9511
Lmo7	Lmo7	1.25318e-05	0.401833	0.224	0.162	0.318296
Numa1	Numa1	0.000174646	0.401823	0.165	0.117	1
Shroom3	Shroom3	1.20029e-10	0.40181	0.414	0.3	3.04862e-06
Tmem178a	Tmem178a	7.75536e-05	0.401244	0.238	0.182	1
Pde2a	Pde2a	1.30905e-05	0.400942	0.118	0.07	0.332485
Rbm5	Rbm5	0.000149569	0.400576	0.29	0.241	1
Ghr	Ghr	6.0546e-06	0.400278	0.407	0.34	0.153781
Gpr176	Gpr176	8.26762e-05	0.400263	0.19	0.137	1
Atp6v1b1	Atp6v1b1	0.000440736	0.399868	0.127	0.087	1
Zfp609	Zfp609	0.000238422	0.399096	0.191	0.145	1
Pank2	Pank2	0.000129256	0.398956	0.125	0.082	1
Zfp618	Zfp618	2.27649e-05	0.398774	0.19	0.134	0.578205
Map3k5	Map3k5	0.000270828	0.398447	0.304	0.257	1
Agtr1a	Agtr1a	0.000368642	0.398363	0.195	0.15	1
Rev3l	Rev3l	0.00303289	0.396778	0.203	0.169	1
Neo1	Neo1	8.86891e-05	0.396475	0.111	0.069	1
Srek1	Srek1	0.000487641	0.395994	0.204	0.159	1
Cdc42bpa	Cdc42bpa	1.18647e-06	0.395931	0.371	0.298	0.0301351
Atxn1	Atxn1	6.97693e-08	0.395489	0.436	0.347	0.00177207
Fam135a	Fam135a	0.000221619	0.394759	0.114	0.074	1
Zfp407	Zfp407	0.000219087	0.394752	0.238	0.19	1
Pign	Pign	0.000113864	0.393613	0.181	0.129	1
Tcf20	Tcf20	0.00187019	0.39338	0.108	0.075	1
Usp3	Usp3	0.00113939	0.393238	0.21	0.168	1
Tra2b	Tra2b	0.0015143	0.393053	0.212	0.175	1
Vps13a	Vps13a	0.000324461	0.39269	0.201	0.156	1
Tmem164	Tmem164	0.00469474	0.392188	0.193	0.159	1
Fam193a	Fam193a	0.000518287	0.391824	0.259	0.212	1
Luc7l2	Luc7l2	1.23411e-05	0.391616	0.381	0.32	0.313453
Aurkaip1	Aurkaip1	3.29153e-05	0.391554	0.359	0.3	0.836017
Col4a3	Col4a3	5.48525e-07	0.391345	0.405	0.323	0.013932
Nav2	Nav2	0.000323693	0.391242	0.224	0.174	1
Cbfa2t2	Cbfa2t2	0.00804432	0.391098	0.181	0.15	1
Stim1	Stim1	1.07647e-05	0.390753	0.224	0.161	0.273412
Ddx39b	Ddx39b	0.00029026	0.390604	0.257	0.21	1
Tom1l2	Tom1l2	0.000126219	0.390022	0.253	0.2	1
Sbf2	Sbf2	0.0002289	0.389483	0.339	0.291	1
Filip1l	Filip1l	0.000237276	0.388701	0.295	0.24	1
Zfp704	Zfp704	0.00022718	0.388199	0.134	0.09	1
Myo1b	Myo1b	0.00296923	0.386248	0.247	0.209	1
Baz2b	Baz2b	0.000165831	0.38588	0.309	0.259	1
Exoc4	Exoc4	1.63096e-05	0.385144	0.405	0.346	0.414248
Lamc3	Lamc3	0.00287406	0.384714	0.132	0.097	1
Fgd4	Fgd4	0.000189891	0.384229	0.114	0.073	1
Bnc2	Bnc2	4.08706e-05	0.384199	0.303	0.241	1
Ehmt1	Ehmt1	0.00545019	0.383851	0.175	0.142	1
Nxf1	Nxf1	0.0109481	0.38341	0.145	0.116	1
Senp7	Senp7	0.000857233	0.382881	0.201	0.158	1
Pspc1	Pspc1	0.00135572	0.382656	0.221	0.18	1
Btbd9	Btbd9	0.000279899	0.382534	0.23	0.18	1
Relch	Relch	0.0049977	0.382443	0.172	0.139	1
Rufy3	Rufy3	0.000598345	0.382443	0.181	0.137	1
Vav2	Vav2	0.000109285	0.382408	0.197	0.144	1
Pnpla7	Pnpla7	0.00139917	0.382366	0.103	0.071	1
Arnt2	Arnt2	0.000779477	0.382216	0.128	0.09	1
Lbh	Lbh	0.00135502	0.381876	0.217	0.173	1
Arhgap18	Arhgap18	0.00169621	0.381642	0.183	0.145	1
Ptpn4	Ptpn4	0.00111172	0.381579	0.132	0.095	1
Cryzl1	Cryzl1	0.00522702	0.381521	0.115	0.086	1
Zc3h13	Zc3h13	6.8105e-05	0.380535	0.23	0.175	1
Med13	Med13	0.0031941	0.380445	0.24	0.202	1
Hnrnpr	Hnrnpr	0.000337773	0.380378	0.148	0.104	1
Cnnm2	Cnnm2	0.00012214	0.379834	0.188	0.137	1
Synj1	Synj1	0.00495299	0.379346	0.132	0.101	1
Arid1a	Arid1a	0.000929233	0.378768	0.24	0.197	1
Nup153	Nup153	0.00803238	0.378509	0.106	0.079	1
Fam160a1	Fam160a1	0.000839077	0.377733	0.119	0.082	1
Zc3h7a	Zc3h7a	0.000498418	0.377361	0.151	0.109	1
Ppp1r16b	Ppp1r16b	0.00947572	0.376277	0.104	0.078	1
Gtdc1	Gtdc1	0.00569012	0.376166	0.16	0.128	1
Snx13	Snx13	0.00234868	0.375756	0.129	0.096	1
Plcg1	Plcg1	0.00111485	0.37499	0.12	0.084	1
Adamts10	Adamts10	0.000649953	0.374247	0.228	0.181	1
Mrvi1	Mrvi1	1.74891e-06	0.374064	0.295	0.22	0.0444205
Cdk5rap1	Cdk5rap1	0.0113002	0.373524	0.1	0.075	1
Clasp2	Clasp2	0.000326778	0.373271	0.215	0.168	1
Akap9	Akap9	0.000938863	0.373243	0.315	0.271	1
Oasl2	Oasl2	0.00479579	0.372685	0.105	0.075	1
AABR07044049.1	AABR07044049.1	0.00239249	0.372132	0.102	0.071	1
Cgnl1	Cgnl1	0.000114346	0.372107	0.357	0.298	1
Stard8	Stard8	0.000447783	0.371376	0.108	0.07	1
Fntb	Fntb	0.000508465	0.37085	0.138	0.097	1
Magi3	Magi3	0.000815122	0.370262	0.165	0.123	1
Ophn1	Ophn1	0.00537023	0.370169	0.135	0.104	1
Efhd1	Efhd1	0.0113031	0.369881	0.123	0.095	1
Morc3	Morc3	0.00090582	0.369554	0.109	0.074	1
Dkc1	Dkc1	0.000549811	0.369197	0.163	0.12	1
Ppp3cb	Ppp3cb	0.000420378	0.369058	0.108	0.071	1
Ints8	Ints8	0.00103034	0.36844	0.13	0.093	1
Mon2	Mon2	0.00125204	0.368086	0.141	0.103	1
Ttc37	Ttc37	0.000365198	0.367405	0.127	0.086	1
Btg2	Btg2	0.000205918	0.367276	0.15	0.103	1
Gabbr1	Gabbr1	0.000456741	0.36681	0.116	0.077	1
Stard9	Stard9	0.000740988	0.366799	0.115	0.078	1
Phf8	Phf8	0.00117859	0.36548	0.12	0.085	1
Kmt2e	Kmt2e	8.26024e-06	0.365298	0.393	0.33	0.209802
RGD1311595	RGD1311595	0.000770373	0.364895	0.139	0.099	1
Ngf	Ngf	9.86647e-05	0.364808	0.154	0.104	1
Fbxo3	Fbxo3	0.000156206	0.363947	0.122	0.079	1
Ylpm1	Ylpm1	0.00126836	0.36384	0.19	0.147	1
Ppig	Ppig	0.000906215	0.363478	0.2	0.153	1
Rhot1	Rhot1	0.00402405	0.363084	0.198	0.163	1
Phf14	Phf14	0.000446292	0.362991	0.264	0.214	1
Dis3l2	Dis3l2	0.000725934	0.362935	0.215	0.17	1
Ecpas	Ecpas	0.0044913	0.362859	0.212	0.178	1
Phf20l1	Phf20l1	0.00552146	0.362566	0.129	0.098	1
Sos2	Sos2	0.000559581	0.362332	0.238	0.192	1
Mecom	Mecom	0.000749101	0.362055	0.168	0.124	1
Klk1.2	Klk1.2	2.01381e-09	0.361838	0.252	0.159	5.11487e-05
Tcf7l1	Tcf7l1	2.33473e-05	0.36115	0.356	0.288	0.592998
Braf	Braf	0.0263533	0.360198	0.136	0.112	1
Lyn	Lyn	0.0207071	0.360073	0.158	0.133	1
Mink1	Mink1	0.00024151	0.358932	0.157	0.11	1
Acer2	Acer2	0.000267769	0.358851	0.257	0.203	1
Pcm1	Pcm1	0.000204714	0.358702	0.331	0.283	1
Kmt2d	Kmt2d	0.000639679	0.358505	0.224	0.177	1
Zc3h11a	Zc3h11a	0.000182845	0.35837	0.305	0.252	1
Wdr7	Wdr7	0.0181339	0.357401	0.154	0.128	1
Stag2	Stag2	0.000260079	0.357234	0.219	0.17	1
Wrn	Wrn	0.00569943	0.357124	0.177	0.144	1
Klhl3	Klhl3	0.00239699	0.35712	0.107	0.075	1
Rasgrp2	Rasgrp2	0.00497552	0.357042	0.133	0.101	1
Ercc6l2	Ercc6l2	0.000354574	0.356509	0.256	0.205	1
Plekha5	Plekha5	0.000426975	0.356358	0.345	0.302	1
Ddc	Ddc	0.00525212	0.356314	0.105	0.076	1
Wdr20	Wdr20	0.028944	0.356237	0.105	0.083	1
Tpk1	Tpk1	0.00636262	0.356135	0.169	0.137	1
Mysm1	Mysm1	0.00152739	0.355942	0.156	0.117	1
Tbl1xr1	Tbl1xr1	0.000959665	0.355223	0.202	0.158	1
Rfx7	Rfx7	0.00170254	0.354948	0.104	0.071	1
Cables1	Cables1	0.00451057	0.354634	0.127	0.097	1
Chchd3	Chchd3	0.00142598	0.354257	0.258	0.215	1
Sp140	Sp140	0.00121517	0.353743	0.125	0.089	1
Ddx46	Ddx46	0.00271722	0.353422	0.196	0.156	1
Rbbp8	Rbbp8	0.00463205	0.353151	0.112	0.082	1
Atrnl1	Atrnl1	0.00710059	0.352911	0.21	0.178	1
Zzz3	Zzz3	0.00392582	0.352548	0.139	0.106	1
Rabep1	Rabep1	0.0322213	0.352308	0.181	0.157	1
Kif26b	Kif26b	0.0041138	0.351389	0.153	0.118	1
Slc34a1	Slc34a1	0.748657	0.351361	0.437	0.495	1
Gbe1	Gbe1	0.000428373	0.351092	0.101	0.064	1
Mkln1	Mkln1	0.00390134	0.351089	0.264	0.23	1
Galnt10	Galnt10	0.00464385	0.350915	0.141	0.108	1
Epb41l5	Epb41l5	0.00317057	0.35019	0.168	0.131	1
Git2	Git2	0.0061026	0.350064	0.139	0.108	1
Ppm1b	Ppm1b	0.00974119	0.349765	0.177	0.145	1
Ttc7b	Ttc7b	0.000840728	0.349155	0.101	0.066	1
Rbbp6	Rbbp6	0.00030831	0.348411	0.224	0.172	1
Zmym2	Zmym2	0.000945577	0.348305	0.13	0.092	1
Msi2	Msi2	5.828e-06	0.348278	0.463	0.389	0.148025
AABR07001519.1	AABR07001519.1	0.00879046	0.347974	0.138	0.108	1
Dock1	Dock1	8.48022e-05	0.347559	0.336	0.283	1
Pik3r3	Pik3r3	0.0747974	0.347442	0.168	0.15	1
Ptpn13	Ptpn13	0.000994091	0.347285	0.325	0.28	1
Ankrd44	Ankrd44	9.85066e-05	0.347229	0.257	0.2	1
Srsf1	Srsf1	0.0040221	0.346783	0.128	0.095	1
Ttc14	Ttc14	0.000387193	0.346723	0.126	0.085	1
Itsn1	Itsn1	0.00759087	0.346557	0.126	0.097	1
Sox5	Sox5	0.00457663	0.34587	0.231	0.194	1
Lrp6	Lrp6	0.000130444	0.345795	0.315	0.26	1
Ppm1h	Ppm1h	0.000115822	0.345264	0.24	0.181	1
Bmp6	Bmp6	0.00120224	0.345011	0.205	0.159	1
Snrnp70	Snrnp70	2.84287e-05	0.34499	0.416	0.356	0.722062
Mctp1	Mctp1	0.0219322	0.34425	0.107	0.082	1
Nckap1	Nckap1	0.000647538	0.344058	0.246	0.2	1
Snx2	Snx2	0.0237849	0.344051	0.178	0.152	1
Dlg1	Dlg1	0.00127296	0.343913	0.253	0.207	1
Snrnp48	Snrnp48	0.00190495	0.343848	0.146	0.108	1
Mef2a	Mef2a	0.000230646	0.343682	0.266	0.212	1
Marchf6	Marchf6	0.0346031	0.34351	0.146	0.123	1
Rimbp2	Rimbp2	0.00900644	0.343377	0.203	0.17	1
Wsb1	Wsb1	0.00568255	0.34194	0.214	0.181	1
Hoxb4	Hoxb4	0.00566393	0.34191	0.128	0.097	1
Clybl	Clybl	0.00597656	0.341681	0.153	0.12	1
Fcho2	Fcho2	0.000338997	0.34136	0.288	0.235	1
Lrig2	Lrig2	0.0131998	0.340957	0.105	0.079	1
Aftph	Aftph	0.00653658	0.340573	0.11	0.081	1
Pnn	Pnn	0.0188199	0.340487	0.195	0.168	1
Rptor	Rptor	0.000297712	0.340248	0.174	0.127	1
Ski	Ski	0.00556251	0.339773	0.206	0.17	1
Rere	Rere	1.97869e-08	0.339567	0.53	0.434	0.000502568
Traf3ip2	Traf3ip2	0.00180333	0.339432	0.101	0.069	1
Snx24	Snx24	0.000854496	0.338942	0.255	0.211	1
Zmym6	Zmym6	0.000809806	0.338781	0.105	0.069	1
Ep300	Ep300	0.000151092	0.338492	0.15	0.104	1
Strn3	Strn3	0.000254858	0.338363	0.338	0.29	1
Kat6b	Kat6b	0.00195645	0.338323	0.212	0.17	1
Paxbp1	Paxbp1	0.000834863	0.338022	0.133	0.094	1
Mipol1	Mipol1	0.0015026	0.338007	0.146	0.108	1
ST7	ST7	0.0176777	0.337899	0.151	0.125	1
Lima1	Lima1	2.13407e-05	0.337222	0.34	0.277	0.542033
Hipk2	Hipk2	0.0136244	0.336891	0.25	0.219	1
St7l	St7l	0.00335604	0.336874	0.136	0.102	1
Gatad2b	Gatad2b	0.00381108	0.335547	0.198	0.163	1
Trabd2b	Trabd2b	7.36453e-05	0.335462	0.346	0.282	1
Atf2	Atf2	0.0162347	0.335396	0.138	0.112	1
Thrap3	Thrap3	0.0202599	0.334852	0.212	0.185	1
Ift74	Ift74	0.0137068	0.33467	0.1	0.075	1
Xylb	Xylb	0.0481883	0.334521	0.168	0.146	1
Trip11	Trip11	0.0255469	0.334403	0.214	0.19	1
Errfi1	Errfi1	0.000992866	0.334362	0.412	0.375	1
Dhx15	Dhx15	0.00945293	0.334163	0.136	0.106	1
Gab1	Gab1	0.00398104	0.333651	0.224	0.187	1
Tcaim	Tcaim	0.0182717	0.333206	0.112	0.086	1
Sfi1	Sfi1	0.0155662	0.333109	0.116	0.09	1
Frk	Frk	0.00838704	0.332825	0.118	0.09	1
AABR07037451.2	AABR07037451.2	0.051676	0.332754	0.106	0.087	1
Nrg1	Nrg1	0.0484588	0.33261	0.135	0.113	1
Pi4ka	Pi4ka	0.00143456	0.332572	0.124	0.087	1
Spidr	Spidr	0.131077	0.332132	0.104	0.091	1
Dpyd	Dpyd	0.000405633	0.331847	0.345	0.296	1
Shank2	Shank2	8.25696e-06	0.331716	0.139	0.084	0.209718
As3mt	As3mt	0.00458988	0.331574	0.115	0.084	1
Herc1	Herc1	0.000704281	0.331513	0.283	0.237	1
Clmn	Clmn	0.00783002	0.331464	0.182	0.15	1
Pds5b	Pds5b	0.000677306	0.331149	0.158	0.115	1
Dgkh	Dgkh	0.00407436	0.331086	0.145	0.111	1
Gsta6	Gsta6	0.00286343	0.331045	0.11	0.078	1
Ccnt2	Ccnt2	0.0430757	0.330761	0.163	0.141	1
Gdi1	Gdi1	0.0102964	0.330742	0.127	0.098	1
Kmt5b	Kmt5b	0.0380029	0.330303	0.177	0.156	1
Phf12	Phf12	0.0103876	0.329796	0.115	0.089	1
Sgk1	Sgk1	0.00845969	0.329678	0.135	0.104	1
Sfpq	Sfpq	0.0036713	0.329537	0.222	0.185	1
Rapgef1	Rapgef1	0.0010408	0.329394	0.148	0.107	1
Rxra	Rxra	8.49457e-05	0.329045	0.104	0.062	1
Frem1	Frem1	7.50847e-05	0.328628	0.244	0.186	1
Rb1	Rb1	0.00644918	0.328526	0.21	0.176	1
Gtf3c2	Gtf3c2	0.0272774	0.327731	0.114	0.091	1
Cnot2	Cnot2	0.00551359	0.32766	0.125	0.094	1
Tdrd3	Tdrd3	0.00507796	0.327337	0.128	0.096	1
Pkp4	Pkp4	0.0135642	0.327014	0.256	0.228	1
Sh3kbp1	Sh3kbp1	0.00141845	0.326956	0.11	0.075	1
Adamts14	Adamts14	0.00058673	0.325479	0.101	0.064	1
Kdm5d	Kdm5d	0.00413636	0.325083	0.113	0.082	1
Dido1	Dido1	0.00364269	0.324354	0.158	0.121	1
Fchsd2	Fchsd2	0.00160646	0.324072	0.276	0.232	1
U2surp	U2surp	0.000577168	0.32363	0.219	0.17	1
Mindy3	Mindy3	0.0089687	0.32342	0.126	0.097	1
Wac	Wac	0.0090945	0.323076	0.237	0.205	1
Baz1b	Baz1b	0.0415576	0.322977	0.238	0.218	1
Ptar1	Ptar1	0.00858441	0.322957	0.108	0.08	1
Brd4	Brd4	0.00237718	0.322892	0.276	0.235	1
Peli1	Peli1	0.0112623	0.322692	0.128	0.101	1
Agap1	Agap1	3.89875e-05	0.322374	0.397	0.334	0.990244
Lonp2	Lonp2	0.00298156	0.322118	0.231	0.192	1
Scaf8	Scaf8	0.010601	0.322029	0.166	0.134	1
Pan3	Pan3	0.00158859	0.321996	0.253	0.209	1
Dync2h1	Dync2h1	0.00579034	0.32174	0.103	0.074	1
Rbms1	Rbms1	2.27052e-07	0.321636	0.492	0.404	0.0057669
Arhgef3	Arhgef3	0.00832542	0.321458	0.149	0.118	1
AABR07007032.1	AABR07007032.1	0.00643107	0.321178	0.213	0.178	1
Ndel1	Ndel1	0.00175738	0.319978	0.172	0.131	1
Mga	Mga	0.0006557	0.319699	0.193	0.147	1
Tcerg1	Tcerg1	0.00842086	0.319434	0.185	0.152	1
Mtmr3	Mtmr3	0.00309786	0.319053	0.224	0.186	1
Setbp1	Setbp1	0.000983626	0.318102	0.317	0.267	1
Fndc3a	Fndc3a	0.00652765	0.318038	0.262	0.228	1
Fam117b	Fam117b	0.00103322	0.317588	0.155	0.114	1
Atp9b	Atp9b	0.00428133	0.316491	0.186	0.15	1
Tmcc3	Tmcc3	0.00013447	0.316389	0.123	0.079	1
Hnrnpd	Hnrnpd	0.00667454	0.315957	0.128	0.097	1
Zfr	Zfr	0.00815696	0.315789	0.252	0.219	1
Ip6k2	Ip6k2	0.0108416	0.315742	0.136	0.108	1
Fam214a	Fam214a	0.0024209	0.315636	0.171	0.132	1
Cdk19	Cdk19	0.0867148	0.315323	0.146	0.128	1
Mprip	Mprip	0.0015524	0.315201	0.271	0.224	1
Pias2	Pias2	0.00669778	0.315167	0.113	0.084	1
Itpkb	Itpkb	0.00438415	0.314912	0.137	0.103	1
Mmd	Mmd	0.0140449	0.31465	0.141	0.113	1
Exoc6b	Exoc6b	0.0105877	0.314453	0.27	0.242	1
Adam12	Adam12	0.00978118	0.314289	0.212	0.178	1
Cnot4	Cnot4	0.0113621	0.31372	0.191	0.161	1
Fli1	Fli1	0.00507195	0.313679	0.24	0.2	1
Fbln5	Fbln5	3.35713e-05	0.312858	0.428	0.362	0.852677
Iqsec2	Iqsec2	0.00253488	0.312688	0.103	0.071	1
Carmil1	Carmil1	0.00172572	0.312344	0.223	0.178	1
Adamts9	Adamts9	0.00379437	0.312338	0.251	0.212	1
Specc1	Specc1	0.0432614	0.312058	0.101	0.081	1
Sltm	Sltm	0.00173696	0.311605	0.208	0.165	1
Chst15	Chst15	0.000771893	0.311402	0.201	0.156	1
Eif4ebp3	Eif4ebp3	0.00396523	0.310863	0.283	0.248	1
Hacl1	Hacl1	0.0145035	0.310671	0.1	0.075	1
Pwwp2a	Pwwp2a	0.0294404	0.310369	0.135	0.112	1
Hbb	Hbb	0.0343062	0.31034	0.101	0.08	1
Arid1b	Arid1b	4.31202e-05	0.310171	0.43	0.363	1
Mcam	Mcam	0.0182361	0.309961	0.141	0.112	1
Patj	Patj	0.00264827	0.309227	0.199	0.159	1
Mapt	Mapt	0.000570926	0.308839	0.314	0.262	1
Ppfibp1	Ppfibp1	0.0353075	0.308609	0.213	0.189	1
Eea1	Eea1	0.0145321	0.307836	0.2	0.17	1
Mcu	Mcu	0.00234941	0.307704	0.165	0.126	1
Ankle2	Ankle2	0.015061	0.307643	0.125	0.098	1
Upf3b	Upf3b	0.00108717	0.307641	0.136	0.097	1
Glis3	Glis3	1.23997e-06	0.307594	0.459	0.381	0.0314941
Kansl1	Kansl1	0.026331	0.307241	0.255	0.231	1
Fhod3	Fhod3	0.000863276	0.307139	0.227	0.18	1
Epb41l2	Epb41l2	0.0952938	0.306961	0.142	0.125	1
Srsf6	Srsf6	0.00190629	0.306776	0.161	0.123	1
Sipa1l2	Sipa1l2	0.00417965	0.306614	0.108	0.077	1
Pdss2	Pdss2	0.135896	0.306602	0.12	0.106	1
Qser1	Qser1	0.0111415	0.306167	0.141	0.112	1
Sf1	Sf1	0.114318	0.305696	0.116	0.101	1
Swt1	Swt1	0.0199751	0.305623	0.143	0.115	1
Ust5r	Ust5r	0.0477128	0.305442	0.103	0.083	1
Mapk8	Mapk8	0.0138681	0.305387	0.102	0.077	1
Ebf1	Ebf1	2.87436e-07	0.305253	0.555	0.456	0.00730058
Frmd6	Frmd6	0.0188359	0.304975	0.177	0.15	1
Lrif1	Lrif1	0.00966947	0.304822	0.105	0.078	1
Nat8f5	Nat8f5	0.0383179	0.30429	0.16	0.137	1
Fhl2	Fhl2	0.014931	0.30422	0.302	0.273	1
Ssbp2	Ssbp2	0.000730153	0.303992	0.307	0.262	1
Pde8a	Pde8a	0.00926699	0.303904	0.179	0.148	1
Tgfbr3	Tgfbr3	0.0126612	0.303527	0.273	0.243	1
Nipal2	Nipal2	0.0490014	0.302954	0.112	0.091	1
Spop	Spop	0.0280424	0.30294	0.222	0.196	1
Spire1	Spire1	0.00860152	0.302825	0.158	0.126	1
Nipbl	Nipbl	0.00586538	0.302821	0.287	0.25	1
Luc7l	Luc7l	0.0244994	0.302789	0.184	0.157	1
Pax8	Pax8	0.261077	0.302312	0.134	0.124	1
Wwc2	Wwc2	0.00128102	0.302193	0.274	0.226	1
Ube4b	Ube4b	0.0932949	0.302093	0.18	0.164	1
Smc5	Smc5	0.0632269	0.301659	0.126	0.107	1
Zfp292	Zfp292	0.0143384	0.301658	0.181	0.152	1
Ash1l	Ash1l	0.000694509	0.301634	0.425	0.38	1
Snx6	Snx6	0.00738332	0.300931	0.156	0.123	1
Pkd1	Pkd1	0.00774368	0.300852	0.151	0.119	1
Sec24b	Sec24b	0.0390755	0.300756	0.11	0.09	1
Exoc6	Exoc6	0.0577312	0.300538	0.16	0.139	1
Slc1a1	Slc1a1	0.0752387	0.300475	0.141	0.121	1
Setx	Setx	0.00775218	0.300456	0.17	0.137	1
Pdzd2	Pdzd2	0.00689859	0.300071	0.211	0.177	1
Phactr2	Phactr2	0.00262836	0.299913	0.236	0.195	1
LOC100909712	LOC100909712	0.00513943	0.299328	0.179	0.144	1
AABR07066522.1	AABR07066522.1	0.0364602	0.299216	0.152	0.129	1
Ncor1	Ncor1	0.000451288	0.299162	0.393	0.347	1
Slc12a1	Slc12a1	0.000236051	0.298957	0.278	0.225	1
Ust	Ust	0.00356928	0.298718	0.245	0.203	1
Ralgapa1	Ralgapa1	0.00101662	0.29854	0.26	0.213	1
Fam222b	Fam222b	0.00333791	0.298213	0.12	0.087	1
Spata5	Spata5	0.0304692	0.297943	0.136	0.111	1
Cpsf7	Cpsf7	0.00510182	0.29777	0.12	0.089	1
Cdk12	Cdk12	0.00992359	0.297742	0.239	0.207	1
Rcan2	Rcan2	0.0465592	0.297507	0.202	0.173	1
Fars2	Fars2	0.0171758	0.297447	0.191	0.16	1
Tcf7l2	Tcf7l2	0.00890749	0.297384	0.223	0.19	1
Asph	Asph	0.0397648	0.297147	0.149	0.126	1
Usp24	Usp24	0.00562597	0.296704	0.27	0.233	1
Chn2	Chn2	0.0197467	0.296462	0.189	0.163	1
Bcl2l1	Bcl2l1	0.0143675	0.296452	0.165	0.134	1
Fermt2	Fermt2	0.00124773	0.296211	0.312	0.267	1
Glcci1	Glcci1	0.0106642	0.296185	0.218	0.187	1
Ubr3	Ubr3	0.00945381	0.296063	0.271	0.24	1
Hsd11b2	Hsd11b2	0.00045041	0.29579	0.164	0.118	1
Wdpcp	Wdpcp	0.00988966	0.295642	0.145	0.114	1
Tacc2	Tacc2	0.034433	0.295557	0.249	0.227	1
Phf21a	Phf21a	0.0117834	0.29525	0.263	0.232	1
Phkb	Phkb	0.00662032	0.295179	0.196	0.162	1
Deptor	Deptor	0.0566588	0.295169	0.123	0.103	1
Prkca	Prkca	0.00280604	0.294999	0.276	0.234	1
Zfx	Zfx	0.0159548	0.294215	0.116	0.09	1
Cwf19l2	Cwf19l2	0.0201182	0.294108	0.153	0.125	1
Dock4	Dock4	0.0180435	0.293906	0.104	0.079	1
Stk3	Stk3	0.0242555	0.293734	0.269	0.24	1
AABR07059663.1	AABR07059663.1	0.00512573	0.293554	0.129	0.096	1
Maml2	Maml2	1.63346e-07	0.293262	0.521	0.418	0.00414884
Pou2f1	Pou2f1	0.0101987	0.293169	0.158	0.127	1
RGD1307100	RGD1307100	0.00229457	0.293162	0.295	0.255	1
Map4	Map4	0.0041623	0.292825	0.248	0.208	1
Tmem204	Tmem204	0.000700689	0.292357	0.115	0.078	1
Fbxw4	Fbxw4	0.0502566	0.292276	0.108	0.089	1
Ssh2	Ssh2	0.0562983	0.29205	0.151	0.131	1
Rapgef2	Rapgef2	0.0127595	0.292012	0.287	0.257	1
Plekhg2	Plekhg2	0.0135816	0.291873	0.171	0.141	1
Aff1	Aff1	0.004118	0.291533	0.235	0.196	1
Slfn5	Slfn5	0.00227277	0.290709	0.278	0.236	1
Rnf213	Rnf213	0.0490675	0.290675	0.109	0.089	1
Sat1	Sat1	0.0549486	0.290402	0.207	0.185	1
Gucy1b1	Gucy1b1	0.00277634	0.290399	0.139	0.103	1
C1qtnf7	C1qtnf7	0.00550765	0.290263	0.217	0.178	1
Yes1	Yes1	0.0137782	0.289975	0.129	0.101	1
Scaf4	Scaf4	0.00968021	0.289828	0.148	0.117	1
Stim2	Stim2	0.0227335	0.289797	0.132	0.106	1
Fryl	Fryl	0.000213523	0.289785	0.178	0.127	1
Atg10	Atg10	0.0336675	0.289763	0.143	0.119	1
Dop1a	Dop1a	0.00872203	0.289619	0.135	0.104	1
Iqgap2	Iqgap2	0.0694075	0.289607	0.189	0.17	1
Kdm4c	Kdm4c	0.0413088	0.289447	0.169	0.147	1
Msantd2	Msantd2	0.0134129	0.289346	0.119	0.092	1
Epc2	Epc2	0.0367584	0.288255	0.135	0.112	1
Adk	Adk	0.00528195	0.288194	0.279	0.241	1
Zmat4	Zmat4	0.0233486	0.287733	0.108	0.084	1
Snx29	Snx29	9.77911e-05	0.286878	0.502	0.449	1
Cep350	Cep350	0.00597392	0.286257	0.205	0.169	1
Nfix	Nfix	0.0215982	0.286101	0.177	0.15	1
Pacs1	Pacs1	0.0248358	0.286085	0.155	0.129	1
Tmem135	Tmem135	0.0196176	0.285507	0.181	0.152	1
Strbp	Strbp	0.0134204	0.285441	0.115	0.088	1
Ankrd17	Ankrd17	0.0206286	0.285417	0.271	0.246	1
Rif1	Rif1	0.0842481	0.285234	0.1	0.083	1
Nr1h4	Nr1h4	0.0171109	0.285196	0.157	0.129	1
Mecp2	Mecp2	0.0119428	0.284741	0.108	0.081	1
Gpatch2	Gpatch2	0.0128323	0.284562	0.153	0.123	1
Tasor	Tasor	0.0312473	0.284399	0.142	0.117	1
Ubr1	Ubr1	0.0142257	0.28436	0.181	0.15	1
Crppa	Crppa	0.0035535	0.2843	0.101	0.071	1
Ppp2r5e	Ppp2r5e	0.0279032	0.284117	0.181	0.155	1
Asxl1	Asxl1	0.091511	0.283823	0.169	0.152	1
Ccar1	Ccar1	0.0202359	0.283822	0.158	0.13	1
Setd2	Setd2	0.0086558	0.28379	0.239	0.204	1
Pxn	Pxn	0.0344282	0.283647	0.141	0.119	1
Fgd6	Fgd6	0.0130613	0.283632	0.134	0.105	1
Atxn2	Atxn2	0.0839991	0.283331	0.181	0.163	1
Cul1	Cul1	0.0583706	0.283288	0.154	0.133	1
Scly	Scly	0.000325133	0.283233	0.21	0.157	1
Plekhg1	Plekhg1	0.0915386	0.282932	0.11	0.093	1
Prdm2	Prdm2	0.00750594	0.282017	0.164	0.131	1
Cop1	Cop1	0.0295454	0.281001	0.181	0.155	1
Mpdz	Mpdz	0.0881494	0.280331	0.155	0.138	1
Tnrc6b	Tnrc6b	0.0109659	0.280321	0.408	0.388	1
Atp6v0a1	Atp6v0a1	0.0122935	0.280274	0.171	0.139	1
Tcf25	Tcf25	0.00893049	0.28005	0.342	0.318	1
Usp54	Usp54	0.0494953	0.279782	0.102	0.082	1
Sorbs2	Sorbs2	5.99066e-05	0.279571	0.309	0.24	1
Zhx2	Zhx2	0.127417	0.2792	0.203	0.188	1
Rsu1	Rsu1	0.0134215	0.279101	0.256	0.226	1
Ssbp3	Ssbp3	0.0285374	0.278578	0.181	0.155	1
R3hdm1	R3hdm1	0.0302038	0.27849	0.191	0.165	1
Zbtb46	Zbtb46	0.00723831	0.278363	0.15	0.118	1
Rps6ka3	Rps6ka3	0.173368	0.278251	0.194	0.184	1
Xpr1	Xpr1	0.0108126	0.278082	0.119	0.09	1
Itpr1	Itpr1	4.72659e-06	0.277961	0.596	0.533	0.120051
Eps8	Eps8	0.00354171	0.277531	0.31	0.267	1
Rapgef4	Rapgef4	0.9263	0.276872	0.114	0.115	1
Adamtsl4	Adamtsl4	0.005525	0.276651	0.138	0.105	1
Parg	Parg	0.0780603	0.276049	0.149	0.13	1
Kdm3b	Kdm3b	0.00808121	0.276013	0.165	0.131	1
Pias1	Pias1	0.0229205	0.275972	0.147	0.12	1
Large1	Large1	0.0761997	0.275831	0.16	0.141	1
Togaram1	Togaram1	0.0861691	0.275622	0.128	0.11	1
AABR07025295.1	AABR07025295.1	0.00360425	0.275491	0.29	0.247	1
Eri3	Eri3	0.194042	0.275471	0.189	0.181	1
Epc1	Epc1	0.0373731	0.275316	0.2	0.177	1
Irs1	Irs1	0.0165483	0.275156	0.113	0.086	1
Ube2g1	Ube2g1	0.0906126	0.27487	0.179	0.161	1
Csrp1	Csrp1	0.00105713	0.274847	0.364	0.317	1
Tacc1	Tacc1	0.00831973	0.274306	0.252	0.218	1
Gbf1	Gbf1	0.0400886	0.273948	0.281	0.258	1
Pum1	Pum1	0.0655227	0.273704	0.202	0.182	1
Nsmce2	Nsmce2	0.0267647	0.273457	0.217	0.189	1
Smtn	Smtn	0.00851118	0.272768	0.139	0.106	1
Cdkal1	Cdkal1	0.0222911	0.272742	0.201	0.173	1
Tet3	Tet3	0.0628929	0.272145	0.125	0.106	1
Gcc2	Gcc2	0.0243557	0.272057	0.136	0.11	1
Zfp148	Zfp148	0.0264641	0.271273	0.167	0.14	1
Snx14	Snx14	0.0169657	0.271246	0.106	0.081	1
Dock7	Dock7	0.0212263	0.271237	0.193	0.166	1
Ppara	Ppara	0.0499384	0.271212	0.155	0.133	1
Nsmaf	Nsmaf	0.0250075	0.271173	0.11	0.086	1
Cpq	Cpq	0.010413	0.2709	0.502	0.491	1
Gulp1	Gulp1	0.0172558	0.270864	0.163	0.134	1
Eda	Eda	0.0821587	0.270817	0.134	0.114	1
Tut7	Tut7	0.000824215	0.270205	0.165	0.12	1
Kmt2a	Kmt2a	0.0213671	0.270194	0.21	0.181	1
Rock1	Rock1	0.0237157	0.270077	0.333	0.31	1
Dlc1	Dlc1	0.00305635	0.269575	0.315	0.273	1
Tln2	Tln2	0.0306707	0.269519	0.141	0.116	1
Pth1r	Pth1r	0.0641228	0.269434	0.246	0.226	1
Rasa2	Rasa2	0.0477887	0.269408	0.189	0.164	1
Cdk17	Cdk17	0.03184	0.269059	0.134	0.11	1
Klf12	Klf12	0.0225813	0.268748	0.282	0.257	1
Kat6a	Kat6a	0.0532717	0.268305	0.168	0.146	1
Nf1	Nf1	0.00617495	0.268179	0.314	0.277	1
Sppl3	Sppl3	0.0631562	0.268109	0.184	0.163	1
Rngtt	Rngtt	0.045312	0.26802	0.16	0.137	1
Clip1	Clip1	0.0732467	0.267539	0.175	0.155	1
Nck2	Nck2	0.0123434	0.267483	0.117	0.09	1
Adamts12	Adamts12	0.0122288	0.266926	0.195	0.164	1
Jarid2	Jarid2	0.0049051	0.266468	0.203	0.165	1
Rsf1	Rsf1	0.0104777	0.26618	0.2	0.167	1
Xpo7	Xpo7	0.026857	0.265568	0.157	0.13	1
Pikfyve	Pikfyve	0.162197	0.265415	0.159	0.145	1
Psd3	Psd3	0.00183873	0.265388	0.278	0.233	1
Dym	Dym	0.0176565	0.265387	0.139	0.111	1
Mpp5	Mpp5	0.0125849	0.265217	0.209	0.174	1
Tle4	Tle4	0.0865105	0.264894	0.148	0.128	1
Ralgapb	Ralgapb	0.0100139	0.264886	0.133	0.102	1
Arhgap29	Arhgap29	0.0610482	0.264448	0.148	0.127	1
Zmym4	Zmym4	0.0573064	0.264421	0.205	0.185	1
Rps6kc1	Rps6kc1	0.0247467	0.264138	0.131	0.106	1
Pcmtd1	Pcmtd1	0.0258992	0.263502	0.215	0.186	1
Xdh	Xdh	0.0423082	0.263271	0.223	0.199	1
Wdr70	Wdr70	0.020009	0.262946	0.143	0.115	1
Ube3a	Ube3a	0.0074827	0.262371	0.221	0.185	1
Usp48	Usp48	0.062904	0.262228	0.136	0.115	1
Slc43a2	Slc43a2	0.0290264	0.262093	0.11	0.088	1
Med13l	Med13l	0.00973872	0.261694	0.285	0.249	1
Ar	Ar	0.0641037	0.261444	0.127	0.107	1
Stat5b	Stat5b	0.0214116	0.261392	0.141	0.115	1
Zfp280d	Zfp280d	0.0415408	0.261342	0.135	0.112	1
Arhgap28	Arhgap28	0.0263345	0.260737	0.114	0.09	1
Tfdp2	Tfdp2	0.0746877	0.260027	0.109	0.091	1
Mapkap1	Mapkap1	0.0493331	0.259956	0.164	0.14	1
Trip12	Trip12	0.0452367	0.2597	0.333	0.317	1
Slco2b1	Slco2b1	0.000887083	0.258732	0.246	0.193	1
Dhx36	Dhx36	0.0139967	0.258609	0.234	0.203	1
Sgip1	Sgip1	0.0297585	0.258121	0.101	0.078	1
Lsm14a	Lsm14a	0.0452718	0.257925	0.136	0.114	1
Cyfip2	Cyfip2	0.015876	0.257871	0.134	0.104	1
Tmcc1	Tmcc1	0.0556752	0.257864	0.19	0.168	1
Snta1	Snta1	0.0597121	0.257509	0.138	0.116	1
Cdk14	Cdk14	1.74887e-05	0.257198	0.396	0.328	0.444196
Sipa1l3	Sipa1l3	0.0119792	0.256536	0.168	0.135	1
Fam193b	Fam193b	0.027718	0.25653	0.158	0.132	1
Plcl2	Plcl2	0.0481735	0.256478	0.117	0.096	1
Acsm2	Acsm2	0.0129072	0.256361	0.323	0.292	1
Senp6	Senp6	0.05241	0.256037	0.262	0.242	1
Ipo11	Ipo11	0.0297762	0.255979	0.108	0.085	1
Tmem131	Tmem131	0.0876187	0.255784	0.158	0.139	1
Pkig	Pkig	0.0164186	0.255439	0.188	0.155	1
Pcca	Pcca	0.0606627	0.255241	0.158	0.137	1
Sf3b1	Sf3b1	0.0143786	0.254582	0.244	0.212	1
Sgms1	Sgms1	0.0115679	0.254579	0.274	0.239	1
Crim1	Crim1	0.000627816	0.254573	0.328	0.275	1
Srsf4	Srsf4	0.0210607	0.254291	0.158	0.13	1
Phlpp1	Phlpp1	0.0889639	0.253927	0.16	0.142	1
Mark3	Mark3	0.0445835	0.253608	0.219	0.196	1
Add1	Add1	0.0642645	0.253242	0.236	0.215	1
Arhgap21	Arhgap21	0.0622343	0.252806	0.134	0.114	1
Ldb2	Ldb2	1.03835e-05	0.252688	0.378	0.296	0.26373
Sntb2	Sntb2	0.17058	0.252594	0.193	0.181	1
Dmtf1	Dmtf1	0.0372726	0.2524	0.122	0.099	1
Zfp532	Zfp532	0.0113281	0.251161	0.143	0.112	1
Npepps	Npepps	0.158575	0.250837	0.184	0.17	1
Naa15	Naa15	0.0551561	0.250624	0.151	0.129	1
Ubr2	Ubr2	0.0272285	0.250605	0.243	0.214	1
Sptbn1	Sptbn1	7.25201e-06	0.250371	0.64	0.573	0.184194
Dcaf11	Dcaf11	0.0980052	0.250232	0.107	0.09	1
Bbs9	Bbs9	0.0477981	0.250135	0.13	0.108	1
Zbtb16	Zbtb16	0.000218972	0.249975	0.33	0.269	1
Armc8	Armc8	0.0802125	0.249787	0.109	0.091	1
Nsd1	Nsd1	0.000904567	0.249779	0.356	0.308	1
Nsd3	Nsd3	0.0307957	0.249422	0.276	0.25	1
Orc2	Orc2	0.026111	0.249079	0.103	0.08	1
Ptprm	Ptprm	0.0702144	0.248835	0.273	0.25	1
Becn1	Becn1	0.129188	0.248422	0.101	0.086	1
Tent4b	Tent4b	0.104571	0.24818	0.123	0.106	1
Vps54	Vps54	0.011201	0.247955	0.146	0.116	1
Nbas	Nbas	0.0473473	0.247925	0.127	0.105	1
Cacna1a	Cacna1a	0.0149321	0.247628	0.134	0.106	1
Ccdc50	Ccdc50	0.0297805	0.247445	0.139	0.114	1
Irak2	Irak2	0.109402	0.247296	0.122	0.105	1
Tnrc18	Tnrc18	0.042371	0.24708	0.217	0.192	1
Slc5a12	Slc5a12	0.026616	0.24666	0.177	0.148	1
Akap8l	Akap8l	0.0136612	0.246078	0.147	0.116	1
AC105531.1	AC105531.1	0.0601516	0.246023	0.136	0.115	1
Golga1	Golga1	0.0390741	0.245832	0.105	0.083	1
Mycbp2	Mycbp2	0.0493529	0.245774	0.211	0.188	1
LOC103693780	LOC103693780	0.170579	0.245498	0.153	0.139	1
Ttc28	Ttc28	0.0174284	0.245452	0.269	0.238	1
RGD1309748	RGD1309748	0.0553263	0.245342	0.15	0.128	1
Usp9x	Usp9x	0.0408922	0.244823	0.309	0.283	1
Slc8b1	Slc8b1	0.0132948	0.244532	0.121	0.093	1
Clasp1	Clasp1	0.197236	0.244493	0.129	0.117	1
Tbc1d1	Tbc1d1	0.0980508	0.244408	0.259	0.24	1
Sh3rf1	Sh3rf1	0.00825528	0.244374	0.369	0.334	1
Atp8b1	Atp8b1	0.137916	0.244286	0.11	0.096	1
Ahnak	Ahnak	0.00269098	0.244267	0.339	0.293	1
Xkr4	Xkr4	0.03291	0.244195	0.105	0.082	1
Pdgfc	Pdgfc	0.171098	0.243984	0.125	0.112	1
Ddi2	Ddi2	0.171058	0.243094	0.142	0.128	1
Ilkap	Ilkap	0.143623	0.242382	0.108	0.093	1
Lpp	Lpp	0.000631316	0.242242	0.422	0.372	1
Ankrd28	Ankrd28	0.0146923	0.242146	0.123	0.096	1
Pdgfrb	Pdgfrb	0.00138936	0.242064	0.359	0.311	1
Babam2	Babam2	0.0248664	0.241779	0.26	0.231	1
Med15	Med15	0.0115792	0.241524	0.21	0.175	1
S100pbp	S100pbp	0.147519	0.241265	0.115	0.101	1
AC095390.2	AC095390.2	0.0288359	0.241173	0.178	0.151	1
Ahi1	Ahi1	0.0329901	0.241151	0.11	0.087	1
Rbpms	Rbpms	2.20991e-06	0.241063	0.601	0.523	0.0561294
Bcam	Bcam	0.0144465	0.240804	0.101	0.075	1
Trak2	Trak2	0.245011	0.240582	0.171	0.163	1
Ubn2	Ubn2	0.0818654	0.24053	0.188	0.169	1
Ncor2	Ncor2	0.0637705	0.240525	0.204	0.182	1
Zzef1	Zzef1	0.0399673	0.24025	0.169	0.145	1
Mbtd1	Mbtd1	0.101547	0.240061	0.105	0.09	1
Ano6	Ano6	0.0417725	0.23996	0.3	0.278	1
Mrps28	Mrps28	0.0692978	0.239702	0.141	0.119	1
Dennd4c	Dennd4c	0.150531	0.239481	0.158	0.142	1
Smarcad1	Smarcad1	0.0752766	0.239056	0.11	0.091	1
Ptpn12	Ptpn12	0.0149313	0.23905	0.16	0.129	1
Bod1l1	Bod1l1	0.0240479	0.238927	0.158	0.13	1
Phtf2	Phtf2	0.00557116	0.23879	0.11	0.079	1
Fer	Fer	0.0431718	0.238516	0.17	0.145	1
Esco1	Esco1	0.0394028	0.237758	0.133	0.109	1
Add3	Add3	0.0196486	0.237734	0.307	0.277	1
Cdkl1	Cdkl1	0.0722022	0.237522	0.18	0.159	1
Glyat	Glyat	0.0211938	0.237516	0.345	0.313	1
Camta1	Camta1	0.0294945	0.237082	0.195	0.169	1
Hlcs	Hlcs	0.0235463	0.237036	0.115	0.09	1
Mtx2	Mtx2	0.0524616	0.236985	0.12	0.098	1
Dlg2	Dlg2	0.000153614	0.236856	0.257	0.192	1
Sos1	Sos1	0.434912	0.236555	0.102	0.096	1
Nr1d2	Nr1d2	0.119945	0.236523	0.101	0.085	1
Scai	Scai	0.0659243	0.236463	0.101	0.082	1
Dnajc1	Dnajc1	0.0544353	0.236402	0.184	0.16	1
Pknox2	Pknox2	0.00506765	0.236231	0.195	0.156	1
Arhgef17	Arhgef17	0.0182454	0.236209	0.186	0.154	1
Ankrd50	Ankrd50	0.0905072	0.236187	0.108	0.091	1
Hectd1	Hectd1	0.0145986	0.235977	0.232	0.2	1
Hgd	Hgd	0.0398685	0.235776	0.162	0.138	1
Brwd1	Brwd1	0.169697	0.235281	0.174	0.161	1
Ddx3	Ddx3	0.108275	0.235106	0.103	0.086	1
Phip	Phip	0.071771	0.234857	0.167	0.145	1
Kdm3a	Kdm3a	0.0446644	0.234613	0.103	0.082	1
Vps53	Vps53	0.142696	0.23451	0.133	0.117	1
Ecrg4	Ecrg4	0.00742959	0.234442	0.133	0.101	1
Cyth3	Cyth3	0.169071	0.234418	0.162	0.148	1
Blmh	Blmh	0.033517	0.234373	0.1	0.078	1
Atp6v0a4	Atp6v0a4	0.13884	0.234223	0.294	0.284	1
Kmo	Kmo	0.413878	0.234182	0.108	0.102	1
Mbnl2	Mbnl2	0.00069163	0.23405	0.441	0.401	1
Erc1	Erc1	0.185393	0.233709	0.175	0.163	1
Gk	Gk	0.0867778	0.233489	0.155	0.135	1
Bcl2	Bcl2	0.0492671	0.233287	0.176	0.15	1
Rbms3	Rbms3	4.74373e-08	0.233005	0.656	0.529	0.00120486
Arhgap12	Arhgap12	0.321357	0.232938	0.127	0.118	1
Ide	Ide	0.361476	0.232803	0.141	0.135	1
Gtf2i	Gtf2i	0.0280231	0.232395	0.262	0.233	1
Ntf3	Ntf3	0.0429152	0.23237	0.182	0.156	1
Cblb	Cblb	0.0532274	0.232073	0.249	0.227	1
Gak	Gak	0.196691	0.231951	0.127	0.115	1
Pc	Pc	0.0281537	0.23163	0.148	0.12	1
Kifap3	Kifap3	0.0253909	0.231283	0.165	0.135	1
Gripap1	Gripap1	0.0371845	0.23104	0.117	0.094	1
Vps13d	Vps13d	0.157967	0.230812	0.224	0.209	1
Ctnna1	Ctnna1	0.143699	0.230695	0.208	0.194	1
Tlk2	Tlk2	0.0899445	0.230608	0.172	0.152	1
Cldn10	Cldn10	0.600019	0.230568	0.118	0.116	1
Wdr26	Wdr26	0.186909	0.230232	0.129	0.115	1
Rai1	Rai1	0.0714222	0.230177	0.121	0.101	1
Rev1	Rev1	0.0939261	0.229712	0.113	0.096	1
Ptprg	Ptprg	0.00170893	0.229332	0.241	0.196	1
Hnf1b	Hnf1b	0.103256	0.229313	0.127	0.11	1
Fmnl2	Fmnl2	0.0994375	0.22918	0.172	0.154	1
Sik3	Sik3	0.0468096	0.228893	0.378	0.359	1
Tnfrsf21	Tnfrsf21	0.0743405	0.228687	0.173	0.152	1
Cul5	Cul5	0.144184	0.228646	0.115	0.1	1
Smarcc2	Smarcc2	0.019662	0.228143	0.161	0.132	1
Nptn	Nptn	0.185723	0.228013	0.155	0.142	1
AC108574.1	AC108574.1	0.234192	0.227909	0.103	0.092	1
Setd5	Setd5	0.00639674	0.227494	0.286	0.245	1
Hnf4a	Hnf4a	0.574776	0.227475	0.219	0.219	1
Stat6	Stat6	0.0478591	0.227322	0.132	0.11	1
Birc6	Birc6	0.00575038	0.227083	0.316	0.278	1
Man1c1	Man1c1	0.071686	0.227032	0.164	0.141	1
2022-09-09	2022-09-09	0.110329	0.226824	0.151	0.133	1
Gnaq	Gnaq	0.102522	0.226563	0.262	0.247	1
Tpp2	Tpp2	0.123017	0.225684	0.125	0.108	1
Tut4	Tut4	0.182357	0.225405	0.147	0.134	1
Zfp644	Zfp644	0.0656841	0.225294	0.202	0.181	1
Zeb2	Zeb2	3.07365e-06	0.224394	0.508	0.405	0.0780677
Ptbp3	Ptbp3	0.109161	0.224001	0.196	0.177	1
Plcb1	Plcb1	0.165856	0.223419	0.184	0.169	1
Sptbn4	Sptbn4	0.00683963	0.223227	0.108	0.079	1
Nt5c2	Nt5c2	0.299271	0.223052	0.15	0.141	1
Zmynd8	Zmynd8	0.0146922	0.222814	0.347	0.321	1
Pcdhgc3	Pcdhgc3	0.276814	0.222475	0.123	0.114	1
Fbxl20	Fbxl20	0.22744	0.222377	0.133	0.122	1
Zfand3	Zfand3	0.00127826	0.221666	0.397	0.346	1
Tango6	Tango6	0.0181348	0.221261	0.104	0.079	1
Grb10	Grb10	0.0677148	0.221177	0.17	0.148	1
R3hdm2	R3hdm2	0.0304573	0.22108	0.243	0.214	1
Samd4a	Samd4a	0.0145854	0.221076	0.322	0.287	1
Tbc1d4	Tbc1d4	0.0634607	0.220742	0.15	0.129	1
Fam168a	Fam168a	0.398752	0.220214	0.148	0.141	1
Ccdc88a	Ccdc88a	0.110899	0.220131	0.141	0.123	1
Arih1	Arih1	0.0822539	0.220025	0.263	0.244	1
Cyth1	Cyth1	0.170589	0.21999	0.151	0.136	1
Herc4	Herc4	0.197868	0.219652	0.139	0.126	1
Arhgap23	Arhgap23	0.138068	0.219381	0.103	0.088	1
Pdcd11	Pdcd11	0.169321	0.219366	0.122	0.108	1
Ppp4r3a	Ppp4r3a	0.0401306	0.219051	0.113	0.09	1
Slc6a6	Slc6a6	0.0134683	0.218909	0.152	0.122	1
Atp6v1h	Atp6v1h	0.253237	0.218286	0.158	0.146	1
Sh3bgrl	Sh3bgrl	0.149469	0.217902	0.146	0.132	1
Nlk	Nlk	0.0510653	0.217626	0.278	0.251	1
Huwe1	Huwe1	0.0602781	0.217435	0.244	0.222	1
Gatad2a	Gatad2a	0.168099	0.217376	0.144	0.13	1
Rock2	Rock2	0.00945376	0.217137	0.404	0.369	1
Brd9	Brd9	0.126335	0.217127	0.143	0.126	1
Gon4l	Gon4l	0.0837177	0.216722	0.113	0.093	1
Scarf2	Scarf2	0.0228873	0.216315	0.124	0.097	1
Fbxw11	Fbxw11	0.24214	0.21629	0.16	0.148	1
Safb	Safb	0.199151	0.215897	0.116	0.103	1
Myo1d	Myo1d	0.00833648	0.215421	0.386	0.349	1
Dnajc13	Dnajc13	0.40897	0.214871	0.243	0.241	1
Mid1	Mid1	0.0502849	0.214815	0.129	0.108	1
Mob3b	Mob3b	0.140559	0.214663	0.167	0.149	1
Zfand6	Zfand6	0.142055	0.214637	0.168	0.152	1
Commd1	Commd1	0.424915	0.214637	0.101	0.094	1
Epas1	Epas1	0.00287435	0.213593	0.374	0.328	1
Specc1l	Specc1l	0.114348	0.21359	0.222	0.204	1
Eya3	Eya3	0.117537	0.21352	0.117	0.101	1
Csgalnact1	Csgalnact1	0.04954	0.213178	0.103	0.082	1
Ppp3ca	Ppp3ca	0.0677631	0.213167	0.34	0.321	1
Dnmt3a	Dnmt3a	0.0385706	0.212607	0.15	0.126	1
Adamts2	Adamts2	0.0152849	0.212238	0.155	0.123	1
Mbnl1	Mbnl1	0.00642879	0.212128	0.303	0.268	1
Afdn	Afdn	0.0545008	0.211985	0.212	0.189	1
Arid4a	Arid4a	0.0898632	0.211944	0.136	0.117	1
Nup214.1	Nup214.1	0.404507	0.211766	0.105	0.098	1
Chd9	Chd9	0.0873553	0.211191	0.229	0.211	1
Me3	Me3	0.181977	0.211179	0.101	0.087	1
Ranbp2	Ranbp2	0.0603444	0.21096	0.266	0.247	1
Qrich1	Qrich1	0.114651	0.210734	0.127	0.111	1
Plpp1	Plpp1	0.0371333	0.210043	0.183	0.156	1
Prpf40a	Prpf40a	0.251773	0.209569	0.16	0.149	1
Foxo1	Foxo1	0.242133	0.2093	0.155	0.144	1
Arfgef2	Arfgef2	0.110746	0.209267	0.127	0.11	1
Wdfy2	Wdfy2	0.0829892	0.209078	0.148	0.127	1
Ate1	Ate1	0.312489	0.208311	0.217	0.211	1
Flna	Flna	0.00894418	0.208263	0.275	0.236	1
Supt16h	Supt16h	0.144988	0.20824	0.113	0.098	1
Arhgap42	Arhgap42	0.0510818	0.208197	0.252	0.225	1
AABR07062583.1	AABR07062583.1	0.19462	0.207375	0.129	0.115	1
Cdyl	Cdyl	0.20689	0.207228	0.105	0.093	1
Sec24a	Sec24a	0.250247	0.207221	0.12	0.108	1
Fnbp1	Fnbp1	0.10078	0.207157	0.261	0.244	1
Sap130	Sap130	0.622811	0.206927	0.101	0.098	1
Sel1l	Sel1l	0.116311	0.20678	0.134	0.115	1
Cdk11b	Cdk11b	0.211498	0.206017	0.143	0.131	1
Lgr4	Lgr4	0.423734	0.205889	0.128	0.122	1
Ccpg1	Ccpg1	0.0230548	0.205734	0.135	0.108	1
Usp6nl	Usp6nl	0.111089	0.205485	0.169	0.152	1
Evi5	Evi5	0.336657	0.205454	0.198	0.191	1
Ggnbp2	Ggnbp2	0.16009	0.205197	0.187	0.172	1
Zfp827	Zfp827	0.222696	0.204696	0.101	0.09	1
Ssh1	Ssh1	0.00709377	0.203814	0.103	0.073	1
Ppp1r12a	Ppp1r12a	0.00117245	0.203739	0.361	0.311	1
AABR07026291.1	AABR07026291.1	0.0729814	0.203446	0.181	0.159	1
Dip2c	Dip2c	0.287963	0.203358	0.103	0.093	1
Pyroxd2	Pyroxd2	0.245778	0.203319	0.192	0.181	1
Spred1	Spred1	0.38397	0.20293	0.144	0.138	1
Slc12a6	Slc12a6	0.495381	0.202867	0.133	0.128	1
Btaf1	Btaf1	0.209493	0.202806	0.126	0.112	1
Col11a1	Col11a1	0.167674	0.202621	0.177	0.16	1
Hdac7	Hdac7	0.18734	0.202335	0.115	0.101	1
Pcmtd2	Pcmtd2	0.130147	0.202266	0.1	0.085	1
Ranbp9	Ranbp9	0.0515001	0.201933	0.147	0.124	1
Chsy3	Chsy3	0.184752	0.201747	0.151	0.137	1
Cspp1	Cspp1	0.109274	0.201558	0.224	0.206	1
Sh3pxd2b	Sh3pxd2b	0.0666437	0.201394	0.124	0.104	1
Pacsin2	Pacsin2	0.278536	0.201361	0.205	0.196	1
Etv1	Etv1	0.293465	0.201197	0.109	0.099	1
Runx2	Runx2	0.137773	0.201125	0.148	0.131	1
Prr14l	Prr14l	0.134084	0.201124	0.148	0.131	1
Tmlhe	Tmlhe	0.278837	0.201094	0.162	0.151	1
Hnrnpa1	Hnrnpa1	0.173854	0.201065	0.109	0.095	1
Camk2d	Camk2d	0.117189	0.201031	0.186	0.168	1
Psme4	Psme4	0.143308	0.20094	0.257	0.24	1
Lnx2	Lnx2	0.0402676	0.2007	0.117	0.094	1
Slk	Slk	0.361214	0.200659	0.133	0.125	1
Pibf1	Pibf1	0.513483	0.200445	0.119	0.115	1
Pkn2	Pkn2	0.00999657	0.200143	0.204	0.167	1
Lypla1	Lypla1	0.0510248	-0.200208	0.101	0.126	1
Atp6v1e1	Atp6v1e1	0.00562621	-0.200605	0.12	0.159	1
Tgoln2	Tgoln2	0.0800786	-0.201052	0.093	0.113	1
Amd1	Amd1	0.102407	-0.202564	0.108	0.129	1
RGD1564865	RGD1564865	0.00723667	-0.203368	0.085	0.118	1
Tmem59	Tmem59	0.0034998	-0.203518	0.146	0.191	1
Reep5	Reep5	0.0046574	-0.2037	0.086	0.121	1
Tnfaip8	Tnfaip8	0.0440897	-0.205211	0.164	0.196	1
Hsd17b4	Hsd17b4	0.00220711	-0.205259	0.104	0.145	1
Cox16	Cox16	0.00165846	-0.20533	0.075	0.111	1
Ddx19b	Ddx19b	0.00415552	-0.206724	0.143	0.188	1
Nmt1	Nmt1	0.00255547	-0.207119	0.093	0.131	1
Hadha	Hadha	0.00284547	-0.207749	0.167	0.218	1
Scp2	Scp2	0.011116	-0.207789	0.239	0.283	1
Hadh	Hadh	0.00154998	-0.208534	0.085	0.126	1
Dab2	Dab2	0.0104981	-0.209414	0.146	0.186	1
Spint2	Spint2	0.00388726	-0.209538	0.252	0.308	1
Rnaset2	Rnaset2	0.0378778	-0.209854	0.081	0.104	1
Cdh2	Cdh2	0.0100364	-0.210259	0.084	0.115	1
Bnip3l	Bnip3l	0.00725172	-0.210425	0.105	0.141	1
Rnf10	Rnf10	0.00071544	-0.212141	0.107	0.154	1
Syap1	Syap1	0.00999792	-0.212176	0.091	0.123	1
Scamp2	Scamp2	0.00877118	-0.212529	0.088	0.119	1
Arf4	Arf4	0.000572118	-0.212643	0.108	0.156	1
Phyh	Phyh	0.00166481	-0.213054	0.174	0.229	1
Dag1	Dag1	0.00518592	-0.213416	0.103	0.139	1
Ncl	Ncl	0.00304255	-0.213509	0.146	0.191	1
RGD1311899	RGD1311899	0.0125316	-0.214186	0.086	0.116	1
Fkbp11	Fkbp11	0.00493447	-0.214274	0.089	0.123	1
Mettl9	Mettl9	0.00360394	-0.214885	0.081	0.115	1
Parp14	Parp14	0.00259132	-0.215064	0.084	0.119	1
Cct6a	Cct6a	0.00464947	-0.215614	0.086	0.12	1
Ap2b1	Ap2b1	0.00847374	-0.215631	0.097	0.13	1
Aplp2	Aplp2	0.0329012	-0.215664	0.131	0.161	1
Rab5c	Rab5c	0.0366967	-0.216189	0.091	0.115	1
Sh3glb1	Sh3glb1	0.00339117	-0.216379	0.095	0.132	1
Cbx3	Cbx3	0.00659438	-0.217344	0.095	0.129	1
Bhmt2	Bhmt2	0.000293317	-0.217583	0.146	0.206	1
Cct4	Cct4	0.00953845	-0.217683	0.102	0.135	1
Lims2	Lims2	0.00548231	-0.221107	0.092	0.127	1
Ppp4r3b	Ppp4r3b	0.0114807	-0.221111	0.099	0.13	1
Lrpprc	Lrpprc	0.00598402	-0.221718	0.114	0.151	1
Tax1bp1	Tax1bp1	0.000201838	-0.222551	0.222	0.288	1
Dock9	Dock9	0.0669703	-0.222554	0.113	0.137	1
Ccn2	Ccn2	0.855655	-0.224113	0.211	0.207	1
Ywhaq	Ywhaq	0.00137098	-0.224711	0.109	0.152	1
Eif5b	Eif5b	0.00132586	-0.225818	0.067	0.102	1
Nid1	Nid1	0.0275959	-0.226201	0.27	0.31	1
Sucla2	Sucla2	0.00787215	-0.226484	0.097	0.13	1
Itm2b	Itm2b	0.202641	-0.226576	0.463	0.471	1
Anapc5	Anapc5	0.00462936	-0.227565	0.12	0.16	1
Rpn2	Rpn2	0.00717407	-0.229919	0.113	0.148	1
Mt-co3	Mt-co3	0.481796	-0.231392	0.491	0.477	1
Tex264	Tex264	0.00338229	-0.231547	0.077	0.11	1
Clptm1	Clptm1	0.00479742	-0.231852	0.079	0.112	1
Net1	Net1	0.00101927	-0.232387	0.076	0.115	1
Fmo3	Fmo3	0.00780094	-0.23319	0.122	0.159	1
Dgkb	Dgkb	4.05009e-05	-0.2351	0.089	0.139	1
Septin2	Septin2	0.000215361	-0.235756	0.096	0.145	1
Vdac3	Vdac3	0.0160082	-0.235882	0.076	0.103	1
Cd47	Cd47	3.29994e-05	-0.236318	0.075	0.126	0.838153
Hspa4	Hspa4	0.00013938	-0.23883	0.181	0.247	1
Kcnj16	Kcnj16	0.0258471	-0.241877	0.079	0.104	1
Rpl4	Rpl4	0.00135635	-0.243069	0.136	0.185	1
Ppp1ca	Ppp1ca	0.00152179	-0.244934	0.071	0.107	1
Gnai2	Gnai2	0.009444	-0.245245	0.121	0.156	1
Lasp1	Lasp1	0.00705279	-0.245699	0.108	0.142	1
Tm9sf3	Tm9sf3	0.00186652	-0.248076	0.089	0.126	1
Mep1a	Mep1a	6.50142e-05	-0.249449	0.065	0.112	1
Id2	Id2	0.000632771	-0.250209	0.078	0.119	1
Vmp1	Vmp1	0.000438426	-0.250318	0.109	0.157	1
Dmd	Dmd	0.369652	-0.250765	0.184	0.194	1
Vcam1	Vcam1	0.0109285	-0.250818	0.083	0.112	1
Npas2	Npas2	0.000230874	-0.250948	0.087	0.134	1
Nt5e	Nt5e	0.00061107	-0.251369	0.102	0.148	1
Hnrnpk	Hnrnpk	0.000645643	-0.251586	0.101	0.146	1
Chmp3	Chmp3	0.000631521	-0.25206	0.077	0.116	1
Eif3j	Eif3j	0.00181467	-0.253295	0.14	0.185	1
Rabac1	Rabac1	0.00602147	-0.254852	0.082	0.114	1
Pdzrn3	Pdzrn3	0.101847	-0.254924	0.347	0.369	1
Nme4	Nme4	0.000872112	-0.254961	0.099	0.144	1
Arpc3	Arpc3	0.000483867	-0.255197	0.065	0.103	1
Calu	Calu	0.00324894	-0.259361	0.088	0.124	1
Psmd1	Psmd1	0.00141924	-0.259746	0.099	0.141	1
Ecm1	Ecm1	0.0129933	-0.26341	0.082	0.11	1
Zfp629	Zfp629	2.19416e-05	-0.263754	0.086	0.141	0.557295
Retsat	Retsat	0.0037225	-0.263848	0.094	0.131	1
Gspt1	Gspt1	0.000408313	-0.264281	0.068	0.106	1
Atp1b1	Atp1b1	6.06597e-06	-0.264561	0.614	0.716	0.154069
C5	C5	0.000964721	-0.265787	0.075	0.113	1
Tram1	Tram1	3.89813e-05	-0.266053	0.059	0.104	0.990085
Dpt	Dpt	0.00158359	-0.267042	0.091	0.13	1
Svil	Svil	0.00727516	-0.267223	0.091	0.124	1
Psmb1	Psmb1	0.000337343	-0.267523	0.084	0.129	1
Rai14	Rai14	0.0499519	-0.267602	0.169	0.198	1
Oxct1	Oxct1	1.42048e-05	-0.267618	0.157	0.229	0.360788
Ptpn1	Ptpn1	0.00174371	-0.268257	0.071	0.106	1
Tmtc2	Tmtc2	0.0498356	-0.2688	0.081	0.103	1
Kcnab1	Kcnab1	0.274814	-0.270266	0.129	0.144	1
Sdha	Sdha	0.000113297	-0.270726	0.15	0.211	1
Lrp2	Lrp2	0.00437589	-0.272755	0.56	0.599	1
Cx3cl1	Cx3cl1	0.00350748	-0.274721	0.116	0.155	1
Ech1	Ech1	0.000768217	-0.275829	0.068	0.106	1
Decr1	Decr1	0.0084467	-0.276995	0.086	0.116	1
Tpm1	Tpm1	0.00611683	-0.277722	0.362	0.416	1
Il1r1	Il1r1	0.0138902	-0.278932	0.151	0.187	1
Aldh9a1	Aldh9a1	8.54744e-05	-0.279461	0.077	0.124	1
Ddb1	Ddb1	0.00283209	-0.279983	0.093	0.13	1
Dnaja1	Dnaja1	0.000286061	-0.280798	0.171	0.233	1
Nav1	Nav1	0.00548516	-0.281102	0.071	0.101	1
G6pc	G6pc	0.00492419	-0.281731	0.223	0.271	1
Igfbp7	Igfbp7	0.0560598	-0.282437	0.749	0.768	1
Cyp7b1	Cyp7b1	0.845999	-0.284428	0.219	0.214	1
Zfp36l1	Zfp36l1	0.00152466	-0.284601	0.172	0.222	1
Slc5a10	Slc5a10	2.85765e-05	-0.285703	0.063	0.109	0.725814
Mt-atp6	Mt-atp6	0.513128	-0.286085	0.475	0.441	1
Dynlrb1	Dynlrb1	0.000499354	-0.287312	0.065	0.102	1
Ptges3	Ptges3	0.000247469	-0.2891	0.105	0.154	1
Csde1	Csde1	1.01495e-05	-0.2905	0.14	0.208	0.257788
Cdc42	Cdc42	0.000154251	-0.291981	0.155	0.215	1
Hexa	Hexa	0.000364588	-0.293061	0.068	0.108	1
Kdelr1	Kdelr1	0.000879026	-0.29341	0.067	0.103	1
Nfe2l1	Nfe2l1	0.000300048	-0.293799	0.093	0.138	1
Hnrnpf	Hnrnpf	0.000342861	-0.29436	0.12	0.17	1
Gprc5c	Gprc5c	0.000225838	-0.294757	0.083	0.127	1
Slc22a8	Slc22a8	0.00342803	-0.294974	0.172	0.218	1
Pros1	Pros1	4.15555e-05	-0.295494	0.065	0.111	1
Laptm4a	Laptm4a	0.00188306	-0.295688	0.143	0.189	1
Pgam1	Pgam1	0.000106247	-0.297719	0.084	0.131	1
Tmed10	Tmed10	0.000184437	-0.297905	0.114	0.166	1
Atp6v0b	Atp6v0b	2.40281e-05	-0.300768	0.075	0.126	0.610289
Eif2s2	Eif2s2	0.00130685	-0.300878	0.148	0.195	1
Hsph1	Hsph1	7.55211e-05	-0.301391	0.083	0.131	1
Cd59	Cd59	0.000121819	-0.302136	0.095	0.145	1
Marcks	Marcks	0.00100505	-0.302389	0.072	0.109	1
Etfa	Etfa	5.08374e-05	-0.302647	0.159	0.225	1
Serpinh1	Serpinh1	0.00450809	-0.30278	0.146	0.185	1
Amacr	Amacr	0.00390041	-0.303596	0.07	0.101	1
Gstt3	Gstt3	0.00273794	-0.303891	0.259	0.308	1
Pgpep1	Pgpep1	3.14959e-05	-0.305425	0.105	0.163	0.799965
Igf2r	Igf2r	4.48156e-05	-0.305734	0.157	0.222	1
Dclk1	Dclk1	0.00175149	-0.306749	0.15	0.195	1
Ltbp1	Ltbp1	0.000291206	-0.30785	0.174	0.231	1
Slc13a3	Slc13a3	0.000132828	-0.30877	0.16	0.219	1
Tm9sf2	Tm9sf2	0.000266427	-0.309271	0.093	0.137	1
Vcp	Vcp	3.71065e-06	-0.310011	0.177	0.255	0.0942468
Ldha	Ldha	8.89024e-05	-0.311113	0.08	0.127	1
Atp6ap2	Atp6ap2	0.000642097	-0.311985	0.066	0.104	1
Eid1	Eid1	0.000678804	-0.312096	0.064	0.101	1
Plin2	Plin2	0.000515427	-0.312109	0.069	0.107	1
Mrpl15	Mrpl15	0.000626999	-0.313097	0.072	0.111	1
Gabarapl1	Gabarapl1	8.79891e-07	-0.313287	0.154	0.238	0.0223483
Ywhab	Ywhab	9.30035e-05	-0.313596	0.094	0.144	1
Acta2	Acta2	0.00191931	-0.315522	0.1	0.138	1
Pdha1	Pdha1	0.00902004	-0.316836	0.095	0.126	1
Lmna	Lmna	0.000100925	-0.317365	0.078	0.123	1
Vdac2	Vdac2	1.32889e-05	-0.317542	0.096	0.155	0.337525
Mt-cyb	Mt-cyb	0.00207265	-0.318921	0.459	0.366	1
Lactb	Lactb	1.25083e-05	-0.320246	0.062	0.11	0.317699
Arhgdia	Arhgdia	0.000592965	-0.324484	0.095	0.137	1
Slc6a18	Slc6a18	0.000591655	-0.324486	0.098	0.143	1
Cct8	Cct8	1.04657e-05	-0.324906	0.07	0.12	0.265818
Ube2l3	Ube2l3	0.000225991	-0.326085	0.063	0.103	1
Cmpk1	Cmpk1	0.000102794	-0.328642	0.086	0.133	1
Lman2	Lman2	7.72428e-06	-0.328973	0.073	0.126	0.196189
Churc1	Churc1	0.00115176	-0.329413	0.072	0.108	1
App	App	7.8556e-08	-0.329548	0.566	0.665	0.00199524
Ckb	Ckb	8.98507e-05	-0.330284	0.077	0.122	1
Slc29a3	Slc29a3	0.000376217	-0.330721	0.075	0.115	1
Hspa5	Hspa5	8.75049e-05	-0.331385	0.352	0.427	1
Ephx2	Ephx2	4.46292e-05	-0.331463	0.065	0.111	1
Glud1	Glud1	5.58816e-07	-0.332078	0.168	0.253	0.0141934
Msn	Msn	0.00166971	-0.33208	0.132	0.174	1
Col5a2	Col5a2	0.000330637	-0.332492	0.193	0.251	1
Got2	Got2	0.000138321	-0.334136	0.091	0.139	1
Cyp2e1	Cyp2e1	0.000185054	-0.335952	0.069	0.111	1
Sf3b2	Sf3b2	0.00190357	-0.336321	0.08	0.115	1
Cndp2	Cndp2	4.03326e-05	-0.336424	0.074	0.122	1
Col18a1	Col18a1	1.08433e-05	-0.337723	0.194	0.267	0.275408
Mfge8	Mfge8	0.000343019	-0.337856	0.065	0.103	1
Fgf1	Fgf1	8.84291e-05	-0.339177	0.091	0.141	1
Mdh2	Mdh2	1.03963e-05	-0.339407	0.091	0.148	0.264055
Emilin1	Emilin1	0.00430308	-0.339573	0.084	0.116	1
Itgb1	Itgb1	0.000199767	-0.3396	0.352	0.417	1
Serbp1	Serbp1	3.15923e-05	-0.339867	0.149	0.212	0.802412
Adgrg1	Adgrg1	1.542e-05	-0.341624	0.132	0.196	0.391652
Pdia4	Pdia4	3.77707e-06	-0.341762	0.052	0.1	0.0959338
Aifm1	Aifm1	5.09242e-05	-0.342676	0.059	0.102	1
Hmcn1	Hmcn1	0.505552	-0.342965	0.194	0.203	1
Ndfip1	Ndfip1	4.91429e-06	-0.344237	0.158	0.232	0.124818
Hadhb	Hadhb	0.00233395	-0.34614	0.1	0.137	1
Hsp90b1	Hsp90b1	0.000241332	-0.346499	0.337	0.407	1
Osmr	Osmr	0.00247725	-0.347952	0.106	0.143	1
Mpc1	Mpc1	1.32841e-05	-0.348008	0.162	0.234	0.337403
Niban1	Niban1	0.000920489	-0.349451	0.083	0.122	1
Haao	Haao	0.000140199	-0.35003	0.067	0.109	1
Pfdn2	Pfdn2	6.75792e-05	-0.350542	0.065	0.109	1
Dek	Dek	3.8572e-07	-0.350995	0.082	0.146	0.00979691
Morf4l1	Morf4l1	6.09945e-07	-0.351074	0.136	0.211	0.015492
Atp5f1c	Atp5f1c	2.89651e-06	-0.351099	0.275	0.361	0.0735686
Tpm3	Tpm3	9.51974e-05	-0.351582	0.082	0.127	1
LOC100362432	LOC100362432	1.86403e-05	-0.352456	0.084	0.136	0.473444
Manf	Manf	1.64886e-05	-0.352998	0.062	0.108	0.418793
Actr2	Actr2	3.29033e-07	-0.353419	0.079	0.142	0.00835711
Ndufa11	Ndufa11	0.00159802	-0.355625	0.085	0.123	1
Csrp2	Csrp2	0.000124168	-0.357294	0.078	0.123	1
Atp6v0e1	Atp6v0e1	0.000131332	-0.359786	0.11	0.161	1
Fmo1	Fmo1	3.35531e-05	-0.362382	0.072	0.12	0.852215
Mt-nd3	Mt-nd3	0.0505294	-0.36566	0.122	0.147	1
Ubc	Ubc	3.53029e-08	-0.365741	0.286	0.395	0.000896659
Anxa2	Anxa2	3.41303e-05	-0.366576	0.057	0.1	0.866875
Prelp	Prelp	0.000740618	-0.368771	0.077	0.116	1
Ssr3	Ssr3	2.1365e-07	-0.373288	0.048	0.101	0.00542648
Col4a2	Col4a2	4.3816e-05	-0.374124	0.178	0.243	1
Gda	Gda	0.000128786	-0.374422	0.153	0.209	1
Esd	Esd	8.37459e-06	-0.374573	0.079	0.134	0.212706
Ssr1	Ssr1	1.18778e-06	-0.375253	0.062	0.115	0.0301685
Plekhb2	Plekhb2	3.65021e-05	-0.375826	0.075	0.123	0.927117
Mrfap1	Mrfap1	2.91049e-05	-0.379446	0.07	0.116	0.739236
Ndufa12	Ndufa12	1.34803e-06	-0.379857	0.063	0.117	0.0342385
Zbtb7c	Zbtb7c	4.739e-05	-0.379866	0.058	0.1	1
Gss	Gss	5.64685e-07	-0.380553	0.059	0.115	0.0143424
RGD1311703	RGD1311703	9.93335e-06	-0.381835	0.063	0.112	0.252297
Abcg2	Abcg2	2.79536e-07	-0.38222	0.105	0.179	0.00709994
Pecr	Pecr	7.83282e-06	-0.382258	0.067	0.117	0.198946
Cd302	Cd302	0.000237176	-0.382681	0.069	0.108	1
Eif4a1	Eif4a1	5.03153e-06	-0.384681	0.106	0.168	0.127796
Eif3c	Eif3c	1.90786e-05	-0.384856	0.11	0.169	0.484577
Sfxn1	Sfxn1	0.000494278	-0.38519	0.108	0.152	1
Psmd2	Psmd2	4.87668e-05	-0.387678	0.076	0.123	1
Cotl1	Cotl1	1.42152e-05	-0.387888	0.058	0.104	0.361052
Slc22a12	Slc22a12	6.10933e-08	-0.388225	0.045	0.101	0.00155171
Itm2c	Itm2c	7.81026e-07	-0.389839	0.057	0.11	0.0198373
Ndufb3	Ndufb3	1.4631e-05	-0.39026	0.098	0.156	0.371613
Dad1	Dad1	2.14297e-05	-0.390966	0.063	0.108	0.544292
Igfbp5	Igfbp5	0.336601	-0.394931	0.429	0.453	1
Npc2	Npc2	2.0062e-06	-0.396195	0.059	0.11	0.0509556
Slc6a8	Slc6a8	4.16709e-06	-0.398078	0.058	0.108	0.10584
Cxcl16	Cxcl16	0.000200653	-0.399262	0.066	0.106	1
Sult1c2a	Sult1c2a	1.10922e-07	-0.401523	0.255	0.353	0.0028173
Ptms	Ptms	3.01547e-06	-0.401674	0.165	0.237	0.0765899
Comt	Comt	7.05009e-06	-0.403318	0.134	0.2	0.179065
Rhoa	Rhoa	1.27241e-07	-0.403638	0.086	0.153	0.00323178
Actb	Actb	1.59056e-07	-0.404857	0.281	0.379	0.00403985
Calr	Calr	2.42699e-07	-0.406546	0.259	0.351	0.0061643
Sparc	Sparc	0.0197517	-0.406714	0.276	0.318	1
Pmepa1	Pmepa1	9.24768e-07	-0.407192	0.15	0.227	0.0234882
Cpne8	Cpne8	1.36866e-06	-0.407578	0.117	0.185	0.0347626
Ghitm	Ghitm	1.42963e-06	-0.408349	0.062	0.115	0.0363111
Dnm3	Dnm3	1.50317e-06	-0.410169	0.096	0.159	0.038179
Tagln2	Tagln2	2.34628e-05	-0.412532	0.104	0.158	0.595932
Mpc2	Mpc2	1.08876e-06	-0.413003	0.105	0.171	0.0276535
Fzd1	Fzd1	1.86111e-05	-0.414226	0.067	0.114	0.472703
Aco2	Aco2	2.52357e-08	-0.415711	0.183	0.279	0.000640961
Entpd5	Entpd5	4.63313e-06	-0.416368	0.094	0.154	0.117677
Gatm	Gatm	0.000493498	-0.416496	0.28	0.334	1
Sdhd	Sdhd	1.71116e-06	-0.417526	0.075	0.133	0.0434618
Hist1h2bq	Hist1h2bq	2.53108e-08	-0.420904	0.048	0.106	0.000642869
Clta	Clta	5.06404e-06	-0.423897	0.075	0.128	0.128622
Vim	Vim	1.88766e-07	-0.424199	0.077	0.14	0.00479447
Aldh6a1	Aldh6a1	2.69927e-06	-0.42672	0.208	0.286	0.0685586
Slc21a4	Slc21a4	3.30331e-06	-0.427151	0.068	0.122	0.0839008
St13	St13	1.53355e-06	-0.428021	0.162	0.235	0.0389507
Eci1	Eci1	4.31976e-06	-0.431368	0.084	0.141	0.109718
Sdhc	Sdhc	2.27313e-07	-0.432304	0.138	0.216	0.00577353
Pdia6	Pdia6	5.4069e-06	-0.432731	0.086	0.141	0.13733
Psma6	Psma6	1.49549e-07	-0.432822	0.05	0.104	0.00379839
Atp5f1d	Atp5f1d	5.83148e-07	-0.434054	0.083	0.145	0.0148114
Micos10	Micos10	0.000150375	-0.434313	0.13	0.181	1
Pabpc1	Pabpc1	8.07781e-09	-0.435066	0.1	0.178	0.000205168
Nap1l1	Nap1l1	9.20119e-07	-0.436313	0.105	0.17	0.0233701
Ifitm2	Ifitm2	6.67426e-05	-0.436405	0.091	0.139	1
Atp1a1	Atp1a1	4.4136e-07	-0.438775	0.579	0.65	0.0112101
LOC306766	LOC306766	1.86836e-06	-0.440027	0.12	0.189	0.0474544
Ifi27	Ifi27	1.24509e-05	-0.440715	0.062	0.108	0.316239
Cltc	Cltc	3.13505e-10	-0.440838	0.188	0.299	7.96272e-06
Hsp90aa1	Hsp90aa1	4.2623e-06	-0.441265	0.053	0.101	0.108258
Coa5	Coa5	3.18108e-06	-0.442293	0.058	0.108	0.0807962
Tmco1	Tmco1	1.52691e-06	-0.447252	0.059	0.111	0.0387821
Eef1g	Eef1g	3.65769e-08	-0.447779	0.067	0.131	0.000929017
Acy1	Acy1	7.4928e-07	-0.448835	0.148	0.225	0.019031
Galnt17	Galnt17	2.52124e-06	-0.449407	0.052	0.1	0.064037
Cryz	Cryz	1.31384e-06	-0.449572	0.1	0.164	0.0333703
Hsbp1	Hsbp1	3.96234e-06	-0.452306	0.054	0.102	0.100639
Alpl	Alpl	1.02797e-08	-0.453135	0.065	0.133	0.000261095
Tkt	Tkt	1.2404e-06	-0.453839	0.092	0.155	0.031505
Erp29	Erp29	8.8912e-07	-0.454403	0.079	0.138	0.0225828
Canx	Canx	5.49583e-07	-0.454413	0.281	0.368	0.0139589
Sdc2	Sdc2	3.48854e-06	-0.454671	0.199	0.274	0.0886053
Pdgfra	Pdgfra	0.000585093	-0.455652	0.251	0.307	1
Dynll1	Dynll1	2.06959e-07	-0.455951	0.053	0.108	0.00525655
Calm2	Calm2	6.02288e-07	-0.45848	0.077	0.137	0.0152975
Ggct	Ggct	9.72512e-07	-0.459114	0.127	0.2	0.0247008
Atp6v1b2	Atp6v1b2	1.20141e-07	-0.460065	0.064	0.123	0.00305147
Tbca	Tbca	0.000111325	-0.460732	0.118	0.169	1
Id4	Id4	2.50872e-08	-0.460777	0.044	0.1	0.00063719
Gns.1	Gns.1	1.39623e-06	-0.460843	0.067	0.121	0.0354628
Ndufs3	Ndufs3	7.64716e-07	-0.462281	0.051	0.101	0.019423
Cox5a	Cox5a	9.84219e-07	-0.463253	0.098	0.163	0.0249982
Ddrgk1	Ddrgk1	1.54615e-06	-0.465995	0.069	0.123	0.0392708
Selenop	Selenop	1.42689e-10	-0.472538	0.081	0.164	3.62415e-06
Cemip2	Cemip2	0.000191259	-0.47356	0.072	0.114	1
Ass1	Ass1	3.19813e-08	-0.474274	0.146	0.229	0.000812294
Cat	Cat	1.0522e-07	-0.475272	0.253	0.348	0.00267249
Tmem176b	Tmem176b	2.94413e-06	-0.476679	0.056	0.104	0.0747779
Edf1	Edf1	4.63894e-06	-0.476963	0.093	0.15	0.117824
Arl6ip1	Arl6ip1	8.36541e-08	-0.477607	0.064	0.125	0.00212473
Wfdc2	Wfdc2	9.39232e-06	-0.48024	0.102	0.16	0.238556
P4hb	P4hb	1.52163e-07	-0.480384	0.122	0.196	0.0038648
Flrt2	Flrt2	5.29681e-07	-0.481496	0.077	0.135	0.0134534
Eef2	Eef2	1.83017e-07	-0.482332	0.092	0.159	0.00464846
Cyp2c23	Cyp2c23	0.000242041	-0.482509	0.421	0.467	1
Cyc1	Cyc1	4.08914e-07	-0.484391	0.072	0.131	0.010386
Dars	Dars	7.6679e-08	-0.484872	0.075	0.14	0.00194757
Ugt1a6	Ugt1a6	5.81247e-09	-0.486187	0.11	0.193	0.000147631
Fbp1	Fbp1	3.97767e-08	-0.487315	0.181	0.269	0.00101029
Sod2	Sod2	8.83054e-09	-0.487593	0.051	0.112	0.000224287
Uqcrc1	Uqcrc1	3.00729e-09	-0.487928	0.089	0.167	7.63821e-05
Prdx5	Prdx5	3.17177e-07	-0.490126	0.068	0.127	0.00805598
Atp5md	Atp5md	6.54799e-10	-0.491949	0.039	0.101	1.66312e-05
Skp1	Skp1	6.55097e-08	-0.493221	0.124	0.203	0.00166388
Cct5	Cct5	5.20507e-06	-0.493276	0.087	0.142	0.132203
Zfp706	Zfp706	2.05997e-09	-0.493667	0.104	0.189	5.23213e-05
Slc22a6	Slc22a6	7.7163e-10	-0.494134	0.199	0.308	1.95986e-05
Etfb	Etfb	1.31501e-07	-0.496239	0.098	0.169	0.00333999
Cfh	Cfh	1.86515e-07	-0.498311	0.198	0.284	0.00473731
Ndufc2	Ndufc2	1.05651e-07	-0.498601	0.073	0.137	0.00268344
Cnpy2	Cnpy2	6.5591e-08	-0.506369	0.051	0.107	0.00166595
Gcdh	Gcdh	1.39654e-07	-0.507637	0.081	0.145	0.00354706
Hsd11b1	Hsd11b1	8.61323e-06	-0.507883	0.205	0.274	0.218767
Atp5mc3	Atp5mc3	2.85051e-07	-0.50847	0.205	0.287	0.00724002
Txndc17	Txndc17	2.92071e-10	-0.509604	0.061	0.134	7.41831e-06
Tmed2	Tmed2	1.03533e-07	-0.510669	0.07	0.132	0.00262964
Psma7	Psma7	1.83248e-08	-0.51076	0.089	0.161	0.000465432
Clic1	Clic1	2.89891e-08	-0.510977	0.057	0.117	0.000736295
Cldn2	Cldn2	1.08949e-08	-0.511696	0.082	0.153	0.000276719
Scpep1	Scpep1	2.7086e-09	-0.512227	0.219	0.322	6.87957e-05
Msrb1	Msrb1	1.44581e-10	-0.514794	0.077	0.158	3.6722e-06
Atp6v0c	Atp6v0c	5.59396e-07	-0.516623	0.204	0.281	0.0142081
Psme1	Psme1	6.82036e-09	-0.517232	0.072	0.141	0.00017323
AABR07066188.1	AABR07066188.1	1.90044e-09	-0.517957	0.098	0.179	4.82692e-05
Psmc3	Psmc3	1.9039e-09	-0.519759	0.074	0.146	4.83571e-05
Nit1	Nit1	1.35906e-07	-0.521328	0.105	0.176	0.00345188
Anapc13	Anapc13	1.26128e-07	-0.522476	0.052	0.106	0.00320353
Pfdn1	Pfdn1	5.09376e-08	-0.526668	0.077	0.141	0.00129376
Dap	Dap	9.04748e-08	-0.527308	0.097	0.165	0.00229797
Aldoa	Aldoa	8.2533e-07	-0.528749	0.204	0.281	0.0209626
Rpn1	Rpn1	2.26745e-08	-0.529336	0.094	0.167	0.000575911
Slc25a5	Slc25a5	2.04878e-07	-0.530673	0.197	0.281	0.00520369
Myl12a	Myl12a	1.12038e-05	-0.530909	0.108	0.164	0.284564
St6gal1	St6gal1	2.21273e-10	-0.531146	0.056	0.128	5.6201e-06
Rtraf	Rtraf	4.33955e-09	-0.531956	0.047	0.107	0.00011022
Rbp1	Rbp1	2.4706e-09	-0.532322	0.051	0.115	6.27507e-05
Grhpr	Grhpr	6.46567e-10	-0.536637	0.07	0.146	1.64222e-05
Aldh7a1	Aldh7a1	2.04104e-11	-0.538311	0.121	0.221	5.18403e-07
Ybx1	Ybx1	1.69904e-10	-0.538452	0.053	0.123	4.3154e-06
Lap3	Lap3	3.70639e-08	-0.540987	0.066	0.129	0.000941386
Lactb2	Lactb2	5.75522e-09	-0.542269	0.055	0.118	0.000146177
Fstl1	Fstl1	2.44155e-07	-0.54229	0.17	0.251	0.0062013
Acadl	Acadl	3.59066e-08	-0.542594	0.12	0.196	0.000911992
Lamp2	Lamp2	6.64577e-10	-0.543084	0.16	0.255	1.68796e-05
LOC108349548	LOC108349548	2.21165e-09	-0.546092	0.042	0.101	5.61738e-05
Ccdc80	Ccdc80	2.36542e-05	-0.547714	0.162	0.223	0.600793
Uqcrfs1	Uqcrfs1	4.33762e-10	-0.549424	0.041	0.104	1.10171e-05
Pdia3	Pdia3	3.90618e-11	-0.5504	0.197	0.307	9.92132e-07
Ddt	Ddt	2.03873e-07	-0.552193	0.103	0.172	0.00517817
Ndufb10	Ndufb10	7.26593e-08	-0.552291	0.049	0.104	0.00184547
Cd24	Cd24	7.6881e-08	-0.552333	0.09	0.157	0.0019527
Hao2	Hao2	3.58701e-11	-0.555579	0.558	0.644	9.11065e-07
Sdhb	Sdhb	2.49577e-12	-0.557098	0.114	0.216	6.339e-08
Tst	Tst	2.95126e-10	-0.560314	0.047	0.114	7.4959e-06
Pttg1ip	Pttg1ip	2.21169e-08	-0.562284	0.117	0.193	0.000561748
Slc25a3	Slc25a3	1.22654e-10	-0.564366	0.16	0.263	3.11528e-06
Acy3	Acy3	2.27503e-08	-0.565412	0.09	0.162	0.000577835
Acadm	Acadm	2.94395e-09	-0.567836	0.135	0.224	7.47735e-05
Ndufa5	Ndufa5	4.5967e-09	-0.568178	0.075	0.147	0.000116752
Nol7	Nol7	3.14903e-09	-0.569012	0.067	0.135	7.99823e-05
Ifitm3	Ifitm3	3.03673e-08	-0.569411	0.078	0.144	0.000771298
Ndufv2	Ndufv2	2.90322e-12	-0.570272	0.087	0.18	7.37389e-08
Bsg	Bsg	9.86229e-08	-0.571625	0.238	0.323	0.00250492
Ndufa7	Ndufa7	1.14949e-09	-0.573651	0.057	0.124	2.91959e-05
Car2	Car2	1.62967e-10	-0.574492	0.148	0.249	4.1392e-06
Prdx2	Prdx2	1.42143e-10	-0.576786	0.058	0.129	3.61028e-06
Naglt1	Naglt1	5.44011e-13	-0.579766	0.055	0.137	1.38173e-08
Dpp7	Dpp7	1.11741e-11	-0.580478	0.047	0.119	2.8381e-07
Dstn	Dstn	1.3616e-10	-0.584077	0.169	0.271	3.45833e-06
Ndufa6	Ndufa6	2.39897e-08	-0.587162	0.082	0.15	0.000609314
Naca	Naca	8.81938e-09	-0.587921	0.129	0.209	0.000224003
Slco1a6	Slco1a6	3.87628e-08	-0.589781	0.05	0.108	0.000984535
LOC688389	LOC688389	1.47082e-08	-0.593476	0.128	0.21	0.000373573
Lgals3bp	Lgals3bp	4.96483e-07	-0.594844	0.054	0.105	0.0126102
Aldh8a1	Aldh8a1	4.07887e-09	-0.602234	0.129	0.215	0.000103599
Cox17	Cox17	5.70732e-08	-0.603329	0.049	0.104	0.0014496
RGD1559960	RGD1559960	1.22163e-13	-0.607722	0.032	0.104	3.10281e-09
Iscu	Iscu	4.57808e-10	-0.608123	0.054	0.122	1.16279e-05
Mxra7	Mxra7	1.83637e-10	-0.60959	0.041	0.103	4.66418e-06
Pdzk1ip1	Pdzk1ip1	2.50855e-10	-0.613606	0.123	0.214	6.37146e-06
Prdx6	Prdx6	5.3247e-10	-0.614489	0.073	0.147	1.35242e-05
Ndufs8	Ndufs8	3.94732e-10	-0.614574	0.046	0.11	1.00258e-05
Akr7a3	Akr7a3	3.23275e-10	-0.615924	0.063	0.137	8.21085e-06
Pgk1	Pgk1	4.90352e-09	-0.616343	0.09	0.165	0.000124545
Chpt1	Chpt1	3.73907e-09	-0.618009	0.113	0.195	9.49686e-05
RGD1309534	RGD1309534	3.80156e-12	-0.618711	0.12	0.222	9.65557e-08
Park7	Park7	1.77128e-08	-0.619588	0.073	0.139	0.000449888
C1s	C1s	5.62993e-05	-0.620233	0.139	0.196	1
Aldh2	Aldh2	3.79534e-10	-0.625037	0.117	0.203	9.6398e-06
Myh11	Myh11	0.000116967	-0.627651	0.074	0.117	1
Il33	Il33	4.58041e-12	-0.628025	0.074	0.159	1.16338e-07
Ubxn1	Ubxn1	1.57066e-11	-0.630369	0.04	0.108	3.98933e-07
Anpep	Anpep	1.78201e-10	-0.63174	0.068	0.144	4.52614e-06
Tomm20	Tomm20	1.38003e-09	-0.634165	0.07	0.141	3.50513e-05
Mdh1	Mdh1	3.27694e-12	-0.635229	0.205	0.322	8.3231e-08
Glul	Glul	1.05235e-12	-0.6371	0.117	0.22	2.67287e-08
Spon1	Spon1	2.47822e-07	-0.639608	0.186	0.266	0.00629443
Cd99	Cd99	2.81387e-10	-0.641517	0.07	0.145	7.14696e-06
Lamp1	Lamp1	6.28254e-11	-0.6423	0.253	0.36	1.5957e-06
Arpc5l	Arpc5l	4.86216e-12	-0.644523	0.038	0.107	1.23494e-07
Ppia	Ppia	4.76986e-13	-0.646641	0.045	0.121	1.2115e-08
Mt-nd5	Mt-nd5	3.9778e-13	-0.647101	0.492	0.599	1.01032e-08
Akr1a1	Akr1a1	2.11463e-13	-0.650394	0.217	0.34	5.37094e-09
C7	C7	1.14871e-06	-0.650559	0.334	0.404	0.0291761
Ppib	Ppib	3.79445e-13	-0.651765	0.096	0.194	9.63752e-09
Cstb	Cstb	1.91029e-12	-0.652118	0.043	0.115	4.85196e-08
Acss2	Acss2	2.45334e-10	-0.652929	0.085	0.166	6.23124e-06
Vdac1	Vdac1	1.65403e-11	-0.653352	0.165	0.273	4.20108e-07
Hspd1	Hspd1	4.05634e-10	-0.655731	0.173	0.273	1.03027e-05
Rpl15	Rpl15	5.67997e-14	-0.662417	0.084	0.184	1.44266e-09
H3f3a	H3f3a	3.08889e-12	-0.663117	0.098	0.192	7.84548e-08
Plod2	Plod2	2.19242e-07	-0.663237	0.117	0.188	0.00556852
Ggh	Ggh	8.00116e-14	-0.665208	0.037	0.113	2.03221e-09
Slc25a39	Slc25a39	2.43951e-11	-0.66613	0.055	0.129	6.19611e-07
Capn13	Capn13	3.60923e-11	-0.667431	0.05	0.12	9.16707e-07
Eif5a	Eif5a	6.85143e-12	-0.669363	0.079	0.165	1.7402e-07
Hsp90ab1	Hsp90ab1	7.48134e-21	-0.679633	0.444	0.604	1.90019e-16
Slc25a4	Slc25a4	8.64202e-14	-0.680173	0.113	0.218	2.19499e-09
Cox7b	Cox7b	9.77821e-15	-0.681708	0.215	0.35	2.48357e-10
Apmap	Apmap	4.29766e-14	-0.682414	0.034	0.109	1.09156e-09
Ndufv3.1	Ndufv3.1	2.20547e-15	-0.682839	0.082	0.185	5.60166e-11
Myl6	Myl6	8.53867e-14	-0.683222	0.313	0.442	2.16874e-09
Fuca1	Fuca1	4.03857e-14	-0.683941	0.069	0.163	1.02576e-09
Rpl10a	Rpl10a	1.37171e-14	-0.684482	0.054	0.142	3.484e-10
Mgst1	Mgst1	9.75037e-15	-0.68756	0.048	0.134	2.4765e-10
Npm1	Npm1	4.11753e-12	-0.688344	0.081	0.169	1.04581e-07
Ctsd	Ctsd	3.32994e-11	-0.688741	0.139	0.24	8.4577e-07
LOC108348287	LOC108348287	2.75657e-14	-0.689745	0.055	0.143	7.00141e-10
Atp5mc1	Atp5mc1	1.78196e-10	-0.68989	0.124	0.216	4.52601e-06
Eif4g2	Eif4g2	1.74715e-14	-0.690219	0.288	0.428	4.43758e-10
Pebp1	Pebp1	1.42115e-14	-0.691276	0.115	0.228	3.60957e-10
RT1-A1	RT1-A1	1.10882e-13	-0.692559	0.217	0.34	2.81628e-09
Nedd8	Nedd8	1.87503e-11	-0.695302	0.052	0.125	4.7624e-07
AABR07035218.1	AABR07035218.1	8.34529e-16	-0.695506	0.041	0.126	2.11962e-11
Ndufa2	Ndufa2	1.55918e-14	-0.697976	0.051	0.138	3.96016e-10
Sfrp1	Sfrp1	1.03251e-11	-0.70148	0.173	0.28	2.62246e-07
Ndrg1	Ndrg1	2.09179e-20	-0.703136	0.334	0.51	5.31293e-16
Ubl5	Ubl5	6.16731e-12	-0.704389	0.056	0.133	1.56644e-07
Tf	Tf	1.23798e-13	-0.704705	0.041	0.117	3.14435e-09
Ndufs7	Ndufs7	2.39469e-13	-0.706619	0.04	0.115	6.08228e-09
Gstp1	Gstp1	7.17973e-15	-0.712559	0.07	0.167	1.82358e-10
Uqcrq	Uqcrq	4.86707e-13	-0.714159	0.101	0.202	1.23619e-08
Cfl1	Cfl1	8.81466e-13	-0.714441	0.086	0.179	2.23884e-08
Rpl11	Rpl11	9.15978e-12	-0.714626	0.147	0.251	2.32649e-07
Fkbp2	Fkbp2	1.82281e-13	-0.714639	0.051	0.131	4.62975e-09
Col4a1	Col4a1	5.16436e-14	-0.715298	0.47	0.594	1.3117e-09
Psap	Psap	1.77257e-15	-0.716259	0.184	0.318	4.50216e-11
Sem1	Sem1	2.05933e-12	-0.717948	0.062	0.143	5.23049e-08
Cyba	Cyba	7.30972e-17	-0.72355	0.039	0.129	1.8566e-12
Atp5if1	Atp5if1	5.84797e-14	-0.724134	0.136	0.249	1.48533e-09
Cyb5a	Cyb5a	1.10888e-12	-0.733077	0.109	0.208	2.81645e-08
Uqcrh	Uqcrh	2.81957e-14	-0.735647	0.11	0.218	7.16142e-10
Micos13	Micos13	6.56267e-14	-0.736101	0.082	0.18	1.66685e-09
Pgrmc1	Pgrmc1	6.66972e-17	-0.738968	0.148	0.278	1.69404e-12
Lrpap1	Lrpap1	7.19884e-13	-0.740172	0.097	0.194	1.82843e-08
Mt-nd4	Mt-nd4	0.000171649	-0.740861	0.557	0.56	1
Atp5f1a	Atp5f1a	2.14902e-15	-0.743461	0.174	0.303	5.45829e-11
Atp5pd	Atp5pd	6.9036e-13	-0.745175	0.112	0.214	1.75344e-08
Rpl28	Rpl28	1.69299e-15	-0.745717	0.111	0.225	4.30002e-11
Ndufs2	Ndufs2	8.46562e-17	-0.746008	0.062	0.163	2.15018e-12
Dpp4	Dpp4	1.32677e-12	-0.746355	0.188	0.303	3.36986e-08
Ndufb8	Ndufb8	3.90085e-13	-0.752986	0.06	0.146	9.90776e-09
Ndufb9	Ndufb9	9.77263e-14	-0.754971	0.089	0.189	2.48215e-09
Atp5f1b	Atp5f1b	7.78148e-18	-0.756421	0.425	0.553	1.97642e-13
Lgmn	Lgmn	5.66664e-17	-0.76022	0.22	0.361	1.43927e-12
Oat	Oat	3.09451e-14	-0.763653	0.076	0.172	7.85974e-10
Atp5mc2	Atp5mc2	8.9804e-14	-0.764617	0.094	0.193	2.28093e-09
Mt-nd6	Mt-nd6	7.79728e-12	-0.766047	0.233	0.346	1.98043e-07
Ndufb5	Ndufb5	7.26356e-16	-0.768584	0.077	0.181	1.84487e-11
Atox1	Atox1	1.3639e-15	-0.774396	0.037	0.119	3.46416e-11
Ndufb7	Ndufb7	4.7183e-17	-0.77497	0.064	0.168	1.1984e-12
Cyp4a2	Cyp4a2	1.79027e-21	-0.784836	0.657	0.758	4.54712e-17
Grina	Grina	5.49866e-17	-0.785174	0.061	0.163	1.39661e-12
Eef1a1	Eef1a1	6.63626e-19	-0.785993	0.032	0.123	1.68554e-14
Cd74	Cd74	1.35835e-13	-0.788794	0.16	0.274	3.45007e-09
Rps15	Rps15	4.17733e-15	-0.791988	0.106	0.217	1.061e-10
Hsd17b10	Hsd17b10	3.44251e-17	-0.792487	0.032	0.115	8.74362e-13
Atp6v1g1	Atp6v1g1	5.96183e-15	-0.796789	0.076	0.174	1.51424e-10
LOC108348144	LOC108348144	5.04991e-13	-0.797373	0.072	0.159	1.28263e-08
Rps27l	Rps27l	4.13153e-15	-0.798795	0.037	0.115	1.04937e-10
Rpl23a	Rpl23a	4.36638e-18	-0.805813	0.063	0.169	1.10902e-13
Iah1	Iah1	1.90183e-15	-0.80775	0.062	0.157	4.83045e-11
Atp5po	Atp5po	2.24559e-13	-0.809835	0.205	0.318	5.70358e-09
H3f3b	H3f3b	3.6538e-19	-0.812873	0.058	0.166	9.28029e-15
H3f3c	H3f3c	2.03796e-14	-0.817787	0.063	0.154	5.17621e-10
Rpl32	Rpl32	6.38134e-15	-0.819754	0.039	0.118	1.6208e-10
Ndufb4	Ndufb4	1.11861e-15	-0.819909	0.037	0.117	2.84115e-11
Ndufab1	Ndufab1	2.0439e-18	-0.820351	0.063	0.172	5.1913e-14
Col1a1	Col1a1	5.04292e-11	-0.823512	0.131	0.225	1.28085e-06
Aqp1	Aqp1	4.29749e-16	-0.825052	0.105	0.219	1.09152e-11
Tomm7	Tomm7	4.18783e-16	-0.82669	0.059	0.156	1.06367e-11
Eif1	Eif1	2.61969e-22	-0.828336	0.138	0.292	6.65374e-18
Atp5mf	Atp5mf	2.88781e-14	-0.828954	0.128	0.236	7.33474e-10
Ndufb11	Ndufb11	9.42343e-19	-0.829088	0.054	0.16	2.39346e-14
Ctsh	Ctsh	2.00318e-21	-0.830096	0.194	0.352	5.08787e-17
Mt-nd4l	Mt-nd4l	2.6036e-16	-0.83083	0.316	0.451	6.61287e-12
Rida	Rida	2.9166e-14	-0.837962	0.348	0.456	7.40787e-10
Cox6b1	Cox6b1	6.7562e-16	-0.839191	0.108	0.222	1.71601e-11
Akr7a2	Akr7a2	4.10459e-15	-0.839378	0.101	0.209	1.04253e-10
LOC103693375	LOC103693375	3.28578e-18	-0.841082	0.03	0.115	8.34554e-14
Cox6a1	Cox6a1	3.44294e-16	-0.853575	0.147	0.272	8.74473e-12
Uqcrb.1	Uqcrb.1	6.31331e-16	-0.85453	0.098	0.208	1.60352e-11
Calm1	Calm1	1.34532e-19	-0.856286	0.12	0.256	3.41698e-15
Rpl27	Rpl27	6.73226e-18	-0.859608	0.091	0.209	1.70993e-13
Mgst3	Mgst3	1.02413e-18	-0.859671	0.068	0.18	2.60118e-14
Atp5pf	Atp5pf	1.79007e-17	-0.861817	0.125	0.254	4.5466e-13
Rps11	Rps11	1.00936e-18	-0.86542	0.096	0.219	2.56366e-14
Atp5mg	Atp5mg	1.67573e-21	-0.86636	0.199	0.36	4.25618e-17
Gsta5	Gsta5	1.39924e-21	-0.86665	0.118	0.266	3.55394e-17
Rack1	Rack1	1.22999e-18	-0.867814	0.063	0.172	3.12406e-14
Gsta4	Gsta4	9.9114e-23	-0.870291	0.076	0.209	2.5174e-18
Ctsa	Ctsa	2.20615e-17	-0.870295	0.14	0.272	5.60341e-13
Apom	Apom	3.1415e-15	-0.872503	0.072	0.17	7.97909e-11
Fbn1	Fbn1	4.78828e-11	-0.874329	0.216	0.315	1.21617e-06
Olr1	Olr1	6.31244e-10	-0.875536	0.04	0.1	1.6033e-05
LOC100360057	LOC100360057	4.43183e-17	-0.877197	0.079	0.186	1.12564e-12
Gabarap	Gabarap	3.54311e-16	-0.879682	0.07	0.172	8.99913e-12
LOC108351137	LOC108351137	6.12367e-20	-0.880237	0.044	0.148	1.55535e-15
Rpl18a	Rpl18a	1.82508e-20	-0.880766	0.094	0.223	4.63552e-16
S100a6	S100a6	1.94224e-15	-0.881078	0.027	0.101	4.93309e-11
Rpl17	Rpl17	4.24609e-20	-0.888264	0.079	0.201	1.07847e-15
Eci3	Eci3	2.36871e-22	-0.889125	0.11	0.255	6.01628e-18
Sod1	Sod1	1.861e-18	-0.89	0.199	0.342	4.72676e-14
Cltrn	Cltrn	7.04023e-16	-0.894389	0.238	0.364	1.78815e-11
Cd164	Cd164	2.47985e-19	-0.89754	0.084	0.206	6.29857e-15
Elob	Elob	4.41772e-18	-0.899034	0.076	0.187	1.12206e-13
Rps5	Rps5	3.80631e-17	-0.904276	0.074	0.181	9.66764e-13
Rpl21.3	Rpl21.3	3.58351e-22	-0.908418	0.054	0.171	9.10177e-18
Uqcr11	Uqcr11	4.85105e-22	-0.908945	0.086	0.22	1.23212e-17
Col3a1	Col3a1	7.4389e-18	-0.914523	0.185	0.322	1.88941e-13
Pfn1	Pfn1	1.66039e-19	-0.91505	0.093	0.216	4.21722e-15
Tpmt	Tpmt	1.12101e-18	-0.916103	0.032	0.122	2.84726e-14
Txn1	Txn1	3.88113e-21	-0.923957	0.072	0.195	9.85767e-17
Havcr1	Havcr1	5.34323e-27	-0.924971	0.008	0.1	1.35713e-22
Eno1	Eno1	8.13776e-20	-0.92533	0.096	0.221	2.06691e-15
Rpl10	Rpl10	4.8059e-24	-0.928302	0.09	0.233	1.22065e-19
AABR07015057.1	AABR07015057.1	4.61451e-16	-0.928861	0.068	0.167	1.17204e-11
Rpl12	Rpl12	1.64088e-21	-0.92957	0.036	0.138	4.16767e-17
Rarres2	Rarres2	2.38388e-13	-0.936017	0.056	0.137	6.05481e-09
LOC100360117	LOC100360117	2.45963e-23	-0.938073	0.022	0.118	6.24722e-19
Taldo1	Taldo1	2.14467e-22	-0.9412	0.077	0.207	5.44726e-18
Gpx4	Gpx4	1.43951e-23	-0.94234	0.084	0.223	3.6562e-19
LOC501233	LOC501233	7.12082e-23	-0.946108	0.153	0.306	1.80862e-18
Cyp4a8	Cyp4a8	4.30248e-22	-0.947479	0.059	0.179	1.09279e-17
Rpl3	Rpl3	3.8219e-23	-0.950365	0.084	0.22	9.70726e-19
Cox4i1	Cox4i1	7.32185e-20	-0.950445	0.171	0.317	1.85968e-15
Cd63	Cd63	2.58258e-21	-0.952346	0.262	0.419	6.5595e-17
Rps9	Rps9	2.84576e-21	-0.952505	0.089	0.218	7.22794e-17
Epcam	Epcam	9.3836e-18	-0.954675	0.138	0.266	2.38334e-13
Bgn	Bgn	1.8736e-17	-0.957474	0.126	0.25	4.75876e-13
Ndufb2	Ndufb2	1.2476e-17	-0.95908	0.069	0.174	3.16878e-13
Mt-atp8	Mt-atp8	3.18545e-39	-0.965211	0.435	0.658	8.09072e-35
Rpl5	Rpl5	5.33927e-26	-0.965338	0.086	0.235	1.35612e-21
Ndufs5	Ndufs5	4.55541e-22	-0.967768	0.032	0.134	1.15703e-17
Rpl6	Rpl6	2.68904e-26	-0.970497	0.024	0.132	6.82988e-22
Rpl24	Rpl24	7.43918e-20	-0.981489	0.093	0.217	1.88948e-15
LOC100359583	LOC100359583	8.77495e-29	-0.981758	0.148	0.331	2.22875e-24
Hint1	Hint1	1.56508e-19	-0.98841	0.092	0.218	3.97514e-15
Cisd1	Cisd1	6.67353e-23	-0.990073	0.168	0.324	1.69501e-18
Folr1	Folr1	6.81239e-23	-0.990363	0.076	0.208	1.73028e-18
Rps10	Rps10	4.1162e-26	-0.99547	0.039	0.16	1.04547e-21
Rps19l2	Rps19l2	1.82446e-27	-0.998716	0.008	0.101	4.63395e-23
Rpl36a	Rpl36a	4.55e-24	-1.00322	0.046	0.164	1.15565e-19
Gpx3	Gpx3	1.79552e-34	-1.00388	0.665	0.764	4.56044e-30
Cox7c	Cox7c	1.19733e-18	-1.00405	0.202	0.34	3.04111e-14
Aldob	Aldob	3.93098e-38	-1.0068	0.51	0.694	9.98429e-34
Rpsa	Rpsa	2.24621e-29	-1.00799	0.196	0.388	5.70514e-25
Miox	Miox	1.44087e-22	-1.00958	0.224	0.386	3.65966e-18
Cox6c	Cox6c	1.88151e-22	-1.01011	0.149	0.304	4.77884e-18
C1r	C1r	6.1868e-17	-1.01672	0.185	0.317	1.57138e-12
Rps27a	Rps27a	3.86625e-27	-1.0175	0.026	0.139	9.81988e-23
Cp	Cp	4.55922e-23	-1.02127	0.205	0.364	1.158e-18
Uqcr10	Uqcr10	5.62204e-25	-1.02831	0.109	0.262	1.42794e-20
Cox5b	Cox5b	2.40119e-24	-1.02857	0.129	0.285	6.09879e-20
LOC100364435	LOC100364435	1.99487e-19	-1.03098	0.093	0.213	5.06676e-15
Rpl18	Rpl18	2.97515e-23	-1.03331	0.098	0.24	7.55659e-19
AABR07065438.1	AABR07065438.1	5.33636e-25	-1.03373	0.049	0.17	1.35538e-20
Bri3	Bri3	4.76701e-28	-1.03442	0.041	0.171	1.21077e-23
Gsta1	Gsta1	4.32397e-22	-1.03542	0.214	0.368	1.09824e-17
Cox7a2l2	Cox7a2l2	2.26459e-21	-1.03735	0.082	0.208	5.75182e-17
Rps21	Rps21	1.83936e-26	-1.04422	0.037	0.157	4.6718e-22
Ctsb	Ctsb	5.27771e-28	-1.04543	0.213	0.396	1.34049e-23
Serping1	Serping1	2.69523e-19	-1.04646	0.089	0.209	6.84561e-15
Lpl	Lpl	1.78475e-15	-1.06004	0.038	0.119	4.53308e-11
Dbi	Dbi	8.37865e-28	-1.06761	0.126	0.297	2.12809e-23
Atp5f1e	Atp5f1e	9.81376e-28	-1.06809	0.156	0.334	2.4926e-23
Odc1	Odc1	1.34061e-29	-1.06828	0.013	0.119	3.40502e-25
Serpinf1	Serpinf1	1.20852e-29	-1.06958	0.017	0.128	3.06952e-25
Rpl7	Rpl7	8.52311e-27	-1.07043	0.132	0.296	2.16479e-22
Eef1b2	Eef1b2	4.56323e-26	-1.07449	0.057	0.189	1.15902e-21
Dhrs7l1	Dhrs7l1	7.15969e-25	-1.0748	0.068	0.203	1.81849e-20
Rps7	Rps7	9.49486e-30	-1.07998	0.101	0.268	2.4116e-25
Napsa	Napsa	1.06798e-27	-1.08327	0.105	0.269	2.71255e-23
Rps3	Rps3	3.3991e-30	-1.08798	0.069	0.224	8.63338e-26
Cryab	Cryab	1.49689e-27	-1.09187	0.03	0.147	3.80196e-23
Rpl14	Rpl14	5.39484e-27	-1.09315	0.13	0.294	1.37023e-22
Ndufa13	Ndufa13	1.12593e-30	-1.09476	0.063	0.216	2.85975e-26
Slc22a2	Slc22a2	1.85697e-25	-1.10191	0.06	0.193	4.71652e-21
LOC100911847	LOC100911847	1.20444e-28	-1.10916	0.06	0.203	3.05916e-24
Lyz2	Lyz2	1.81756e-29	-1.12207	0.033	0.161	4.61643e-25
Slc3a1	Slc3a1	1.29536e-27	-1.12252	0.214	0.394	3.29009e-23
Atp5me	Atp5me	3.76302e-27	-1.12252	0.146	0.317	9.5577e-23
Col8a1	Col8a1	9.53898e-17	-1.12964	0.052	0.145	2.4228e-12
LOC100361854	LOC100361854	2.32511e-28	-1.13106	0.07	0.217	5.90555e-24
Nme2	Nme2	3.60694e-34	-1.13822	0.103	0.288	9.16128e-30
Rps27	Rps27	6.77418e-34	-1.14172	0.124	0.316	1.72057e-29
Serf2	Serf2	1.6775e-27	-1.14808	0.129	0.295	4.26069e-23
Rpl29	Rpl29	2.85468e-26	-1.15063	0.07	0.21	7.2506e-22
Ndufa3	Ndufa3	4.29392e-28	-1.15161	0.04	0.167	1.09061e-23
Rpl26	Rpl26	2.66314e-27	-1.15959	0.053	0.185	6.76412e-23
Rps20	Rps20	6.84783e-32	-1.16469	0.047	0.192	1.73928e-27
Tpt1	Tpt1	1.27304e-37	-1.16908	0.186	0.407	3.23338e-33
Rps24	Rps24	7.52477e-32	-1.18955	0.062	0.216	1.91122e-27
Rps17	Rps17	5.31791e-32	-1.19567	0.067	0.224	1.3507e-27
Rps16	Rps16	8.74167e-39	-1.20144	0.117	0.324	2.2203e-34
Rpl31	Rpl31	1.91896e-35	-1.20182	0.048	0.205	4.87397e-31
Gpx1	Gpx1	3.03018e-33	-1.20439	0.179	0.379	7.69635e-29
AC141489.1	AC141489.1	3.50751e-32	-1.20704	0.028	0.157	8.90872e-28
Rps4x.1	Rps4x.1	8.49063e-31	-1.20816	0.033	0.163	2.15654e-26
Gclc	Gclc	2.60583e-26	-1.21041	0.205	0.372	6.61855e-22
Prdx1	Prdx1	1.47928e-31	-1.21149	0.11	0.284	3.75722e-27
Ppic	Ppic	3.65706e-30	-1.21179	0.076	0.232	9.28856e-26
Ggt1	Ggt1	5.3503e-27	-1.21395	0.112	0.269	1.35892e-22
Akr1c12l1	Akr1c12l1	8.81925e-35	-1.22471	0.032	0.175	2.24e-30
LOC100910944	LOC100910944	3.4427e-33	-1.24064	0.032	0.17	8.7441e-29
Tmsb4x	Tmsb4x	8.21037e-37	-1.24203	0.201	0.41	2.08535e-32
Hspa8	Hspa8	2.01416e-42	-1.25194	0.149	0.371	5.11576e-38
Rps3a	Rps3a	4.54135e-33	-1.25252	0.08	0.246	1.15346e-28
Rps13	Rps13	7.54609e-34	-1.2614	0.04	0.185	1.91663e-29
LOC685963	LOC685963	1.42375e-31	-1.2716	0.06	0.211	3.61618e-27
Aadat	Aadat	8.95338e-34	-1.2797	0.143	0.337	2.27407e-29
Rps12	Rps12	1.58462e-38	-1.29215	0.083	0.27	4.02478e-34
Rpl23	Rpl23	6.6702e-39	-1.29829	0.11	0.311	1.69416e-34
Ndufa4	Ndufa4	9.45341e-38	-1.30668	0.23	0.441	2.40107e-33
Cox8a	Cox8a	3.12869e-35	-1.30733	0.184	0.387	7.94657e-31
Rpl30	Rpl30	8.39758e-37	-1.31444	0.021	0.158	2.1329e-32
Gclm	Gclm	4.11094e-37	-1.31484	0.146	0.35	1.04414e-32
B2m	B2m	1.59889e-32	-1.32514	0.291	0.473	4.06101e-28
Rpl19	Rpl19	2.39795e-42	-1.32745	0.12	0.335	6.09056e-38
Rps27a.1	Rps27a.1	1.35442e-38	-1.3373	0.051	0.219	3.4401e-34
Rps28	Rps28	1.01023e-44	-1.35423	0.12	0.344	2.56589e-40
Rpl27a	Rpl27a	6.73839e-37	-1.37295	0.109	0.299	1.71148e-32
Dcn	Dcn	2.06857e-22	-1.37583	0.206	0.363	5.25396e-18
Clu	Clu	3.61718e-43	-1.38681	0.07	0.266	9.18728e-39
Rplp0	Rplp0	6.90869e-46	-1.41507	0.114	0.336	1.75474e-41
Rpl34	Rpl34	3.29102e-42	-1.41534	0.063	0.251	8.35886e-38
LOC108351137.1	LOC108351137.1	2.73458e-41	-1.43827	0.041	0.21	6.94555e-37
Rps23	Rps23	2.56005e-41	-1.44669	0.068	0.255	6.50226e-37
Rpl41	Rpl41	2.14713e-50	-1.45697	0.295	0.544	5.45349e-46
Uba52	Uba52	1.16212e-51	-1.46255	0.115	0.357	2.95166e-47
Rps15a	Rps15a	3.16643e-49	-1.46827	0.047	0.244	8.04243e-45
Cycs	Cycs	5.69803e-40	-1.47866	0.148	0.355	1.44724e-35
Rpl13	Rpl13	3.34096e-48	-1.50194	0.072	0.28	8.48571e-44
Rpl37a	Rpl37a	5.09321e-50	-1.50297	0.153	0.396	1.29362e-45
Apoe	Apoe	2.17317e-30	-1.52588	0.177	0.356	5.51962e-26
LOC687780	LOC687780	2.52154e-51	-1.54979	0.103	0.337	6.40445e-47
Slc7a13	Slc7a13	3.1744e-36	-1.58056	0.08	0.257	8.06267e-32
Spink1l	Spink1l	4.3886e-52	-1.59457	0.072	0.295	1.11466e-47
Rpl35	Rpl35	2.87036e-61	-1.60184	0.119	0.389	7.29043e-57
LOC100360449	LOC100360449	3.78551e-48	-1.61909	0.082	0.293	9.61481e-44
Ftl1	Ftl1	1.59907e-56	-1.63833	0.178	0.438	4.06148e-52
Rps18	Rps18	2.18141e-58	-1.65576	0.077	0.321	5.54057e-54
AABR07000398.1	AABR07000398.1	1.96767e-117	-1.68826	0.811	0.939	4.99769e-113
Fn1	Fn1	2.28467e-41	-1.74065	0.092	0.288	5.80282e-37
Fth1	Fth1	1.18563e-70	-1.761	0.28	0.567	3.01139e-66
Rpl37	Rpl37	1.99562e-59	-1.78192	0.035	0.251	5.06867e-55
Rpl36	Rpl36	4.03999e-66	-1.78908	0.058	0.31	1.02612e-61
Ctsl	Ctsl	8.0959e-51	-1.79246	0.179	0.419	2.05628e-46
Rps8	Rps8	3.18861e-65	-1.7928	0.108	0.379	8.09874e-61
Rps2	Rps2	1.69291e-66	-1.79518	0.058	0.31	4.29981e-62
Mt2A	Mt2A	2.93175e-74	-1.83835	0.115	0.418	7.44634e-70
Rplp1	Rplp1	1.12408e-86	-1.97372	0.174	0.511	2.85504e-82
LOC108352650	LOC108352650	2.66736e-80	-2.04626	0.147	0.46	6.77483e-76
Mt1	Mt1	1.18728e-82	-2.06846	0.065	0.364	3.01557e-78
Kap	Kap	1.7784e-62	-2.57258	0.259	0.485	4.51695e-58
Tff3	Tff3	7.13501e-94	-2.79024	0.037	0.339	1.81222e-89
Mgp	Mgp	2.30611e-42	-2.88749	0.191	0.409	5.8573e-38
Spp1	Spp1	1.95473e-251	-3.91864	0.047	0.676	4.96483e-247

## Sheet: Prox tub
	Prox.tub__gene	p_val	avg_log2FC	pct.Obese+sGCact	Pct.Obese	p_val_adj
Slc8a1	Slc8a1	0	2.2884	0.509	0.155	0
Srrm2	Srrm2	0	1.87853	0.708	0.323	0
Pde7b	Pde7b	0	1.84306	0.604	0.188	0
Luc7l3	Luc7l3	0	1.60292	0.469	0.171	0
Srgap1	Srgap1	0	1.58244	0.188	0.022	0
Pnisr	Pnisr	0	1.54354	0.514	0.167	0
Nr3c2	Nr3c2	0	1.52108	0.283	0.078	0
Slc22a25	Slc22a25	0	1.50132	0.527	0.207	0
Dach1	Dach1	0	1.48177	0.597	0.238	0
AC134224.1	AC134224.1	0	1.48157	0.984	0.799	0
Tns1	Tns1	0	1.48043	0.752	0.343	0
P3h2	P3h2	0	1.46745	0.644	0.271	0
Prpf38b	Prpf38b	0	1.42953	0.336	0.108	0
Slit2	Slit2	0	1.42387	0.482	0.182	0
Ust5r	Ust5r	0	1.41132	0.47	0.17	0
Esr1	Esr1	0	1.39304	0.444	0.153	0
AABR07040864.1	AABR07040864.1	0	1.39072	0.155	0.027	0
Pard3b	Pard3b	0	1.38919	0.663	0.291	0
Trabd2b	Trabd2b	0	1.38428	0.671	0.29	0
Scly	Scly	0	1.37453	0.529	0.211	0
AABR07004221.2	AABR07004221.2	0	1.37097	0.579	0.252	0
Nrdc	Nrdc	0	1.36605	0.572	0.246	0
St6galnac3	St6galnac3	0	1.36396	0.761	0.383	0
Ppp1r16b	Ppp1r16b	0	1.36356	0.367	0.107	0
Zbtb20	Zbtb20	0	1.36115	0.817	0.487	0
Caln1	Caln1	0	1.34463	0.135	0.02	0
Plekha7	Plekha7	0	1.33682	0.483	0.175	0
AABR07016672.1	AABR07016672.1	0	1.3209	0.302	0.091	0
Wwc1	Wwc1	0	1.31615	0.6	0.261	0
Plxdc2	Plxdc2	0	1.29644	0.437	0.172	0
Akr1c1	Akr1c1	0	1.28807	0.432	0.195	0
Oxr1	Oxr1	0	1.28623	0.595	0.273	0
Pde4d	Pde4d	0	1.28212	0.809	0.466	0
Rimbp2	Rimbp2	0	1.27054	0.541	0.234	0
Msra	Msra	0	1.2655	0.583	0.259	0
Fbxl17	Fbxl17	0	1.26546	0.56	0.238	0
Epb41	Epb41	0	1.26412	0.495	0.204	0
Pabpn1	Pabpn1	0	1.26182	0.43	0.166	0
Veph1	Veph1	0	1.25731	0.254	0.062	0
Fras1	Fras1	0	1.25699	0.297	0.083	0
Aurkaip1	Aurkaip1	0	1.25433	0.503	0.216	0
Xylb	Xylb	0	1.25068	0.557	0.241	0
Cpq	Cpq	0	1.24795	0.783	0.503	0
Ncoa7	Ncoa7	0	1.24027	0.663	0.333	0
Nedd4l	Nedd4l	0	1.23454	0.585	0.259	0
Trps1	Trps1	0	1.2337	0.585	0.306	0
AABR07059258.1	AABR07059258.1	0	1.22901	0.121	0.015	0
Srek1	Srek1	0	1.22292	0.307	0.103	0
Esrrg	Esrrg	0	1.21968	0.415	0.16	0
Srsf5	Srsf5	0	1.2179	0.434	0.167	0
Vegfa	Vegfa	0	1.21628	0.371	0.142	0
Sox6	Sox6	0	1.20854	0.404	0.148	0
Slc34a1	Slc34a1	0	1.20482	0.897	0.795	0
Pclo	Pclo	0	1.19263	0.268	0.086	0
Igf1r	Igf1r	0	1.19165	0.589	0.265	0
Cpeb4	Cpeb4	0	1.18976	0.555	0.25	0
Ppargc1a	Ppargc1a	0	1.18505	0.388	0.151	0
Gpm6a	Gpm6a	0	1.17504	0.504	0.233	0
Wdfy3	Wdfy3	0	1.17375	0.616	0.295	0
Rbm25l1	Rbm25l1	0	1.17004	0.298	0.115	0
Tbc1d5	Tbc1d5	0	1.16778	0.501	0.218	0
Phldb2	Phldb2	0	1.16474	0.459	0.2	0
Snx29	Snx29	0	1.16099	0.795	0.454	0
Dock8	Dock8	0	1.16012	0.498	0.227	0
Ankrd11	Ankrd11	0	1.1575	0.378	0.157	0
Baz2b	Baz2b	0	1.15454	0.411	0.166	0
Itsn2	Itsn2	0	1.1481	0.432	0.187	0
Thrb	Thrb	0	1.14508	0.482	0.212	0
Gramd1b	Gramd1b	0	1.14145	0.455	0.184	0
Npnt	Npnt	0	1.13666	0.339	0.122	0
Zcchc7	Zcchc7	0	1.12625	0.427	0.181	0
Shank2	Shank2	0	1.11677	0.323	0.109	0
Bnc2	Bnc2	0	1.11584	0.566	0.294	0
Rbpms	Rbpms	0	1.11517	0.554	0.278	0
Dennd1a	Dennd1a	0	1.1146	0.537	0.249	0
Msi2	Msi2	0	1.11454	0.552	0.246	0
Slc16a7	Slc16a7	0	1.11259	0.189	0.066	0
Nfib	Nfib	0	1.10564	0.464	0.21	0
Srsf11	Srsf11	0	1.10057	0.317	0.121	0
Ntn1	Ntn1	0	1.09168	0.409	0.166	0
Cdk14	Cdk14	0	1.08915	0.33	0.125	0
Limch1	Limch1	0	1.08589	0.548	0.263	0
Tanc2	Tanc2	0	1.08398	0.53	0.256	0
Ptprd	Ptprd	0	1.07643	0.668	0.381	0
Prpf4b	Prpf4b	0	1.07635	0.5	0.231	0
Rsrp1	Rsrp1	0	1.07021	0.463	0.208	0
Ca12	Ca12	0	1.06911	0.752	0.439	0
Clmn	Clmn	0	1.06697	0.435	0.184	0
Glis3	Glis3	0	1.06654	0.609	0.287	0
Col4a3	Col4a3	0	1.05966	0.689	0.372	0
Galnt14	Galnt14	0	1.05845	0.314	0.119	0
Abcc4	Abcc4	0	1.05428	0.381	0.162	0
Cgnl1	Cgnl1	0	1.05405	0.6	0.348	0
Kcnq1	Kcnq1	0	1.0529	0.127	0.031	0
Ldlrad4	Ldlrad4	0	1.05107	0.347	0.141	0
Atxn1	Atxn1	0	1.05102	0.464	0.202	0
Zfc3h1	Zfc3h1	0	1.05052	0.307	0.117	0
Rere	Rere	0	1.0471	0.599	0.295	0
Hnf4a	Hnf4a	0	1.04673	0.604	0.343	0
Baz1b	Baz1b	0	1.04651	0.328	0.129	0
Ank3	Ank3	0	1.0463	0.759	0.452	0
Kynu	Kynu	0	1.04167	0.366	0.148	0
Pnn	Pnn	0	1.03783	0.282	0.101	0
Gphn	Gphn	0	1.03436	0.426	0.19	0
Lrba	Lrba	0	1.03346	0.44	0.208	0
Spred2	Spred2	0	1.03154	0.266	0.091	0
Stag1	Stag1	0	1.02813	0.376	0.164	0
Ddx17	Ddx17	0	1.0277	0.402	0.172	0
Mtss1	Mtss1	0	1.02542	0.545	0.273	0
Zc3h13	Zc3h13	0	1.02216	0.319	0.137	0
Mdga2	Mdga2	0	1.02131	0.184	0.043	0
Zmynd8	Zmynd8	0	1.01926	0.432	0.19	0
Ogt	Ogt	0	1.018	0.358	0.155	0
Cyp24a1	Cyp24a1	0	1.01629	0.495	0.325	0
Map3k5	Map3k5	0	1.01478	0.488	0.229	0
Nox4	Nox4	0	1.01219	0.557	0.303	0
Afdn	Afdn	0	1.01183	0.474	0.222	0
Arhgef3	Arhgef3	0	1.01138	0.307	0.118	0
Nktr	Nktr	0	1.00339	0.32	0.128	0
Nav2	Nav2	0	1.00207	0.431	0.194	0
Pdzd2	Pdzd2	0	0.998435	0.432	0.19	0
Ralgapa2	Ralgapa2	0	0.99809	0.388	0.17	0
Ptprk	Ptprk	0	0.996658	0.551	0.283	0
Prodh2	Prodh2	0	0.9965	0.394	0.176	0
Cttnbp2	Cttnbp2	0	0.995967	0.331	0.144	0
Clk1	Clk1	0	0.994355	0.236	0.082	0
Tox	Tox	0	0.991856	0.38	0.168	0
Exoc4	Exoc4	0	0.991575	0.422	0.199	0
Abca16	Abca16	0	0.991286	0.197	0.065	0
Pdzrn3	Pdzrn3	0	0.988841	0.338	0.138	0
Acin1	Acin1	0	0.988648	0.347	0.158	0
Sergef	Sergef	0	0.988235	0.358	0.152	0
Peli2	Peli2	0	0.98663	0.35	0.143	0
Cmip	Cmip	0	0.984135	0.504	0.233	0
Atrnl1	Atrnl1	0	0.982195	0.438	0.206	0
Tmem106a	Tmem106a	0	0.975311	0.383	0.17	0
Aoah	Aoah	0	0.975086	0.26	0.091	0
Plcb1	Plcb1	0	0.97472	0.44	0.208	0
Gcnt2	Gcnt2	0	0.973218	0.314	0.125	0
Rab11fip3	Rab11fip3	0	0.972838	0.56	0.276	0
Akap13	Akap13	0	0.970273	0.485	0.237	0
Btbd9	Btbd9	0	0.968983	0.327	0.13	0
Plekha5	Plekha5	0	0.967885	0.496	0.246	0
Stk39	Stk39	0	0.965964	0.144	0.051	0
Pard3	Pard3	0	0.96564	0.413	0.188	0
Myo9a	Myo9a	0	0.965016	0.434	0.212	0
Slc22a23	Slc22a23	0	0.964567	0.442	0.216	0
Fnbp4	Fnbp4	0	0.963244	0.269	0.103	0
Arhgef28	Arhgef28	0	0.960743	0.487	0.239	0
Srsf2	Srsf2	0	0.959984	0.391	0.19	0
Map4k3	Map4k3	0	0.95811	0.364	0.157	0
Klhl29	Klhl29	0	0.957694	0.381	0.151	0
Dmxl1	Dmxl1	0	0.95436	0.379	0.174	0
Mapt	Mapt	0	0.953233	0.501	0.253	0
Thoc2	Thoc2	0	0.951827	0.312	0.132	0
Fto	Fto	0	0.950482	0.347	0.147	0
Gpatch8	Gpatch8	0	0.945792	0.393	0.18	0
Pde1c	Pde1c	0	0.943933	0.113	0.031	0
Foxp1	Foxp1	0	0.942971	0.278	0.111	0
Ccdc141	Ccdc141	0	0.940684	0.442	0.214	0
Leng8	Leng8	0	0.939707	0.18	0.06	0
Rabgap1l	Rabgap1l	0	0.938037	0.389	0.179	0
Dst	Dst	0	0.937775	0.542	0.299	0
AC134224.3	AC134224.3	0	0.93592	0.998	0.895	0
Kmt2c	Kmt2c	0	0.934567	0.38	0.175	0
Adra1a	Adra1a	0	0.933424	0.297	0.114	0
Chd2	Chd2	0	0.933332	0.389	0.186	0
Magi1	Magi1	0	0.931914	0.295	0.12	0
Nfia	Nfia	0	0.924275	0.557	0.312	0
Cpeb3	Cpeb3	0	0.923898	0.334	0.145	0
Ccser1	Ccser1	0	0.922972	0.306	0.124	0
Zmat4	Zmat4	0	0.920897	0.234	0.085	0
Eif4ebp3	Eif4ebp3	0	0.918844	0.401	0.188	0
Cux1	Cux1	0	0.918465	0.478	0.232	0
Per2	Per2	0	0.916529	0.206	0.062	0
Ghr	Ghr	0	0.916187	0.527	0.289	0
Slc7a9	Slc7a9	0	0.916017	0.385	0.195	0
Golga4	Golga4	0	0.914813	0.383	0.181	0
Maml2	Maml2	0	0.914787	0.202	0.085	0
LOC100361087	LOC100361087	0	0.914209	0.214	0.074	0
Frmd4b	Frmd4b	0	0.912312	0.578	0.293	0
Bclaf1	Bclaf1	0	0.910469	0.381	0.18	0
St3gal3	St3gal3	0	0.909152	0.288	0.113	0
Fam193a	Fam193a	0	0.906956	0.287	0.116	0
Itpr1	Itpr1	0	0.906853	0.57	0.315	0
Atrx.1	Atrx.1	0	0.904873	0.406	0.204	0
Tcf12	Tcf12	0	0.903457	0.393	0.189	0
Srcap	Srcap	0	0.903323	0.259	0.1	0
Osbpl3	Osbpl3	0	0.899973	0.302	0.123	0
Nhsl1	Nhsl1	0	0.89588	0.268	0.101	0
Mob3b	Mob3b	0	0.893105	0.353	0.156	0
Ythdc1	Ythdc1	0	0.890791	0.273	0.119	0
Sh3tc2	Sh3tc2	0	0.890519	0.342	0.155	0
Hlf	Hlf	0	0.890498	0.178	0.04	0
Dpyd	Dpyd	0	0.889549	0.412	0.222	0
Pm20d1	Pm20d1	0	0.887911	0.387	0.209	0
Ankrd44	Ankrd44	0	0.886231	0.321	0.137	0
Arhgap10	Arhgap10	0	0.8861	0.383	0.178	0
Bdp1	Bdp1	0	0.884607	0.25	0.101	0
Lmo7	Lmo7	0	0.884426	0.289	0.126	0
Ppm1h	Ppm1h	0	0.884346	0.441	0.207	0
Kansl1l	Kansl1l	0	0.883424	0.468	0.235	0
AABR07067023.1	AABR07067023.1	0	0.87882	0.239	0.093	0
Nhs	Nhs	0	0.87869	0.219	0.077	0
RGD1562392	RGD1562392	0	0.878248	0.368	0.162	0
Agap1	Agap1	0	0.877786	0.365	0.163	0
Cobll1	Cobll1	0	0.877566	0.353	0.163	0
Tead1	Tead1	0	0.877493	0.43	0.201	0
Snrnp70	Snrnp70	0	0.87727	0.393	0.186	0
Sh3rf1	Sh3rf1	0	0.875204	0.474	0.238	0
Paxbp1	Paxbp1	0	0.8751	0.219	0.082	0
Gba3	Gba3	0	0.872766	0.594	0.37	0
Ptprg	Ptprg	0	0.872682	0.257	0.099	0
Arl15	Arl15	0	0.872096	0.65	0.378	0
Shroom4	Shroom4	0	0.869326	0.535	0.305	0
Irf3	Irf3	0	0.866512	0.223	0.085	0
Slc12a3	Slc12a3	5.38915e-302	0.866257	0.312	0.221	1.36879e-297
Smarca2	Smarca2	0	0.864283	0.287	0.125	0
Rbm6	Rbm6	0	0.863868	0.32	0.146	0
Patj	Patj	0	0.862114	0.384	0.184	0
Ankrd12	Ankrd12	0	0.861002	0.258	0.11	0
Prkd1	Prkd1	0	0.859094	0.118	0.038	0
Macf1	Macf1	0	0.858699	0.613	0.361	0
Akap8l	Akap8l	0	0.856696	0.201	0.066	0
Ntf3	Ntf3	0	0.853232	0.24	0.1	0
AABR07021930.1	AABR07021930.1	0	0.853048	0.132	0.027	0
Etv6	Etv6	0	0.851126	0.243	0.106	0
Slc26a4	Slc26a4	0	0.851053	0.125	0.051	0
Lpp	Lpp	0	0.851027	0.437	0.22	0
Pspc1	Pspc1	0	0.850581	0.261	0.11	0
Chd6	Chd6	0	0.85032	0.314	0.137	0
Zfp354a	Zfp354a	0	0.849791	0.264	0.1	0
Col27a1	Col27a1	0	0.849037	0.149	0.04	0
Sik3	Sik3	0	0.848224	0.433	0.22	0
Faf1	Faf1	0	0.846693	0.346	0.163	0
Rcan2	Rcan2	0	0.844974	0.129	0.044	0
Ash1l	Ash1l	0	0.844809	0.501	0.27	0
Mitf	Mitf	0	0.844472	0.186	0.072	0
Fhod3	Fhod3	0	0.843757	0.369	0.187	0
Pmfbp1	Pmfbp1	0	0.841899	0.144	0.036	0
Erbb4	Erbb4	0	0.841709	0.24	0.101	0
Sim1	Sim1	0	0.841486	0.182	0.065	0
Map7	Map7	0	0.838505	0.516	0.288	0
Snx24	Snx24	0	0.838315	0.427	0.215	0
Chd9	Chd9	0	0.837374	0.277	0.118	0
Map3k13	Map3k13	0	0.836991	0.348	0.161	0
Zfand3	Zfand3	0	0.834083	0.402	0.2	0
Golgb1	Golgb1	0	0.834074	0.422	0.241	0
Luc7l2	Luc7l2	0	0.832144	0.431	0.232	0
Tnrc18	Tnrc18	0	0.831346	0.269	0.114	0
Exoc6	Exoc6	0	0.830948	0.393	0.195	0
Rbm26	Rbm26	0	0.830834	0.356	0.172	0
Phactr4	Phactr4	0	0.828781	0.353	0.167	0
AC134224.2	AC134224.2	0	0.827584	0.701	0.47	0
Ptpn13	Ptpn13	0	0.822408	0.408	0.207	0
Uaca	Uaca	0	0.822242	0.198	0.076	0
Mcf2l	Mcf2l	0	0.821568	0.199	0.068	0
Setd5	Setd5	0	0.819799	0.272	0.121	0
Mllt10	Mllt10	0	0.819557	0.296	0.133	0
Chd7	Chd7	0	0.818628	0.199	0.076	0
Kank1	Kank1	0	0.8175	0.325	0.149	0
Phf14	Phf14	0	0.817298	0.336	0.156	0
Fnip2	Fnip2	0	0.816684	0.469	0.251	0
Tspan5	Tspan5	0	0.816415	0.344	0.163	0
RGD1559600	RGD1559600	0	0.815565	0.148	0.037	0
Pcf11	Pcf11	0	0.814474	0.189	0.071	0
Kalrn	Kalrn	0	0.813634	0.301	0.133	0
Scaper	Scaper	0	0.81149	0.254	0.109	0
Cspp1	Cspp1	0	0.811162	0.293	0.131	0
Kmt2e	Kmt2e	0	0.811072	0.342	0.167	0
Prkca	Prkca	0	0.810405	0.358	0.172	0
Akap2	Akap2	0	0.808577	0.45	0.253	0
Ubr3	Ubr3	0	0.808294	0.287	0.126	0
Gab1	Gab1	0	0.807624	0.294	0.128	0
Tacc2	Tacc2	0	0.80709	0.329	0.164	0
Pan3	Pan3	0	0.805474	0.256	0.109	0
Upf2	Upf2	0	0.803644	0.256	0.116	0
Kif16b	Kif16b	0	0.8033	0.314	0.148	0
Dmxl2	Dmxl2	0	0.80322	0.386	0.191	0
Jmjd1c	Jmjd1c	0	0.802944	0.371	0.189	0
AABR07060133.1	AABR07060133.1	0	0.80195	0.359	0.173	0
Fam160a1	Fam160a1	0	0.801218	0.203	0.077	0
Gpc6	Gpc6	0	0.800373	0.211	0.084	0
Prpf39	Prpf39	0	0.800361	0.229	0.092	0
Tpk1	Tpk1	0	0.80019	0.308	0.142	0
Fndc3b	Fndc3b	0	0.798743	0.253	0.102	0
Nfyc	Nfyc	0	0.797547	0.242	0.104	0
Sorbs2	Sorbs2	0	0.796716	0.106	0.035	0
AC096301.1	AC096301.1	0	0.796016	0.18	0.055	0
Ccdc30	Ccdc30	0	0.791984	0.204	0.075	0
AABR07057997.1	AABR07057997.1	0	0.791781	0.213	0.085	0
Myo10	Myo10	0	0.790838	0.375	0.191	0
Ddc	Ddc	0	0.789237	0.313	0.145	0
Rufy3	Rufy3	0	0.787453	0.333	0.157	0
Pign	Pign	0	0.785553	0.356	0.178	0
Tnrc6a	Tnrc6a	0	0.785406	0.294	0.138	0
Iqgap2	Iqgap2	0	0.785283	0.404	0.207	0
Pdgfc	Pdgfc	0	0.785021	0.277	0.121	0
Zfp407	Zfp407	0	0.783955	0.276	0.127	0
Pcsk5	Pcsk5	0	0.782773	0.28	0.124	0
Cdk12	Cdk12	0	0.782408	0.299	0.138	0
Tfcp2l1	Tfcp2l1	0	0.781836	0.235	0.116	0
Ppara	Ppara	0	0.780259	0.393	0.209	0
Tom1l2	Tom1l2	0	0.779981	0.236	0.1	0
Fam172a	Fam172a	0	0.77942	0.204	0.083	0
Stk3	Stk3	0	0.779208	0.305	0.146	0
Zhx2	Zhx2	0	0.778972	0.306	0.137	0
Trio	Trio	0	0.778736	0.307	0.138	0
Sltm	Sltm	0	0.778551	0.28	0.13	0
Gsta6	Gsta6	0	0.775571	0.224	0.094	0
Shroom2	Shroom2	0	0.775532	0.259	0.112	0
Mkln1	Mkln1	0	0.77541	0.307	0.148	0
Arhgef12	Arhgef12	0	0.775296	0.415	0.222	0
Tmlhe	Tmlhe	0	0.775296	0.362	0.196	0
Tet2	Tet2	0	0.774359	0.25	0.111	0
Aplf	Aplf	0	0.773786	0.16	0.052	0
Deptor	Deptor	0	0.771914	0.179	0.066	0
ST7	ST7	0	0.771174	0.24	0.099	0
Rbms1	Rbms1	0	0.770373	0.287	0.135	0
Mylk	Mylk	0	0.769608	0.293	0.139	0
Kansl1	Kansl1	0	0.769556	0.263	0.121	0
Tnrc6b	Tnrc6b	0	0.769351	0.438	0.237	0
Carmil1	Carmil1	0	0.768769	0.284	0.13	0
Slc7a7	Slc7a7	0	0.768018	0.288	0.16	0
Hpcal1	Hpcal1	0	0.767369	0.256	0.11	0
Ktn1	Ktn1	0	0.765844	0.337	0.174	0
Fggy	Fggy	0	0.765559	0.416	0.222	0
Brwd1	Brwd1	0	0.76481	0.247	0.106	0
AABR07066522.1	AABR07066522.1	0	0.764212	0.171	0.061	0
Sorbs1	Sorbs1	0	0.76388	0.435	0.222	0
Tmprss2	Tmprss2	0	0.76325	0.25	0.132	0
Dis3l2	Dis3l2	0	0.762956	0.238	0.102	0
Nsd1	Nsd1	0	0.762821	0.341	0.171	0
Zscan26	Zscan26	0	0.762039	0.185	0.071	0
Smg6	Smg6	0	0.761717	0.257	0.117	0
Inpp5f	Inpp5f	0	0.761469	0.288	0.131	0
Slc13a2	Slc13a2	0	0.760901	0.257	0.114	0
Mbnl1	Mbnl1	0	0.760558	0.301	0.147	0
Ppargc1b	Ppargc1b	0	0.759805	0.194	0.074	0
AABR07001519.1	AABR07001519.1	0	0.759776	0.231	0.096	0
Phkb	Phkb	0	0.75935	0.238	0.101	0
Ppp3ca	Ppp3ca	0	0.75884	0.344	0.173	0
Cdk13	Cdk13	0	0.758691	0.266	0.122	0
Sclt1	Sclt1	0	0.757891	0.233	0.096	0
Rhobtb1	Rhobtb1	0	0.757031	0.455	0.247	0
Hdac9	Hdac9	0	0.757015	0.306	0.15	0
Slc16a10	Slc16a10	0	0.756488	0.275	0.125	0
Dtnb	Dtnb	0	0.75605	0.199	0.082	0
Vps13a	Vps13a	0	0.755819	0.358	0.181	0
AABR07029596.1	AABR07029596.1	0	0.753067	0.178	0.06	0
Myo18a	Myo18a	0	0.753059	0.305	0.146	0
Arhgap24	Arhgap24	0	0.752632	0.533	0.324	0
Ar	Ar	0	0.752079	0.232	0.096	0
Rfx3	Rfx3	0	0.751668	0.212	0.086	0
Pde3b	Pde3b	0	0.750059	0.178	0.074	0
Jarid2	Jarid2	0	0.74917	0.256	0.116	0
Exoc6b	Exoc6b	0	0.748842	0.258	0.119	0
Nckap5	Nckap5	0	0.746803	0.111	0.032	0
Slc6a20	Slc6a20	0	0.746656	0.318	0.153	0
Anks6	Anks6	0	0.746254	0.233	0.096	0
Mgll	Mgll	0	0.745819	0.459	0.299	0
Chst9	Chst9	0	0.745191	0.119	0.037	0
Kmt2a	Kmt2a	0	0.743952	0.217	0.095	0
Arhgap18	Arhgap18	0	0.743737	0.244	0.114	0
Hacl1	Hacl1	0	0.742694	0.239	0.105	0
Fam227b	Fam227b	0	0.740693	0.173	0.064	0
Rev1	Rev1	0	0.740401	0.202	0.076	0
Shb	Shb	0	0.73881	0.212	0.082	0
Tra2a	Tra2a	0	0.737907	0.251	0.117	0
Sh3d19	Sh3d19	0	0.737577	0.449	0.245	0
Zfp704	Zfp704	0	0.736049	0.194	0.077	0
Upf3b	Upf3b	0	0.733329	0.165	0.064	0
Adcy9	Adcy9	0	0.733308	0.223	0.092	0
Arhgap42	Arhgap42	0	0.732881	0.31	0.153	0
Arhgef11	Arhgef11	0	0.732158	0.231	0.1	0
Babam2	Babam2	0	0.730202	0.332	0.167	0
Ankrd17	Ankrd17	0	0.730114	0.321	0.165	0
Sipa1l3	Sipa1l3	0	0.729893	0.27	0.122	0
Ddx46	Ddx46	0	0.729641	0.235	0.105	0
Ppp1r12a	Ppp1r12a	0	0.729452	0.321	0.162	0
Strn3	Strn3	0	0.729397	0.321	0.165	0
Klf12	Klf12	0	0.729161	0.337	0.176	0
Sfmbt1	Sfmbt1	0	0.728922	0.271	0.123	0
Ssbp2	Ssbp2	0	0.728657	0.232	0.107	0
Nphs1	Nphs1	5.17873e-302	0.728614	0.104	0.04	1.31534e-297
Dennd1b	Dennd1b	0	0.728365	0.215	0.089	0
Shroom3	Shroom3	0	0.728063	0.112	0.045	0
Zfp618	Zfp618	0	0.727505	0.177	0.07	0
Pappa1	Pappa1	3.96264e-282	0.726872	0.107	0.044	1.00647e-277
Kat6b	Kat6b	0	0.726404	0.197	0.079	0
Wsb1	Wsb1	0	0.725884	0.27	0.141	0
Adgra3	Adgra3	0	0.72573	0.275	0.126	0
AABR07007032.1	AABR07007032.1	0	0.725289	0.331	0.167	0
Fam193b	Fam193b	0	0.72456	0.158	0.059	0
Fchsd2	Fchsd2	0	0.723378	0.285	0.14	0
A1cf	A1cf	0	0.723053	0.29	0.138	0
Mroh1	Mroh1	0	0.721111	0.258	0.119	0
Cabcoco1	Cabcoco1	0	0.720724	0.198	0.08	0
Grb10	Grb10	0	0.720229	0.204	0.087	0
Npepo	Npepo	0	0.71852	0.208	0.093	0
Arid1b	Arid1b	0	0.718474	0.407	0.218	0
Mib1	Mib1	0	0.718282	0.224	0.096	0
Rbbp6	Rbbp6	0	0.718129	0.239	0.117	0
Nr1h4	Nr1h4	0	0.718079	0.329	0.165	0
Pde8a	Pde8a	0	0.717901	0.205	0.088	0
Ccnt2	Ccnt2	0	0.717451	0.215	0.096	0
Zc3h11a	Zc3h11a	0	0.717114	0.271	0.128	0
Ptcd3	Ptcd3	0	0.717055	0.251	0.133	0
Cpeb2	Cpeb2	0	0.716484	0.141	0.052	0
Ahdc1	Ahdc1	0	0.716118	0.215	0.088	0
Etl4	Etl4	0	0.715697	0.28	0.147	0
Foxn3	Foxn3	0	0.715422	0.267	0.124	0
Baiap2	Baiap2	0	0.715045	0.184	0.066	0
Dlg1	Dlg1	0	0.714999	0.269	0.129	0
Pacsin2	Pacsin2	0	0.714287	0.323	0.164	0
Pax8	Pax8	0	0.711544	0.376	0.198	0
Macrod1	Macrod1	0	0.711212	0.27	0.123	0
Stxbp6	Stxbp6	0	0.711209	0.143	0.052	0
Arhgap35	Arhgap35	0	0.710888	0.32	0.163	0
Wrn	Wrn	0	0.709832	0.228	0.099	0
Crim1	Crim1	0	0.708482	0.228	0.11	0
Rnf14	Rnf14	0	0.708481	0.227	0.101	0
Rapgef3	Rapgef3	0	0.707022	0.149	0.05	0
Wnk1	Wnk1	0	0.7062	0.53	0.398	0
Rbm5	Rbm5	0	0.706111	0.271	0.131	0
Stxbp4	Stxbp4	0	0.705357	0.218	0.098	0
Dmtn	Dmtn	0	0.704904	0.169	0.062	0
Ambra1	Ambra1	0	0.704897	0.242	0.11	0
Sufu	Sufu	0	0.704651	0.21	0.086	0
Ap3b1	Ap3b1	0	0.704263	0.316	0.155	0
Parg	Parg	0	0.704252	0.31	0.152	0
Clk4	Clk4	0	0.70186	0.199	0.082	0
Smad3	Smad3	0	0.701173	0.264	0.119	0
Glis1	Glis1	0	0.700475	0.168	0.057	0
Add3	Add3	0	0.700143	0.443	0.256	0
Erc1	Erc1	0	0.699976	0.228	0.105	0
Pax2	Pax2	0	0.699081	0.162	0.06	0
Slc25a13	Slc25a13	0	0.698338	0.323	0.163	0
Trpm7	Trpm7	0	0.697872	0.334	0.178	0
Tcf4	Tcf4	0	0.69761	0.283	0.142	0
Zfp827	Zfp827	0	0.69576	0.202	0.084	0
Ddx5	Ddx5	0	0.694231	0.585	0.385	0
Srcin1	Srcin1	0	0.693504	0.135	0.043	0
Abcc6	Abcc6	0	0.693236	0.164	0.057	0
Ptpro	Ptpro	8.32055e-293	0.693017	0.129	0.058	2.11334e-288
Zfp609	Zfp609	0	0.692506	0.223	0.098	0
Aak1	Aak1	0	0.692017	0.222	0.096	0
Rnf144b	Rnf144b	0	0.691703	0.248	0.11	0
Cnnm2	Cnnm2	0	0.691293	0.208	0.099	0
Cbfa2t2	Cbfa2t2	0	0.691226	0.194	0.084	0
Kdm2a	Kdm2a	0	0.690797	0.283	0.14	0
Sntb2	Sntb2	0	0.690262	0.227	0.105	0
Baz2a	Baz2a	0	0.689754	0.121	0.038	0
Map2k6	Map2k6	0	0.689378	0.111	0.027	0
Atad2b	Atad2b	0	0.687919	0.234	0.107	0
Cdc42bpa	Cdc42bpa	0	0.686798	0.223	0.103	0
Phf21a	Phf21a	0	0.686712	0.231	0.108	0
Ext1	Ext1	0	0.686	0.308	0.165	0
Rb1	Rb1	0	0.685928	0.265	0.13	0
Akap9	Akap9	0	0.685791	0.374	0.216	0
Tsc22d2	Tsc22d2	0	0.684793	0.147	0.06	0
Gigyf2	Gigyf2	0	0.684353	0.303	0.155	0
Ttc3	Ttc3	0	0.684118	0.291	0.151	0
Srrm1	Srrm1	0	0.682696	0.252	0.124	0
Eml6	Eml6	0	0.681488	0.135	0.049	0
Nf1	Nf1	0	0.681283	0.293	0.15	0
Acsm2	Acsm2	0	0.680545	0.69	0.516	0
Fermt2	Fermt2	0	0.680435	0.27	0.129	0
Ccdc88c	Ccdc88c	0	0.680274	0.226	0.097	0
Zswim5	Zswim5	0	0.680052	0.143	0.051	0
Lcor	Lcor	0	0.679803	0.27	0.135	0
Palm3	Palm3	0	0.679739	0.176	0.08	0
Nrg1	Nrg1	0	0.679708	0.362	0.2	0
Itpr2	Itpr2	3.70716e-275	0.678453	0.1	0.04	9.41582e-271
Cdkal1	Cdkal1	0	0.678353	0.222	0.101	0
Sfi1	Sfi1	0	0.677919	0.189	0.079	0
Rgl1	Rgl1	0	0.67741	0.425	0.242	0
Arid2	Arid2	0	0.676971	0.245	0.116	0
Atf7	Atf7	0	0.676949	0.222	0.1	0
Arhgap26	Arhgap26	0	0.67678	0.281	0.138	0
Pcm1	Pcm1	0	0.676768	0.365	0.201	0
Ptk2	Ptk2	0	0.676241	0.242	0.116	0
Zeb2	Zeb2	0	0.675629	0.33	0.179	0
Cblb	Cblb	0	0.674926	0.209	0.094	0
Vps13c	Vps13c	0	0.674677	0.349	0.186	0
Sbf2	Sbf2	0	0.674496	0.253	0.124	0
Marchf6	Marchf6	0	0.672445	0.22	0.096	0
Nlk	Nlk	0	0.671407	0.237	0.114	0
Rsf1	Rsf1	0	0.670585	0.244	0.117	0
Rreb1	Rreb1	0	0.670556	0.38	0.209	0
Prdm2	Prdm2	0	0.670283	0.205	0.091	0
Eps8	Eps8	0	0.669041	0.502	0.307	0
Akr1c19	Akr1c19	0	0.668806	0.138	0.043	0
Zfp292	Zfp292	0	0.668569	0.239	0.111	0
Helz	Helz	0	0.668463	0.224	0.098	0
Tmem51	Tmem51	0	0.668136	0.263	0.125	0
Rapgef2	Rapgef2	0	0.667972	0.278	0.141	0
Gnaq	Gnaq	0	0.667064	0.221	0.106	0
Samd4a	Samd4a	0	0.666575	0.234	0.113	0
Bod1l1	Bod1l1	0	0.666518	0.218	0.103	0
Dgkh	Dgkh	0	0.666302	0.182	0.074	0
Wdr72	Wdr72	0	0.666283	0.167	0.068	0
AABR07062583.1	AABR07062583.1	0	0.666166	0.205	0.084	0
Crocc	Crocc	0	0.664868	0.129	0.044	0
Arid4a	Arid4a	0	0.664579	0.201	0.089	0
Sgms1	Sgms1	0	0.664443	0.396	0.221	0
Lcorl	Lcorl	0	0.66428	0.209	0.095	0
Clic4	Clic4	0	0.664207	0.332	0.175	0
Gbf1	Gbf1	0	0.663733	0.314	0.166	0
LOC679894	LOC679894	0	0.663101	0.129	0.049	0
Lrif1	Lrif1	0	0.662994	0.168	0.069	0
Zfp644	Zfp644	0	0.662305	0.232	0.108	0
Mtus1	Mtus1	0	0.662174	0.292	0.151	0
Prkaa2	Prkaa2	0	0.661541	0.236	0.109	0
Luc7l	Luc7l	0	0.661471	0.202	0.092	0
AABR07051515.1	AABR07051515.1	0	0.661458	0.178	0.074	0
Rora	Rora	0	0.66093	0.221	0.098	0
RGD1565616	RGD1565616	0	0.659885	0.305	0.156	0
Pth1r	Pth1r	0	0.659655	0.493	0.314	0
Med13	Med13	0	0.659518	0.29	0.147	0
Tmcc1	Tmcc1	0	0.658887	0.158	0.065	0
Mtr	Mtr	0	0.658244	0.241	0.113	0
Myo5b	Myo5b	0	0.656893	0.317	0.165	0
Bmerb1	Bmerb1	0	0.656683	0.101	0.026	0
Cyp4a3	Cyp4a3	0	0.656341	0.237	0.105	0
Chn2	Chn2	0	0.655992	0.219	0.094	0
Ncor1	Ncor1	0	0.655975	0.488	0.3	0
Fam13a	Fam13a	0	0.655943	0.224	0.104	0
Dyrk1a	Dyrk1a	0	0.6559	0.202	0.086	0
Atxn2	Atxn2	0	0.655005	0.253	0.119	0
Ints6	Ints6	0	0.654709	0.184	0.079	0
Spout1	Spout1	0	0.654253	0.15	0.057	0
AABR07044900.1	AABR07044900.1	0	0.654142	0.123	0.041	0
Per3	Per3	0	0.653987	0.13	0.036	0
Brd4	Brd4	0	0.653697	0.305	0.161	0
Ncoa1	Ncoa1	0	0.653407	0.289	0.145	0
Ppp1r12b	Ppp1r12b	0	0.65285	0.169	0.07	0
Lims2	Lims2	0	0.652729	0.27	0.136	0
Fam214a	Fam214a	0	0.652664	0.235	0.107	0
Cep112	Cep112	0	0.652034	0.196	0.086	0
Zfp608	Zfp608	0	0.651875	0.184	0.081	0
RGD1560883	RGD1560883	0	0.65183	0.15	0.059	0
Wwtr1	Wwtr1	0	0.651193	0.211	0.093	0
Wwc2	Wwc2	0	0.650672	0.377	0.212	0
Ralgapa1	Ralgapa1	0	0.650251	0.222	0.109	0
Dido1	Dido1	0	0.650169	0.198	0.089	0
Cdkl1	Cdkl1	0	0.649727	0.354	0.207	0
Atxn7l1	Atxn7l1	0	0.649643	0.203	0.087	0
Dcaf6	Dcaf6	0	0.648803	0.202	0.093	0
LOC100909712	LOC100909712	0	0.648661	0.181	0.079	0
Tanc1	Tanc1	0	0.647465	0.225	0.12	0
Ubn2	Ubn2	0	0.647102	0.199	0.09	0
Phip	Phip	0	0.646001	0.212	0.099	0
Ndel1	Ndel1	0	0.645975	0.346	0.183	0
Zfp384	Zfp384	0	0.645601	0.164	0.061	0
Wdpcp	Wdpcp	0	0.645573	0.175	0.073	0
Zmat1	Zmat1	0	0.645353	0.119	0.038	0
Asxl1	Asxl1	0	0.64525	0.179	0.076	0
Xrn1	Xrn1	0	0.645206	0.216	0.1	0
Wdr7	Wdr7	0	0.644942	0.203	0.092	0
Zmym4	Zmym4	0	0.644266	0.221	0.104	0
AABR07008287.2	AABR07008287.2	0	0.644045	0.11	0.028	0
Foxo3	Foxo3	0	0.643662	0.166	0.064	0
Ehbp1	Ehbp1	0	0.643406	0.205	0.092	0
Tra2b	Tra2b	0	0.642658	0.244	0.121	0
Apoo	Apoo	0	0.642642	0.167	0.081	0
Prkag2	Prkag2	0	0.642593	0.194	0.09	0
Kif13b	Kif13b	0	0.642509	0.145	0.063	0
Pyroxd2	Pyroxd2	0	0.642431	0.475	0.283	0
Large1	Large1	0	0.641974	0.213	0.1	0
Clip1	Clip1	0	0.641911	0.231	0.113	0
Trpm6	Trpm6	6.5675e-295	0.641501	0.121	0.052	1.66808e-290
Wac	Wac	0	0.641024	0.259	0.13	0
Tfdp2	Tfdp2	0	0.640911	0.194	0.084	0
Tet3	Tet3	0	0.640521	0.181	0.076	0
AABR07041096.1	AABR07041096.1	1.08179e-295	0.639336	0.115	0.048	2.74764e-291
Cnot6l	Cnot6l	0	0.639241	0.156	0.069	0
Trim44	Trim44	0	0.638872	0.131	0.047	0
Pxn	Pxn	0	0.638867	0.283	0.147	0
Relch	Relch	0	0.638712	0.223	0.107	0
Huwe1	Huwe1	0	0.638611	0.272	0.14	0
Dnajc13	Dnajc13	0	0.638453	0.456	0.277	0
Ehmt1	Ehmt1	0	0.63764	0.216	0.101	0
Aff1	Aff1	0	0.636438	0.195	0.094	0
Bbs9	Bbs9	0	0.635371	0.155	0.061	0
Dock3	Dock3	0	0.635315	0.176	0.073	0
Nsd3	Nsd3	0	0.634458	0.282	0.146	0
Rsu1	Rsu1	0	0.634434	0.153	0.064	0
Rabep1	Rabep1	0	0.63396	0.227	0.11	0
Dock1	Dock1	0	0.633879	0.284	0.149	0
Rev3l	Rev3l	0	0.633341	0.213	0.1	0
Usp33	Usp33	0	0.63294	0.228	0.108	0
Vps13d	Vps13d	0	0.631558	0.317	0.166	0
Ppig	Ppig	0	0.631486	0.249	0.13	0
Aspa	Aspa	0	0.631473	0.46	0.316	0
Rbms3	Rbms3	8.8413e-205	0.631364	0.137	0.074	2.2456e-200
Osbpl8	Osbpl8	0	0.631206	0.43	0.267	0
Hnf4g	Hnf4g	0	0.631197	0.202	0.086	0
Cep162	Cep162	0	0.631074	0.127	0.045	0
Dlg5	Dlg5	0	0.630746	0.164	0.066	0
Phf3	Phf3	0	0.630254	0.38	0.218	0
Pkp4	Pkp4	0	0.630057	0.373	0.219	0
Rptor	Rptor	0	0.628989	0.205	0.091	0
Dop1a	Dop1a	0	0.628647	0.169	0.069	0
AABR07040412.1	AABR07040412.1	0	0.628464	0.173	0.074	0
Epc1	Epc1	0	0.628405	0.215	0.102	0
Bptf	Bptf	0	0.628165	0.251	0.127	0
Atg10	Atg10	0	0.628037	0.191	0.086	0
Cep250	Cep250	0	0.627709	0.129	0.043	0
Prima1	Prima1	0	0.626502	0.178	0.086	0
Slc12a8	Slc12a8	0	0.626192	0.293	0.156	0
Tcerg1	Tcerg1	0	0.62594	0.211	0.101	0
Setbp1	Setbp1	0	0.625927	0.153	0.063	0
Syn3	Syn3	0	0.625468	0.204	0.094	0
Rbm33	Rbm33	0	0.625449	0.158	0.062	0
Anks1a	Anks1a	0	0.625339	0.179	0.076	0
Gtdc1	Gtdc1	0	0.624448	0.192	0.091	0
Ercc6l2	Ercc6l2	0	0.624251	0.263	0.137	0
Otud7b	Otud7b	0	0.624206	0.19	0.089	0
Marchf3	Marchf3	0	0.62286	0.178	0.08	0
Ski	Ski	0	0.62252	0.182	0.076	0
Col4a5	Col4a5	0	0.622007	0.263	0.139	0
Tnfrsf21	Tnfrsf21	0	0.621666	0.383	0.233	0
Slc28a1	Slc28a1	0	0.621637	0.175	0.067	0
Ubr2	Ubr2	0	0.621518	0.25	0.124	0
Uvrag	Uvrag	0	0.621427	0.254	0.127	0
Lrp6	Lrp6	0	0.621416	0.198	0.09	0
R3hdm2	R3hdm2	0	0.62138	0.298	0.16	0
Bend7	Bend7	0	0.619959	0.231	0.106	0
Stxbp5	Stxbp5	0	0.619749	0.284	0.147	0
Mettl25	Mettl25	0	0.619713	0.13	0.046	0
Slc17a3	Slc17a3	0	0.61932	0.405	0.256	0
Ptbp2	Ptbp2	0	0.618775	0.166	0.072	0
Sfswap	Sfswap	0	0.618675	0.177	0.076	0
Xpr1	Xpr1	0	0.618577	0.218	0.102	0
Gpatch2	Gpatch2	0	0.618269	0.204	0.089	0
Zfp638	Zfp638	0	0.617826	0.257	0.131	0
U2surp	U2surp	0	0.617286	0.278	0.144	0
Kif13a	Kif13a	0	0.617179	0.269	0.137	0
Dnmt3a	Dnmt3a	0	0.616577	0.177	0.077	0
Tns3	Tns3	0	0.616101	0.341	0.185	0
AABR07002969.1	AABR07002969.1	0	0.615429	0.156	0.058	0
Ccser2	Ccser2	0	0.614959	0.34	0.187	0
Slc5a10	Slc5a10	4.87519e-115	0.614537	0.306	0.25	1.23825e-110
Mipol1	Mipol1	0	0.613912	0.162	0.071	0
Arih1	Arih1	0	0.61391	0.278	0.148	0
Nxf1	Nxf1	0	0.613835	0.165	0.067	0
Mical3	Mical3	0	0.613588	0.141	0.056	0
Cdc73	Cdc73	0	0.61339	0.166	0.072	0
Gatad2b	Gatad2b	0	0.613063	0.199	0.095	0
Ankrd28	Ankrd28	0	0.61225	0.146	0.057	0
Cacnb4	Cacnb4	0	0.611993	0.219	0.105	0
Spata13	Spata13	0	0.611796	0.165	0.071	0
Atp9b	Atp9b	0	0.610563	0.205	0.098	0
AABR07062897.1	AABR07062897.1	0	0.60975	0.118	0.033	0
Cog5	Cog5	0	0.607972	0.157	0.067	0
Senp7	Senp7	0	0.607452	0.178	0.077	0
Mga	Mga	0	0.60738	0.209	0.101	0
Atp6v0a4	Atp6v0a4	0	0.607177	0.579	0.396	0
Ylpm1	Ylpm1	0	0.606493	0.204	0.095	0
Zfp236	Zfp236	0	0.606253	0.133	0.051	0
Med15	Med15	0	0.605518	0.228	0.112	0
Larp4b	Larp4b	0	0.604371	0.202	0.091	0
Klc1	Klc1	0	0.604207	0.155	0.062	0
Adap2	Adap2	0	0.6042	0.154	0.06	0
Bcl2	Bcl2	0	0.604116	0.192	0.089	0
Rassf8	Rassf8	0	0.603895	0.257	0.135	0
Nsmce2	Nsmce2	0	0.603447	0.264	0.139	0
Lclat1	Lclat1	0	0.603049	0.228	0.11	0
Fndc3a	Fndc3a	0	0.602852	0.228	0.112	0
Thrap3	Thrap3	0	0.60262	0.243	0.128	0
Mtmr3	Mtmr3	0	0.601301	0.23	0.115	0
Megf11	Megf11	0	0.601122	0.206	0.095	0
Mbnl2	Mbnl2	0	0.600953	0.408	0.24	0
Phf20	Phf20	0	0.600689	0.197	0.092	0
Smarcc2	Smarcc2	0	0.600348	0.161	0.072	0
Nipbl	Nipbl	0	0.60029	0.328	0.185	0
Son	Son	0	0.59999	0.487	0.322	0
Eri3	Eri3	0	0.599893	0.218	0.103	0
Utrn	Utrn	6.79006e-251	0.599772	0.199	0.116	1.72461e-246
Nbeal1	Nbeal1	0	0.599689	0.294	0.162	0
Rnpc3	Rnpc3	0	0.599484	0.124	0.044	0
Errfi1	Errfi1	0	0.599125	0.409	0.274	0
Acss3	Acss3	0	0.598926	0.466	0.298	0
Plxna2	Plxna2	0	0.596877	0.175	0.075	0
Dennd4c	Dennd4c	0	0.59601	0.194	0.088	0
Ube4b	Ube4b	0	0.595937	0.247	0.123	0
Folh1	Folh1	0	0.59564	0.239	0.119	0
Mink1	Mink1	0	0.595577	0.212	0.102	0
Foxo1	Foxo1	0	0.595575	0.201	0.091	0
Herc4	Herc4	0	0.595186	0.204	0.098	0
Wdr33	Wdr33	0	0.595004	0.296	0.163	0
Dock5	Dock5	0	0.59419	0.192	0.087	0
Kdm6a	Kdm6a	0	0.594048	0.203	0.098	0
Eea1	Eea1	0	0.59349	0.277	0.146	0
Rin2	Rin2	0	0.593437	0.478	0.304	0
Arhgap17	Arhgap17	0	0.592759	0.368	0.21	0
Chchd3	Chchd3	0	0.591742	0.352	0.208	0
Crebbp	Crebbp	0	0.591164	0.314	0.176	0
Armh3	Armh3	0	0.590941	0.132	0.049	0
Spatc1	Spatc1	0	0.590403	0.196	0.083	0
Efcab5	Efcab5	8.62288e-302	0.590052	0.169	0.084	2.19013e-297
Taf1d	Taf1d	0	0.589876	0.176	0.075	0
Ddx39b	Ddx39b	0	0.589824	0.229	0.126	0
Hnrnph1	Hnrnph1	9.60597e-278	0.589193	0.16	0.081	2.43982e-273
Rims2	Rims2	0	0.589106	0.171	0.077	0
Clybl	Clybl	0	0.588879	0.258	0.137	0
Spidr	Spidr	0	0.588852	0.133	0.049	0
Etnk1	Etnk1	0	0.588536	0.317	0.203	0
Paqr5	Paqr5	0	0.587374	0.4	0.239	0
Vav2	Vav2	0	0.586804	0.159	0.069	0
Zfp622	Zfp622	0	0.586664	0.382	0.244	0
Fcho2	Fcho2	0	0.586342	0.353	0.205	0
Usp34	Usp34	0	0.585922	0.254	0.133	0
Chd1l	Chd1l	0	0.584978	0.296	0.16	0
Crebrf	Crebrf	0	0.584062	0.231	0.115	0
Svil	Svil	0	0.583625	0.154	0.06	0
Slc25a36	Slc25a36	0	0.583579	0.159	0.068	0
Kdm4c	Kdm4c	0	0.583446	0.177	0.079	0
Kif21a	Kif21a	0	0.583162	0.197	0.092	0
Yap1	Yap1	0	0.583129	0.187	0.084	0
Tp53bp1	Tp53bp1	0	0.582998	0.123	0.048	0
Kif12	Kif12	0	0.582924	0.318	0.178	0
Shprh	Shprh	0	0.582819	0.148	0.057	0
Birc6	Birc6	0	0.582645	0.395	0.237	0
Clcn6	Clcn6	0	0.581724	0.192	0.092	0
Slc6a19	Slc6a19	0	0.581323	0.199	0.104	0
Phlpp1	Phlpp1	0	0.581171	0.178	0.079	0
Mthfr	Mthfr	2.77668e-263	0.580913	0.143	0.07	7.0525e-259
Phf20l1	Phf20l1	0	0.580535	0.146	0.058	0
Pikfyve	Pikfyve	0	0.579921	0.279	0.151	0
Slc9a3	Slc9a3	0	0.579631	0.188	0.086	0
Rbfox2	Rbfox2	0	0.579536	0.181	0.087	0
Spire1	Spire1	1.40816e-274	0.579483	0.12	0.053	3.57658e-270
Tmem135	Tmem135	0	0.578483	0.215	0.105	0
Ppp1r9a	Ppp1r9a	0	0.578233	0.114	0.045	0
Sos2	Sos2	0	0.578175	0.204	0.101	0
Pi4kb	Pi4kb	0	0.578021	0.134	0.054	0
Sptbn1	Sptbn1	0	0.57791	0.68	0.489	0
Cyp4a1	Cyp4a1	0	0.577574	0.193	0.092	0
Vav3	Vav3	1.65551e-187	0.577438	0.145	0.083	4.20484e-183
Arih2	Arih2	0	0.575417	0.213	0.103	0
Lnx2	Lnx2	0	0.573502	0.134	0.052	0
Zzz3	Zzz3	0	0.573452	0.188	0.087	0
Pip5k1b	Pip5k1b	2.77527e-298	0.573081	0.114	0.046	7.0489e-294
Rasal2	Rasal2	0	0.572557	0.276	0.153	0
Ptar1	Ptar1	0	0.572238	0.105	0.035	0
Incenp	Incenp	0	0.571908	0.104	0.032	0
Dpf3	Dpf3	0	0.571824	0.135	0.051	0
Ankib1	Ankib1	0	0.571488	0.314	0.18	0
Kyat1	Kyat1	0	0.570561	0.172	0.068	0
Stat5b	Stat5b	0	0.568612	0.151	0.062	0
Rnf19a	Rnf19a	0	0.568085	0.245	0.128	0
Ube2h	Ube2h	0	0.567881	0.296	0.166	0
Tdrd3	Tdrd3	2.2187e-298	0.56771	0.138	0.063	5.63527e-294
Dhx36	Dhx36	0	0.566565	0.263	0.137	0
Dab2ip	Dab2ip	0	0.56651	0.22	0.109	0
Igsf11	Igsf11	0	0.565723	0.487	0.319	0
Insr	Insr	0	0.565398	0.202	0.093	0
Sfpq	Sfpq	0	0.565299	0.197	0.1	0
Irak2	Irak2	0	0.565235	0.249	0.126	0
Naa16	Naa16	0	0.56435	0.118	0.043	0
Adk	Adk	0	0.562887	0.497	0.336	0
Nfat5	Nfat5	0	0.562769	0.302	0.18	0
Lpin2	Lpin2	0	0.56271	0.309	0.172	0
Cldn10	Cldn10	0	0.562358	0.358	0.212	0
Slc11a2	Slc11a2	0	0.562083	0.229	0.114	0
Pde9a	Pde9a	0	0.561935	0.124	0.044	0
Tlk2	Tlk2	0	0.561482	0.209	0.103	0
R3hdm1	R3hdm1	0	0.561426	0.19	0.09	0
Golim4	Golim4	0	0.55982	0.155	0.072	0
Ncald	Ncald	0	0.558266	0.141	0.054	0
Tesk2	Tesk2	0	0.557914	0.118	0.041	0
Spata5	Spata5	0	0.557868	0.145	0.061	0
Col4a4	Col4a4	0	0.55759	0.624	0.464	0
Ggnbp2	Ggnbp2	0	0.557143	0.286	0.156	0
Tcaim	Tcaim	0	0.5565	0.252	0.13	0
Ppfibp1	Ppfibp1	0	0.556427	0.3	0.168	0
Dock4	Dock4	0	0.556169	0.147	0.062	0
Slc7a12	Slc7a12	0	0.555792	0.35	0.2	0
Atxn7	Atxn7	0	0.555417	0.158	0.066	0
Cadps2	Cadps2	0	0.55535	0.181	0.09	0
Dapk1	Dapk1	1.24548e-301	0.555125	0.116	0.047	3.16338e-297
Sema5a	Sema5a	0	0.555062	0.247	0.137	0
Med13l	Med13l	0	0.554794	0.251	0.136	0
Ranbp9	Ranbp9	0	0.554294	0.159	0.07	0
Dock7	Dock7	0	0.554293	0.193	0.096	0
Pou2f1	Pou2f1	6.56852e-303	0.552326	0.147	0.068	1.66834e-298
Thada	Thada	0	0.551947	0.357	0.22	0
Tasor	Tasor	0	0.55139	0.182	0.09	0
Reps2	Reps2	0	0.550619	0.165	0.071	0
Col6a6	Col6a6	0	0.550507	0.249	0.136	0
Esco1	Esco1	0	0.549913	0.161	0.071	0
Tspan18	Tspan18	0	0.549612	0.18	0.08	0
Taok1	Taok1	0	0.549508	0.167	0.078	0
Zzef1	Zzef1	0	0.549507	0.168	0.077	0
Epb41l5	Epb41l5	0	0.548879	0.26	0.14	0
Adamts9	Adamts9	0	0.548807	0.201	0.098	0
AABR07031399.1	AABR07031399.1	0	0.548783	0.137	0.051	0
Zmiz1	Zmiz1	0	0.547959	0.291	0.163	0
Ercc6	Ercc6	0	0.547765	0.122	0.05	0
Fgd4	Fgd4	0	0.547621	0.153	0.062	0
Ablim3	Ablim3	0	0.546999	0.168	0.077	0
Tmem164	Tmem164	6.00832e-235	0.545722	0.139	0.07	1.52605e-230
Srsf4	Srsf4	0	0.545282	0.181	0.088	0
Mark3	Mark3	0	0.545253	0.281	0.156	0
LOC691083	LOC691083	0	0.545218	0.169	0.075	0
Sdccag8	Sdccag8	0	0.544968	0.145	0.065	0
Akap17a	Akap17a	1.34164e-259	0.54457	0.118	0.053	3.40763e-255
Agbl3	Agbl3	0	0.544315	0.113	0.04	0
Hormad2	Hormad2	0	0.543321	0.126	0.047	0
Setd2	Setd2	0	0.543277	0.254	0.138	0
Kmo	Kmo	0	0.542237	0.313	0.175	0
RGD1311595	RGD1311595	0	0.542159	0.17	0.079	0
Slf2	Slf2	0	0.54124	0.165	0.078	0
Pacs1	Pacs1	3.26363e-296	0.54066	0.127	0.055	8.2893e-292
Cdc42bpb	Cdc42bpb	0	0.540045	0.27	0.151	0
Prkce	Prkce	0	0.539948	0.135	0.057	0
Snrnp48	Snrnp48	0	0.539937	0.132	0.057	0
Nt5c2	Nt5c2	0	0.539826	0.251	0.132	0
Ctnnd1	Ctnnd1	0	0.539757	0.236	0.126	0
Magi3	Magi3	5.91351e-215	0.539005	0.109	0.051	1.50197e-210
Arhgap21	Arhgap21	0	0.538711	0.151	0.067	0
Lifr	Lifr	0	0.538589	0.285	0.166	0
Tmem39b	Tmem39b	0	0.538487	0.148	0.064	0
Fam168a	Fam168a	0	0.537994	0.146	0.065	0
Lrig2	Lrig2	0	0.537614	0.148	0.064	0
Dnajc6	Dnajc6	0	0.537475	0.146	0.062	0
Oplah	Oplah	0	0.53712	0.392	0.241	0
Rnf111	Rnf111	0	0.536484	0.205	0.107	0
Trim35	Trim35	0	0.536305	0.218	0.116	0
Dzip3	Dzip3	0	0.536211	0.128	0.05	0
Ptbp3	Ptbp3	4.39921e-219	0.535876	0.163	0.091	1.11736e-214
AABR07044925.1	AABR07044925.1	0	0.535783	0.132	0.052	0
Pcnx1	Pcnx1	0	0.53564	0.201	0.105	0
Slc5a12	Slc5a12	8.48098e-229	0.535232	0.333	0.241	2.15408e-224
AABR07021704.1	AABR07021704.1	1.06898e-307	0.534995	0.13	0.056	2.71509e-303
Tinag	Tinag	0	0.534297	0.257	0.135	0
Sec24a	Sec24a	0	0.534219	0.163	0.072	0
Greb1	Greb1	0	0.534142	0.125	0.046	0
Zhx3	Zhx3	0	0.534033	0.121	0.042	0
Ssh2	Ssh2	0	0.532979	0.181	0.088	0
AABR07064719.2	AABR07064719.2	0	0.532047	0.143	0.062	0
Aldh1l1	Aldh1l1	0	0.531813	0.116	0.035	0
Herc1	Herc1	0	0.531773	0.24	0.131	0
Crppa	Crppa	7.53385e-296	0.531756	0.11	0.044	1.91352e-291
Ipp	Ipp	0	0.531222	0.205	0.1	0
Slc25a26	Slc25a26	0	0.531183	0.111	0.042	0
Csf2rb	Csf2rb	0	0.530861	0.141	0.055	0
Scaf4	Scaf4	0	0.530187	0.189	0.093	0
Ccny	Ccny	0	0.529686	0.187	0.094	0
Snd1	Snd1	0	0.528266	0.226	0.119	0
Map2k5	Map2k5	0	0.527835	0.206	0.103	0
Wdfy2	Wdfy2	4.67379e-306	0.527743	0.148	0.068	1.1871e-301
Aox2	Aox2	0	0.527691	0.152	0.062	0
Flacc1	Flacc1	0	0.527513	0.129	0.053	0
St7l	St7l	0	0.527427	0.147	0.067	0
NEWGENE-1310139	NEWGENE-1310139	0	0.52726	0.159	0.071	0
Ascc3	Ascc3	0	0.527123	0.229	0.125	0
Ttc17	Ttc17	0	0.526702	0.183	0.086	0
Med12l	Med12l	0	0.526403	0.121	0.049	0
Zfp385b	Zfp385b	1.32643e-260	0.526022	0.122	0.055	3.369e-256
Dym	Dym	0	0.525595	0.175	0.081	0
Tbck	Tbck	0	0.524702	0.151	0.064	0
Gtf3c2	Gtf3c2	0	0.524638	0.154	0.069	0
Braf	Braf	0	0.524444	0.139	0.059	0
Trim33	Trim33	6.93663e-290	0.524106	0.155	0.075	1.76183e-285
Cers6	Cers6	0	0.524032	0.191	0.092	0
Htatsf1	Htatsf1	4.28503e-254	0.523929	0.105	0.044	1.08835e-249
Mgat5	Mgat5	1.3977e-300	0.523618	0.127	0.054	3.55003e-296
Cdk5rap1	Cdk5rap1	0	0.523245	0.144	0.064	0
Gsk3b	Gsk3b	1.65413e-300	0.523234	0.193	0.102	4.20133e-296
Rnf216	Rnf216	0	0.523068	0.208	0.104	0
Wnk4	Wnk4	8.62593e-233	0.522988	0.118	0.056	2.1909e-228
Ric1	Ric1	0	0.522788	0.132	0.056	0
Ppp2r3a	Ppp2r3a	0	0.522285	0.249	0.143	0
Ppp2r2a	Ppp2r2a	0	0.521728	0.215	0.111	0
Mb21d2	Mb21d2	0	0.521498	0.145	0.061	0
Ldlrad3	Ldlrad3	0	0.521433	0.15	0.062	0
Tmem131	Tmem131	0	0.5208	0.258	0.143	0
Rngtt	Rngtt	0	0.518445	0.163	0.077	0
Upb1	Upb1	0	0.518414	0.233	0.118	0
Fars2	Fars2	0	0.518121	0.243	0.133	0
Myo7a	Myo7a	0	0.518043	0.128	0.053	0
RGD1310951	RGD1310951	0	0.518021	0.227	0.114	0
Ttc7b	Ttc7b	0	0.517477	0.172	0.078	0
R3hcc1l	R3hcc1l	0	0.517448	0.162	0.077	0
Spen	Spen	0	0.516481	0.185	0.094	0
Rhot1	Rhot1	0	0.516335	0.204	0.104	0
Mpdz	Mpdz	0	0.51621	0.146	0.061	0
Cep350	Cep350	0	0.515292	0.232	0.127	0
Ppp2r5e	Ppp2r5e	0	0.515235	0.215	0.11	0
Zfyve9	Zfyve9	0	0.515223	0.153	0.071	0
Rusc2	Rusc2	0	0.514637	0.105	0.035	0
Atf2	Atf2	6.18107e-301	0.514072	0.14	0.063	1.56993e-296
Bckdhb	Bckdhb	0	0.513709	0.314	0.191	0
Adgrl1	Adgrl1	0	0.513403	0.176	0.081	0
Asph	Asph	0	0.51312	0.222	0.118	0
Fryl	Fryl	0	0.511985	0.167	0.08	0
Vti1a	Vti1a	1.22035e-287	0.511822	0.154	0.075	3.09957e-283
Srsf6	Srsf6	8.0555e-256	0.511715	0.184	0.101	2.04602e-251
Prodh1	Prodh1	0	0.511657	0.104	0.034	0
Slc22a5	Slc22a5	0	0.511366	0.429	0.28	0
Pias1	Pias1	0	0.5112	0.166	0.076	0
Kcnj12	Kcnj12	0	0.511095	0.198	0.096	0
Pex11a	Pex11a	0	0.510618	0.14	0.053	0
Mrtfa	Mrtfa	1.69742e-282	0.510378	0.123	0.054	4.31128e-278
Hexd	Hexd	0	0.510263	0.156	0.073	0
Fat3	Fat3	0	0.510227	0.104	0.039	0
Ube3a	Ube3a	0	0.510164	0.263	0.151	0
Baiap2l2	Baiap2l2	0	0.510022	0.113	0.042	0
Mark2	Mark2	0	0.509954	0.189	0.094	0
Ccdc148	Ccdc148	0	0.509739	0.123	0.047	0
Trak1	Trak1	0	0.509252	0.195	0.098	0
Slc13a1	Slc13a1	0	0.508507	0.664	0.512	0
Rps6kb1	Rps6kb1	0	0.508399	0.155	0.072	0
Als2	Als2	2.72797e-302	0.507946	0.153	0.072	6.92876e-298
Cachd1	Cachd1	0	0.50737	0.123	0.048	0
Adra1b	Adra1b	0	0.506938	0.122	0.043	0
Fam135a	Fam135a	2.51146e-302	0.506696	0.14	0.063	6.37887e-298
Clasp2	Clasp2	2.86438e-279	0.506586	0.155	0.076	7.27524e-275
Kdm5a	Kdm5a	0	0.506136	0.234	0.127	0
Numa1	Numa1	1.04647e-251	0.505716	0.137	0.066	2.65793e-247
Mtmr12	Mtmr12	0	0.505493	0.19	0.091	0
Rabgap1	Rabgap1	0	0.504892	0.245	0.138	0
Clec16a	Clec16a	0	0.504887	0.162	0.078	0
Tjp2	Tjp2	0	0.504829	0.191	0.097	0
Add1	Add1	0	0.504598	0.376	0.233	0
Rnf152	Rnf152	0	0.504309	0.274	0.15	0
Hdac4	Hdac4	4.21994e-297	0.504268	0.136	0.061	1.07182e-292
Manba	Manba	0	0.50407	0.232	0.122	0
Shld2	Shld2	8.69873e-307	0.503814	0.175	0.087	2.20939e-302
Mapkap1	Mapkap1	0	0.503639	0.237	0.128	0
Bicc1	Bicc1	0	0.503531	0.348	0.212	0
Usp3	Usp3	1.58858e-281	0.503507	0.206	0.114	4.03482e-277
Tango6	Tango6	0	0.503438	0.152	0.067	0
Eps15l1	Eps15l1	0	0.503343	0.176	0.084	0
Podxl	Podxl	9.15098e-142	0.503114	0.111	0.063	2.32426e-137
Cpsf7	Cpsf7	0	0.502596	0.165	0.075	0
Itsn1	Itsn1	0	0.501823	0.149	0.068	0
Fer	Fer	1.11576e-246	0.501697	0.12	0.055	2.83392e-242
Prrc2b	Prrc2b	7.40392e-283	0.501373	0.133	0.06	1.88052e-278
Glcci1	Glcci1	7.22225e-287	0.501236	0.209	0.115	1.83438e-282
RGD1306556	RGD1306556	0	0.501021	0.167	0.078	0
Adam22	Adam22	0	0.500706	0.113	0.041	0
Ccdc6	Ccdc6	0	0.500564	0.156	0.069	0
Kdm4a	Kdm4a	5.19493e-250	0.500266	0.121	0.055	1.31946e-245
Wdr60	Wdr60	1.07447e-278	0.500148	0.113	0.047	2.72904e-274
Kcnh3	Kcnh3	0	0.499755	0.136	0.057	0
Myo1d	Myo1d	1.04526e-292	0.49965	0.265	0.159	2.65487e-288
Sbno2	Sbno2	8.44526e-275	0.499472	0.136	0.063	2.14501e-270
Cecr2	Cecr2	0	0.498936	0.111	0.042	0
Msl2	Msl2	0	0.498692	0.11	0.041	0
Csrnp3	Csrnp3	0	0.49813	0.121	0.047	0
Fbxl20	Fbxl20	1.83857e-300	0.498062	0.143	0.065	4.66978e-296
Rab11fip5	Rab11fip5	3.977e-297	0.497766	0.143	0.065	1.01012e-292
Wdr20	Wdr20	1.05934e-282	0.497731	0.127	0.056	2.69062e-278
Rnf214	Rnf214	0	0.497523	0.12	0.049	0
Mfn1	Mfn1	0	0.49739	0.237	0.127	0
Pigl	Pigl	8.7978e-275	0.497385	0.131	0.06	2.23455e-270
S100pbp	S100pbp	1.27247e-282	0.497197	0.132	0.059	3.23195e-278
Tnrc6c	Tnrc6c	4.09044e-306	0.496971	0.113	0.045	1.03893e-301
Rnls	Rnls	4.91926e-254	0.496824	0.217	0.126	1.24944e-249
Glb1	Glb1	0	0.496369	0.334	0.2	0
Glb1l2	Glb1l2	0	0.496169	0.152	0.067	0
Mdm4	Mdm4	6.61231e-269	0.495855	0.138	0.065	1.67946e-264
Pcyt2	Pcyt2	6.42334e-282	0.495832	0.126	0.055	1.63146e-277
Tnks	Tnks	0	0.49502	0.177	0.088	0
Tbc1d10a	Tbc1d10a	0	0.495019	0.148	0.064	0
Xrcc4	Xrcc4	6.48035e-279	0.494948	0.119	0.051	1.64594e-274
Cdk19	Cdk19	1.84719e-298	0.494947	0.164	0.08	4.69167e-294
Tln2	Tln2	9.83988e-217	0.49434	0.136	0.07	2.49923e-212
Adnp	Adnp	0	0.494263	0.255	0.142	0
Chd8	Chd8	1.31241e-289	0.494136	0.177	0.091	3.33338e-285
Bmpr2	Bmpr2	1.41799e-255	0.493366	0.187	0.103	3.60156e-251
Senp6	Senp6	0	0.493352	0.292	0.173	0
Pnpla7	Pnpla7	5.77825e-301	0.493324	0.142	0.064	1.46762e-296
Pik3ap1	Pik3ap1	0	0.493265	0.14	0.062	0
Bin1	Bin1	0	0.493238	0.132	0.055	0
Mbtd1	Mbtd1	0	0.493184	0.158	0.072	0
Zranb2	Zranb2	0	0.492565	0.259	0.15	0
Nsmaf	Nsmaf	0	0.492562	0.149	0.067	0
Csnk1g1	Csnk1g1	3.92189e-268	0.492347	0.137	0.064	9.9612e-264
Mprip	Mprip	3.42769e-293	0.492117	0.201	0.108	8.70599e-289
Tbc1d14	Tbc1d14	0	0.492061	0.255	0.144	0
Lrch3	Lrch3	6.37475e-282	0.491888	0.154	0.075	1.61912e-277
Wdr70	Wdr70	0	0.491806	0.163	0.078	0
Kitlg	Kitlg	6.33752e-186	0.491623	0.108	0.054	1.60967e-181
Snx30	Snx30	0	0.491473	0.173	0.084	0
Mycbp2	Mycbp2	1.52955e-293	0.490766	0.216	0.119	3.88491e-289
Gng12	Gng12	0	0.490573	0.259	0.148	0
Lrrk2	Lrrk2	3.38344e-300	0.490029	0.207	0.112	8.59361e-296
Apc	Apc	2.64889e-276	0.489298	0.153	0.075	6.72791e-272
Ppfibp2	Ppfibp2	0	0.489202	0.309	0.18	0
Ankrd26	Ankrd26	1.6632e-291	0.488919	0.103	0.039	4.22436e-287
Tnfrsf14	Tnfrsf14	2.42838e-288	0.488059	0.157	0.077	6.16785e-284
Slc16a2	Slc16a2	0	0.487912	0.217	0.117	0
Rasa2	Rasa2	0	0.487724	0.278	0.164	0
Hhat	Hhat	1.3078e-267	0.487512	0.12	0.053	3.32169e-263
Zmym6	Zmym6	3.8097e-278	0.487444	0.13	0.058	9.67626e-274
Gramd4	Gramd4	0	0.486772	0.165	0.074	0
Glyat	Glyat	0	0.486592	0.681	0.536	0
Lama5	Lama5	9.19877e-293	0.486091	0.138	0.062	2.3364e-288
Prr5	Prr5	0	0.485959	0.194	0.094	0
Hykk	Hykk	0	0.485863	0.228	0.117	0
Arfgef3	Arfgef3	0	0.485804	0.221	0.119	0
Cwc27	Cwc27	1.42544e-300	0.485775	0.207	0.111	3.62047e-296
Cnot2	Cnot2	2.38872e-275	0.484824	0.145	0.069	6.0671e-271
Cnot4	Cnot4	5.11544e-290	0.48468	0.19	0.1	1.29927e-285
Slc1a1	Slc1a1	0	0.484349	0.342	0.214	0
Bach2	Bach2	1.56717e-273	0.484214	0.122	0.054	3.98046e-269
Amfr	Amfr	1.74028e-298	0.484052	0.111	0.044	4.42013e-294
Acbd6	Acbd6	3.91076e-285	0.483761	0.164	0.082	9.93295e-281
Rarb	Rarb	1.97843e-299	0.483413	0.14	0.063	5.02502e-295
Tcf25	Tcf25	0	0.483144	0.348	0.218	0
Scaf8	Scaf8	2.44863e-305	0.483029	0.167	0.081	6.21927e-301
RGD1562608	RGD1562608	9.92845e-237	0.482963	0.112	0.051	2.52173e-232
Arhgap29	Arhgap29	2.02761e-238	0.48285	0.17	0.092	5.14993e-234
Fgf9	Fgf9	2.87687e-287	0.482351	0.138	0.063	7.30697e-283
Marchf7	Marchf7	1.17934e-275	0.482109	0.15	0.073	2.99542e-271
Usp54	Usp54	1.45853e-258	0.482065	0.122	0.055	3.70451e-254
Mpp5	Mpp5	0	0.481981	0.28	0.165	0
Mysm1	Mysm1	1.8393e-262	0.481523	0.148	0.073	4.67163e-258
Ccdc62	Ccdc62	7.68398e-279	0.481429	0.11	0.045	1.95165e-274
Zmym2	Zmym2	3.27895e-284	0.480805	0.139	0.064	8.3282e-280
Ppp6r3	Ppp6r3	0	0.480506	0.283	0.165	0
Ep300	Ep300	2.0489e-265	0.480434	0.147	0.072	5.20401e-261
Itgav	Itgav	2.39401e-278	0.480001	0.221	0.125	6.08053e-274
Zfp277	Zfp277	0	0.479743	0.233	0.128	0
Sik2	Sik2	0	0.479595	0.241	0.136	0
Pcca	Pcca	8.16436e-302	0.479535	0.208	0.111	2.07366e-297
Snx13	Snx13	1.21627e-264	0.478189	0.153	0.076	3.08921e-260
N4bp2	N4bp2	1.01436e-288	0.477722	0.111	0.045	2.57636e-284
Mapk8	Mapk8	0	0.477529	0.113	0.044	0
Rmdn1	Rmdn1	1.44215e-277	0.476812	0.227	0.13	3.66291e-273
Tex2	Tex2	0	0.475816	0.215	0.114	0
Zfp462	Zfp462	1.26808e-264	0.475405	0.116	0.05	3.22081e-260
Zcchc8	Zcchc8	1.35108e-291	0.475174	0.146	0.068	3.43162e-287
Phc3	Phc3	1.42434e-281	0.475153	0.132	0.06	3.61768e-277
Rprd1a	Rprd1a	1.53535e-273	0.47515	0.12	0.052	3.89964e-269
Dgkg	Dgkg	3.88642e-304	0.474966	0.322	0.204	9.87111e-300
Sall1	Sall1	9.96983e-307	0.474453	0.161	0.077	2.53224e-302
Bhmt2	Bhmt2	0	0.474386	0.484	0.338	0
Rexo5	Rexo5	5.97009e-133	0.474304	0.11	0.063	1.51634e-128
Fnbp1	Fnbp1	4.6906e-308	0.474301	0.191	0.098	1.19136e-303
Ncor2	Ncor2	1.21749e-237	0.474149	0.138	0.069	3.09231e-233
Map4k5	Map4k5	5.09079e-251	0.473325	0.169	0.09	1.29301e-246
Bicral	Bicral	8.31341e-298	0.473323	0.114	0.046	2.11152e-293
Hipk2	Hipk2	2.35954e-295	0.473313	0.288	0.176	5.99299e-291
Ccdc57	Ccdc57	3.49441e-273	0.473066	0.104	0.042	8.87544e-269
Ubr1	Ubr1	8.46175e-265	0.472634	0.14	0.067	2.1492e-260
Homer1	Homer1	0	0.472224	0.118	0.046	0
Prkcz	Prkcz	8.29991e-235	0.47206	0.123	0.058	2.10809e-230
AABR07032520.1	AABR07032520.1	0	0.471946	0.202	0.106	0
Zfr	Zfr	1.60406e-305	0.471463	0.295	0.18	4.07416e-301
Cert1	Cert1	0	0.471347	0.263	0.151	0
Trip11	Trip11	1.91637e-283	0.471189	0.251	0.147	4.86739e-279
Kcnb1	Kcnb1	1.07315e-301	0.470996	0.124	0.052	2.7257e-297
Gripap1	Gripap1	1.17663e-256	0.470705	0.123	0.056	2.98852e-252
Arglu1	Arglu1	9.99336e-196	0.469762	0.177	0.105	2.53821e-191
Qrich1	Qrich1	1.16672e-256	0.46921	0.153	0.077	2.96336e-252
Map3k21	Map3k21	1.13766e-275	0.469097	0.136	0.063	2.88955e-271
Lgr4	Lgr4	3.5582e-291	0.468629	0.199	0.106	9.03747e-287
Mapk4	Mapk4	1.41994e-233	0.468516	0.103	0.045	3.6065e-229
Sptan1	Sptan1	2.3556e-285	0.468477	0.405	0.282	5.98299e-281
Ube2g1	Ube2g1	7.13374e-267	0.468334	0.215	0.122	1.8119e-262
Pibf1	Pibf1	1.93427e-276	0.468241	0.144	0.068	4.91286e-272
Traf3	Traf3	7.35745e-280	0.467765	0.155	0.076	1.86872e-275
Ahctf1	Ahctf1	6.03216e-273	0.467496	0.15	0.072	1.53211e-268
LOC103692048	LOC103692048	0	0.466828	0.164	0.077	0
Mecom	Mecom	3.94455e-112	0.466468	0.105	0.063	1.00188e-107
Dgka	Dgka	0	0.466365	0.149	0.067	0
Arhgap32	Arhgap32	7.52362e-287	0.465759	0.145	0.068	1.91092e-282
Phf20l1.1	Phf20l1.1	5.56966e-268	0.46568	0.136	0.064	1.41464e-263
Lrrfip2	Lrrfip2	1.84663e-242	0.465653	0.139	0.069	4.69024e-238
Ttc37	Ttc37	2.12443e-272	0.465633	0.116	0.05	5.39585e-268
Dcaf8	Dcaf8	1.18064e-296	0.464892	0.223	0.123	2.9987e-292
Khdc4	Khdc4	7.69862e-274	0.464415	0.128	0.057	1.95537e-269
Nfatc3	Nfatc3	2.00698e-274	0.464217	0.15	0.072	5.09754e-270
Numb	Numb	2.11424e-303	0.464001	0.156	0.074	5.36996e-299
Egfr	Egfr	0	0.463963	0.231	0.126	0
Myo9b	Myo9b	3.38934e-256	0.463707	0.125	0.058	8.6086e-252
Sppl3	Sppl3	1.07733e-287	0.462773	0.233	0.133	2.7363e-283
Wapl	Wapl	4.27342e-285	0.462578	0.226	0.127	1.0854e-280
Dennd3	Dennd3	3.39617e-304	0.462313	0.259	0.151	8.62593e-300
Ip6k2	Ip6k2	6.55858e-221	0.462012	0.148	0.078	1.66581e-216
Mcu	Mcu	9.59315e-237	0.46066	0.118	0.055	2.43656e-232
Fam13b	Fam13b	3.73379e-252	0.460478	0.208	0.12	9.48345e-248
Rb1cc1	Rb1cc1	7.46662e-299	0.460275	0.256	0.149	1.89645e-294
Tbc1d19	Tbc1d19	2.15987e-293	0.459052	0.152	0.072	5.48586e-289
Ercc5	Ercc5	2.18722e-284	0.458299	0.117	0.049	5.55532e-280
Gapvd1	Gapvd1	1.06669e-248	0.458043	0.144	0.071	2.70929e-244
Tmem131l	Tmem131l	1.98935e-304	0.457446	0.13	0.056	5.05274e-300
Slc7a8	Slc7a8	6.66625e-248	0.456871	0.255	0.158	1.69316e-243
Ptprj	Ptprj	0	0.456811	0.354	0.228	0
Tpcn1	Tpcn1	3.21524e-299	0.456805	0.245	0.14	8.16638e-295
Hectd4	Hectd4	4.49746e-250	0.455424	0.109	0.047	1.14231e-245
Ubr5	Ubr5	9.20056e-293	0.454814	0.265	0.156	2.33685e-288
Adgrf5	Adgrf5	2.50638e-94	0.454646	0.114	0.074	6.36594e-90
Htt	Htt	1.75231e-269	0.454437	0.15	0.073	4.45069e-265
Abl2	Abl2	1.21859e-244	0.454254	0.163	0.086	3.09509e-240
Ino80	Ino80	7.7421e-256	0.453718	0.146	0.072	1.96642e-251
Osbpl9	Osbpl9	1.19939e-243	0.453037	0.166	0.089	3.04633e-239
Dip2b	Dip2b	2.46503e-207	0.452314	0.136	0.072	6.26093e-203
Eefsec	Eefsec	1.01723e-283	0.451438	0.178	0.092	2.58366e-279
Kdm3b	Kdm3b	1.62912e-255	0.45143	0.169	0.089	4.13779e-251
Lonp2	Lonp2	0	0.451276	0.411	0.271	0
Kansl3	Kansl3	2.7275e-256	0.451262	0.141	0.068	6.92759e-252
RGD1309748	RGD1309748	8.87208e-225	0.450527	0.17	0.094	2.25342e-220
Xpnpep1	Xpnpep1	0	0.450321	0.237	0.131	0
Rprd2	Rprd2	9.10365e-247	0.450299	0.149	0.075	2.31224e-242
Pbx3	Pbx3	3.00626e-210	0.449758	0.104	0.048	7.6356e-206
As3mt	As3mt	1.16013e-285	0.449334	0.178	0.091	2.94661e-281
Cc2d2a	Cc2d2a	1.99417e-247	0.449306	0.103	0.044	5.065e-243
Tle4	Tle4	2.20214e-262	0.448345	0.152	0.075	5.59321e-258
Ints8	Ints8	2.19766e-272	0.448016	0.143	0.068	5.58183e-268
Kmt2d	Kmt2d	4.16517e-216	0.44779	0.18	0.104	1.05791e-211
Pdss2	Pdss2	1.22165e-264	0.446575	0.159	0.08	3.10287e-260
Prr14l	Prr14l	2.27236e-252	0.446483	0.158	0.081	5.77157e-248
Trip12	Trip12	0	0.446476	0.421	0.284	0
Zfp280d	Zfp280d	1.60516e-237	0.446112	0.153	0.079	4.07695e-233
Vps8	Vps8	3.01744e-293	0.445833	0.109	0.043	7.664e-289
Slc25a25	Slc25a25	1.12527e-204	0.445583	0.228	0.143	2.85808e-200
Lrig3	Lrig3	3.04206e-295	0.444516	0.128	0.055	7.72654e-291
Cstf3	Cstf3	9.92704e-228	0.443952	0.129	0.064	2.52137e-223
Herc3	Herc3	1.41315e-264	0.443845	0.144	0.069	3.58926e-260
AABR07025295.1	AABR07025295.1	4.55936e-205	0.443358	0.14	0.075	1.15803e-200
Nacc2	Nacc2	8.59746e-285	0.443255	0.167	0.083	2.18367e-280
Nrde2	Nrde2	6.53427e-250	0.442993	0.115	0.051	1.65964e-245
Flrt2	Flrt2	7.23634e-265	0.442986	0.107	0.044	1.83796e-260
Cep290	Cep290	5.00762e-210	0.442744	0.122	0.06	1.27188e-205
Micu2	Micu2	1.72229e-288	0.442739	0.26	0.153	4.37445e-284
Sult1c2a	Sult1c2a	0	0.442698	0.696	0.553	0
Ankrd27	Ankrd27	4.10329e-257	0.442126	0.163	0.084	1.04219e-252
Scfd2	Scfd2	1.39725e-264	0.441695	0.125	0.056	3.54888e-260
Spop	Spop	1.45724e-260	0.441342	0.216	0.124	3.70124e-256
Slc5a2	Slc5a2	2.30584e-111	0.441251	0.224	0.166	5.85661e-107
Slmap	Slmap	1.39164e-250	0.440881	0.228	0.135	3.53464e-246
Ccdc50	Ccdc50	2.0599e-229	0.440778	0.163	0.088	5.23195e-225
Itgb8	Itgb8	9.09827e-274	0.440755	0.271	0.165	2.31087e-269
Pc	Pc	1.39794e-301	0.440688	0.296	0.179	3.55063e-297
Ubn1	Ubn1	2.70337e-255	0.440025	0.187	0.102	6.86628e-251
Nckap1	Nckap1	3.9357e-234	0.43958	0.212	0.125	9.99628e-230
Stx16	Stx16	4.21144e-212	0.43957	0.107	0.05	1.06966e-207
Pias2	Pias2	1.32483e-253	0.439453	0.117	0.052	3.36492e-249
Fus	Fus	2.73209e-249	0.439297	0.228	0.135	6.93923e-245
Kcnk5	Kcnk5	1.12949e-264	0.439069	0.236	0.138	2.8688e-260
Itch	Itch	8.43163e-287	0.439027	0.17	0.086	2.14155e-282
Mon2	Mon2	1.73773e-278	0.438722	0.145	0.068	4.41365e-274
Myo1e	Myo1e	1.77107e-205	0.438653	0.105	0.049	4.49834e-201
Arnt	Arnt	8.70746e-245	0.437909	0.111	0.049	2.21161e-240
RGD1563680	RGD1563680	1.30682e-245	0.436885	0.108	0.047	3.31919e-241
Meis2	Meis2	1.2268e-107	0.436755	0.125	0.08	3.11595e-103
Agtpbp1	Agtpbp1	1.39107e-267	0.436598	0.194	0.105	3.53318e-263
Supt20h	Supt20h	4.14598e-245	0.435985	0.153	0.078	1.05304e-240
Xpc	Xpc	1.69678e-256	0.435922	0.185	0.1	4.30964e-252
Dock9	Dock9	1.36971e-212	0.435436	0.141	0.074	3.47892e-208
AABR07064878.1	AABR07064878.1	4.45384e-243	0.434838	0.113	0.05	1.13123e-238
Rps6kc1	Rps6kc1	6.48953e-252	0.434565	0.108	0.047	1.64828e-247
Nhlrc2	Nhlrc2	5.77511e-279	0.434547	0.183	0.096	1.46682e-274
Slc30a9	Slc30a9	2.20691e-252	0.434534	0.171	0.091	5.60533e-248
Clasp1	Clasp1	1.50783e-246	0.434254	0.15	0.076	3.82973e-242
Pip5k1a	Pip5k1a	3.56263e-222	0.434211	0.144	0.075	9.04873e-218
Cwf19l2	Cwf19l2	2.35742e-288	0.433995	0.177	0.09	5.98761e-284
Golga1	Golga1	3.20974e-240	0.433837	0.123	0.058	8.15241e-236
Dglucy	Dglucy	4.87835e-291	0.433654	0.252	0.146	1.23905e-286
Phf12	Phf12	1.82298e-208	0.433316	0.109	0.052	4.63019e-204
Ric8b	Ric8b	4.68372e-266	0.43321	0.124	0.055	1.18962e-261
Gk	Gk	3.05436e-260	0.433093	0.328	0.216	7.75778e-256
Vdr	Vdr	7.94803e-291	0.432863	0.308	0.191	2.01872e-286
AABR07027750.1	AABR07027750.1	1.27426e-251	0.432783	0.189	0.104	3.23648e-247
Dmtf1	Dmtf1	1.28745e-229	0.432732	0.121	0.058	3.26998e-225
Ipo11	Ipo11	2.24944e-236	0.432684	0.112	0.05	5.71336e-232
Herc2	Herc2	4.60062e-225	0.432631	0.168	0.092	1.16851e-220
Tmem245	Tmem245	8.92272e-262	0.432546	0.109	0.046	2.26628e-257
Pdpr	Pdpr	2.82555e-263	0.432401	0.153	0.076	7.17661e-259
Eya3	Eya3	1.25653e-253	0.432213	0.139	0.067	3.19146e-249
Zfp318	Zfp318	3.39465e-211	0.432164	0.104	0.048	8.62207e-207
Arhgap12	Arhgap12	3.29151e-212	0.432162	0.13	0.066	8.3601e-208
Rap1gds1	Rap1gds1	5.89417e-249	0.431981	0.176	0.095	1.49706e-244
Git2	Git2	2.55634e-224	0.431245	0.121	0.058	6.49286e-220
Secisbp2	Secisbp2	1.38114e-241	0.431013	0.131	0.063	3.50795e-237
Zfp532	Zfp532	1.19748e-240	0.430893	0.114	0.052	3.04148e-236
Cdk6	Cdk6	1.1659e-211	0.430643	0.163	0.09	2.96127e-207
Ubr4	Ubr4	3.88975e-249	0.42994	0.221	0.129	9.87958e-245
2022-03-01	2022-03-01	1.61691e-285	0.429725	0.12	0.05	4.10678e-281
Cep63	Cep63	5.12419e-236	0.429588	0.11	0.049	1.30149e-231
Pdcd7	Pdcd7	1.52454e-241	0.429427	0.189	0.105	3.87218e-237
Slc4a4	Slc4a4	0	0.429077	0.746	0.652	0
LOC103693780	LOC103693780	2.87382e-259	0.42901	0.245	0.146	7.29921e-255
Ddi2	Ddi2	3.34879e-303	0.428981	0.28	0.166	8.5056e-299
Srr	Srr	2.52098e-285	0.428938	0.104	0.04	6.40303e-281
Timp3	Timp3	1.51533e-253	0.428804	0.377	0.263	3.84879e-249
Rps6ka3	Rps6ka3	5.01838e-247	0.428063	0.276	0.174	1.27462e-242
Srbd1	Srbd1	3.83572e-247	0.427017	0.116	0.052	9.74233e-243
Tut7	Tut7	1.46692e-194	0.426928	0.126	0.065	3.72584e-190
Mapk14	Mapk14	1.97803e-289	0.426456	0.251	0.145	5.024e-285
5330417C22Rik	5330417C22Rik	4.98739e-279	0.426438	0.121	0.052	1.26675e-274
Akap10	Akap10	8.63158e-211	0.426409	0.141	0.074	2.19234e-206
Lyrm4	Lyrm4	1.3904e-277	0.426101	0.181	0.094	3.53149e-273
Cyth1	Cyth1	3.43147e-196	0.425752	0.118	0.059	8.7156e-192
Cryzl1	Cryzl1	1.77787e-218	0.425631	0.111	0.052	4.51561e-214
Arid1a	Arid1a	2.83325e-245	0.425586	0.218	0.127	7.19616e-241
Hectd1	Hectd1	6.02066e-249	0.425491	0.261	0.161	1.52919e-244
Ecpas	Ecpas	8.49297e-232	0.425214	0.198	0.114	2.15713e-227
Prkacb	Prkacb	2.46818e-237	0.425161	0.136	0.067	6.26892e-233
AABR07037451.2	AABR07037451.2	8.06922e-245	0.425028	0.13	0.062	2.0495e-240
Slc25a42	Slc25a42	0	0.42393	0.105	0.037	0
Rubcn	Rubcn	6.43082e-262	0.423904	0.102	0.041	1.63336e-257
Enpp6	Enpp6	1.90223e-307	0.423473	0.281	0.165	4.83148e-303
Fancc	Fancc	1.88343e-260	0.423054	0.11	0.047	4.78373e-256
Jmy	Jmy	2.69678e-283	0.422851	0.11	0.044	6.84954e-279
Ppip5k2	Ppip5k2	3.44315e-254	0.422183	0.137	0.066	8.74526e-250
Spred1	Spred1	1.22148e-206	0.422088	0.108	0.051	3.10244e-202
Sfxn5	Sfxn5	5.5584e-286	0.422084	0.133	0.059	1.41178e-281
Usp24	Usp24	2.77767e-285	0.422077	0.317	0.2	7.055e-281
Nup214.1	Nup214.1	6.728e-231	0.422042	0.134	0.066	1.70884e-226
Brd1	Brd1	5.83202e-245	0.421964	0.179	0.097	1.48127e-240
Cflar	Cflar	1.09553e-297	0.421939	0.343	0.22	2.78253e-293
Iws1	Iws1	2.12956e-217	0.42192	0.126	0.062	5.40888e-213
Epc2	Epc2	3.14891e-246	0.421543	0.13	0.062	7.99792e-242
Rasa3	Rasa3	5.57096e-253	0.421417	0.128	0.06	1.41497e-248
Xpo7	Xpo7	3.56234e-259	0.421328	0.189	0.103	9.04798e-255
Yeats2	Yeats2	2.59211e-256	0.42115	0.196	0.109	6.58369e-252
Ptpn2	Ptpn2	4.30519e-238	0.421022	0.151	0.078	1.09347e-233
Psme4	Psme4	4.78398e-257	0.42025	0.284	0.178	1.21508e-252
Abhd6	Abhd6	1.68003e-233	0.420017	0.149	0.077	4.26711e-229
Srgap2	Srgap2	1.5332e-201	0.419856	0.168	0.096	3.89416e-197
Cpsf6	Cpsf6	1.08167e-178	0.419756	0.149	0.086	2.74734e-174
Acvr2a	Acvr2a	3.92013e-223	0.419458	0.101	0.044	9.95674e-219
Syde2	Syde2	8.56025e-257	0.41921	0.105	0.043	2.17422e-252
Ptpn9	Ptpn9	2.69128e-242	0.419015	0.131	0.063	6.83558e-238
RGD1306271	RGD1306271	5.93028e-235	0.418756	0.106	0.047	1.50623e-230
Sap130	Sap130	4.60202e-225	0.418486	0.128	0.063	1.16887e-220
Rspry1	Rspry1	5.90677e-234	0.418454	0.151	0.078	1.50026e-229
Gpbp1l1	Gpbp1l1	2.41122e-232	0.418169	0.156	0.082	6.12425e-228
Itgb6	Itgb6	5.2867e-213	0.41811	0.196	0.116	1.34277e-208
Kpna4	Kpna4	5.8026e-238	0.417693	0.193	0.109	1.4738e-233
Znrf1	Znrf1	6.14362e-233	0.417433	0.133	0.065	1.56042e-228
Pus10	Pus10	2.59225e-262	0.417154	0.129	0.059	6.58406e-258
Farp1	Farp1	1.55501e-230	0.417097	0.234	0.143	3.94957e-226
Prr3	Prr3	3.4284e-247	0.416837	0.122	0.056	8.70778e-243
Sil1	Sil1	3.98321e-210	0.416411	0.163	0.091	1.0117e-205
Epg5	Epg5	5.71617e-243	0.41638	0.1	0.041	1.45185e-238
Efhc2	Efhc2	3.76812e-251	0.416079	0.117	0.052	9.57066e-247
Flvcr2	Flvcr2	3.94523e-261	0.415758	0.107	0.045	1.00205e-256
LOC102551695	LOC102551695	1.64711e-271	0.4149	0.109	0.045	4.1835e-267
Etv1	Etv1	8.73462e-250	0.414892	0.245	0.147	2.21851e-245
Chd1	Chd1	2.92587e-239	0.414367	0.15	0.077	7.43142e-235
Map2k4	Map2k4	3.00346e-224	0.414088	0.105	0.047	7.62848e-220
Dync2h1	Dync2h1	1.77213e-225	0.413938	0.13	0.064	4.50104e-221
Adsl	Adsl	1.06433e-212	0.413068	0.106	0.049	2.7033e-208
Fbxw4	Fbxw4	1.2732e-250	0.412975	0.104	0.044	3.23379e-246
Miga2	Miga2	4.70099e-240	0.412756	0.122	0.057	1.19401e-235
Tbcd	Tbcd	9.90114e-248	0.412728	0.141	0.069	2.51479e-243
Arfgef2	Arfgef2	7.51474e-212	0.41222	0.188	0.11	1.90867e-207
Esyt2	Esyt2	4.33974e-193	0.411478	0.125	0.065	1.10225e-188
Lamc1	Lamc1	1.19778e-205	0.411422	0.15	0.081	3.04225e-201
Uri1	Uri1	1.31999e-216	0.411347	0.143	0.074	3.35265e-212
Atf7ip	Atf7ip	7.14712e-194	0.410872	0.138	0.074	1.8153e-189
Nmnat3	Nmnat3	4.39709e-237	0.41066	0.146	0.074	1.11682e-232
Dkc1	Dkc1	5.20502e-192	0.41026	0.17	0.099	1.32202e-187
Vps54	Vps54	2.80322e-224	0.409934	0.155	0.082	7.1199e-220
Specc1l	Specc1l	1.42765e-225	0.409833	0.151	0.079	3.6261e-221
Zfp148	Zfp148	1.30927e-228	0.409795	0.171	0.093	3.32542e-224
Chm	Chm	1.47767e-212	0.409774	0.135	0.069	3.75312e-208
Ino80d	Ino80d	1.78911e-233	0.409264	0.114	0.052	4.54416e-229
Arhgef18	Arhgef18	1.51846e-200	0.409217	0.121	0.061	3.85674e-196
Ttc21b	Ttc21b	1.85396e-173	0.409017	0.127	0.069	4.70887e-169
Osbpl1a	Osbpl1a	1.05517e-288	0.408619	0.331	0.21	2.68003e-284
Tent2	Tent2	8.81682e-233	0.408156	0.112	0.051	2.23939e-228
Med1	Med1	1.65387e-209	0.408155	0.133	0.068	4.20067e-205
Nrp1	Nrp1	6.80798e-245	0.408064	0.211	0.121	1.72916e-240
Acsl1	Acsl1	8.32519e-244	0.407973	0.228	0.135	2.11452e-239
Slco2a1	Slco2a1	6.72964e-308	0.407304	0.119	0.048	1.70926e-303
Picalm	Picalm	7.21623e-278	0.407293	0.485	0.359	1.83285e-273
Usp8	Usp8	2.17447e-240	0.407025	0.207	0.119	5.52293e-236
Dnajc1	Dnajc1	1.84343e-228	0.406971	0.195	0.112	4.68213e-224
Dhdds	Dhdds	1.23721e-244	0.40693	0.171	0.091	3.14239e-240
Bcr	Bcr	1.62966e-265	0.406706	0.15	0.073	4.13918e-261
Ap4e1	Ap4e1	3.60495e-219	0.406431	0.1	0.044	9.15622e-215
Pdpk1	Pdpk1	2.45018e-233	0.406302	0.144	0.073	6.22322e-229
Msh3	Msh3	5.79631e-240	0.406205	0.109	0.048	1.4722e-235
Safb	Safb	6.64191e-203	0.406008	0.156	0.086	1.68698e-198
Marchf8	Marchf8	1.15296e-242	0.405997	0.188	0.104	2.92839e-238
Hmgxb3	Hmgxb3	5.76434e-258	0.405305	0.1	0.04	1.46409e-253
Pum1	Pum1	4.59834e-245	0.40489	0.215	0.125	1.16793e-240
Acmsd	Acmsd	6.69847e-240	0.40488	0.176	0.095	1.70135e-235
Tmem178a	Tmem178a	1.3995e-198	0.404542	0.102	0.048	3.55459e-194
Pik3cb	Pik3cb	8.75077e-263	0.403935	0.205	0.114	2.22261e-258
Celf2	Celf2	8.53759e-190	0.40345	0.138	0.075	2.16846e-185
Usp20	Usp20	3.2017e-263	0.403066	0.182	0.096	8.132e-259
Ell2	Ell2	6.39403e-197	0.402148	0.122	0.062	1.62402e-192
Pds5a	Pds5a	1.23445e-211	0.401883	0.176	0.1	3.13538e-207
Gon4l	Gon4l	2.43705e-203	0.401604	0.121	0.061	6.18986e-199
Ehhadh	Ehhadh	1.05843e-208	0.401291	0.177	0.101	2.68831e-204
Edrf1	Edrf1	8.59693e-222	0.401259	0.104	0.047	2.18353e-217
Ep400	Ep400	2.30297e-215	0.401146	0.151	0.08	5.8493e-211
Slc43a2	Slc43a2	6.0803e-175	0.401134	0.181	0.11	1.54433e-170
Ush1c	Ush1c	1.99123e-267	0.400624	0.231	0.132	5.05754e-263
Ak4	Ak4	1.36349e-259	0.400236	0.21	0.118	3.46312e-255
Scaf11	Scaf11	5.24021e-225	0.399219	0.272	0.174	1.33096e-220
Nphs2	Nphs2	1.86709e-93	0.399168	0.132	0.089	4.74221e-89
Snx14	Snx14	2.16195e-196	0.398886	0.1	0.046	5.49112e-192
Hgd	Hgd	1.25152e-265	0.398815	0.416	0.295	3.17872e-261
Ncoa2	Ncoa2	8.64273e-198	0.398537	0.112	0.055	2.19517e-193
Atp6v1b1	Atp6v1b1	7.01485e-66	0.398196	0.102	0.071	1.7817e-61
Pwwp2a	Pwwp2a	4.04909e-203	0.398142	0.115	0.056	1.02843e-198
Spata7	Spata7	1.30732e-232	0.398022	0.109	0.049	3.32046e-228
Kdm5b	Kdm5b	6.74425e-211	0.397784	0.166	0.093	1.71297e-206
Satb2	Satb2	1.71252e-161	0.397383	0.119	0.065	4.34962e-157
Smad4	Smad4	5.95274e-209	0.397058	0.118	0.058	1.51194e-204
Rai14	Rai14	2.68279e-180	0.396853	0.137	0.076	6.81402e-176
Adgrl2	Adgrl2	9.10751e-240	0.39675	0.209	0.121	2.31322e-235
Tmem150a	Tmem150a	1.25334e-273	0.396552	0.211	0.116	3.18335e-269
Tbce	Tbce	7.29528e-234	0.395975	0.129	0.063	1.85293e-229
Zfp629	Zfp629	1.62524e-241	0.39581	0.147	0.074	4.12795e-237
Rock1	Rock1	6.89639e-240	0.395579	0.288	0.185	1.75161e-235
Banp	Banp	2.66037e-206	0.395358	0.117	0.057	6.75707e-202
Etnppl	Etnppl	5.84469e-75	0.394813	0.147	0.105	1.48449e-70
Stim2	Stim2	1.53874e-146	0.394644	0.103	0.055	3.90825e-142
Sox13	Sox13	5.32467e-233	0.394429	0.137	0.068	1.35241e-228
Qser1	Qser1	2.63337e-223	0.393752	0.162	0.088	6.68849e-219
Fut8	Fut8	2.30552e-225	0.393712	0.158	0.084	5.85579e-221
Mecp2	Mecp2	7.40206e-213	0.393692	0.1	0.044	1.88005e-208
Ypel2	Ypel2	7.97404e-223	0.393079	0.196	0.113	2.02533e-218
Mindy3	Mindy3	5.75299e-242	0.392976	0.19	0.105	1.4612e-237
Pkn2	Pkn2	2.81875e-217	0.392848	0.228	0.14	7.15935e-213
Mertk	Mertk	2.6914e-199	0.392732	0.122	0.062	6.83588e-195
Phtf2	Phtf2	7.23576e-222	0.392727	0.107	0.048	1.83781e-217
Nisch	Nisch	1.70703e-194	0.392545	0.196	0.119	4.33569e-190
Gramd2b	Gramd2b	1.01654e-229	0.391952	0.127	0.062	2.5819e-225
RGD1308428	RGD1308428	1.65085e-179	0.391934	0.117	0.061	4.19301e-175
Kcnc3	Kcnc3	2.49813e-222	0.391485	0.115	0.054	6.34499e-218
Dcbld1	Dcbld1	5.09466e-244	0.391476	0.133	0.064	1.29399e-239
Fam171a1	Fam171a1	1.24523e-212	0.390329	0.102	0.046	3.16276e-208
Pogz	Pogz	3.09431e-201	0.390197	0.113	0.055	7.85923e-197
Kcnj15	Kcnj15	8.5805e-248	0.388778	0.207	0.117	2.17936e-243
Tcea3	Tcea3	1.88203e-228	0.388607	0.161	0.086	4.78016e-224
Camta1	Camta1	2.20275e-188	0.387878	0.122	0.063	5.59478e-184
Rnf217	Rnf217	3.85563e-220	0.387855	0.11	0.051	9.79292e-216
Clcnkb	Clcnkb	5.88587e-33	0.387227	0.152	0.128	1.49495e-28
Brf1	Brf1	3.49053e-223	0.386974	0.103	0.046	8.86559e-219
Sorcs2	Sorcs2	1.8797e-151	0.386782	0.123	0.07	4.77425e-147
Rnf169	Rnf169	2.95981e-201	0.386734	0.101	0.047	7.51762e-197
Rapgef6	Rapgef6	1.6459e-201	0.386095	0.127	0.065	4.18042e-197
Sos1	Sos1	8.13713e-203	0.38575	0.134	0.07	2.06675e-198
Hspbap1	Hspbap1	1.65045e-184	0.385668	0.108	0.054	4.19198e-180
Kat6a	Kat6a	1.77108e-187	0.385602	0.161	0.092	4.49837e-183
Asb7	Asb7	1.30056e-227	0.384796	0.106	0.047	3.30329e-223
Mau2	Mau2	2.15536e-185	0.384648	0.122	0.063	5.4744e-181
Fam117b	Fam117b	8.84733e-164	0.384364	0.14	0.081	2.24713e-159
Ube3c	Ube3c	3.71965e-204	0.384349	0.169	0.095	9.44753e-200
Atp8a1	Atp8a1	1.67662e-165	0.383828	0.115	0.061	4.25845e-161
Med27	Med27	7.76391e-202	0.383827	0.114	0.056	1.97196e-197
Disp1	Disp1	7.28058e-158	0.383783	0.102	0.053	1.84919e-153
Kifap3	Kifap3	3.74971e-225	0.38364	0.188	0.106	9.5239e-221
Pcyt1a	Pcyt1a	7.97923e-222	0.383629	0.134	0.068	2.02664e-217
Camta2	Camta2	5.92043e-211	0.383579	0.11	0.052	1.50373e-206
Ccar1	Ccar1	3.14489e-162	0.382578	0.183	0.114	7.98772e-158
Eps15	Eps15	6.85001e-176	0.382415	0.15	0.086	1.73983e-171
Myef2	Myef2	4.41751e-179	0.382117	0.149	0.084	1.122e-174
Synj1	Synj1	1.50255e-209	0.381295	0.137	0.071	3.81631e-205
Tcf20	Tcf20	2.57312e-187	0.380617	0.109	0.054	6.53548e-183
Nbas	Nbas	4.91195e-187	0.380313	0.134	0.072	1.24759e-182
Vgll4	Vgll4	1.0773e-188	0.380254	0.159	0.09	2.73625e-184
Ano6	Ano6	1.84478e-236	0.380055	0.298	0.193	4.68555e-232
Trit1	Trit1	1.5402e-201	0.379561	0.103	0.048	3.91194e-197
Traf3ip2	Traf3ip2	6.41538e-223	0.379519	0.116	0.054	1.62944e-218
Smad2	Smad2	5.32125e-181	0.379421	0.122	0.064	1.35154e-176
Kmt5b	Kmt5b	2.76513e-175	0.379324	0.144	0.082	7.02315e-171
Rasa1	Rasa1	2.65921e-186	0.379197	0.151	0.085	6.75414e-182
Vps53	Vps53	5.8449e-214	0.378957	0.159	0.086	1.48455e-209
Fgfr1	Fgfr1	5.34293e-205	0.378831	0.109	0.052	1.35705e-200
Morc3	Morc3	3.27762e-200	0.378752	0.107	0.051	8.32484e-196
Dnm2	Dnm2	2.66308e-201	0.378674	0.197	0.118	6.76395e-197
Trappc9	Trappc9	1.33292e-224	0.378387	0.125	0.06	3.38548e-220
Mlh3	Mlh3	1.09243e-234	0.377583	0.128	0.061	2.77466e-230
Ttc14	Ttc14	7.82726e-163	0.377421	0.122	0.067	1.98805e-158
Usp6nl	Usp6nl	1.23339e-179	0.376869	0.118	0.061	3.13268e-175
Eif4g3	Eif4g3	3.08218e-204	0.376735	0.221	0.136	7.82843e-200
Nf2	Nf2	1.31717e-178	0.376308	0.131	0.071	3.34549e-174
Pdlim5	Pdlim5	1.48859e-183	0.376213	0.144	0.08	3.78087e-179
Fam160b2	Fam160b2	5.00302e-217	0.37603	0.1	0.044	1.27072e-212
Ppp2r5c	Ppp2r5c	4.14495e-178	0.375955	0.132	0.072	1.05278e-173
Osbpl11	Osbpl11	4.41685e-203	0.375137	0.132	0.068	1.12184e-198
Arap2	Arap2	2.88639e-168	0.374992	0.108	0.056	7.33114e-164
Sh3pxd2b	Sh3pxd2b	6.18532e-239	0.374806	0.122	0.057	1.57101e-234
Dgkd	Dgkd	1.8065e-219	0.374682	0.108	0.05	4.58833e-215
Rfx7	Rfx7	2.19071e-181	0.374093	0.109	0.055	5.56418e-177
Ttc39c	Ttc39c	5.5969e-212	0.373636	0.114	0.054	1.42156e-207
Chka	Chka	2.75391e-167	0.373257	0.128	0.07	6.99466e-163
Swt1	Swt1	2.03201e-191	0.373053	0.157	0.089	5.16111e-187
Nudt3	Nudt3	1.09803e-207	0.372997	0.144	0.076	2.78888e-203
Slc22a15	Slc22a15	4.53081e-239	0.372438	0.121	0.056	1.15078e-234
Rab23	Rab23	2.0407e-191	0.371388	0.116	0.058	5.18318e-187
Dnttip1	Dnttip1	1.17306e-229	0.370876	0.138	0.069	2.97945e-225
Rpgrip1l	Rpgrip1l	2.06592e-186	0.37069	0.109	0.054	5.24722e-182
Phf8	Phf8	3.07965e-181	0.370058	0.116	0.059	7.822e-177
Gcn1	Gcn1	1.2826e-207	0.369727	0.147	0.078	3.25768e-203
Cenpp	Cenpp	5.23827e-257	0.369583	0.165	0.084	1.33047e-252
Cdc14b	Cdc14b	6.65516e-208	0.369259	0.178	0.102	1.69034e-203
Igsf5	Igsf5	1.25967e-195	0.368215	0.156	0.087	3.19944e-191
Abca3	Abca3	1.97918e-200	0.36793	0.158	0.088	5.02693e-196
Atg2b	Atg2b	2.40853e-205	0.367485	0.13	0.066	6.11742e-201
Hnf1b	Hnf1b	6.09124e-165	0.366739	0.258	0.176	1.54711e-160
Phldb1	Phldb1	4.96921e-201	0.365627	0.102	0.047	1.26213e-196
Arhgef10l	Arhgef10l	1.34748e-165	0.365568	0.11	0.057	3.42247e-161
Abcg3l1	Abcg3l1	1.13603e-197	0.365322	0.129	0.066	2.8854e-193
Ptpn4	Ptpn4	1.16597e-169	0.364467	0.16	0.095	2.96144e-165
Vps41	Vps41	1.61936e-207	0.364067	0.148	0.079	4.11303e-203
Togaram1	Togaram1	1.0154e-198	0.364057	0.139	0.074	2.57902e-194
Lpar3	Lpar3	2.888e-209	0.364011	0.169	0.094	7.33523e-205
Gsr	Gsr	3.59232e-226	0.363997	0.245	0.15	9.12414e-222
Ptpn3	Ptpn3	2.57266e-108	0.3639	0.108	0.066	6.53429e-104
Spopl	Spopl	4.91387e-210	0.363881	0.103	0.047	1.24807e-205
Evc	Evc	6.45215e-178	0.363038	0.137	0.076	1.63878e-173
Tmem260	Tmem260	4.86183e-187	0.363027	0.13	0.068	1.23486e-182
Spag9	Spag9	2.47714e-234	0.362695	0.406	0.287	6.2917e-230
Sestd1	Sestd1	3.8795e-184	0.362689	0.164	0.095	9.85354e-180
Cpox	Cpox	1.72409e-228	0.362374	0.113	0.052	4.37902e-224
Dclre1a	Dclre1a	1.74633e-196	0.361771	0.121	0.061	4.4355e-192
Mef2a	Mef2a	1.01029e-174	0.361532	0.216	0.138	2.56605e-170
Cep70	Cep70	2.86849e-184	0.360854	0.107	0.053	7.28568e-180
Itga1	Itga1	6.7772e-178	0.360593	0.301	0.21	1.72134e-173
Larp1	Larp1	2.0313e-178	0.359492	0.153	0.088	5.15931e-174
Map3k14	Map3k14	1.539e-196	0.359161	0.113	0.055	3.90891e-192
Supt5h	Supt5h	4.89209e-189	0.359137	0.18	0.107	1.24254e-184
Cul4a	Cul4a	8.77878e-188	0.358858	0.14	0.076	2.22972e-183
Slc34a3	Slc34a3	2.2753e-109	0.358844	0.115	0.07	5.77903e-105
Cubn	Cubn	2.52645e-257	0.358713	0.582	0.477	6.41694e-253
Rufy1	Rufy1	1.43872e-187	0.35858	0.143	0.078	3.65419e-183
Evl	Evl	3.17732e-156	0.358522	0.108	0.057	8.07007e-152
Zfand6	Zfand6	1.29143e-167	0.358367	0.211	0.136	3.28011e-163
Stx8	Stx8	4.39892e-194	0.35802	0.182	0.107	1.11728e-189
Armc9	Armc9	7.8908e-184	0.357933	0.121	0.063	2.00418e-179
Mast2	Mast2	1.80291e-201	0.356964	0.138	0.073	4.57922e-197
Gtf3c1	Gtf3c1	3.43829e-160	0.356959	0.111	0.059	8.73291e-156
Bmp2k	Bmp2k	9.49431e-190	0.356274	0.126	0.066	2.41146e-185
LOC100909750	LOC100909750	1.03235e-220	0.356173	0.119	0.056	2.62206e-216
Rin3	Rin3	1.89303e-191	0.355958	0.12	0.061	4.80809e-187
Armc8	Armc8	2.34977e-169	0.35559	0.117	0.062	5.96818e-165
Ifrd1	Ifrd1	1.59441e-191	0.355384	0.129	0.068	4.04965e-187
Polr2a	Polr2a	1.39579e-213	0.355197	0.214	0.128	3.54516e-209
Fam222b	Fam222b	6.85042e-173	0.354807	0.114	0.059	1.73994e-168
Fnbp1l	Fnbp1l	1.08273e-184	0.354723	0.23	0.148	2.75004e-180
Snta1	Snta1	2.20718e-180	0.354313	0.192	0.117	5.60603e-176
Pcnt	Pcnt	5.59135e-173	0.354159	0.118	0.062	1.42015e-168
Dtnbp1	Dtnbp1	9.54368e-228	0.354118	0.178	0.098	2.424e-223
Sh3bp5	Sh3bp5	7.93354e-171	0.353592	0.17	0.102	2.01504e-166
Pde7a	Pde7a	8.60125e-189	0.353116	0.126	0.066	2.18463e-184
Epb41l3	Epb41l3	5.79403e-151	0.352046	0.238	0.162	1.47163e-146
Fam120a	Fam120a	3.22818e-177	0.351649	0.139	0.077	8.19925e-173
Nrip1	Nrip1	2.31281e-215	0.351601	0.301	0.199	5.87429e-211
Tmem87a	Tmem87a	1.37813e-184	0.351434	0.103	0.05	3.50031e-180
Ilkap	Ilkap	2.52491e-179	0.3513	0.126	0.067	6.41302e-175
Pbrm1	Pbrm1	5.35755e-187	0.350829	0.212	0.132	1.36076e-182
Arhgef5	Arhgef5	6.09472e-181	0.350628	0.111	0.056	1.548e-176
Llgl2	Llgl2	3.29931e-202	0.350457	0.123	0.062	8.37993e-198
Mnat1	Mnat1	1.63279e-157	0.350387	0.121	0.066	4.14713e-153
Creb1	Creb1	1.36477e-185	0.350307	0.1	0.048	3.46637e-181
Dstyk	Dstyk	3.43534e-186	0.35008	0.121	0.063	8.72543e-182
Epb41l4a	Epb41l4a	2.07628e-160	0.349434	0.117	0.063	5.27354e-156
Zfp386	Zfp386	4.5063e-161	0.348391	0.102	0.052	1.14455e-156
Tent4b	Tent4b	2.30573e-192	0.348253	0.14	0.075	5.85633e-188
Itprid2	Itprid2	2.16416e-134	0.348224	0.197	0.132	5.49675e-130
Zfyve1	Zfyve1	1.23961e-179	0.348074	0.113	0.058	3.14847e-175
Ssbp3	Ssbp3	1.69609e-183	0.347602	0.112	0.056	4.30789e-179
Dcaf1	Dcaf1	3.6975e-183	0.34752	0.112	0.056	9.39127e-179
Slc9a9	Slc9a9	5.16065e-148	0.347292	0.136	0.079	1.31075e-143
Fam102a	Fam102a	3.21777e-227	0.346942	0.16	0.084	8.17282e-223
Fubp1	Fubp1	1.0898e-190	0.346588	0.181	0.107	2.76799e-186
Zmym5	Zmym5	1.13475e-166	0.346438	0.115	0.06	2.88214e-162
Prkdc	Prkdc	5.36431e-170	0.345814	0.118	0.062	1.36248e-165
Aftph	Aftph	4.63647e-192	0.345784	0.186	0.11	1.17762e-187
Acad10	Acad10	1.05936e-182	0.345589	0.132	0.071	2.69068e-178
Pex1	Pex1	1.27813e-204	0.345285	0.182	0.105	3.24633e-200
Slc6a6	Slc6a6	6.79356e-177	0.345229	0.166	0.097	1.7255e-172
Btaf1	Btaf1	8.20651e-185	0.34471	0.138	0.075	2.08437e-180
Acvr1	Acvr1	9.46801e-193	0.344088	0.149	0.082	2.40478e-188
Naa15	Naa15	7.71732e-161	0.344071	0.164	0.099	1.96012e-156
C2cd5	C2cd5	1.12013e-174	0.342945	0.105	0.052	2.84501e-170
Mgmt	Mgmt	2.09013e-173	0.342815	0.156	0.09	5.30871e-169
Zfx	Zfx	1.93524e-155	0.342813	0.112	0.06	4.91532e-151
Dip2c	Dip2c	3.00956e-165	0.341814	0.109	0.057	7.64397e-161
Pld1	Pld1	1.84166e-158	0.341767	0.132	0.074	4.67764e-154
Fbxw11	Fbxw11	8.53836e-175	0.341586	0.17	0.101	2.16866e-170
Foxj3	Foxj3	2.45827e-166	0.34114	0.112	0.058	6.24375e-162
Cdk17	Cdk17	2.89114e-125	0.340811	0.118	0.07	7.3432e-121
Ppat	Ppat	1.30001e-132	0.340084	0.107	0.06	3.3019e-128
Atp2b1	Atp2b1	3.90801e-175	0.340083	0.232	0.151	9.92596e-171
Zc3h18	Zc3h18	5.33982e-164	0.339858	0.11	0.057	1.35626e-159
N4bp1	N4bp1	4.09741e-141	0.339046	0.108	0.059	1.0407e-136
Met	Met	5.3661e-143	0.33874	0.149	0.09	1.36294e-138
Rras2	Rras2	6.27671e-197	0.338314	0.178	0.103	1.59422e-192
Luzp1	Luzp1	3.73121e-132	0.337931	0.102	0.056	9.4769e-128
Pdk2	Pdk2	6.95859e-189	0.337893	0.117	0.059	1.76741e-184
Dcaf11	Dcaf11	1.28804e-177	0.337295	0.174	0.103	3.2715e-173
Slk	Slk	4.51683e-128	0.33722	0.144	0.089	1.14723e-123
Nedd9	Nedd9	6.18409e-182	0.336741	0.251	0.165	1.5707e-177
Dao	Dao	8.06601e-203	0.336647	0.259	0.165	2.04869e-198
Eva1a	Eva1a	1.90015e-173	0.33557	0.151	0.086	4.82618e-169
Rassf3	Rassf3	4.26461e-164	0.33534	0.117	0.062	1.08317e-159
Ppp1r10	Ppp1r10	3.62285e-141	0.335286	0.144	0.087	9.20168e-137
Gcc2	Gcc2	9.29843e-198	0.334832	0.254	0.162	2.36171e-193
Tex9	Tex9	2.19241e-147	0.333866	0.114	0.063	5.5685e-143
Strbp	Strbp	3.50921e-173	0.333692	0.18	0.109	8.91303e-169
Wasl	Wasl	6.03559e-155	0.333321	0.223	0.148	1.53298e-150
Yes1	Yes1	2.58202e-116	0.333162	0.136	0.086	6.55806e-112
Zc3h7a	Zc3h7a	2.76021e-140	0.333152	0.116	0.066	7.01065e-136
Setx	Setx	7.57371e-166	0.332809	0.155	0.091	1.92365e-161
Ppm1b	Ppm1b	7.24034e-172	0.332773	0.225	0.145	1.83897e-167
Atp6v1h	Atp6v1h	2.1027e-149	0.332598	0.188	0.12	5.34065e-145
Evi5	Evi5	1.34946e-210	0.33245	0.285	0.186	3.4275e-206
Whamm	Whamm	8.33884e-169	0.331999	0.112	0.058	2.11798e-164
Rif1	Rif1	3.30716e-176	0.331199	0.116	0.06	8.39985e-172
Nup98	Nup98	1.53195e-176	0.331009	0.185	0.112	3.891e-172
Vps35l	Vps35l	2.7628e-169	0.330874	0.146	0.083	7.01722e-165
Diaph1	Diaph1	9.76912e-170	0.33028	0.243	0.161	2.48126e-165
Acap2	Acap2	6.6379e-162	0.329877	0.138	0.079	1.68596e-157
Ubap1	Ubap1	6.73989e-193	0.329032	0.134	0.07	1.71186e-188
Hs2st1	Hs2st1	3.94117e-179	0.328818	0.135	0.073	1.00102e-174
Zfp451	Zfp451	2.28885e-149	0.328693	0.106	0.057	5.81346e-145
Oxsr1	Oxsr1	1.12648e-173	0.328545	0.159	0.093	2.86115e-169
Vill	Vill	4.51414e-172	0.328315	0.146	0.083	1.14655e-167
Eif4enif1	Eif4enif1	3.51437e-161	0.327771	0.101	0.051	8.92616e-157
Cpt1a	Cpt1a	5.14502e-174	0.327669	0.235	0.153	1.30678e-169
Dclk3	Dclk3	9.66103e-194	0.327563	0.149	0.081	2.4538e-189
Znf740	Znf740	3.71343e-186	0.327516	0.1	0.048	9.43173e-182
Ddah1	Ddah1	3.1846e-202	0.327451	0.549	0.453	8.08855e-198
Mvb12b	Mvb12b	2.51053e-184	0.326989	0.103	0.049	6.37649e-180
Arfgap2	Arfgap2	2.09107e-147	0.326408	0.115	0.063	5.31112e-143
Fbh1	Fbh1	7.37605e-144	0.326062	0.124	0.071	1.87344e-139
Ctif	Ctif	4.45856e-176	0.3258	0.106	0.053	1.13243e-171
Lima1	Lima1	8.73877e-117	0.325019	0.128	0.079	2.21956e-112
Txndc11	Txndc11	2.51928e-174	0.32487	0.133	0.073	6.39872e-170
Ate1	Ate1	2.41334e-155	0.324722	0.154	0.092	6.12965e-151
Usp45	Usp45	2.28529e-153	0.32456	0.109	0.058	5.80441e-149
Mt-co2	Mt-co2	0	0.323943	0.379	0.209	0
Myof	Myof	3.55356e-95	0.323324	0.256	0.196	9.0257e-91
Stag2	Stag2	1.15773e-161	0.322685	0.221	0.144	2.94052e-157
Dram2	Dram2	3.37392e-211	0.322566	0.235	0.144	8.56942e-207
Man1a2	Man1a2	2.05226e-167	0.321831	0.156	0.091	5.21254e-163
Usp47	Usp47	1.97752e-175	0.321394	0.213	0.134	5.02269e-171
Bcl2l1	Bcl2l1	5.75144e-163	0.320876	0.25	0.168	1.46081e-158
Tbl1xr1	Tbl1xr1	6.57375e-166	0.320273	0.215	0.138	1.66967e-161
Pde4dip	Pde4dip	7.21739e-149	0.319594	0.162	0.099	1.83314e-144
Smarcad1	Smarcad1	1.31553e-134	0.31868	0.124	0.072	3.34132e-130
AABR07047789.1	AABR07047789.1	2.50993e-149	0.318563	0.106	0.056	6.37498e-145
Gtf2i	Gtf2i	2.93667e-195	0.318478	0.317	0.217	7.45885e-191
Trappc8	Trappc8	8.40196e-170	0.317994	0.142	0.08	2.13401e-165
Usp32	Usp32	8.77207e-159	0.317853	0.192	0.121	2.22802e-154
Rab3ip	Rab3ip	2.85752e-168	0.31766	0.189	0.116	7.25781e-164
Atp6v1c1	Atp6v1c1	3.03431e-165	0.317457	0.18	0.11	7.70684e-161
Ern1	Ern1	1.05252e-149	0.316861	0.1	0.052	2.6733e-145
Cog4	Cog4	4.30961e-174	0.316496	0.139	0.077	1.0946e-169
Spg11	Spg11	6.87442e-169	0.316318	0.129	0.07	1.74603e-164
Fxr2	Fxr2	4.49724e-177	0.316304	0.121	0.064	1.14226e-172
Ddx42	Ddx42	8.54195e-151	0.316182	0.124	0.07	2.16957e-146
Slc22a18	Slc22a18	5.12215e-201	0.3157	0.274	0.177	1.30098e-196
Exoc1	Exoc1	2.10647e-146	0.31569	0.127	0.072	5.35021e-142
Cdyl	Cdyl	1.39474e-153	0.315345	0.101	0.052	3.54249e-149
Map3k2	Map3k2	1.44152e-138	0.315219	0.153	0.094	3.66131e-134
Abi1	Abi1	8.56452e-150	0.314551	0.17	0.106	2.1753e-145
Slc12a6	Slc12a6	6.62613e-198	0.314218	0.198	0.118	1.68297e-193
Oga	Oga	2.27793e-131	0.313009	0.133	0.08	5.78572e-127
Cbs	Cbs	1.93964e-202	0.312964	0.165	0.092	4.9265e-198
Stk38	Stk38	8.66379e-147	0.31282	0.123	0.069	2.20052e-142
Zc3h12c	Zc3h12c	1.88368e-169	0.31275	0.111	0.057	4.78436e-165
Xpot	Xpot	1.37912e-198	0.312273	0.171	0.097	3.50283e-194
Ift74	Ift74	1.71569e-176	0.312263	0.109	0.055	4.35769e-172
Pawr	Pawr	1.32173e-140	0.312168	0.151	0.092	3.35707e-136
Srebf2	Srebf2	9.71382e-140	0.312157	0.111	0.062	2.46721e-135
Sema3c	Sema3c	6.63047e-124	0.311986	0.121	0.072	1.68407e-119
Nectin1	Nectin1	8.88555e-158	0.31159	0.12	0.065	2.25684e-153
Arfip1	Arfip1	3.12579e-156	0.311367	0.108	0.057	7.93921e-152
Tbcel	Tbcel	7.139e-156	0.311133	0.112	0.06	1.81323e-151
Hipk3	Hipk3	1.38962e-151	0.310813	0.103	0.054	3.5295e-147
Usp15	Usp15	5.87358e-170	0.310783	0.213	0.135	1.49183e-165
Cop1	Cop1	2.83626e-153	0.310639	0.181	0.113	7.20382e-149
Tbc1d1	Tbc1d1	4.35355e-80	0.31061	0.129	0.088	1.10576e-75
Nufip2	Nufip2	7.56764e-125	0.309953	0.123	0.073	1.92211e-120
Arfgef1	Arfgef1	4.81159e-167	0.309894	0.269	0.183	1.2221e-162
Pi4ka	Pi4ka	5.85829e-159	0.30938	0.131	0.073	1.48795e-154
Fbxo42	Fbxo42	5.00245e-159	0.308621	0.112	0.06	1.27057e-154
RGD1307100	RGD1307100	6.16053e-156	0.307628	0.27	0.187	1.56471e-151
Peak1	Peak1	3.26258e-98	0.307518	0.107	0.066	8.28662e-94
Map4	Map4	4.35795e-136	0.307417	0.184	0.119	1.10687e-131
Myo7b	Myo7b	7.14498e-153	0.306933	0.124	0.069	1.81475e-148
Itga9	Itga9	5.09925e-155	0.306885	0.145	0.085	1.29516e-150
Srpk2	Srpk2	2.29905e-98	0.306786	0.102	0.062	5.83937e-94
Macroh2a1	Macroh2a1	9.99108e-180	0.306723	0.187	0.112	2.53763e-175
Papola	Papola	1.86319e-155	0.306492	0.229	0.152	4.73231e-151
P4ha1	P4ha1	1.4621e-165	0.305063	0.168	0.101	3.71359e-161
Akap11	Akap11	3.39874e-188	0.305007	0.196	0.118	8.63247e-184
Neo1	Neo1	7.0177e-141	0.304986	0.119	0.067	1.78243e-136
Trpv4	Trpv4	6.68423e-164	0.304956	0.151	0.088	1.69773e-159
Zfp326	Zfp326	1.40461e-159	0.304926	0.137	0.078	3.56757e-155
Slc20a2	Slc20a2	1.32588e-144	0.304586	0.15	0.091	3.3676e-140
Tef	Tef	2.2851e-199	0.30456	0.127	0.065	5.80392e-195
Kdm3a	Kdm3a	7.88935e-136	0.304258	0.125	0.072	2.00382e-131
Dcaf5	Dcaf5	1.78462e-141	0.303835	0.117	0.065	4.53276e-137
Cdh6	Cdh6	2.84753e-188	0.303675	0.139	0.075	7.23243e-184
Plekha1	Plekha1	5.36685e-130	0.303569	0.15	0.093	1.36313e-125
Cacul1	Cacul1	1.60978e-144	0.303518	0.132	0.077	4.08869e-140
Tnik	Tnik	1.10385e-134	0.303405	0.125	0.073	2.80366e-130
Clcn3	Clcn3	3.17762e-129	0.302343	0.14	0.086	8.07085e-125
Sipa1l1	Sipa1l1	1.04739e-181	0.301715	0.185	0.111	2.66026e-177
Fip1l1	Fip1l1	1.78728e-156	0.301507	0.14	0.08	4.53952e-152
Slc47a1	Slc47a1	6.95522e-205	0.301235	0.21	0.125	1.76656e-200
Csnk1g3	Csnk1g3	8.84507e-157	0.301073	0.113	0.06	2.24656e-152
Acyp2	Acyp2	1.81568e-145	0.300838	0.133	0.077	4.61165e-141
Cdk11b	Cdk11b	4.90809e-144	0.300441	0.155	0.095	1.24661e-139
Pank2	Pank2	2.61265e-118	0.300333	0.1	0.057	6.63587e-114
Mapk1ip1l	Mapk1ip1l	3.30844e-129	0.300306	0.102	0.056	8.40312e-125
Sardh	Sardh	2.07942e-173	0.300299	0.141	0.078	5.28151e-169
Snx4	Snx4	1.18891e-131	0.300265	0.118	0.068	3.01971e-127
Blmh	Blmh	2.24593e-162	0.299906	0.13	0.072	5.70444e-158
Nfx1	Nfx1	3.59579e-140	0.299431	0.127	0.074	9.13295e-136
Mgat3	Mgat3	1.43815e-197	0.299309	0.126	0.064	3.65276e-193
Nt5e	Nt5e	1.18392e-179	0.299136	0.225	0.142	3.00703e-175
Rsbn1	Rsbn1	3.73977e-129	0.298489	0.1	0.055	9.49865e-125
Dicer1	Dicer1	2.04155e-147	0.298189	0.115	0.063	5.18534e-143
Tasor2	Tasor2	2.36636e-144	0.298012	0.109	0.059	6.01031e-140
Mapk1	Mapk1	2.58527e-143	0.297199	0.144	0.086	6.56632e-139
Dpys	Dpys	2.8654e-200	0.297195	0.261	0.166	7.27784e-196
Smchd1	Smchd1	1.36449e-117	0.296763	0.102	0.058	3.46567e-113
Cnot1	Cnot1	2.80089e-177	0.296212	0.222	0.14	7.11398e-173
Glyatl2	Glyatl2	1.72385e-208	0.296188	0.128	0.063	4.3784e-204
Ddx10	Ddx10	2.95498e-132	0.295972	0.102	0.056	7.50536e-128
Nt5dc1	Nt5dc1	1.02344e-123	0.295588	0.111	0.064	2.59943e-119
Kidins220	Kidins220	1.54163e-128	0.295334	0.174	0.113	3.9156e-124
Slc12a1	Slc12a1	6.37866e-31	0.294849	0.268	0.25	1.62012e-26
Hnf1a	Hnf1a	6.5871e-153	0.294603	0.116	0.063	1.67306e-148
Prpf6	Prpf6	1.04151e-151	0.291993	0.16	0.096	2.64534e-147
Mrps28	Mrps28	1.08425e-151	0.290783	0.177	0.11	2.7539e-147
Ivns1abp	Ivns1abp	2.32133e-92	0.290602	0.277	0.214	5.89594e-88
Smg7	Smg7	6.04044e-138	0.290413	0.118	0.067	1.53421e-133
Fxr1	Fxr1	5.81955e-154	0.290044	0.188	0.119	1.47811e-149
Trak2	Trak2	6.29089e-159	0.289967	0.263	0.179	1.59782e-154
Skil	Skil	7.70849e-128	0.289559	0.141	0.086	1.95788e-123
Sbno1	Sbno1	6.6525e-157	0.289385	0.226	0.148	1.68967e-152
Camsap2	Camsap2	2.97379e-117	0.289189	0.115	0.068	7.55313e-113
Hook2	Hook2	4.03368e-127	0.288552	0.146	0.091	1.02452e-122
Ankrd33b	Ankrd33b	5.06683e-158	0.288435	0.101	0.051	1.28692e-153
Gbe1	Gbe1	9.06117e-123	0.288405	0.115	0.067	2.30145e-118
Kctd1	Kctd1	9.23638e-57	0.288338	0.107	0.076	2.34595e-52
Cep104	Cep104	7.3362e-125	0.287774	0.114	0.066	1.86332e-120
Mtor	Mtor	7.3573e-137	0.287768	0.142	0.085	1.86868e-132
Abhd17c	Abhd17c	1.22325e-127	0.287345	0.291	0.212	3.10693e-123
Pik3c2a	Pik3c2a	1.11308e-138	0.287153	0.195	0.127	2.8271e-134
Bbs7	Bbs7	4.64552e-109	0.286482	0.105	0.062	1.17992e-104
Ibtk	Ibtk	4.87902e-135	0.286051	0.104	0.057	1.23922e-130
Hnrnpl	Hnrnpl	8.92741e-121	0.28592	0.185	0.124	2.26747e-116
Ranbp2	Ranbp2	8.87573e-162	0.28553	0.343	0.248	2.25435e-157
Dmgdh	Dmgdh	1.34157e-179	0.285105	0.264	0.173	3.40744e-175
Maf	Maf	2.49195e-102	0.284904	0.122	0.077	6.32931e-98
Ube2r2	Ube2r2	1.04982e-149	0.284501	0.159	0.096	2.66644e-145
Slc5a8	Slc5a8	6.65948e-159	0.284464	0.151	0.088	1.69144e-154
Fmo2	Fmo2	4.63044e-153	0.284462	0.104	0.054	1.17608e-148
Slc27a2	Slc27a2	3.47012e-187	0.284289	0.553	0.442	8.81376e-183
Bend5	Bend5	1.12801e-185	0.284038	0.136	0.073	2.86503e-181
Kmt5a	Kmt5a	3.74613e-119	0.283901	0.105	0.06	9.51479e-115
Kl	Kl	1.27504e-110	0.283515	0.223	0.158	3.23848e-106
Smc3	Smc3	7.63272e-145	0.283294	0.155	0.094	1.93863e-140
Atp6v0a1	Atp6v0a1	6.94087e-112	0.282752	0.136	0.086	1.76291e-107
LOC108349594	LOC108349594	4.40383e-103	0.282171	0.102	0.061	1.11853e-98
Nat8f5	Nat8f5	4.90136e-110	0.28209	0.353	0.279	1.2449e-105
Rsbn1l	Rsbn1l	7.20169e-126	0.280544	0.118	0.069	1.82916e-121
Nuak2	Nuak2	5.20724e-87	0.280459	0.148	0.101	1.32259e-82
Smarcc1	Smarcc1	2.21444e-115	0.280403	0.127	0.078	5.62447e-111
Bmp7	Bmp7	9.39791e-126	0.278629	0.121	0.071	2.38697e-121
Rbm47	Rbm47	7.07762e-157	0.278481	0.176	0.108	1.79764e-152
Sh3tc1	Sh3tc1	4.42698e-163	0.278236	0.128	0.07	1.12441e-158
Usp48	Usp48	3.77691e-122	0.277762	0.116	0.068	9.59297e-118
Ptpn12	Ptpn12	3.00055e-126	0.27773	0.154	0.097	7.62109e-122
Slc39a11	Slc39a11	8.7563e-133	0.277136	0.103	0.056	2.22401e-128
Ddx3	Ddx3	5.52916e-132	0.276953	0.108	0.06	1.40435e-127
Pten	Pten	4.18938e-135	0.276584	0.161	0.1	1.06406e-130
Clock	Clock	9.03462e-150	0.275855	0.173	0.107	2.2947e-145
Ctdspl	Ctdspl	2.05265e-135	0.275604	0.119	0.068	5.21354e-131
Lrrc1	Lrrc1	7.1139e-130	0.274393	0.105	0.058	1.80686e-125
Asap1	Asap1	1.10919e-117	0.274244	0.105	0.061	2.81724e-113
Topaz1	Topaz1	3.46295e-117	0.274055	0.133	0.082	8.79555e-113
Sema4b	Sema4b	2.11175e-154	0.273867	0.128	0.071	5.36364e-150
Fam133b	Fam133b	5.31358e-135	0.27357	0.115	0.065	1.3496e-130
Dpp8	Dpp8	1.62978e-114	0.273521	0.119	0.072	4.13947e-110
Xpo6	Xpo6	5.54072e-145	0.273362	0.112	0.061	1.40729e-140
Gpbp1	Gpbp1	7.2576e-145	0.272959	0.171	0.107	1.84336e-140
Ctdp1	Ctdp1	5.43929e-133	0.272364	0.107	0.06	1.38152e-128
Slc5a11	Slc5a11	2.7894e-188	0.271557	0.131	0.068	7.08479e-184
Ascc1	Ascc1	3.84502e-136	0.270217	0.104	0.057	9.76596e-132
Glod5	Glod5	2.59122e-163	0.269453	0.196	0.122	6.58143e-159
Vbp1	Vbp1	6.02105e-125	0.268926	0.119	0.07	1.52929e-120
Atm	Atm	2.81335e-120	0.268306	0.11	0.064	7.14563e-116
Ptk2b	Ptk2b	3.86536e-142	0.268141	0.13	0.075	9.81763e-138
Rhpn1	Rhpn1	2.14032e-121	0.267316	0.123	0.073	5.4362e-117
Slain2	Slain2	9.43764e-117	0.267312	0.124	0.075	2.39707e-112
Wdfy1	Wdfy1	3.96322e-170	0.267289	0.247	0.162	1.00662e-165
Ulk2	Ulk2	1.64485e-105	0.266696	0.138	0.088	4.17776e-101
Gdi1	Gdi1	5.41953e-100	0.266106	0.113	0.07	1.37651e-95
Arhgef7	Arhgef7	3.29656e-126	0.264506	0.115	0.066	8.37292e-122
Rock2	Rock2	4.07985e-127	0.263749	0.281	0.203	1.03624e-122
RGD1564865	RGD1564865	1.34838e-129	0.263421	0.324	0.24	3.42475e-125
Hmgcs2	Hmgcs2	2.28703e-145	0.263049	0.121	0.067	5.80883e-141
Plscr1	Plscr1	8.94179e-150	0.263	0.275	0.19	2.27113e-145
Mbd2	Mbd2	2.48029e-136	0.262926	0.193	0.126	6.29968e-132
Sae1	Sae1	6.66935e-104	0.262905	0.122	0.076	1.69395e-99
Farp2	Farp2	1.28824e-136	0.260594	0.113	0.063	3.27199e-132
Myo6	Myo6	2.14417e-158	0.260086	0.458	0.352	5.44597e-154
Wwp2	Wwp2	4.23243e-137	0.260047	0.101	0.054	1.07499e-132
Atrn	Atrn	2.72088e-102	0.258789	0.166	0.112	6.91076e-98
Zmynd11	Zmynd11	4.6527e-104	0.257993	0.149	0.098	1.18174e-99
Unc5cl	Unc5cl	5.38348e-147	0.257925	0.126	0.071	1.36735e-142
Hnrnpa2b1	Hnrnpa2b1	1.76411e-143	0.257122	0.373	0.276	4.48067e-139
Rbm28	Rbm28	9.03271e-119	0.257031	0.104	0.059	2.29422e-114
Atf6	Atf6	2.35783e-118	0.256005	0.146	0.092	5.98865e-114
Tbl1x	Tbl1x	6.64472e-96	0.255917	0.163	0.111	1.68769e-91
Eps8l2	Eps8l2	8.08115e-104	0.255066	0.182	0.124	2.05253e-99
Ccdc91	Ccdc91	2.43253e-133	0.254944	0.109	0.061	6.17838e-129
Nsrp1	Nsrp1	6.26435e-123	0.254859	0.109	0.062	1.59108e-118
Pank1	Pank1	6.13157e-138	0.254604	0.299	0.214	1.55736e-133
Cul5	Cul5	1.71641e-133	0.25402	0.137	0.082	4.35951e-129
Atg7	Atg7	2.52621e-107	0.253864	0.1	0.058	6.41632e-103
Mtmr10	Mtmr10	1.01116e-111	0.251948	0.104	0.06	2.56823e-107
Fam107b	Fam107b	2.26613e-146	0.251191	0.274	0.189	5.75575e-142
Ctnnbl1	Ctnnbl1	4.53646e-131	0.250526	0.112	0.063	1.15221e-126
Washc4	Washc4	3.15457e-129	0.249792	0.194	0.128	8.01229e-125
Chd4	Chd4	4.36857e-113	0.249621	0.337	0.258	1.10957e-108
Trpc4ap	Trpc4ap	9.32337e-125	0.249522	0.155	0.097	2.36804e-120
Gatad2a	Gatad2a	1.02358e-134	0.249462	0.157	0.097	2.59978e-130
Uimc1	Uimc1	1.14149e-127	0.249434	0.142	0.087	2.89928e-123
Megf9	Megf9	1.89761e-90	0.24929	0.104	0.065	4.81973e-86
Slc2a9	Slc2a9	7.12299e-143	0.249027	0.101	0.053	1.80917e-138
Baiap2l1	Baiap2l1	8.32246e-122	0.248888	0.111	0.064	2.11382e-117
Iqsec1	Iqsec1	8.35539e-121	0.248642	0.131	0.079	2.12218e-116
Sesn1	Sesn1	3.55146e-98	0.247883	0.106	0.064	9.02035e-94
Atg5	Atg5	4.79683e-122	0.247734	0.107	0.061	1.21835e-117
Lpgat1	Lpgat1	4.77025e-134	0.247451	0.161	0.1	1.21159e-129
Zc3h7b	Zc3h7b	1.30046e-131	0.246794	0.126	0.073	3.30303e-127
Aff4	Aff4	6.28558e-91	0.246589	0.212	0.154	1.59647e-86
Nipsnap2	Nipsnap2	3.95502e-94	0.246538	0.125	0.081	1.00454e-89
Man1a1	Man1a1	6.86709e-134	0.246311	0.153	0.094	1.74417e-129
Eif2ak3	Eif2ak3	9.3148e-110	0.246223	0.111	0.066	2.36587e-105
Snx6	Snx6	2.96886e-132	0.245902	0.221	0.149	7.54061e-128
Usp9x	Usp9x	2.24072e-127	0.245521	0.318	0.235	5.69121e-123
Nme7	Nme7	1.32293e-97	0.245104	0.185	0.128	3.36012e-93
Hoga1	Hoga1	2.93438e-147	0.244893	0.378	0.28	7.45304e-143
Flt1	Flt1	3.02713e-93	0.244863	0.121	0.077	7.6886e-89
Sec31a	Sec31a	2.36935e-130	0.244382	0.194	0.128	6.01792e-126
Cpped1	Cpped1	1.6531e-128	0.243679	0.126	0.074	4.19872e-124
Optn	Optn	6.6942e-93	0.24365	0.135	0.089	1.70026e-88
Ezh1	Ezh1	1.5895e-119	0.24305	0.113	0.066	4.03717e-115
Suds3	Suds3	9.80591e-125	0.242943	0.1	0.055	2.4906e-120
AC105531.1	AC105531.1	3.22416e-108	0.242742	0.156	0.102	8.18905e-104
Ubac2	Ubac2	2.40872e-133	0.242132	0.139	0.083	6.1179e-129
Stau1	Stau1	1.44336e-117	0.241524	0.152	0.096	3.66599e-113
Pds5b	Pds5b	2.74473e-92	0.240723	0.124	0.08	6.97134e-88
Arel1	Arel1	7.10822e-138	0.240354	0.116	0.065	1.80542e-133
Parva	Parva	5.87747e-102	0.23976	0.179	0.123	1.49282e-97
Ireb2	Ireb2	9.48337e-110	0.239373	0.104	0.061	2.40868e-105
Cdh1	Cdh1	1.45705e-95	0.238945	0.117	0.074	3.70075e-91
Camk2d	Camk2d	6.22383e-59	0.238298	0.102	0.071	1.58079e-54
Daam1	Daam1	1.29333e-94	0.238271	0.109	0.067	3.28492e-90
Hpd	Hpd	7.88542e-121	0.237524	0.432	0.34	2.00282e-116
Erbb3	Erbb3	6.06365e-133	0.236927	0.152	0.093	1.54011e-128
Stx18	Stx18	3.41687e-103	0.23669	0.103	0.061	8.67851e-99
Pafah1b1	Pafah1b1	1.37712e-120	0.236542	0.339	0.256	3.49776e-116
Pip4p2	Pip4p2	5.94079e-102	0.236529	0.105	0.063	1.5089e-97
Aass	Aass	3.50935e-134	0.235822	0.239	0.163	8.9134e-130
Ccn2	Ccn2	1.85829e-37	0.235261	0.11	0.084	4.71986e-33
Agl	Agl	1.66808e-89	0.234668	0.101	0.062	4.23677e-85
Lpcat3	Lpcat3	8.53626e-116	0.234454	0.152	0.096	2.16812e-111
Nck1	Nck1	1.29952e-101	0.23443	0.109	0.066	3.30066e-97
Flnb	Flnb	5.83157e-112	0.234078	0.214	0.148	1.48116e-107
Usp16	Usp16	2.87636e-97	0.233027	0.129	0.083	7.30567e-93
Ubap2	Ubap2	8.45169e-108	0.232665	0.101	0.059	2.14664e-103
Alg14	Alg14	3.29202e-108	0.23245	0.114	0.069	8.36141e-104
Swap70	Swap70	2.34565e-109	0.232417	0.113	0.068	5.95772e-105
Mdm2	Mdm2	5.71571e-83	0.232391	0.107	0.068	1.45173e-78
Ext2	Ext2	3.43096e-103	0.23017	0.101	0.059	8.7143e-99
Hnrnpd	Hnrnpd	6.82439e-84	0.229747	0.144	0.098	1.73333e-79
Sf3b1	Sf3b1	1.60679e-118	0.229535	0.244	0.172	4.08109e-114
Wbp1l	Wbp1l	9.03103e-109	0.227657	0.163	0.107	2.29379e-104
Hnrnpm	Hnrnpm	5.13188e-108	0.227629	0.217	0.152	1.30345e-103
Slc25a30	Slc25a30	1.08107e-115	0.226421	0.125	0.076	2.74582e-111
Dcun1d4	Dcun1d4	8.88304e-112	0.226008	0.101	0.058	2.2562e-107
Pkig	Pkig	6.0037e-118	0.225927	0.161	0.104	1.52488e-113
Afg3l2	Afg3l2	4.036e-90	0.225739	0.141	0.094	1.0251e-85
Prrg4	Prrg4	7.6671e-120	0.225587	0.135	0.082	1.94737e-115
Sephs1	Sephs1	2.10883e-104	0.222477	0.118	0.072	5.35622e-100
Sptlc2	Sptlc2	6.97867e-55	0.222347	0.152	0.115	1.77251e-50
Nup153	Nup153	1.02438e-92	0.221544	0.113	0.071	2.60181e-88
Rmnd1	Rmnd1	1.04877e-80	0.221393	0.115	0.075	2.66376e-76
Fbxo3	Fbxo3	6.34061e-79	0.221185	0.108	0.07	1.61045e-74
RGD1308706	RGD1308706	2.38988e-105	0.22093	0.131	0.082	6.07007e-101
Ppp4r3a	Ppp4r3a	4.1551e-85	0.220825	0.123	0.08	1.05535e-80
Mtx2	Mtx2	1.03463e-77	0.219959	0.134	0.092	2.62786e-73
Tgfbr2	Tgfbr2	1.00524e-72	0.219749	0.104	0.068	2.55321e-68
Gpc4	Gpc4	1.07111e-117	0.218588	0.313	0.231	2.72051e-113
Brd8	Brd8	1.45024e-99	0.218296	0.113	0.069	3.68345e-95
Rab10	Rab10	5.88228e-86	0.217714	0.175	0.123	1.49404e-81
Skap2	Skap2	1.00764e-89	0.217512	0.159	0.109	2.55931e-85
St3gal5	St3gal5	2.2174e-111	0.217296	0.206	0.142	5.63197e-107
Stard7	Stard7	3.5923e-111	0.216101	0.141	0.089	9.12408e-107
Tardbp	Tardbp	7.52264e-94	0.216023	0.172	0.118	1.91067e-89
Pter	Pter	3.19854e-85	0.215136	0.373	0.302	8.12397e-81
Ap1b1	Ap1b1	1.31191e-108	0.21506	0.142	0.09	3.33213e-104
Cdk10	Cdk10	4.78729e-73	0.21501	0.113	0.075	1.21592e-68
Nr1d2	Nr1d2	6.60316e-101	0.213596	0.115	0.071	1.67714e-96
Lsm14a	Lsm14a	1.45172e-93	0.21225	0.133	0.086	3.68722e-89
Sash1	Sash1	2.6239e-96	0.210791	0.179	0.123	6.66443e-92
B4galt6	B4galt6	3.00924e-102	0.209025	0.139	0.089	7.64318e-98
Ythdf3	Ythdf3	3.28176e-78	0.206992	0.163	0.116	8.33534e-74
Dguok	Dguok	8.92772e-101	0.206865	0.103	0.061	2.26755e-96
Zfp444	Zfp444	1.02549e-106	0.206754	0.104	0.061	2.60463e-102
Rbpms2	Rbpms2	5.58504e-100	0.206577	0.112	0.068	1.41854e-95
Rbks	Rbks	2.90083e-98	0.205914	0.112	0.068	7.36781e-94
Csnk1a1	Csnk1a1	1.15462e-82	0.205548	0.237	0.178	2.93263e-78
Ubap2l	Ubap2l	2.27097e-97	0.205133	0.201	0.142	5.76804e-93
Ppp2r5a	Ppp2r5a	9.05329e-90	0.204463	0.182	0.128	2.29945e-85
Smc6	Smc6	4.91926e-84	0.204126	0.141	0.095	1.24944e-79
Eif3a	Eif3a	1.43685e-69	0.203951	0.315	0.254	3.64947e-65
Ctcf	Ctcf	3.57248e-88	0.203873	0.15	0.102	9.07375e-84
Scoc	Scoc	1.58572e-114	0.203871	0.217	0.149	4.02756e-110
Ube4a	Ube4a	6.3024e-105	0.203677	0.181	0.122	1.60075e-100
Ide	Ide	1.30494e-89	0.203521	0.205	0.147	3.31443e-85
Mtrex	Mtrex	5.49415e-93	0.203379	0.139	0.091	1.39546e-88
Smarca4	Smarca4	5.18246e-80	0.203264	0.139	0.094	1.31629e-75
Btd	Btd	2.73699e-126	0.203221	0.163	0.103	6.95168e-122
Fam126b	Fam126b	1.63207e-110	0.20318	0.135	0.084	4.14529e-106
Kat14	Kat14	1.38347e-75	0.20314	0.132	0.091	3.51387e-71
Susd6	Susd6	6.73445e-102	0.202783	0.25	0.181	1.71048e-97
Lyn	Lyn	8.45294e-56	0.202023	0.109	0.077	2.14696e-51
Topors	Topors	9.97736e-76	0.20143	0.108	0.07	2.53415e-71
Zc3h14	Zc3h14	2.31407e-87	0.201301	0.109	0.069	5.87752e-83
Xpo1	Xpo1	4.42276e-93	0.20066	0.137	0.09	1.12334e-88
Sf1	Sf1	4.56254e-89	0.200228	0.138	0.092	1.15884e-84
Dag1	Dag1	3.717e-15	-0.201986	0.084	0.101	9.44081e-11
Qprt	Qprt	0.0628532	-0.202212	0.1	0.092	1
Ephx2	Ephx2	0.910727	-0.202651	0.172	0.164	1
Bphl	Bphl	0.194124	-0.204586	0.121	0.12	1
Hsd17b4	Hsd17b4	0.8817	-0.204611	0.199	0.19	1
Ap2b1	Ap2b1	5.99693e-06	-0.204646	0.094	0.102	0.152316
Ndufs1	Ndufs1	2.17622e-06	-0.204779	0.096	0.104	0.0552739
Ndufs4	Ndufs4	0.0328339	-0.205008	0.182	0.181	1
Khk	Khk	0.000658339	-0.206053	0.344	0.333	1
Eif5	Eif5	0.0616301	-0.209264	0.195	0.191	1
Ptprn	Ptprn	0.000180703	-0.21007	0.095	0.101	1
Clec2g	Clec2g	2.38204e-13	-0.212708	0.167	0.184	6.05014e-09
Igf2r	Igf2r	9.05839e-10	-0.214574	0.271	0.277	2.30074e-05
Slc25a10	Slc25a10	0.292698	-0.222033	0.146	0.142	1
Stt3b	Stt3b	0.000414594	-0.225992	0.129	0.133	1
Amd1	Amd1	0.0116862	-0.226674	0.205	0.202	1
Pam	Pam	0.000108467	-0.229421	0.184	0.188	1
Bnip3l	Bnip3l	2.61605e-05	-0.229785	0.116	0.122	0.664452
Pnkd	Pnkd	1.84124e-08	-0.232386	0.142	0.153	0.000467656
Actr3	Actr3	1.84005e-15	-0.23249	0.115	0.132	4.67354e-11
Dek	Dek	1.74419e-07	-0.234784	0.159	0.168	0.00443008
Ankrd13c	Ankrd13c	0.000422714	-0.23483	0.145	0.149	1
Dync1h1	Dync1h1	6.61321e-16	-0.236972	0.158	0.176	1.67969e-11
AABR07053687.1	AABR07053687.1	1.51158e-05	-0.237785	0.094	0.101	0.383927
Tmem52b	Tmem52b	6.35155e-64	-0.240062	0.186	0.244	1.61323e-59
App	App	5.91419e-59	-0.244813	0.564	0.583	1.50214e-54
Nmt1	Nmt1	0.000172223	-0.245939	0.119	0.124	1
Lypla1	Lypla1	0.00458812	-0.246551	0.171	0.171	1
Ubl3	Ubl3	4.6029e-10	-0.246566	0.095	0.107	1.16909e-05
Ppp1cb	Ppp1cb	2.01374e-15	-0.246977	0.112	0.129	5.1147e-11
Chdh	Chdh	0.1362	-0.249251	0.165	0.16	1
Hadha	Hadha	1.64508e-07	-0.251501	0.255	0.257	0.00417834
Synj2bp	Synj2bp	3.23996e-06	-0.254087	0.173	0.178	0.0822919
Acsm3	Acsm3	4.50022e-49	-0.255485	0.325	0.369	1.14301e-44
Pigr	Pigr	9.11518e-46	-0.255761	0.078	0.109	2.31516e-41
Lasp1	Lasp1	0.00799415	-0.256393	0.128	0.129	1
Mrps6	Mrps6	9.26259e-55	-0.257141	0.09	0.128	2.35261e-50
Sar1b	Sar1b	2.10914e-07	-0.25775	0.1	0.109	0.00535701
Entpd5	Entpd5	0.000406423	-0.258715	0.248	0.243	1
Klk1.2	Klk1.2	1.39645e-48	-0.259519	0.224	0.274	3.54685e-44
Kpnb1	Kpnb1	4.11017e-25	-0.259544	0.079	0.1	1.04394e-20
LOC100911664	LOC100911664	4.79997e-15	-0.259941	0.098	0.114	1.21914e-10
Nme4	Nme4	1.43808e-06	-0.260481	0.248	0.248	0.0365257
Atp6v0d1	Atp6v0d1	8.73549e-06	-0.26058	0.176	0.18	0.221873
Cmbl	Cmbl	0.36379	-0.262249	0.19	0.182	1
Rtn4	Rtn4	5.67394e-44	-0.262368	0.086	0.117	1.44112e-39
Nfs1	Nfs1	3.96763e-20	-0.26383	0.177	0.2	1.00774e-15
Slc22a12	Slc22a12	1.84792e-07	-0.265292	0.187	0.192	0.00469353
Psmd4	Psmd4	1.71767e-14	-0.267543	0.096	0.111	4.36272e-10
Anapc5	Anapc5	1.57576e-13	-0.267873	0.114	0.128	4.00226e-09
Osgin1	Osgin1	5.8196e-25	-0.26925	0.083	0.103	1.47812e-20
Plin2	Plin2	4.9103e-12	-0.271671	0.102	0.114	1.24717e-07
Gas6	Gas6	1.4375e-64	-0.273663	0.069	0.106	3.65109e-60
G6pc	G6pc	8.00395e-36	-0.274138	0.386	0.413	2.03292e-31
Ass1	Ass1	9.13308e-43	-0.275579	0.353	0.385	2.31971e-38
Ap2m1	Ap2m1	2.23988e-22	-0.276991	0.086	0.105	5.68908e-18
Col4a1	Col4a1	1.12864e-20	-0.277488	0.277	0.294	2.86664e-16
Rad21	Rad21	3.82914e-18	-0.280314	0.084	0.101	9.72563e-14
Rab7a	Rab7a	1.17666e-13	-0.282309	0.158	0.173	2.98861e-09
Rrbp1	Rrbp1	9.98994e-29	-0.283188	0.209	0.235	2.53734e-24
Ahnak	Ahnak	3.9243e-73	-0.283252	0.087	0.131	9.96732e-69
Dnajc10	Dnajc10	7.27599e-30	-0.283644	0.091	0.115	1.84803e-25
Slc38a2	Slc38a2	3.27367e-38	-0.286879	0.082	0.109	8.31481e-34
Tmem33	Tmem33	4.88564e-14	-0.288941	0.097	0.111	1.2409e-09
Mccc1	Mccc1	9.01289e-22	-0.289926	0.083	0.101	2.28919e-17
Adss	Adss	2.50224e-20	-0.290871	0.097	0.115	6.35544e-16
Hibadh	Hibadh	1.03318e-21	-0.293126	0.343	0.352	2.62417e-17
Capza2	Capza2	4.01071e-16	-0.293397	0.155	0.171	1.01868e-11
Sdf2	Sdf2	5.51707e-13	-0.293426	0.088	0.1	1.40128e-08
Tmem140	Tmem140	1.03065e-17	-0.293954	0.124	0.141	2.61774e-13
Atp6v1g3	Atp6v1g3	1.96245e-62	-0.294768	0.107	0.151	4.98442e-58
Vapa	Vapa	1.22732e-19	-0.295673	0.125	0.145	3.11728e-15
Dhrs4	Dhrs4	4.28398e-06	-0.296564	0.167	0.17	0.108809
Psmd1	Psmd1	2.98432e-11	-0.296839	0.115	0.127	7.57986e-07
Grhpr	Grhpr	1.4766e-11	-0.297218	0.282	0.283	3.75042e-07
Aldh1a1	Aldh1a1	4.82564e-22	-0.299638	0.215	0.236	1.22566e-17
Acadvl	Acadvl	2.91628e-22	-0.301121	0.082	0.1	7.40705e-18
Slc21a4	Slc21a4	7.39748e-146	-0.30253	0.157	0.24	1.87889e-141
Acaa2	Acaa2	2.67364e-16	-0.302587	0.165	0.182	6.79079e-12
Itfg1	Itfg1	5.47908e-23	-0.303963	0.116	0.137	1.39163e-18
Tkfc	Tkfc	2.04626e-07	-0.304369	0.106	0.114	0.00519729
Haao	Haao	1.3632e-11	-0.305349	0.238	0.243	3.46239e-07
Tmem183a	Tmem183a	1.32629e-16	-0.306848	0.106	0.121	3.36865e-12
Psmd12	Psmd12	1.89117e-19	-0.307218	0.109	0.127	4.80338e-15
Herpud1	Herpud1	8.63677e-19	-0.308827	0.135	0.153	2.19365e-14
Ssb	Ssb	3.01395e-24	-0.308869	0.112	0.133	7.65513e-20
Tcea1	Tcea1	6.48253e-11	-0.309256	0.14	0.151	1.6465e-06
Copb1	Copb1	1.29962e-27	-0.309718	0.109	0.133	3.30089e-23
Sqstm1	Sqstm1	1.22822e-16	-0.313242	0.179	0.194	3.11957e-12
Nfe2l1	Nfe2l1	7.79294e-51	-0.319724	0.072	0.103	1.97933e-46
Mep1a	Mep1a	1.21539e-10	-0.321879	0.248	0.25	3.08696e-06
Fmo1	Fmo1	1.08639e-13	-0.323245	0.19	0.2	2.75932e-09
Arcn1	Arcn1	1.87558e-32	-0.324262	0.082	0.106	4.76379e-28
Psmb7	Psmb7	1.16075e-24	-0.326579	0.081	0.1	2.94819e-20
Ywhaz	Ywhaz	4.58434e-29	-0.326833	0.157	0.182	1.16438e-24
Hspa4	Hspa4	3.83583e-37	-0.332237	0.222	0.252	9.74262e-33
Sh3glb1	Sh3glb1	1.96968e-30	-0.336098	0.095	0.118	5.0028e-26
Cyp2d2	Cyp2d2	1.46449e-09	-0.336759	0.112	0.121	3.71967e-05
Stard10	Stard10	1.90734e-18	-0.33679	0.084	0.1	4.84444e-14
Hsph1	Hsph1	1.01814e-29	-0.337694	0.13	0.154	2.58597e-25
Aif1l	Aif1l	4.28965e-85	-0.338262	0.15	0.208	1.08953e-80
Cbx3	Cbx3	3.92336e-28	-0.338792	0.09	0.112	9.96495e-24
Gpi	Gpi	5.69626e-32	-0.339321	0.145	0.172	1.44679e-27
Lman2	Lman2	9.85871e-18	-0.339647	0.109	0.125	2.50401e-13
Mtch1	Mtch1	7.85697e-54	-0.343554	0.073	0.105	1.99559e-49
Vps35	Vps35	3.68652e-30	-0.346757	0.127	0.151	9.3634e-26
Pecr	Pecr	4.37622e-24	-0.347402	0.13	0.15	1.11152e-19
Tob1	Tob1	7.49835e-67	-0.348034	0.08	0.118	1.90451e-62
Cd9	Cd9	4.03971e-73	-0.348078	0.069	0.107	1.02605e-68
Sbds	Sbds	2.60783e-36	-0.348769	0.075	0.1	6.62362e-32
Sumo1	Sumo1	4.27584e-30	-0.351529	0.088	0.111	1.08602e-25
Ddx19b	Ddx19b	5.10776e-27	-0.353797	0.234	0.254	1.29732e-22
Gss	Gss	5.54994e-30	-0.353878	0.158	0.182	1.40963e-25
Ephx1	Ephx1	2.05704e-19	-0.354069	0.125	0.142	5.22468e-15
Tm9sf2	Tm9sf2	8.78814e-36	-0.356585	0.115	0.143	2.2321e-31
Tmbim6	Tmbim6	8.13553e-33	-0.357901	0.258	0.281	2.06634e-28
Amn	Amn	3.39346e-26	-0.365106	0.12	0.14	8.61906e-22
Nit2	Nit2	1.57185e-21	-0.365503	0.113	0.13	3.99234e-17
Degs2	Degs2	1.07986e-81	-0.365914	0.072	0.115	2.74273e-77
Fbp1	Fbp1	8.02545e-90	-0.367848	0.442	0.481	2.03838e-85
Slc6a8	Slc6a8	2.97054e-36	-0.36846	0.13	0.157	7.54486e-32
Bhmt	Bhmt	7.41229e-28	-0.368652	0.13	0.152	1.88265e-23
Metap2	Metap2	1.46119e-34	-0.372337	0.11	0.136	3.71126e-30
Api5	Api5	2.5066e-49	-0.376274	0.074	0.103	6.36652e-45
Hadh	Hadh	4.18252e-26	-0.378434	0.174	0.195	1.06232e-21
Decr1	Decr1	4.35763e-29	-0.378664	0.144	0.167	1.1068e-24
Hsd11b2	Hsd11b2	3.77491e-79	-0.379562	0.122	0.173	9.58789e-75
Unc119b	Unc119b	3.73004e-53	-0.380041	0.188	0.226	9.47394e-49
Acsl4	Acsl4	5.14007e-71	-0.383528	0.074	0.111	1.30553e-66
Hao2	Hao2	0	-0.384461	0.875	0.921	0
Prss8	Prss8	2.52057e-47	-0.384807	0.122	0.154	6.40201e-43
Gpd1	Gpd1	1.89539e-24	-0.385631	0.13	0.15	4.81411e-20
Immt	Immt	9.49031e-51	-0.391916	0.185	0.221	2.41044e-46
Cdhr5	Cdhr5	3.83968e-24	-0.392624	0.155	0.173	9.75241e-20
H1f4	H1f4	5.56014e-70	-0.392965	0.082	0.12	1.41222e-65
Dnaja2	Dnaja2	9.23466e-49	-0.394119	0.101	0.132	2.34551e-44
Hspa9	Hspa9	3.4158e-47	-0.394708	0.095	0.125	8.67578e-43
Dap	Dap	4.44383e-46	-0.395283	0.13	0.162	1.12869e-41
Pnrc1	Pnrc1	9.73976e-68	-0.397342	0.079	0.116	2.4738e-63
Txnl1	Txnl1	1.4375e-52	-0.397617	0.081	0.112	3.65112e-48
Hba-a1	Hba-a1	2.91244e-43	-0.399161	0.154	0.193	7.3973e-39
Olfml1	Olfml1	3.13193e-25	-0.400503	0.088	0.106	7.95479e-21
Ca5b	Ca5b	2.76763e-44	-0.400886	0.104	0.133	7.0295e-40
Nucks1	Nucks1	3.2471e-53	-0.401275	0.098	0.131	8.2473e-49
Itgb1	Itgb1	4.37137e-107	-0.401705	0.192	0.258	1.11028e-102
Ywhae	Ywhae	2.03685e-61	-0.402042	0.231	0.273	5.17338e-57
Acat1	Acat1	3.00928e-61	-0.402405	0.185	0.228	7.64328e-57
Pdhb	Pdhb	1.4034e-56	-0.403125	0.074	0.106	3.56449e-52
Polr1d	Polr1d	8.6841e-41	-0.403451	0.095	0.123	2.20567e-36
Slc38a3	Slc38a3	4.76869e-32	-0.405256	0.087	0.109	1.2112e-27
Adipor1	Adipor1	2.64192e-54	-0.406231	0.101	0.134	6.71021e-50
Nudt4	Nudt4	9.80351e-135	-0.406477	0.197	0.278	2.48999e-130
Cald1	Cald1	1.53937e-99	-0.410203	0.09	0.14	3.90984e-95
Sucla2	Sucla2	1.05083e-43	-0.410995	0.13	0.16	2.669e-39
Selenof	Selenof	2.25724e-48	-0.415957	0.142	0.175	5.73317e-44
Hbb	Hbb	5.0242e-58	-0.417117	0.093	0.131	1.2761e-53
Erlec1	Erlec1	3.15853e-63	-0.419253	0.086	0.121	8.02235e-59
Ivd	Ivd	6.15518e-56	-0.420823	0.105	0.139	1.56335e-51
Furin	Furin	3.26147e-65	-0.422601	0.072	0.106	8.2838e-61
Atp6v1e1	Atp6v1e1	1.00743e-68	-0.425527	0.141	0.184	2.55878e-64
Cd81	Cd81	9.67456e-119	-0.426039	0.056	0.104	2.45724e-114
[truncated: 732 more rows]

## Sheet: LOH
	LOH__gene	p_val	avg_log2FC	pct.Obese+sGCact	Pct.Obese	p_val_adj
Mdga2	Mdga2	1.60509e-59	1.00479	0.184	0.046	4.07676e-55
Kcnt1	Kcnt1	4.48128e-79	0.976059	0.49	0.278	1.1382e-74
Gpm6a	Gpm6a	3.2668e-54	0.930544	0.537	0.381	8.29734e-50
Cyp24a1	Cyp24a1	4.23431e-27	0.926231	0.216	0.118	1.07547e-22
Vegfa	Vegfa	1.80792e-58	0.869893	0.403	0.219	4.59193e-54
Slc8a1	Slc8a1	2.89489e-41	0.868251	0.538	0.393	7.35272e-37
Cemip	Cemip	5.57363e-32	0.839815	0.206	0.095	1.41565e-27
Srgap1	Srgap1	1.40201e-43	0.818246	0.331	0.179	3.56096e-39
Hba-a1	Hba-a1	1.79792e-42	0.81803	0.141	0.036	4.56653e-38
Galnt13	Galnt13	4.73696e-35	0.796897	0.339	0.207	1.20314e-30
Stk32b	Stk32b	9.3816e-50	0.771836	0.299	0.14	2.38283e-45
Slc16a7	Slc16a7	2.89233e-73	0.762396	0.683	0.499	7.34622e-69
Fgf9	Fgf9	2.29127e-41	0.761745	0.416	0.267	5.8196e-37
AABR07004221.2	AABR07004221.2	2.16672e-24	0.719448	0.202	0.109	5.50324e-20
Agbl1	Agbl1	1.07804e-28	0.698107	0.278	0.163	2.73812e-24
Nckap5	Nckap5	3.67123e-34	0.68438	0.326	0.192	9.32456e-30
Esrrg	Esrrg	3.63876e-45	0.68197	0.638	0.515	9.2421e-41
Pclo	Pclo	5.05273e-40	0.677186	0.445	0.293	1.28334e-35
Pkp4	Pkp4	5.76025e-52	0.669556	0.648	0.521	1.46305e-47
Slc26a7	Slc26a7	6.15673e-37	0.655651	0.199	0.082	1.56375e-32
Trim63	Trim63	1.23102e-34	0.652135	0.151	0.053	3.12667e-30
AC134224.1	AC134224.1	1.6218e-146	0.613761	0.99	0.933	4.11922e-142
Veph1	Veph1	3.33089e-29	0.610764	0.367	0.241	8.46013e-25
Cgnl1	Cgnl1	2.7992e-60	0.606755	0.795	0.699	7.1097e-56
Slc34a1	Slc34a1	0.202113	0.603215	0.271	0.287	1
AABR07025295.1	AABR07025295.1	3.69035e-33	0.600246	0.432	0.292	9.37313e-29
St6galnac3	St6galnac3	1.54219e-43	0.598743	0.589	0.422	3.91702e-39
Adgrf5	Adgrf5	5.00744e-12	0.589675	0.108	0.059	1.27184e-07
Glyat	Glyat	2.31218e-12	0.579741	0.27	0.203	5.87271e-08
P3h2	P3h2	1.1643e-53	0.579561	0.708	0.561	2.95719e-49
Caln1	Caln1	1.23051e-46	0.579268	0.671	0.551	3.12537e-42
Rcan2	Rcan2	2.78759e-18	0.56555	0.211	0.128	7.08019e-14
Spon1	Spon1	2.7129e-20	0.558109	0.403	0.301	6.89049e-16
Galnt18	Galnt18	2.25119e-31	0.557603	0.572	0.451	5.7178e-27
Gba3	Gba3	2.26505e-15	0.552715	0.228	0.15	5.753e-11
Sim1	Sim1	2.80576e-27	0.548482	0.417	0.295	7.12635e-23
Nr4a1	Nr4a1	1.43192e-22	0.548314	0.114	0.043	3.63692e-18
Wnk1	Wnk1	2.59981e-34	0.547359	0.746	0.647	6.60325e-30
Akr1c1	Akr1c1	1.66182e-09	0.5372	0.107	0.065	4.22086e-05
Plcb1	Plcb1	5.30105e-24	0.531683	0.365	0.248	1.34641e-19
Dst	Dst	2.14572e-40	0.531505	0.741	0.649	5.44992e-36
Clk1	Clk1	1.61711e-19	0.530278	0.284	0.189	4.10731e-15
Rbm39	Rbm39	5.68689e-18	0.529801	0.131	0.065	1.44441e-13
Slc9a3	Slc9a3	4.78208e-27	0.528243	0.272	0.154	1.2146e-22
Slc22a25	Slc22a25	1.20089e-11	0.525535	0.117	0.067	3.05014e-07
Ank3	Ank3	3.79834e-59	0.524363	0.823	0.767	9.6474e-55
Samd5	Samd5	2.11934e-30	0.524139	0.31	0.181	5.38292e-26
Sgpp2	Sgpp2	7.00095e-23	0.523973	0.298	0.189	1.77817e-18
Srsf2	Srsf2	1.77578e-18	0.51945	0.449	0.362	4.51029e-14
Acacb	Acacb	2.19378e-28	0.51732	0.454	0.327	5.57199e-24
Ephb2	Ephb2	1.60241e-24	0.517242	0.287	0.174	4.06997e-20
Gcgr	Gcgr	3.33829e-23	0.514971	0.108	0.04	8.47891e-19
AABR07044900.1	AABR07044900.1	6.43391e-16	0.513042	0.178	0.106	1.63415e-11
Dmxl1	Dmxl1	1.74841e-23	0.510048	0.407	0.291	4.44079e-19
Ugp2	Ugp2	1.26097e-14	0.509118	0.215	0.14	3.20273e-10
Nr3c2	Nr3c2	2.55501e-34	0.50568	0.653	0.537	6.48948e-30
Mef2c	Mef2c	2.34177e-21	0.505321	0.169	0.086	5.94786e-17
Cdc42bpa	Cdc42bpa	7.16722e-23	0.504685	0.478	0.372	1.8204e-18
Mme	Mme	5.09813e-24	0.502955	0.258	0.15	1.29487e-19
Ppara	Ppara	2.78989e-19	0.502788	0.25	0.156	7.08604e-15
Phldb2	Phldb2	2.29559e-36	0.502202	0.649	0.532	5.83057e-32
Slc16a5	Slc16a5	1.29654e-20	0.501374	0.187	0.101	3.29307e-16
Ppargc1a	Ppargc1a	1.28566e-32	0.500649	0.583	0.455	3.26545e-28
Dach1	Dach1	5.78671e-35	0.498824	0.625	0.482	1.46977e-30
Arfgef2	Arfgef2	1.76003e-23	0.498558	0.308	0.196	4.4703e-19
Syt1	Syt1	9.03286e-21	0.497677	0.154	0.075	2.29426e-16
Il17rd	Il17rd	7.98375e-23	0.493938	0.322	0.21	2.02779e-18
Ghr	Ghr	1.19769e-23	0.493457	0.446	0.327	3.042e-19
Luc7l2	Luc7l2	3.32874e-24	0.491946	0.533	0.43	8.45466e-20
Srrm2	Srrm2	3.86737e-22	0.491743	0.55	0.453	9.82274e-18
Hpcal1	Hpcal1	3.79951e-24	0.480588	0.416	0.298	9.65036e-20
Ldlrad3	Ldlrad3	2.15944e-23	0.479878	0.224	0.123	5.48477e-19
Plxdc2	Plxdc2	1.86548e-30	0.47915	0.667	0.583	4.73813e-26
Per3	Per3	6.53748e-21	0.476669	0.201	0.111	1.66046e-16
Esr1	Esr1	2.00879e-14	0.474166	0.103	0.05	5.10213e-10
AABR07059258.1	AABR07059258.1	2.55589e-12	0.473752	0.235	0.168	6.4917e-08
Ralgapa2	Ralgapa2	6.70028e-16	0.47166	0.344	0.253	1.7018e-11
Tbc1d4	Tbc1d4	2.22029e-25	0.470903	0.323	0.199	5.63931e-21
Cpeb2	Cpeb2	1.46569e-16	0.470891	0.261	0.175	3.7227e-12
Mboat2	Mboat2	3.21891e-23	0.47036	0.244	0.14	8.1757e-19
Kitlg	Kitlg	8.05492e-11	0.470351	0.167	0.111	2.04587e-06
Per2	Per2	3.36789e-18	0.470025	0.129	0.062	8.55411e-14
Acsm2	Acsm2	1.26906e-06	0.469547	0.24	0.196	0.0322329
Cpq	Cpq	8.12908e-20	0.467571	0.508	0.4	2.06471e-15
Lrba	Lrba	7.30021e-33	0.465127	0.661	0.567	1.85418e-28
Sytl2	Sytl2	3.34572e-24	0.465022	0.1	0.033	8.49779e-20
Nktr	Nktr	1.15234e-20	0.464286	0.342	0.235	2.92684e-16
Wsb1	Wsb1	1.55277e-14	0.463088	0.302	0.22	3.94388e-10
Osbpl3	Osbpl3	1.89225e-23	0.461074	0.422	0.304	4.80612e-19
Shank2	Shank2	8.35487e-28	0.460753	0.642	0.557	2.12205e-23
Mctp2	Mctp2	2.25384e-19	0.460114	0.204	0.118	5.72454e-15
Dmtn	Dmtn	2.82821e-14	0.45808	0.208	0.138	7.18338e-10
Ccdc148	Ccdc148	7.02395e-13	0.457449	0.228	0.154	1.78401e-08
Clcnkb	Clcnkb	2.53453e-25	0.456559	0.643	0.559	6.43744e-21
Prkd1	Prkd1	8.20759e-25	0.455489	0.63	0.545	2.08465e-20
Anks1b	Anks1b	4.8659e-14	0.450109	0.166	0.099	1.23589e-09
Lmo7	Lmo7	7.2922e-21	0.44918	0.486	0.375	1.85215e-16
Mitf	Mitf	1.87811e-23	0.448811	0.61	0.523	4.77021e-19
Cabcoco1	Cabcoco1	6.62603e-18	0.448595	0.339	0.241	1.68295e-13
Pdzd2	Pdzd2	6.65974e-14	0.44666	0.218	0.144	1.69151e-09
Nox4	Nox4	3.4004e-10	0.445035	0.232	0.171	8.63667e-06
Nudt4	Nudt4	1.33974e-18	0.443933	0.424	0.326	3.40282e-14
AABR07031740.1	AABR07031740.1	7.13366e-20	0.44263	0.15	0.074	1.81188e-15
Lcorl	Lcorl	1.02485e-12	0.442136	0.288	0.213	2.60301e-08
Cyfip2	Cyfip2	6.66163e-28	0.440411	0.53	0.393	1.69199e-23
RGD1304622	RGD1304622	1.74994e-17	0.439475	0.179	0.102	4.44467e-13
Itpr2	Itpr2	7.82019e-10	0.438159	0.138	0.088	1.98625e-05
Cmahp	Cmahp	2.70806e-18	0.437811	0.131	0.063	6.87821e-14
Sh3gl2	Sh3gl2	8.09342e-21	0.437732	0.338	0.229	2.05565e-16
Acadsb	Acadsb	2.33807e-16	0.437541	0.231	0.147	5.93847e-12
Ptprd	Ptprd	4.77202e-35	0.43689	0.749	0.671	1.21205e-30
Pdgfc	Pdgfc	1.33954e-15	0.433203	0.229	0.149	3.40229e-11
Pard3b	Pard3b	6.03327e-48	0.431015	0.821	0.716	1.53239e-43
Eif4a2	Eif4a2	6.70789e-08	0.42996	0.16	0.114	0.00170374
Tbc1d14	Tbc1d14	4.15779e-17	0.428731	0.416	0.319	1.05604e-12
Slc12a1	Slc12a1	2.71862e-35	0.427017	0.796	0.763	6.90501e-31
Mylk	Mylk	7.02775e-15	0.426972	0.324	0.236	1.78498e-10
Cxcl12	Cxcl12	7.08664e-15	0.425435	0.179	0.108	1.79993e-10
Kl	Kl	1.24598e-12	0.424517	0.264	0.19	3.16467e-08
Pc	Pc	4.56559e-11	0.424399	0.104	0.058	1.15961e-06
Plekha7	Plekha7	8.29678e-23	0.423206	0.511	0.4	2.1073e-18
Cpeb3	Cpeb3	3.36669e-17	0.42078	0.466	0.374	8.55106e-13
Kif16b	Kif16b	6.54077e-19	0.418944	0.436	0.333	1.66129e-14
Lgr6	Lgr6	9.81107e-17	0.418267	0.1	0.043	2.49191e-12
Tmem207	Tmem207	3.32403e-07	0.416924	0.315	0.264	0.00844271
Ptpro	Ptpro	2.47311e-06	0.415798	0.119	0.084	0.0628146
Ndel1	Ndel1	2.39056e-11	0.415343	0.162	0.104	6.07178e-07
Ntf3	Ntf3	1.0469e-15	0.414518	0.107	0.05	2.65902e-11
Cobll1	Cobll1	6.42631e-23	0.412685	0.516	0.401	1.63222e-18
Grb10	Grb10	1.00241e-09	0.411128	0.159	0.106	2.54602e-05
Etnk1	Etnk1	1.86579e-25	0.410071	0.731	0.664	4.73892e-21
Oxct1	Oxct1	1.43116e-18	0.409543	0.328	0.226	3.63499e-14
Casr	Casr	1.71102e-11	0.407112	0.431	0.358	4.34581e-07
Idh2	Idh2	2.34579e-20	0.406409	0.515	0.406	5.95806e-16
Pspc1	Pspc1	1.20187e-12	0.405609	0.35	0.271	3.05263e-08
Cnnm2	Cnnm2	1.3318e-12	0.404335	0.241	0.168	3.38265e-08
Trim35	Trim35	1.99551e-13	0.402616	0.219	0.146	5.0684e-09
Pcmtd1	Pcmtd1	9.54603e-15	0.399331	0.349	0.26	2.4246e-10
Pde7b	Pde7b	1.65808e-32	0.398958	0.75	0.645	4.21136e-28
Tox3	Tox3	3.27711e-11	0.397846	0.177	0.116	8.32353e-07
Wdr7	Wdr7	1.68441e-12	0.397478	0.288	0.211	4.27823e-08
AC108574.1	AC108574.1	1.48913e-12	0.397132	0.185	0.12	3.78224e-08
Ubr3	Ubr3	3.82485e-15	0.396403	0.377	0.285	9.71474e-11
Atp6v1b1	Atp6v1b1	3.21658e-12	0.396349	0.259	0.185	8.16979e-08
Paqr5	Paqr5	5.95741e-16	0.394347	0.511	0.428	1.51312e-11
Mgam	Mgam	1.7564e-09	0.393611	0.151	0.1	4.46109e-05
Xylb	Xylb	6.18112e-08	0.392078	0.169	0.121	0.00156994
ST7	ST7	1.91747e-12	0.392036	0.268	0.192	4.87018e-08
Mecom	Mecom	9.64924e-16	0.390923	0.448	0.353	2.45081e-11
Cyp2s1	Cyp2s1	1.00945e-17	0.389011	0.125	0.059	2.56391e-13
Prpf38b	Prpf38b	2.46694e-11	0.384969	0.213	0.147	6.26578e-07
Fnip2	Fnip2	3.69949e-13	0.3842	0.44	0.365	9.39632e-09
Bcl2	Bcl2	2.52489e-16	0.383649	0.359	0.261	6.41297e-12
Plekhg1	Plekhg1	1.61752e-14	0.383173	0.303	0.217	4.10833e-10
Trps1	Trps1	2.33884e-11	0.3824	0.423	0.351	5.94043e-07
Skap1	Skap1	2.6186e-09	0.380444	0.249	0.187	6.65099e-05
Etv1	Etv1	5.95099e-12	0.379843	0.131	0.076	1.51149e-07
Msra	Msra	3.50393e-11	0.377928	0.256	0.186	8.89962e-07
Mpp7	Mpp7	4.78772e-15	0.375286	0.22	0.14	1.21603e-10
Tmem72	Tmem72	1.38965e-17	0.375068	0.469	0.363	3.52958e-13
Chka	Chka	3.15851e-12	0.373594	0.238	0.168	8.02229e-08
Hnf4a	Hnf4a	0.00182127	0.371893	0.151	0.128	1
Stk39	Stk39	1.06935e-22	0.370687	0.571	0.454	2.71603e-18
Npnt	Npnt	7.2767e-05	0.366355	0.157	0.125	1
Dock8	Dock8	2.05306e-23	0.36425	0.682	0.586	5.21457e-19
Nnt	Nnt	2.07861e-12	0.364141	0.358	0.276	5.27947e-08
RGD1311595	RGD1311595	1.45104e-10	0.363454	0.199	0.138	3.68549e-06
Slc22a8	Slc22a8	5.65731e-08	0.362975	0.142	0.098	0.0014369
Slc26a4	Slc26a4	0.0339066	0.362906	0.1	0.087	1
Leng8	Leng8	4.19887e-08	0.362904	0.191	0.14	0.00106647
Klhl3	Klhl3	2.16131e-12	0.361502	0.274	0.198	5.48952e-08
Gbe1	Gbe1	8.37413e-12	0.360685	0.216	0.148	2.12695e-07
Zcchc7	Zcchc7	7.34448e-18	0.360352	0.545	0.458	1.86543e-13
Phyhipl	Phyhipl	1.95899e-10	0.357217	0.225	0.161	4.97564e-06
Peli2	Peli2	8.23993e-11	0.356697	0.354	0.279	2.09286e-06
Vcan	Vcan	5.18414e-14	0.356652	0.115	0.059	1.31672e-09
Myo10	Myo10	1.37939e-15	0.356318	0.481	0.387	3.50352e-11
Phlpp1	Phlpp1	2.25947e-10	0.356237	0.237	0.171	5.73883e-06
Pde1a	Pde1a	1.31434e-16	0.356185	0.257	0.165	3.33829e-12
Ythdc1	Ythdc1	4.3846e-09	0.354733	0.261	0.199	0.000111364
Magi1	Magi1	3.7365e-14	0.354553	0.467	0.379	9.49033e-10
Ppargc1b	Ppargc1b	6.5059e-12	0.35449	0.211	0.143	1.65243e-07
Stag1	Stag1	4.55736e-13	0.353306	0.425	0.344	1.15752e-08
Srsf6	Srsf6	9.86215e-09	0.352722	0.212	0.157	0.000250489
Tns1	Tns1	6.23761e-30	0.352589	0.715	0.585	1.58429e-25
Rnf14	Rnf14	1.66114e-06	0.351994	0.213	0.169	0.0421912
Ankrd12	Ankrd12	7.28521e-12	0.349611	0.279	0.203	1.85037e-07
Apoo	Apoo	4.34031e-10	0.349127	0.19	0.129	1.1024e-05
Mink1	Mink1	7.75422e-11	0.3479	0.278	0.207	1.96949e-06
Cst3	Cst3	3.26615e-06	0.34784	0.172	0.131	0.082957
Slco3a1	Slco3a1	4.04927e-06	0.346257	0.323	0.279	0.102847
Sox6	Sox6	2.2235e-14	0.346192	0.526	0.441	5.64748e-10
Kidins220	Kidins220	2.45036e-12	0.344413	0.316	0.235	6.22368e-08
Osbpl8	Osbpl8	3.14215e-08	0.3427	0.28	0.22	0.000798074
Slc22a23	Slc22a23	6.84622e-06	0.34245	0.191	0.15	0.173887
Mfsd4a	Mfsd4a	3.03696e-13	0.342195	0.247	0.17	7.71358e-09
Klf12	Klf12	1.46183e-12	0.341217	0.451	0.369	3.71291e-08
Rabep1	Rabep1	2.52007e-10	0.340632	0.254	0.187	6.40073e-06
Fcho2	Fcho2	4.64654e-12	0.340571	0.431	0.351	1.18017e-07
Cdh3	Cdh3	1.58516e-12	0.338987	0.133	0.076	4.02615e-08
Tmem116	Tmem116	3.95535e-16	0.3388	0.154	0.083	1.00462e-11
Atrx.1	Atrx.1	2.43649e-12	0.337608	0.412	0.329	6.18844e-08
Thrb	Thrb	2.11687e-14	0.337125	0.544	0.465	5.37665e-10
Kcnq1	Kcnq1	7.16313e-13	0.336432	0.381	0.294	1.81936e-08
Nr1h4	Nr1h4	2.48451e-11	0.335259	0.339	0.262	6.3104e-07
Btbd9	Btbd9	5.88806e-11	0.333697	0.359	0.284	1.49551e-06
Rbm25l1	Rbm25l1	2.04553e-06	0.333499	0.179	0.135	0.0519544
Ranbp2	Ranbp2	1.13013e-07	0.333437	0.317	0.258	0.00287041
Limch1	Limch1	4.03291e-08	0.333157	0.325	0.264	0.00102432
Ahcyl2	Ahcyl2	1.40551e-14	0.332831	0.493	0.401	3.56986e-10
Tfcp2l1	Tfcp2l1	8.88172e-17	0.332742	0.486	0.38	2.25587e-12
Faf1	Faf1	4.36492e-11	0.3316	0.422	0.344	1.10865e-06
Patj	Patj	2.39973e-12	0.328979	0.424	0.342	6.09506e-08
Eva1a	Eva1a	1.31208e-14	0.328485	0.32	0.228	3.33256e-10
Esrp1	Esrp1	1.09851e-10	0.327904	0.154	0.098	2.79012e-06
Slc17a3	Slc17a3	0.0027552	0.327149	0.101	0.081	1
Zzef1	Zzef1	5.25023e-13	0.32678	0.244	0.165	1.33351e-08
Tmcc1	Tmcc1	2.52411e-11	0.325879	0.348	0.272	6.41099e-07
Rbms3	Rbms3	1.65907e-15	0.325812	0.58	0.49	4.21387e-11
Defb1	Defb1	8.3199e-08	0.3257	0.388	0.329	0.00211317
Srek1	Srek1	3.20842e-07	0.324155	0.248	0.196	0.00814906
Armh3	Armh3	9.66427e-09	0.323622	0.195	0.14	0.000245463
Cdk5rap1	Cdk5rap1	7.25623e-08	0.323113	0.185	0.135	0.00184301
AABR07059663.1	AABR07059663.1	2.30543e-09	0.322791	0.247	0.185	5.85557e-05
Ocln	Ocln	2.07203e-10	0.32255	0.342	0.269	5.26274e-06
Fam214a	Fam214a	9.20494e-09	0.321919	0.218	0.161	0.000233796
Hnrnph1	Hnrnph1	2.59526e-08	0.32121	0.219	0.164	0.00065917
Gk	Gk	0.000210868	0.321135	0.145	0.115	1
Herc1	Herc1	3.01263e-10	0.320481	0.317	0.244	7.65178e-06
Vav3	Vav3	3.41611e-12	0.32005	0.43	0.352	8.67657e-08
Ankrd17	Ankrd17	3.78811e-10	0.319936	0.386	0.312	9.62143e-06
Zfyve9	Zfyve9	1.02832e-08	0.319819	0.253	0.192	0.000261184
Cdk13	Cdk13	6.59341e-10	0.319593	0.378	0.308	1.67466e-05
Dennd1a	Dennd1a	1.06501e-15	0.319565	0.601	0.517	2.70501e-11
Syne3	Syne3	3.72225e-12	0.319138	0.117	0.064	9.45414e-08
Fa2h	Fa2h	2.20925e-12	0.31905	0.233	0.159	5.61128e-08
Tox	Tox	3.18717e-09	0.318908	0.213	0.153	8.09509e-05
Chchd3	Chchd3	8.75551e-13	0.316875	0.48	0.394	2.22381e-08
Arhgap18	Arhgap18	5.28589e-05	0.316152	0.224	0.185	1
Thoc2	Thoc2	2.31162e-08	0.314877	0.27	0.209	0.000587128
Col4a4	Col4a4	1.05427e-13	0.314849	0.534	0.441	2.67775e-09
Srsf11	Srsf11	2.02589e-09	0.314002	0.313	0.247	5.14556e-05
Prkce	Prkce	1.58888e-09	0.312557	0.196	0.136	4.0356e-05
Herpud1	Herpud1	3.04505e-11	0.31255	0.202	0.135	7.73412e-07
Fam193b	Fam193b	1.61824e-07	0.312472	0.184	0.135	0.00411017
Ninl	Ninl	4.13672e-09	0.312038	0.191	0.135	0.000105069
Fam120b	Fam120b	1.82382e-07	0.311865	0.115	0.076	0.00463233
Ogt	Ogt	9.85989e-13	0.311662	0.532	0.46	2.50431e-08
Uba6	Uba6	7.90709e-06	0.311251	0.132	0.097	0.200832
Senp7	Senp7	3.04905e-08	0.311091	0.274	0.214	0.000774427
Aspa	Aspa	0.00295503	0.310745	0.104	0.083	1
Adcy6	Adcy6	4.44336e-11	0.310555	0.261	0.19	1.12857e-06
Slc16a12	Slc16a12	7.29264e-09	0.310534	0.3	0.233	0.000185226
Slc12a3	Slc12a3	0.500749	0.310151	0.275	0.288	1
Cox10	Cox10	7.74566e-09	0.309874	0.164	0.112	0.000196732
Slc27a2	Slc27a2	0.0857496	0.309824	0.157	0.147	1
Pik3r3	Pik3r3	1.06969e-07	0.308039	0.203	0.151	0.00271691
Ascc3	Ascc3	4.2919e-08	0.307815	0.34	0.28	0.0010901
Atxn1	Atxn1	3.56082e-14	0.307772	0.477	0.385	9.04412e-10
Myo3b	Myo3b	2.62304e-10	0.307757	0.183	0.123	6.66225e-06
Pde1c	Pde1c	9.45599e-11	0.306296	0.449	0.37	2.40173e-06
Stard8	Stard8	1.572e-09	0.306217	0.178	0.122	3.99273e-05
Cnot6l	Cnot6l	3.02761e-10	0.306078	0.284	0.213	7.68983e-06
Srebf2	Srebf2	4.22465e-11	0.305582	0.225	0.157	1.07302e-06
Zbtb20	Zbtb20	1.47959e-26	0.305129	0.82	0.731	3.75801e-22
Sgcd	Sgcd	2.66193e-06	0.305008	0.196	0.151	0.0676103
Ktn1	Ktn1	8.59514e-10	0.304254	0.395	0.329	2.18308e-05
Bnc2	Bnc2	3.45523e-09	0.303716	0.294	0.228	8.77593e-05
Pabpn1	Pabpn1	2.31241e-06	0.303696	0.3	0.253	0.0587329
Tmem178a	Tmem178a	1.17277e-10	0.303615	0.239	0.171	2.97873e-06
Srrm1	Srrm1	1.5685e-06	0.303261	0.237	0.188	0.0398383
Mib1	Mib1	1.35535e-08	0.303145	0.251	0.189	0.000344245
AABR07051515.1	AABR07051515.1	1.965e-12	0.302951	0.108	0.056	4.99091e-08
Ppp1r9a	Ppp1r9a	3.17032e-08	0.302723	0.296	0.234	0.000805228
Gphn	Gphn	5.5934e-11	0.30237	0.478	0.404	1.42067e-06
Pde3b	Pde3b	0.000872902	0.302351	0.147	0.12	1
Fam160a1	Fam160a1	4.16083e-11	0.30232	0.404	0.324	1.05681e-06
Rbm5	Rbm5	7.51094e-09	0.3011	0.385	0.319	0.00019077
Map3k5	Map3k5	7.16462e-14	0.300028	0.574	0.501	1.81974e-09
Appl1	Appl1	5.52861e-07	0.299363	0.142	0.1	0.0140421
Tsc22d2	Tsc22d2	1.78357e-07	0.299038	0.206	0.154	0.00453009
Tmem135	Tmem135	1.00352e-11	0.298511	0.338	0.254	2.54884e-07
Zmynd11	Zmynd11	9.45018e-11	0.298084	0.283	0.209	2.40025e-06
Psme4	Psme4	1.48035e-09	0.297798	0.472	0.407	3.75994e-05
Mcf2l	Mcf2l	8.84191e-09	0.297313	0.12	0.075	0.000224576
Sfpq	Sfpq	1.15012e-08	0.297045	0.247	0.186	0.000292119
Arhgef18	Arhgef18	1.56336e-09	0.296917	0.24	0.175	3.97077e-05
Golgb1	Golgb1	7.29873e-09	0.296441	0.437	0.372	0.00018538
Fnbp4	Fnbp4	4.59511e-10	0.296021	0.3	0.229	1.16711e-05
Vps13a	Vps13a	9.20487e-09	0.295819	0.337	0.271	0.000233795
Cpm	Cpm	2.52332e-10	0.295818	0.269	0.197	6.40898e-06
Arhgap35	Arhgap35	5.27248e-09	0.294393	0.371	0.304	0.000133916
Snx29	Snx29	3.33245e-06	0.294258	0.417	0.364	0.0846408
Fam81a	Fam81a	5.27499e-10	0.293896	0.185	0.126	1.33979e-05
Dcaf6	Dcaf6	1.08254e-08	0.293867	0.311	0.247	0.000274955
Tp53bp1	Tp53bp1	2.94763e-08	0.293422	0.15	0.101	0.000748668
Phkb	Phkb	8.80674e-12	0.293319	0.342	0.258	2.23682e-07
Cdc73	Cdc73	6.70661e-08	0.293231	0.211	0.157	0.00170341
Pnisr	Pnisr	1.24098e-12	0.292593	0.493	0.409	3.15198e-08
Tnrc6a	Tnrc6a	7.77611e-11	0.292555	0.507	0.435	1.97506e-06
AABR07001519.1	AABR07001519.1	1.56825e-09	0.292537	0.282	0.212	3.98319e-05
Ecpas	Ecpas	5.09156e-07	0.29233	0.286	0.23	0.0129321
Mroh1	Mroh1	7.35915e-09	0.292153	0.286	0.221	0.000186915
Ccser1	Ccser1	0.000249742	0.291742	0.182	0.149	1
Cpeb4	Cpeb4	2.53842e-08	0.291313	0.377	0.311	0.000644733
Exoc4	Exoc4	4.95197e-08	0.291272	0.47	0.415	0.00125775
Pdcd6ip	Pdcd6ip	4.65764e-07	0.291266	0.189	0.141	0.01183
Sclt1	Sclt1	5.76076e-10	0.290442	0.312	0.241	1.46318e-05
Rb1cc1	Rb1cc1	1.75717e-10	0.289921	0.302	0.225	4.46304e-06
Spred2	Spred2	2.13228e-10	0.289142	0.403	0.327	5.41577e-06
Ppp1r12b	Ppp1r12b	1.17463e-09	0.28835	0.287	0.217	2.98344e-05
Kank1	Kank1	8.16054e-11	0.288241	0.338	0.26	2.0727e-06
AABR07044925.1	AABR07044925.1	4.1882e-07	0.28804	0.103	0.066	0.0106376
Wdfy3	Wdfy3	4.87715e-12	0.287948	0.541	0.454	1.23875e-07
Pyroxd2	Pyroxd2	2.128e-07	0.287436	0.286	0.227	0.0054049
Golga4	Golga4	1.4493e-08	0.287351	0.332	0.266	0.000368108
Htatsf1	Htatsf1	5.3978e-07	0.287042	0.126	0.085	0.0137099
Ddit3	Ddit3	1.64655e-09	0.286089	0.101	0.058	4.18208e-05
Lypd6b	Lypd6b	8.83316e-08	0.286009	0.177	0.127	0.00224353
Rfx3	Rfx3	2.63729e-06	0.285712	0.239	0.191	0.0669846
Erbb4	Erbb4	3.68898e-12	0.285439	0.663	0.62	9.36963e-08
Tbc1d5	Tbc1d5	2.15325e-11	0.28522	0.55	0.477	5.46904e-07
LOC103693780	LOC103693780	1.63746e-08	0.285121	0.336	0.272	0.0004159
Tra2a	Tra2a	1.78201e-07	0.284889	0.384	0.327	0.00452614
AABR07040864.1	AABR07040864.1	1.95751e-06	0.28486	0.171	0.128	0.0497188
Col4a3	Col4a3	3.63286e-17	0.284613	0.614	0.511	9.22709e-13
Rbpms2	Rbpms2	8.81649e-07	0.28438	0.114	0.076	0.022393
LOC100361087	LOC100361087	1.01735e-11	0.283391	0.502	0.422	2.58398e-07
Cbfa2t2	Cbfa2t2	1.96264e-08	0.283342	0.348	0.282	0.000498491
Lrch3	Lrch3	3.78721e-09	0.283161	0.308	0.24	9.61914e-05
Tln2	Tln2	4.33791e-09	0.282308	0.245	0.182	0.000110179
Ptpn4	Ptpn4	7.84409e-09	0.281126	0.368	0.301	0.000199232
Shroom2	Shroom2	8.59423e-06	0.280939	0.269	0.22	0.218285
Fbxl17	Fbxl17	3.99475e-18	0.280799	0.7	0.624	1.01463e-13
Rtn4rl1	Rtn4rl1	1.18067e-09	0.279537	0.143	0.091	2.99878e-05
Scly	Scly	4.61307e-10	0.279238	0.252	0.182	1.17167e-05
Eif4ebp3	Eif4ebp3	5.25667e-08	0.27906	0.384	0.322	0.00133514
Rassf6	Rassf6	8.60446e-09	0.2785	0.257	0.192	0.000218545
Efhd1	Efhd1	7.26204e-09	0.278235	0.423	0.355	0.000184449
Tef	Tef	1.17637e-07	0.277674	0.109	0.07	0.00298785
Ppat	Ppat	2.40506e-07	0.277506	0.214	0.161	0.0061086
Tmlhe	Tmlhe	0.000202928	0.277344	0.142	0.111	1
Mindy2	Mindy2	3.49697e-07	0.277056	0.232	0.178	0.00888196
Ddx17	Ddx17	5.99308e-10	0.275849	0.475	0.399	1.52218e-05
Cacna1d	Cacna1d	8.75444e-07	0.275672	0.252	0.2	0.0222354
Adnp	Adnp	3.35903e-07	0.275376	0.303	0.245	0.00853159
Dyrk1a	Dyrk1a	1.22974e-09	0.274203	0.259	0.191	3.12342e-05
Cep83	Cep83	2.71366e-08	0.273277	0.197	0.142	0.000689243
Eea1	Eea1	1.78556e-07	0.272256	0.266	0.208	0.00453514
Zswim5	Zswim5	2.08474e-06	0.272004	0.179	0.134	0.0529504
Rufy3	Rufy3	1.49837e-05	0.271805	0.168	0.128	0.380571
Kat6b	Kat6b	1.24299e-08	0.271518	0.269	0.204	0.000315706
Slc25a36	Slc25a36	3.3353e-06	0.271504	0.199	0.154	0.0847134
Ash1l	Ash1l	1.23795e-09	0.271465	0.54	0.482	3.14428e-05
Aurkaip1	Aurkaip1	1.73944e-07	0.271121	0.359	0.296	0.00441801
Pou3f3	Pou3f3	1.00065e-07	0.270966	0.125	0.082	0.00254156
Kmt2c	Kmt2c	5.07487e-08	0.270508	0.429	0.369	0.00128897
Slc16a10	Slc16a10	9.81203e-08	0.270474	0.2	0.146	0.00249216
Atp6v0a4	Atp6v0a4	0.000421178	0.270367	0.405	0.374	1
Tbck	Tbck	9.41241e-08	0.269849	0.173	0.123	0.00239066
Mtx2	Mtx2	1.60704e-08	0.269642	0.227	0.167	0.000408172
Ints6	Ints6	1.4913e-06	0.269602	0.252	0.201	0.0378776
Tmem117	Tmem117	9.0212e-07	0.269202	0.227	0.175	0.0229129
Wrn	Wrn	2.22785e-07	0.268547	0.251	0.194	0.0056585
Slit2	Slit2	2.45516e-18	0.268358	0.714	0.621	6.23586e-14
Fbxo3	Fbxo3	1.18792e-06	0.268246	0.23	0.181	0.030172
Mmd	Mmd	8.99765e-09	0.268159	0.223	0.161	0.000228531
Mtss1	Mtss1	1.03362e-10	0.267719	0.484	0.402	2.6253e-06
Gmds	Gmds	1.51938e-06	0.267277	0.309	0.252	0.0385908
Add1	Add1	1.12539e-08	0.267254	0.469	0.403	0.000285839
Akap9	Akap9	1.54999e-08	0.267227	0.395	0.322	0.000393681
Tanc2	Tanc2	0.00304372	0.266703	0.291	0.262	1
Fgd4	Fgd4	1.22066e-07	0.266521	0.145	0.1	0.00310037
Ppp2r5e	Ppp2r5e	7.99282e-07	0.266481	0.275	0.221	0.020301
Nat8f5	Nat8f5	0.00019034	0.266366	0.109	0.081	1
Zmym6	Zmym6	3.86242e-07	0.265885	0.153	0.109	0.00981016
Itsn2	Itsn2	1.81816e-08	0.265749	0.37	0.304	0.000461794
Acin1	Acin1	4.71487e-07	0.265671	0.365	0.308	0.0119753
Prelid2	Prelid2	7.1223e-09	0.264856	0.106	0.064	0.000180899
Baz1b	Baz1b	3.32221e-06	0.264601	0.229	0.179	0.0843807
Snd1	Snd1	7.83373e-07	0.26435	0.331	0.275	0.0198969
Dpyd	Dpyd	0.00237351	0.264183	0.163	0.137	1
Frem1	Frem1	4.6362e-08	0.263753	0.229	0.171	0.00117755
Zdhhc21	Zdhhc21	6.73829e-08	0.263653	0.143	0.097	0.00171146
Dock5	Dock5	1.35498e-08	0.263019	0.227	0.166	0.000344151
Lrrk2	Lrrk2	1.12323e-09	0.262535	0.31	0.237	2.85288e-05
Fxyd2	Fxyd2	1.25273e-12	0.262248	0.367	0.273	3.1818e-08
Rgl3	Rgl3	4.17807e-06	0.261479	0.256	0.207	0.106119
Ppp4r3a	Ppp4r3a	3.01466e-05	0.260719	0.129	0.096	0.765693
Lima1	Lima1	1.64003e-08	0.260167	0.337	0.27	0.00041655
Abca16	Abca16	2.17619e-07	0.26016	0.137	0.093	0.00552731
Acss1	Acss1	8.7144e-07	0.260062	0.339	0.281	0.0221337
Bicdl1	Bicdl1	2.78618e-08	0.259896	0.245	0.185	0.000707663
Zc3h11a	Zc3h11a	2.49527e-07	0.259844	0.314	0.251	0.00633773
Hibadh	Hibadh	6.13085e-06	0.259752	0.329	0.28	0.155717
Kansl3	Kansl3	3.64772e-06	0.25968	0.199	0.154	0.0926486
Atp23	Atp23	3.53544e-10	0.259538	0.143	0.089	8.97966e-06
Lamb2	Lamb2	1.28376e-07	0.258916	0.196	0.144	0.00326062
Uso1	Uso1	1.50903e-06	0.258806	0.216	0.166	0.0383278
Bbs9	Bbs9	5.64793e-07	0.25812	0.221	0.168	0.0143452
Msantd2	Msantd2	4.44317e-07	0.257979	0.237	0.184	0.0112852
Esco1	Esco1	3.01776e-06	0.257896	0.197	0.15	0.0766481
Oxr1	Oxr1	4.70466e-12	0.25764	0.662	0.601	1.19494e-07
Kdm2a	Kdm2a	1.34953e-06	0.25762	0.326	0.269	0.0342766
Mpdz	Mpdz	1.06002e-06	0.25729	0.169	0.124	0.0269234
Pah	Pah	0.0233002	0.257166	0.151	0.135	1
Rimbp2	Rimbp2	0.0912529	0.257134	0.124	0.112	1
Bmpr2	Bmpr2	3.27311e-07	0.256904	0.286	0.228	0.00831338
Taok1	Taok1	2.30777e-05	0.256657	0.211	0.168	0.58615
Pign	Pign	1.60493e-07	0.255054	0.315	0.256	0.00407637
Rbbp6	Rbbp6	9.66306e-06	0.254456	0.227	0.18	0.245432
Numb	Numb	4.27532e-08	0.254026	0.212	0.156	0.00108589
Ppp2r5a	Ppp2r5a	4.8043e-09	0.253586	0.364	0.291	0.000122024
Man1c1	Man1c1	2.71926e-08	0.253454	0.204	0.147	0.000690665
Adgrl3	Adgrl3	2.71111e-08	0.253091	0.359	0.292	0.000688595
Col4a5	Col4a5	1.3383e-06	0.253079	0.369	0.311	0.0339914
Acsl1	Acsl1	3.15156e-07	0.252946	0.278	0.221	0.00800465
Abhd17c	Abhd17c	5.39804e-05	0.252946	0.183	0.145	1
Larp4b	Larp4b	1.56827e-06	0.252905	0.181	0.136	0.0398325
Arhgap5	Arhgap5	8.4797e-07	0.252606	0.293	0.237	0.0215376
Rb1	Rb1	2.92217e-07	0.252212	0.379	0.318	0.00742201
Baz2b	Baz2b	9.10316e-08	0.252018	0.367	0.304	0.00231211
Sema6d	Sema6d	1.20839e-08	0.251751	0.137	0.089	0.000306919
Ctdspl	Ctdspl	5.04533e-06	0.251329	0.224	0.176	0.128146
Aldh1a1	Aldh1a1	0.000243819	0.251135	0.171	0.138	1
Unc13b	Unc13b	2.34843e-06	0.250263	0.162	0.12	0.0596477
Fam107b	Fam107b	5.80473e-06	0.250057	0.226	0.179	0.147434
Atp6v0d2	Atp6v0d2	1.93257e-05	0.249942	0.171	0.131	0.490853
AC134224.2	AC134224.2	2.11667e-13	0.249496	0.785	0.73	5.37614e-09
Prkaa2	Prkaa2	1.63759e-05	0.249224	0.208	0.166	0.415932
Smad6	Smad6	2.08253e-08	0.248654	0.164	0.113	0.000528942
Mindy3	Mindy3	0.000533648	0.248306	0.132	0.105	1
Nr1d2	Nr1d2	1.61975e-06	0.248299	0.138	0.098	0.04114
Lpgat1	Lpgat1	2.54576e-06	0.248076	0.136	0.097	0.0646598
Tle4	Tle4	4.3448e-05	0.248066	0.198	0.159	1
AABR07026291.1	AABR07026291.1	8.90198e-06	0.248056	0.244	0.196	0.226101
Prpf39	Prpf39	8.59922e-07	0.247823	0.261	0.206	0.0218411
Myo19	Myo19	9.62961e-09	0.24765	0.146	0.096	0.000244582
Luc7l3	Luc7l3	0.000707014	0.247532	0.386	0.356	1
Chst11	Chst11	1.97726e-08	0.247499	0.418	0.346	0.000502204
Fhod3	Fhod3	1.82169e-14	0.247366	0.594	0.512	4.62692e-10
Ttc21b	Ttc21b	4.27608e-05	0.246885	0.12	0.088	1
Rev3l	Rev3l	1.88546e-06	0.246822	0.303	0.249	0.0478889
Kifc3	Kifc3	1.65516e-06	0.246533	0.129	0.09	0.0420393
Cpsf7	Cpsf7	9.24809e-08	0.246528	0.165	0.115	0.00234892
Rap1gap2	Rap1gap2	3.17378e-08	0.246498	0.377	0.306	0.000806107
Fam13a	Fam13a	1.33468e-06	0.246198	0.248	0.196	0.0338996
Rngtt	Rngtt	2.69229e-05	0.24616	0.223	0.179	0.683815
Stard7	Stard7	1.77376e-07	0.246134	0.17	0.121	0.00450518
Mettl15	Mettl15	3.40508e-06	0.246101	0.178	0.136	0.0864857
Mtmr7	Mtmr7	1.9391e-10	0.245456	0.255	0.183	4.92513e-06
Prkcz	Prkcz	2.05381e-08	0.245366	0.358	0.289	0.000521648
Rhod	Rhod	4.36687e-09	0.245349	0.102	0.06	0.000110914
Sf3b1	Sf3b1	3.87752e-06	0.245324	0.323	0.269	0.098485
Tcerg1	Tcerg1	1.54953e-06	0.24517	0.253	0.199	0.0393564
Crebrf	Crebrf	1.54112e-06	0.244986	0.266	0.21	0.0391428
Sall1	Sall1	5.1372e-05	0.244624	0.156	0.12	1
Arid1a	Arid1a	0.000162544	0.244017	0.276	0.237	1
Slk	Slk	1.22039e-06	0.243724	0.28	0.223	0.0309966
Rmdn1	Rmdn1	1.37237e-07	0.243702	0.381	0.317	0.00348567
Pth1r	Pth1r	4.40002e-07	0.243107	0.301	0.24	0.0111756
Fam168a	Fam168a	1.27097e-07	0.242888	0.265	0.205	0.00322815
Calb1	Calb1	0.880174	0.242252	0.16	0.164	1
Phf14	Phf14	2.1882e-06	0.242187	0.391	0.336	0.0555781
Arhgap29	Arhgap29	1.26885e-08	0.242016	0.359	0.288	0.000322276
Inpp1	Inpp1	1.39411e-07	0.24187	0.136	0.092	0.0035409
Mettl25	Mettl25	1.12327e-05	0.24181	0.154	0.115	0.285299
Nipbl	Nipbl	1.00895e-06	0.241405	0.364	0.304	0.0256264
Ero1b	Ero1b	2.07208e-07	0.241354	0.169	0.12	0.00526288
Trim33	Trim33	1.95609e-06	0.241256	0.229	0.178	0.0496828
Mthfd1	Mthfd1	5.42995e-07	0.240901	0.132	0.09	0.0137915
Creb3l2	Creb3l2	1.28219e-08	0.240846	0.341	0.272	0.000325662
Rhot1	Rhot1	0.00158636	0.240738	0.194	0.165	1
Piga	Piga	8.87541e-10	0.240613	0.11	0.064	2.25427e-05
Iqgap2	Iqgap2	6.22739e-06	0.239528	0.273	0.223	0.158169
Zc3h7a	Zc3h7a	1.28923e-06	0.239482	0.177	0.13	0.0327451
Rps6ka3	Rps6ka3	5.5991e-06	0.239307	0.286	0.233	0.142211
Qrich1	Qrich1	1.6362e-05	0.239127	0.155	0.118	0.415579
Kdm4c	Kdm4c	1.58523e-05	0.23911	0.273	0.225	0.402631
Neo1	Neo1	7.16748e-06	0.239047	0.155	0.116	0.182047
Ankle2	Ankle2	1.48143e-05	0.238963	0.154	0.115	0.376269
Helz	Helz	6.75237e-05	0.238721	0.249	0.204	1
Ercc6	Ercc6	8.31528e-06	0.238623	0.153	0.114	0.2112
Nfib	Nfib	1.37234e-06	0.238214	0.479	0.428	0.034856
Dmd	Dmd	9.74543e-05	0.238185	0.312	0.266	1
Atrnl1	Atrnl1	2.72592e-06	0.237671	0.253	0.2	0.0692355
Hoxb4	Hoxb4	1.04398e-07	0.23668	0.319	0.251	0.00265162
Dexi	Dexi	3.18574e-09	0.236405	0.105	0.061	8.09146e-05
Zfp384	Zfp384	7.29333e-05	0.235899	0.124	0.093	1
Wdfy2	Wdfy2	2.26304e-07	0.235721	0.347	0.284	0.00574788
St7l	St7l	2.25255e-06	0.235716	0.211	0.163	0.0572125
Nrdc	Nrdc	7.25094e-05	0.235655	0.352	0.304	1
Ndst1	Ndst1	2.03879e-06	0.235645	0.133	0.094	0.0517832
LOC108348190	LOC108348190	4.79033e-22	0.235359	0.333	0.215	1.2167e-17
Pappa1	Pappa1	2.71374e-05	0.235043	0.376	0.324	0.689263
Srcap	Srcap	4.04155e-05	0.234865	0.25	0.206	1
Ccnt2	Ccnt2	6.1929e-06	0.234627	0.248	0.198	0.157293
Scaper	Scaper	1.04488e-06	0.233967	0.342	0.283	0.026539
Thrap3	Thrap3	1.934e-05	0.233901	0.253	0.205	0.491218
Rev1	Rev1	3.6003e-06	0.233798	0.218	0.17	0.0914439
Plpp1	Plpp1	7.82828e-08	0.233722	0.323	0.259	0.0019883
Kmt2d	Kmt2d	1.54177e-05	0.233656	0.222	0.177	0.391595
Atf2	Atf2	6.53015e-06	0.233374	0.21	0.163	0.165859
Ube3c	Ube3c	1.04305e-05	0.233363	0.247	0.201	0.264924
Nsmce2	Nsmce2	6.54653e-07	0.232286	0.365	0.307	0.0166275
Luc7l	Luc7l	8.8709e-05	0.231855	0.205	0.165	1
Tfdp2	Tfdp2	1.49651e-05	0.23157	0.219	0.173	0.3801
Trio	Trio	9.69102e-07	0.231349	0.321	0.262	0.0246142
Arhgap24	Arhgap24	1.56443e-10	0.23121	0.645	0.573	3.9735e-06
Scaf4	Scaf4	0.000390473	0.231039	0.184	0.152	1
Dclk3	Dclk3	3.58915e-07	0.229903	0.125	0.084	0.00911609
Atf7	Atf7	5.40862e-06	0.229844	0.27	0.218	0.137374
Gnpnat1	Gnpnat1	1.81858e-06	0.229723	0.172	0.127	0.0461901
Rbpms	Rbpms	4.37352e-12	0.229621	0.667	0.6	1.11083e-07
Foxo1	Foxo1	4.32311e-06	0.229588	0.222	0.172	0.109803
LOC108349594	LOC108349594	5.80086e-05	0.229508	0.18	0.142	1
Rbm26	Rbm26	5.85005e-06	0.228968	0.415	0.364	0.148585
Pptc7	Pptc7	2.06563e-08	0.228877	0.203	0.145	0.00052465
Spop	Spop	0.000975693	0.228682	0.208	0.176	1
Arfgef3	Arfgef3	0.000153724	0.228124	0.103	0.075	1
Ptpdc1	Ptpdc1	4.94087e-07	0.228083	0.12	0.08	0.0125493
Akap2	Akap2	0.00146712	0.228	0.213	0.182	1
Stxbp5	Stxbp5	0.000901749	0.227464	0.194	0.163	1
Stag2	Stag2	3.14963e-07	0.22739	0.272	0.213	0.00799976
Ncoa1	Ncoa1	1.50459e-05	0.227115	0.383	0.334	0.382152
Egln1	Egln1	2.91198e-08	0.227044	0.118	0.074	0.000739615
Hacl1	Hacl1	0.000578957	0.226579	0.121	0.094	1
Map2k4	Map2k4	1.0656e-06	0.226389	0.169	0.123	0.0270653
Rttn	Rttn	1.00842e-06	0.226115	0.144	0.102	0.0256128
Arsa	Arsa	7.56955e-05	0.225997	0.139	0.106	1
Ctdspl2	Ctdspl2	2.02841e-05	0.225962	0.125	0.091	0.515197
Ubap1	Ubap1	2.40873e-05	0.225868	0.142	0.105	0.611794
Tex2	Tex2	1.60809e-06	0.225412	0.239	0.185	0.0408439
Atp8b1	Atp8b1	3.02852e-06	0.225294	0.149	0.107	0.0769214
Plce1	Plce1	6.52074e-08	0.224993	0.276	0.212	0.0016562
Hnrnpu	Hnrnpu	6.14047e-06	0.224933	0.364	0.309	0.155962
Sfswap	Sfswap	3.41167e-08	0.224821	0.212	0.152	0.000866529
Cyb5b	Cyb5b	9.28423e-07	0.224665	0.344	0.284	0.023581
Eml4	Eml4	2.8178e-05	0.224663	0.207	0.164	0.715694
Ophn1	Ophn1	6.07046e-07	0.224359	0.355	0.295	0.0154184
Rnf19a	Rnf19a	0.000713325	0.223602	0.204	0.172	1
Megf9	Megf9	0.000118308	0.223505	0.115	0.085	1
Xrcc4	Xrcc4	1.58176e-06	0.223347	0.192	0.144	0.0401751
Mfn1	Mfn1	0.000106924	0.223147	0.193	0.156	1
Atad1	Atad1	0.000101462	0.223115	0.171	0.134	1
Asap1	Asap1	1.53661e-05	0.222709	0.173	0.131	0.390284
Capn2	Capn2	1.21675e-07	0.222666	0.198	0.144	0.00309043
Pikfyve	Pikfyve	5.13493e-05	0.22265	0.178	0.138	1
Zfand6	Zfand6	6.87788e-06	0.222567	0.311	0.26	0.174691
Pon3	Pon3	3.15741e-08	0.221835	0.102	0.062	0.00080195
Sfmbt1	Sfmbt1	6.36017e-05	0.22182	0.234	0.191	1
Nckap1	Nckap1	5.3089e-05	0.221788	0.277	0.229	1
Kifap3	Kifap3	0.00048933	0.221705	0.225	0.189	1
Brwd1	Brwd1	4.86089e-07	0.221328	0.273	0.214	0.0123462
Slc25a12	Slc25a12	8.51099e-07	0.22115	0.231	0.176	0.0216171
Myo9a	Myo9a	6.70588e-08	0.221052	0.462	0.392	0.00170323
Ell2	Ell2	1.00723e-06	0.220909	0.177	0.131	0.0255827
Rbm6	Rbm6	1.70155e-05	0.22055	0.402	0.357	0.432176
Ehbp1	Ehbp1	0.000320632	0.220512	0.224	0.189	1
Hsd11b2	Hsd11b2	0.376788	0.22038	0.101	0.097	1
Hdac9	Hdac9	0.0011751	0.220372	0.155	0.126	1
Fxr2	Fxr2	0.000298572	0.220247	0.139	0.109	1
Pdgfa	Pdgfa	3.96904e-07	0.22008	0.168	0.119	0.010081
Bckdhb	Bckdhb	3.53299e-06	0.219079	0.419	0.366	0.0897344
Mapkap1	Mapkap1	8.66994e-06	0.219071	0.258	0.207	0.220208
Spg11	Spg11	2.16782e-06	0.218513	0.14	0.099	0.0550604
Dcaf10	Dcaf10	2.08859e-05	0.217983	0.141	0.104	0.53048
Ncoa7	Ncoa7	7.66117e-07	0.21778	0.523	0.466	0.0194586
Sergef	Sergef	0.0002004	0.21768	0.196	0.159	1
Sos2	Sos2	5.73466e-05	0.217656	0.289	0.246	1
Marveld2	Marveld2	6.81503e-07	0.217639	0.146	0.102	0.0173095
Mipol1	Mipol1	8.24349e-05	0.217506	0.303	0.258	1
Emsy	Emsy	2.40718e-06	0.217284	0.104	0.069	0.06114
Myo1d	Myo1d	4.08861e-08	0.217241	0.485	0.417	0.00103846
Kpna5	Kpna5	1.33826e-07	0.216856	0.181	0.13	0.00339905
Acsm3	Acsm3	0.00111438	0.216569	0.262	0.228	1
Gapvd1	Gapvd1	0.000423504	0.216518	0.224	0.188	1
Gadd45a	Gadd45a	0.000321016	0.21643	0.108	0.081	1
Hnrnpl	Hnrnpl	0.0051245	0.216342	0.173	0.148	1
Hip1	Hip1	1.40867e-05	0.216307	0.405	0.35	0.357787
Foxj3	Foxj3	9.56683e-06	0.216303	0.138	0.1	0.242988
Ube3a	Ube3a	1.59215e-05	0.216007	0.299	0.25	0.40439
Myef2	Myef2	6.85178e-08	0.215898	0.203	0.146	0.00174028
Zfp148	Zfp148	0.000312399	0.215717	0.221	0.183	1
Gbf1	Gbf1	5.25531e-05	0.215687	0.374	0.326	1
Prdm16	Prdm16	9.50663e-08	0.214917	0.121	0.078	0.00241459
Nme7	Nme7	1.51198e-06	0.214874	0.174	0.127	0.0384029
Atp6v1h	Atp6v1h	6.74142e-05	0.214822	0.272	0.225	1
Ptar1	Ptar1	7.14554e-07	0.214736	0.17	0.122	0.018149
Clasp1	Clasp1	2.85679e-05	0.214562	0.261	0.214	0.725597
Abcc4	Abcc4	1.26885e-05	0.214547	0.26	0.211	0.322276
Zfr	Zfr	0.000160577	0.213833	0.333	0.291	1
Dennd1b	Dennd1b	5.90739e-06	0.213355	0.249	0.199	0.150042
Shld2	Shld2	0.00027186	0.21252	0.219	0.182	1
Smc6	Smc6	0.000208296	0.21252	0.169	0.135	1
Atp6v1c1	Atp6v1c1	0.000351581	0.212434	0.234	0.196	1
Afg3l2	Afg3l2	0.000108903	0.212402	0.199	0.159	1
Phf20l1	Phf20l1	7.30821e-05	0.212308	0.129	0.096	1
Plekha1	Plekha1	0.000490655	0.212288	0.117	0.09	1
Arl15	Arl15	1.45061e-15	0.211639	0.775	0.712	3.68441e-11
Wac	Wac	4.45074e-05	0.211385	0.314	0.266	1
Nf1	Nf1	5.674e-06	0.210895	0.396	0.341	0.144114
Atp2a2	Atp2a2	6.9107e-05	0.210461	0.32	0.273	1
Chd2	Chd2	0.00373482	0.21036	0.402	0.372	1
Epc2	Epc2	3.2398e-06	0.210319	0.202	0.154	0.0822876
Fxyd6	Fxyd6	2.65953e-05	0.210217	0.13	0.095	0.675494
Zfc3h1	Zfc3h1	6.37261e-05	0.209869	0.286	0.242	1
Cwh43	Cwh43	6.23969e-09	0.209762	0.22	0.156	0.000158482
Pitpnm2	Pitpnm2	1.56691e-07	0.209416	0.187	0.134	0.0039798
Sil1	Sil1	1.45558e-06	0.209046	0.252	0.197	0.0369702
AABR07046707.1	AABR07046707.1	7.4276e-05	0.208392	0.137	0.103	1
Gatad2b	Gatad2b	9.71119e-05	0.2083	0.289	0.244	1
Herpud2	Herpud2	6.03309e-05	0.208291	0.137	0.103	1
Mboat1	Mboat1	0.00031464	0.207743	0.164	0.131	1
Dnmbp	Dnmbp	2.72028e-06	0.20768	0.175	0.13	0.0690923
Miga2	Miga2	8.40384e-06	0.2076	0.127	0.09	0.213449
Sel1l	Sel1l	2.75053e-05	0.207558	0.147	0.111	0.698607
RGD1310951	RGD1310951	8.00735e-05	0.207336	0.188	0.149	1
Clip1	Clip1	2.58133e-05	0.207069	0.235	0.189	0.655632
Herc4	Herc4	0.00226323	0.207068	0.209	0.18	1
Smarca2	Smarca2	3.62795e-05	0.206792	0.318	0.27	0.921463
Ylpm1	Ylpm1	6.61317e-06	0.20634	0.243	0.192	0.167968
Ahdc1	Ahdc1	1.05112e-07	0.206164	0.31	0.244	0.00266974
Grik2	Grik2	6.04248e-06	0.206037	0.432	0.373	0.153473
Atad2b	Atad2b	0.000275856	0.205234	0.306	0.265	1
Zfp638	Zfp638	0.000281598	0.205146	0.266	0.225	1
Arhgap12	Arhgap12	0.000989111	0.205074	0.204	0.171	1
Tasor	Tasor	0.000230522	0.205023	0.235	0.193	1
Srsf5	Srsf5	2.20593e-06	0.204749	0.303	0.244	0.0560283
Ptbp2	Ptbp2	0.000374776	0.204747	0.262	0.223	1
Strn3	Strn3	2.80356e-06	0.204451	0.452	0.391	0.0712077
Dym	Dym	1.69889e-05	0.204366	0.21	0.164	0.431501
Ppfibp1	Ppfibp1	2.30169e-06	0.204247	0.384	0.324	0.0584607
Ercc6l2	Ercc6l2	0.00120589	0.204196	0.288	0.254	1
Dop1a	Dop1a	4.4271e-06	0.203858	0.209	0.161	0.112444
Zfp142	Zfp142	3.18252e-06	0.203567	0.117	0.08	0.0808328
Spata7	Spata7	0.000193277	0.203126	0.142	0.111	1
Ecrg4	Ecrg4	0.0137426	0.203121	0.102	0.084	1
Armc7	Armc7	8.80206e-06	0.202693	0.145	0.105	0.223563
Vti1a	Vti1a	2.75883e-05	0.20254	0.251	0.204	0.700715
Ipp	Ipp	0.00331812	0.202393	0.114	0.092	1
Wdr20	Wdr20	1.32305e-05	0.201509	0.214	0.169	0.336042
Usp45	Usp45	0.000173082	0.201125	0.135	0.104	1
Zc3h13	Zc3h13	0.000208801	0.200987	0.231	0.191	1
Cacna1a	Cacna1a	0.0010698	0.200764	0.126	0.1	1
Sox5	Sox5	8.50327e-05	0.200701	0.264	0.221	1
Atrn	Atrn	6.38889e-05	0.200621	0.235	0.191	1
Inpp5j	Inpp5j	1.14729e-07	0.200377	0.114	0.072	0.002914
Sord	Sord	0.671773	0.200272	0.118	0.118	1
Ppfia1	Ppfia1	0.000129953	0.200231	0.109	0.08	1
Ext1	Ext1	0.07043	-0.201165	0.512	0.529	1
Rpl4	Rpl4	9.38746e-06	-0.202418	0.091	0.127	0.238432
Synj2bp	Synj2bp	0.000158271	-0.203083	0.142	0.174	1
Cd2ap	Cd2ap	0.000209245	-0.203524	0.335	0.369	1
Polr1d	Polr1d	1.28049e-05	-0.20367	0.081	0.114	0.325233
Syap1	Syap1	0.000113927	-0.204136	0.091	0.12	1
Sh2d4a	Sh2d4a	0.000648802	-0.204193	0.126	0.154	1
Miox	Miox	8.33111e-06	-0.204382	0.129	0.175	0.211602
Slc25a3	Slc25a3	0.000409457	-0.204602	0.218	0.253	1
Eif5b	Eif5b	0.000510452	-0.204737	0.093	0.119	1
Gsta1	Gsta1	0.0640986	-0.205782	0.155	0.171	1
Robo2	Robo2	0.0135901	-0.205837	0.222	0.246	1
Tpd52	Tpd52	7.3884e-05	-0.206152	0.103	0.133	1
Sorbs1	Sorbs1	0.0012434	-0.207337	0.272	0.303	1
Spint2	Spint2	0.0172383	-0.207836	0.429	0.436	1
Ddx19b	Ddx19b	0.000102815	-0.208194	0.122	0.155	1
Gsta4	Gsta4	5.59565e-05	-0.208459	0.105	0.139	1
Acadl	Acadl	0.013995	-0.209629	0.132	0.151	1
Cd9	Cd9	1.59493e-06	-0.210371	0.089	0.127	0.0405097
Sec62	Sec62	0.00942726	-0.210465	0.22	0.242	1
Vdac1	Vdac1	5.20229e-07	-0.210735	0.168	0.22	0.0132133
Npc1l1	Npc1l1	0.00200811	-0.210741	0.143	0.168	1
Septin11	Septin11	0.000630235	-0.210784	0.115	0.142	1
Gsr	Gsr	7.82612e-05	-0.210856	0.282	0.319	1
St6galnac2	St6galnac2	0.00714091	-0.211002	0.107	0.126	1
Gdi2	Gdi2	2.96541e-05	-0.211262	0.088	0.12	0.753185
Cd47	Cd47	5.29319e-05	-0.211816	0.127	0.161	1
Rabac1	Rabac1	0.000845784	-0.211865	0.112	0.138	1
Nfe2l1	Nfe2l1	9.82009e-05	-0.212871	0.103	0.134	1
Sema4b	Sema4b	0.00150751	-0.213297	0.116	0.14	1
Map3k20	Map3k20	6.32243e-05	-0.213907	0.079	0.108	1
Tln1	Tln1	0.00662073	-0.21399	0.165	0.188	1
Got2	Got2	0.000472896	-0.215382	0.135	0.164	1
Psma3l	Psma3l	6.53669e-05	-0.216949	0.107	0.138	1
Tmed10	Tmed10	1.28589e-05	-0.217113	0.109	0.145	0.326603
Nit1	Nit1	0.000619893	-0.217549	0.12	0.148	1
Pdzrn3	Pdzrn3	0.000475002	-0.218791	0.134	0.166	1
Syn3	Syn3	0.0162015	-0.21896	0.147	0.167	1
Rras2	Rras2	0.0374528	-0.21952	0.172	0.187	1
Cd81	Cd81	8.20875e-06	-0.219922	0.07	0.101	0.208494
Eif3c	Eif3c	3.46771e-06	-0.220136	0.103	0.14	0.0880763
Stxbp6	Stxbp6	0.000175495	-0.220584	0.293	0.335	1
Nrde2	Nrde2	0.00056183	-0.22094	0.089	0.113	1
Sipa1l2	Sipa1l2	0.0200425	-0.221458	0.171	0.187	1
Ddx24	Ddx24	0.000694879	-0.223006	0.139	0.167	1
Brd9	Brd9	0.000287271	-0.224176	0.108	0.136	1
Vcp	Vcp	2.3017e-05	-0.224655	0.13	0.168	0.584609
Cyc1	Cyc1	0.000278589	-0.224891	0.086	0.113	1
Morf4l1	Morf4l1	6.52507e-05	-0.225211	0.175	0.21	1
Mrpl52	Mrpl52	4.98069e-05	-0.225534	0.091	0.121	1
Ass1	Ass1	2.54352e-08	-0.225717	0.099	0.147	0.000646029
Atp5mc2	Atp5mc2	0.0016439	-0.226156	0.101	0.125	1
Bicc1	Bicc1	0.0374127	-0.226301	0.497	0.502	1
Sash1	Sash1	0.00628974	-0.226698	0.149	0.17	1
Cd59	Cd59	1.24022e-05	-0.226773	0.153	0.193	0.315003
Pdlim5	Pdlim5	0.00174416	-0.227288	0.181	0.209	1
Lamp1	Lamp1	0.00162229	-0.230068	0.242	0.269	1
Clstn1	Clstn1	2.23569e-05	-0.2306	0.113	0.148	0.567844
Hspa4	Hspa4	0.000115562	-0.230986	0.246	0.282	1
Kalrn	Kalrn	3.29609e-05	-0.231648	0.222	0.266	0.837174
Lactb	Lactb	7.96611e-08	-0.232183	0.081	0.121	0.00202331
Sdhc	Sdhc	2.59064e-05	-0.232263	0.148	0.186	0.657996
Flnb	Flnb	7.11405e-05	-0.23379	0.209	0.246	1
Efna5	Efna5	0.000860508	-0.234619	0.377	0.41	1
Boc	Boc	0.000510586	-0.235852	0.149	0.179	1
Aph1b	Aph1b	1.30248e-05	-0.2361	0.078	0.108	0.330817
Pdia3	Pdia3	2.43454e-05	-0.236184	0.233	0.279	0.618348
Zcchc9	Zcchc9	2.93348e-05	-0.236273	0.075	0.104	0.745075
Edf1	Edf1	0.000323075	-0.236403	0.083	0.108	1
Ndufab1	Ndufab1	0.000468346	-0.238097	0.099	0.125	1
Cpne8	Cpne8	0.000490384	-0.239327	0.117	0.144	1
Prxl2c	Prxl2c	7.65531e-06	-0.239567	0.105	0.141	0.194437
Nt5e	Nt5e	6.90979e-07	-0.239743	0.094	0.133	0.0175502
Mtdh	Mtdh	6.08295e-07	-0.240366	0.187	0.235	0.0154501
Cxadr	Cxadr	2.92671e-05	-0.241437	0.078	0.107	0.743355
Clta	Clta	2.36993e-05	-0.24295	0.081	0.111	0.601939
Fam189a1	Fam189a1	0.00024812	-0.244675	0.126	0.156	1
Pgrmc1	Pgrmc1	3.0464e-08	-0.248761	0.106	0.155	0.000773755
Aadat	Aadat	5.65483e-08	-0.249032	0.095	0.142	0.00143627
Sertad2	Sertad2	8.91402e-05	-0.24908	0.075	0.102	1
Rrbp1	Rrbp1	9.81619e-08	-0.249571	0.226	0.28	0.00249321
Map3k2	Map3k2	2.13755e-05	-0.25198	0.248	0.288	0.542917
Mdm2	Mdm2	9.532e-06	-0.253379	0.089	0.123	0.242103
St13	St13	1.87465e-08	-0.255628	0.141	0.193	0.000476142
Sema4a	Sema4a	0.000123129	-0.256671	0.147	0.18	1
Pdzk1ip1	Pdzk1ip1	6.89198e-08	-0.258489	0.097	0.143	0.00175049
Ghitm	Ghitm	4.00052e-08	-0.25935	0.064	0.102	0.00101609
Filip1l	Filip1l	3.68928e-07	-0.260634	0.074	0.111	0.00937041
Nmt2	Nmt2	6.03113e-05	-0.260871	0.089	0.118	1
Hsd11b1	Hsd11b1	1.30798e-07	-0.261461	0.083	0.124	0.00332214
Setd7	Setd7	0.000850997	-0.261912	0.14	0.166	1
Comt	Comt	1.66139e-05	-0.262303	0.166	0.206	0.421978
Mt-cyb	Mt-cyb	0.327118	-0.262775	0.29	0.308	1
Actr2	Actr2	1.16962e-05	-0.263206	0.098	0.131	0.297073
Col18a1	Col18a1	1.05332e-13	-0.263426	0.174	0.259	2.67533e-09
Rai14	Rai14	0.000967592	-0.264155	0.155	0.182	1
Nabp1	Nabp1	1.78925e-08	-0.264951	0.066	0.106	0.000454451
Jun	Jun	1.64994e-06	-0.265356	0.122	0.164	0.0419068
Myl6	Myl6	1.00162e-07	-0.266359	0.209	0.267	0.00254403
Cyb5a	Cyb5a	9.88738e-05	-0.26668	0.098	0.13	1
Ier3	Ier3	0.000351611	-0.266769	0.108	0.135	1
Ndrg1	Ndrg1	3.71579e-11	-0.267762	0.346	0.429	9.43775e-07
Eif2s2	Eif2s2	6.81416e-06	-0.269814	0.165	0.205	0.173073
Tkt	Tkt	2.69659e-06	-0.270527	0.115	0.153	0.0684908
Cdk6	Cdk6	1.93432e-05	-0.272652	0.258	0.301	0.491298
Cd164	Cd164	4.57157e-08	-0.273688	0.093	0.137	0.00116113
Nap1l1	Nap1l1	7.80332e-07	-0.274304	0.09	0.128	0.0198197
Msn	Msn	3.13201e-07	-0.278397	0.076	0.114	0.00795498
Vmp1	Vmp1	5.08378e-08	-0.279109	0.146	0.197	0.00129123
Wdr43	Wdr43	2.72919e-05	-0.280041	0.085	0.114	0.693187
Kat14	Kat14	9.68637e-06	-0.280246	0.212	0.251	0.246024
Atp5po	Atp5po	3.54033e-06	-0.280298	0.176	0.223	0.0899209
Frmd4b	Frmd4b	9.01916e-05	-0.280413	0.221	0.262	1
Bzw2	Bzw2	0.000172544	-0.280603	0.101	0.128	1
Mt-nd2	Mt-nd2	3.72774e-06	-0.281647	0.353	0.414	0.0946807
Sgms1	Sgms1	7.67273e-07	-0.282427	0.31	0.357	0.019488
Wls	Wls	5.03841e-06	-0.283153	0.41	0.455	0.12797
Naca	Naca	3.3548e-07	-0.284055	0.095	0.137	0.00852085
Plxnb2	Plxnb2	5.00407e-07	-0.285165	0.079	0.115	0.0127098
Atxn7l3b	Atxn7l3b	8.03885e-08	-0.285221	0.066	0.102	0.00204179
Cisd1	Cisd1	8.85905e-05	-0.286927	0.256	0.292	1
Eif1	Eif1	2.61955e-05	-0.289777	0.152	0.188	0.66534
Lgmn	Lgmn	1.97205e-06	-0.294055	0.208	0.255	0.050088
Pabpc1	Pabpc1	2.95399e-10	-0.294334	0.075	0.122	7.50285e-06
Myl12b	Myl12b	2.76492e-08	-0.29556	0.119	0.169	0.000702263
Psmc3	Psmc3	4.63186e-10	-0.297277	0.067	0.111	1.17645e-05
Anxa1	Anxa1	0.0158545	-0.29967	0.17	0.19	1
Ostf1	Ostf1	9.46362e-11	-0.30031	0.107	0.161	2.40366e-06
Ppib	Ppib	1.52958e-06	-0.301081	0.103	0.14	0.0388499
Srsf7	Srsf7	2.23122e-08	-0.301562	0.134	0.186	0.000566708
Rps15	Rps15	2.3391e-05	-0.302027	0.073	0.102	0.594108
Flot2	Flot2	1.51132e-06	-0.303687	0.144	0.184	0.0383859
Adgrg6	Adgrg6	1.41557e-08	-0.306194	0.064	0.103	0.000359541
Pde10a	Pde10a	7.2427e-05	-0.306449	0.153	0.187	1
Slc6a6	Slc6a6	1.77354e-07	-0.307667	0.112	0.159	0.00450461
Etfb	Etfb	1.87732e-08	-0.308668	0.101	0.147	0.000476821
Cdk10	Cdk10	6.88257e-09	-0.309583	0.139	0.19	0.00017481
Psma7	Psma7	1.79911e-06	-0.310054	0.106	0.143	0.0456956
Glis3	Glis3	2.30352e-10	-0.310597	0.741	0.772	5.85072e-06
Uqcrq	Uqcrq	6.38702e-08	-0.310618	0.072	0.111	0.00162224
Tmed2	Tmed2	2.9895e-06	-0.310941	0.077	0.11	0.0759304
Atp5if1	Atp5if1	1.92247e-06	-0.311828	0.122	0.163	0.0488288
Itgb1	Itgb1	1.36487e-08	-0.312541	0.25	0.308	0.000346662
Pfn1	Pfn1	4.54364e-10	-0.314059	0.061	0.104	1.15404e-05
Mal	Mal	0.000153947	-0.314708	0.241	0.271	1
Lyn	Lyn	3.69289e-09	-0.317735	0.211	0.269	9.37958e-05
Atp5f1d	Atp5f1d	1.30699e-08	-0.318116	0.063	0.103	0.000331963
Itga1	Itga1	3.60388e-09	-0.320526	0.505	0.561	9.15349e-05
Tmco1	Tmco1	2.01579e-10	-0.320744	0.079	0.127	5.11991e-06
Sfxn1	Sfxn1	6.62814e-16	-0.322301	0.051	0.106	1.68348e-11
Btbd11	Btbd11	2.23721e-08	-0.322405	0.075	0.115	0.000568228
Med13l	Med13l	1.62732e-08	-0.322602	0.37	0.425	0.000413324
Gabarap	Gabarap	4.00768e-13	-0.323173	0.065	0.118	1.01791e-08
Ubc	Ubc	5.95069e-12	-0.323466	0.223	0.3	1.51142e-07
Atp6v0e1	Atp6v0e1	6.32077e-09	-0.323512	0.142	0.194	0.000160541
Cct5	Cct5	7.27298e-10	-0.325201	0.09	0.138	1.84726e-05
Tpm3	Tpm3	1.00808e-14	-0.32639	0.052	0.104	2.56043e-10
Umod	Umod	1.09537e-19	-0.32672	0.747	0.555	2.78214e-15
Myl12a	Myl12a	1.72861e-10	-0.327892	0.059	0.103	4.3905e-06
Cacna2d3	Cacna2d3	1.39174e-05	-0.327963	0.095	0.128	0.353488
Gsta5	Gsta5	1.53628e-12	-0.328736	0.074	0.129	3.90201e-08
Cd74	Cd74	1.55883e-08	-0.329233	0.111	0.16	0.000395928
Igfbp7	Igfbp7	3.37396e-11	-0.329815	0.579	0.632	8.56953e-07
Ctsh	Ctsh	3.27691e-08	-0.330331	0.131	0.18	0.000832302
Hmg20b	Hmg20b	2.28359e-10	-0.330606	0.093	0.143	5.80009e-06
Junb	Junb	4.04943e-07	-0.331093	0.079	0.117	0.0102852
Cox7b	Cox7b	1.58674e-10	-0.331465	0.19	0.259	4.03015e-06
Insyn2a	Insyn2a	4.50861e-07	-0.33302	0.123	0.164	0.0114514
Vcl	Vcl	0.00125764	-0.334429	0.102	0.126	1
Atp5mg	Atp5mg	0.000186769	-0.335026	0.173	0.207	1
Elob	Elob	2.24813e-08	-0.338513	0.064	0.102	0.000571001
Iqcg	Iqcg	7.65717e-08	-0.339928	0.151	0.197	0.00194485
Blnk	Blnk	2.89338e-08	-0.340982	0.18	0.233	0.00073489
Cbx3	Cbx3	2.17778e-09	-0.341462	0.157	0.21	5.53135e-05
Yeats2	Yeats2	4.32271e-13	-0.344291	0.167	0.238	1.09793e-08
Gpx4	Gpx4	4.12252e-11	-0.346848	0.068	0.117	1.04708e-06
Anxa9	Anxa9	1.67427e-08	-0.349396	0.068	0.106	0.000425248
Eif4g2	Eif4g2	1.19013e-09	-0.351768	0.267	0.334	3.02282e-05
Eef2	Eef2	9.06411e-14	-0.353408	0.062	0.115	2.30219e-09
Npm1	Npm1	1.53834e-11	-0.35506	0.058	0.103	3.90722e-07
LOC501233	LOC501233	3.18111e-09	-0.356238	0.125	0.179	8.0797e-05
Ndufb9	Ndufb9	5.64374e-09	-0.358206	0.077	0.12	0.000143345
Atp5pf	Atp5pf	3.3336e-09	-0.360789	0.12	0.172	8.467e-05
Cox7a2l2	Cox7a2l2	7.72509e-10	-0.361142	0.083	0.13	1.9621e-05
Ccn2	Ccn2	0.67386	-0.363465	0.113	0.108	1
Susd6	Susd6	6.91004e-14	-0.364314	0.223	0.303	1.75508e-09
AABR07035916.1	AABR07035916.1	6.87006e-08	-0.36527	0.12	0.166	0.00174493
Aqp1	Aqp1	2.11093e-11	-0.366118	0.062	0.11	5.36156e-07
Atp5mc1	Atp5mc1	3.42522e-07	-0.369863	0.115	0.157	0.00869971
Plec	Plec	7.98314e-09	-0.370995	0.136	0.187	0.000202764
Atp5pd	Atp5pd	8.96342e-10	-0.372588	0.107	0.158	2.27662e-05
Apoe	Apoe	1.33877e-07	-0.372824	0.079	0.118	0.00340035
Ndufc2	Ndufc2	1.52979e-07	-0.376483	0.101	0.142	0.00388552
Dbi	Dbi	4.4061e-08	-0.37696	0.151	0.201	0.00111911
Itprid2	Itprid2	1.52436e-07	-0.378286	0.354	0.399	0.00387172
Itm2c	Itm2c	1.83435e-08	-0.380105	0.116	0.162	0.000465906
Ctsa	Ctsa	1.54712e-11	-0.382162	0.11	0.17	3.92954e-07
Eif3j	Eif3j	1.27977e-11	-0.382207	0.151	0.212	3.25048e-07
Eno1	Eno1	3.48923e-08	-0.384458	0.092	0.135	0.00088623
Pebp1	Pebp1	4.58842e-10	-0.385064	0.116	0.17	1.16541e-05
Stat3	Stat3	8.57721e-13	-0.386048	0.358	0.428	2.17853e-08
Actn1	Actn1	0.00012496	-0.387336	0.149	0.18	1
Mt-co1	Mt-co1	2.41559e-20	-0.387431	0.283	0.417	6.13537e-16
Mt-nd3	Mt-nd3	2.39915e-08	-0.387686	0.087	0.131	0.00060936
Ndufb7	Ndufb7	4.02374e-12	-0.388797	0.055	0.102	1.02199e-07
Cltrn	Cltrn	3.71743e-07	-0.392051	0.169	0.22	0.00944191
Atp5mf	Atp5mf	1.03787e-10	-0.394096	0.084	0.134	2.63608e-06
Ccl28	Ccl28	7.36958e-09	-0.394195	0.07	0.109	0.00018718
Atp6v0b	Atp6v0b	4.25519e-13	-0.394344	0.1	0.159	1.08078e-08
Itgb8	Itgb8	5.64454e-11	-0.399587	0.332	0.394	1.43366e-06
Slc25a4	Slc25a4	6.35814e-10	-0.399663	0.082	0.128	1.6149e-05
Mt-nd1	Mt-nd1	2.51349e-11	-0.400468	0.234	0.314	6.38401e-07
Rpl10	Rpl10	2.39985e-13	-0.40084	0.075	0.131	6.09539e-09
Cox4i1	Cox4i1	2.26455e-09	-0.400893	0.164	0.222	5.75174e-05
Gpx3	Gpx3	9.5241e-06	-0.402412	0.467	0.501	0.241903
Zfp629	Zfp629	8.64608e-12	-0.403237	0.302	0.368	2.19602e-07
Clic1	Clic1	8.18555e-11	-0.404638	0.085	0.134	2.07905e-06
Gabarapl1	Gabarapl1	1.12894e-17	-0.407392	0.2	0.293	2.86741e-13
Sh3rf1	Sh3rf1	3.57143e-12	-0.408105	0.533	0.582	9.07107e-08
Rpl27	Rpl27	4.13756e-12	-0.409958	0.063	0.112	1.0509e-07
Psap	Psap	1.38451e-14	-0.412555	0.149	0.223	3.51651e-10
Bsg	Bsg	0.000735235	-0.413869	0.217	0.245	1
Cox6a1	Cox6a1	3.8647e-12	-0.417248	0.091	0.148	9.81594e-08
Plau	Plau	4.58196e-08	-0.41836	0.312	0.353	0.00116377
Uqcr11	Uqcr11	4.7522e-11	-0.421147	0.091	0.142	1.20701e-06
Uqcr10	Uqcr10	1.44539e-09	-0.424286	0.089	0.137	3.67113e-05
Cd24	Cd24	5.76183e-21	-0.425518	0.111	0.198	1.46345e-16
Ndufb11	Ndufb11	7.31018e-17	-0.426891	0.049	0.104	1.85671e-12
AABR07035218.1	AABR07035218.1	3.3942e-18	-0.426961	0.052	0.111	8.62092e-14
Taldo1	Taldo1	6.50551e-13	-0.42814	0.056	0.104	1.65233e-08
Grina	Grina	6.67035e-17	-0.428303	0.052	0.109	1.6942e-12
Slc3a1	Slc3a1	4.90862e-16	-0.434757	0.137	0.219	1.24674e-11
Sod1	Sod1	3.73147e-14	-0.439535	0.131	0.204	9.47756e-10
Parp14	Parp14	1.71357e-16	-0.443573	0.061	0.119	4.35229e-12
Fuca1	Fuca1	3.82228e-16	-0.445931	0.071	0.131	9.7082e-12
Acsl4	Acsl4	3.82656e-09	-0.449457	0.165	0.217	9.71908e-05
AC134224.3	AC134224.3	9.20062e-12	-0.449856	1	0.966	2.33687e-07
Cox6b1	Cox6b1	1.3991e-10	-0.451006	0.087	0.136	3.55358e-06
Plxna4	Plxna4	2.83097e-11	-0.451735	0.076	0.125	7.19038e-07
Uqcrb.1	Uqcrb.1	9.57308e-13	-0.454098	0.067	0.118	2.43147e-08
Col4a1	Col4a1	5.35933e-12	-0.460542	0.16	0.23	1.36122e-07
Myh9l1	Myh9l1	5.80286e-14	-0.461689	0.132	0.199	1.47387e-09
Dap	Dap	7.08012e-14	-0.462666	0.122	0.187	1.79828e-09
Calm1	Calm1	2.1723e-17	-0.465249	0.089	0.158	5.51744e-13
Rpl18	Rpl18	1.12696e-13	-0.46553	0.078	0.134	2.86237e-09
Enox1	Enox1	0.00178	-0.465545	0.47	0.472	1
Folr1	Folr1	4.17496e-20	-0.468819	0.046	0.108	1.0604e-15
Gpx1	Gpx1	3.78121e-19	-0.471309	0.133	0.222	9.6039e-15
Mt-nd4l	Mt-nd4l	1.27026e-06	-0.472716	0.287	0.33	0.0322634
Atp5me	Atp5me	9.36907e-16	-0.475178	0.125	0.201	2.37965e-11
Cd99	Cd99	7.88303e-15	-0.475389	0.07	0.126	2.00221e-10
Rpl23a	Rpl23a	1.27253e-19	-0.477402	0.044	0.102	3.2321e-15
Rpl28	Rpl28	1.87774e-14	-0.478245	0.06	0.114	4.76927e-10
Rpl24	Rpl24	1.28086e-15	-0.488119	0.066	0.124	3.25327e-11
Tnik	Tnik	1.16118e-14	-0.491832	0.05	0.1	2.94928e-10
Rpl26	Rpl26	3.81237e-19	-0.492132	0.048	0.106	9.68303e-15
Aldob	Aldob	1.6671e-20	-0.492338	0.416	0.516	4.23428e-16
Rpl15	Rpl15	9.92419e-26	-0.497418	0.045	0.117	2.52064e-21
LOC100359583	LOC100359583	3.05903e-17	-0.504115	0.119	0.194	7.76963e-13
Txn1	Txn1	3.31676e-22	-0.506731	0.048	0.113	8.42423e-18
Dnm3	Dnm3	3.27818e-13	-0.510799	0.071	0.124	8.32625e-09
Zfp36l1	Zfp36l1	1.80194e-14	-0.511261	0.188	0.262	4.57676e-10
Rpl21.3	Rpl21.3	1.26087e-19	-0.513197	0.061	0.125	3.20249e-15
Mt-nd4	Mt-nd4	0.0730716	-0.517901	0.392	0.402	1
Tspan8	Tspan8	1.46203e-11	-0.518233	0.076	0.125	3.71342e-07
Rpl14	Rpl14	5.302e-20	-0.520702	0.087	0.163	1.34665e-15
Dpp4	Dpp4	1.07449e-22	-0.52071	0.147	0.247	2.7291e-18
Rack1	Rack1	3.51419e-23	-0.523018	0.058	0.129	8.9257e-19
Ggt1	Ggt1	9.09825e-18	-0.523492	0.075	0.142	2.31086e-13
Cald1	Cald1	6.31181e-19	-0.523995	0.137	0.224	1.60314e-14
RT1-A1	RT1-A1	4.91107e-16	-0.527539	0.152	0.23	1.24736e-11
Osmr	Osmr	3.22468e-11	-0.530727	0.094	0.144	8.19037e-07
Cox7c	Cox7c	2.43777e-11	-0.531641	0.176	0.239	6.19169e-07
H3f3b	H3f3b	2.78546e-30	-0.532306	0.058	0.142	7.07479e-26
Rpl7	Rpl7	4.73401e-16	-0.533031	0.104	0.174	1.20239e-11
Ctsb	Ctsb	3.24576e-18	-0.535932	0.169	0.257	8.2439e-14
Wfdc2	Wfdc2	6.72816e-18	-0.537339	0.122	0.199	1.70889e-13
Rpl18a	Rpl18a	2.52767e-29	-0.538759	0.056	0.139	6.42002e-25
Klf6	Klf6	6.8319e-16	-0.543434	0.06	0.114	1.73523e-11
LOC100361854	LOC100361854	7.19308e-22	-0.544307	0.059	0.128	1.82697e-17
Igfbp5	Igfbp5	0.13087	-0.544309	0.555	0.543	1
AABR07071697.1	AABR07071697.1	1.35537e-11	-0.544902	0.172	0.23	3.44251e-07
Mt-co3	Mt-co3	2.56646e-30	-0.546218	0.278	0.432	6.51854e-26
Rpl31	Rpl31	1.76612e-26	-0.548937	0.044	0.114	4.48576e-22
Mt-atp6	Mt-atp6	6.76094e-12	-0.549115	0.298	0.391	1.71721e-07
Serf2	Serf2	1.10487e-19	-0.55162	0.092	0.167	2.80625e-15
Rps11	Rps11	6.84959e-17	-0.552722	0.06	0.118	1.73973e-12
Rpl5	Rpl5	4.16587e-22	-0.554713	0.067	0.139	1.05809e-17
Rps3	Rps3	9.86964e-22	-0.556146	0.053	0.119	2.50679e-17
Cdh6	Cdh6	2.24473e-11	-0.557176	0.062	0.107	5.70138e-07
Cox6c	Cox6c	6.71048e-13	-0.55805	0.151	0.216	1.70439e-08
Hsp90ab1	Hsp90ab1	2.61897e-36	-0.561099	0.382	0.523	6.65192e-32
Rpl11	Rpl11	8.33641e-16	-0.57085	0.078	0.14	2.11737e-11
Clec2g	Clec2g	6.19291e-32	-0.574356	0.134	0.251	1.57294e-27
Dcdc2	Dcdc2	2.0188e-24	-0.576598	0.186	0.291	5.12754e-20
Atp1b1	Atp1b1	3.29624e-43	-0.577424	0.862	0.886	8.37211e-39
Ndufa13	Ndufa13	2.00146e-17	-0.57884	0.075	0.138	5.08352e-13
Cox8a	Cox8a	9.84762e-13	-0.580855	0.147	0.213	2.5012e-08
Cox5b	Cox5b	5.43095e-16	-0.582187	0.095	0.162	1.37941e-11
LOC100360057	LOC100360057	4.24433e-26	-0.583734	0.056	0.132	1.07802e-21
Car15	Car15	1.13945e-18	-0.586013	0.054	0.112	2.89409e-14
LOC108351137	LOC108351137	1.59818e-24	-0.593788	0.038	0.1	4.05922e-20
Dstn	Dstn	8.58635e-27	-0.595239	0.147	0.249	2.18085e-22
Atp5f1e	Atp5f1e	1.35457e-21	-0.599007	0.126	0.216	3.44047e-17
LOC108348144	LOC108348144	9.29637e-28	-0.599846	0.037	0.106	2.36118e-23
AC125248.1	AC125248.1	4.73263e-28	-0.603021	0.042	0.113	1.20204e-23
Spink1l	Spink1l	4.66218e-21	-0.605777	0.061	0.129	1.18415e-16
Rps9	Rps9	8.70282e-27	-0.60936	0.051	0.126	2.21043e-22
Cycs	Cycs	1.18403e-15	-0.610368	0.118	0.188	3.00731e-11
Rps20	Rps20	5.41013e-28	-0.612215	0.043	0.115	1.37412e-23
Txnip	Txnip	1.003e-29	-0.612512	0.304	0.425	2.54751e-25
Rpl29	Rpl29	1.99321e-26	-0.616724	0.055	0.131	5.06256e-22
Rps13	Rps13	6.87096e-31	-0.617027	0.032	0.103	1.74515e-26
Atp1a1	Atp1a1	2.68749e-23	-0.618342	0.815	0.827	6.82596e-19
H3f3a	H3f3a	6.55581e-26	-0.623803	0.085	0.171	1.66511e-21
Napsa	Napsa	1.5232e-37	-0.630989	0.059	0.16	3.86878e-33
Rps21	Rps21	1.54257e-31	-0.634577	0.033	0.106	3.91797e-27
Rps5	Rps5	4.26275e-26	-0.636374	0.036	0.101	1.0827e-21
Rpl17	Rpl17	1.9247e-29	-0.64518	0.05	0.129	4.88855e-25
Rpl3	Rpl3	4.88485e-31	-0.652373	0.079	0.172	1.2407e-26
Gclm	Gclm	1.21319e-39	-0.656296	0.112	0.241	3.08139e-35
Rps17	Rps17	3.78196e-29	-0.66642	0.051	0.129	9.6058e-25
Rpsa	Rpsa	9.76635e-31	-0.666653	0.138	0.253	2.48055e-26
Rps7	Rps7	8.3829e-24	-0.669787	0.099	0.183	2.12917e-19
Hint1	Hint1	2.10141e-29	-0.672489	0.061	0.145	5.33738e-25
S100a11	S100a11	5.42192e-31	-0.674319	0.037	0.109	1.37711e-26
Nme2	Nme2	2.89594e-28	-0.676476	0.07	0.156	7.35539e-24
B2m	B2m	4.03848e-28	-0.678629	0.177	0.292	1.02573e-23
Mt-atp8	Mt-atp8	2.81108e-32	-0.683706	0.407	0.531	7.13987e-28
Actb	Actb	2.08938e-40	-0.684642	0.128	0.261	5.30682e-36
Kctd1	Kctd1	1.30247e-14	-0.701529	0.435	0.497	3.30813e-10
Rps27	Rps27	1.91216e-27	-0.708906	0.084	0.174	4.85668e-23
Rps23	Rps23	5.75291e-31	-0.709914	0.061	0.147	1.46118e-26
Uba52	Uba52	4.44387e-33	-0.722553	0.112	0.221	1.1287e-28
AABR07065438.1	AABR07065438.1	8.77537e-47	-0.723117	0.026	0.115	2.22886e-42
Ndufa4	Ndufa4	6.7834e-31	-0.737122	0.162	0.281	1.72292e-26
Hes1	Hes1	4.53452e-25	-0.744468	0.061	0.135	1.15172e-20
Epcam	Epcam	5.71368e-20	-0.748379	0.196	0.284	1.45122e-15
Rps28	Rps28	1.62015e-31	-0.754328	0.072	0.165	4.11502e-27
Nfkbiz	Nfkbiz	8.05915e-35	-0.756358	0.041	0.121	2.04694e-30
Prdx1	Prdx1	1.29107e-37	-0.756499	0.072	0.176	3.27919e-33
Hspa8	Hspa8	5.88102e-36	-0.763573	0.124	0.24	1.49372e-31
Rps16	Rps16	1.84849e-40	-0.77014	0.085	0.199	4.69497e-36
Rps24	Rps24	4.73434e-38	-0.788865	0.056	0.151	1.20248e-33
Rerg	Rerg	2.45166e-31	-0.823157	0.033	0.104	6.22698e-27
LOC100364435	LOC100364435	2.638e-47	-0.828059	0.031	0.124	6.70027e-43
Rpl23	Rpl23	5.34813e-37	-0.835944	0.067	0.167	1.35837e-32
LOC687780	LOC687780	1.8159e-44	-0.838813	0.081	0.202	4.61219e-40
Rpl34	Rpl34	4.84245e-47	-0.856458	0.038	0.137	1.22993e-42
Rpl35	Rpl35	1.00718e-48	-0.861567	0.097	0.231	2.55814e-44
AABR07015057.1	AABR07015057.1	1.13477e-39	-0.873568	0.045	0.136	2.88221e-35
Rps3a	Rps3a	1.11273e-45	-0.883278	0.046	0.147	2.82623e-41
Tpt1	Tpt1	3.63975e-39	-0.885946	0.133	0.258	9.24459e-35
LOC685963	LOC685963	1.75541e-49	-0.887046	0.04	0.143	4.45857e-45
Rpl27a	Rpl27a	2.71612e-43	-0.893449	0.076	0.19	6.89868e-39
LOC108351137.1	LOC108351137.1	1.23975e-45	-0.89759	0.031	0.121	3.14884e-41
Rpl19	Rpl19	2.90912e-46	-0.903092	0.077	0.197	7.38886e-42
Rps27a.1	Rps27a.1	7.89132e-52	-0.909085	0.038	0.144	2.00432e-47
Ftl1	Ftl1	4.00052e-38	-0.922846	0.113	0.233	1.01609e-33
Cd63	Cd63	6.59434e-30	-0.922874	0.266	0.381	1.6749e-25
Rps12	Rps12	2.65502e-56	-0.933443	0.054	0.176	6.74348e-52
Tpm1	Tpm1	1.76912e-23	-0.934177	0.296	0.399	4.49338e-19
Ctsd	Ctsd	3.52114e-46	-0.937045	0.135	0.276	8.94334e-42
Tmsb4x	Tmsb4x	6.53699e-60	-0.939876	0.073	0.215	1.66033e-55
Rps15a	Rps15a	2.75566e-48	-0.952097	0.036	0.133	6.99909e-44
Rpl37	Rpl37	6.28726e-52	-0.956354	0.032	0.132	1.5969e-47
Rplp0	Rplp0	9.68372e-69	-0.981716	0.085	0.245	2.45957e-64
Rpl37a	Rpl37a	5.44175e-54	-0.984836	0.097	0.239	1.38215e-49
LOC100360449	LOC100360449	2.0268e-58	-1.02534	0.055	0.181	5.14787e-54
Rpl13	Rpl13	4.48626e-68	-1.02593	0.045	0.177	1.13946e-63
Rpl41	Rpl41	1.70001e-48	-1.03538	0.196	0.354	4.31787e-44
Rpl36	Rpl36	4.15057e-66	-1.03928	0.036	0.157	1.0542e-61
Niban1	Niban1	6.42158e-55	-1.04351	0.057	0.178	1.63102e-50
Rps18	Rps18	1.32821e-57	-1.0579	0.05	0.171	3.37352e-53
LOC108352650	LOC108352650	1.47827e-51	-1.13598	0.113	0.254	3.75467e-47
Fth1	Fth1	1.31522e-70	-1.15854	0.19	0.389	3.34052e-66
Rps8	Rps8	1.63825e-68	-1.19788	0.095	0.251	4.16099e-64
Ifitm10	Ifitm10	1.00354e-71	-1.20245	0.011	0.112	2.5489e-67
Rplp1	Rplp1	7.37527e-81	-1.2193	0.118	0.308	1.87324e-76
AABR07000398.1	AABR07000398.1	1.83244e-141	-1.22083	0.741	0.873	4.6542e-137
Rps2	Rps2	4.60838e-90	-1.24378	0.041	0.197	1.17048e-85
Tff3	Tff3	1.02097e-36	-1.28933	0.028	0.102	2.59315e-32
Ctsl	Ctsl	1.58885e-71	-1.29616	0.105	0.277	4.03552e-67
Kap	Kap	4.99657e-21	-1.36076	0.147	0.228	1.26908e-16
Cp	Cp	2.86318e-63	-1.39017	0.079	0.223	7.2722e-59
Mt2A	Mt2A	4.13422e-111	-1.39232	0.096	0.317	1.05005e-106
Mt1	Mt1	1.30387e-106	-1.39965	0.053	0.242	3.3117e-102
Kng1	Kng1	2.10866e-32	-1.40599	0.051	0.132	5.35579e-28
Clu	Clu	1.16795e-106	-2.16567	0.065	0.259	2.96646e-102
Spp1	Spp1	0	-3.75629	0.059	0.66	0

## Sheet: DCT_CNT_PC
	DCT_CNT_PC__gene	p_val	avg_log2FC	pct.Obese+sGCact	Pct.Obese	p_val_adj
Nr4a1	Nr4a1	4.22138e-70	0.838409	0.132	0.032	1.07219e-65
Tmem45b	Tmem45b	2.36187e-100	0.78297	0.458	0.264	5.99892e-96
Mdga2	Mdga2	8.18208e-106	0.74171	0.176	0.036	2.07817e-101
Cnot6l	Cnot6l	2.77496e-62	0.738466	0.479	0.335	7.04812e-58
Pappa1	Pappa1	4.71982e-153	0.630316	0.82	0.629	1.19879e-148
Galnt3	Galnt3	1.49001e-37	0.61537	0.22	0.128	3.78446e-33
Dock8	Dock8	8.02405e-130	0.601099	0.862	0.738	2.03803e-125
Mpped2	Mpped2	2.01418e-45	0.594121	0.496	0.372	5.11581e-41
Wnk3	Wnk3	2.06017e-89	0.593029	0.114	0.01	5.23263e-85
Pde3b	Pde3b	1.35848e-45	0.584881	0.46	0.327	3.4504e-41
P3h2	P3h2	2.44971e-117	0.583053	0.901	0.798	6.22201e-113
Scnn1g	Scnn1g	1.09083e-45	0.581085	0.423	0.303	2.77059e-41
Angpt1	Angpt1	5.98506e-50	0.578426	0.388	0.256	1.52014e-45
Kitlg	Kitlg	1.74541e-66	0.575437	0.608	0.453	4.43317e-62
Itpkb	Itpkb	7.76698e-81	0.570983	0.612	0.434	1.97274e-76
Chst9	Chst9	3.49749e-37	0.569771	0.498	0.382	8.88327e-33
Gpm6a	Gpm6a	4.0562e-21	0.563927	0.359	0.281	1.03023e-16
Cpeb2	Cpeb2	2.14448e-72	0.559053	0.536	0.367	5.44676e-68
Srgap3	Srgap3	2.53776e-43	0.550529	0.331	0.213	6.44566e-39
Veph1	Veph1	1.02196e-84	0.541327	0.624	0.445	2.59569e-80
Mcoln3	Mcoln3	4.43081e-35	0.540628	0.208	0.119	1.12538e-30
Etnk1	Etnk1	1.84457e-55	0.53801	0.677	0.58	4.68503e-51
AABR07027306.1	AABR07027306.1	2.29065e-94	0.534962	0.725	0.538	5.81802e-90
Tacc2	Tacc2	4.74207e-77	0.534187	0.791	0.663	1.20444e-72
AABR07059258.1	AABR07059258.1	5.95825e-76	0.530907	0.626	0.451	1.51334e-71
Scnn1b	Scnn1b	1.67641e-52	0.529967	0.536	0.4	4.25792e-48
Kif26b	Kif26b	4.45165e-22	0.529239	0.431	0.357	1.13068e-17
Nr3c2	Nr3c2	5.0524e-127	0.523435	0.937	0.832	1.28326e-122
Ppargc1a	Ppargc1a	2.5008e-98	0.517409	0.749	0.572	6.35179e-94
Sim1	Sim1	5.08067e-80	0.508474	0.646	0.466	1.29044e-75
RGD1564053	RGD1564053	1.44432e-32	0.506392	0.219	0.132	3.66842e-28
Gulp1	Gulp1	1.03688e-37	0.500846	0.336	0.222	2.63358e-33
Slc16a7	Slc16a7	5.56671e-66	0.494009	0.783	0.662	1.41389e-61
Nme7	Nme7	1.51142e-64	0.486482	0.328	0.176	3.83886e-60
Atp6v1b1	Atp6v1b1	2.03994e-52	0.485128	0.504	0.358	5.18124e-48
Gata3	Gata3	2.25498e-54	0.477377	0.476	0.32	5.72742e-50
Sytl5	Sytl5	1.97353e-29	0.467838	0.141	0.072	5.01256e-25
Lcorl	Lcorl	9.25224e-53	0.459585	0.454	0.306	2.34998e-48
Fam171a1	Fam171a1	2.73078e-51	0.457702	0.395	0.25	6.93592e-47
Vegfa	Vegfa	4.36226e-44	0.45686	0.444	0.31	1.10797e-39
Wsb1	Wsb1	8.48668e-47	0.454189	0.463	0.328	2.15553e-42
Wnk1	Wnk1	2.25912e-82	0.452223	0.918	0.865	5.73793e-78
Arhgap24	Arhgap24	1.11291e-70	0.449593	0.859	0.761	2.82668e-66
AABR07020983.1	AABR07020983.1	3.69373e-44	0.444097	0.391	0.261	9.38171e-40
Stk32b	Stk32b	1.43733e-24	0.438316	0.153	0.088	3.65067e-20
Kl	Kl	3.0524e-36	0.433512	0.524	0.404	7.75279e-32
Myh10	Myh10	2.18396e-36	0.432525	0.297	0.188	5.54703e-32
Slc8a1	Slc8a1	4.51096e-29	0.431904	0.918	0.842	1.14574e-24
Galnt18	Galnt18	3.45866e-62	0.427212	0.752	0.601	8.78465e-58
Alcam	Alcam	2.40166e-44	0.423782	0.556	0.421	6.09997e-40
Per2	Per2	1.08352e-36	0.407136	0.24	0.141	2.75202e-32
Ackr3	Ackr3	1.65735e-33	0.403067	0.104	0.041	4.20951e-29
Irs2	Irs2	5.70777e-30	0.4003	0.191	0.11	1.44972e-25
Unc13c	Unc13c	4.61576e-24	0.40003	0.12	0.062	1.17236e-19
AABR07031740.1	AABR07031740.1	3.99476e-38	0.397594	0.202	0.107	1.01463e-33
Mbp	Mbp	5.15883e-42	0.396666	0.356	0.229	1.31029e-37
Lrba	Lrba	4.12985e-88	0.396512	0.864	0.729	1.04894e-83
Phyhipl	Phyhipl	5.28765e-34	0.39347	0.242	0.145	1.34301e-29
Arhgef18	Arhgef18	6.09902e-42	0.392948	0.403	0.269	1.54909e-37
Phldb2	Phldb2	4.22229e-64	0.389575	0.811	0.696	1.07242e-59
Rgl3	Rgl3	2.61507e-44	0.389243	0.54	0.396	6.64202e-40
Nudt4	Nudt4	2.2858e-43	0.389094	0.669	0.551	5.80569e-39
Sik1	Sik1	5.59076e-39	0.388022	0.189	0.096	1.42e-34
Apcdd1l	Apcdd1l	4.29673e-22	0.384862	0.548	0.477	1.09133e-17
Pard3b	Pard3b	1.2735e-127	0.384844	0.968	0.88	3.23455e-123
Nedd9	Nedd9	1.20006e-20	0.384631	0.522	0.441	3.04804e-16
Srgap1	Srgap1	1.82391e-29	0.384546	0.201	0.118	4.63255e-25
Clk1	Clk1	5.18287e-29	0.384411	0.336	0.237	1.3164e-24
Myof	Myof	1.25063e-39	0.382842	0.65	0.526	3.17647e-35
Ahnak	Ahnak	1.57944e-34	0.381594	0.354	0.239	4.01161e-30
Rhcg	Rhcg	2.87285e-32	0.381538	0.641	0.545	7.29676e-28
Stard13	Stard13	2.00964e-45	0.381085	0.451	0.306	5.10429e-41
Tsc22d2	Tsc22d2	1.57329e-38	0.379853	0.521	0.39	3.996e-34
Cobll1	Cobll1	6.18741e-49	0.378742	0.649	0.497	1.57154e-44
Kcnab1	Kcnab1	1.35792e-33	0.376852	0.467	0.348	3.44898e-29
Unc13b	Unc13b	2.35115e-37	0.375337	0.265	0.158	5.97168e-33
Boc	Boc	3.97513e-27	0.374602	0.341	0.243	1.00964e-22
Sptlc2	Sptlc2	1.41406e-41	0.372941	0.602	0.466	3.59157e-37
Tmem178a	Tmem178a	9.59075e-20	0.370578	0.303	0.223	2.43595e-15
Wnk4	Wnk4	4.61041e-37	0.366638	0.462	0.332	1.171e-32
Schip1	Schip1	1.3758e-40	0.366007	0.274	0.16	3.49438e-36
Lrrc31	Lrrc31	1.23264e-28	0.364653	0.276	0.183	3.13079e-24
Slc26a7	Slc26a7	1.05251e-31	0.363957	0.185	0.102	2.67327e-27
Cdk6	Cdk6	2.80488e-33	0.363021	0.471	0.349	7.12411e-29
Zcchc7	Zcchc7	4.66527e-51	0.362301	0.67	0.526	1.18493e-46
Dnm1	Dnm1	1.9453e-34	0.360729	0.357	0.241	4.94086e-30
Calb1	Calb1	8.42139e-12	0.360533	0.461	0.396	2.13895e-07
Marchf11	Marchf11	2.91396e-28	0.359908	0.1	0.042	7.40118e-24
AABR07007032.1	AABR07007032.1	1.65051e-50	0.359779	0.724	0.574	4.19212e-46
[truncated: 759 more rows]

## Sheet: IC
	IC__gene	p_val	avg_log2FC	pct.Obese+sGCact	Pct.Obese	p_val_adj
[truncated: 498 more rows]

[truncated: 1 more sheets: Immune]
