# Supplementary material for: Treatment effects of soluble guanylate cyclase modulation on diabetic kidney disease at single-cell resolution
Source: Cell Rep Med. 2023 Apr 5;4(4):100992. doi: 10.1016/j.xcrm.2023.100992 (PMC10140477; doi:10.1016/j.xcrm.2023.100992)
Supplement: Data S5. DEGs obese + sGCstim vs. obese, related to Figure 2 [file mmc6.xlsx]

## Sheet: Podo
	Podo__gene	p_val	avg_log2FC	pct.Obese+sGCstim	Pct.Obese	p_val_adj
Slc12a1	Slc12a1	3.44456e-26	2.09685	0.394	0.165	8.74883e-22
Slco1a6	Slco1a6	9.21072e-22	1.62767	0.236	0.054	2.33943e-17
Umod	Umod	5.87571e-20	1.46559	0.404	0.189	1.49237e-15
Mt-co2	Mt-co2	4.58546e-30	1.40662	0.381	0.101	1.16466e-25
Slc21a4	Slc21a4	8.5039e-16	1.32828	0.196	0.051	2.15991e-11
Hnmt	Hnmt	1.46384e-15	1.30013	0.189	0.049	3.71801e-11
Dhrs7l1	Dhrs7l1	7.8146e-14	1.25117	0.265	0.107	1.98483e-09
Mrps6	Mrps6	9.94332e-12	1.24828	0.316	0.169	2.5255e-07
Etnppl	Etnppl	1.95301e-15	1.22851	0.128	0.018	4.96046e-11
Slc7a13	Slc7a13	2.23608e-15	1.14462	0.337	0.146	5.67942e-11
Cdhr5	Cdhr5	3.02852e-17	1.09523	0.173	0.032	7.69213e-13
Slc7a12	Slc7a12	1.03026e-18	1.09176	0.196	0.039	2.61676e-14
Gramd1b	Gramd1b	2.21324e-09	0.992465	0.183	0.074	5.62141e-05
Grik2	Grik2	5.80742e-10	0.962439	0.12	0.031	1.47503e-05
Per3	Per3	2.41837e-18	0.943345	0.419	0.202	6.14241e-14
Gclc	Gclc	5.74333e-11	0.928958	0.381	0.223	1.45875e-06
Spp1	Spp1	0.000561373	0.914419	0.436	0.441	1
Cd24	Cd24	3.36404e-06	0.897282	0.177	0.093	0.0854432
Mme	Mme	8.80787e-12	0.858436	0.166	0.049	2.23711e-07
Gclm	Gclm	2.55271e-12	0.85412	0.366	0.188	6.48364e-08
Odc1	Odc1	8.34972e-06	0.841794	0.143	0.069	0.212074
Cryab	Cryab	1.46663e-06	0.824778	0.253	0.148	0.037251
Nfib	Nfib	6.93356e-08	0.819659	0.244	0.128	0.00176106
Tnfrsf14	Tnfrsf14	5.90906e-12	0.803706	0.105	0.016	1.50084e-07
Akr1c12l1	Akr1c12l1	2.19475e-07	0.803524	0.187	0.088	0.00557445
Errfi1	Errfi1	7.05783e-05	0.790621	0.242	0.161	1
Slc6a18	Slc6a18	6.21417e-10	0.772357	0.171	0.059	1.57834e-05
Slc3a1	Slc3a1	7.21728e-09	0.769891	0.385	0.239	0.000183312
Tmlhe	Tmlhe	2.44727e-06	0.762038	0.219	0.123	0.0621582
Clu	Clu	2.79321e-05	0.754352	0.234	0.15	0.709447
Slc16a7	Slc16a7	0.00115166	0.730552	0.198	0.138	1
Etl4	Etl4	1.14243e-05	0.726821	0.211	0.124	0.290167
Hnf1b	Hnf1b	1.61473e-05	0.721438	0.175	0.096	0.410125
Tpm1	Tpm1	2.27947e-12	0.710786	0.638	0.475	5.78962e-08
Nme7	Nme7	1.59758e-06	0.710087	0.185	0.093	0.0405769
LOC100364435	LOC100364435	3.46332e-05	0.701204	0.166	0.09	0.879648
Hgd	Hgd	1.99512e-07	0.697727	0.192	0.089	0.00506739
Slc5a10	Slc5a10	1.70166e-08	0.685318	0.149	0.054	0.000432205
Mt-nd3	Mt-nd3	1.77112e-06	0.684036	0.175	0.084	0.0449848
Tff3	Tff3	8.86766e-08	0.681917	0.385	0.24	0.0022523
Hacl1	Hacl1	1.22212e-06	0.681353	0.168	0.08	0.0310407
Ptger3	Ptger3	3.68392e-07	0.679096	0.143	0.058	0.0093568
Eif4a2	Eif4a2	1.66567e-08	0.676277	0.234	0.116	0.000423062
Slc22a2	Slc22a2	9.92792e-10	0.672134	0.227	0.099	2.52159e-05
Fahd1	Fahd1	0.00136486	0.666318	0.118	0.069	1
Akr7a3	Akr7a3	3.88053e-07	0.659266	0.164	0.072	0.00985617
AABR07057997.1	AABR07057997.1	1.10476e-06	0.657179	0.103	0.035	0.0280599
Nr4a1	Nr4a1	1.83373e-09	0.652157	0.183	0.07	4.65749e-05
Opcml	Opcml	3.36928e-07	0.646036	0.331	0.205	0.00855762
Mt-co1	Mt-co1	3.24929e-11	0.637444	0.398	0.209	8.25286e-07
Ggt1	Ggt1	1.50145e-06	0.622757	0.278	0.166	0.0381352
Tpmt	Tpmt	2.53872e-06	0.612903	0.149	0.066	0.0644809
Galnt18	Galnt18	0.0353138	0.598936	0.114	0.082	1
Eps8l2	Eps8l2	1.52838e-06	0.596647	0.126	0.05	0.0388194
Gpm6a	Gpm6a	2.00465e-09	0.595978	0.217	0.092	5.09161e-05
Wls	Wls	1.20121e-05	0.593839	0.398	0.286	0.305095
Kansl1l	Kansl1l	3.11965e-05	0.592926	0.333	0.236	0.79236
Slc17a3	Slc17a3	1.96022e-08	0.590411	0.135	0.045	0.000497877
Sim1	Sim1	1.19829e-08	0.590053	0.143	0.049	0.000304354
Kalrn	Kalrn	1.09986e-05	0.585486	0.131	0.058	0.279352
Acsl1	Acsl1	7.37946e-07	0.584987	0.158	0.069	0.0187431
Phf14	Phf14	6.05216e-05	0.575671	0.381	0.282	1
Aadat	Aadat	2.88082e-07	0.56785	0.316	0.184	0.007317
Tef	Tef	5.11104e-08	0.566932	0.196	0.089	0.00129815
Shank2	Shank2	0.000518786	0.561572	0.126	0.069	1
Cyp4a8	Cyp4a8	0.000140547	0.558072	0.168	0.096	1
Clec2g	Clec2g	0.0183195	0.557409	0.166	0.127	1
Stxbp6	Stxbp6	4.64096e-07	0.557172	0.105	0.034	0.0117876
Pabpn1	Pabpn1	7.20684e-08	0.555915	0.381	0.246	0.00183047
Irak2	Irak2	3.63123e-05	0.554646	0.152	0.078	0.922296
Frmd4b	Frmd4b	0.00183374	0.550592	0.232	0.167	1
AC134224.3	AC134224.3	1.39508e-18	0.54988	1	0.953	3.54335e-14
Tmsb4x	Tmsb4x	5.08567e-05	0.541264	0.362	0.269	1
Glis3	Glis3	0.0179292	0.537673	0.293	0.247	1
Dnm3	Dnm3	2.60187e-05	0.534102	0.192	0.107	0.660849
Cebpb	Cebpb	1.00959e-06	0.533955	0.12	0.045	0.0256425
Phyh	Phyh	2.2476e-06	0.53348	0.288	0.174	0.0570868
Pm20d1	Pm20d1	3.75705e-05	0.532389	0.135	0.065	0.954252
Wwc1	Wwc1	0.00118713	0.531842	0.217	0.15	1
Oat	Oat	0.00182688	0.527812	0.133	0.08	1
Arhgap26	Arhgap26	0.00400546	0.527183	0.16	0.108	1
Leng8	Leng8	0.000170825	0.522744	0.242	0.161	1
Ttc21b	Ttc21b	3.19327e-05	0.520188	0.139	0.069	0.81106
Ipmk	Ipmk	0.00101062	0.518818	0.137	0.08	1
Pccb	Pccb	0.000127517	0.517143	0.181	0.105	1
Cyfip2	Cyfip2	0.0212833	0.514489	0.12	0.084	1
Oplah	Oplah	4.53775e-05	0.514026	0.162	0.085	1
Nfat5	Nfat5	8.53957e-05	0.511317	0.491	0.413	1
Dbp	Dbp	1.15212e-09	0.508646	0.213	0.088	2.92627e-05
Glul	Glul	1.45505e-05	0.501173	0.196	0.105	0.369569
Gls	Gls	0.000370217	0.498895	0.427	0.343	1
Adgrg1	Adgrg1	4.87735e-06	0.497551	0.171	0.084	0.12388
Pbrm1	Pbrm1	0.000320636	0.4947	0.293	0.209	1
LOC688389	LOC688389	0.000222645	0.49169	0.206	0.127	1
Ddr1	Ddr1	7.59192e-06	0.490894	0.116	0.047	0.192827
Rbm39	Rbm39	2.39977e-08	0.489723	0.175	0.069	0.000609517
Cys1	Cys1	0.000110272	0.489694	0.154	0.084	1
Nat8f5	Nat8f5	3.02087e-09	0.489333	0.183	0.069	7.6727e-05
Clic1	Clic1	0.0382656	0.488545	0.107	0.077	1
Sh3gl2	Sh3gl2	0.000815693	0.487122	0.149	0.09	1
Acy1	Acy1	3.08524e-05	0.486763	0.261	0.165	0.783619
Taf1d	Taf1d	4.15837e-07	0.486115	0.217	0.109	0.0105619
LOC100174910	LOC100174910	2.37707e-07	0.485822	0.152	0.061	0.00603752
Ptpn4	Ptpn4	1.00812e-05	0.483843	0.137	0.062	0.256053
Mybl1	Mybl1	1.94633e-05	0.482851	0.105	0.043	0.494347
Mpc2	Mpc2	0.000711657	0.482269	0.185	0.117	1
Srsf2	Srsf2	7.85039e-05	0.482064	0.499	0.418	1
Gpbp1l1	Gpbp1l1	1.55018e-05	0.480414	0.206	0.116	0.393731
Etv6	Etv6	0.00233258	0.479917	0.274	0.206	1
Stk38l	Stk38l	3.51195e-05	0.479622	0.103	0.043	0.891999
RGD1308117	RGD1308117	1.78031e-06	0.478921	0.208	0.109	0.0452182
Ank3	Ank3	0.00776221	0.476941	0.345	0.294	1
Ccdc47	Ccdc47	0.00011172	0.47684	0.257	0.169	1
Niban1	Niban1	0.09611	0.475046	0.149	0.123	1
Plpp1	Plpp1	0.0290855	0.474041	0.135	0.099	1
LOC108349594	LOC108349594	0.000672797	0.473829	0.248	0.174	1
Tcf21	Tcf21	1.39991e-05	0.473617	0.206	0.117	0.355563
Mylip	Mylip	2.57504e-06	0.471709	0.124	0.05	0.0654034
Gstp1	Gstp1	0.00975177	0.470418	0.154	0.107	1
Glud1	Glud1	0.00992374	0.470125	0.177	0.127	1
Tkt	Tkt	5.4742e-06	0.467846	0.139	0.061	0.139039
Eif4a1	Eif4a1	0.00353091	0.460688	0.187	0.128	1
Kap	Kap	1.03636e-05	0.458686	0.438	0.31	0.263225
Slc34a1	Slc34a1	0.707756	0.457982	0.314	0.317	1
Mxra7	Mxra7	0.000845435	0.457911	0.12	0.066	1
Epcam	Epcam	0.000138546	0.456865	0.208	0.13	1
Clk1	Clk1	0.00076623	0.45645	0.32	0.239	1
Slc38a2	Slc38a2	0.000847276	0.456052	0.175	0.109	1
Uqcrc2	Uqcrc2	0.000111753	0.455963	0.236	0.147	1
Fam133b	Fam133b	0.000243244	0.455158	0.156	0.088	1
Wwp1	Wwp1	0.0015219	0.453442	0.244	0.174	1
Pik3r1	Pik3r1	0.000219066	0.451046	0.261	0.174	1
Mdga2	Mdga2	3.70049e-05	0.448916	0.107	0.046	0.939887
Ift46	Ift46	4.36993e-07	0.447894	0.101	0.031	0.0110992
Rhbdl3	Rhbdl3	2.47064e-07	0.443654	0.227	0.113	0.00627517
Akr1c19	Akr1c19	5.14017e-06	0.442037	0.112	0.043	0.130555
Khdc4	Khdc4	0.000435988	0.439784	0.194	0.123	1
Ppic	Ppic	0.00102118	0.439533	0.181	0.116	1
Cdk6	Cdk6	0.000520754	0.439127	0.168	0.101	1
Nr1h4	Nr1h4	9.43547e-07	0.433683	0.152	0.063	0.0239651
Sypl1	Sypl1	0.000851053	0.43326	0.137	0.078	1
Elavl1	Elavl1	0.000148431	0.43234	0.265	0.175	1
Per2	Per2	4.34121e-10	0.431577	0.103	0.02	1.10262e-05
Flnb	Flnb	0.00424065	0.429183	0.171	0.116	1
C1qtnf7	C1qtnf7	0.0019179	0.427558	0.219	0.15	1
Cct4	Cct4	0.00165131	0.426083	0.221	0.151	1
Manba	Manba	7.74636e-05	0.425395	0.124	0.059	1
Slc1a1	Slc1a1	0.000103732	0.423482	0.141	0.072	1
Atxn2l	Atxn2l	7.57579e-07	0.42259	0.162	0.072	0.0192418
Rnpc3	Rnpc3	1.29116e-05	0.422452	0.185	0.099	0.327942
Hba-a1	Hba-a1	0.00910479	0.420493	0.124	0.081	1
Bckdhb	Bckdhb	0.000251167	0.420489	0.331	0.242	1
Magi3	Magi3	0.0127024	0.418702	0.147	0.103	1
Spint2	Spint2	0.00857307	0.41843	0.284	0.225	1
Atf2	Atf2	0.000283335	0.417127	0.236	0.154	1
Efhd1	Efhd1	8.78113e-05	0.417018	0.118	0.055	1
Nrg1	Nrg1	0.0027242	0.416853	0.166	0.108	1
Nfs1	Nfs1	0.00145659	0.416829	0.137	0.081	1
Srsf7	Srsf7	2.42453e-05	0.412619	0.171	0.089	0.615807
Tardbp	Tardbp	0.00271864	0.411121	0.173	0.113	1
Kynu	Kynu	0.000412839	0.40909	0.109	0.054	1
Wdr33	Wdr33	0.00743493	0.407768	0.305	0.25	1
Thrb	Thrb	0.00602974	0.405081	0.213	0.152	1
Fam135a	Fam135a	0.0251589	0.404754	0.135	0.097	1
Slfn5	Slfn5	0.0143891	0.402333	0.168	0.121	1
Psma5	Psma5	0.000935222	0.402307	0.107	0.057	1
Il33	Il33	0.0232666	0.401191	0.103	0.067	1
Sepsecs	Sepsecs	0.000413347	0.40035	0.156	0.09	1
Mpp6	Mpp6	0.00105864	0.400304	0.122	0.067	1
Atp1b1	Atp1b1	0.028331	0.400276	0.547	0.551	1
Rgn	Rgn	7.47461e-05	0.399245	0.105	0.046	1
Herc3	Herc3	0.00117124	0.397783	0.12	0.066	1
Acy3	Acy3	0.00263014	0.3971	0.16	0.103	1
Fundc2	Fundc2	1.93837e-05	0.396197	0.133	0.061	0.492326
Srsf11	Srsf11	0.000910981	0.39523	0.354	0.265	1
Slc22a12	Slc22a12	2.06578e-05	0.394916	0.107	0.043	0.524687
Sox13	Sox13	0.00215572	0.39452	0.128	0.076	1
Esr1	Esr1	6.75877e-05	0.393135	0.122	0.057	1
Eef2	Eef2	0.124192	0.392964	0.149	0.126	1
Rnf19a	Rnf19a	0.0113575	0.392279	0.221	0.167	1
S100a10	S100a10	0.0020923	0.390992	0.213	0.146	1
Pkp4	Pkp4	0.0612273	0.390975	0.278	0.239	1
Fth1	Fth1	0.000318438	0.390783	0.402	0.306	1
Spon1	Spon1	0.0131562	0.39043	0.107	0.069	1
Pax8	Pax8	0.0147191	0.38709	0.173	0.124	1
Gss	Gss	0.0510281	0.386687	0.168	0.134	1
S100a11	S100a11	0.275572	0.386216	0.137	0.121	1
Map7	Map7	0.0162153	0.385975	0.179	0.131	1
Acss2	Acss2	0.000123017	0.38243	0.141	0.073	1
Dut	Dut	0.00996856	0.381816	0.103	0.063	1
Ivns1abp	Ivns1abp	0.202386	0.381773	0.143	0.123	1
Hnrnpll	Hnrnpll	8.56297e-05	0.381681	0.114	0.053	1
Abcg2	Abcg2	0.0002415	0.381449	0.175	0.1	1
Map3k5	Map3k5	0.0122195	0.380873	0.198	0.146	1
Nap1l1	Nap1l1	0.00494765	0.380789	0.238	0.177	1
Ahctf1	Ahctf1	0.00930642	0.37919	0.143	0.096	1
C1d	C1d	0.000438506	0.375611	0.101	0.049	1
C5	C5	0.000919892	0.37495	0.12	0.065	1
Brd8	Brd8	0.000312882	0.37395	0.198	0.121	1
Slc25a4	Slc25a4	0.0130855	0.373102	0.179	0.131	1
Hsf2	Hsf2	0.000282417	0.37283	0.114	0.057	1
Cdk11b	Cdk11b	0.000972038	0.371564	0.276	0.194	1
Ppp2r5a	Ppp2r5a	0.000396356	0.37129	0.278	0.192	1
Mep1a	Mep1a	0.00025157	0.371026	0.118	0.058	1
Msn	Msn	0.232869	0.367801	0.16	0.14	1
Cpsf6	Cpsf6	0.00629002	0.366275	0.227	0.17	1
Bsdc1	Bsdc1	8.03431e-05	0.36567	0.126	0.061	1
Magi1	Magi1	0.000351129	0.364007	0.183	0.111	1
Ptgr2	Ptgr2	0.000356032	0.362929	0.128	0.067	1
Dzip3	Dzip3	0.0383578	0.362662	0.141	0.104	1
Arih1	Arih1	0.0100696	0.362574	0.373	0.313	1
Itgb6	Itgb6	0.0623178	0.361853	0.114	0.084	1
Prdx6	Prdx6	0.00450436	0.361322	0.114	0.067	1
Npepps	Npepps	0.00191506	0.361298	0.377	0.297	1
Pdhb	Pdhb	0.00148748	0.36071	0.12	0.067	1
Swt1	Swt1	7.98437e-06	0.360299	0.263	0.155	0.202795
Acss1	Acss1	0.000370289	0.360008	0.131	0.069	1
H3f3a	H3f3a	0.00591043	0.359796	0.177	0.121	1
Limch1	Limch1	0.000157275	0.359117	0.202	0.119	1
Gxylt1	Gxylt1	0.000502564	0.358142	0.112	0.057	1
Prdx2	Prdx2	0.0122942	0.357851	0.103	0.065	1
Aspa	Aspa	0.00192187	0.356787	0.187	0.124	1
Ppp1r14b	Ppp1r14b	0.00025883	0.3565	0.164	0.092	1
Dnajc5	Dnajc5	7.285e-05	0.356316	0.116	0.053	1
Anxa4	Anxa4	0.000123279	0.355584	0.131	0.065	1
Dlgap1	Dlgap1	4.12953e-05	0.355442	0.105	0.045	1
Dock8	Dock8	0.0495256	0.355205	0.248	0.205	1
Oxr1	Oxr1	0.00441591	0.355186	0.385	0.317	1
Gbe1	Gbe1	0.00165404	0.35512	0.238	0.163	1
Aftph	Aftph	0.0627043	0.354871	0.171	0.135	1
Fam160a1	Fam160a1	0.000405939	0.354761	0.118	0.061	1
Haao	Haao	0.000186925	0.354733	0.118	0.057	1
Myo9a	Myo9a	0.00475775	0.35241	0.345	0.266	1
Mt-co3	Mt-co3	3.70567e-08	0.349771	0.394	0.221	0.000941202
Snap29	Snap29	7.73846e-05	0.347844	0.122	0.058	1
Kdm2a	Kdm2a	0.0133151	0.347254	0.269	0.212	1
Etnk1	Etnk1	0.578454	0.346445	0.221	0.221	1
Mrfap1	Mrfap1	0.0268052	0.345967	0.103	0.069	1
Mat2a	Mat2a	0.158781	0.345523	0.381	0.366	1
Rttn	Rttn	0.000819521	0.344886	0.107	0.055	1
Tra2b	Tra2b	0.000392199	0.344637	0.339	0.246	1
Ilk	Ilk	0.00807097	0.343843	0.118	0.074	1
Usp53	Usp53	0.0972111	0.343468	0.147	0.117	1
Vim	Vim	0.0001555	0.343442	0.286	0.19	1
Hecw2	Hecw2	0.0151337	0.341199	0.208	0.155	1
Dnaja2	Dnaja2	9.38795e-05	0.340505	0.175	0.097	1
Ccdc57	Ccdc57	0.000469052	0.340468	0.109	0.055	1
Ublcp1	Ublcp1	0.00347447	0.340283	0.133	0.08	1
Prpf40a	Prpf40a	0.00165984	0.340229	0.236	0.161	1
Sem1	Sem1	0.00222052	0.338541	0.139	0.084	1
Septin2	Septin2	0.000429498	0.338536	0.257	0.174	1
Zmym6	Zmym6	0.0664765	0.338506	0.133	0.1	1
Anxa1	Anxa1	0.000715609	0.337938	0.368	0.281	1
Cobll1	Cobll1	0.00234581	0.336354	0.173	0.111	1
Pik3cb	Pik3cb	0.00261847	0.335621	0.149	0.093	1
Ghr	Ghr	0.127046	0.335429	0.261	0.229	1
Jpt1	Jpt1	0.00644004	0.333964	0.109	0.066	1
Oxct1	Oxct1	0.0746683	0.333789	0.181	0.146	1
Slc44a1	Slc44a1	0.000488235	0.332667	0.179	0.107	1
Ndufv2	Ndufv2	0.135604	0.332591	0.154	0.127	1
Myl12a	Myl12a	0.000356385	0.332322	0.219	0.139	1
Plec	Plec	0.141907	0.330871	0.126	0.103	1
Samd4b	Samd4b	0.0275264	0.330314	0.12	0.082	1
Add1	Add1	0.0714643	0.330172	0.291	0.251	1
Itgb8	Itgb8	0.036748	0.329976	0.158	0.117	1
Commd4	Commd4	0.00102165	0.329603	0.112	0.059	1
Snw1	Snw1	3.1856e-05	0.329226	0.109	0.046	0.80911
Xrn2	Xrn2	0.00271191	0.329195	0.213	0.146	1
Ptbp2	Ptbp2	0.002647	0.32906	0.312	0.243	1
Cndp2	Cndp2	0.0206188	0.328018	0.124	0.085	1
Zc3h6	Zc3h6	0.00942155	0.327992	0.126	0.081	1
RGD1311899	RGD1311899	0.00770152	0.327377	0.158	0.105	1
Ppp2r3a	Ppp2r3a	0.00689745	0.327052	0.32	0.255	1
Dsp	Dsp	0.0227381	0.326922	0.141	0.1	1
Gpatch1	Gpatch1	0.00671933	0.32685	0.116	0.07	1
Lifr	Lifr	0.0142001	0.326096	0.162	0.115	1
Zbtb20	Zbtb20	6.7811e-05	0.325691	0.802	0.707	1
Ccn1	Ccn1	0.00349263	0.325119	0.112	0.065	1
AC096473.3	AC096473.3	0.0223672	0.322925	0.173	0.127	1
Smarca2	Smarca2	0.0016933	0.320525	0.295	0.215	1
Fgf9	Fgf9	0.0132115	0.32043	0.198	0.144	1
Gpc4	Gpc4	0.030214	0.319914	0.154	0.113	1
Kdm5a	Kdm5a	0.141722	0.319528	0.286	0.258	1
Tbc1d23	Tbc1d23	0.000800073	0.319383	0.227	0.152	1
Ggnbp2	Ggnbp2	0.00276184	0.319178	0.259	0.186	1
Fam149b1	Fam149b1	0.00330712	0.319122	0.141	0.088	1
Kras	Kras	0.022864	0.319113	0.168	0.121	1
Nudt3	Nudt3	0.0012356	0.318282	0.135	0.077	1
Ube3c	Ube3c	0.00883566	0.318114	0.307	0.242	1
Chuk	Chuk	0.00891831	0.317855	0.156	0.104	1
Ralbp1	Ralbp1	0.00236979	0.317482	0.133	0.08	1
Smagp	Smagp	0.00235458	0.317274	0.12	0.069	1
Rab1a	Rab1a	0.0405008	0.316917	0.223	0.177	1
Cmpk1	Cmpk1	0.00402747	0.315844	0.156	0.1	1
Fnip2	Fnip2	0.109758	0.315605	0.2	0.17	1
Clmn	Clmn	0.0196217	0.315577	0.145	0.101	1
Taf2	Taf2	0.0189271	0.314475	0.105	0.067	1
Mgp	Mgp	0.0573948	0.314156	0.145	0.113	1
Nhsl1	Nhsl1	0.000232733	0.314062	0.105	0.049	1
Eya3	Eya3	0.0281005	0.31395	0.177	0.134	1
Ylpm1	Ylpm1	0.00191351	0.312137	0.267	0.192	1
Pfdn5	Pfdn5	0.00239098	0.312	0.156	0.097	1
Sppl3	Sppl3	0.0295124	0.311753	0.223	0.174	1
Adam10	Adam10	0.00538557	0.311603	0.158	0.103	1
Hif1a	Hif1a	0.00605511	0.31115	0.278	0.209	1
Pdcd10	Pdcd10	0.0116211	0.310966	0.145	0.099	1
Rufy3	Rufy3	0.191775	0.309402	0.179	0.155	1
Mob3b	Mob3b	0.00137974	0.308409	0.118	0.065	1
Hltf	Hltf	0.00182827	0.308106	0.335	0.25	1
Tmem150a	Tmem150a	3.93861e-05	0.307978	0.116	0.05	1
Ppp3cb	Ppp3cb	0.00231904	0.307612	0.16	0.1	1
Rbm25l1	Rbm25l1	0.0312959	0.307128	0.208	0.161	1
Sp3	Sp3	0.00295559	0.306546	0.189	0.127	1
Atp1a1	Atp1a1	0.0218525	0.306414	0.522	0.491	1
Rab2b	Rab2b	0.000696664	0.305556	0.105	0.053	1
Tspan8	Tspan8	0.141557	0.305029	0.124	0.1	1
Pttg1ip	Pttg1ip	0.00949073	0.304999	0.162	0.111	1
Pcgf5	Pcgf5	0.000629639	0.304863	0.103	0.051	1
Zmym1	Zmym1	9.05569e-05	0.303747	0.128	0.062	1
LOC102551265	LOC102551265	0.00093891	0.303689	0.112	0.058	1
Qser1	Qser1	0.071508	0.303397	0.183	0.147	1
Clybl	Clybl	0.0506443	0.303228	0.217	0.174	1
Scap	Scap	0.00344127	0.303171	0.105	0.059	1
Pter	Pter	0.000581322	0.302557	0.183	0.111	1
Erbb4	Erbb4	0.0026663	0.301695	0.52	0.441	1
Znrf2	Znrf2	0.00170334	0.30169	0.211	0.142	1
Cbwd1	Cbwd1	0.0460267	0.301279	0.112	0.078	1
Vmp1	Vmp1	0.0558584	0.301148	0.274	0.232	1
Styx	Styx	0.00603941	0.301127	0.194	0.135	1
Dcun1d5	Dcun1d5	0.0149529	0.300688	0.126	0.084	1
Smc3	Smc3	0.00819153	0.300445	0.181	0.126	1
Arfip2	Arfip2	0.0632216	0.299121	0.112	0.081	1
Xpo7	Xpo7	0.0177595	0.299047	0.242	0.189	1
Nt5c2	Nt5c2	0.00618969	0.298879	0.177	0.12	1
Prpf19	Prpf19	0.00228823	0.298764	0.101	0.054	1
Paqr5	Paqr5	0.00314981	0.297893	0.166	0.107	1
Abl2	Abl2	0.0118482	0.297409	0.295	0.229	1
Cited2	Cited2	0.00438731	0.297321	0.139	0.086	1
Lamtor4	Lamtor4	0.00420312	0.296741	0.101	0.057	1
Stxbp5	Stxbp5	0.0158335	0.296253	0.204	0.152	1
Gstt3	Gstt3	3.22219e-05	0.295931	0.227	0.131	0.818403
Atp5mc3	Atp5mc3	0.00614332	0.295784	0.236	0.173	1
Amd1	Amd1	0.000257044	0.295582	0.202	0.121	1
Golga5	Golga5	0.00101994	0.295053	0.126	0.07	1
Lrrcc1	Lrrcc1	0.0169861	0.294934	0.112	0.073	1
Wdr44	Wdr44	0.00151939	0.29448	0.145	0.086	1
Slc31a2	Slc31a2	0.00604183	0.29364	0.114	0.069	1
Stard7	Stard7	0.0136859	0.293155	0.168	0.117	1
Tox	Tox	0.030234	0.292622	0.131	0.092	1
Gnl3	Gnl3	0.0261358	0.29256	0.107	0.072	1
Hp1bp3	Hp1bp3	0.00966301	0.29143	0.259	0.194	1
Bcr	Bcr	0.00728213	0.291345	0.114	0.069	1
Cand1	Cand1	0.0305643	0.290838	0.103	0.069	1
Atf7	Atf7	0.192614	0.288353	0.223	0.2	1
Ctdspl2	Ctdspl2	0.0147069	0.286541	0.156	0.108	1
Cbfb	Cbfb	0.235192	0.285915	0.109	0.09	1
Zdhhc21	Zdhhc21	0.00325263	0.284885	0.112	0.063	1
Eif2s3	Eif2s3	9.99221e-05	0.284374	0.101	0.043	1
Celf1	Celf1	0.0025833	0.284352	0.122	0.072	1
Malt1	Malt1	0.000456793	0.284276	0.229	0.148	1
Arhgap5	Arhgap5	0.0136093	0.284241	0.276	0.215	1
Ahi1	Ahi1	0.00147883	0.284058	0.215	0.142	1
Tent2	Tent2	0.0104077	0.283828	0.196	0.14	1
Arnt2	Arnt2	0.0515051	0.283727	0.107	0.076	1
Nsrp1	Nsrp1	0.0349987	0.283403	0.141	0.101	1
Man1b1	Man1b1	0.00402759	0.283348	0.118	0.069	1
Ppp3ca	Ppp3ca	0.00676753	0.282847	0.457	0.389	1
Rbm6	Rbm6	0.0296995	0.28277	0.371	0.331	1
Eif3c	Eif3c	0.000501232	0.282747	0.2	0.123	1
Eif2s1	Eif2s1	0.000248469	0.282677	0.118	0.058	1
Rpl28	Rpl28	0.179212	0.282649	0.152	0.13	1
Ddx6	Ddx6	0.0108758	0.281656	0.255	0.192	1
LOC100911847	LOC100911847	0.148337	0.281476	0.147	0.121	1
Stx12	Stx12	0.0072372	0.281306	0.135	0.086	1
Dtnb	Dtnb	0.0030863	0.28123	0.221	0.154	1
Smc4	Smc4	0.00289636	0.281108	0.107	0.059	1
Rims2	Rims2	0.134176	0.281005	0.158	0.13	1
LOC103689922	LOC103689922	0.000849149	0.280762	0.128	0.07	1
Entpd5	Entpd5	0.00569563	0.280719	0.116	0.069	1
Rps6ka3	Rps6ka3	0.0131737	0.280376	0.345	0.281	1
Etfa	Etfa	0.000264417	0.280284	0.267	0.177	1
Kif12	Kif12	0.00245159	0.277964	0.112	0.062	1
Il3ra	Il3ra	0.013559	0.277579	0.116	0.074	1
Aqp1	Aqp1	0.00121963	0.276895	0.206	0.132	1
Adgrl2	Adgrl2	0.0298823	0.276401	0.128	0.09	1
Slk	Slk	0.0218931	0.276232	0.198	0.151	1
Anxa6	Anxa6	0.0150944	0.275944	0.137	0.093	1
Srsf1	Srsf1	0.0551886	0.275856	0.198	0.158	1
Bach2	Bach2	0.0332907	0.275587	0.101	0.067	1
Gfpt1	Gfpt1	0.0441262	0.274836	0.168	0.127	1
Atp6v1g1	Atp6v1g1	0.0479446	0.27471	0.149	0.113	1
Cap1	Cap1	0.00554337	0.27451	0.101	0.058	1
Fam91a1	Fam91a1	0.00581877	0.27427	0.248	0.179	1
Snx5	Snx5	0.000357236	0.274246	0.122	0.062	1
Dglucy	Dglucy	0.00176728	0.274058	0.103	0.054	1
Plekha7	Plekha7	0.00290467	0.273341	0.158	0.097	1
Lgalsl	Lgalsl	0.00276774	0.273161	0.158	0.099	1
Chtop	Chtop	0.00689966	0.2731	0.181	0.126	1
Dennd3	Dennd3	0.00221928	0.273092	0.133	0.077	1
Kat6a	Kat6a	0.0854911	0.272278	0.213	0.175	1
Rock1	Rock1	0.0187632	0.272233	0.415	0.354	1
Mtrex	Mtrex	0.0729394	0.27202	0.217	0.177	1
LOC103693780	LOC103693780	0.0207483	0.271672	0.223	0.171	1
Caln1	Caln1	0.90562	0.271421	0.103	0.105	1
Aco1	Aco1	0.0172262	0.271327	0.162	0.113	1
Caap1	Caap1	0.00953014	0.270629	0.16	0.109	1
Rpl14	Rpl14	0.178914	0.270628	0.221	0.201	1
Gpcpd1	Gpcpd1	0.0449683	0.270624	0.255	0.205	1
Cfap100	Cfap100	1.72257e-05	0.26994	0.145	0.069	0.437515
Tbc1d1	Tbc1d1	0.0774049	0.269938	0.116	0.086	1
Cpt1a	Cpt1a	0.0459615	0.269406	0.166	0.126	1
Zfp410	Zfp410	0.0331003	0.269044	0.101	0.067	1
RGD1311595	RGD1311595	0.0213129	0.268829	0.227	0.174	1
Supt20h	Supt20h	0.0102476	0.268771	0.213	0.152	1
Ppp1r12a	Ppp1r12a	0.113844	0.268735	0.398	0.367	1
Crebrf	Crebrf	0.00913301	0.268269	0.24	0.178	1
Cobl	Cobl	0.0766124	0.268265	0.196	0.157	1
Mterf3	Mterf3	0.00788123	0.268108	0.137	0.088	1
Pecr	Pecr	0.00312761	0.267618	0.114	0.065	1
Klhl8	Klhl8	0.0287054	0.267442	0.162	0.117	1
Usp20	Usp20	0.0940153	0.26635	0.137	0.107	1
LOC100362432	LOC100362432	0.248044	0.266331	0.137	0.117	1
Atp6v1b2	Atp6v1b2	0.00152905	0.265362	0.168	0.104	1
Ankib1	Ankib1	0.0584043	0.264965	0.291	0.243	1
Btbd10	Btbd10	0.0196497	0.264469	0.137	0.094	1
Prpf6	Prpf6	0.0181298	0.264347	0.236	0.178	1
Herc4	Herc4	0.0276693	0.264179	0.244	0.196	1
Spata7	Spata7	0.0381742	0.264112	0.112	0.077	1
Lmo4	Lmo4	0.00707232	0.263524	0.248	0.181	1
Memo1	Memo1	0.027681	0.26337	0.217	0.166	1
Atp6v1c1	Atp6v1c1	0.121333	0.263266	0.158	0.13	1
Ints6	Ints6	0.0391942	0.263254	0.234	0.185	1
Zc3hav1	Zc3hav1	0.00127367	0.262457	0.12	0.066	1
Dpyd	Dpyd	0.0492453	0.261937	0.141	0.104	1
Rsrp1	Rsrp1	0.102943	0.261429	0.512	0.507	1
LOC108348180	LOC108348180	0.00944327	0.261394	0.16	0.108	1
Cldn10	Cldn10	0.000380254	0.261312	0.122	0.062	1
Srcap	Srcap	0.061214	0.261102	0.24	0.196	1
Clic4	Clic4	0.00704496	0.261008	0.143	0.093	1
Cd59	Cd59	0.0460464	0.260956	0.162	0.123	1
Hnrnph1	Hnrnph1	0.0218739	0.260567	0.221	0.169	1
Slc25a39	Slc25a39	0.0107051	0.260233	0.124	0.08	1
Zfyve9	Zfyve9	0.147234	0.260177	0.183	0.154	1
Sbno1	Sbno1	0.125655	0.260123	0.261	0.228	1
Neo1	Neo1	0.0287968	0.259984	0.177	0.132	1
Slc25a46	Slc25a46	0.0117242	0.259758	0.107	0.066	1
Agxt2	Agxt2	0.00071631	0.259331	0.284	0.196	1
Atad2b	Atad2b	0.0179739	0.25924	0.299	0.236	1
Amotl2	Amotl2	0.0626231	0.259179	0.32	0.278	1
Mt1	Mt1	0.00167913	0.259094	0.299	0.219	1
Morc3	Morc3	0.0102547	0.259049	0.158	0.107	1
Ywhaq	Ywhaq	0.0128035	0.258699	0.185	0.134	1
Mcts1	Mcts1	0.00979492	0.258629	0.181	0.127	1
Ptprk	Ptprk	0.210597	0.256945	0.232	0.208	1
Asxl1	Asxl1	0.01978	0.256255	0.276	0.219	1
Med1	Med1	0.0249689	0.256003	0.122	0.084	1
Npl	Npl	0.0208801	0.255369	0.282	0.225	1
Palm	Palm	0.163158	0.255079	0.229	0.201	1
Cisd1	Cisd1	0.00848047	0.254945	0.309	0.24	1
Fmo3	Fmo3	0.0012263	0.254539	0.12	0.065	1
Ostf1	Ostf1	0.00961778	0.25406	0.143	0.094	1
RGD1564865	RGD1564865	0.00352398	0.253774	0.147	0.09	1
Mtcl1	Mtcl1	0.00232629	0.253631	0.192	0.124	1
Septin7	Septin7	0.105425	0.253533	0.278	0.239	1
Twf1	Twf1	0.0122555	0.253372	0.131	0.085	1
Gatad2a	Gatad2a	0.00407442	0.253317	0.229	0.162	1
Trak2	Trak2	0.0311198	0.252899	0.217	0.165	1
Maco1	Maco1	0.00190771	0.252452	0.162	0.101	1
Jup	Jup	0.163671	0.252054	0.139	0.113	1
Vps9d1	Vps9d1	0.0651954	0.250986	0.103	0.073	1
Actr10	Actr10	0.0837885	0.250752	0.135	0.103	1
Kdm1b	Kdm1b	0.0284348	0.250725	0.128	0.089	1
Pde6d	Pde6d	0.0034392	0.250226	0.109	0.062	1
Ppp2r2c	Ppp2r2c	0.0890926	0.249522	0.116	0.086	1
Exoc1	Exoc1	0.0158415	0.249128	0.139	0.094	1
Ppm1b	Ppm1b	0.0297251	0.249108	0.219	0.167	1
Rbfox2	Rbfox2	0.0347778	0.248615	0.322	0.267	1
Eef1g	Eef1g	0.188727	0.24817	0.145	0.121	1
Acbd3	Acbd3	0.196184	0.24807	0.202	0.175	1
Dcaf8	Dcaf8	0.0518094	0.247946	0.242	0.2	1
Enah	Enah	0.0118196	0.247919	0.164	0.113	1
Usp45	Usp45	0.0264885	0.247658	0.12	0.081	1
Zc3h7b	Zc3h7b	0.0045632	0.247604	0.284	0.212	1
Nipsnap2	Nipsnap2	0.017228	0.247507	0.139	0.094	1
Phf10	Phf10	0.000572504	0.247321	0.112	0.057	1
LOC100909750	LOC100909750	0.236757	0.246515	0.109	0.089	1
Mapk8	Mapk8	0.0780634	0.246455	0.166	0.13	1
Cdc14b	Cdc14b	0.251311	0.246328	0.202	0.179	1
Rpl3	Rpl3	0.0149217	0.246066	0.213	0.157	1
Nck1	Nck1	0.00596162	0.24547	0.154	0.1	1
U2surp	U2surp	0.0276307	0.24484	0.291	0.238	1
Tpr	Tpr	0.0193842	0.244521	0.314	0.248	1
Kdm6a	Kdm6a	0.107196	0.244313	0.265	0.224	1
Tra2a	Tra2a	0.0336089	0.244108	0.413	0.358	1
Polr2a	Polr2a	0.00597053	0.243994	0.316	0.24	1
Zc3h18	Zc3h18	0.00153877	0.243945	0.152	0.09	1
Klhl7	Klhl7	0.0536609	0.243892	0.135	0.099	1
Col4a1	Col4a1	0.155748	0.243562	0.179	0.154	1
Lrif1	Lrif1	0.0253464	0.243505	0.152	0.108	1
Pum1	Pum1	0.100911	0.243482	0.265	0.232	1
Hipk1	Hipk1	0.0735043	0.243189	0.219	0.177	1
Mapk14	Mapk14	0.0683689	0.24313	0.272	0.231	1
Vdac2	Vdac2	0.0687458	0.243025	0.128	0.096	1
Taok1	Taok1	0.023251	0.242862	0.225	0.174	1
Lrpprc	Lrpprc	0.00406826	0.242506	0.202	0.138	1
Fgf1	Fgf1	0.028869	0.242415	0.101	0.066	1
R3hdm2	R3hdm2	0.0542126	0.242345	0.392	0.345	1
Setdb1	Setdb1	0.0170029	0.241911	0.126	0.084	1
Park7	Park7	0.0615645	0.241765	0.141	0.108	1
Trip12	Trip12	0.0943399	0.241587	0.406	0.371	1
Stag1	Stag1	0.0999826	0.241573	0.375	0.341	1
Rps27	Rps27	0.000693216	0.240995	0.253	0.167	1
Psen1	Psen1	0.0176884	0.240777	0.131	0.088	1
Mtch2	Mtch2	0.0252094	0.24061	0.177	0.128	1
Rpl24	Rpl24	0.014765	0.240421	0.202	0.147	1
Lama5	Lama5	0.256506	0.240155	0.185	0.162	1
Plaa	Plaa	0.0367721	0.240129	0.112	0.077	1
Arhgap45	Arhgap45	0.00398219	0.24012	0.107	0.061	1
Paip2	Paip2	0.000294217	0.239782	0.135	0.07	1
Nup98	Nup98	0.164096	0.239544	0.246	0.215	1
Kif21a	Kif21a	0.00452962	0.239153	0.133	0.081	1
Tmem87b	Tmem87b	0.0285355	0.239075	0.124	0.085	1
Ddx41	Ddx41	0.000557448	0.238933	0.105	0.051	1
Rbm26	Rbm26	0.0103873	0.238926	0.455	0.383	1
Strada	Strada	0.000228384	0.238128	0.198	0.116	1
Ndufa9	Ndufa9	0.108782	0.237979	0.107	0.081	1
Eif3k	Eif3k	0.0351778	0.237708	0.131	0.093	1
Usp25	Usp25	0.127601	0.237699	0.147	0.119	1
Blvrb	Blvrb	0.0915108	0.237481	0.107	0.08	1
Tmem65	Tmem65	0.0297727	0.237096	0.192	0.144	1
Slc22a25	Slc22a25	0.00450923	0.236925	0.133	0.081	1
Slc25a36	Slc25a36	0.0865955	0.23689	0.168	0.135	1
Ppargc1b	Ppargc1b	0.0556917	0.236446	0.101	0.07	1
Pfkfb3	Pfkfb3	0.00186513	0.236332	0.253	0.177	1
Cabcoco1	Cabcoco1	0.136851	0.235789	0.126	0.1	1
Gigyf2	Gigyf2	0.160319	0.235747	0.299	0.265	1
Cyfip1	Cyfip1	0.115688	0.235743	0.217	0.182	1
Rnf14	Rnf14	0.208721	0.235104	0.215	0.189	1
Ddx3	Ddx3	0.0197794	0.235074	0.173	0.124	1
Klhl29	Klhl29	0.0295881	0.234146	0.128	0.088	1
Bhmt2	Bhmt2	0.00626772	0.233593	0.189	0.13	1
Ammecr1l	Ammecr1l	0.134307	0.23353	0.137	0.108	1
Rnf41	Rnf41	0.0421908	0.232451	0.109	0.076	1
Pank2	Pank2	0.022013	0.232365	0.179	0.13	1
Trpc4ap	Trpc4ap	0.0290166	0.232035	0.246	0.193	1
Pfdn2	Pfdn2	0.00231271	0.231549	0.168	0.107	1
Dguok	Dguok	0.131527	0.231516	0.152	0.123	1
Rev3l	Rev3l	0.0903968	0.231282	0.261	0.221	1
Rab11fip2	Rab11fip2	0.00806347	0.231063	0.173	0.116	1
Mysm1	Mysm1	0.0376567	0.230998	0.206	0.159	1
Baz1a	Baz1a	0.112753	0.230936	0.131	0.101	1
Cdk19	Cdk19	0.0307437	0.230522	0.227	0.177	1
C1galt1	C1galt1	0.00259185	0.229804	0.141	0.085	1
Tssc4	Tssc4	0.00240243	0.229704	0.126	0.073	1
Cyb5a	Cyb5a	0.0119529	0.229484	0.185	0.13	1
Ythdf1	Ythdf1	0.0210939	0.229397	0.122	0.081	1
Tcf4	Tcf4	0.157831	0.229291	0.236	0.205	1
Kcmf1	Kcmf1	0.122937	0.229046	0.131	0.103	1
Mtmr1	Mtmr1	0.0573447	0.229028	0.139	0.104	1
Drg1	Drg1	0.00138758	0.228953	0.128	0.072	1
Tmem106a	Tmem106a	0.000650916	0.228606	0.122	0.063	1
Ehbp1	Ehbp1	0.0841606	0.228387	0.192	0.155	1
Cdc42	Cdc42	0.0186927	0.228146	0.322	0.256	1
Macroh2a1	Macroh2a1	0.0409678	0.228091	0.173	0.131	1
Appl1	Appl1	0.0807828	0.227729	0.143	0.109	1
Cd164	Cd164	0.0208636	0.227155	0.158	0.112	1
Nr1d2	Nr1d2	0.0626998	0.227018	0.168	0.13	1
Hoga1	Hoga1	0.115685	0.226947	0.305	0.27	1
Acat1	Acat1	0.00214048	0.226921	0.189	0.123	1
Fubp1	Fubp1	0.0258109	0.226915	0.261	0.204	1
Krit1	Krit1	0.00247856	0.226518	0.223	0.15	1
Sf1	Sf1	0.0100038	0.226223	0.16	0.108	1
Itga6	Itga6	0.0891038	0.225687	0.124	0.093	1
St6gal1	St6gal1	0.129857	0.22568	0.145	0.116	1
Trappc8	Trappc8	0.0191006	0.225446	0.196	0.143	1
Srsf6	Srsf6	0.149395	0.225283	0.177	0.148	1
Mxi1	Mxi1	0.0147897	0.225154	0.124	0.081	1
Man2a1	Man2a1	0.00998494	0.225146	0.173	0.119	1
Dkc1	Dkc1	0.00642582	0.225023	0.179	0.12	1
Esrrg	Esrrg	0.0812067	0.224948	0.28	0.238	1
Plcb4	Plcb4	0.102689	0.224847	0.341	0.3	1
Pola1	Pola1	0.00359626	0.224398	0.105	0.059	1
Pym1	Pym1	0.155334	0.224283	0.105	0.082	1
Smarcc1	Smarcc1	0.133571	0.224149	0.179	0.146	1
RGD1309748	RGD1309748	0.0958577	0.223977	0.269	0.225	1
Sarnp	Sarnp	0.011141	0.223943	0.236	0.174	1
Qrich1	Qrich1	0.0442897	0.223816	0.194	0.151	1
Pced1b	Pced1b	0.0153981	0.223583	0.128	0.085	1
Ppp6c	Ppp6c	0.0349858	0.223432	0.122	0.085	1
Hspa14	Hspa14	0.00334983	0.223423	0.101	0.055	1
Ireb2	Ireb2	0.00443507	0.223098	0.179	0.119	1
AABR07064719.2	AABR07064719.2	0.0398488	0.223056	0.187	0.142	1
Usp3	Usp3	0.212296	0.222542	0.236	0.211	1
Fchsd2	Fchsd2	0.163224	0.222328	0.495	0.484	1
Ddx5	Ddx5	0.00619163	0.222059	0.733	0.727	1
Cep112	Cep112	0.273492	0.221944	0.185	0.165	1
Impact	Impact	0.00171481	0.221865	0.147	0.088	1
Cpeb2	Cpeb2	0.0389597	0.221695	0.223	0.174	1
Tdg	Tdg	0.0755064	0.221187	0.112	0.081	1
Esco1	Esco1	0.108537	0.22061	0.196	0.162	1
Scand1	Scand1	0.160715	0.220526	0.124	0.1	1
Rack1	Rack1	0.753529	0.220428	0.109	0.108	1
Osbpl1a	Osbpl1a	0.0158717	0.220335	0.211	0.155	1
Sufu	Sufu	0.970613	0.220278	0.143	0.147	1
Ate1	Ate1	0.269806	0.219971	0.265	0.242	1
Cnot9	Cnot9	0.0139473	0.219938	0.112	0.07	1
Papss1	Papss1	0.0307661	0.219706	0.118	0.081	1
Strn3	Strn3	0.0681946	0.219483	0.495	0.463	1
Rps15	Rps15	0.0978594	0.219426	0.143	0.113	1
Atrnl1	Atrnl1	0.0195316	0.219389	0.171	0.121	1
Srsf10	Srsf10	0.0357048	0.219171	0.337	0.277	1
Fancc	Fancc	0.159869	0.21862	0.32	0.291	1
Tpk1	Tpk1	0.0128963	0.218375	0.244	0.182	1
Txn2	Txn2	0.00628857	0.218023	0.103	0.059	1
Sbds	Sbds	0.0370854	0.217091	0.204	0.155	1
Bcl2l1	Bcl2l1	0.809469	0.216483	0.229	0.229	1
Armc8	Armc8	0.0697475	0.216404	0.171	0.132	1
Scai	Scai	0.0477179	0.216272	0.135	0.099	1
Apmap	Apmap	0.0222023	0.216175	0.105	0.067	1
Lpcat3	Lpcat3	0.0353024	0.215943	0.128	0.09	1
Lypla1	Lypla1	0.028704	0.215889	0.175	0.13	1
Wdfy1	Wdfy1	0.0116135	0.215816	0.198	0.14	1
Ascc1	Ascc1	0.185151	0.21579	0.116	0.093	1
Rnf111	Rnf111	0.146508	0.21559	0.276	0.244	1
Rps9	Rps9	0.467278	0.214478	0.149	0.14	1
Nfrkb	Nfrkb	0.00139621	0.214213	0.112	0.059	1
Klhl12	Klhl12	0.00954785	0.213687	0.107	0.065	1
Cald1	Cald1	0.717431	0.213128	0.149	0.146	1
Lima1	Lima1	0.0538395	0.212969	0.316	0.266	1
Mms19	Mms19	0.110967	0.212551	0.152	0.12	1
Faf1	Faf1	0.287424	0.212362	0.339	0.316	1
Phlda1	Phlda1	0.0691373	0.211991	0.293	0.251	1
Ncoa6	Ncoa6	0.0880427	0.211959	0.107	0.08	1
Zfp280d	Zfp280d	0.0106836	0.211931	0.244	0.182	1
Ccdc62	Ccdc62	0.0854498	0.211688	0.135	0.103	1
Xpnpep1	Xpnpep1	0.0747763	0.211493	0.183	0.146	1
Sclt1	Sclt1	0.0398849	0.211456	0.2	0.152	1
Ubc	Ubc	0.377104	0.21142	0.257	0.312	1
Pcgf3	Pcgf3	0.0188613	0.211395	0.107	0.069	1
Prkacb	Prkacb	0.130711	0.211323	0.147	0.117	1
Sumo1	Sumo1	0.138203	0.21114	0.175	0.146	1
Scyl2	Scyl2	0.0719473	0.210891	0.107	0.077	1
Arhgap35	Arhgap35	0.0551916	0.210775	0.282	0.232	1
Commd10	Commd10	0.0240835	0.210636	0.133	0.09	1
Phf20	Phf20	0.0449463	0.210464	0.152	0.112	1
Eif5	Eif5	0.0603217	0.210379	0.179	0.142	1
Vti1a	Vti1a	0.0841181	0.21009	0.177	0.14	1
Fam193b	Fam193b	0.264073	0.209799	0.135	0.116	1
Ptk2	Ptk2	0.168737	0.209733	0.246	0.212	1
Arsb	Arsb	0.0102938	0.209336	0.126	0.081	1
Nap1l4	Nap1l4	0.0212282	0.209329	0.103	0.066	1
Cadps2	Cadps2	0.00253728	0.209068	0.105	0.057	1
Clpx	Clpx	0.0185918	0.208957	0.196	0.144	1
Sav1	Sav1	0.00332382	0.208825	0.107	0.059	1
Aldh9a1	Aldh9a1	0.0146235	0.208713	0.133	0.088	1
Dnajc18	Dnajc18	0.0796675	0.208333	0.116	0.085	1
Kdm3b	Kdm3b	0.0896913	0.208228	0.181	0.146	1
Zfp638	Zfp638	0.0557119	0.207805	0.259	0.213	1
Clta	Clta	0.126033	0.207586	0.131	0.104	1
Fbxo3	Fbxo3	0.0811515	0.207392	0.152	0.117	1
Csnk2a2	Csnk2a2	0.0107114	0.207261	0.152	0.101	1
Hnrnpl	Hnrnpl	0.630843	0.207256	0.189	0.184	1
Psme3ip1	Psme3ip1	0.119926	0.2071	0.101	0.076	1
Afdn	Afdn	0.0158651	0.207016	0.16	0.112	1
Cyp20a1	Cyp20a1	0.0538745	0.207008	0.101	0.07	1
Arfgef1	Arfgef1	0.118668	0.206856	0.375	0.34	1
Prpf8	Prpf8	0.044092	0.206173	0.12	0.085	1
Csde1	Csde1	0.0531246	0.206031	0.223	0.181	1
Ndufb11	Ndufb11	0.10898	0.205818	0.12	0.093	1
Vps39	Vps39	0.08255	0.205733	0.103	0.074	1
Mettl15	Mettl15	0.350051	0.205702	0.135	0.117	1
Nit1	Nit1	0.00651146	0.205494	0.217	0.152	1
Rab6a	Rab6a	0.021129	0.204639	0.198	0.148	1
Atp1b3	Atp1b3	0.310042	0.204069	0.158	0.138	1
Nbr1	Nbr1	0.214929	0.203706	0.156	0.132	1
Ipo11	Ipo11	0.074377	0.203458	0.192	0.155	1
S100a6	S100a6	0.0521285	0.203442	0.198	0.151	1
Pank1	Pank1	0.00936503	0.203203	0.147	0.096	1
Npm1	Npm1	0.0200742	0.203162	0.114	0.074	1
Jarid2	Jarid2	0.371456	0.202851	0.349	0.337	1
LOC108348112	LOC108348112	0.00064957	0.202522	0.16	0.092	1
Fastkd1	Fastkd1	0.100373	0.202399	0.114	0.085	1
G3bp1	G3bp1	0.58511	0.202208	0.105	0.097	1
Dhdds	Dhdds	0.0455021	0.202182	0.179	0.135	1
Cwf19l2	Cwf19l2	0.0125175	0.20155	0.274	0.211	1
Asph	Asph	0.429056	0.20143	0.133	0.12	1
Ist1	Ist1	0.142989	0.201317	0.128	0.101	1
Slc16a12	Slc16a12	0.000647582	0.201251	0.131	0.069	1
Cep63	Cep63	0.0444216	0.201245	0.154	0.112	1
Sesn3	Sesn3	0.025318	0.201158	0.118	0.078	1
Cops2	Cops2	0.00413691	0.200991	0.135	0.082	1
Slc6a8	Slc6a8	0.011868	0.200529	0.101	0.061	1
Usp14	Usp14	0.0127527	0.200232	0.154	0.104	1
Samm50	Samm50	0.03998	0.200068	0.105	0.072	1
Acsm2	Acsm2	0.82191	-0.200103	0.227	0.216	1
Pi4kb	Pi4kb	0.117149	-0.20013	0.152	0.186	1
LOC100361087	LOC100361087	0.0545843	-0.200191	0.474	0.525	1
Pacs2	Pacs2	0.294848	-0.200198	0.171	0.186	1
Orai2	Orai2	0.0327573	-0.200571	0.08	0.117	1
Paxbp1	Paxbp1	0.117955	-0.200642	0.086	0.113	1
Immp1l	Immp1l	0.245128	-0.200978	0.278	0.301	1
Snph	Snph	0.0350204	-0.20145	0.067	0.103	1
Ctdspl	Ctdspl	0.00556989	-0.201887	0.488	0.561	1
Piezo1	Piezo1	0.227693	-0.202155	0.248	0.27	1
Mef2d	Mef2d	0.0708198	-0.202243	0.118	0.151	1
B3gat1	B3gat1	0.687154	-0.203342	0.099	0.103	1
Tbl1xr1	Tbl1xr1	0.199279	-0.20375	0.261	0.289	1
Rps6kc1	Rps6kc1	0.224136	-0.20465	0.171	0.19	1
Banp	Banp	0.0203764	-0.204729	0.145	0.194	1
Lig4	Lig4	0.0762505	-0.204757	0.103	0.136	1
Celf2	Celf2	0.101287	-0.204887	0.465	0.497	1
Rerg	Rerg	0.018073	-0.204994	0.084	0.128	1
Tcf12	Tcf12	0.0801445	-0.20524	0.501	0.518	1
Rab5c	Rab5c	0.108878	-0.205327	0.107	0.138	1
Rps11	Rps11	0.663775	-0.205537	0.133	0.142	1
Zfand3	Zfand3	0.127799	-0.205969	0.568	0.596	1
Tjp1	Tjp1	0.015993	-0.205975	0.535	0.59	1
Rpl21.3	Rpl21.3	0.398967	-0.20622	0.128	0.144	1
Sesn2	Sesn2	0.325697	-0.206342	0.101	0.116	1
Reep3	Reep3	0.0393448	-0.206741	0.213	0.262	1
P3h2	P3h2	0.00116324	-0.207066	0.482	0.601	1
Dnajc3	Dnajc3	0.046888	-0.207221	0.086	0.123	1
Nubpl	Nubpl	0.0731991	-0.207315	0.147	0.184	1
Arhgef5	Arhgef5	0.102157	-0.207343	0.08	0.108	1
Bmpr1b	Bmpr1b	0.0964907	-0.207429	0.105	0.135	1
Tnnc1	Tnnc1	0.672215	-0.207662	0.135	0.12	1
P4ha1	P4ha1	0.0229139	-0.207753	0.112	0.158	1
Arf4	Arf4	0.0941091	-0.207917	0.177	0.217	1
Sorbs3	Sorbs3	0.0199701	-0.208452	0.164	0.212	1
Ldlrad4	Ldlrad4	0.150438	-0.208667	0.343	0.368	1
Col4a5	Col4a5	0.18088	-0.209036	0.499	0.506	1
Rps5	Rps5	0.884543	-0.209063	0.128	0.13	1
Tbc1d2	Tbc1d2	0.0453637	-0.209812	0.145	0.184	1
Oxsr1	Oxsr1	0.0155263	-0.21085	0.267	0.329	1
Ptar1	Ptar1	0.132761	-0.210867	0.217	0.247	1
Mlxip	Mlxip	0.00905059	-0.211151	0.095	0.147	1
Galnt7	Galnt7	0.370349	-0.211228	0.124	0.138	1
Mtch1	Mtch1	0.172697	-0.211232	0.112	0.138	1
Senp6	Senp6	0.00800057	-0.211393	0.455	0.536	1
Polr2m	Polr2m	0.252811	-0.211502	0.093	0.112	1
Rnf39	Rnf39	0.191815	-0.211797	0.158	0.181	1
Slc20a2	Slc20a2	0.0996027	-0.211827	0.147	0.179	1
Suclg2	Suclg2	0.00357242	-0.212307	0.318	0.404	1
Stx8	Stx8	0.00791173	-0.212354	0.284	0.352	1
Rcsd1	Rcsd1	0.0955774	-0.212538	0.259	0.293	1
Ctnnbip1	Ctnnbip1	0.084392	-0.212954	0.107	0.139	1
Taok3	Taok3	0.0109715	-0.213547	0.076	0.12	1
Cct8	Cct8	0.17461	-0.214217	0.086	0.111	1
Arid1a	Arid1a	0.0162018	-0.214476	0.282	0.351	1
Il17rd	Il17rd	0.111823	-0.214517	0.246	0.289	1
Zfp598	Zfp598	0.0644693	-0.215612	0.107	0.142	1
LOC102549817	LOC102549817	0.0510779	-0.216165	0.141	0.179	1
Vps41	Vps41	0.0674529	-0.216509	0.156	0.196	1
Opa1	Opa1	0.135492	-0.217084	0.139	0.167	1
Mxd4	Mxd4	0.709983	-0.217128	0.122	0.127	1
Ufl1	Ufl1	0.0830674	-0.217144	0.082	0.112	1
Afap1	Afap1	0.0685481	-0.217488	0.091	0.123	1
Ctbp1	Ctbp1	0.17437	-0.217639	0.078	0.1	1
H3f3b	H3f3b	0.3485	-0.218199	0.122	0.14	1
Fbxl20	Fbxl20	0.0958153	-0.218601	0.251	0.285	1
Disp1	Disp1	0.0189652	-0.218625	0.52	0.582	1
Zfp704	Zfp704	0.00743541	-0.218804	0.133	0.193	1
LOC501233	LOC501233	0.159958	-0.219139	0.206	0.165	1
Zdhhc18	Zdhhc18	0.0741617	-0.219571	0.086	0.117	1
Rbpms	Rbpms	0.000462757	-0.219798	0.398	0.495	1
AABR07066522.1	AABR07066522.1	0.0789374	-0.220256	0.114	0.148	1
Fkbp5	Fkbp5	0.00135331	-0.220352	0.08	0.14	1
Notch2	Notch2	0.0284805	-0.220565	0.177	0.227	1
Ralgapa1	Ralgapa1	0.0191256	-0.220656	0.267	0.327	1
LOC100360449	LOC100360449	0.621413	-0.220765	0.187	0.17	1
Ttc23	Ttc23	0.0249468	-0.220972	0.105	0.148	1
Phactr4	Phactr4	0.00970306	-0.221059	0.476	0.549	1
Kcnq1	Kcnq1	0.0544726	-0.222116	0.149	0.19	1
Acadm	Acadm	0.412064	-0.222613	0.154	0.169	1
Galnt10	Galnt10	0.445132	-0.223098	0.171	0.178	1
Rbms1	Rbms1	0.128082	-0.223421	0.518	0.537	1
Txndc11	Txndc11	0.00176173	-0.223567	0.156	0.231	1
Tex2	Tex2	0.0770769	-0.22392	0.307	0.344	1
Eif4b	Eif4b	0.276947	-0.223984	0.149	0.17	1
Map2k5	Map2k5	0.00824145	-0.224395	0.232	0.3	1
Apoo	Apoo	0.0357011	-0.224642	0.074	0.109	1
Ccdc6	Ccdc6	0.0193669	-0.225442	0.187	0.244	1
Ergic1	Ergic1	0.0492075	-0.225785	0.219	0.265	1
Eif3m	Eif3m	0.0850475	-0.225937	0.181	0.216	1
Nceh1	Nceh1	0.07072	-0.226519	0.078	0.108	1
Ttll5	Ttll5	0.0854041	-0.226929	0.112	0.142	1
Rps27a.1	Rps27a.1	0.232771	-0.227196	0.124	0.148	1
Tmem184b	Tmem184b	0.0613654	-0.227276	0.137	0.174	1
Pik3ca	Pik3ca	0.0159123	-0.227331	0.084	0.128	1
Eif4g3	Eif4g3	0.0363356	-0.227411	0.202	0.254	1
Il18	Il18	0.00864682	-0.227869	0.415	0.478	1
Tango2	Tango2	0.12083	-0.227879	0.141	0.171	1
Clstn1	Clstn1	0.0171032	-0.227924	0.091	0.135	1
LOC361646	LOC361646	0.0904049	-0.227969	0.095	0.124	1
Eml1	Eml1	0.0294282	-0.228653	0.217	0.266	1
Cdkn1a	Cdkn1a	0.016822	-0.228928	0.137	0.19	1
Parm1	Parm1	0.14834	-0.228997	0.181	0.211	1
Nectin2	Nectin2	0.00548452	-0.229143	0.213	0.286	1
Cnot3	Cnot3	0.0682619	-0.229229	0.109	0.142	1
Dynll1	Dynll1	0.553056	-0.229604	0.145	0.152	1
Rpl41	Rpl41	0.265537	-0.231054	0.343	0.385	1
Top1mt	Top1mt	0.00683156	-0.231289	0.333	0.421	1
LOC294154	LOC294154	0.0199889	-0.231429	0.234	0.29	1
Pcyt1a	Pcyt1a	0.0299467	-0.231553	0.091	0.131	1
Mtmr12	Mtmr12	0.0209452	-0.231677	0.168	0.217	1
Snd1	Snd1	0.0940586	-0.231914	0.385	0.417	1
Uggt1	Uggt1	0.117453	-0.2323	0.16	0.189	1
Mllt3	Mllt3	0.0105993	-0.232344	0.133	0.186	1
Klc1	Klc1	0.0714532	-0.232699	0.24	0.277	1
Grk5	Grk5	0.0936984	-0.232776	0.543	0.561	1
Adgrg6	Adgrg6	0.00305314	-0.233245	0.116	0.178	1
Plet1	Plet1	0.484355	-0.234235	0.143	0.152	1
Lyrm4	Lyrm4	0.0695345	-0.234577	0.187	0.224	1
Rpl34	Rpl34	0.857399	-0.234785	0.145	0.139	1
Gpatch2	Gpatch2	0.0745937	-0.234867	0.116	0.148	1
Actn4	Actn4	0.00224005	-0.235698	0.64	0.706	1
Hlcs	Hlcs	0.0119816	-0.23584	0.215	0.278	1
Larp4b	Larp4b	0.00846671	-0.236729	0.128	0.186	1
Nfe2l1	Nfe2l1	0.0560075	-0.236799	0.114	0.152	1
Gpr137b	Gpr137b	0.0575329	-0.236865	0.154	0.196	1
Tbl1x	Tbl1x	0.140379	-0.236913	0.301	0.327	1
Mocs1	Mocs1	0.0139704	-0.237991	0.261	0.317	1
Lrch1	Lrch1	0.181234	-0.238007	0.255	0.282	1
Nacc2	Nacc2	0.06164	-0.238202	0.175	0.212	1
Ptpn3	Ptpn3	0.00412636	-0.238331	0.166	0.235	1
Ptch1	Ptch1	0.0553477	-0.238402	0.419	0.466	1
Srsf5	Srsf5	0.0103204	-0.238717	0.307	0.381	1
AABR07002945.1	AABR07002945.1	0.0924845	-0.239372	0.078	0.104	1
Cct5	Cct5	0.0699918	-0.239522	0.112	0.148	1
Gna12	Gna12	0.077674	-0.239645	0.072	0.1	1
Tiam1	Tiam1	0.140392	-0.240042	0.088	0.112	1
Ccdc149	Ccdc149	0.117785	-0.240774	0.103	0.131	1
Zfp521	Zfp521	0.128201	-0.241545	0.501	0.524	1
Cd63	Cd63	0.564796	-0.241568	0.267	0.279	1
Map2	Map2	0.07042	-0.241871	0.282	0.32	1
Cdyl	Cdyl	0.0324877	-0.241899	0.158	0.201	1
LOC108348175	LOC108348175	0.175201	-0.241981	0.187	0.209	1
G3bp2	G3bp2	0.089933	-0.242367	0.08	0.108	1
Ap2a2	Ap2a2	0.140442	-0.242757	0.082	0.107	1
Dnajb6	Dnajb6	0.106709	-0.242812	0.166	0.204	1
Eif5a	Eif5a	0.134586	-0.242944	0.076	0.103	1
Il6r	Il6r	0.0315782	-0.243448	0.133	0.177	1
Peli2	Peli2	0.0207845	-0.243484	0.305	0.368	1
Laptm4a	Laptm4a	0.179674	-0.243545	0.286	0.321	1
Cd74	Cd74	0.90417	-0.24442	0.139	0.138	1
Alg14	Alg14	0.0257377	-0.244557	0.08	0.119	1
Exoc4	Exoc4	0.113768	-0.244673	0.558	0.565	1
Dennd1a	Dennd1a	0.0104665	-0.245337	0.366	0.429	1
Dab2ip	Dab2ip	0.0387856	-0.245533	0.124	0.165	1
Trip11	Trip11	0.215409	-0.245829	0.187	0.211	1
Serpinb6a	Serpinb6a	0.0539627	-0.246036	0.078	0.111	1
Nedd4l	Nedd4l	0.00801543	-0.24639	0.539	0.592	1
Pde1c	Pde1c	0.0344296	-0.246922	0.074	0.112	1
Pitpnm2	Pitpnm2	0.0327927	-0.247325	0.152	0.196	1
Arhgef11	Arhgef11	0.0280182	-0.247354	0.221	0.271	1
Zfp106	Zfp106	0.127866	-0.247397	0.133	0.159	1
Ero1b	Ero1b	0.00532945	-0.247744	0.095	0.15	1
Stt3b	Stt3b	0.00106825	-0.248008	0.124	0.201	1
Arhgap12	Arhgap12	0.0486648	-0.248302	0.213	0.258	1
Vezf1	Vezf1	0.0379616	-0.248878	0.101	0.14	1
Spred2	Spred2	0.0999852	-0.2498	0.272	0.305	1
Zdhhc15	Zdhhc15	0.118957	-0.249813	0.124	0.152	1
Ap3d1	Ap3d1	0.0850679	-0.250078	0.12	0.152	1
Sh3bgrl2	Sh3bgrl2	0.0674545	-0.250119	0.164	0.201	1
Aldh7a1	Aldh7a1	0.857375	-0.251632	0.149	0.142	1
Rap1gds1	Rap1gds1	0.12514	-0.252505	0.185	0.217	1
Scfd2	Scfd2	0.123294	-0.252733	0.238	0.265	1
Grn	Grn	0.065845	-0.252751	0.069	0.101	1
Sord	Sord	0.810076	-0.25311	0.126	0.117	1
Dyrk1a	Dyrk1a	0.0334615	-0.253517	0.196	0.243	1
Oga	Oga	0.0891931	-0.253698	0.164	0.197	1
Rassf9	Rassf9	0.0170782	-0.253819	0.149	0.2	1
Atp6v1e1	Atp6v1e1	0.446109	-0.254596	0.189	0.2	1
Mrpl52	Mrpl52	0.0539516	-0.255129	0.088	0.123	1
Trim8	Trim8	0.0472063	-0.255797	0.2	0.243	1
Mt-nd2	Mt-nd2	0.0315135	-0.256014	0.358	0.267	1
Atg7	Atg7	0.0414993	-0.256337	0.206	0.25	1
Agpat4	Agpat4	0.0754073	-0.256559	0.208	0.246	1
Sema5b	Sema5b	0.516503	-0.256944	0.185	0.193	1
Hip1	Hip1	0.0171051	-0.257746	0.339	0.399	1
Rida	Rida	0.0200498	-0.257817	0.349	0.251	1
Kdelr1	Kdelr1	0.0364351	-0.258635	0.072	0.108	1
Kcnip1	Kcnip1	0.0901434	-0.259336	0.434	0.48	1
Cux1	Cux1	0.00317064	-0.260058	0.583	0.656	1
Rere	Rere	0.0072251	-0.260198	0.602	0.636	1
Abcd3	Abcd3	0.0515936	-0.260884	0.183	0.231	1
Clcnkb	Clcnkb	0.000417067	-0.261513	0.069	0.139	1
Gpr143	Gpr143	0.00674353	-0.262183	0.061	0.105	1
Bcl9l	Bcl9l	0.0508725	-0.263083	0.072	0.103	1
Slc13a1	Slc13a1	0.0646613	-0.264753	0.225	0.278	1
AABR07016845.1	AABR07016845.1	0.122466	-0.264773	0.137	0.166	1
Slc39a11	Slc39a11	0.103298	-0.265241	0.208	0.239	1
LOC100361854	LOC100361854	0.238751	-0.265394	0.137	0.163	1
Snx8	Snx8	0.10021	-0.265688	0.12	0.148	1
Arl15	Arl15	0.000347062	-0.266221	0.507	0.598	1
Usf2	Usf2	0.0273015	-0.266393	0.095	0.134	1
Mbnl2	Mbnl2	0.00548542	-0.267681	0.611	0.632	1
Sema5a	Sema5a	0.00563575	-0.267747	0.558	0.644	1
Slf2	Slf2	0.0520629	-0.26804	0.255	0.296	1
Hpd	Hpd	0.784285	-0.26846	0.156	0.157	1
Aplp2	Aplp2	0.0655209	-0.268586	0.128	0.167	1
Tom1l2	Tom1l2	0.0316905	-0.271073	0.299	0.35	1
Pja1	Pja1	0.0185049	-0.271535	0.095	0.139	1
Ndufa13	Ndufa13	0.26528	-0.271962	0.149	0.174	1
Usp33	Usp33	0.0300054	-0.272012	0.223	0.27	1
Lpin2	Lpin2	0.0778745	-0.272479	0.171	0.209	1
Ap2a1	Ap2a1	0.00831468	-0.275314	0.126	0.182	1
Zfp532	Zfp532	0.0698775	-0.275501	0.116	0.147	1
Atp6v0a4	Atp6v0a4	0.226965	-0.277263	0.187	0.213	1
Cryzl1	Cryzl1	0.149722	-0.27793	0.093	0.116	1
Col18a1	Col18a1	0.000414034	-0.278181	0.236	0.328	1
Srgap2	Srgap2	0.00743573	-0.278392	0.373	0.435	1
Tspan5	Tspan5	0.131086	-0.27972	0.326	0.356	1
Tcf7l1	Tcf7l1	0.0157249	-0.279729	0.276	0.336	1
Ptcd3	Ptcd3	0.315344	-0.280057	0.145	0.162	1
Zfp608	Zfp608	0.0429944	-0.281005	0.354	0.391	1
RGD1310951	RGD1310951	0.00449167	-0.281011	0.411	0.47	1
Vsig10	Vsig10	0.00139513	-0.28173	0.116	0.185	1
Msi2	Msi2	0.0167715	-0.282066	0.474	0.517	1
Sptan1	Sptan1	0.00231323	-0.282473	0.461	0.538	1
Bmp7	Bmp7	0.0266336	-0.283328	0.114	0.157	1
Arhgap18	Arhgap18	0.00455693	-0.283662	0.398	0.471	1
Fto	Fto	0.0123481	-0.283844	0.366	0.426	1
Pebp1	Pebp1	0.00116713	-0.283994	0.118	0.198	1
Gpc3	Gpc3	0.0231166	-0.28418	0.069	0.107	1
Cox7c	Cox7c	0.599297	-0.284665	0.278	0.251	1
Gmds	Gmds	0.00383273	-0.286143	0.583	0.626	1
Zfp516	Zfp516	0.00729251	-0.286974	0.067	0.112	1
Rps23	Rps23	0.626426	-0.287065	0.135	0.142	1
Klf7	Klf7	0.00199654	-0.287351	0.069	0.123	1
Rps17	Rps17	0.0487284	-0.287926	0.097	0.136	1
Syn3	Syn3	0.150944	-0.288356	0.196	0.223	1
Gfod1	Gfod1	0.00337413	-0.288518	0.126	0.189	1
Atrn	Atrn	0.0313922	-0.288583	0.215	0.259	1
Ahdc1	Ahdc1	0.0160766	-0.28898	0.265	0.32	1
AABR07054370.1	AABR07054370.1	0.00757889	-0.289158	0.099	0.151	1
Iqgap1	Iqgap1	0.00315301	-0.289232	0.44	0.506	1
Fuca1	Fuca1	0.339402	-0.289428	0.095	0.109	1
Asap1	Asap1	0.00372436	-0.290592	0.158	0.224	1
Rbms3	Rbms3	0.00581598	-0.291088	0.728	0.69	1
Yap1	Yap1	0.0130031	-0.292902	0.238	0.291	1
Ksr1	Ksr1	0.12424	-0.293338	0.364	0.374	1
Glipr2	Glipr2	0.00368534	-0.293732	0.065	0.113	1
St8sia1	St8sia1	0.0689695	-0.294055	0.141	0.177	1
Rnf181	Rnf181	0.00341399	-0.294111	0.345	0.416	1
Speg	Speg	0.0178646	-0.294211	0.206	0.262	1
Fam222b	Fam222b	0.0201284	-0.294458	0.16	0.211	1
Samd4a	Samd4a	0.0153669	-0.294501	0.438	0.491	1
Cubn	Cubn	0.130641	-0.294789	0.171	0.202	1
Pkn1	Pkn1	0.00168665	-0.294824	0.114	0.181	1
Ripor1	Ripor1	0.00296225	-0.295011	0.488	0.556	1
Ccn2	Ccn2	0.669749	-0.295721	0.448	0.443	1
Csrp2	Csrp2	0.0414606	-0.295823	0.248	0.294	1
Ikbkb	Ikbkb	0.00782571	-0.296256	0.175	0.233	1
Scrn1	Scrn1	0.0343302	-0.296728	0.156	0.197	1
Tbc1d22a	Tbc1d22a	0.0179411	-0.297264	0.145	0.193	1
Nedd9	Nedd9	0.00775323	-0.297646	0.394	0.451	1
Cox7a2l2	Cox7a2l2	0.507593	-0.298624	0.152	0.163	1
Dlgap4	Dlgap4	0.0033837	-0.299146	0.12	0.181	1
Tpcn1	Tpcn1	0.00158484	-0.30208	0.124	0.19	1
Arvcf	Arvcf	0.106946	-0.302885	0.225	0.255	1
Vasn	Vasn	0.137616	-0.303249	0.103	0.128	1
Mvp	Mvp	0.0414772	-0.303263	0.101	0.139	1
Ski	Ski	0.00915807	-0.303834	0.133	0.186	1
Galk2	Galk2	0.00621992	-0.304835	0.145	0.205	1
Actn1	Actn1	0.127059	-0.305023	0.352	0.389	1
Hmgcll1	Hmgcll1	0.0230601	-0.305181	0.122	0.166	1
Cables1	Cables1	0.00676305	-0.305274	0.183	0.246	1
Tafa2	Tafa2	0.0178533	-0.306133	0.101	0.147	1
App	App	0.0030554	-0.307909	0.661	0.721	1
Dctd	Dctd	0.0747061	-0.308397	0.133	0.163	1
Ccny	Ccny	0.0529133	-0.308791	0.177	0.213	1
Nuak1	Nuak1	0.0799031	-0.309115	0.286	0.331	1
Apba1	Apba1	0.0873405	-0.310885	0.307	0.339	1
Zfp462	Zfp462	0.044623	-0.310948	0.211	0.251	1
Zfhx3	Zfhx3	0.000301337	-0.311228	0.154	0.24	1
Gas6	Gas6	0.035865	-0.311786	0.187	0.235	1
Rpl13	Rpl13	0.0826526	-0.311795	0.145	0.186	1
Xbp1	Xbp1	8.8516e-05	-0.311982	0.042	0.105	1
RT1-A1	RT1-A1	0.0710673	-0.312283	0.192	0.242	1
Creb3l1	Creb3l1	0.00122807	-0.312826	0.055	0.108	1
Comt	Comt	0.337544	-0.31303	0.135	0.15	1
Rptor	Rptor	0.000860859	-0.313095	0.223	0.304	1
LOC100909840	LOC100909840	0.00686655	-0.313113	0.084	0.132	1
Prkcb	Prkcb	0.0281396	-0.313838	0.204	0.248	1
Ppfibp2	Ppfibp2	0.00873958	-0.315122	0.225	0.285	1
Tmem30a	Tmem30a	0.0409859	-0.315963	0.118	0.157	1
Chd9	Chd9	0.0176056	-0.316074	0.261	0.306	1
Uaca	Uaca	0.000547529	-0.316319	0.4	0.486	1
Map1b	Map1b	0.0321463	-0.317002	0.196	0.239	1
Abca2	Abca2	0.0650546	-0.318993	0.154	0.192	1
Ranbp9	Ranbp9	0.00306552	-0.319075	0.215	0.283	1
Atp6v0c	Atp6v0c	0.0112831	-0.319144	0.158	0.228	1
Slc9a3r2	Slc9a3r2	0.00747238	-0.319572	0.187	0.248	1
Iqce	Iqce	0.0137603	-0.31962	0.185	0.236	1
Itm2b	Itm2b	0.302021	-0.319864	0.476	0.502	1
Ass1	Ass1	0.621179	-0.321489	0.156	0.161	1
Pde8a	Pde8a	0.00884834	-0.321751	0.232	0.291	1
Prpf4b	Prpf4b	0.00406881	-0.322002	0.488	0.549	1
Pex5l	Pex5l	0.294111	-0.322049	0.236	0.254	1
Sil1	Sil1	0.00135377	-0.324001	0.366	0.444	1
Eno1	Eno1	0.00131268	-0.325289	0.084	0.151	1
Kank1	Kank1	0.00694081	-0.325382	0.478	0.528	1
Tanc1	Tanc1	0.00122914	-0.325458	0.291	0.382	1
Nmnat3	Nmnat3	0.0107452	-0.328535	0.154	0.208	1
Cox6c	Cox6c	0.383955	-0.329294	0.221	0.238	1
Creb3l2	Creb3l2	0.0222691	-0.329592	0.352	0.397	1
Ncor2	Ncor2	0.00355411	-0.331821	0.253	0.324	1
Plce1	Plce1	0.00142376	-0.331897	0.648	0.669	1
Mfge8	Mfge8	0.104724	-0.331944	0.074	0.1	1
Clpb	Clpb	0.00057259	-0.333148	0.101	0.171	1
Akr1a1	Akr1a1	0.911204	-0.333241	0.229	0.216	1
Osbpl9	Osbpl9	6.17612e-05	-0.333849	0.575	0.663	1
Smad6	Smad6	0.0100759	-0.334599	0.215	0.275	1
Npnt	Npnt	0.000223787	-0.335581	0.535	0.628	1
Slc9a9	Slc9a9	0.000649543	-0.336458	0.265	0.35	1
Usp46	Usp46	0.0087996	-0.336711	0.124	0.175	1
Myo9b	Myo9b	0.0116221	-0.337798	0.133	0.182	1
Tnfaip8	Tnfaip8	0.260807	-0.337824	0.112	0.13	1
Ptprd	Ptprd	3.03399e-05	-0.338061	0.585	0.68	0.770602
Olfm1	Olfm1	0.0240404	-0.338719	0.284	0.328	1
AABR07059258.1	AABR07059258.1	5.29648e-06	-0.33956	0.589	0.702	0.134525
Eea1	Eea1	0.00573615	-0.339906	0.448	0.493	1
Rps24	Rps24	0.589679	-0.341685	0.128	0.139	1
Ppara	Ppara	0.0342465	-0.343377	0.101	0.138	1
Prdx1	Prdx1	0.275422	-0.343637	0.168	0.186	1
Dnajc13	Dnajc13	0.102597	-0.343712	0.269	0.3	1
Tmod2	Tmod2	0.00461552	-0.344031	0.476	0.54	1
Arhgap23	Arhgap23	0.014574	-0.34458	0.387	0.43	1
Mical3	Mical3	0.00224524	-0.344943	0.263	0.336	1
Flvcr2	Flvcr2	0.0422196	-0.345413	0.078	0.111	1
Aif1l	Aif1l	0.000184435	-0.346281	0.196	0.291	1
Saraf	Saraf	0.0654589	-0.347036	0.078	0.108	1
Iqcg	Iqcg	0.097852	-0.348254	0.219	0.248	1
Pptc7	Pptc7	0.00238687	-0.351153	0.179	0.246	1
Lsr	Lsr	0.000116877	-0.351237	0.114	0.196	1
Itprid2	Itprid2	0.0153935	-0.351716	0.211	0.266	1
Eif5b	Eif5b	0.0649014	-0.351835	0.305	0.333	1
AABR07004221.2	AABR07004221.2	0.520527	-0.351943	0.114	0.12	1
Chst8	Chst8	0.0044207	-0.352231	0.251	0.314	1
AABR07043748.1	AABR07043748.1	0.00707139	-0.352509	0.158	0.215	1
Ddx19b	Ddx19b	0.46405	-0.353233	0.135	0.143	1
Cnksr3	Cnksr3	0.0108734	-0.35376	0.2	0.258	1
Hipk2	Hipk2	0.000815183	-0.35481	0.404	0.484	1
Cpq	Cpq	0.000386247	-0.354866	0.453	0.557	1
Efnb1	Efnb1	0.0656244	-0.355021	0.257	0.285	1
Pde1b	Pde1b	0.0336454	-0.355054	0.154	0.193	1
Atp5if1	Atp5if1	0.0176581	-0.355102	0.145	0.2	1
Ccdc50	Ccdc50	0.00502763	-0.355416	0.158	0.219	1
Map4k3	Map4k3	0.000305617	-0.355957	0.368	0.456	1
Mprip	Mprip	0.000308748	-0.356679	0.339	0.428	1
Pitpnm3	Pitpnm3	0.000135901	-0.356917	0.149	0.238	1
Rora	Rora	0.0166056	-0.35712	0.276	0.324	1
Nktr	Nktr	0.00332447	-0.357524	0.32	0.386	1
Synpo	Synpo	0.00573702	-0.357792	0.387	0.439	1
Clock	Clock	0.00274599	-0.358744	0.124	0.186	1
Fnbp1l	Fnbp1l	0.00259722	-0.359111	0.457	0.529	1
Adm	Adm	0.0821777	-0.361955	0.135	0.17	1
Lhfpl6	Lhfpl6	0.000733018	-0.363002	0.143	0.221	1
Akt2	Akt2	0.0177733	-0.364247	0.204	0.25	1
Cap2	Cap2	0.00839887	-0.36469	0.198	0.256	1
Mgrn1	Mgrn1	0.00152072	-0.36555	0.133	0.202	1
Cldn5	Cldn5	0.0634489	-0.367937	0.204	0.24	1
Fam174b	Fam174b	0.000318041	-0.368687	0.061	0.123	1
Atp2a2	Atp2a2	4.23438e-05	-0.369043	0.229	0.34	1
Hadh	Hadh	0.0459914	-0.369467	0.082	0.116	1
Tp53i11	Tp53i11	0.0101181	-0.370168	0.099	0.146	1
Pam	Pam	0.0222605	-0.370367	0.32	0.371	1
Cdk14	Cdk14	0.000190814	-0.370557	0.526	0.613	1
Dlc1	Dlc1	0.00186586	-0.371652	0.459	0.517	1
Spats2l	Spats2l	0.00732228	-0.372832	0.305	0.367	1
Adamts8	Adamts8	0.106173	-0.373426	0.179	0.208	1
Ttc28	Ttc28	2.10723e-05	-0.373782	0.221	0.336	0.535216
Glb1l2	Glb1l2	0.00396558	-0.374349	0.099	0.152	1
Rplp1	Rplp1	0.0645085	-0.374634	0.261	0.314	1
Atxn7l1	Atxn7l1	0.00077649	-0.375172	0.274	0.354	1
Mafb	Mafb	0.00606932	-0.377178	0.295	0.356	1
Rsu1	Rsu1	0.00979138	-0.378251	0.219	0.27	1
Slc3a2	Slc3a2	0.00241978	-0.378457	0.057	0.108	1
Zhx2	Zhx2	0.0014729	-0.378637	0.251	0.328	1
Arhgef10	Arhgef10	0.00672807	-0.379974	0.088	0.136	1
Nox4	Nox4	0.157681	-0.380721	0.118	0.143	1
St3gal4	St3gal4	0.000330964	-0.382064	0.114	0.188	1
Shroom2	Shroom2	0.00146426	-0.383622	0.324	0.395	1
Slit2	Slit2	0.000159417	-0.383661	0.156	0.244	1
Mertk	Mertk	1.40368e-05	-0.385396	0.619	0.707	0.356521
Tbc1d5	Tbc1d5	0.000116033	-0.386752	0.442	0.529	1
Pgk1	Pgk1	0.00510651	-0.387908	0.091	0.147	1
Npepo	Npepo	0.000263384	-0.388822	0.48	0.564	1
Cdr2l	Cdr2l	0.00573003	-0.390268	0.242	0.3	1
Rapgef1	Rapgef1	0.00234477	-0.390318	0.305	0.374	1
Ubr4	Ubr4	0.000109864	-0.391579	0.236	0.336	1
Samd12	Samd12	0.00242254	-0.391781	0.463	0.514	1
Atxn1	Atxn1	0.000293119	-0.391829	0.215	0.305	1
Large1	Large1	2.16987e-05	-0.391837	0.632	0.682	0.551125
Ldb3	Ldb3	0.0552251	-0.391863	0.069	0.1	1
Adap2	Adap2	0.00647084	-0.393248	0.168	0.225	1
Zmiz1	Zmiz1	1.47076e-05	-0.394594	0.267	0.381	0.37356
Ptprm	Ptprm	0.000203207	-0.395502	0.415	0.511	1
Gabarap	Gabarap	0.0167016	-0.396026	0.099	0.147	1
Ablim3	Ablim3	0.00422567	-0.397784	0.196	0.263	1
Gse1	Gse1	4.90278e-05	-0.398319	0.103	0.186	1
Bmp2k	Bmp2k	0.0120845	-0.399557	0.362	0.406	1
Slc13a3	Slc13a3	0.436634	-0.400184	0.118	0.128	1
Rpl31	Rpl31	0.0239624	-0.400493	0.101	0.148	1
AC141489.1	AC141489.1	0.0309065	-0.401181	0.065	0.101	1
Babam2	Babam2	0.000104068	-0.401312	0.362	0.453	1
Dcdc2	Dcdc2	0.001904	-0.402158	0.206	0.282	1
Clec16a	Clec16a	4.91463e-05	-0.402299	0.526	0.601	1
Slc39a9	Slc39a9	0.000814702	-0.402912	0.307	0.382	1
Myo1d	Myo1d	3.6986e-06	-0.40353	0.636	0.707	0.0939408
Nebl	Nebl	4.67446e-05	-0.405026	0.629	0.692	1
Ptprs	Ptprs	0.00144897	-0.406389	0.12	0.182	1
Exoc6b	Exoc6b	0.00026592	-0.406802	0.448	0.524	1
Miox	Miox	0.758133	-0.407298	0.278	0.247	1
AABR07060133.1	AABR07060133.1	4.59743e-05	-0.407882	0.499	0.574	1
Macf1	Macf1	5.66779e-05	-0.408012	0.733	0.729	1
Arhgef10l	Arhgef10l	0.0106468	-0.40932	0.183	0.233	1
Rbbp7	Rbbp7	0.00379933	-0.409895	0.109	0.169	1
Dgkg	Dgkg	0.00147749	-0.409907	0.202	0.275	1
Lamp2	Lamp2	0.0356679	-0.410621	0.219	0.267	1
LOC689713	LOC689713	0.00389312	-0.411487	0.276	0.343	1
LOC108351137	LOC108351137	0.000206578	-0.411564	0.076	0.151	1
Slc23a2	Slc23a2	1.26102e-05	-0.414552	0.084	0.17	0.320286
Lims2	Lims2	0.00257078	-0.414558	0.204	0.27	1
Ccpg1	Ccpg1	0.0105884	-0.414591	0.362	0.412	1
Mob2	Mob2	0.00831825	-0.415406	0.162	0.213	1
Prrg4	Prrg4	0.00133271	-0.416099	0.246	0.32	1
Slc5a12	Slc5a12	0.00542495	-0.416555	0.072	0.12	1
Pxylp1	Pxylp1	0.000867912	-0.417708	0.202	0.277	1
Adcy5	Adcy5	0.00140153	-0.418791	0.124	0.189	1
Rnf10	Rnf10	1.73099e-05	-0.419103	0.314	0.433	0.439655
AABR07065498.1	AABR07065498.1	0.000825016	-0.420394	0.112	0.177	1
Ctsh	Ctsh	0.028911	-0.421455	0.223	0.277	1
LOC685963	LOC685963	0.0808621	-0.422258	0.082	0.113	1
Magi2	Magi2	2.08562e-06	-0.423004	0.594	0.687	0.0529726
Lmntd1	Lmntd1	0.000790272	-0.425516	0.109	0.175	1
Rapgef3	Rapgef3	1.9742e-05	-0.426852	0.427	0.53	0.501427
Myt1l	Myt1l	0.00438343	-0.427535	0.204	0.265	1
Hivep3	Hivep3	1.55706e-05	-0.427836	0.048	0.12	0.395479
Bcar3	Bcar3	0.000224049	-0.428983	0.533	0.594	1
Ptpn1	Ptpn1	0.00168721	-0.429175	0.147	0.212	1
Myo1e	Myo1e	3.12439e-05	-0.431716	0.448	0.549	0.793563
Psd3	Psd3	3.62315e-05	-0.432447	0.493	0.583	0.920244
Cdkn1c	Cdkn1c	0.0509061	-0.432524	0.189	0.229	1
Flrt2	Flrt2	0.00185583	-0.432631	0.387	0.462	1
Fbp1	Fbp1	0.878013	-0.433192	0.185	0.178	1
Rcn1	Rcn1	0.00107207	-0.433352	0.057	0.109	1
Igf2r	Igf2r	0.0372194	-0.434198	0.175	0.219	1
Psap	Psap	0.113854	-0.434263	0.187	0.22	1
Ackr3	Ackr3	0.00263281	-0.435934	0.255	0.314	1
Lrp5	Lrp5	5.2545e-05	-0.43704	0.227	0.324	1
Slc48a1	Slc48a1	0.000601618	-0.438037	0.259	0.339	1
Dnase1	Dnase1	3.04288e-06	-0.438054	0.061	0.155	0.0772862
Calm2.1	Calm2.1	1.90822e-05	-0.439061	0.095	0.184	0.484669
Dock4	Dock4	0.000203601	-0.439157	0.381	0.46	1
Rab30	Rab30	5.74367e-05	-0.439383	0.124	0.213	1
Dpp6	Dpp6	2.81014e-05	-0.43987	0.314	0.429	0.713746
Ryr1	Ryr1	0.00661004	-0.440169	0.221	0.279	1
Pcolce	Pcolce	0.330109	-0.440575	0.152	0.165	1
Mad1l1	Mad1l1	0.00113752	-0.441384	0.093	0.154	1
Tmem178a	Tmem178a	0.00298403	-0.441965	0.358	0.42	1
Bsg	Bsg	0.0722757	-0.442287	0.179	0.219	1
Pde7b	Pde7b	0.00126762	-0.444027	0.659	0.684	1
Bbs9	Bbs9	0.000486566	-0.445555	0.265	0.348	1
Hs3st6	Hs3st6	0.000118136	-0.447316	0.196	0.283	1
Bcl2	Bcl2	0.000502464	-0.448404	0.24	0.313	1
Fam53b	Fam53b	3.31128e-05	-0.449661	0.248	0.347	0.841033
Timp3	Timp3	0.01254	-0.449919	0.263	0.317	1
Lman1	Lman1	0.00919716	-0.453104	0.061	0.103	1
Ptprv	Ptprv	1.12687e-06	-0.453504	0.398	0.524	0.0286215
Colgalt2	Colgalt2	0.000161128	-0.454442	0.356	0.439	1
Col27a1	Col27a1	0.00133917	-0.454653	0.122	0.186	1
Myrip	Myrip	0.00140885	-0.454749	0.217	0.285	1
Nod1	Nod1	0.000269852	-0.456854	0.109	0.184	1
NEWGENE-1310139	NEWGENE-1310139	0.0037904	-0.457659	0.189	0.247	1
Mtss1	Mtss1	6.93242e-06	-0.458106	0.617	0.688	0.176076
Hspa8	Hspa8	0.00180542	-0.460227	0.173	0.252	1
Deptor	Deptor	0.000129517	-0.461726	0.137	0.221	1
AC134224.1	AC134224.1	2.57779e-15	-0.46492	0.92	0.916	6.54733e-11
Kcnd3	Kcnd3	0.00581042	-0.465266	0.116	0.169	1
Iqgap2	Iqgap2	3.69471e-09	-0.466234	0.627	0.742	9.3842e-05
Pard3b	Pard3b	2.64479e-07	-0.466968	0.747	0.757	0.00671749
Slc22a23	Slc22a23	0.0502666	-0.469522	0.084	0.116	1
Stim1	Stim1	6.95195e-05	-0.469667	0.242	0.34	1
Pard3	Pard3	1.80531e-06	-0.46992	0.627	0.672	0.0458531
Plekha2	Plekha2	7.60861e-05	-0.471072	0.261	0.354	1
Filip1	Filip1	4.99334e-05	-0.471338	0.486	0.571	1
St3gal5	St3gal5	1.69809e-06	-0.472754	0.488	0.599	0.0431299
Ephx1	Ephx1	0.0186507	-0.473888	0.131	0.175	1
Mgmt	Mgmt	0.000235108	-0.476251	0.328	0.41	1
Iqsec1	Iqsec1	0.00105826	-0.477523	0.171	0.24	1
Ccdc80	Ccdc80	0.000184593	-0.477558	0.128	0.209	1
Ddr2	Ddr2	0.000512228	-0.477622	0.112	0.181	1
Asah1	Asah1	0.0109265	-0.477761	0.095	0.14	1
Optn	Optn	2.49567e-05	-0.47864	0.415	0.501	0.633876
Arhgef18	Arhgef18	2.56454e-06	-0.481493	0.438	0.54	0.0651367
Apoe	Apoe	0.00601911	-0.482526	0.084	0.138	1
Brinp2	Brinp2	6.05311e-05	-0.48403	0.065	0.136	1
Fyn	Fyn	2.74703e-07	-0.484492	0.6	0.671	0.00697718
AC134224.2	AC134224.2	9.0204e-10	-0.484651	0.737	0.762	2.29109e-05
Ssbp3	Ssbp3	2.41953e-05	-0.485614	0.415	0.507	0.614537
LOC687780	LOC687780	0.139035	-0.486634	0.154	0.184	1
Med12l	Med12l	4.60926e-06	-0.488227	0.518	0.599	0.117071
Cblb	Cblb	3.0325e-06	-0.489667	0.455	0.556	0.0770225
Sgip1	Sgip1	3.25286e-08	-0.491095	0.575	0.675	0.000826193
Sh3bp5	Sh3bp5	8.75733e-06	-0.493215	0.217	0.325	0.222427
Aldh1a1	Aldh1a1	0.000854536	-0.495091	0.055	0.111	1
Shroom3	Shroom3	8.261e-06	-0.495584	0.6	0.645	0.209821
Mrc2	Mrc2	2.61504e-05	-0.49714	0.137	0.229	0.664193
Dcbld2	Dcbld2	9.57835e-06	-0.498086	0.145	0.244	0.24328
Rps12	Rps12	0.0688615	-0.5015	0.124	0.159	1
Ptpro	Ptpro	1.5715e-12	-0.502813	0.613	0.796	3.99146e-08
Vdr	Vdr	0.0018795	-0.502825	0.261	0.327	1
Uvrag	Uvrag	7.53761e-06	-0.504066	0.419	0.511	0.191448
Nck2	Nck2	5.54617e-05	-0.50821	0.501	0.575	1
Arhgef17	Arhgef17	5.0019e-06	-0.50983	0.318	0.426	0.127043
Tram2	Tram2	3.05357e-05	-0.515154	0.112	0.197	0.775576
Pde4d	Pde4d	3.60787e-10	-0.516836	0.657	0.744	9.16363e-06
Jdp2	Jdp2	1.69232e-06	-0.517477	0.072	0.163	0.0429833
Rpl30	Rpl30	0.0327661	-0.51921	0.067	0.101	1
Hspa12a	Hspa12a	1.25491e-05	-0.52	0.238	0.343	0.318734
Uqcr10	Uqcr10	0.0292458	-0.522033	0.126	0.171	1
Gsta5	Gsta5	0.041963	-0.522536	0.109	0.147	1
Kcng2	Kcng2	0.00312618	-0.523236	0.141	0.197	1
Htra1	Htra1	0.000543258	-0.523628	0.154	0.228	1
Fam49a	Fam49a	1.79758e-06	-0.525301	0.16	0.274	0.0456567
Mcu	Mcu	1.37528e-05	-0.525795	0.328	0.429	0.349307
Cltrn	Cltrn	0.757712	-0.526251	0.244	0.233	1
Myof	Myof	1.53731e-09	-0.526259	0.712	0.744	3.90462e-05
Fat1	Fat1	5.15538e-07	-0.527352	0.436	0.529	0.0130942
Rps15a	Rps15a	0.0218516	-0.531473	0.093	0.135	1
Zfp622	Zfp622	1.67706e-05	-0.532559	0.291	0.394	0.425955
Rpl26	Rpl26	0.00190195	-0.533062	0.059	0.113	1
Car10	Car10	4.21699e-05	-0.535142	0.415	0.507	1
Lamp1	Lamp1	0.00768431	-0.536849	0.261	0.317	1
Rpl5	Rpl5	0.0159185	-0.537317	0.114	0.159	1
Itgb1	Itgb1	0.00922369	-0.539204	0.48	0.533	1
St6galnac3	St6galnac3	7.09334e-08	-0.539319	0.604	0.696	0.00180164
Lmx1b	Lmx1b	4.92014e-08	-0.539628	0.539	0.634	0.00124967
Zbtb7c	Zbtb7c	4.31967e-06	-0.53981	0.272	0.386	0.109715
Canx	Canx	0.000235876	-0.542755	0.303	0.413	1
Pcsk5	Pcsk5	2.92449e-07	-0.544855	0.429	0.545	0.00742791
Myo5c	Myo5c	4.25886e-07	-0.546523	0.547	0.636	0.0108171
Snx29	Snx29	0.000534849	-0.546578	0.242	0.327	1
Spata13	Spata13	6.12667e-07	-0.547543	0.474	0.563	0.0155611
Lrrfip1	Lrrfip1	4.70888e-06	-0.548929	0.415	0.513	0.119601
Asic2	Asic2	2.01327e-06	-0.548982	0.539	0.615	0.051135
Fndc3b	Fndc3b	5.06667e-07	-0.551617	0.472	0.565	0.0128688
Dag1	Dag1	0.018432	-0.554504	0.238	0.287	1
Rassf5	Rassf5	9.77344e-05	-0.555871	0.12	0.2	1
Rpl36	Rpl36	0.0130847	-0.557377	0.122	0.174	1
Nxn	Nxn	1.26751e-05	-0.560188	0.387	0.49	0.321935
Plat	Plat	0.176516	-0.563393	0.137	0.158	1
Kirrel1	Kirrel1	1.34299e-08	-0.563435	0.575	0.673	0.000341106
Mapt	Mapt	2.90581e-08	-0.564013	0.419	0.556	0.000738046
Arhgap28	Arhgap28	4.71496e-09	-0.565832	0.589	0.669	0.000119755
Sel1l	Sel1l	7.85324e-07	-0.569951	0.112	0.22	0.0199464
Akap2	Akap2	2.25953e-07	-0.571481	0.253	0.382	0.00573898
Itga3	Itga3	3.40051e-07	-0.572263	0.438	0.548	0.00863696
Daam2	Daam2	7.37049e-06	-0.577954	0.118	0.209	0.187203
Sult1c2a	Sult1c2a	0.222845	-0.580427	0.198	0.213	1
AABR07040864.1	AABR07040864.1	2.00863e-05	-0.580744	0.055	0.128	0.510172
Slc22a8	Slc22a8	0.218949	-0.581494	0.093	0.109	1
Pdia6	Pdia6	0.0012541	-0.587382	0.095	0.158	1
Rnf150	Rnf150	2.92631e-07	-0.588703	0.461	0.572	0.00743253
Prune2	Prune2	2.77933e-07	-0.597033	0.204	0.332	0.00705922
Sorbs2	Sorbs2	6.60884e-07	-0.597794	0.32	0.44	0.0167858
Plxna2	Plxna2	1.711e-07	-0.598134	0.52	0.617	0.00434576
Colec12	Colec12	5.02406e-05	-0.599127	0.109	0.196	1
Sh3pxd2a	Sh3pxd2a	1.26218e-07	-0.599147	0.215	0.348	0.0032058
Mt-atp6	Mt-atp6	0.0238801	-0.599739	0.379	0.26	1
Wt1	Wt1	6.39681e-09	-0.59999	0.505	0.636	0.000162473
Gabarapl1	Gabarapl1	1.37245e-06	-0.600721	0.074	0.175	0.0348589
Homer2	Homer2	1.47436e-06	-0.600921	0.242	0.355	0.0374472
St3gal3	St3gal3	8.1986e-08	-0.602929	0.36	0.486	0.00208236
Ldlrap1	Ldlrap1	8.85439e-07	-0.608801	0.246	0.355	0.0224893
LOC108348144	LOC108348144	0.00191317	-0.609224	0.086	0.146	1
Sirpa	Sirpa	1.01954e-06	-0.610766	0.301	0.416	0.0258953
Myom2	Myom2	4.32889e-05	-0.616132	0.133	0.213	1
Phldb1	Phldb1	1.27288e-06	-0.616717	0.183	0.291	0.0323298
Casz1	Casz1	7.79038e-07	-0.618255	0.299	0.412	0.0197868
Sdc4	Sdc4	2.07618e-06	-0.620703	0.345	0.466	0.052733
Wnk1	Wnk1	4.44467e-13	-0.624987	0.307	0.514	1.1289e-08
Tmcc3	Tmcc3	1.37009e-06	-0.627115	0.469	0.553	0.0347988
Ppm1h	Ppm1h	3.93436e-07	-0.627902	0.444	0.547	0.00999289
Mt-cyb	Mt-cyb	0.190962	-0.630911	0.364	0.281	1
Sparc	Sparc	0.0723106	-0.643685	0.341	0.364	1
Fgf13	Fgf13	7.94119e-05	-0.646501	0.12	0.198	1
Mgat5	Mgat5	1.64006e-13	-0.646567	0.602	0.719	4.1656e-09
Sh3kbp1	Sh3kbp1	3.89077e-07	-0.64794	0.295	0.413	0.00988216
Adcy1	Adcy1	9.09126e-12	-0.651532	0.48	0.636	2.30909e-07
Igfbp2	Igfbp2	0.0455728	-0.659404	0.109	0.143	1
Atp10d	Atp10d	4.31582e-11	-0.661096	0.286	0.457	1.09617e-06
Cd81	Cd81	0.00537495	-0.664565	0.274	0.332	1
Rps10	Rps10	0.00396941	-0.664598	0.063	0.111	1
Zfp423	Zfp423	2.48384e-07	-0.675416	0.335	0.456	0.00630869
Fry	Fry	4.35836e-09	-0.676495	0.491	0.591	0.000110698
Col4a3	Col4a3	5.15703e-16	-0.678752	0.651	0.781	1.30983e-11
Gpx1	Gpx1	0.000439172	-0.695997	0.166	0.251	1
Fam222a	Fam222a	1.57893e-07	-0.699369	0.171	0.293	0.00401032
Fryl	Fryl	2.55277e-10	-0.707741	0.493	0.591	6.48379e-06
Tdrd5	Tdrd5	3.25283e-11	-0.709202	0.482	0.617	8.26187e-07
Dgkh	Dgkh	1.97842e-10	-0.709782	0.135	0.282	5.02499e-06
Srgap1	Srgap1	1.31039e-11	-0.711597	0.627	0.676	3.32827e-07
Ankrd33b	Ankrd33b	2.896e-07	-0.712673	0.371	0.476	0.00735555
Pah	Pah	0.0437605	-0.718313	0.105	0.136	1
Col4a4	Col4a4	1.45885e-19	-0.718697	0.657	0.839	3.70533e-15
Pdia3	Pdia3	1.09935e-09	-0.719233	0.259	0.42	2.79223e-05
Igfbp7	Igfbp7	1.79728e-13	-0.720439	0.608	0.773	4.5649e-09
Tns3	Tns3	7.81046e-11	-0.72912	0.499	0.614	1.98378e-06
Plekhg1	Plekhg1	1.04262e-08	-0.732027	0.432	0.529	0.000264815
Ctsb	Ctsb	0.00154931	-0.733754	0.145	0.211	1
Golim4	Golim4	1.46045e-09	-0.734639	0.341	0.494	3.7094e-05
Wipf3	Wipf3	1.26608e-09	-0.736672	0.32	0.462	3.21571e-05
AABR07035916.1	AABR07035916.1	1.00818e-08	-0.736676	0.469	0.574	0.000256067
Mt-nd4	Mt-nd4	0.362798	-0.742208	0.387	0.301	1
Pla2g7	Pla2g7	9.85913e-08	-0.742289	0.272	0.402	0.00250412
Afap1l2	Afap1l2	1.70122e-08	-0.752171	0.366	0.494	0.000432093
Pltp	Pltp	6.10999e-05	-0.754653	0.139	0.225	1
Gsta1	Gsta1	0.00688038	-0.755868	0.164	0.217	1
Rpl37	Rpl37	8.39567e-05	-0.763603	0.067	0.14	1
Bcam	Bcam	0.125458	-0.765541	0.265	0.289	1
Mt-nd6	Mt-nd6	0.00220426	-0.774077	0.109	0.171	1
C1qtnf4	C1qtnf4	0.0230924	-0.783198	0.154	0.192	1
Slc22a6	Slc22a6	0.00255103	-0.786229	0.16	0.219	1
Cyp2c23	Cyp2c23	0.0225884	-0.795415	0.276	0.312	1
LOC108352650	LOC108352650	0.0341933	-0.799286	0.232	0.267	1
Gpc1	Gpc1	0.000193417	-0.801428	0.171	0.247	1
Cyp24a1	Cyp24a1	1.66824e-05	-0.828785	0.059	0.134	0.423717
Hsp90b1	Hsp90b1	2.81653e-11	-0.847152	0.291	0.486	7.1537e-07
Degs1	Degs1	0.00327911	-0.85044	0.215	0.271	1
Aldob	Aldob	0.000214845	-0.853522	0.432	0.505	1
Mt-nd5	Mt-nd5	9.72125e-09	-0.853968	0.272	0.445	0.00024691
Coro2b	Coro2b	1.48836e-12	-0.886772	0.347	0.502	3.78028e-08
Pde10a	Pde10a	2.17183e-10	-0.887316	0.122	0.266	5.51622e-06
Cd9	Cd9	4.05995e-09	-0.888031	0.269	0.417	0.000103119
Nphs1	Nphs1	2.03117e-32	-0.889097	0.594	0.821	5.15897e-28
Ctsa	Ctsa	2.77949e-05	-0.889568	0.276	0.378	0.705963
Calr	Calr	3.85622e-09	-0.912648	0.202	0.364	9.79441e-05
Stox2	Stox2	1.09009e-13	-0.919182	0.183	0.367	2.76871e-09
Podxl	Podxl	9.28881e-31	-0.934882	0.573	0.814	2.35926e-26
Tmem52b	Tmem52b	5.52112e-13	-0.945922	0.029	0.166	1.40231e-08
Nphs2	Nphs2	1.18486e-27	-0.968677	0.592	0.845	3.00942e-23
Slc4a4	Slc4a4	3.03224e-10	-0.97471	0.198	0.364	7.70158e-06
AABR07015057.1	AABR07015057.1	5.01028e-07	-0.976666	0.038	0.12	0.0127256
Enpep	Enpep	7.58448e-17	-0.980733	0.427	0.615	1.92638e-12
Dock5	Dock5	5.6603e-17	-1.02631	0.541	0.65	1.43766e-12
Gatm	Gatm	7.81088e-06	-1.04521	0.095	0.182	0.198389
Mt-nd4l	Mt-nd4l	3.32221e-10	-1.04897	0.183	0.35	8.43808e-06
Sema3g	Sema3g	4.82657e-13	-1.09736	0.246	0.413	1.2259e-08
Hspa5	Hspa5	1.41714e-11	-1.16669	0.295	0.478	3.5994e-07
Mt-atp8	Mt-atp8	2.66737e-20	-1.1745	0.229	0.524	6.77485e-16
Calb1	Calb1	2.10619e-16	-1.19638	0.008	0.151	5.34952e-12
LOC108351137.1	LOC108351137.1	2.83944e-10	-1.19781	0.027	0.135	7.2119e-06
Klk1.2	Klk1.2	1.79789e-13	-1.2557	0.013	0.136	4.56646e-09
G6pc	G6pc	1.23291e-12	-1.28262	0.044	0.184	3.13147e-08
Spink1l	Spink1l	2.1963e-08	-1.34089	0.051	0.151	0.000557839
Slc12a3	Slc12a3	4.19824e-22	-1.4332	0.013	0.206	1.06631e-17
Cst3	Cst3	0.698748	-1.52768	0.514	0.482	1
Defb1	Defb1	3.09801e-22	-1.5638	0.069	0.312	7.86864e-18
Ecrg4	Ecrg4	1.01579e-14	-1.61329	0.387	0.575	2.58e-10
Gpx3	Gpx3	3.54752e-15	-1.74157	0.295	0.491	9.01035e-11
Pck1	Pck1	1.46287e-23	-1.80885	0.179	0.44	3.71555e-19
Slc8a1	Slc8a1	1.93513e-42	-1.9534	0.011	0.347	4.91503e-38
AABR07000398.1	AABR07000398.1	5.1623e-23	-2.06752	0.592	0.769	1.31117e-18

## Sheet: Endo
	Endo__gene	p_val	avg_log2FC	pct.Obese+sGCstim	Pct.Obese	p_val_adj
Slco1a6	Slco1a6	1.43493e-57	1.44061	0.177	0.035	3.64458e-53
Slc7a13	Slc7a13	1.38928e-79	1.42264	0.304	0.091	3.52863e-75
Tff3	Tff3	2.11856e-97	1.39648	0.386	0.121	5.38093e-93
Umod	Umod	1.1407e-80	1.28511	0.41	0.171	2.89728e-76
Gclc	Gclc	2.05633e-48	1.17389	0.363	0.188	5.22288e-44
Kap	Kap	2.86882e-118	1.10604	0.597	0.258	7.28651e-114
Dhrs7l1	Dhrs7l1	1.02703e-38	1.05455	0.224	0.09	2.60854e-34
Hnmt	Hnmt	3.26946e-33	0.959031	0.121	0.029	8.30411e-29
Aadat	Aadat	2.16277e-42	0.93914	0.303	0.143	5.49322e-38
Cryab	Cryab	5.97757e-33	0.925714	0.14	0.041	1.51824e-28
Ggt1	Ggt1	8.56219e-36	0.860821	0.283	0.136	2.17471e-31
Slc7a12	Slc7a12	2.89846e-26	0.832355	0.14	0.05	7.36179e-22
Slc21a4	Slc21a4	9.16528e-23	0.813059	0.135	0.053	2.32789e-18
Slc12a1	Slc12a1	3.70436e-32	0.789095	0.336	0.192	9.40871e-28
AABR07053749.2	AABR07053749.2	3.93543e-30	0.772169	0.105	0.024	9.99559e-26
LOC688389	LOC688389	6.81588e-24	0.743085	0.203	0.1	1.73116e-19
Gclm	Gclm	5.49305e-27	0.729467	0.319	0.191	1.39518e-22
Mrps6	Mrps6	4.09992e-19	0.724177	0.222	0.127	1.04134e-14
Ppic	Ppic	4.85154e-22	0.714922	0.163	0.074	1.23224e-17
Per3	Per3	6.35506e-30	0.707745	0.296	0.162	1.61412e-25
Odc1	Odc1	4.93458e-20	0.699197	0.131	0.055	1.25333e-15
Hba-a1	Hba-a1	3.69871e-22	0.680377	0.157	0.069	9.39436e-18
Oat	Oat	1.66174e-21	0.674093	0.143	0.061	4.22065e-17
LOC102551265	LOC102551265	4.23329e-20	0.645212	0.152	0.07	1.07521e-15
Nfs1	Nfs1	7.5428e-17	0.639354	0.114	0.049	1.9158e-12
Slc25a5	Slc25a5	2.74259e-22	0.620465	0.242	0.133	6.9659e-18
Igdcc3	Igdcc3	2.17218e-17	0.618804	0.169	0.088	5.51712e-13
Slc22a2	Slc22a2	1.56089e-20	0.612155	0.195	0.099	3.9645e-16
Slc34a1	Slc34a1	0.0177619	0.591622	0.33	0.405	1
Slc3a1	Slc3a1	2.5194e-20	0.569464	0.351	0.23	6.39903e-16
Rgcc	Rgcc	5.62443e-24	0.561202	0.431	0.298	1.42855e-19
Akr7a3	Akr7a3	7.79573e-17	0.555701	0.114	0.048	1.98004e-12
Eif4a2	Eif4a2	8.93827e-13	0.546348	0.185	0.114	2.27023e-08
Pabpn1	Pabpn1	1.35069e-13	0.527188	0.256	0.171	3.43063e-09
Nat8f5	Nat8f5	4.17442e-11	0.524471	0.143	0.084	1.06026e-06
Nr1d2	Nr1d2	2.37007e-16	0.51779	0.147	0.073	6.01975e-12
Gstt3	Gstt3	1.77707e-13	0.500051	0.21	0.13	4.51357e-09
Acy3	Acy3	7.22505e-10	0.495043	0.111	0.062	1.83509e-05
Tef	Tef	5.75454e-13	0.485777	0.112	0.055	1.4616e-08
Acy1	Acy1	1.15388e-10	0.474746	0.183	0.118	2.93073e-06
Rbm39	Rbm39	2.79409e-12	0.473255	0.108	0.053	7.09671e-08
Cd24	Cd24	9.19688e-13	0.471943	0.148	0.082	2.33592e-08
Slc6a6	Slc6a6	7.19394e-12	0.469953	0.302	0.218	1.82719e-07
Tinagl1	Tinagl1	1.87167e-12	0.457092	0.117	0.059	4.75385e-08
Hgd	Hgd	1.89734e-10	0.454711	0.152	0.092	4.81906e-06
H3f3c	H3f3c	2.925e-11	0.449484	0.138	0.079	7.42921e-07
Nfkbia	Nfkbia	5.84331e-14	0.445101	0.186	0.109	1.48414e-09
Epha4	Epha4	1.51768e-09	0.442722	0.175	0.115	3.85477e-05
Hnrnph1	Hnrnph1	2.97457e-11	0.442196	0.245	0.168	7.55511e-07
Mme	Mme	5.65516e-11	0.440977	0.106	0.055	1.43635e-06
Sorcs1	Sorcs1	2.05613e-11	0.438603	0.155	0.092	5.22235e-07
AABR07044049.1	AABR07044049.1	1.03971e-14	0.437492	0.312	0.214	2.64075e-10
Crip2	Crip2	1.79061e-13	0.436773	0.114	0.055	4.54798e-09
Ccn2	Ccn2	6.05945e-11	0.433757	0.161	0.098	1.53904e-06
Cry2	Cry2	9.256e-14	0.431819	0.117	0.056	2.35093e-09
Nr2f2	Nr2f2	4.87983e-12	0.428139	0.251	0.169	1.23943e-07
Akr1c12l1	Akr1c12l1	2.50804e-11	0.427852	0.125	0.068	6.37016e-07
Atp5f1b	Atp5f1b	1.44301e-18	0.421669	0.52	0.388	3.66509e-14
Acss2	Acss2	3.40335e-06	0.417248	0.114	0.076	0.0864417
RT1-CE5	RT1-CE5	4.88545e-10	0.413755	0.168	0.107	1.24086e-05
Gstp1	Gstp1	2.98585e-09	0.411619	0.176	0.117	7.58376e-05
Cox6c	Cox6c	6.01284e-12	0.409615	0.255	0.172	1.5272e-07
Dnttip1	Dnttip1	3.63118e-10	0.408977	0.103	0.055	9.22284e-06
Amotl2	Amotl2	1.79263e-09	0.399817	0.14	0.086	4.55309e-05
Mat2a	Mat2a	3.2841e-05	0.397798	0.195	0.153	0.83413
Akr7a2	Akr7a2	9.0287e-11	0.397072	0.135	0.077	2.2932e-06
RT1-CE4	RT1-CE4	2.69458e-13	0.396366	0.251	0.162	6.84396e-09
Atp5mc3	Atp5mc3	3.12537e-13	0.395603	0.255	0.167	7.93814e-09
Tbxa2r	Tbxa2r	3.57446e-10	0.394023	0.138	0.081	9.07877e-06
Cat	Cat	1.20475e-09	0.39363	0.286	0.211	3.05995e-05
Srsf2	Srsf2	3.30113e-10	0.39359	0.36	0.281	8.38454e-06
Hsd11b1	Hsd11b1	1.05391e-08	0.393138	0.181	0.123	0.000267683
Myl6	Myl6	1.29743e-13	0.392803	0.375	0.275	3.29534e-09
Ilk	Ilk	1.88033e-09	0.390621	0.118	0.068	4.77585e-05
Rsrp1	Rsrp1	1.74468e-08	0.389456	0.355	0.286	0.000443131
Tcim	Tcim	2.26608e-08	0.387931	0.204	0.143	0.000575561
Npr1	Npr1	2.72262e-11	0.382576	0.326	0.239	6.91517e-07
Mipol1	Mipol1	6.75117e-13	0.3822	0.184	0.108	1.71473e-08
Cox6a1	Cox6a1	5.65778e-16	0.380116	0.236	0.14	1.43702e-11
Cycs	Cycs	4.21523e-11	0.3776	0.263	0.183	1.07063e-06
Cyb5a	Cyb5a	1.71931e-09	0.376395	0.196	0.131	4.36688e-05
Ptgs1	Ptgs1	5.32936e-10	0.375558	0.121	0.069	1.3536e-05
Mpc1	Mpc1	5.87512e-09	0.374853	0.211	0.147	0.000149222
Aqp1	Aqp1	3.35881e-10	0.374768	0.193	0.126	8.53104e-06
Taf1d	Taf1d	8.45663e-11	0.37082	0.143	0.083	2.1479e-06
Ephb1	Ephb1	3.09489e-10	0.366107	0.128	0.073	7.8607e-06
Cd99	Cd99	5.14973e-07	0.365915	0.148	0.102	0.0130798
Flrt2	Flrt2	9.61978e-10	0.359603	0.269	0.195	2.44333e-05
Mgst1	Mgst1	1.35601e-09	0.357811	0.104	0.056	3.44414e-05
Sesn3	Sesn3	1.14271e-09	0.357231	0.173	0.111	2.90238e-05
Sgcd	Sgcd	1.50923e-07	0.356966	0.151	0.101	0.00383331
Epcam	Epcam	4.77998e-09	0.35688	0.213	0.147	0.000121407
Skp1	Skp1	1.69778e-07	0.356121	0.129	0.083	0.00431219
Gpx4	Gpx4	2.11715e-08	0.35555	0.171	0.114	0.000537735
Cryz	Cryz	5.91081e-08	0.351067	0.147	0.096	0.00150129
Atp5mc2	Atp5mc2	1.27538e-08	0.348952	0.143	0.09	0.000323933
Scp2	Scp2	1.44124e-10	0.3483	0.237	0.162	3.66061e-06
Atp5mc1	Atp5mc1	3.11519e-11	0.347881	0.22	0.142	7.91227e-07
Kank3	Kank3	1.17846e-10	0.34745	0.229	0.153	2.99318e-06
Serf2	Serf2	5.34412e-12	0.345388	0.259	0.172	1.35735e-07
Amd1	Amd1	3.00873e-09	0.34469	0.157	0.099	7.64188e-05
Acsl1	Acsl1	5.01429e-09	0.344555	0.141	0.086	0.000127358
Spint2	Spint2	2.31128e-08	0.344002	0.292	0.223	0.000587043
Samd12	Samd12	2.094e-05	0.343216	0.117	0.08	0.531856
Flna	Flna	7.10432e-09	0.339984	0.153	0.097	0.000180443
Khk	Khk	4.49422e-07	0.339159	0.157	0.109	0.0114149
Cryl1	Cryl1	1.14966e-09	0.339028	0.144	0.087	2.92003e-05
Ddt	Ddt	1.26889e-07	0.338696	0.129	0.082	0.00322286
H3f3a	H3f3a	3.90582e-09	0.338465	0.192	0.128	9.92039e-05
Ppp1ca	Ppp1ca	1.21875e-08	0.338012	0.103	0.058	0.000309551
Acat1	Acat1	3.44966e-06	0.33795	0.142	0.099	0.0876179
Akr1c1	Akr1c1	0.00220387	0.33747	0.12	0.095	1
Cst3	Cst3	1.66235e-08	0.337059	0.205	0.144	0.000422219
Sema3d	Sema3d	4.08267e-09	0.336175	0.389	0.309	0.000103696
Pspc1	Pspc1	2.16678e-09	0.335712	0.257	0.183	5.5034e-05
Apom	Apom	4.38903e-06	0.331702	0.105	0.069	0.111477
Sema3a	Sema3a	9.60888e-07	0.331463	0.163	0.114	0.0244056
Togaram1	Togaram1	1.1529e-07	0.327887	0.155	0.103	0.00292824
Fth1	Fth1	1.19669e-11	0.325876	0.497	0.4	3.03947e-07
Mdh1	Mdh1	4.88656e-08	0.325709	0.252	0.185	0.00124114
Cox4i1	Cox4i1	3.1343e-09	0.325561	0.3	0.224	7.96081e-05
Ltbp4	Ltbp4	1.47959e-09	0.324623	0.107	0.058	3.75801e-05
Slc25a3	Slc25a3	8.92985e-06	0.323951	0.207	0.158	0.226809
Rps28	Rps28	2.04677e-13	0.323677	0.273	0.178	5.19859e-09
Eif5a	Eif5a	2.5664e-07	0.322275	0.114	0.071	0.00651839
Stard7	Stard7	1.45412e-08	0.321146	0.104	0.059	0.000369332
Ifngr1	Ifngr1	4.26671e-08	0.318959	0.158	0.104	0.0010837
Sdcbp	Sdcbp	2.26223e-07	0.317384	0.17	0.118	0.00574584
Glul	Glul	6.54439e-06	0.317153	0.141	0.099	0.166221
Id1	Id1	2.48617e-07	0.316456	0.185	0.13	0.00631463
Phyh	Phyh	8.90913e-08	0.315733	0.189	0.132	0.00226283
Cisd1	Cisd1	1.64941e-08	0.314687	0.273	0.201	0.000418933
Eci3	Eci3	3.05583e-10	0.311469	0.209	0.139	7.76149e-06
Aldoa	Aldoa	6.17405e-08	0.308642	0.224	0.161	0.00156815
Pgam1	Pgam1	4.70009e-08	0.306341	0.11	0.065	0.00119378
Fus	Fus	1.09299e-09	0.305265	0.346	0.259	2.77608e-05
Rassf3	Rassf3	2.95663e-07	0.30453	0.323	0.258	0.00750955
Slc38a2	Slc38a2	1.80906e-06	0.304307	0.182	0.132	0.0459483
Smc3	Smc3	4.1918e-08	0.303524	0.178	0.12	0.00106468
Rps15	Rps15	7.878e-09	0.30339	0.189	0.125	0.000200093
Oxct1	Oxct1	8.0948e-09	0.30265	0.198	0.135	0.0002056
Safb	Safb	5.5031e-08	0.30234	0.156	0.103	0.00139773
S100pbp	S100pbp	8.32531e-06	0.301663	0.159	0.115	0.211455
Exoc3l2	Exoc3l2	2.04237e-09	0.301258	0.474	0.39	5.18741e-05
Pm20d1	Pm20d1	5.16003e-05	0.300673	0.104	0.071	1
Sntb2	Sntb2	1.42478e-08	0.300279	0.358	0.279	0.00036188
Hacl1	Hacl1	7.03081e-06	0.296567	0.101	0.066	0.178576
Hao2	Hao2	7.2042e-10	0.296458	0.594	0.516	1.82979e-05
Zc3h7a	Zc3h7a	1.35431e-06	0.296311	0.216	0.162	0.0343982
St6gal1	St6gal1	2.84249e-07	0.294623	0.117	0.073	0.00721965
Tspan5	Tspan5	5.45229e-08	0.294373	0.335	0.261	0.00138483
Lypla1	Lypla1	0.00016183	0.294285	0.121	0.088	1
Ndufa4	Ndufa4	1.8931e-11	0.294057	0.358	0.262	4.8083e-07
Vcl	Vcl	5.17239e-09	0.293728	0.155	0.097	0.000131374
Ctsl	Ctsl	3.39281e-12	0.293675	0.333	0.237	8.6174e-08
Grik4	Grik4	4.14251e-07	0.293315	0.266	0.203	0.0105215
Entpd5	Entpd5	3.41167e-05	0.293181	0.112	0.078	0.866531
Gas6	Gas6	9.14874e-08	0.292813	0.324	0.252	0.00232369
Tmlhe	Tmlhe	7.51547e-06	0.291812	0.205	0.155	0.190886
Nuak1	Nuak1	1.26258e-07	0.291769	0.342	0.268	0.00320682
Cox5a	Cox5a	4.57662e-07	0.290435	0.128	0.082	0.0116242
Celf2	Celf2	1.25653e-08	0.290283	0.107	0.061	0.000319147
Naca	Naca	6.81848e-07	0.29016	0.194	0.14	0.0173182
Atp5me	Atp5me	7.03584e-06	0.289882	0.28	0.224	0.178703
Dcaf11	Dcaf11	1.04577e-05	0.288272	0.132	0.092	0.265615
Rpl23	Rpl23	1.3537e-08	0.287195	0.237	0.168	0.000343827
Fnbp4	Fnbp4	2.93218e-06	0.286778	0.278	0.219	0.0744746
AC096473.3	AC096473.3	9.92905e-09	0.286624	0.174	0.114	0.000252188
Srsf11	Srsf11	6.86934e-08	0.284528	0.284	0.213	0.00174474
Ccnd1	Ccnd1	1.93765e-05	0.284508	0.106	0.071	0.492143
Fxr2	Fxr2	5.58629e-06	0.284404	0.116	0.077	0.141886
Tpmt	Tpmt	4.03953e-06	0.28334	0.109	0.071	0.1026
Rheb	Rheb	8.29219e-06	0.282729	0.122	0.084	0.210613
Lamc1	Lamc1	5.92127e-09	0.281521	0.371	0.284	0.000150394
Myh9l1	Myh9l1	2.67584e-07	0.27679	0.17	0.116	0.00679637
Spp1	Spp1	0.87717	0.276503	0.466	0.527	1
Cdk11b	Cdk11b	8.5993e-08	0.276171	0.194	0.135	0.00218414
Clk1	Clk1	3.82319e-07	0.275934	0.258	0.195	0.00971051
Mdh2	Mdh2	6.73518e-05	0.274419	0.124	0.089	1
Etv6	Etv6	2.15906e-07	0.274296	0.516	0.447	0.0054838
Wls	Wls	9.6258e-08	0.273709	0.264	0.196	0.00244486
Rida	Rida	1.22089e-10	0.273424	0.365	0.274	3.10095e-06
Prkd2	Prkd2	1.52753e-08	0.27279	0.204	0.139	0.000387979
Samd5	Samd5	1.8936e-07	0.272453	0.262	0.197	0.00480955
Miox	Miox	1.67282e-05	0.271144	0.274	0.221	0.424881
Cfl1	Cfl1	7.87895e-07	0.268829	0.123	0.079	0.0200118
Smad3	Smad3	6.03121e-07	0.268591	0.275	0.211	0.0153187
Smurf2	Smurf2	1.75382e-07	0.267065	0.24	0.176	0.00445453
Slc6a18	Slc6a18	0.00772333	0.266951	0.107	0.085	1
Pccb	Pccb	1.47038e-05	0.266948	0.126	0.088	0.373463
Itm2c	Itm2c	2.92858e-06	0.266638	0.105	0.067	0.074383
Sord	Sord	0.00494032	0.265704	0.135	0.11	1
Idh2	Idh2	8.87182e-06	0.263314	0.216	0.164	0.225335
Srsf7	Srsf7	2.37013e-07	0.263114	0.164	0.111	0.0060199
Msrb3	Msrb3	1.18436e-07	0.262505	0.107	0.063	0.00300816
Irf3	Irf3	1.13322e-05	0.262446	0.158	0.114	0.287828
Nme7	Nme7	7.26167e-07	0.261968	0.13	0.085	0.0184439
Colgalt2	Colgalt2	1.38586e-05	0.261924	0.148	0.106	0.351995
Atp5mg	Atp5mg	4.57965e-09	0.261135	0.287	0.208	0.000116319
Mfn1	Mfn1	6.48017e-05	0.261121	0.16	0.12	1
Vat1	Vat1	4.94993e-06	0.261026	0.11	0.072	0.125723
Agap3	Agap3	4.52607e-05	0.259659	0.137	0.1	1
Folr1	Folr1	9.746e-06	0.259149	0.143	0.101	0.247539
Pam	Pam	1.15825e-06	0.257605	0.222	0.165	0.0294184
Dcun1d4	Dcun1d4	4.68301e-06	0.2568	0.114	0.075	0.118944
Marcks	Marcks	2.27435e-07	0.255859	0.15	0.099	0.00577663
Csf1	Csf1	0.000432918	0.255158	0.119	0.088	1
Gbe1	Gbe1	8.47457e-06	0.255059	0.111	0.073	0.215246
Tomm7	Tomm7	0.00018334	0.254004	0.127	0.093	1
Lama5	Lama5	0.000170688	0.253785	0.138	0.103	1
Etfa	Etfa	0.000200234	0.253109	0.222	0.179	1
Gnai2	Gnai2	3.75704e-06	0.252958	0.237	0.18	0.0954251
Park7	Park7	1.65795e-05	0.25265	0.11	0.074	0.421102
Kmt5b	Kmt5b	7.85759e-06	0.252031	0.22	0.167	0.199575
Swt1	Swt1	3.31025e-06	0.251777	0.176	0.126	0.084077
Tra2a	Tra2a	2.81463e-05	0.251322	0.346	0.291	0.714889
Sumo1	Sumo1	1.95066e-05	0.250954	0.106	0.071	0.495448
Pdzk1ip1	Pdzk1ip1	7.14135e-05	0.25056	0.138	0.101	1
Ptbp2	Ptbp2	3.69141e-07	0.249428	0.226	0.164	0.00937581
Ndufc2	Ndufc2	2.14311e-06	0.249314	0.118	0.077	0.0544328
Gba2	Gba2	5.72097e-07	0.249191	0.141	0.093	0.0145307
Slfn4	Slfn4	0.000362702	0.248984	0.26	0.216	1
Ppp2r2a	Ppp2r2a	3.98008e-07	0.247812	0.262	0.198	0.010109
Mpzl1	Mpzl1	3.52484e-06	0.247798	0.176	0.128	0.0895273
Bsg	Bsg	2.64305e-07	0.247649	0.236	0.173	0.00671309
Mob3b	Mob3b	9.0883e-06	0.246973	0.133	0.092	0.230834
Rpl10	Rpl10	8.90119e-06	0.246399	0.172	0.124	0.226081
Rbms3	Rbms3	9.59863e-12	0.244955	0.806	0.757	2.43796e-07
Lsm14a	Lsm14a	1.37114e-06	0.244763	0.189	0.135	0.0348257
RGD1309534	RGD1309534	9.93915e-05	0.244656	0.15	0.113	1
Gpm6a	Gpm6a	0.000144507	0.243795	0.193	0.151	1
Ddx24	Ddx24	1.08469e-06	0.243666	0.18	0.127	0.0275501
Pttg1ip	Pttg1ip	8.48806e-05	0.243438	0.143	0.106	1
Srek1	Srek1	1.59359e-05	0.243331	0.182	0.135	0.404755
RT1-T24-3	RT1-T24-3	1.76062e-06	0.243328	0.134	0.089	0.0447179
Hnf1b	Hnf1b	9.46855e-06	0.242839	0.137	0.095	0.240492
Cox8a	Cox8a	1.98452e-08	0.242658	0.324	0.247	0.000504049
Supt5h	Supt5h	1.21133e-05	0.2426	0.151	0.107	0.307666
Taok2	Taok2	1.06678e-05	0.242387	0.198	0.149	0.270952
Cd63	Cd63	4.87088e-09	0.241886	0.316	0.234	0.000123715
Cldn10	Cldn10	4.43549e-07	0.24004	0.108	0.066	0.0112657
Mid1	Mid1	2.96265e-05	0.239854	0.292	0.237	0.752482
Sncaip	Sncaip	2.44856e-07	0.239644	0.37	0.295	0.00621909
Thnsl2	Thnsl2	0.000119583	0.239332	0.108	0.076	1
Iah1	Iah1	2.34373e-05	0.239177	0.123	0.085	0.595283
Tnfaip2	Tnfaip2	0.000178568	0.23879	0.118	0.086	1
AC108574.1	AC108574.1	0.000466047	0.238686	0.104	0.076	1
Pkn1	Pkn1	1.18352e-05	0.238347	0.22	0.166	0.300603
Acyp2	Acyp2	0.000208379	0.238251	0.104	0.074	1
Ddx42	Ddx42	1.88409e-06	0.236781	0.162	0.113	0.0478541
Rab1a	Rab1a	1.49667e-05	0.236465	0.169	0.124	0.38014
Uba52	Uba52	8.03573e-08	0.236336	0.278	0.204	0.00204099
Ccdc62	Ccdc62	1.23188e-06	0.236211	0.104	0.065	0.0312886
Gse1	Gse1	9.34841e-08	0.235979	0.223	0.159	0.0023744
Tshz3	Tshz3	1.5544e-05	0.233315	0.14	0.099	0.394803
Smad7	Smad7	0.000469138	0.233285	0.245	0.204	1
Ndfip1	Ndfip1	1.89166e-05	0.232594	0.226	0.176	0.480464
Zfp384	Zfp384	0.000202451	0.231792	0.11	0.078	1
AABR07073181.1	AABR07073181.1	0.000612246	0.23135	0.249	0.207	1
Ate1	Ate1	0.00284888	0.23066	0.247	0.21	1
Zfp608	Zfp608	4.76244e-05	0.230131	0.403	0.346	1
Fam193b	Fam193b	0.000430037	0.230091	0.225	0.184	1
Spop	Spop	4.14247e-06	0.229927	0.276	0.214	0.105215
Laptm4a	Laptm4a	0.000350729	0.229774	0.178	0.141	1
Ndufa6	Ndufa6	0.00140393	0.229681	0.108	0.081	1
Mtx2	Mtx2	3.56981e-06	0.228701	0.121	0.08	0.0906696
Adamtsl2	Adamtsl2	0.00235982	0.228633	0.247	0.212	1
Jup	Jup	0.000344351	0.228577	0.18	0.143	1
Sh2d3c	Sh2d3c	1.27821e-07	0.228317	0.283	0.213	0.00324652
Polr2a	Polr2a	1.72369e-06	0.228317	0.207	0.151	0.0437801
Nfat5	Nfat5	1.3452e-06	0.227795	0.556	0.489	0.0341667
Rpl7	Rpl7	3.69436e-05	0.227399	0.212	0.163	0.938331
Tmem87b	Tmem87b	8.26739e-05	0.227159	0.112	0.079	1
Gsto1	Gsto1	0.000215026	0.227058	0.103	0.073	1
Ogt	Ogt	3.95486e-05	0.226907	0.413	0.355	1
Msn	Msn	4.68731e-06	0.22556	0.307	0.245	0.119053
Pi4ka	Pi4ka	8.79733e-06	0.224859	0.167	0.121	0.223443
Nrip1	Nrip1	0.000392168	0.224747	0.22	0.178	1
Ndufb7	Ndufb7	1.88621e-05	0.224696	0.112	0.075	0.479078
Arhgef26	Arhgef26	3.39481e-05	0.224378	0.197	0.15	0.862249
Ndufb8	Ndufb8	1.61636e-05	0.223489	0.122	0.084	0.41054
Rnpc3	Rnpc3	0.000518116	0.223118	0.126	0.095	1
Atp5f1d	Atp5f1d	0.000180771	0.222285	0.137	0.101	1
Eprs	Eprs	7.0759e-05	0.221903	0.183	0.14	1
Rpap3	Rpap3	0.000454713	0.22187	0.132	0.099	1
Nectin2	Nectin2	2.64329e-05	0.221809	0.234	0.183	0.67137
Dpyd	Dpyd	0.000112759	0.221701	0.169	0.129	1
Stat5b	Stat5b	2.83683e-05	0.219817	0.222	0.172	0.720526
Ppp1cb	Ppp1cb	1.17019e-06	0.219742	0.193	0.138	0.0297216
Sec24a	Sec24a	2.14957e-05	0.219449	0.148	0.106	0.54597
Csnk1g2	Csnk1g2	0.000132082	0.218611	0.11	0.077	1
Xpot	Xpot	0.000169145	0.218458	0.126	0.092	1
Cox7c	Cox7c	9.66021e-09	0.218403	0.301	0.221	0.00024536
Plcl2	Plcl2	0.000199041	0.218351	0.116	0.084	1
Smc4	Smc4	1.10125e-05	0.217622	0.107	0.07	0.279707
Rpl14	Rpl14	8.47811e-05	0.217156	0.22	0.173	1
Uqcrc2	Uqcrc2	0.000546969	0.215344	0.171	0.134	1
Smc5	Smc5	0.000105395	0.215083	0.177	0.136	1
Tas1r2	Tas1r2	9.5303e-06	0.214988	0.101	0.065	0.24206
Gatad2a	Gatad2a	3.38899e-06	0.214675	0.257	0.196	0.086077
Klf9	Klf9	3.33262e-07	0.214472	0.293	0.224	0.00846453
Znrf2	Znrf2	1.35296e-05	0.214049	0.139	0.097	0.343638
Myl12b	Myl12b	6.53787e-05	0.212678	0.226	0.179	1
Dhx15	Dhx15	0.000113555	0.212467	0.137	0.1	1
Psmb2	Psmb2	6.64517e-06	0.212385	0.109	0.071	0.168781
Atxn10	Atxn10	8.26542e-05	0.212215	0.125	0.089	1
LOC108348112	LOC108348112	4.87622e-05	0.212167	0.103	0.07	1
Bcl2l1	Bcl2l1	8.12326e-06	0.212015	0.442	0.374	0.206323
Ube2g1	Ube2g1	0.000748225	0.211696	0.228	0.187	1
Atp6v0e1	Atp6v0e1	0.000117963	0.211286	0.154	0.114	1
Plxnd1	Plxnd1	4.0841e-06	0.211056	0.437	0.361	0.103732
Tcf7l1	Tcf7l1	5.43196e-07	0.210988	0.565	0.489	0.0137966
Tmbim6	Tmbim6	2.01005e-05	0.210783	0.178	0.132	0.510534
Rps21	Rps21	1.19979e-05	0.210504	0.121	0.081	0.304733
AABR07064719.2	AABR07064719.2	6.21437e-07	0.210217	0.151	0.102	0.0157839
Sf3b1	Sf3b1	8.77732e-06	0.209968	0.29	0.229	0.222935
Mras	Mras	1.74776e-05	0.209595	0.107	0.071	0.443915
Eng	Eng	1.00395e-05	0.20907	0.658	0.608	0.254994
Arglu1	Arglu1	0.00168913	0.209019	0.374	0.327	1
Rbm6	Rbm6	1.38818e-05	0.208552	0.355	0.289	0.352583
Fbxo3	Fbxo3	0.000401731	0.208543	0.147	0.112	1
Glg1	Glg1	2.17756e-05	0.208105	0.221	0.171	0.553079
Ndufab1	Ndufab1	0.000500566	0.207886	0.118	0.087	1
Anapc4	Anapc4	3.44804e-06	0.207723	0.111	0.071	0.0875767
Krit1	Krit1	5.87048e-05	0.207037	0.135	0.097	1
Abcc5	Abcc5	1.86716e-05	0.206847	0.163	0.118	0.474239
Bmp6	Bmp6	0.141626	0.206363	0.136	0.122	1
Zfr	Zfr	0.00026104	0.20625	0.308	0.261	1
Ndufb11	Ndufb11	3.80056e-05	0.206223	0.129	0.09	0.965303
Cyc1	Cyc1	0.00233466	0.20606	0.113	0.086	1
H2az2	H2az2	0.000836817	0.205788	0.116	0.087	1
Shld1	Shld1	0.000912963	0.20552	0.17	0.134	1
Esr1	Esr1	1.34906e-05	0.20473	0.111	0.073	0.342648
Glud1	Glud1	0.000117566	0.204418	0.238	0.19	1
Chtop	Chtop	0.000723597	0.204099	0.116	0.087	1
Scpep1	Scpep1	0.000481134	0.203685	0.231	0.189	1
Atp5po	Atp5po	0.00174779	0.203224	0.252	0.213	1
Mindy3	Mindy3	8.52257e-05	0.202978	0.181	0.137	1
Iffo1	Iffo1	8.8057e-05	0.202902	0.122	0.087	1
Slc35d2	Slc35d2	3.43087e-06	0.20253	0.122	0.081	0.0871408
Rab40c	Rab40c	0.0106781	0.201903	0.185	0.158	1
Rnf14	Rnf14	0.00157005	0.200856	0.194	0.16	1
Cnot10	Cnot10	1.12034e-05	0.200492	0.1	0.065	0.284554
Luc7l	Luc7l	0.000182341	0.200454	0.193	0.151	1
Adcy9	Adcy9	0.00125256	0.200324	0.209	0.173	1
Pik3r3	Pik3r3	6.81121e-05	0.200095	0.23	0.18	1
Map3k5	Map3k5	0.00757515	-0.201428	0.232	0.257	1
Hipk2	Hipk2	0.00230693	-0.201628	0.39	0.415	1
Fgd5	Fgd5	0.00128177	-0.202914	0.454	0.478	1
Dab2	Dab2	0.00634478	-0.20337	0.118	0.143	1
Iqgap1	Iqgap1	0.114174	-0.204622	0.188	0.199	1
Otud4	Otud4	0.0563308	-0.205561	0.109	0.123	1
Zfp827	Zfp827	0.0665317	-0.208328	0.1	0.114	1
Cgnl1	Cgnl1	0.000726115	-0.208469	0.398	0.427	1
Prickle2	Prickle2	0.048389	-0.209094	0.127	0.142	1
Igsf11	Igsf11	0.00161821	-0.209284	0.124	0.154	1
LOC687780	LOC687780	0.106317	-0.210775	0.196	0.21	1
Ca8	Ca8	0.0933441	-0.211686	0.169	0.184	1
Fam172a	Fam172a	0.114439	-0.212712	0.243	0.252	1
Canx	Canx	0.00501777	-0.213324	0.239	0.266	1
Atxn1	Atxn1	5.25828e-05	-0.213972	0.442	0.482	1
Parg	Parg	0.0287419	-0.214389	0.144	0.164	1
Cnnm2	Cnnm2	0.00376501	-0.214592	0.101	0.125	1
Bbx	Bbx	0.0301446	-0.216346	0.099	0.116	1
Hexa	Hexa	0.0500115	-0.216346	0.119	0.134	1
Actb	Actb	0.0057237	-0.216839	0.235	0.261	1
Pcdh19	Pcdh19	0.0174427	-0.218002	0.095	0.115	1
Ece1	Ece1	0.0694975	-0.218652	0.252	0.262	1
Ntn1	Ntn1	0.00567444	-0.218787	0.147	0.173	1
Rin2	Rin2	8.39307e-06	-0.220996	0.529	0.564	0.213175
RGD1306556	RGD1306556	0.0058784	-0.221111	0.275	0.298	1
Dennd1a	Dennd1a	0.00184902	-0.222623	0.367	0.392	1
Etl4	Etl4	1.80851e-06	-0.223483	0.466	0.513	0.0459344
Psap	Psap	0.128134	-0.223512	0.201	0.213	1
Tbc1d1	Tbc1d1	0.142051	-0.223607	0.127	0.137	1
Rpl27a	Rpl27a	0.00848656	-0.224194	0.177	0.202	1
Ankrd11	Ankrd11	0.0136099	-0.224585	0.255	0.276	1
Lims2	Lims2	0.00327093	-0.225329	0.266	0.295	1
Grk5	Grk5	0.00431385	-0.225881	0.338	0.363	1
Zfhx3	Zfhx3	0.0102417	-0.228252	0.317	0.335	1
Jam2	Jam2	0.00640327	-0.229816	0.084	0.105	1
Krcc1	Krcc1	0.010256	-0.230554	0.152	0.175	1
AABR07035916.1	AABR07035916.1	0.0126601	-0.23064	0.112	0.134	1
Lama4	Lama4	0.0240747	-0.230707	0.1	0.118	1
Srgap1	Srgap1	0.00843291	-0.231504	0.222	0.246	1
Mical3	Mical3	0.0150603	-0.231751	0.217	0.238	1
Atp8b1	Atp8b1	0.0199933	-0.232886	0.104	0.122	1
Frmd4b	Frmd4b	0.00123585	-0.232977	0.381	0.412	1
Filip1	Filip1	0.0183907	-0.23482	0.18	0.2	1
Dnajc13	Dnajc13	0.00323398	-0.235789	0.234	0.263	1
Pcf11	Pcf11	0.00542686	-0.237172	0.126	0.151	1
Cacnb2	Cacnb2	0.00877625	-0.237225	0.083	0.103	1
Arhgap10	Arhgap10	0.00917722	-0.237349	0.125	0.148	1
Plxna4	Plxna4	0.018707	-0.23755	0.221	0.241	1
Bckdhb	Bckdhb	0.00383675	-0.238198	0.207	0.234	1
Arhgap18	Arhgap18	0.00257271	-0.239225	0.172	0.2	1
Tnfsf10	Tnfsf10	0.000767876	-0.239333	0.117	0.146	1
Tecpr1	Tecpr1	0.137741	-0.239632	0.138	0.147	1
Hmbox1	Hmbox1	0.013001	-0.239661	0.091	0.11	1
Tbc1d22a	Tbc1d22a	0.00675248	-0.240315	0.131	0.154	1
Dock9	Dock9	3.9562e-05	-0.24246	0.502	0.527	1
Snx24	Snx24	0.0616236	-0.242496	0.167	0.183	1
Stk39	Stk39	0.0204137	-0.243546	0.143	0.161	1
Gabarapl1	Gabarapl1	0.000238315	-0.243632	0.146	0.184	1
Mtch1	Mtch1	0.026279	-0.244413	0.146	0.163	1
Col4a2	Col4a2	0.0338566	-0.24559	0.133	0.15	1
Pcnx1	Pcnx1	0.0114835	-0.246101	0.239	0.259	1
Zfp629	Zfp629	0.0345004	-0.246277	0.184	0.2	1
Camk1d	Camk1d	0.0055702	-0.246795	0.084	0.105	1
Rps24	Rps24	0.0886522	-0.247017	0.12	0.132	1
Herc6	Herc6	0.128569	-0.24822	0.194	0.202	1
Zfp236	Zfp236	0.000200273	-0.248727	0.106	0.139	1
Lmcd1	Lmcd1	0.00258094	-0.249006	0.315	0.342	1
AABR07007032.1	AABR07007032.1	0.0173256	-0.249143	0.234	0.251	1
F8	F8	0.0295522	-0.249212	0.138	0.155	1
Paxbp1	Paxbp1	0.00321843	-0.249235	0.103	0.128	1
Cep85l	Cep85l	0.0125416	-0.249776	0.142	0.162	1
LOC108348144	LOC108348144	0.0014738	-0.251531	0.083	0.108	1
Rai14	Rai14	0.000857077	-0.253122	0.412	0.435	1
Tanc2	Tanc2	2.04277e-05	-0.253375	0.396	0.432	0.518844
Apol3	Apol3	0.00587157	-0.254755	0.111	0.133	1
Washc4	Washc4	0.00161243	-0.257516	0.197	0.226	1
Rapgef4	Rapgef4	6.53763e-06	-0.257885	0.494	0.529	0.166049
Dpysl2	Dpysl2	0.0033049	-0.258285	0.146	0.173	1
Cdk14	Cdk14	0.0033349	-0.260064	0.168	0.195	1
Nktr	Nktr	0.0212786	-0.261348	0.259	0.274	1
Inpp5a	Inpp5a	0.00161019	-0.261515	0.18	0.21	1
Myo18a	Myo18a	0.000164406	-0.262093	0.289	0.325	1
Itgav	Itgav	0.0162869	-0.262477	0.152	0.172	1
Susd6	Susd6	5.65561e-05	-0.262836	0.397	0.431	1
Mecom	Mecom	0.000747714	-0.267665	0.089	0.117	1
Kdr	Kdr	1.92804e-05	-0.267803	0.441	0.478	0.489702
Rps2	Rps2	0.0211038	-0.268954	0.178	0.196	1
Ptprg	Ptprg	8.10146e-07	-0.269068	0.495	0.537	0.0205769
Banp	Banp	0.00161433	-0.269606	0.132	0.159	1
Mt2A	Mt2A	0.00175423	-0.274638	0.243	0.271	1
St6galnac3	St6galnac3	5.37529e-12	-0.275485	0.646	0.718	1.36527e-07
Ankrd33b	Ankrd33b	0.00416732	-0.275633	0.096	0.119	1
Kcnq1	Kcnq1	0.0473857	-0.276306	0.125	0.14	1
Tgfbr2	Tgfbr2	7.32127e-06	-0.277396	0.377	0.419	0.185953
Pbx1	Pbx1	7.81906e-05	-0.279403	0.323	0.358	1
Caprin1	Caprin1	0.000276399	-0.280364	0.178	0.213	1
Marchf3	Marchf3	0.00184961	-0.281556	0.143	0.17	1
Sparc	Sparc	0.0504242	-0.282848	0.252	0.265	1
Cd81	Cd81	0.00155038	-0.283193	0.131	0.158	1
P4ha1	P4ha1	0.000802042	-0.283318	0.096	0.124	1
Gpx3	Gpx3	4.02785e-08	-0.283635	0.55	0.602	0.00102303
Scly	Scly	0.00319305	-0.286856	0.127	0.154	1
Iqgap2	Iqgap2	0.000101739	-0.287132	0.114	0.149	1
Dennd3	Dennd3	5.72443e-06	-0.288158	0.332	0.378	0.145395
Kl	Kl	0.000157865	-0.288227	0.083	0.113	1
Rpl12	Rpl12	2.74948e-05	-0.290423	0.085	0.12	0.69834
Pld1	Pld1	0.0794602	-0.29283	0.098	0.111	1
Cemip2	Cemip2	0.00344014	-0.293511	0.229	0.253	1
Rpl31	Rpl31	0.00010292	-0.293708	0.078	0.109	1
Dlc1	Dlc1	2.64517e-06	-0.293761	0.486	0.518	0.0671846
Rmdn1	Rmdn1	0.00361173	-0.293794	0.149	0.175	1
Mindy4	Mindy4	0.000733181	-0.294334	0.093	0.121	1
Clic5	Clic5	0.000367746	-0.295498	0.326	0.362	1
Dach1	Dach1	8.66099e-05	-0.296697	0.25	0.293	1
Caln1	Caln1	5.7653e-05	-0.296942	0.108	0.145	1
Plpp1	Plpp1	4.81533e-07	-0.297485	0.61	0.633	0.0122304
Ubash3b	Ubash3b	0.00745136	-0.298089	0.179	0.204	1
Shroom4	Shroom4	1.22623e-06	-0.299125	0.38	0.428	0.0311451
Bnc2	Bnc2	8.75676e-08	-0.300346	0.146	0.202	0.00222413
Hecw2	Hecw2	0.00112791	-0.30109	0.361	0.386	1
Ddx5	Ddx5	3.92382e-14	-0.301835	0.565	0.644	9.96612e-10
Eln	Eln	0.96318	-0.30219	0.124	0.121	1
Cds2	Cds2	0.000316503	-0.302397	0.112	0.143	1
Svil	Svil	0.00224571	-0.305173	0.104	0.129	1
Dnase1	Dnase1	1.17918e-05	-0.305181	0.135	0.178	0.2995
Rps17	Rps17	8.355e-05	-0.307232	0.097	0.13	1
Ankrd44	Ankrd44	1.86087e-07	-0.308812	0.489	0.528	0.00472642
Rps8	Rps8	0.000765257	-0.309885	0.235	0.267	1
Podxl	Podxl	9.15407e-07	-0.312015	0.339	0.393	0.0232504
Rnf152	Rnf152	1.68549e-05	-0.313406	0.068	0.101	0.428097
Pcsk5	Pcsk5	0.0134331	-0.31493	0.117	0.135	1
Pde9a	Pde9a	5.03847e-05	-0.316409	0.078	0.11	1
Mitf	Mitf	0.000625321	-0.320633	0.104	0.132	1
Cmip	Cmip	1.73151e-11	-0.320668	0.557	0.618	4.39786e-07
Ceacam1	Ceacam1	1.12999e-05	-0.320851	0.206	0.25	0.287006
Rab11fip3	Rab11fip3	7.73042e-06	-0.322173	0.187	0.233	0.196345
Itprid2	Itprid2	1.16393e-05	-0.322332	0.144	0.187	0.295627
Prex2	Prex2	9.17957e-05	-0.323326	0.331	0.361	1
Sh3rf1	Sh3rf1	6.40318e-12	-0.325294	0.533	0.601	1.62634e-07
Uaca	Uaca	3.32486e-07	-0.325501	0.299	0.354	0.00844481
AABR07065438.1	AABR07065438.1	4.59238e-05	-0.326582	0.074	0.106	1
Hmcn1	Hmcn1	0.00910387	-0.327404	0.13	0.151	1
Ski	Ski	0.000340845	-0.327767	0.182	0.214	1
Glis3	Glis3	0.000365319	-0.331235	0.287	0.315	1
Nrp1	Nrp1	0.00230017	-0.331551	0.207	0.234	1
Ppm1h	Ppm1h	0.000487246	-0.331868	0.181	0.213	1
Srrm2	Srrm2	3.01537e-11	-0.333766	0.443	0.524	7.65874e-07
Dgkg	Dgkg	2.03568e-06	-0.334163	0.075	0.114	0.0517042
Eif5b	Eif5b	3.48699e-05	-0.334312	0.069	0.1	0.88566
Kitlg	Kitlg	6.77973e-05	-0.337905	0.172	0.211	1
Myo1e	Myo1e	0.00106866	-0.339674	0.136	0.164	1
Clcnkb	Clcnkb	8.0154e-10	-0.340619	0.087	0.144	2.03583e-05
Nav1	Nav1	1.39024e-07	-0.341783	0.397	0.447	0.00353107
Flt1	Flt1	6.76625e-16	-0.341789	0.727	0.789	1.71856e-11
Hspa5	Hspa5	5.961e-06	-0.342256	0.187	0.233	0.151403
Sipa1l2	Sipa1l2	0.000211229	-0.342934	0.101	0.132	1
Epas1	Epas1	8.46257e-10	-0.345624	0.456	0.515	2.14941e-05
P3h2	P3h2	9.03481e-12	-0.34598	0.493	0.573	2.29475e-07
Rplp1	Rplp1	0.000425275	-0.346092	0.3	0.331	1
Myof	Myof	0.000288634	-0.348196	0.173	0.206	1
Dab2ip	Dab2ip	2.05731e-07	-0.34873	0.337	0.386	0.00522536
Rpl19	Rpl19	2.62132e-06	-0.349086	0.207	0.257	0.0665788
Pde1c	Pde1c	5.00846e-07	-0.352087	0.066	0.105	0.012721
Vdr	Vdr	4.35691e-07	-0.35209	0.08	0.123	0.0110661
Nebl	Nebl	0.0423174	-0.352581	0.235	0.249	1
Cpne8	Cpne8	0.00722776	-0.354804	0.257	0.273	1
Pde3b	Pde3b	5.41333e-07	-0.356243	0.077	0.118	0.0137493
Rps15a	Rps15a	0.000257223	-0.35645	0.108	0.139	1
Rrbp1	Rrbp1	1.56662e-07	-0.356924	0.308	0.359	0.00397906
Col4a1	Col4a1	6.96731e-10	-0.358534	0.346	0.419	1.76963e-05
Hsp90b1	Hsp90b1	2.58108e-06	-0.35903	0.211	0.258	0.0655568
Lipe	Lipe	3.48945e-08	-0.362239	0.114	0.166	0.000886285
Setbp1	Setbp1	0.0015573	-0.363128	0.134	0.16	1
Mdfic	Mdfic	5.50038e-05	-0.36797	0.181	0.218	1
Slc22a6	Slc22a6	2.03515e-12	-0.369547	0.14	0.219	5.16907e-08
Atp6v1g3	Atp6v1g3	1.86052e-08	-0.36961	0.058	0.101	0.000472554
Rimbp2	Rimbp2	3.87827e-08	-0.373431	0.094	0.144	0.000985043
Rps12	Rps12	2.67522e-05	-0.376117	0.136	0.174	0.67948
Tsc22d1	Tsc22d1	7.07401e-11	-0.377221	0.263	0.338	1.79673e-06
Pde4d	Pde4d	2.55359e-19	-0.380194	0.572	0.666	6.48587e-15
Slc43a3	Slc43a3	4.61427e-05	-0.381415	0.143	0.179	1
Mcf2l	Mcf2l	2.01617e-10	-0.382079	0.345	0.419	5.12088e-06
Tjp1	Tjp1	2.62966e-07	-0.382614	0.198	0.25	0.00667907
Adgrf5	Adgrf5	1.94723e-16	-0.38351	0.536	0.616	4.94577e-12
Zfp622	Zfp622	2.72669e-07	-0.383721	0.125	0.175	0.00692551
Ctsh	Ctsh	2.73495e-08	-0.385312	0.12	0.173	0.000694649
Iqcg	Iqcg	6.76485e-07	-0.386051	0.074	0.114	0.017182
Dnaja1	Dnaja1	1.11519e-06	-0.386761	0.167	0.214	0.0283248
Rgs3	Rgs3	1.66636e-06	-0.392742	0.236	0.282	0.042324
LOC108351137	LOC108351137	5.59998e-07	-0.393188	0.074	0.113	0.0142234
Wnk1	Wnk1	7.85974e-19	-0.395866	0.449	0.56	1.9963e-14
Rpl13	Rpl13	9.76444e-06	-0.397557	0.162	0.204	0.248007
Tmem140	Tmem140	1.89519e-08	-0.397864	0.172	0.231	0.000481359
Ptn	Ptn	6.11385e-05	-0.397935	0.133	0.17	1
Rps13	Rps13	1.23544e-06	-0.399188	0.068	0.106	0.031379
Fkbp5	Fkbp5	0.000519112	-0.40157	0.1	0.127	1
Atp6v0a4	Atp6v0a4	6.82552e-13	-0.401586	0.184	0.267	1.73361e-08
Resf1	Resf1	1.65238e-07	-0.401764	0.327	0.379	0.00419687
Ypel2	Ypel2	9.17224e-06	-0.412035	0.074	0.107	0.232966
Tfcp2l1	Tfcp2l1	1.39797e-06	-0.415453	0.107	0.149	0.035507
Rpl21.3	Rpl21.3	9.27456e-07	-0.416245	0.08	0.118	0.0235565
LOC685963	LOC685963	1.22456e-05	-0.418541	0.099	0.136	0.311026
Ctsb	Ctsb	1.96329e-06	-0.419336	0.192	0.242	0.0498657
Arnt2	Arnt2	1.73835e-05	-0.422792	0.074	0.107	0.441523
Pck1	Pck1	8.81449e-40	-0.42382	0.312	0.532	2.23879e-35
Itga1	Itga1	3.37398e-11	-0.423886	0.348	0.419	8.56956e-07
Plcb1	Plcb1	1.11798e-13	-0.426514	0.36	0.448	2.83955e-09
Snx29	Snx29	1.05117e-15	-0.426536	0.322	0.424	2.66988e-11
Eps8	Eps8	3.15069e-08	-0.42723	0.174	0.231	0.000800243
Insyn2a	Insyn2a	3.31831e-08	-0.428662	0.065	0.106	0.000842817
Rasa4	Rasa4	4.57547e-08	-0.431472	0.122	0.173	0.00116212
AC134224.1	AC134224.1	9.28339e-47	-0.433331	0.883	0.925	2.35789e-42
Calb1	Calb1	2.07799e-13	-0.444398	0.101	0.174	5.27789e-09
Tmprss2	Tmprss2	4.69024e-11	-0.444457	0.097	0.158	1.19127e-06
B4galt6	B4galt6	6.0574e-08	-0.444607	0.168	0.221	0.00153852
Vcam1	Vcam1	9.34267e-05	-0.445158	0.088	0.12	1
Tmem26	Tmem26	5.45883e-07	-0.45224	0.09	0.131	0.0138649
Slc5a12	Slc5a12	5.93955e-14	-0.455188	0.085	0.154	1.50859e-09
Col4a4	Col4a4	2.16125e-12	-0.457983	0.217	0.298	5.48935e-08
Trabd2b	Trabd2b	1.25989e-09	-0.462262	0.218	0.283	3.19998e-05
Hsph1	Hsph1	4.45439e-10	-0.464012	0.067	0.116	1.13137e-05
Arl15	Arl15	6.12687e-20	-0.478373	0.571	0.668	1.55616e-15
Klhl3	Klhl3	1.97562e-10	-0.481979	0.123	0.184	5.01787e-06
Ston1	Ston1	1.59128e-11	-0.482925	0.062	0.114	4.0417e-07
Tmtc1	Tmtc1	6.40838e-12	-0.48802	0.353	0.425	1.62766e-07
Ccdc141	Ccdc141	3.08714e-14	-0.488926	0.101	0.173	7.84102e-10
Nectin3	Nectin3	5.84415e-09	-0.490678	0.115	0.168	0.000148435
G6pc	G6pc	5.48911e-14	-0.492524	0.095	0.167	1.39418e-09
Ednrb	Ednrb	1.5551e-09	-0.495069	0.294	0.354	3.9498e-05
Cyp24a1	Cyp24a1	3.2828e-21	-0.502729	0.072	0.159	8.33798e-17
Il6st	Il6st	4.33962e-10	-0.506328	0.109	0.165	1.10222e-05
Slit2	Slit2	3.49209e-15	-0.507253	0.179	0.27	8.86957e-11
Tox3	Tox3	3.73165e-12	-0.522234	0.061	0.115	9.47802e-08
AC134224.2	AC134224.2	5.69147e-28	-0.524758	0.538	0.647	1.44558e-23
Xdh	Xdh	1.35383e-13	-0.530083	0.173	0.251	3.4386e-09
Cp	Cp	1.68031e-09	-0.533017	0.12	0.175	4.26783e-05
Sorbs2	Sorbs2	8.88276e-10	-0.5348	0.169	0.231	2.25613e-05
Aldob	Aldob	4.82274e-25	-0.538241	0.486	0.596	1.22493e-20
LOC108352650	LOC108352650	1.06278e-08	-0.543474	0.228	0.284	0.000269936
Tns1	Tns1	6.94478e-23	-0.545038	0.429	0.536	1.76391e-18
Rpl37	Rpl37	7.74348e-13	-0.548359	0.072	0.131	1.96677e-08
Il1r1	Il1r1	1.47014e-07	-0.559779	0.301	0.344	0.00373401
Timp3	Timp3	4.3708e-18	-0.569219	0.336	0.435	1.11014e-13
Dkk2	Dkk2	0.000714169	-0.581093	0.088	0.116	1
Tmem52b	Tmem52b	4.15984e-24	-0.583445	0.106	0.211	1.05656e-19
Hsp90ab1	Hsp90ab1	2.86997e-33	-0.609264	0.438	0.572	7.28945e-29
Hspa8	Hspa8	8.85955e-20	-0.615359	0.147	0.244	2.25024e-15
Slc8a1	Slc8a1	9.37472e-41	-0.620295	0.386	0.548	2.38108e-36
Kctd1	Kctd1	1.81758e-11	-0.621647	0.091	0.148	4.61646e-07
Spink1l	Spink1l	7.1805e-18	-0.628136	0.078	0.155	1.82377e-13
Slc13a1	Slc13a1	1.50269e-22	-0.637021	0.224	0.338	3.81667e-18
Rpl36	Rpl36	4.69607e-19	-0.646719	0.114	0.202	1.19276e-14
Ndrg1	Ndrg1	5.12448e-25	-0.647403	0.273	0.397	1.30157e-20
Col4a3	Col4a3	5.07791e-18	-0.649615	0.237	0.331	1.28974e-13
Efnb2	Efnb2	3.95561e-17	-0.651813	0.144	0.231	1.00469e-12
Ptprj	Ptprj	4.64716e-07	-0.657822	0.172	0.218	0.0118033
Syn3	Syn3	1.50618e-12	-0.681343	0.092	0.153	3.82555e-08
Mt-nd4	Mt-nd4	9.36006e-23	-0.692548	0.372	0.487	2.37736e-18
Mt-nd6	Mt-nd6	5.95856e-21	-0.70115	0.151	0.248	1.51341e-16
Mt-nd3	Mt-nd3	3.18926e-28	-0.711561	0.074	0.177	8.10041e-24
Ca12	Ca12	2.47963e-31	-0.712324	0.283	0.433	6.298e-27
Arntl	Arntl	6.50457e-27	-0.718514	0.048	0.133	1.6521e-22
Galnt18	Galnt18	2.72172e-20	-0.727369	0.2	0.3	6.91291e-16
AABR07059258.1	AABR07059258.1	1.51389e-23	-0.730971	0.043	0.118	3.84513e-19
Mt-cyb	Mt-cyb	3.91718e-52	-0.747368	0.17	0.376	9.94924e-48
Slc4a4	Slc4a4	1.2575e-56	-0.761628	0.24	0.463	3.19392e-52
LOC108351137.1	LOC108351137.1	3.37458e-32	-0.863159	0.048	0.143	8.57111e-28
Mt-nd5	Mt-nd5	7.52186e-43	-0.867998	0.304	0.469	1.91048e-38
Sult1c2a	Sult1c2a	2.14097e-34	-0.887869	0.158	0.294	5.43785e-30
Mt-nd4l	Mt-nd4l	4.98685e-32	-0.910802	0.197	0.329	1.26661e-27
Mt-atp8	Mt-atp8	3.3638e-49	-0.916224	0.365	0.532	8.54372e-45
AABR07015057.1	AABR07015057.1	3.08593e-36	-0.938853	0.023	0.107	7.83796e-32
Mt-co2	Mt-co2	1.73331e-81	-1.07131	0.177	0.437	4.40244e-77
AABR07040864.1	AABR07040864.1	1.13832e-26	-1.08979	0.153	0.266	2.89121e-22
Mt-co1	Mt-co1	6.5071e-117	-1.23755	0.222	0.549	1.65274e-112
Slc12a3	Slc12a3	1.07174e-92	-1.25091	0.094	0.331	2.72211e-88
Mt-nd2	Mt-nd2	4.44218e-93	-1.25979	0.222	0.493	1.12827e-88
Mt-nd1	Mt-nd1	2.03107e-103	-1.38406	0.154	0.432	5.1587e-99
Mt-co3	Mt-co3	2.75376e-137	-1.40937	0.224	0.571	6.99429e-133
Mt-atp6	Mt-atp6	6.04022e-129	-1.51034	0.181	0.506	1.53416e-124
AABR07000398.1	AABR07000398.1	0	-1.99878	0.666	0.899	0

## Sheet: Stroma
	Stroma__gene	p_val	avg_log2FC	pct.Obese+sGCstim	Pct.Obese	p_val_adj
Slc12a1	Slc12a1	8.23387e-52	1.48491	0.491	0.225	2.09132e-47
Slco1a6	Slco1a6	2.80738e-32	1.10375	0.294	0.108	7.13047e-28
Umod	Umod	1.26876e-48	0.988054	0.593	0.317	3.22253e-44
Cpne7	Cpne7	2.84925e-26	0.98194	0.314	0.141	7.23681e-22
Hnmt	Hnmt	1.08459e-18	0.935114	0.216	0.093	2.75474e-14
Mctp1	Mctp1	3.60285e-17	0.883628	0.197	0.082	9.15087e-13
Slc7a12	Slc7a12	6.06873e-19	0.874112	0.195	0.076	1.5414e-14
Grik2	Grik2	3.91591e-15	0.85072	0.121	0.038	9.94603e-11
Per3	Per3	2.26489e-18	0.789595	0.194	0.076	5.75259e-14
Dhrs7l1	Dhrs7l1	6.16949e-15	0.781719	0.331	0.203	1.56699e-10
Mt-co2	Mt-co2	1.23534e-09	0.769791	0.325	0.24	3.13763e-05
Etnppl	Etnppl	1.30012e-11	0.755101	0.154	0.071	3.30217e-07
Erbb4	Erbb4	6.593e-14	0.732937	0.175	0.076	1.67456e-09
Slc21a4	Slc21a4	5.85478e-13	0.730279	0.226	0.122	1.48706e-08
Robo2	Robo2	1.06322e-12	0.725264	0.277	0.164	2.70046e-08
Mrps6	Mrps6	1.05266e-14	0.720474	0.324	0.196	2.67365e-10
Rem1	Rem1	8.0575e-16	0.719224	0.211	0.097	2.04653e-11
Mctp2	Mctp2	4.02852e-14	0.7188	0.103	0.028	1.0232e-09
Rerg	Rerg	1.01284e-14	0.67326	0.335	0.203	2.57252e-10
Egr1	Egr1	4.6721e-14	0.663142	0.257	0.136	1.18667e-09
Odc1	Odc1	2.61319e-11	0.659518	0.213	0.119	6.63723e-07
Gclc	Gclc	2.86819e-15	0.653132	0.519	0.372	7.28493e-11
Ets1	Ets1	4.09422e-15	0.650147	0.369	0.232	1.03989e-10
Asic2	Asic2	4.90589e-14	0.646815	0.391	0.255	1.24605e-09
Fli1	Fli1	1.17671e-11	0.646131	0.313	0.2	2.98873e-07
Rasgef1b	Rasgef1b	3.08622e-10	0.6455	0.202	0.112	7.83868e-06
Mat2a	Mat2a	1.50505e-09	0.638169	0.232	0.144	3.82267e-05
Emid1	Emid1	1.457e-12	0.621772	0.213	0.11	3.70063e-08
Lima1	Lima1	1.0944e-13	0.610814	0.403	0.277	2.77967e-09
Lhfpl6	Lhfpl6	2.47786e-11	0.60765	0.285	0.174	6.29352e-07
Hnf1b	Hnf1b	8.67316e-10	0.606713	0.195	0.11	2.2029e-05
Gramd1b	Gramd1b	3.18941e-08	0.601637	0.202	0.124	0.000810079
Slc7a13	Slc7a13	1.09138e-17	0.59387	0.428	0.257	2.772e-13
Rbms3	Rbms3	4.80298e-22	0.589338	0.718	0.529	1.21991e-17
Pde7b	Pde7b	4.15876e-14	0.584669	0.608	0.488	1.05628e-09
Angpt1	Angpt1	5.18183e-10	0.580895	0.268	0.167	1.31613e-05
Cryab	Cryab	5.49087e-10	0.578317	0.243	0.147	1.39463e-05
Inpp4b	Inpp4b	1.34822e-09	0.575234	0.145	0.069	3.42435e-05
Alx1	Alx1	7.16731e-13	0.561311	0.121	0.043	1.82043e-08
Zfp36	Zfp36	6.98847e-10	0.558311	0.136	0.063	1.775e-05
Dnm1	Dnm1	5.06377e-10	0.558303	0.179	0.095	1.28615e-05
Nfat5	Nfat5	8.21006e-12	0.548446	0.451	0.332	2.08527e-07
Timp3	Timp3	7.13817e-06	0.543827	0.394	0.312	0.181302
Nav3	Nav3	1.0435e-09	0.542962	0.26	0.164	2.65038e-05
Gpr176	Gpr176	1.34447e-12	0.542597	0.25	0.137	3.41482e-08
Clic5	Clic5	2.4075e-09	0.542461	0.22	0.13	6.11481e-05
Clu	Clu	0.000120285	0.541462	0.33	0.266	1
Plxdc2	Plxdc2	2.22686e-17	0.539513	0.5	0.335	5.65601e-13
Hacl1	Hacl1	1.07474e-09	0.538016	0.151	0.075	2.72973e-05
Septin4	Septin4	4.56012e-11	0.533374	0.209	0.114	1.15823e-06
Wls	Wls	1.43679e-10	0.532725	0.363	0.246	3.64929e-06
Adam12	Adam12	2.12181e-08	0.525261	0.269	0.178	0.000538919
Ust	Ust	4.73379e-10	0.520486	0.311	0.203	1.20234e-05
Mme	Mme	5.63563e-08	0.52036	0.168	0.096	0.00143139
Lbh	Lbh	2.33622e-09	0.518653	0.273	0.173	5.93377e-05
Rnf19a	Rnf19a	1.22426e-08	0.516913	0.191	0.111	0.000310951
Xkr4	Xkr4	1.66309e-08	0.512059	0.155	0.082	0.000422409
Dennd2a	Dennd2a	1.97465e-09	0.51155	0.216	0.126	5.01541e-05
Galnt10	Galnt10	7.24077e-11	0.510423	0.203	0.108	1.83908e-06
LOC688389	LOC688389	1.63149e-09	0.50914	0.315	0.21	4.14381e-05
Rbm39	Rbm39	2.91628e-09	0.507824	0.147	0.074	7.40706e-05
AABR07004228.1	AABR07004228.1	4.09036e-08	0.500442	0.245	0.156	0.00103891
AC134224.3	AC134224.3	6.77218e-47	0.495591	0.994	0.903	1.72007e-42
Chka	Chka	7.55214e-09	0.488061	0.115	0.051	0.000191817
Sim1	Sim1	6.22179e-09	0.487778	0.104	0.044	0.000158027
Adgrl3	Adgrl3	3.85893e-09	0.486464	0.158	0.082	9.80131e-05
Leng8	Leng8	1.69858e-09	0.486021	0.206	0.119	4.31422e-05
Ttc21b	Ttc21b	5.57016e-08	0.484487	0.103	0.046	0.00141476
Kif26b	Kif26b	8.55725e-05	0.483459	0.172	0.118	1
Spon1	Spon1	4.46651e-07	0.482752	0.353	0.266	0.0113445
Sox13	Sox13	1.11613e-07	0.480426	0.206	0.127	0.00283486
Dusp1	Dusp1	4.29872e-07	0.478969	0.108	0.053	0.0109183
Rapgef5	Rapgef5	3.16677e-07	0.47858	0.194	0.122	0.00804327
Oxr1	Oxr1	2.64431e-10	0.478266	0.339	0.226	6.71628e-06
Svep1	Svep1	1.53702e-09	0.477651	0.411	0.301	3.90389e-05
Gata6	Gata6	1.57462e-07	0.468858	0.13	0.068	0.00399939
Srebf2	Srebf2	1.15543e-09	0.468267	0.236	0.14	2.93468e-05
Srsf7	Srsf7	4.33347e-08	0.466252	0.157	0.087	0.00110066
Clec2g	Clec2g	1.77354e-10	0.464286	0.437	0.317	4.50461e-06
Pax8	Pax8	5.02048e-06	0.463123	0.189	0.124	0.127515
Abcc9	Abcc9	3.64554e-09	0.462619	0.289	0.189	9.25931e-05
Atf7	Atf7	7.33147e-07	0.456748	0.216	0.141	0.0186212
Nr2f2	Nr2f2	7.1285e-11	0.453255	0.448	0.324	1.81057e-06
H3f3a	H3f3a	8.78248e-08	0.452228	0.281	0.192	0.00223066
Trps1	Trps1	6.37714e-09	0.451533	0.331	0.224	0.000161973
Efna5	Efna5	2.45044e-09	0.450744	0.105	0.042	6.22388e-05
Klf12	Klf12	4.94191e-08	0.450707	0.351	0.257	0.0012552
Traf3ip2	Traf3ip2	4.04316e-09	0.449579	0.141	0.069	0.000102692
Tff3	Tff3	1.37001e-18	0.447497	0.539	0.339	3.47968e-14
Pkig	Pkig	9.31993e-10	0.447148	0.255	0.155	2.36717e-05
Spred2	Spred2	4.49747e-10	0.446486	0.282	0.178	1.14231e-05
Gstp1	Gstp1	3.00634e-07	0.444779	0.251	0.167	0.00763579
Sox5	Sox5	1.55478e-07	0.444353	0.281	0.194	0.003949
Bcl2l1	Bcl2l1	1.13411e-08	0.443669	0.221	0.134	0.000288052
Zeb2	Zeb2	4.98055e-12	0.44363	0.542	0.405	1.26501e-07
AABR07035916.1	AABR07035916.1	6.31807e-08	0.439398	0.321	0.227	0.00160473
Utrn	Utrn	1.07989e-11	0.437953	0.639	0.522	2.74282e-07
Dusp6	Dusp6	5.66532e-07	0.437228	0.115	0.059	0.0143894
Slc34a2	Slc34a2	1.67225e-05	0.43643	0.119	0.069	0.424736
Lurap1l	Lurap1l	1.40997e-09	0.436014	0.114	0.048	3.58118e-05
Plekha5	Plekha5	1.03381e-08	0.428776	0.405	0.302	0.000262578
Gtdc1	Gtdc1	1.36266e-06	0.424014	0.199	0.128	0.0346101
Git2	Git2	2.52119e-06	0.423848	0.172	0.108	0.0640357
Dgkz	Dgkz	8.08459e-08	0.422212	0.149	0.08	0.00205341
Vav3	Vav3	3.66041e-06	0.421519	0.258	0.185	0.0929708
Pdlim5	Pdlim5	4.9886e-09	0.419371	0.327	0.222	0.000126706
Gria3	Gria3	2.34422e-08	0.419061	0.208	0.123	0.000595409
Tcf7l2	Tcf7l2	1.46192e-08	0.417307	0.289	0.19	0.000371314
Mertk	Mertk	1.23583e-05	0.41503	0.24	0.169	0.313889
Fhod1	Fhod1	5.82486e-09	0.414244	0.138	0.068	0.000147946
Ankib1	Ankib1	7.15922e-06	0.412293	0.236	0.167	0.181837
Adamts12	Adamts12	0.000459376	0.410553	0.216	0.164	1
Khdc4	Khdc4	1.24152e-06	0.409712	0.146	0.085	0.0315334
Gcnt2	Gcnt2	3.27724e-06	0.409687	0.216	0.144	0.0832387
Tra2a	Tra2a	4.27185e-08	0.408459	0.329	0.231	0.00108501
Acer2	Acer2	1.84847e-05	0.408078	0.277	0.203	0.469492
Pik3r3	Pik3r3	1.9416e-07	0.407509	0.232	0.15	0.00493146
Ogt	Ogt	2.60282e-08	0.404302	0.374	0.273	0.000661092
Fmo2	Fmo2	0.000568668	0.404206	0.282	0.228	1
Grk5	Grk5	1.25141e-08	0.403448	0.401	0.294	0.000317845
Rsrp1	Rsrp1	4.27218e-07	0.403114	0.359	0.269	0.0108509
Tra2b	Tra2b	1.25474e-06	0.403009	0.251	0.175	0.0318692
Morc3	Morc3	2.23204e-06	0.402029	0.13	0.074	0.0566917
Myo9a	Myo9a	3.38865e-07	0.399755	0.338	0.247	0.00860683
Rhbdl3	Rhbdl3	7.85656e-06	0.398781	0.113	0.063	0.199549
Pabpn1	Pabpn1	1.97925e-05	0.398016	0.277	0.203	0.502709
Dtnb	Dtnb	1.22502e-06	0.397225	0.183	0.115	0.0311142
Mipol1	Mipol1	2.05479e-06	0.396192	0.173	0.108	0.0521896
Hgf	Hgf	1.56462e-07	0.396064	0.247	0.16	0.00397398
AC096473.3	AC096473.3	1.58792e-05	0.395916	0.126	0.075	0.403315
Bmp4	Bmp4	5.4912e-06	0.393908	0.112	0.061	0.139471
Lcor	Lcor	3.66616e-07	0.392169	0.274	0.189	0.00931167
Ptprm	Ptprm	7.73553e-08	0.392023	0.345	0.25	0.00196475
Cebpb	Cebpb	4.20102e-07	0.391599	0.138	0.075	0.0106702
Ppp1r1a	Ppp1r1a	1.55424e-05	0.39154	0.122	0.071	0.394762
Tmlhe	Tmlhe	7.24624e-06	0.390058	0.22	0.151	0.184047
Fhl1	Fhl1	3.74956e-07	0.388887	0.145	0.08	0.0095235
Pde8b	Pde8b	7.72498e-07	0.388869	0.104	0.052	0.0196207
Rnf111	Rnf111	4.10715e-06	0.388778	0.191	0.124	0.104317
Fntb	Fntb	3.31883e-07	0.387407	0.166	0.097	0.0084295
Abl2	Abl2	5.72634e-05	0.386661	0.181	0.126	1
Frmd6	Frmd6	4.38408e-09	0.38508	0.245	0.15	0.000111351
Vmp1	Vmp1	4.57592e-06	0.384156	0.228	0.157	0.116224
Ggt1	Ggt1	2.54072e-08	0.38356	0.379	0.269	0.000645317
AABR07072236.1	AABR07072236.1	2.54249e-06	0.383234	0.104	0.053	0.0645767
Ip6k2	Ip6k2	1.37583e-07	0.382877	0.183	0.108	0.00349448
Ngf	Ngf	2.57017e-06	0.382241	0.169	0.104	0.0652797
Fus	Fus	3.19461e-06	0.381769	0.323	0.244	0.0811399
Ophn1	Ophn1	2.18704e-06	0.380186	0.168	0.104	0.0555487
Nfkbia	Nfkbia	3.19208e-05	0.379872	0.102	0.057	0.810755
Ccn2	Ccn2	3.23462e-08	0.379319	0.306	0.207	0.000821562
Ube3a	Ube3a	2.61688e-08	0.378329	0.28	0.185	0.000664662
Peli1	Peli1	1.76482e-05	0.378155	0.157	0.101	0.448246
Arhgap24	Arhgap24	3.98188e-08	0.377149	0.537	0.442	0.00101136
Robo1	Robo1	4.91473e-07	0.37707	0.27	0.184	0.0124829
Dach1	Dach1	1.91218e-07	0.376981	0.504	0.406	0.00485674
Pspc1	Pspc1	9.99226e-06	0.376788	0.252	0.18	0.253794
Clk1	Clk1	2.39342e-06	0.376321	0.23	0.158	0.0607906
Lyn	Lyn	0.000132071	0.375537	0.187	0.133	1
Cables1	Cables1	4.88467e-07	0.375482	0.164	0.097	0.0124066
Rgn	Rgn	4.17785e-05	0.373925	0.131	0.082	1
Ryr2	Ryr2	2.3886e-07	0.372913	0.244	0.158	0.00606682
Rarb	Rarb	5.07048e-07	0.372369	0.222	0.144	0.0128785
Cerk	Cerk	1.80075e-06	0.371323	0.124	0.068	0.0457372
Rasgrp2	Rasgrp2	0.000206363	0.371172	0.149	0.101	1
Mdm2	Mdm2	1.06874e-05	0.369362	0.125	0.072	0.27145
Wdr26	Wdr26	4.57557e-05	0.368406	0.172	0.115	1
Klf6	Klf6	5.94645e-05	0.367746	0.132	0.082	1
Ldb1	Ldb1	1.41788e-05	0.367384	0.112	0.064	0.360127
Taf1d	Taf1d	5.98942e-06	0.366588	0.156	0.097	0.152125
Osbpl5	Osbpl5	0.000124132	0.365492	0.147	0.097	1
Sf3b1	Sf3b1	1.32287e-05	0.364324	0.287	0.212	0.335996
Hbb	Hbb	0.000138278	0.363525	0.125	0.08	1
Tcerg1	Tcerg1	3.10834e-05	0.361203	0.215	0.152	0.789487
Runx2	Runx2	6.23878e-07	0.359138	0.206	0.131	0.0158459
Chd2	Chd2	1.06988e-05	0.35881	0.315	0.241	0.27174
Etv6	Etv6	9.04923e-08	0.35878	0.388	0.289	0.00229841
Nrg1	Nrg1	0.00938396	0.358764	0.145	0.113	1
Rcsd1	Rcsd1	4.57275e-07	0.35689	0.241	0.158	0.0116143
Stim1	Stim1	5.00472e-06	0.356799	0.234	0.161	0.127115
Tcf12	Tcf12	1.36962e-09	0.355865	0.464	0.339	3.47871e-05
Srsf2	Srsf2	5.37679e-05	0.355134	0.376	0.303	1
Hba-a1	Hba-a1	5.13924e-06	0.354464	0.209	0.14	0.130532
Tpmt	Tpmt	4.77001e-05	0.352872	0.18	0.122	1
Prtfdc1	Prtfdc1	1.56955e-05	0.352617	0.145	0.09	0.39865
Pdgfd	Pdgfd	1.43896e-06	0.352245	0.233	0.157	0.0365482
Gucy1b1	Gucy1b1	3.03852e-05	0.351076	0.158	0.103	0.771753
Ipmk	Ipmk	1.12448e-06	0.350795	0.164	0.097	0.0285607
Mapk14	Mapk14	4.38189e-06	0.35024	0.291	0.214	0.111296
Naa15	Naa15	1.35887e-05	0.349647	0.193	0.129	0.345139
Eif4a2	Eif4a2	8.73008e-05	0.349473	0.237	0.175	1
Npepps	Npepps	5.12535e-05	0.348884	0.233	0.17	1
Scamp3	Scamp3	4.71129e-06	0.347886	0.186	0.12	0.119662
Frem1	Frem1	8.65005e-08	0.347223	0.28	0.186	0.00219703
Tef	Tef	0.000227401	0.346896	0.118	0.075	1
Btg2	Btg2	2.98011e-06	0.346452	0.168	0.103	0.0756917
Aadat	Aadat	2.21806e-06	0.34469	0.425	0.337	0.0563365
Stx16	Stx16	1.0673e-06	0.34399	0.108	0.054	0.0271084
Tcf4	Tcf4	7.41789e-06	0.3436	0.319	0.241	0.188407
Id3	Id3	2.45411e-07	0.342928	0.126	0.065	0.00623318
Stard13	Stard13	3.19069e-08	0.341709	0.343	0.241	0.000810404
Zfr	Zfr	1.04651e-05	0.341506	0.296	0.219	0.265804
Ecpas	Ecpas	9.02518e-05	0.341296	0.24	0.178	1
Wdr20	Wdr20	5.35528e-06	0.339284	0.141	0.083	0.136019
Etnk1	Etnk1	0.000558395	0.338043	0.271	0.215	1
Cd24	Cd24	9.23942e-05	0.337648	0.219	0.157	1
Hnrnph1	Hnrnph1	1.59868e-06	0.337467	0.237	0.159	0.0406048
Tbc1d2b	Tbc1d2b	5.24801e-05	0.337294	0.197	0.137	1
Fbxo3	Fbxo3	7.80831e-07	0.337132	0.142	0.079	0.0198323
Plekhh2	Plekhh2	3.30769e-06	0.336865	0.123	0.068	0.0840121
Pced1b	Pced1b	3.28188e-06	0.336864	0.18	0.113	0.0833564
Secisbp2	Secisbp2	1.41837e-05	0.336612	0.114	0.064	0.360251
Pawr	Pawr	2.2329e-06	0.336573	0.383	0.298	0.0567133
Sh3kbp1	Sh3kbp1	1.35593e-06	0.33629	0.135	0.075	0.0344393
Phf14	Phf14	2.45712e-06	0.336202	0.299	0.214	0.0624084
Srsf11	Srsf11	1.51558e-05	0.3356	0.262	0.189	0.384942
Ebf1	Ebf1	2.25672e-09	0.335045	0.579	0.456	5.73184e-05
Kdm2a	Kdm2a	1.12217e-06	0.334595	0.272	0.187	0.0285021
Herc4	Herc4	7.60229e-05	0.333158	0.183	0.126	1
Baiap2	Baiap2	0.000197634	0.332863	0.119	0.075	1
Sh3gl2	Sh3gl2	6.4672e-06	0.332833	0.104	0.055	0.16426
Gna14	Gna14	0.000201755	0.332707	0.1	0.06	1
Filip1l	Filip1l	2.63541e-05	0.332692	0.315	0.24	0.669367
Phldb1	Phldb1	0.00010146	0.331911	0.156	0.104	1
Dhx15	Dhx15	6.22545e-05	0.331328	0.16	0.106	1
LOC108349594	LOC108349594	5.23159e-05	0.330614	0.135	0.085	1
Pdss2	Pdss2	0.000372538	0.329416	0.153	0.106	1
Sema6d	Sema6d	0.00115841	0.329218	0.119	0.082	1
Hgd	Hgd	0.000129271	0.327162	0.195	0.138	1
Maml2	Maml2	1.45742e-08	0.326011	0.54	0.418	0.00037017
Spry1	Spry1	0.000504945	0.325751	0.125	0.083	1
LOC689574	LOC689574	8.69693e-05	0.325522	0.12	0.074	1
Cnn3	Cnn3	5.11054e-05	0.325365	0.209	0.147	1
Phf20	Phf20	0.000172786	0.325176	0.164	0.112	1
Zbtb20	Zbtb20	1.53813e-11	0.324638	0.768	0.655	3.9067e-07
Pank2	Pank2	2.55245e-05	0.3246	0.134	0.082	0.648296
Alms1	Alms1	4.93729e-05	0.324332	0.111	0.065	1
Pnn	Pnn	3.90511e-05	0.324117	0.232	0.168	0.991859
Srsf1	Srsf1	3.01063e-05	0.323719	0.15	0.095	0.764669
Agtr1a	Agtr1a	0.000174098	0.322308	0.206	0.15	1
Hnrnpr	Hnrnpr	6.98805e-05	0.321866	0.159	0.104	1
Smad6	Smad6	0.000179895	0.320764	0.103	0.062	1
Kmt2e	Kmt2e	4.28851e-07	0.320568	0.432	0.33	0.0108924
Tead1	Tead1	7.27266e-06	0.319477	0.419	0.332	0.184718
Ptbp2	Ptbp2	3.05074e-05	0.319424	0.203	0.14	0.774858
Nfib	Nfib	6.15568e-05	0.319355	0.346	0.272	1
C1qtnf7	C1qtnf7	6.57072e-05	0.319012	0.244	0.178	1
Ilk	Ilk	1.45692e-05	0.316086	0.128	0.075	0.370044
Rbm6	Rbm6	1.58811e-05	0.315851	0.306	0.228	0.403364
Kdm6a	Kdm6a	0.000266164	0.315241	0.184	0.132	1
Srgap1	Srgap1	2.59692e-05	0.314424	0.164	0.107	0.659591
RGD1309104	RGD1309104	1.6453e-06	0.314417	0.126	0.069	0.041789
Cnot4	Cnot4	8.34708e-06	0.314214	0.232	0.161	0.212008
Nr1d2	Nr1d2	2.94601e-05	0.314104	0.138	0.085	0.748258
Cers5	Cers5	8.33935e-06	0.313013	0.128	0.074	0.211811
Clic2	Clic2	0.000368241	0.312698	0.113	0.072	1
Ssh1	Ssh1	2.94802e-06	0.312396	0.13	0.073	0.0748768
Qser1	Qser1	0.000118727	0.312337	0.164	0.112	1
Sppl3	Sppl3	8.52336e-05	0.310394	0.226	0.163	1
Oasl2	Oasl2	0.000127624	0.309779	0.121	0.075	1
Pdgfrb	Pdgfrb	8.62308e-06	0.308904	0.394	0.311	0.219018
Plpp1	Plpp1	2.21759e-06	0.308427	0.232	0.156	0.0563246
Fam133b	Fam133b	0.0001055	0.308116	0.125	0.078	1
Slc3a1	Slc3a1	1.25989e-06	0.307395	0.495	0.394	0.0319999
Nlk	Nlk	2.2436e-06	0.307275	0.34	0.251	0.0569852
Zfp638	Zfp638	0.000634912	0.307275	0.242	0.189	1
Per2	Per2	0.000371047	0.307071	0.118	0.076	1
Snx27	Snx27	3.78626e-05	0.306885	0.129	0.078	0.961671
Pan3	Pan3	1.00836e-05	0.306719	0.289	0.209	0.256112
Cyp4b1	Cyp4b1	0.000346931	0.306718	0.139	0.093	1
Tmem204	Tmem204	1.20849e-05	0.306317	0.131	0.078	0.306945
Gatad2b	Gatad2b	0.000296903	0.306216	0.218	0.163	1
Gna13	Gna13	8.41715e-06	0.306056	0.126	0.072	0.213787
Spop	Spop	6.54719e-05	0.305494	0.266	0.196	1
Rbm26	Rbm26	1.56798e-05	0.304921	0.353	0.269	0.398252
Vcl	Vcl	0.0013781	0.304782	0.261	0.207	1
Myo1b	Myo1b	0.00104797	0.304608	0.261	0.209	1
Iqsec2	Iqsec2	4.26406e-05	0.304376	0.12	0.071	1
Magi3	Magi3	6.68173e-05	0.304157	0.18	0.123	1
Lrrk2	Lrrk2	3.08428e-05	0.303843	0.183	0.123	0.783375
Rev3l	Rev3l	0.00200843	0.303775	0.213	0.169	1
Sgk1	Sgk1	0.000307902	0.303499	0.153	0.104	1
Ep300	Ep300	4.22271e-06	0.3034	0.168	0.104	0.107253
Cops3	Cops3	0.00072633	0.303353	0.114	0.075	1
Csnk2a2	Csnk2a2	0.00473035	0.30331	0.119	0.086	1
Slc2a13	Slc2a13	8.14599e-05	0.303106	0.108	0.064	1
Peak1	Peak1	8.08287e-06	0.302977	0.327	0.24	0.205297
Lamc3	Lamc3	3.32054e-05	0.302407	0.154	0.097	0.843383
Pik3c2a	Pik3c2a	4.42896e-05	0.302293	0.255	0.185	1
Eif2ak3	Eif2ak3	0.000733663	0.30216	0.111	0.072	1
Itm2c	Itm2c	0.000432783	0.302101	0.157	0.11	1
Spp1	Spp1	0.00843171	0.30183	0.633	0.676	1
Fmnl2	Fmnl2	2.81976e-05	0.301506	0.22	0.154	0.716192
Zbtb46	Zbtb46	7.15203e-05	0.301315	0.173	0.118	1
Arhgap35	Arhgap35	5.96897e-06	0.301304	0.357	0.273	0.151606
Tcf7l1	Tcf7l1	7.60477e-07	0.301127	0.383	0.288	0.0193154
RGD1307100	RGD1307100	9.0871e-05	0.300918	0.325	0.255	1
Lrrfip2	Lrrfip2	5.27391e-05	0.299662	0.153	0.099	1
Myo1d	Myo1d	3.83067e-05	0.299385	0.428	0.349	0.972951
Rpap3	Rpap3	1.03407e-05	0.299322	0.148	0.09	0.262645
Fcho2	Fcho2	4.62576e-06	0.299053	0.319	0.235	0.11749
Axl	Axl	4.83213e-05	0.299016	0.205	0.142	1
Rnpc3	Rnpc3	1.51814e-05	0.298689	0.111	0.062	0.385592
Rbm5	Rbm5	0.000791543	0.298511	0.297	0.241	1
Itga9	Itga9	0.00912379	0.298306	0.211	0.172	1
Commd1	Commd1	0.000475142	0.298187	0.138	0.094	1
Egflam	Egflam	1.16957e-05	0.297944	0.168	0.105	0.297059
Arl13b	Arl13b	1.18646e-05	0.297359	0.121	0.069	0.301348
Fhl2	Fhl2	4.03319e-05	0.297231	0.347	0.273	1
Smg6	Smg6	5.93652e-05	0.296695	0.266	0.196	1
Tacc1	Tacc1	0.000199473	0.296513	0.278	0.218	1
Ddx42	Ddx42	0.000129174	0.296448	0.163	0.111	1
Rapgef6	Rapgef6	6.64369e-05	0.295667	0.148	0.096	1
Adamtsl4	Adamtsl4	0.000197268	0.295606	0.155	0.105	1
Pwwp2a	Pwwp2a	0.000144526	0.295068	0.164	0.112	1
Kras	Kras	0.000164078	0.295028	0.1	0.059	1
Srsf10	Srsf10	4.70397e-06	0.29447	0.105	0.055	0.119476
Anxa5	Anxa5	0.000636504	0.293999	0.215	0.163	1
Bmp6	Bmp6	5.4189e-05	0.293596	0.225	0.159	1
Adgrl4	Adgrl4	0.00329969	0.293283	0.117	0.082	1
Mrtfa	Mrtfa	0.000119589	0.292675	0.233	0.171	1
Gatad2a	Gatad2a	0.000512523	0.292643	0.178	0.13	1
Ptpn13	Ptpn13	1.85493e-05	0.292309	0.365	0.28	0.471134
Jade1	Jade1	8.54877e-05	0.292269	0.157	0.104	1
Gli3	Gli3	2.25191e-06	0.291793	0.145	0.084	0.0571962
Ldb2	Ldb2	1.60974e-08	0.291694	0.415	0.296	0.000408857
Amotl2	Amotl2	0.000443894	0.290672	0.16	0.112	1
Atp8b5p	Atp8b5p	0.000233071	0.290649	0.192	0.137	1
Nr4a1	Nr4a1	0.000339129	0.289914	0.242	0.179	1
Tnrc6a	Tnrc6a	1.04859e-06	0.288347	0.359	0.263	0.0266332
Ankrd50	Ankrd50	0.00215571	0.287897	0.128	0.091	1
Large1	Large1	1.85206e-05	0.287482	0.206	0.141	0.470405
Ell2	Ell2	0.00408084	0.287312	0.147	0.11	1
Arhgef40	Arhgef40	0.000352104	0.286849	0.152	0.104	1
Rif1	Rif1	0.0081016	0.285189	0.114	0.083	1
Map4	Map4	0.000117742	0.285151	0.274	0.208	1
Mast2	Mast2	7.72798e-05	0.28514	0.149	0.097	1
Pcdhgc3	Pcdhgc3	0.000404682	0.285112	0.162	0.114	1
Ncoa1	Ncoa1	8.80893e-07	0.285041	0.329	0.233	0.0223738
Lrch1	Lrch1	5.21141e-06	0.284918	0.296	0.213	0.132365
Eng	Eng	7.01615e-05	0.284873	0.296	0.226	1
Ints8	Ints8	0.000110577	0.284842	0.143	0.093	1
Scaper	Scaper	0.000714373	0.284172	0.223	0.17	1
Cyfip2	Cyfip2	0.00331348	0.283986	0.143	0.104	1
Atxn10	Atxn10	2.9577e-05	0.283792	0.175	0.116	0.751225
Anxa1	Anxa1	4.7058e-07	0.283727	0.187	0.114	0.0119523
Atm	Atm	0.000449279	0.28298	0.153	0.105	1
Zfp384	Zfp384	5.08833e-05	0.282518	0.113	0.066	1
Emcn	Emcn	0.00148524	0.282433	0.133	0.093	1
Slc8b1	Slc8b1	0.000128221	0.282179	0.144	0.093	1
Ccn1	Ccn1	0.00020133	0.281892	0.304	0.234	1
Mt-nd3	Mt-nd3	0.0315647	0.281173	0.174	0.147	1
Mapk8	Mapk8	0.000129725	0.280495	0.123	0.077	1
Col8a2	Col8a2	0.000320008	0.280462	0.109	0.068	1
Elf2	Elf2	0.000336088	0.280315	0.182	0.13	1
Pdlim1	Pdlim1	0.000935072	0.280179	0.1	0.064	1
Dlgap1	Dlgap1	7.58753e-05	0.280077	0.204	0.144	1
Xrcc4	Xrcc4	0.000348399	0.279458	0.104	0.064	1
Wbp4	Wbp4	0.00048987	0.279338	0.157	0.108	1
Lsm14a	Lsm14a	3.20374e-05	0.278993	0.174	0.114	0.813717
Kansl1l	Kansl1l	0.00117961	0.278076	0.307	0.251	1
Dgkh	Dgkh	1.12872e-05	0.278069	0.175	0.111	0.286685
Tfdp2	Tfdp2	0.000782565	0.277904	0.134	0.091	1
Lepr	Lepr	5.37878e-05	0.277867	0.136	0.085	1
Rps6ka3	Rps6ka3	0.000379073	0.276988	0.24	0.184	1
LOC108348112	LOC108348112	0.000521981	0.27687	0.125	0.082	1
Ltbr	Ltbr	0.00073476	0.276869	0.119	0.079	1
Gabbr1	Gabbr1	2.84066e-05	0.276409	0.129	0.077	0.7215
Nuak1	Nuak1	3.40886e-06	0.275582	0.261	0.179	0.0865816
Trpm3	Trpm3	0.00026003	0.275426	0.142	0.095	1
Casc3	Casc3	0.000835502	0.274907	0.101	0.064	1
Ddx17	Ddx17	9.90574e-05	0.274713	0.383	0.305	1
Sult1b1	Sult1b1	0.000685348	0.274701	0.104	0.067	1
Ehmt1	Ehmt1	0.00237125	0.274104	0.185	0.142	1
Bcl2	Bcl2	0.0016755	0.274037	0.198	0.15	1
Ssbp3	Ssbp3	3.55052e-06	0.273957	0.233	0.155	0.0901795
Vim	Vim	0.000275007	0.273803	0.195	0.14	1
Fam135a	Fam135a	0.000422302	0.273706	0.115	0.074	1
Csnk1g1	Csnk1g1	0.000540205	0.273234	0.147	0.101	1
Btbd11	Btbd11	0.00109072	0.272758	0.1	0.064	1
Tent2	Tent2	0.00188636	0.272552	0.126	0.089	1
Nptn	Nptn	0.000821576	0.271992	0.191	0.142	1
Fbxl5	Fbxl5	7.82365e-05	0.27153	0.145	0.093	1
Tubgcp5	Tubgcp5	2.72342e-05	0.270755	0.122	0.071	0.691721
Zyx	Zyx	0.000795035	0.270257	0.122	0.081	1
Tmem184b	Tmem184b	0.000533272	0.269976	0.113	0.073	1
Asap2	Asap2	0.00018326	0.269568	0.194	0.135	1
Map3k2	Map3k2	8.24338e-05	0.26937	0.168	0.112	1
Plekha2	Plekha2	2.6071e-05	0.268349	0.134	0.081	0.662178
Ccdc30	Ccdc30	0.000435419	0.267738	0.104	0.065	1
Tet3	Tet3	0.000766862	0.267471	0.151	0.106	1
Me3	Me3	0.000225052	0.267466	0.134	0.087	1
Ppp2cb	Ppp2cb	0.00204777	0.267464	0.108	0.073	1
Ylpm1	Ylpm1	0.00054371	0.267064	0.2	0.147	1
Copa	Copa	0.00119425	0.26636	0.172	0.126	1
Mindy3	Mindy3	0.00020236	0.266204	0.146	0.097	1
Dlc1	Dlc1	3.16278e-05	0.266061	0.354	0.273	0.803315
Smpdl3a	Smpdl3a	0.000375345	0.265709	0.126	0.082	1
Cul4a	Cul4a	0.000612013	0.265508	0.124	0.082	1
Chm	Chm	0.00017196	0.265487	0.103	0.061	1
Ube2j2	Ube2j2	0.00155663	0.265314	0.11	0.074	1
Cers6	Cers6	0.000642609	0.264152	0.179	0.13	1
Dock6	Dock6	0.000192845	0.263188	0.168	0.115	1
Med13	Med13	0.000497171	0.2631	0.262	0.202	1
Ptprf	Ptprf	0.00764122	0.262772	0.158	0.123	1
Ptpn12	Ptpn12	0.000200581	0.262664	0.184	0.129	1
Kap	Kap	2.40831e-16	0.262232	0.739	0.485	6.11687e-12
Ube2g1	Ube2g1	0.000638515	0.262104	0.213	0.161	1
Znrf1	Znrf1	8.77972e-05	0.26208	0.164	0.109	1
Nme7	Nme7	0.00108751	0.261721	0.148	0.104	1
Hnrnpa1	Hnrnpa1	0.00274095	0.261541	0.132	0.095	1
Mcam	Mcam	9.28933e-05	0.261281	0.168	0.112	1
Junb	Junb	0.000219126	0.260845	0.183	0.128	1
Dst	Dst	1.58348e-06	0.260447	0.591	0.479	0.0402188
Myo10	Myo10	5.13707e-05	0.260349	0.375	0.292	1
Gclm	Gclm	2.6117e-05	0.26021	0.441	0.35	0.663346
Dpp8	Dpp8	7.12004e-05	0.259913	0.136	0.086	1
Nfyc	Nfyc	0.00551197	0.259758	0.173	0.134	1
Map3k3	Map3k3	0.000674171	0.259596	0.16	0.112	1
Atp11a	Atp11a	0.00064973	0.259473	0.184	0.134	1
Cacna1c	Cacna1c	0.000151565	0.258837	0.2	0.141	1
Zc3h7a	Zc3h7a	0.000242299	0.258462	0.159	0.109	1
Luc7l2	Luc7l2	1.55841e-05	0.258115	0.405	0.32	0.395821
Cbfa2t2	Cbfa2t2	0.000479546	0.258054	0.203	0.15	1
Gnaq	Gnaq	0.00112022	0.257885	0.303	0.247	1
Sos2	Sos2	0.000130905	0.257663	0.256	0.192	1
Ilkap	Ilkap	0.00396116	0.257514	0.13	0.093	1
Spred1	Spred1	0.000594137	0.257145	0.189	0.138	1
Cdk13	Cdk13	8.6199e-05	0.257122	0.266	0.199	1
Fgd6	Fgd6	0.000291101	0.257043	0.154	0.105	1
Cited2	Cited2	0.00137171	0.257025	0.129	0.089	1
Plec	Plec	0.000365312	0.256102	0.232	0.174	1
Cdk17	Cdk17	7.70771e-05	0.255397	0.166	0.11	1
Ssh2	Ssh2	0.00174181	0.255295	0.175	0.131	1
Tmcc3	Tmcc3	0.000144376	0.255115	0.125	0.079	1
Gulp1	Gulp1	0.000321571	0.255079	0.188	0.134	1
Pkd1	Pkd1	2.86846e-05	0.254851	0.181	0.119	0.728561
Stag1	Stag1	0.000387559	0.254628	0.339	0.274	1
Tagln	Tagln	0.000109524	0.254483	0.237	0.171	1
Adamts5	Adamts5	0.0011258	0.25385	0.138	0.096	1
Pde2a	Pde2a	0.000394134	0.253302	0.111	0.07	1
Synj2	Synj2	1.12906e-05	0.252824	0.109	0.06	0.286771
Stau1	Stau1	0.00408407	0.252716	0.145	0.108	1
Cbfb	Cbfb	0.000147196	0.251968	0.138	0.089	1
Tmem164	Tmem164	0.000104834	0.251719	0.223	0.159	1
Rbms1	Rbms1	9.32428e-05	0.25162	0.483	0.404	1
Ankle2	Ankle2	0.00157821	0.2512	0.139	0.098	1
Etl4	Etl4	1.7538e-08	0.250833	0.529	0.403	0.000445447
Sgms1	Sgms1	0.000172063	0.250418	0.31	0.239	1
Ddx3	Ddx3	0.00580729	0.250368	0.119	0.086	1
Atp8b1	Atp8b1	0.00376205	0.250024	0.133	0.096	1
Tcf21	Tcf21	1.06581e-05	0.24956	0.108	0.058	0.270705
Dse	Dse	0.00111104	0.2494	0.167	0.121	1
Arhgap26	Arhgap26	0.00367148	0.249392	0.221	0.177	1
Cyb5b	Cyb5b	0.0140348	0.249172	0.175	0.14	1
Med13l	Med13l	0.00150889	0.249026	0.311	0.249	1
Atp1b3	Atp1b3	0.000939867	0.248817	0.126	0.085	1
Mrps28	Mrps28	0.0020202	0.248499	0.163	0.119	1
Plekhg2	Plekhg2	0.000170298	0.248372	0.198	0.141	1
Flna	Flna	0.000327837	0.248351	0.302	0.236	1
Kank4	Kank4	5.52705e-05	0.248199	0.143	0.091	1
Zfp280d	Zfp280d	0.00164569	0.248118	0.155	0.112	1
Sgip1	Sgip1	0.00445175	0.247837	0.111	0.078	1
Krit1	Krit1	0.00162243	0.246929	0.131	0.092	1
Akt3	Akt3	0.000281362	0.246687	0.27	0.209	1
Usp54	Usp54	0.0068291	0.246606	0.115	0.082	1
Gtf3c2	Gtf3c2	0.00330406	0.246584	0.127	0.091	1
F2r	F2r	0.00270487	0.246111	0.111	0.076	1
Ptger3	Ptger3	0.00402698	0.24592	0.13	0.094	1
Rnf14	Rnf14	0.00998777	0.245837	0.179	0.142	1
Irf3	Irf3	0.00876295	0.245822	0.12	0.088	1
Wdr33	Wdr33	0.00227638	0.245771	0.252	0.201	1
Slc38a2	Slc38a2	0.00140805	0.245621	0.193	0.146	1
Aff3	Aff3	4.13263e-05	0.245132	0.213	0.149	1
Kdm5a	Kdm5a	7.43359e-05	0.245072	0.263	0.195	1
Tpk1	Tpk1	0.00368135	0.245036	0.179	0.137	1
Gbe1	Gbe1	0.000402004	0.245021	0.104	0.064	1
Lmcd1	Lmcd1	0.000344407	0.244396	0.107	0.066	1
Fmo3	Fmo3	0.000556434	0.243739	0.216	0.159	1
Usp33	Usp33	0.00218005	0.242432	0.196	0.15	1
Mid1	Mid1	0.00653302	0.241773	0.143	0.108	1
Plcl2	Plcl2	0.000771035	0.241239	0.139	0.096	1
Pi4ka	Pi4ka	4.80175e-05	0.241047	0.141	0.087	1
Glis3	Glis3	2.08101e-08	0.240726	0.5	0.381	0.000528555
Stat5b	Stat5b	0.0076324	0.240311	0.149	0.115	1
Pdlim7	Pdlim7	0.00012685	0.240141	0.126	0.079	1
Strn3	Strn3	0.000255572	0.239171	0.36	0.29	1
Calcrl	Calcrl	0.00117426	0.238861	0.142	0.098	1
Nup153	Nup153	0.00505148	0.238741	0.112	0.079	1
Ints6	Ints6	0.00342919	0.238562	0.14	0.102	1
Gsap	Gsap	0.000258592	0.238108	0.115	0.072	1
Rabep1	Rabep1	0.00244147	0.2378	0.205	0.157	1
Dlg2	Dlg2	2.43239e-06	0.237591	0.277	0.192	0.0617802
Palm	Palm	8.88813e-05	0.237206	0.15	0.097	1
Rheb	Rheb	0.00434743	0.237137	0.137	0.1	1
Slmap	Slmap	0.00170447	0.237072	0.231	0.179	1
Rasal2	Rasal2	0.00283571	0.236752	0.378	0.316	1
Fign	Fign	4.79194e-05	0.23656	0.326	0.244	1
Abi1	Abi1	0.00408085	0.236045	0.204	0.161	1
Prpsap1	Prpsap1	0.0073649	0.235894	0.139	0.104	1
Lcorl	Lcorl	0.000385503	0.235774	0.149	0.101	1
Slk	Slk	0.0058907	0.235769	0.164	0.125	1
Ubash3b	Ubash3b	0.0010974	0.235656	0.227	0.174	1
Tnks1bp1	Tnks1bp1	0.0086598	0.235534	0.101	0.072	1
Pxn	Pxn	0.0279459	0.235339	0.147	0.119	1
Abcc5	Abcc5	0.00183056	0.235112	0.156	0.112	1
Mier1	Mier1	0.00165949	0.23491	0.242	0.189	1
Chst15	Chst15	0.00570357	0.234749	0.198	0.156	1
Xrn1	Xrn1	0.000871024	0.234693	0.217	0.163	1
Wdr7	Wdr7	0.0053254	0.234495	0.168	0.128	1
Gdi1	Gdi1	0.0320959	0.234475	0.124	0.098	1
Mib1	Mib1	0.0142233	0.234316	0.194	0.159	1
Nploc4	Nploc4	0.000483369	0.233535	0.109	0.069	1
Slf2	Slf2	0.000506125	0.233493	0.191	0.138	1
Cndp2	Cndp2	0.0286171	0.233192	0.15	0.122	1
Cldn10	Cldn10	0.0312158	0.233164	0.144	0.116	1
Csrp1	Csrp1	0.0012513	0.233065	0.375	0.317	1
Man1c1	Man1c1	0.000215224	0.232752	0.202	0.141	1
Becn1	Becn1	0.000793531	0.232662	0.127	0.086	1
Wdpcp	Wdpcp	0.000153184	0.232547	0.168	0.114	1
Cbl	Cbl	0.000406735	0.232518	0.123	0.08	1
Foxp4	Foxp4	0.000237757	0.23173	0.108	0.066	1
Csnk1d	Csnk1d	0.000161754	0.231555	0.189	0.131	1
Vasp	Vasp	0.000465951	0.231445	0.123	0.08	1
Usp3	Usp3	0.00091391	0.231374	0.222	0.168	1
AC108574.1	AC108574.1	0.0125999	0.231131	0.123	0.092	1
Vgll4	Vgll4	0.000615586	0.23106	0.209	0.155	1
AABR07006724.1	AABR07006724.1	0.0039407	0.230829	0.139	0.101	1
RGD1309748	RGD1309748	0.00436613	0.230653	0.168	0.128	1
Efr3a	Efr3a	0.000854347	0.23024	0.154	0.108	1
Ttc37	Ttc37	0.000393462	0.229049	0.13	0.086	1
Dennd2b	Dennd2b	2.32765e-05	0.228976	0.418	0.331	0.5912
Mdm4	Mdm4	0.00212857	0.228162	0.148	0.106	1
Arvcf	Arvcf	0.00190653	0.227638	0.115	0.079	1
Fnbp4	Fnbp4	0.000274048	0.227424	0.231	0.17	1
Tmod3	Tmod3	0.0110215	0.226875	0.142	0.109	1
Brd8	Brd8	0.0121247	0.226863	0.115	0.086	1
Camsap2	Camsap2	0.000508377	0.22638	0.166	0.117	1
Thrb	Thrb	0.000653572	0.226042	0.228	0.169	1
Elf1	Elf1	0.000523311	0.225637	0.112	0.071	1
Safb	Safb	0.00689319	0.225165	0.138	0.103	1
Ubap2l	Ubap2l	0.00223744	0.225071	0.233	0.185	1
Fgd4	Fgd4	0.000783176	0.224843	0.113	0.073	1
Fxr2	Fxr2	0.00818672	0.224297	0.118	0.086	1
Hsd11b1	Hsd11b1	1.05772e-06	0.224113	0.377	0.274	0.0268649
Sipa1l1	Sipa1l1	0.00648342	0.223908	0.132	0.097	1
Nsd3	Nsd3	0.000925174	0.223356	0.312	0.25	1
Mcu	Mcu	0.000594797	0.223164	0.176	0.126	1
Fchsd2	Fchsd2	0.000133031	0.222714	0.302	0.232	1
Ddx3x	Ddx3x	0.00330266	0.222662	0.198	0.152	1
Gpatch8	Gpatch8	0.000646233	0.222612	0.333	0.268	1
Csgalnact1	Csgalnact1	0.000175701	0.22243	0.13	0.082	1
Luc7l3	Luc7l3	0.00050837	0.222415	0.356	0.291	1
Mark3	Mark3	0.000346165	0.222034	0.259	0.196	1
RGD1560883	RGD1560883	0.00868381	0.221987	0.136	0.102	1
Ddx39b	Ddx39b	0.0149166	0.221835	0.249	0.21	1
Zfp451	Zfp451	0.00432775	0.221751	0.12	0.086	1
Phc3	Phc3	0.00221916	0.221317	0.173	0.129	1
Septin11	Septin11	0.0011402	0.221189	0.3	0.241	1
Nid1	Nid1	3.46515e-06	0.221042	0.407	0.31	0.0880114
Cog5	Cog5	0.00154817	0.221039	0.182	0.134	1
Sbf2	Sbf2	0.00218913	0.221028	0.348	0.291	1
Tgfbr3	Tgfbr3	0.00161036	0.220935	0.298	0.243	1
Ift43	Ift43	0.00163386	0.220724	0.106	0.07	1
Klc1	Klc1	0.00169856	0.220217	0.181	0.134	1
Ttc14	Ttc14	0.00187333	0.219966	0.123	0.085	1
Adamts9	Adamts9	0.0081879	0.219771	0.258	0.212	1
Gab2	Gab2	0.000483153	0.219577	0.319	0.25	1
Stard9	Stard9	0.00357983	0.219495	0.112	0.078	1
Kdm4c	Kdm4c	0.00103212	0.219457	0.197	0.147	1
Asph	Asph	0.00110504	0.219381	0.175	0.126	1
RGD1562608	RGD1562608	0.00857932	0.219122	0.164	0.127	1
Ino80	Ino80	0.000338051	0.219101	0.192	0.137	1
Braf	Braf	0.00294428	0.219052	0.153	0.112	1
Iffo1	Iffo1	0.00888645	0.218918	0.12	0.089	1
Thnsl2	Thnsl2	0.00100701	0.218885	0.139	0.096	1
Sfmbt1	Sfmbt1	0.00374201	0.218498	0.195	0.149	1
Pde1a	Pde1a	0.000117254	0.217953	0.11	0.065	1
R3hcc1l	R3hcc1l	0.00911912	0.217712	0.105	0.075	1
Gmds	Gmds	0.000200031	0.217683	0.236	0.174	1
Nup98	Nup98	0.00376601	0.217583	0.198	0.154	1
Atad2b	Atad2b	0.00372619	0.217178	0.237	0.189	1
Phactr2	Phactr2	0.00170456	0.216834	0.249	0.195	1
AC095390.2	AC095390.2	0.00186163	0.216596	0.2	0.151	1
Dsp	Dsp	0.00521722	0.216508	0.137	0.101	1
Tbc1d1	Tbc1d1	0.0117529	0.215771	0.283	0.24	1
Arhgap29	Arhgap29	0.000463165	0.215716	0.179	0.127	1
Gab1	Gab1	0.0118412	0.21559	0.226	0.187	1
Fam193a	Fam193a	0.00196835	0.215377	0.266	0.212	1
Ptprk	Ptprk	3.25354e-05	0.215044	0.379	0.295	0.826366
Slc16a7	Slc16a7	0.000734007	0.21457	0.157	0.109	1
Helz	Helz	0.000596123	0.21455	0.172	0.122	1
Itpkb	Itpkb	0.0067231	0.214427	0.139	0.103	1
Sppl2a	Sppl2a	0.000917177	0.214276	0.109	0.071	1
Pmp22	Pmp22	0.00140065	0.213456	0.108	0.071	1
Tle4	Tle4	0.00046235	0.213263	0.182	0.128	1
Dennd4c	Dennd4c	0.00373033	0.213206	0.187	0.142	1
Fgfr1op2	Fgfr1op2	0.00182831	0.213204	0.108	0.071	1
Cdc42bpa	Cdc42bpa	0.000865565	0.213169	0.361	0.298	1
RGD1559896	RGD1559896	2.29614e-05	0.213147	0.141	0.086	0.583196
Pknox2	Pknox2	0.000263379	0.213125	0.215	0.156	1
Prkd1	Prkd1	0.0379404	0.212946	0.177	0.148	1
Rfx3	Rfx3	0.00487981	0.212374	0.155	0.115	1
Camk2d	Camk2d	0.00230544	0.212259	0.217	0.168	1
LOC100360841	LOC100360841	0.0155419	0.212211	0.118	0.089	1
Rab1a	Rab1a	7.0274e-05	0.212001	0.169	0.112	1
Agfg1	Agfg1	0.0360157	0.211696	0.139	0.113	1
Terf1	Terf1	0.00388133	0.21119	0.115	0.08	1
Ulk2	Ulk2	8.15301e-05	0.211039	0.212	0.146	1
Trak2	Trak2	0.00494984	0.210913	0.206	0.163	1
Faf2	Faf2	0.00051106	0.210665	0.119	0.076	1
Snrnp70	Snrnp70	0.000388539	0.210551	0.431	0.356	1
Pex14	Pex14	0.000410332	0.210525	0.106	0.066	1
Cep83	Cep83	0.0032811	0.210196	0.125	0.088	1
Gucy1a2	Gucy1a2	0.000140378	0.209773	0.271	0.199	1
Mllt10	Mllt10	0.0126719	0.20929	0.211	0.172	1
Smap2	Smap2	0.000466122	0.208662	0.111	0.07	1
Ubr3	Ubr3	0.00387596	0.208498	0.293	0.24	1
Pcmtd1	Pcmtd1	0.00362275	0.208347	0.236	0.186	1
Jund	Jund	0.0155808	0.208042	0.13	0.099	1
Pias2	Pias2	0.00334542	0.207791	0.119	0.084	1
Crem	Crem	0.0017827	0.207516	0.1	0.065	1
Nectin2	Nectin2	0.00493975	0.20664	0.119	0.085	1
Zcchc7	Zcchc7	0.00120165	0.206439	0.367	0.302	1
Fxyd2	Fxyd2	0.195525	0.206249	0.106	0.093	1
Col8a1	Col8a1	0.310482	0.205755	0.16	0.145	1
Mef2a	Mef2a	0.00251027	0.205715	0.266	0.212	1
Mob4	Mob4	0.0380015	0.205607	0.102	0.079	1
Relch	Relch	0.00797794	0.205427	0.178	0.139	1
Klhl8	Klhl8	0.000336465	0.20457	0.1	0.06	1
Dennd4a	Dennd4a	0.000815152	0.204502	0.125	0.083	1
Soga1	Soga1	0.0142508	0.204471	0.105	0.077	1
Tbcd	Tbcd	0.000887264	0.204158	0.139	0.096	1
Myh9l1	Myh9l1	0.00373051	0.204111	0.26	0.211	1
Psme4	Psme4	0.0135367	0.203878	0.284	0.24	1
Tusc3	Tusc3	0.00305638	0.203744	0.104	0.07	1
Nck2	Nck2	0.00531149	0.203736	0.124	0.09	1
Pdzrn3	Pdzrn3	0.0118459	0.203248	0.424	0.369	1
Smarcad1	Smarcad1	0.00195322	0.202712	0.13	0.091	1
Zc3h7b	Zc3h7b	0.00755614	0.202547	0.13	0.097	1
Tasor	Tasor	0.0266673	0.202425	0.147	0.117	1
Tbce	Tbce	0.00952666	0.202295	0.113	0.082	1
Gss	Gss	0.0425342	0.201795	0.14	0.115	1
Anxa2	Anxa2	0.00397372	0.201395	0.138	0.1	1
Smad3	Smad3	0.000198051	0.201242	0.293	0.225	1
Smurf2	Smurf2	0.00429701	0.20111	0.167	0.125	1
Anapc4	Anapc4	0.00175952	0.20069	0.126	0.086	1
Camta2	Camta2	0.0121612	0.200509	0.104	0.076	1
Ext1	Ext1	0.00111133	0.200435	0.474	0.392	1
Rtf1	Rtf1	0.0189781	0.200342	0.133	0.102	1
Irak2	Irak2	0.00123416	0.200326	0.149	0.105	1
Esf1	Esf1	0.0198639	0.200203	0.116	0.088	1
AABR07070046.1	AABR07070046.1	0.00310924	0.200082	0.191	0.147	1
Gk	Gk	0.10485	-0.201186	0.115	0.135	1
Afdn	Afdn	0.154303	-0.201262	0.169	0.189	1
Flrt2	Flrt2	0.679012	-0.201484	0.135	0.135	1
Ghitm	Ghitm	0.199484	-0.201672	0.101	0.115	1
Shroom3	Shroom3	0.96816	-0.201706	0.31	0.3	1
Igfbp7	Igfbp7	0.675463	-0.202398	0.761	0.768	1
Map3k13	Map3k13	0.0630528	-0.202992	0.107	0.129	1
Rnf144b	Rnf144b	0.0559796	-0.203625	0.081	0.102	1
Cox6a1	Cox6a1	0.814989	-0.204162	0.28	0.272	1
Rps3a	Rps3a	0.444561	-0.204309	0.244	0.246	1
Rnaset2	Rnaset2	0.294513	-0.204597	0.093	0.104	1
Mtss1	Mtss1	0.142676	-0.205928	0.283	0.299	1
Slc5a10	Slc5a10	0.303721	-0.206031	0.097	0.109	1
Map2k2	Map2k2	0.0445519	-0.206465	0.115	0.141	1
Ifitm3	Ifitm3	0.880762	-0.206784	0.146	0.144	1
Aco1	Aco1	0.0689542	-0.207804	0.162	0.189	1
Ndufs7	Ndufs7	0.324555	-0.207854	0.105	0.115	1
Ube2l3	Ube2l3	0.143476	-0.208196	0.087	0.103	1
Rps27a.1	Rps27a.1	0.361569	-0.208807	0.21	0.219	1
Myo18a	Myo18a	0.226646	-0.208879	0.19	0.203	1
Eif2s2	Eif2s2	0.50554	-0.209688	0.193	0.195	1
Hdlbp	Hdlbp	0.233265	-0.20988	0.296	0.306	1
Coa5	Coa5	0.44877	-0.210626	0.101	0.108	1
Xylb	Xylb	0.0722391	-0.210831	0.124	0.146	1
Ak3	Ak3	0.155202	-0.211198	0.141	0.159	1
Ezr	Ezr	0.0371866	-0.211385	0.153	0.185	1
Decr1	Decr1	0.0487287	-0.212467	0.092	0.116	1
Dpt	Dpt	0.179581	-0.212486	0.115	0.13	1
Slc25a3	Slc25a3	0.192665	-0.212893	0.25	0.263	1
Pgam1	Pgam1	0.282181	-0.213921	0.119	0.131	1
Dars	Dars	0.263346	-0.214268	0.128	0.14	1
Cnpy2	Cnpy2	0.233275	-0.214335	0.094	0.107	1
Emilin1	Emilin1	0.702887	-0.214432	0.126	0.116	1
Sox6	Sox6	0.0989654	-0.214489	0.14	0.163	1
Man2a1	Man2a1	0.0573372	-0.215032	0.209	0.236	1
Nol7	Nol7	0.0407142	-0.215156	0.108	0.135	1
Ralgapa2	Ralgapa2	0.26788	-0.215197	0.214	0.228	1
Rapgef4	Rapgef4	0.0359188	-0.21589	0.09	0.115	1
Aspa	Aspa	0.0553047	-0.215998	0.183	0.212	1
Dynll2	Dynll2	0.342341	-0.216695	0.093	0.103	1
Cct5	Cct5	0.223699	-0.216864	0.127	0.142	1
Vcam1	Vcam1	0.561511	-0.21719	0.108	0.112	1
Rpl12	Rpl12	0.153602	-0.217949	0.121	0.138	1
Ubl5	Ubl5	0.298623	-0.219345	0.122	0.133	1
Zfp106	Zfp106	0.0300362	-0.219819	0.103	0.13	1
Acadm	Acadm	0.153372	-0.220255	0.206	0.224	1
Sdha	Sdha	0.137552	-0.220323	0.192	0.211	1
Slc3a2	Slc3a2	0.287594	-0.220768	0.106	0.116	1
Zfp622	Zfp622	0.0161488	-0.221274	0.141	0.174	1
Slc17a3	Slc17a3	0.0220409	-0.22145	0.111	0.141	1
Dync1h1	Dync1h1	0.109443	-0.221844	0.187	0.208	1
Olr1	Olr1	0.256395	-0.22439	0.088	0.1	1
Mical3	Mical3	0.595157	-0.224555	0.191	0.192	1
Osbpl1a	Osbpl1a	0.100008	-0.226003	0.22	0.24	1
Rps20	Rps20	0.0864489	-0.226166	0.167	0.192	1
Bod1l1	Bod1l1	0.691399	-0.226812	0.129	0.13	1
Pde4d	Pde4d	0.0050891	-0.226873	0.422	0.46	1
Cox6c	Cox6c	0.781525	-0.226879	0.314	0.304	1
Ppib	Ppib	0.230497	-0.227787	0.18	0.194	1
Ggct	Ggct	0.144736	-0.22861	0.179	0.2	1
Mxi1	Mxi1	0.0599433	-0.228691	0.086	0.107	1
Tmbim6	Tmbim6	0.0327773	-0.230184	0.202	0.236	1
Anpep	Anpep	0.111455	-0.230546	0.123	0.144	1
Cox7c	Cox7c	0.988502	-0.231411	0.364	0.34	1
Aldh6a1	Aldh6a1	0.130873	-0.231792	0.266	0.286	1
AABR07007032.1	AABR07007032.1	0.0570993	-0.23193	0.153	0.178	1
Eid1	Eid1	0.0951932	-0.23209	0.082	0.101	1
Micos13	Micos13	0.148125	-0.23224	0.161	0.18	1
Pcolce	Pcolce	0.281873	-0.233335	0.095	0.106	1
Lama4	Lama4	0.256584	-0.23337	0.16	0.173	1
Wfdc2	Wfdc2	0.165551	-0.233493	0.143	0.16	1
Ptcd3	Ptcd3	0.0330144	-0.233766	0.112	0.138	1
Hadh	Hadh	0.0829737	-0.234102	0.105	0.126	1
Col6a2	Col6a2	0.650894	-0.234896	0.206	0.204	1
Atp6v0c	Atp6v0c	0.301033	-0.235014	0.274	0.281	1
Nt5e	Nt5e	0.0704614	-0.235114	0.125	0.148	1
AABR07044900.1	AABR07044900.1	0.11559	-0.235391	0.093	0.111	1
Lrpprc	Lrpprc	0.193478	-0.235448	0.136	0.151	1
Ndufb10	Ndufb10	0.157393	-0.237043	0.089	0.104	1
Rpn2	Rpn2	0.0230153	-0.237102	0.119	0.148	1
Rad23b	Rad23b	0.234108	-0.23774	0.111	0.123	1
Fkbp2	Fkbp2	0.045992	-0.238417	0.106	0.131	1
Mrpl15	Mrpl15	0.0385375	-0.238469	0.087	0.111	1
Nedd8	Nedd8	0.311036	-0.238576	0.114	0.125	1
Ndufb9	Ndufb9	0.214295	-0.239571	0.175	0.189	1
Pmepa1	Pmepa1	0.107488	-0.240371	0.208	0.227	1
Fzd1	Fzd1	0.0884526	-0.240889	0.095	0.114	1
Svil	Svil	0.506656	-0.24111	0.119	0.124	1
Pc	Pc	0.611061	-0.242077	0.118	0.12	1
Cdc37	Cdc37	0.0825876	-0.242135	0.088	0.107	1
Dab2ip	Dab2ip	0.103224	-0.242495	0.185	0.203	1
Patj	Patj	0.0166487	-0.242499	0.126	0.159	1
Got2	Got2	0.236005	-0.243612	0.127	0.139	1
Dnajb4	Dnajb4	0.503293	-0.243959	0.102	0.108	1
Tpcn1	Tpcn1	0.0664163	-0.244857	0.094	0.115	1
Hspd1	Hspd1	0.471944	-0.244883	0.268	0.273	1
Rpsa	Rpsa	0.021958	-0.245206	0.355	0.388	1
Shb	Shb	0.0564719	-0.246298	0.085	0.106	1
Ephx2	Ephx2	0.032033	-0.246721	0.086	0.111	1
Prlr	Prlr	0.0118015	-0.248181	0.115	0.148	1
Atp6ap2	Atp6ap2	0.263112	-0.248305	0.092	0.104	1
P3h2	P3h2	0.0412535	-0.24851	0.258	0.288	1
Elob	Elob	0.0912422	-0.248582	0.165	0.187	1
Col4a5	Col4a5	0.0252034	-0.2495	0.165	0.199	1
Chd9	Chd9	0.105509	-0.249585	0.191	0.211	1
Snta1	Snta1	0.00386577	-0.249726	0.082	0.116	1
Slc29a3	Slc29a3	0.0518389	-0.250505	0.093	0.115	1
Grhpr	Grhpr	0.470378	-0.250574	0.139	0.146	1
Abcg2	Abcg2	0.00422283	-0.251197	0.136	0.179	1
Ndufa13	Ndufa13	0.0469375	-0.252102	0.186	0.216	1
Kmo	Kmo	0.00254113	-0.252318	0.068	0.102	1
Atox1	Atox1	0.0644904	-0.252391	0.097	0.119	1
Aplp2	Aplp2	0.0625251	-0.25307	0.135	0.161	1
Galnt2	Galnt2	0.0838007	-0.253239	0.093	0.112	1
Lactb2	Lactb2	0.0793542	-0.253504	0.097	0.118	1
Ndufs8	Ndufs8	0.0603092	-0.253761	0.089	0.11	1
Slc25a39	Slc25a39	0.0762128	-0.253946	0.108	0.129	1
Lgals3bp	Lgals3bp	0.67112	-0.254007	0.115	0.105	1
Rpl7	Rpl7	0.188224	-0.254429	0.289	0.296	1
Aif1l	Aif1l	0.0351209	-0.256234	0.138	0.167	1
Ndufb5	Ndufb5	0.144285	-0.257571	0.164	0.181	1
Zfp706	Zfp706	0.0295096	-0.257901	0.158	0.189	1
Suclg2	Suclg2	0.0186234	-0.258419	0.282	0.316	1
Clmn	Clmn	0.0355183	-0.258591	0.123	0.15	1
Sdhc	Sdhc	0.0908303	-0.259464	0.192	0.216	1
Cat	Cat	0.20352	-0.261151	0.338	0.348	1
Asap3	Asap3	0.0559989	-0.261226	0.091	0.112	1
Bhmt2	Bhmt2	0.000609092	-0.261444	0.153	0.206	1
Deptor	Deptor	0.00554762	-0.261689	0.072	0.103	1
Kctd1	Kctd1	0.437854	-0.262043	0.13	0.137	1
RGD1311703	RGD1311703	0.115169	-0.262441	0.095	0.112	1
Clcnkb	Clcnkb	0.000776759	-0.262649	0.101	0.148	1
Rps9	Rps9	0.0633925	-0.262827	0.195	0.218	1
Wsb1	Wsb1	0.044134	-0.262854	0.154	0.181	1
Chpt1	Chpt1	0.630076	-0.263927	0.195	0.195	1
Vdac1	Vdac1	0.149359	-0.264355	0.257	0.273	1
Taldo1	Taldo1	0.0680151	-0.265355	0.182	0.207	1
Atp5if1	Atp5if1	0.0129412	-0.265642	0.209	0.249	1
Aldh2	Aldh2	0.0736332	-0.265853	0.181	0.203	1
Map7	Map7	0.0124117	-0.266758	0.134	0.17	1
Ndufb11	Ndufb11	0.122502	-0.266859	0.141	0.16	1
Rpl23a	Rpl23a	0.0386894	-0.268941	0.141	0.169	1
Colec12	Colec12	0.476098	-0.270686	0.21	0.215	1
Cfl1	Cfl1	0.214793	-0.270877	0.166	0.179	1
Sdc2	Sdc2	0.00509972	-0.271419	0.23	0.274	1
Slc16a12	Slc16a12	0.00457929	-0.272121	0.105	0.142	1
Dnaja1	Dnaja1	0.0207315	-0.272171	0.198	0.233	1
Apom	Apom	0.370768	-0.272487	0.162	0.17	1
Sergef	Sergef	0.00616455	-0.273757	0.122	0.156	1
Atp5mg	Atp5mg	0.311294	-0.274422	0.364	0.36	1
Bgn	Bgn	0.494869	-0.274481	0.274	0.25	1
Cdh16	Cdh16	0.0638667	-0.275218	0.142	0.166	1
Atp5po	Atp5po	0.236084	-0.276658	0.311	0.318	1
Inpp5f	Inpp5f	0.0106941	-0.276775	0.081	0.109	1
Washc2c	Washc2c	0.05117	-0.276784	0.119	0.142	1
Eln	Eln	0.877933	-0.277471	0.138	0.135	1
Ap2a2	Ap2a2	0.0343182	-0.278348	0.106	0.13	1
Hao2	Hao2	0.0586861	-0.278545	0.654	0.644	1
Slit2	Slit2	0.000897392	-0.279217	0.251	0.307	1
Nfe2l1	Nfe2l1	0.100539	-0.279287	0.12	0.138	1
Cfh	Cfh	0.425162	-0.279406	0.284	0.284	1
Tns1	Tns1	0.00313469	-0.279754	0.474	0.511	1
Gabarap	Gabarap	0.294749	-0.281578	0.16	0.172	1
Rpl19	Rpl19	0.0934269	-0.281801	0.318	0.335	1
Foxn3	Foxn3	0.0341883	-0.282206	0.25	0.274	1
AABR07004221.2	AABR07004221.2	0.004702	-0.282276	0.096	0.131	1
Ahcyl2	Ahcyl2	0.00155532	-0.283069	0.191	0.24	1
Dnajc13	Dnajc13	0.00362974	-0.284407	0.198	0.241	1
LOC100361854	LOC100361854	0.041845	-0.285676	0.19	0.217	1
Sfxn1	Sfxn1	0.226577	-0.285808	0.14	0.152	1
Nrdc	Nrdc	0.00578574	-0.286407	0.194	0.235	1
Atp2b4	Atp2b4	0.00669565	-0.287541	0.074	0.103	1
AC134204.1	AC134204.1	0.00856413	-0.287913	0.073	0.101	1
Ndufab1	Ndufab1	0.0202545	-0.288695	0.142	0.172	1
Ndufb7	Ndufb7	0.00755424	-0.288901	0.131	0.168	1
Acadl	Acadl	0.0255478	-0.289248	0.167	0.196	1
Calr	Calr	0.00144362	-0.290251	0.3	0.351	1
Tpm4	Tpm4	0.0208413	-0.293215	0.078	0.103	1
Rnf152	Rnf152	0.0153895	-0.293799	0.101	0.13	1
Gas6	Gas6	0.00471048	-0.294181	0.116	0.152	1
Col4a2	Col4a2	0.033211	-0.294975	0.216	0.243	1
Dhrs3	Dhrs3	0.0374699	-0.297065	0.165	0.192	1
Rps7	Rps7	0.0218766	-0.297763	0.236	0.268	1
App	App	1.49206e-05	-0.297877	0.625	0.665	0.378969
Osmr	Osmr	0.0268997	-0.298073	0.116	0.143	1
Amacr	Amacr	0.015393	-0.298368	0.074	0.101	1
St13	St13	0.0758721	-0.298997	0.213	0.235	1
Cox6b1	Cox6b1	0.0665712	-0.300412	0.198	0.222	1
Manf	Manf	0.00266352	-0.302559	0.074	0.108	1
Sorbs2	Sorbs2	0.177019	-0.303154	0.228	0.24	1
Dglucy	Dglucy	0.00213602	-0.304029	0.069	0.102	1
Ctsl	Ctsl	0.71221	-0.305622	0.47	0.419	1
Npm1	Npm1	0.0419451	-0.305918	0.142	0.169	1
Tgoln2	Tgoln2	0.0381073	-0.306068	0.09	0.113	1
Ecrg4	Ecrg4	0.00871221	-0.306274	0.072	0.101	1
Ibtk	Ibtk	0.00345897	-0.308017	0.08	0.112	1
Aco2	Aco2	0.00806878	-0.308093	0.239	0.279	1
Plcb1	Plcb1	0.0410977	-0.309472	0.144	0.169	1
Tgfbr2	Tgfbr2	0.0265594	-0.309962	0.164	0.194	1
Cmpk1	Cmpk1	0.0173235	-0.310409	0.104	0.133	1
Ndufa12	Ndufa12	0.000790427	-0.310902	0.077	0.117	1
Atp5md	Atp5md	0.00401976	-0.311917	0.069	0.101	1
Col4a1	Col4a1	0.0323653	-0.312344	0.579	0.594	1
Hnf4a	Hnf4a	8.23674e-05	-0.312812	0.157	0.219	1
Rps10	Rps10	0.00380478	-0.313059	0.12	0.16	1
Eif5b	Eif5b	0.00785288	-0.313229	0.074	0.102	1
Arl6ip1	Arl6ip1	0.0116037	-0.314346	0.095	0.125	1
Dram2	Dram2	0.00137212	-0.31474	0.074	0.111	1
Ybx1	Ybx1	0.00493247	-0.314741	0.09	0.123	1
Chmp3	Chmp3	0.00497057	-0.31577	0.084	0.116	1
Etfb	Etfb	0.0368391	-0.315851	0.142	0.169	1
Hexa	Hexa	0.00626059	-0.316792	0.077	0.108	1
Iscu	Iscu	0.0561886	-0.317621	0.1	0.122	1
Synpo2	Synpo2	0.199882	-0.317758	0.089	0.101	1
Sorbs1	Sorbs1	0.0229577	-0.317989	0.248	0.277	1
Acta2	Acta2	0.291469	-0.319336	0.127	0.138	1
Dap	Dap	0.011644	-0.3202	0.131	0.165	1
Jun	Jun	0.226055	-0.321691	0.134	0.146	1
Pabpc1	Pabpc1	0.0016601	-0.321949	0.134	0.178	1
Hdac9	Hdac9	0.037809	-0.322292	0.107	0.131	1
Atp5pf	Atp5pf	0.0182222	-0.3233	0.215	0.254	1
Arhgef10l	Arhgef10l	0.000768831	-0.323321	0.075	0.113	1
Napsa	Napsa	0.112666	-0.323671	0.251	0.269	1
Akr1c1	Akr1c1	0.000614723	-0.323747	0.07	0.109	1
Hsdl2	Hsdl2	0.0835571	-0.324103	0.082	0.1	1
Plekhb2	Plekhb2	0.0178994	-0.325056	0.096	0.123	1
Dgkb	Dgkb	0.0380064	-0.325125	0.115	0.139	1
LOC108351137	LOC108351137	0.00966211	-0.326077	0.115	0.148	1
Ubxn1	Ubxn1	0.0314448	-0.327717	0.085	0.108	1
Psmc3	Psmc3	0.00245246	-0.329008	0.108	0.146	1
Bsg	Bsg	0.0285906	-0.329018	0.296	0.323	1
Pgk1	Pgk1	0.0646305	-0.330198	0.143	0.165	1
Gsta4	Gsta4	0.00199727	-0.330831	0.163	0.209	1
Rpl17	Rpl17	0.00449278	-0.331891	0.16	0.201	1
Rab11fip3	Rab11fip3	0.0139935	-0.332572	0.203	0.237	1
Ak2	Ak2	0.00544834	-0.333201	0.072	0.102	1
Rpl34	Rpl34	0.0489841	-0.333706	0.226	0.251	1
C1s	C1s	0.578037	-0.335408	0.212	0.196	1
Msrb1	Msrb1	0.00610682	-0.336382	0.121	0.158	1
Rps23	Rps23	0.146588	-0.33648	0.24	0.255	1
Cd63	Cd63	0.138875	-0.338132	0.423	0.419	1
Galm	Galm	0.00610874	-0.338369	0.119	0.154	1
Skp1	Skp1	0.00529759	-0.339313	0.164	0.203	1
Pebp1	Pebp1	0.00114006	-0.339984	0.179	0.228	1
Hadhb	Hadhb	0.0695601	-0.340337	0.116	0.137	1
Rnf10	Rnf10	0.00625226	-0.340371	0.12	0.154	1
Cd302	Cd302	0.0164383	-0.342007	0.082	0.108	1
Pdia6	Pdia6	0.00981369	-0.3427	0.11	0.141	1
Igsf11	Igsf11	0.00187378	-0.34288	0.149	0.192	1
Eno1	Eno1	0.00700694	-0.343543	0.183	0.221	1
Sod1	Sod1	0.0481943	-0.343644	0.321	0.342	1
Cnnm2	Cnnm2	0.00372492	-0.344254	0.102	0.137	1
Sntb1	Sntb1	0.00410484	-0.344265	0.074	0.106	1
Car2	Car2	0.0015698	-0.345014	0.198	0.249	1
Arhgap10	Arhgap10	0.00899183	-0.345524	0.243	0.278	1
Kank1	Kank1	0.00913408	-0.347305	0.151	0.187	1
Lamp2	Lamp2	0.0398614	-0.347336	0.232	0.255	1
Hmcn1	Hmcn1	0.084536	-0.349655	0.242	0.203	1
Dock9	Dock9	0.0577877	-0.351997	0.115	0.137	1
Rps24	Rps24	0.00659704	-0.352598	0.178	0.216	1
Dbi	Dbi	0.0363841	-0.355054	0.268	0.297	1
Pdia3	Pdia3	0.00614833	-0.355128	0.273	0.307	1
Myh10	Myh10	0.0031472	-0.355254	0.083	0.116	1
Cgnl1	Cgnl1	0.00249872	-0.355721	0.253	0.298	1
Comt	Comt	0.00432084	-0.357677	0.163	0.2	1
Eci1	Eci1	0.0112158	-0.357851	0.11	0.141	1
Ddx19b	Ddx19b	0.00351332	-0.358485	0.149	0.188	1
Psmd2	Psmd2	0.000842891	-0.359079	0.083	0.123	1
Slc27a2	Slc27a2	0.000626104	-0.359837	0.199	0.254	1
Nme2	Nme2	0.000556335	-0.360559	0.235	0.288	1
Slc22a1	Slc22a1	7.73648e-05	-0.361444	0.067	0.112	1
Ddah1	Ddah1	0.000370408	-0.365515	0.253	0.308	1
Mt1	Mt1	0.00108498	-0.366008	0.311	0.364	1
Entpd5	Entpd5	0.00270357	-0.367291	0.115	0.154	1
Rpl21.3	Rpl21.3	0.00373538	-0.368715	0.134	0.171	1
Rps16	Rps16	0.00233097	-0.3695	0.276	0.324	1
Ppm1h	Ppm1h	0.0129623	-0.36975	0.152	0.181	1
Hpcal1	Hpcal1	0.0131493	-0.370005	0.109	0.138	1
Dapk1	Dapk1	0.0155874	-0.371041	0.144	0.176	1
Cp	Cp	0.0602602	-0.372609	0.353	0.364	1
Tsc22d1	Tsc22d1	3.60202e-06	-0.374836	0.283	0.367	0.0914877
Caprin1	Caprin1	0.000974512	-0.375056	0.177	0.223	1
Net1	Net1	0.00065453	-0.377476	0.076	0.115	1
Hsbp1	Hsbp1	0.00811379	-0.377961	0.074	0.102	1
Scpep1	Scpep1	0.00282094	-0.379091	0.28	0.322	1
Rpl27	Rpl27	0.0112786	-0.381302	0.176	0.209	1
Rpn1	Rpn1	0.00473865	-0.382308	0.13	0.167	1
Arl15	Arl15	0.00229941	-0.383254	0.409	0.444	1
Idh1	Idh1	0.000254308	-0.383546	0.073	0.115	1
Kl	Kl	3.77482e-05	-0.383574	0.077	0.127	0.958768
Canx	Canx	0.00145169	-0.385461	0.326	0.368	1
Ndufs5	Ndufs5	0.00850571	-0.386949	0.103	0.134	1
Abhd17c	Abhd17c	5.71834e-05	-0.387448	0.088	0.138	1
Rimbp2	Rimbp2	9.04231e-07	-0.38926	0.1	0.17	0.0229666
Atp5mf	Atp5mf	0.0412003	-0.390413	0.214	0.236	1
Lpl	Lpl	0.791309	-0.396159	0.119	0.119	1
Ypel2	Ypel2	9.89275e-05	-0.396254	0.066	0.11	1
Folr1	Folr1	0.0172052	-0.397732	0.176	0.208	1
Rps18	Rps18	0.00297249	-0.399494	0.278	0.321	1
Mgll	Mgll	3.54377e-06	-0.400653	0.166	0.241	0.0900083
Slc22a18	Slc22a18	0.00110972	-0.401817	0.106	0.146	1
Glyat	Glyat	0.000155751	-0.402641	0.252	0.313	1
Ndufa4	Ndufa4	0.0195828	-0.403405	0.436	0.441	1
Ugt1a6	Ugt1a6	0.000252448	-0.403823	0.142	0.193	1
Mgst3	Mgst3	0.0109759	-0.405663	0.147	0.18	1
Ddrgk1	Ddrgk1	0.000191717	-0.405772	0.079	0.123	1
Mdh1	Mdh1	0.000644757	-0.406116	0.269	0.322	1
Rpl37a	Rpl37a	0.0128588	-0.406788	0.381	0.396	1
Ppara	Ppara	4.10223e-05	-0.406802	0.083	0.133	1
Ndufb2	Ndufb2	0.00993702	-0.407015	0.141	0.174	1
Nox4	Nox4	3.57181e-06	-0.410298	0.103	0.166	0.0907204
Rpl35	Rpl35	0.0015498	-0.410455	0.352	0.389	1
Ndufb4	Ndufb4	0.000475448	-0.414078	0.077	0.117	1
Aldh7a1	Aldh7a1	4.76055e-05	-0.419267	0.16	0.221	1
Srrm2	Srrm2	3.00046e-05	-0.422256	0.387	0.455	0.762087
Fn1	Fn1	0.969201	-0.42301	0.303	0.288	1
Mt2A	Mt2A	0.000953284	-0.423533	0.375	0.418	1
Hsph1	Hsph1	2.67321e-05	-0.425843	0.081	0.131	0.67897
Serpinf1	Serpinf1	0.000444842	-0.426535	0.086	0.128	1
Mgam	Mgam	4.91498e-05	-0.429091	0.089	0.138	1
Pgrmc1	Pgrmc1	0.000283901	-0.429952	0.225	0.278	1
LOC100359583	LOC100359583	0.000279966	-0.430797	0.278	0.331	1
Lrp1	Lrp1	0.0018461	-0.431147	0.202	0.24	1
Gcdh	Gcdh	5.15218e-05	-0.431225	0.094	0.145	1
Txndc17	Txndc17	5.26749e-05	-0.431424	0.085	0.134	1
Rps3	Rps3	0.0033385	-0.43575	0.184	0.224	1
Rps12	Rps12	0.000111135	-0.436474	0.209	0.27	1
Cyp4a2	Cyp4a2	2.43774e-08	-0.437483	0.662	0.758	0.000619163
Pdgfra	Pdgfra	0.0808998	-0.440478	0.293	0.307	1
LOC687780	LOC687780	0.000731473	-0.441251	0.289	0.337	1
Slc22a5	Slc22a5	1.83317e-05	-0.442618	0.119	0.179	0.465606
Pgpep1	Pgpep1	5.98375e-05	-0.444283	0.11	0.163	1
Rpl29	Rpl29	0.00332552	-0.444565	0.167	0.21	1
Fmo1	Fmo1	0.000602688	-0.445489	0.081	0.12	1
Hint1	Hint1	0.0474919	-0.445709	0.195	0.218	1
Rpl41	Rpl41	0.00019381	-0.447094	0.522	0.544	1
Acsm2	Acsm2	8.73179e-07	-0.448494	0.209	0.292	0.0221779
Cldn2	Cldn2	6.24655e-06	-0.448501	0.094	0.153	0.158656
Thbs1	Thbs1	0.157201	-0.451738	0.141	0.156	1
Kcnj16	Kcnj16	0.00038453	-0.452167	0.066	0.104	1
Tomm20	Tomm20	0.00259257	-0.453658	0.105	0.141	1
Cyba	Cyba	0.000191451	-0.455489	0.085	0.129	1
Ndufa3	Ndufa3	0.000854908	-0.456353	0.123	0.167	1
Dab2	Dab2	0.000202435	-0.457338	0.136	0.186	1
Atp6v1g3	Atp6v1g3	0.000145564	-0.45852	0.062	0.102	1
B2m	B2m	0.0966844	-0.459092	0.504	0.473	1
Rps4x.1	Rps4x.1	0.00285573	-0.459493	0.126	0.163	1
Psap	Psap	0.000104013	-0.461824	0.262	0.318	1
Kcnab1	Kcnab1	3.70234e-07	-0.464348	0.079	0.144	0.00940357
Mt-nd2	Mt-nd2	1.44908e-08	-0.467781	0.32	0.449	0.000368052
Mt-cyb	Mt-cyb	0.0359942	-0.469786	0.324	0.366	1
Ass1	Ass1	6.31772e-06	-0.470261	0.163	0.229	0.160464
Pdia4	Pdia4	2.6169e-08	-0.471335	0.043	0.1	0.000664666
Tnfaip8	Tnfaip8	0.000257863	-0.471567	0.145	0.196	1
Rpl5	Rpl5	0.000179642	-0.47203	0.183	0.235	1
Slc34a1	Slc34a1	3.90831e-19	-0.473186	0.311	0.495	9.92671e-15
Eef1b2	Eef1b2	4.26589e-05	-0.474642	0.133	0.189	1
Dmd	Dmd	0.0561633	-0.477643	0.172	0.194	1
LOC103693375	LOC103693375	4.18071e-05	-0.479652	0.07	0.115	1
Cyp2e1	Cyp2e1	8.89844e-06	-0.480018	0.062	0.111	0.226011
Antxr1	Antxr1	0.000987793	-0.481559	0.086	0.123	1
Rbp1	Rbp1	2.19478e-05	-0.48702	0.068	0.115	0.557451
Lrpap1	Lrpap1	0.000105388	-0.488494	0.139	0.194	1
Gba3	Gba3	5.45302e-08	-0.488661	0.155	0.242	0.00138501
Sparc	Sparc	0.00678556	-0.490858	0.278	0.318	1
Cycs	Cycs	0.0275804	-0.492312	0.345	0.355	1
Uqcrb.1	Uqcrb.1	0.000142023	-0.494311	0.155	0.208	1
Rpl36a	Rpl36a	0.000106559	-0.494784	0.115	0.164	1
Hsd11b2	Hsd11b2	5.44668e-05	-0.496496	0.072	0.118	1
Igf2r	Igf2r	1.19721e-05	-0.496759	0.16	0.222	0.304079
Rpl13	Rpl13	5.83101e-05	-0.505072	0.225	0.28	1
Prdx1	Prdx1	0.00171322	-0.505333	0.244	0.284	1
Serping1	Serping1	0.0303304	-0.50727	0.183	0.209	1
Akr7a2	Akr7a2	9.00464e-06	-0.509872	0.143	0.209	0.228709
Akap2	Akap2	7.92572e-06	-0.515359	0.168	0.232	0.201305
Iqgap2	Iqgap2	9.38461e-07	-0.516322	0.105	0.17	0.023836
Npas2	Npas2	1.00312e-06	-0.517536	0.076	0.134	0.0254782
Mt-atp6	Mt-atp6	1.63063e-06	-0.518891	0.334	0.441	0.0414164
Eif4g2	Eif4g2	6.21216e-06	-0.520539	0.364	0.428	0.157783
Dcn	Dcn	0.174286	-0.520777	0.415	0.363	1
Lgmn	Lgmn	7.11373e-07	-0.522497	0.285	0.361	0.0180682
H3f3b	H3f3b	7.73575e-07	-0.522903	0.101	0.166	0.019648
LOC108348144	LOC108348144	0.000196275	-0.523874	0.111	0.159	1
Fbn1	Fbn1	0.115348	-0.526186	0.31	0.315	1
Acss3	Acss3	1.25574e-06	-0.526642	0.137	0.207	0.0318945
St6galnac3	St6galnac3	5.47246e-10	-0.531259	0.215	0.325	1.38995e-05
Scly	Scly	0.00312418	-0.532584	0.122	0.157	1
AABR07065438.1	AABR07065438.1	2.38876e-05	-0.532672	0.115	0.17	0.606721
Adra1a	Adra1a	2.92497e-08	-0.533775	0.055	0.115	0.000742912
Lamp1	Lamp1	5.78817e-05	-0.53597	0.308	0.36	1
Serpinh1	Serpinh1	0.00059973	-0.537742	0.143	0.185	1
Miox	Miox	7.36594e-05	-0.542683	0.331	0.386	1
Cpq	Cpq	2.29133e-11	-0.542929	0.385	0.491	5.81976e-07
Aldh8a1	Aldh8a1	0.000445433	-0.546391	0.168	0.215	1
Ccdc141	Ccdc141	1.85165e-06	-0.561044	0.114	0.177	0.0470302
Acsm3	Acsm3	5.7094e-08	-0.564733	0.148	0.23	0.00145013
Hpd	Hpd	1.99839e-09	-0.565401	0.108	0.193	5.0757e-05
LOC100360449	LOC100360449	0.000546099	-0.567141	0.247	0.293	1
Hsp90b1	Hsp90b1	4.05959e-08	-0.572226	0.319	0.407	0.00103109
Gabarapl1	Gabarapl1	3.24816e-09	-0.572559	0.147	0.238	8.25e-05
Rpl27a	Rpl27a	0.000323756	-0.573771	0.251	0.299	1
Galnt17	Galnt17	1.08606e-07	-0.573965	0.046	0.1	0.00275849
Akr1a1	Akr1a1	9.66552e-07	-0.574068	0.269	0.34	0.0245494
Hsp90ab1	Hsp90ab1	3.86198e-13	-0.575932	0.508	0.604	9.80905e-09
Bnc2	Bnc2	1.30825e-07	-0.576522	0.163	0.241	0.00332283
Pdzk1	Pdzk1	4.60592e-07	-0.578033	0.113	0.181	0.0116986
Col3a1	Col3a1	0.00218904	-0.580458	0.285	0.322	1
Wnk1	Wnk1	7.68144e-14	-0.583372	0.334	0.462	1.95101e-09
Rps17	Rps17	1.61762e-07	-0.585949	0.146	0.224	0.00410858
Slc7a8	Slc7a8	5.2684e-07	-0.587081	0.08	0.14	0.0133812
Rps13	Rps13	7.94461e-07	-0.590084	0.117	0.185	0.0201785
Naglt1	Naglt1	8.63454e-12	-0.598418	0.056	0.137	2.19309e-07
Rpl32	Rpl32	1.708e-06	-0.598843	0.065	0.118	0.0433816
Col1a1	Col1a1	0.0129899	-0.603112	0.194	0.225	1
Rps2	Rps2	1.39818e-07	-0.60524	0.232	0.31	0.00355124
Itgbl1	Itgbl1	1.51367e-05	-0.605304	0.06	0.107	0.384456
Enpep	Enpep	2.58162e-09	-0.605631	0.089	0.167	6.55704e-05
Ndufv3.1	Ndufv3.1	9.2537e-10	-0.607482	0.101	0.185	2.35035e-05
Degs2	Degs2	4.53008e-08	-0.607636	0.047	0.104	0.0011506
Atp6v0a4	Atp6v0a4	7.72713e-12	-0.608871	0.17	0.284	1.96261e-07
Zbtb7c	Zbtb7c	1.05643e-06	-0.611189	0.05	0.1	0.0268322
Rps15a	Rps15a	1.62614e-08	-0.612952	0.16	0.244	0.000413024
Rpl6	Rpl6	7.0397e-08	-0.615597	0.07	0.132	0.00178801
Trabd2b	Trabd2b	7.10218e-11	-0.618877	0.179	0.282	1.80388e-06
AABR07059258.1	AABR07059258.1	2.17455e-10	-0.6201	0.038	0.102	5.52314e-06
Fuca1	Fuca1	3.33941e-08	-0.620138	0.092	0.163	0.000848176
Lims2	Lims2	1.54716e-08	-0.628981	0.062	0.127	0.000392963
Ccdc80	Ccdc80	6.86006e-05	-0.630212	0.17	0.223	1
RGD1559960	RGD1559960	1.73239e-11	-0.631654	0.036	0.104	4.40009e-07
Epb41l3	Epb41l3	1.8547e-09	-0.637087	0.056	0.123	4.71075e-05
Ppia	Ppia	6.37457e-09	-0.639	0.057	0.121	0.000161908
AABR07035218.1	AABR07035218.1	7.41994e-11	-0.639508	0.054	0.126	1.88459e-06
Dgkg	Dgkg	7.23572e-12	-0.639946	0.084	0.174	1.8378e-07
LOC100910944	LOC100910944	1.33857e-07	-0.641803	0.1	0.17	0.00339982
Uqcr10	Uqcr10	6.43443e-07	-0.644806	0.19	0.262	0.0163428
Rarres2	Rarres2	0.0014994	-0.653575	0.101	0.137	1
Sord	Sord	3.16448e-12	-0.656191	0.123	0.225	8.03746e-08
Ca12	Ca12	2.71714e-13	-0.659661	0.237	0.368	6.90127e-09
Slc22a23	Slc22a23	4.87052e-11	-0.666941	0.07	0.151	1.23706e-06
Lrp2	Lrp2	2.09463e-13	-0.673214	0.492	0.599	5.32014e-09
AC141489.1	AC141489.1	5.41517e-09	-0.674692	0.084	0.157	0.00013754
Col4a3	Col4a3	2.53887e-09	-0.684408	0.232	0.323	6.44847e-05
Cubn	Cubn	2.1028e-14	-0.684916	0.172	0.302	5.3409e-10
Aldh1a1	Aldh1a1	4.94929e-12	-0.688261	0.07	0.158	1.25707e-07
Rps27a	Rps27a	2.33252e-10	-0.694099	0.063	0.139	5.92437e-06
LOC501233	LOC501233	1.3201e-10	-0.700936	0.207	0.306	3.35291e-06
Selenop	Selenop	5.2784e-14	-0.701869	0.069	0.164	1.34066e-09
AABR07066188.1	AABR07066188.1	6.0527e-12	-0.704821	0.086	0.179	1.53733e-07
Ctsh	Ctsh	2.649e-10	-0.726121	0.259	0.352	6.72818e-06
C7	C7	1.0719e-10	-0.727231	0.301	0.404	2.72251e-06
Rida	Rida	6.44616e-08	-0.73345	0.403	0.456	0.00163726
Ndrg1	Ndrg1	1.58411e-18	-0.734009	0.352	0.51	4.02348e-14
Slc5a12	Slc5a12	1.58579e-13	-0.734353	0.059	0.148	4.02776e-09
Eef1a1	Eef1a1	2.83817e-16	-0.742628	0.035	0.123	7.20866e-12
Slc13a1	Slc13a1	3.7698e-18	-0.742829	0.222	0.379	9.57492e-14
Ctsa	Ctsa	1.579e-09	-0.745641	0.177	0.272	4.0105e-05
Rps8	Rps8	1.35023e-09	-0.745872	0.29	0.379	3.42945e-05
Vdr	Vdr	7.0242e-16	-0.7516	0.057	0.156	1.78408e-11
Gsta1	Gsta1	4.22392e-07	-0.753172	0.305	0.368	0.0107283
Myh11	Myh11	0.00190997	-0.756283	0.082	0.117	1
Rpl26	Rpl26	2.36275e-09	-0.75733	0.105	0.185	6.00114e-05
LOC685963	LOC685963	7.48459e-10	-0.762058	0.124	0.211	1.90101e-05
Ftl1	Ftl1	1.18253e-10	-0.763117	0.354	0.438	3.00351e-06
Cd74	Cd74	7.39235e-11	-0.768874	0.175	0.274	1.87758e-06
Rpl31	Rpl31	2.35006e-13	-0.770138	0.102	0.205	5.96892e-09
Fbp1	Fbp1	7.16667e-12	-0.77356	0.164	0.269	1.82026e-07
C1r	C1r	0.000315772	-0.780162	0.276	0.317	1
Rps19l2	Rps19l2	4.13311e-15	-0.802331	0.025	0.101	1.04977e-10
Cltrn	Cltrn	4.21406e-08	-0.803018	0.294	0.364	0.00107033
Klk1.2	Klk1.2	3.90321e-13	-0.821955	0.067	0.159	9.91377e-09
Aqp2	Aqp2	1.09152e-14	-0.831097	0.032	0.112	2.77236e-10
Calb1	Calb1	4.48178e-18	-0.851515	0.062	0.171	1.13833e-13
AABR07040864.1	AABR07040864.1	1.80923e-06	-0.85286	0.081	0.137	0.0459526
Slc13a3	Slc13a3	1.77291e-15	-0.857401	0.104	0.219	4.50301e-11
LOC100360117	LOC100360117	1.04868e-17	-0.857735	0.029	0.118	2.66355e-13
Tmem52b	Tmem52b	9.0898e-20	-0.866764	0.077	0.203	2.30872e-15
Rplp1	Rplp1	3.61505e-17	-0.89519	0.392	0.511	9.18186e-13
Rpl30	Rpl30	3.30697e-13	-0.896134	0.07	0.158	8.39938e-09
Hspa8	Hspa8	4.06202e-22	-0.900284	0.208	0.371	1.03171e-17
Fos	Fos	6.23445e-05	-0.915749	0.118	0.166	1
Snx29	Snx29	2.73238e-24	-0.924841	0.272	0.449	6.93998e-20
Hspa5	Hspa5	1.32383e-23	-0.958844	0.258	0.427	3.36241e-19
Pah	Pah	5.53268e-21	-1.00081	0.099	0.238	1.40525e-16
Mt-nd4	Mt-nd4	1.61289e-23	-1.00895	0.362	0.56	4.09658e-19
Slc12a3	Slc12a3	4.27723e-38	-1.02214	0.055	0.244	1.08637e-33
Defb1	Defb1	3.2397e-33	-1.0231	0.194	0.412	8.22852e-29
Col4a4	Col4a4	4.43514e-25	-1.02528	0.227	0.403	1.12648e-20
Mt-nd4l	Mt-nd4l	5.97515e-22	-1.04031	0.295	0.451	1.51763e-17
Gpx1	Gpx1	1.23399e-19	-1.04718	0.233	0.379	3.13421e-15
Cyp24a1	Cyp24a1	5.33085e-32	-1.05499	0.04	0.192	1.35398e-27
Ctsb	Ctsb	2.05972e-23	-1.0564	0.235	0.396	5.23148e-19
Mt-nd6	Mt-nd6	3.33365e-20	-1.06745	0.194	0.346	8.46714e-16
Gsta5	Gsta5	7.76099e-24	-1.07727	0.112	0.266	1.97121e-19
Rpl36	Rpl36	8.64769e-21	-1.07768	0.167	0.31	2.19643e-16
LOC108352650	LOC108352650	1.41916e-19	-1.08322	0.333	0.46	3.60453e-15
Aldob	Aldob	1.1873e-37	-1.0835	0.533	0.694	3.01563e-33
Apoe	Apoe	2.57304e-08	-1.08395	0.284	0.356	0.000653527
Capn13	Capn13	5.95499e-27	-1.08863	0.013	0.12	1.51251e-22
Cyp2c23	Cyp2c23	4.26645e-26	-1.12655	0.296	0.467	1.08363e-21
Gatm	Gatm	7.178e-26	-1.16661	0.164	0.334	1.82314e-21
Slc22a8	Slc22a8	1.17005e-26	-1.18943	0.071	0.218	2.97181e-22
AABR07015057.1	AABR07015057.1	2.01723e-23	-1.20912	0.046	0.167	5.12355e-19
Slc8a1	Slc8a1	2.19043e-36	-1.22951	0.149	0.368	5.56347e-32
Mt-nd5	Mt-nd5	5.61901e-45	-1.23786	0.355	0.599	1.42717e-40
Mt-atp8	Mt-atp8	2.43046e-53	-1.24213	0.406	0.658	6.17313e-49
Rpl37	Rpl37	2.31012e-26	-1.24251	0.096	0.251	5.86746e-22
Sult1c2a	Sult1c2a	1.01133e-33	-1.26188	0.153	0.353	2.56867e-29
LOC108351137.1	LOC108351137.1	1.30576e-29	-1.2898	0.06	0.21	3.31649e-25
Slc22a6	Slc22a6	1.65903e-35	-1.30106	0.11	0.308	4.21378e-31
Slc4a4	Slc4a4	7.16311e-57	-1.30131	0.233	0.527	1.81936e-52
Gpx3	Gpx3	5.79056e-63	-1.47941	0.613	0.764	1.47074e-58
G6pc	G6pc	2.06975e-43	-1.50292	0.067	0.271	5.25695e-39
Spink1l	Spink1l	1.18668e-41	-1.59492	0.092	0.295	3.01406e-37
Mgp	Mgp	0.891117	-1.61605	0.447	0.409	1
Pck1	Pck1	7.82117e-103	-1.7297	0.221	0.639	1.9865e-98
AABR07000398.1	AABR07000398.1	1.74491e-185	-2.38629	0.734	0.939	4.43189e-181

## Sheet: Prox tub
	Prox.tub__gene	p_val	avg_log2FC	pct.Obese+sGCstim	Pct.Obese	p_val_adj
Gramd1b	Gramd1b	0	1.99459	0.55	0.184	0
Slco1a6	Slco1a6	0	1.66492	0.517	0.256	0
Gucy1a2	Gucy1a2	0	1.65038	0.193	0.029	0
Slc7a12	Slc7a12	0	1.64048	0.536	0.2	0
Etnppl	Etnppl	0	1.52763	0.368	0.105	0
Mat2a	Mat2a	0	1.48929	0.383	0.146	0
AC134224.3	AC134224.3	0	1.47633	0.997	0.895	0
AABR07058656.1	AABR07058656.1	0	1.46535	0.179	0.015	0
AABR07015081.2	AABR07015081.2	0	1.45318	0.311	0.06	0
Sorcs1	Sorcs1	0	1.44333	0.252	0.042	0
Pm20d1	Pm20d1	0	1.43742	0.495	0.209	0
LOC102554608	LOC102554608	0	1.42451	0.22	0.034	0
Slc12a1	Slc12a1	0	1.39055	0.479	0.25	0
Slco1a1	Slco1a1	0	1.33099	0.181	0.025	0
Rexo5	Rexo5	0	1.32929	0.259	0.063	0
Etv6	Etv6	0	1.3248	0.378	0.106	0
Rbms3	Rbms3	0	1.29643	0.28	0.074	0
Zbtb20	Zbtb20	0	1.24011	0.813	0.487	0
Tmlhe	Tmlhe	0	1.23902	0.473	0.196	0
AABR07057997.1	AABR07057997.1	0	1.22332	0.308	0.085	0
LOC361914	LOC361914	0	1.18796	0.158	0.04	0
Aox2	Aox2	0	1.18749	0.267	0.062	0
Slc21a4	Slc21a4	0	1.18206	0.479	0.24	0
Trps1	Trps1	0	1.15828	0.624	0.306	0
Hnf1b	Hnf1b	0	1.15351	0.439	0.176	0
Hacl1	Hacl1	0	1.13676	0.296	0.105	0
Sgms1	Sgms1	0	1.13197	0.504	0.221	0
Plxdc2	Plxdc2	0	1.12944	0.441	0.172	0
Dhrs7l1	Dhrs7l1	0	1.11364	0.569	0.389	0
Aspg	Aspg	0	1.10653	0.234	0.056	0
Efna5	Efna5	0	1.09698	0.162	0.026	0
Rsrp1	Rsrp1	0	1.08276	0.497	0.208	0
Gucy1b2	Gucy1b2	0	1.07331	0.234	0.059	0
Large1	Large1	0	1.06908	0.324	0.1	0
Oxr1	Oxr1	0	1.0669	0.582	0.273	0
Satb2	Satb2	0	1.05702	0.252	0.065	0
Akr1c19	Akr1c19	0	1.05342	0.207	0.043	0
Phf14	Phf14	0	1.04727	0.419	0.156	0
Ttc21b	Ttc21b	0	1.03452	0.244	0.069	0
Plekha5	Plekha5	0	1.02832	0.537	0.246	0
Pabpn1	Pabpn1	0	1.02593	0.413	0.166	0
Pdzrn3	Pdzrn3	0	1.02526	0.377	0.138	0
Tet2	Tet2	0	1.02327	0.319	0.111	0
Niban1	Niban1	0	1.02004	0.209	0.065	0
Grik2	Grik2	0	1.01717	0.114	0.016	0
Tead1	Tead1	0	1.01033	0.497	0.201	0
Atxn7l1	Atxn7l1	0	1.0084	0.289	0.087	0
Zfp629	Zfp629	0	1.00535	0.267	0.074	0
Mrps6	Mrps6	0	1.00438	0.286	0.128	0
Maml2	Maml2	0	0.999427	0.272	0.085	0
Slc23a1	Slc23a1	0	0.998198	0.25	0.068	0
Hnmt	Hnmt	0	0.997932	0.402	0.212	0
Pax8	Pax8	0	0.993885	0.468	0.198	0
Tox	Tox	0	0.991674	0.418	0.168	0
Nfat5	Nfat5	0	0.981577	0.413	0.18	0
Stat5b	Stat5b	0	0.981219	0.236	0.062	0
Kansl1l	Kansl1l	0	0.977839	0.521	0.235	0
Pnisr	Pnisr	0	0.968831	0.423	0.167	0
Fchsd2	Fchsd2	0	0.962435	0.372	0.14	0
Thrb	Thrb	0	0.951604	0.478	0.212	0
Cacnb2	Cacnb2	0	0.950854	0.162	0.022	0
Snrnp70	Snrnp70	0	0.946378	0.442	0.186	0
Slc34a1	Slc34a1	7.00604e-229	0.942425	0.756	0.795	1.77946e-224
Nfia	Nfia	0	0.93152	0.598	0.312	0
Ogt	Ogt	0	0.930755	0.379	0.155	0
Igf1r	Igf1r	0	0.930036	0.567	0.265	0
Nckap5	Nckap5	0	0.929891	0.167	0.032	0
Dock8	Dock8	0	0.925327	0.481	0.227	0
Fras1	Fras1	0	0.918552	0.259	0.083	0
Myo9a	Myo9a	0	0.917738	0.468	0.212	0
Nfib	Nfib	0	0.91637	0.473	0.21	0
Exoc4	Exoc4	0	0.914311	0.451	0.199	0
Pnn	Pnn	0	0.909999	0.292	0.101	0
LOC360919	LOC360919	0	0.901475	0.234	0.071	0
Clk1	Clk1	0	0.895222	0.249	0.082	0
Srsf2	Srsf2	0	0.893066	0.415	0.19	0
Frmd4b	Frmd4b	0	0.890204	0.604	0.293	0
Erbb4	Erbb4	0	0.889934	0.276	0.101	0
Glis3	Glis3	0	0.888795	0.617	0.287	0
AABR07062897.1	AABR07062897.1	0	0.885165	0.174	0.033	0
Msi2	Msi2	0	0.875806	0.535	0.246	0
Etl4	Etl4	0	0.875752	0.352	0.147	0
Wwc1	Wwc1	0	0.873374	0.526	0.261	0
St3gal3	St3gal3	0	0.871099	0.313	0.113	0
Pim3	Pim3	0	0.867757	0.19	0.049	0
Ust5r	Ust5r	0	0.866904	0.394	0.17	0
Smarca2	Smarca2	0	0.860603	0.319	0.125	0
Ghr	Ghr	0	0.860485	0.538	0.289	0
AABR07016672.1	AABR07016672.1	0	0.858603	0.26	0.091	0
Tra2b	Tra2b	0	0.852686	0.322	0.121	0
Ntn1	Ntn1	0	0.850299	0.386	0.166	0
Osgin1	Osgin1	0	0.848564	0.259	0.103	0
Errfi1	Errfi1	0	0.847676	0.489	0.274	0
Cacnb4	Cacnb4	0	0.844441	0.292	0.105	0
Gpm6a	Gpm6a	0	0.843202	0.469	0.233	0
Taf1d	Taf1d	0	0.843015	0.245	0.075	0
AABR07060133.1	AABR07060133.1	0	0.837109	0.402	0.173	0
Rnls	Rnls	0	0.833125	0.31	0.126	0
Irf3	Irf3	0	0.832413	0.237	0.085	0
Ppp3ca	Ppp3ca	0	0.829493	0.405	0.173	0
Plekha7	Plekha7	0	0.829148	0.407	0.175	0
Nme7	Nme7	0	0.823182	0.318	0.128	0
Sox13	Sox13	0	0.822457	0.221	0.068	0
Spred2	Spred2	0	0.818981	0.256	0.091	0
Rabgap1l	Rabgap1l	0	0.816927	0.408	0.179	0
Thada	Thada	0	0.815947	0.457	0.22	0
Nid1	Nid1	0	0.815634	0.242	0.091	0
Srsf7	Srsf7	0	0.815068	0.226	0.068	0
Klhl29	Klhl29	0	0.811449	0.366	0.151	0
Zeb1	Zeb1	0	0.810187	0.165	0.045	0
Jarid2	Jarid2	0	0.810173	0.296	0.116	0
Wdr33	Wdr33	0	0.805284	0.38	0.163	0
Dpyd	Dpyd	0	0.80475	0.447	0.222	0
Rimbp2	Rimbp2	0	0.803707	0.448	0.234	0
Slc38a3	Slc38a3	0	0.803046	0.277	0.109	0
Tnfrsf14	Tnfrsf14	0	0.802771	0.235	0.077	0
Arhgap42	Arhgap42	0	0.799756	0.362	0.153	0
Egr1	Egr1	0	0.793685	0.101	0.023	0
AC125248.1	AC125248.1	0	0.79228	0.174	0.046	0
Msra	Msra	0	0.79211	0.502	0.259	0
Fnip2	Fnip2	0	0.787294	0.49	0.251	0
Sh3tc2	Sh3tc2	0	0.784652	0.365	0.155	0
Ldlrad4	Ldlrad4	0	0.778699	0.337	0.141	0
Esr1	Esr1	0	0.777099	0.357	0.153	0
Tcf4	Tcf4	0	0.773592	0.338	0.142	0
Cspp1	Cspp1	0	0.771715	0.321	0.131	0
Pard3	Pard3	0	0.765764	0.415	0.188	0
Mme	Mme	0	0.764617	0.328	0.17	0
Itgb8	Itgb8	0	0.762186	0.366	0.165	0
Rere	Rere	0	0.761764	0.566	0.295	0
Per3	Per3	0	0.761454	0.16	0.036	0
Nedd4l	Nedd4l	0	0.761128	0.51	0.259	0
Btbd9	Btbd9	0	0.755793	0.315	0.13	0
Atf7	Atf7	0	0.754132	0.27	0.1	0
Rbfox2	Rbfox2	0	0.753108	0.245	0.087	0
Rbm5	Rbm5	0	0.752969	0.315	0.131	0
Ptpn13	Ptpn13	0	0.751885	0.433	0.207	0
Agap1	Agap1	0	0.751687	0.375	0.163	0
Zcchc7	Zcchc7	0	0.750156	0.387	0.181	0
Tcf12	Tcf12	0	0.749561	0.405	0.189	0
Ak4	Ak4	0	0.747233	0.287	0.118	0
Chst9	Chst9	0	0.743402	0.136	0.037	0
Gpatch8	Gpatch8	0	0.74252	0.392	0.18	0
Zfand3	Zfand3	0	0.740368	0.425	0.2	0
Eml6	Eml6	0	0.740346	0.171	0.049	0
Tmem106a	Tmem106a	0	0.73942	0.346	0.17	0
Megf11	Megf11	0	0.736193	0.254	0.095	0
Slc22a25	Slc22a25	0	0.733082	0.406	0.207	0
Fto	Fto	0	0.728665	0.341	0.147	0
Tmem150a	Tmem150a	0	0.725028	0.287	0.116	0
Gmds	Gmds	0	0.723891	0.153	0.044	0
Agmat	Agmat	0	0.723259	0.33	0.149	0
Tspan5	Tspan5	0	0.72269	0.35	0.163	0
Zeb2	Zeb2	0	0.72254	0.375	0.179	0
Phldb2	Phldb2	0	0.720717	0.413	0.2	0
Nrg1	Nrg1	0	0.720332	0.407	0.2	0
Kynu	Kynu	0	0.716758	0.33	0.148	0
Rbm6	Rbm6	0	0.716441	0.332	0.146	0
Gab1	Gab1	0	0.71605	0.303	0.128	0
Fbxl17	Fbxl17	0	0.71584	0.466	0.238	0
Peli2	Peli2	0	0.71412	0.324	0.143	0
Mgll	Mgll	0	0.711101	0.475	0.299	0
Pspc1	Pspc1	0	0.71087	0.275	0.11	0
Trpm3	Trpm3	0	0.710799	0.124	0.025	0
Macrod1	Macrod1	0	0.710201	0.297	0.123	0
Sema6a	Sema6a	0	0.708682	0.165	0.046	0
Slc6a6	Slc6a6	0	0.707269	0.232	0.097	0
Faf1	Faf1	0	0.705654	0.368	0.163	0
Stard13	Stard13	0	0.70502	0.141	0.035	0
Tom1l2	Tom1l2	0	0.70411	0.252	0.1	0
Mipol1	Mipol1	0	0.702673	0.207	0.071	0
Abcc6	Abcc6	0	0.701868	0.185	0.057	0
Dst	Dst	0	0.701162	0.541	0.299	0
Herc4	Herc4	0	0.700533	0.255	0.098	0
Lmo7	Lmo7	0	0.698984	0.287	0.126	0
Cdk6	Cdk6	0	0.698034	0.235	0.09	0
Pan3	Pan3	0	0.695699	0.27	0.109	0
Sox5	Sox5	0	0.695632	0.124	0.026	0
Nlk	Nlk	0	0.693967	0.279	0.114	0
Akr1c13	Akr1c13	0	0.693231	0.168	0.05	0
AABR07028488.1	AABR07028488.1	0	0.691958	0.102	0.02	0
Pld1	Pld1	0	0.691103	0.199	0.074	0
Tra2a	Tra2a	0	0.691085	0.279	0.117	0
Yeats2	Yeats2	0	0.690697	0.27	0.109	0
Ppp2r3a	Ppp2r3a	0	0.690307	0.319	0.143	0
Fam193a	Fam193a	0	0.689197	0.282	0.116	0
Oplah	Oplah	0	0.68851	0.459	0.241	0
Srsf11	Srsf11	0	0.688163	0.279	0.121	0
Aoah	Aoah	0	0.688124	0.24	0.091	0
Ptprk	Ptprk	0	0.684883	0.531	0.283	0
Stxbp6	Stxbp6	0	0.683756	0.164	0.052	0
Rnf19a	Rnf19a	0	0.683093	0.295	0.128	0
Cobl	Cobl	0	0.682487	0.125	0.03	0
Csrnp3	Csrnp3	0	0.678322	0.165	0.047	0
Ext1	Ext1	0	0.676563	0.347	0.165	0
Lifr	Lifr	0	0.67591	0.34	0.166	0
Scamp3	Scamp3	0	0.675822	0.301	0.142	0
Arhgap26	Arhgap26	0	0.674269	0.313	0.138	0
Lclat1	Lclat1	0	0.672616	0.271	0.11	0
Phf21a	Phf21a	0	0.672587	0.263	0.108	0
Cobll1	Cobll1	0	0.672137	0.349	0.163	0
Sfmbt1	Sfmbt1	0	0.671249	0.29	0.123	0
Zranb2	Zranb2	0	0.671175	0.33	0.15	0
Rnf144b	Rnf144b	0	0.66806	0.266	0.11	0
St6galnac3	St6galnac3	0	0.667688	0.573	0.383	0
Slc25a13	Slc25a13	0	0.665916	0.349	0.163	0
Ubr3	Ubr3	0	0.664851	0.296	0.126	0
Wls	Wls	0	0.664333	0.348	0.202	0
Atrnl1	Atrnl1	0	0.663143	0.415	0.206	0
Luc7l3	Luc7l3	0	0.661352	0.346	0.171	0
Prpf4b	Prpf4b	0	0.660822	0.468	0.231	0
Mybl1	Mybl1	0	0.660336	0.184	0.065	0
Akap8l	Akap8l	0	0.660011	0.195	0.066	0
Stag1	Stag1	0	0.659523	0.347	0.164	0
Wdfy3	Wdfy3	0	0.659094	0.529	0.295	0
Cdk13	Cdk13	0	0.658585	0.283	0.122	0
Farp1	Farp1	0	0.658185	0.316	0.143	0
Gcnt2	Gcnt2	0	0.657632	0.27	0.125	0
Utrn	Utrn	0	0.656234	0.253	0.116	0
Ptprm	Ptprm	0	0.654501	0.128	0.045	0
Clic4	Clic4	0	0.654446	0.361	0.175	0
Chd6	Chd6	0	0.65422	0.309	0.137	0
Pign	Pign	0	0.654121	0.369	0.178	0
Irak2	Irak2	0	0.653686	0.291	0.126	0
Xylb	Xylb	0	0.653341	0.435	0.241	0
Foxp1	Foxp1	0	0.652715	0.254	0.111	0
Srsf5	Srsf5	0	0.652078	0.325	0.167	0
AABR07029596.1	AABR07029596.1	0	0.652012	0.184	0.06	0
Kansl1	Kansl1	0	0.651842	0.282	0.121	0
Kalrn	Kalrn	0	0.650991	0.293	0.133	0
Carmil1	Carmil1	0	0.650832	0.291	0.13	0
Sox6	Sox6	0	0.650638	0.322	0.148	0
Dgka	Dgka	0	0.649541	0.196	0.067	0
Tmcc1	Tmcc1	0	0.648031	0.185	0.065	0
Strn3	Strn3	0	0.647912	0.347	0.165	0
Tpk1	Tpk1	0	0.645725	0.316	0.142	0
Sufu	Sufu	0	0.644419	0.222	0.086	0
Cbfa2t2	Cbfa2t2	0	0.644027	0.216	0.084	0
Ambra1	Ambra1	0	0.642996	0.261	0.11	0
Zhx2	Zhx2	0	0.641693	0.309	0.137	0
Rbm26	Rbm26	0	0.641333	0.355	0.172	0
Afdn	Afdn	0	0.63783	0.43	0.222	0
Rbms1	Rbms1	0	0.637498	0.296	0.135	0
Limch1	Limch1	0	0.636558	0.483	0.263	0
Luc7l2	Luc7l2	0	0.635888	0.439	0.232	0
Ppargc1b	Ppargc1b	0	0.635306	0.2	0.074	0
Eif4ebp3	Eif4ebp3	0	0.635275	0.382	0.188	0
Hexd	Hexd	0	0.634134	0.189	0.073	0
Rnpc3	Rnpc3	0	0.633708	0.154	0.044	0
Sclt1	Sclt1	0	0.633422	0.234	0.096	0
Wwtr1	Wwtr1	0	0.632077	0.234	0.093	0
Srek1	Srek1	0	0.631414	0.239	0.103	0
Parm1	Parm1	0	0.631256	0.122	0.038	0
Tbc1d5	Tbc1d5	0	0.629272	0.424	0.218	0
Dock3	Dock3	0	0.624974	0.196	0.073	0
Gbf1	Gbf1	0	0.623985	0.347	0.166	0
Ssbp2	Ssbp2	0	0.623939	0.251	0.107	0
Slc22a22	Slc22a22	0	0.623821	0.207	0.089	0
Rb1	Rb1	0	0.622687	0.29	0.13	0
Hlf	Hlf	0	0.620382	0.141	0.04	0
Ankrd44	Ankrd44	0	0.619142	0.304	0.137	0
Trak1	Trak1	0	0.617726	0.238	0.098	0
Atad2b	Atad2b	0	0.617316	0.255	0.107	0
Mt-co2	Mt-co2	0	0.617005	0.391	0.209	0
Prkca	Prkca	0	0.616428	0.36	0.172	0
Arih2	Arih2	0	0.615464	0.246	0.103	0
Cpox	Cpox	0	0.614534	0.168	0.052	0
AABR07001519.1	AABR07001519.1	0	0.614521	0.233	0.096	0
Nhsl1	Nhsl1	0	0.614499	0.245	0.101	0
Cdk12	Cdk12	0	0.614392	0.3	0.138	0
Agbl3	Agbl3	0	0.613993	0.143	0.04	0
Vps13a	Vps13a	0	0.613748	0.361	0.181	0
LOC100361087	LOC100361087	0	0.612979	0.189	0.074	0
Crim1	Crim1	0	0.611758	0.243	0.11	0
Arih1	Arih1	0	0.611535	0.318	0.148	0
AABR07067023.1	AABR07067023.1	0	0.611403	0.22	0.093	0
Arhgef3	Arhgef3	0	0.611331	0.258	0.118	0
Nsd1	Nsd1	0	0.611096	0.349	0.171	0
Chd2	Chd2	0	0.610766	0.364	0.186	0
Tle4	Tle4	0	0.610476	0.202	0.075	0
Mob3b	Mob3b	0	0.610283	0.325	0.156	0
Map4k3	Map4k3	0	0.609701	0.329	0.157	0
Clk4	Clk4	0	0.609379	0.212	0.082	0
Nf1	Nf1	0	0.608406	0.32	0.15	0
Khdc4	Khdc4	0	0.608112	0.169	0.057	0
Mapt	Mapt	0	0.606788	0.45	0.253	0
Pyroxd2	Pyroxd2	0	0.606535	0.484	0.283	0
LOC100909712	LOC100909712	0	0.60638	0.191	0.079	0
Leng8	Leng8	0	0.605717	0.151	0.06	0
Asxl1	Asxl1	0	0.6049	0.196	0.076	0
Nr3c2	Nr3c2	0	0.604373	0.181	0.078	0
Ddx17	Ddx17	0	0.603766	0.341	0.172	0
Dennd1a	Dennd1a	0	0.603418	0.465	0.249	0
Epc1	Epc1	0	0.603242	0.243	0.102	0
Kmt2e	Kmt2e	0	0.603223	0.34	0.167	0
Chd1l	Chd1l	0	0.602596	0.33	0.16	0
Ap3b1	Ap3b1	0	0.602593	0.33	0.155	0
Prodh1	Prodh1	0	0.60097	0.129	0.034	0
Dennd1b	Dennd1b	0	0.600836	0.226	0.089	0
Rab11fip3	Rab11fip3	0	0.600701	0.502	0.276	0
Lamc1	Lamc1	0	0.600596	0.2	0.081	0
Xpnpep1	Xpnpep1	0	0.600081	0.286	0.131	0
Traf3	Traf3	0	0.598926	0.2	0.076	0
Plec	Plec	0	0.598476	0.157	0.072	0
Arhgef28	Arhgef28	0	0.597428	0.443	0.239	0
Sorbs1	Sorbs1	0	0.597213	0.434	0.222	0
Dhx36	Dhx36	0	0.59696	0.3	0.137	0
Lpp	Lpp	0	0.596776	0.424	0.22	0
Cabcoco1	Cabcoco1	0	0.596341	0.199	0.08	0
Brwd1	Brwd1	0	0.594968	0.248	0.106	0
Nsd3	Nsd3	0	0.594482	0.309	0.146	0
Fnbp4	Fnbp4	0	0.592785	0.232	0.103	0
Phc3	Phc3	0	0.592777	0.171	0.06	0
Mtmr12	Mtmr12	0	0.592668	0.229	0.091	0
Gatad2b	Gatad2b	0	0.592073	0.23	0.095	0
Cep112	Cep112	0	0.590413	0.213	0.086	0
Osbpl8	Osbpl8	0	0.590332	0.444	0.267	0
Setd5	Setd5	0	0.59023	0.267	0.121	0
Sik3	Sik3	0	0.589968	0.416	0.22	0
Ccdc57	Ccdc57	0	0.589739	0.141	0.042	0
Il34	Il34	0	0.588042	0.208	0.084	0
Ncoa7	Ncoa7	0	0.587494	0.549	0.333	0
Wac	Wac	0	0.58726	0.286	0.13	0
Erc2	Erc2	0	0.587127	0.12	0.027	0
Dtnb	Dtnb	0	0.586967	0.2	0.082	0
Slc5a10	Slc5a10	0	0.586529	0.397	0.25	0
Rasal2	Rasal2	0	0.585732	0.321	0.153	0
Akap13	Akap13	0	0.584762	0.441	0.237	0
Cpeb3	Cpeb3	0	0.584612	0.299	0.145	0
Slc2a13	Slc2a13	0	0.582732	0.108	0.027	0
Shank2	Shank2	0	0.582697	0.235	0.109	0
Rapgef2	Rapgef2	0	0.581115	0.298	0.141	0
Cnot4	Cnot4	0	0.580841	0.24	0.1	0
Itpr1	Itpr1	0	0.580661	0.526	0.315	0
Ppp1r12a	Ppp1r12a	0	0.580227	0.327	0.162	0
RGD1565616	RGD1565616	0	0.577708	0.323	0.156	0
Myo18a	Myo18a	0	0.577661	0.304	0.146	0
Ankib1	Ankib1	0	0.577459	0.354	0.18	0
Spop	Spop	0	0.577435	0.273	0.124	0
Smad3	Smad3	0	0.575779	0.263	0.119	0
Usp20	Usp20	0	0.575742	0.231	0.096	0
Foxo3	Foxo3	0	0.575571	0.174	0.064	0
Ar	Ar	0	0.575362	0.226	0.096	0
Helz	Helz	0	0.574378	0.232	0.098	0
Fus	Fus	0	0.572951	0.289	0.135	0
Sbf2	Sbf2	0	0.571643	0.263	0.124	0
Gtdc1	Gtdc1	0	0.571385	0.211	0.091	0
Baiap2	Baiap2	0	0.571336	0.179	0.066	0
Arid1b	Arid1b	0	0.571006	0.407	0.218	0
Vgll4	Vgll4	0	0.569603	0.214	0.09	0
Esrrg	Esrrg	0	0.569423	0.306	0.16	0
Pou2f1	Pou2f1	0	0.569004	0.177	0.068	0
Nfyc	Nfyc	0	0.566807	0.231	0.104	0
Cdk10	Cdk10	0	0.566805	0.191	0.075	0
Rmdn1	Rmdn1	0	0.566291	0.276	0.13	0
Serpinf2	Serpinf2	0	0.56538	0.138	0.039	0
Fam193b	Fam193b	0	0.565084	0.156	0.059	0
Med15	Med15	0	0.564482	0.249	0.112	0
Dach1	Dach1	0	0.563859	0.413	0.238	0
Clmn	Clmn	0	0.563764	0.36	0.184	0
Adgrl2	Adgrl2	0	0.563367	0.262	0.121	0
Gnaq	Gnaq	0	0.562992	0.24	0.106	0
Taf4b	Taf4b	0	0.562627	0.141	0.049	0
Arhgef12	Arhgef12	0	0.562152	0.411	0.222	0
Pdss2	Pdss2	0	0.561955	0.202	0.08	0
Map3k14	Map3k14	0	0.561801	0.159	0.055	0
Tns3	Tns3	0	0.561617	0.365	0.185	0
Fam20c	Fam20c	0	0.561107	0.308	0.159	0
Ep300	Ep300	0	0.560428	0.186	0.072	0
Celf2	Celf2	0	0.55966	0.191	0.075	0
Hmga2	Hmga2	0	0.558025	0.106	0.026	0
Dlg1	Dlg1	0	0.557573	0.275	0.129	0
Tfdp2	Tfdp2	0	0.556623	0.205	0.084	0
Zfp407	Zfp407	0	0.55589	0.267	0.127	0
Ahdc1	Ahdc1	0	0.555675	0.21	0.088	0
Sfi1	Sfi1	0	0.555424	0.195	0.079	0
Ccdc88c	Ccdc88c	0	0.554597	0.228	0.097	0
Rnf216	Rnf216	0	0.55454	0.238	0.104	0
Relch	Relch	0	0.553963	0.24	0.107	0
Chka	Chka	0	0.553812	0.174	0.07	0
Macf1	Macf1	0	0.553536	0.594	0.361	0
Gclc	Gclc	7.54451e-241	0.5528	0.692	0.687	1.91623e-236
R3hdm2	R3hdm2	0	0.551117	0.32	0.16	0
Gpc6	Gpc6	0	0.55097	0.195	0.084	0
Rnf111	Rnf111	0	0.55042	0.242	0.107	0
Gsap	Gsap	0	0.550331	0.177	0.069	0
Zswim5	Zswim5	0	0.549809	0.144	0.051	0
Pdlim5	Pdlim5	0	0.549485	0.193	0.08	0
Trio	Trio	0	0.548947	0.291	0.138	0
Dcaf6	Dcaf6	0	0.548896	0.216	0.093	0
Itgav	Itgav	0	0.548559	0.259	0.125	0
Dgkh	Dgkh	0	0.548182	0.187	0.074	0
Upb1	Upb1	0	0.54757	0.256	0.118	0
Kpna4	Kpna4	0	0.547336	0.246	0.109	0
Gng7	Gng7	0	0.546999	0.213	0.098	0
Gng12	Gng12	0	0.546704	0.306	0.148	0
Rps6ka3	Rps6ka3	0	0.546584	0.336	0.174	0
Ash1l	Ash1l	0	0.546525	0.473	0.27	0
RGD1562392	RGD1562392	0	0.543563	0.333	0.162	0
Wdr20	Wdr20	0	0.543107	0.155	0.056	0
Baz2b	Baz2b	0	0.542608	0.313	0.166	0
Cdc14b	Cdc14b	0	0.542579	0.232	0.102	0
Gigyf2	Gigyf2	0	0.542128	0.312	0.155	0
Atxn2	Atxn2	0	0.542031	0.258	0.119	0
Uvrag	Uvrag	0	0.541407	0.272	0.127	0
Sec24a	Sec24a	0	0.541216	0.187	0.072	0
Wwc2	Wwc2	0	0.541204	0.398	0.212	0
Zmym4	Zmym4	0	0.540459	0.231	0.104	0
Phip	Phip	0	0.540138	0.221	0.099	0
Bclaf1	Bclaf1	0	0.539985	0.334	0.18	0
Lrba	Lrba	0	0.538519	0.382	0.208	0
Tcaim	Tcaim	0	0.53812	0.276	0.13	0
Trabd2b	Trabd2b	0	0.537535	0.502	0.29	0
Ptbp2	Ptbp2	0	0.537161	0.179	0.072	0
Vps9d1	Vps9d1	0	0.536837	0.129	0.037	0
Armc9	Armc9	0	0.536511	0.168	0.063	0
Abl2	Abl2	0	0.536322	0.204	0.086	0
Fam133b	Fam133b	0	0.535031	0.178	0.065	0
Gtf3c2	Gtf3c2	0	0.534861	0.177	0.069	0
Tmem164	Tmem164	0	0.534309	0.176	0.07	0
Ccdc148	Ccdc148	0	0.53427	0.137	0.047	0
Map7	Map7	0	0.534057	0.471	0.288	0
Mbnl1	Mbnl1	0	0.534005	0.295	0.147	0
Smg6	Smg6	0	0.533762	0.249	0.117	0
Zfr	Zfr	0	0.533525	0.345	0.18	0
Pax2	Pax2	0	0.533182	0.157	0.06	0
Elf2	Elf2	0	0.533176	0.136	0.045	0
Phf1	Phf1	0	0.532637	0.102	0.021	0
Arid2	Arid2	0	0.532078	0.252	0.116	0
Rfx3	Rfx3	0	0.531062	0.205	0.086	0
Lcor	Lcor	0	0.529851	0.275	0.135	0
Trpv3	Trpv3	0	0.529253	0.106	0.027	0
ST7	ST7	0	0.528415	0.227	0.099	0
AABR07002969.1	AABR07002969.1	0	0.528297	0.16	0.058	0
Xpo7	Xpo7	0	0.528281	0.234	0.103	0
Mapk14	Mapk14	0	0.527892	0.292	0.145	0
Ccdc62	Ccdc62	0	0.527795	0.134	0.045	0
Sh3d19	Sh3d19	0	0.52723	0.435	0.245	0
Slc25a30	Slc25a30	0	0.527058	0.184	0.076	0
Pde4d	Pde4d	0	0.525283	0.659	0.466	0
Znrf1	Znrf1	0	0.524107	0.169	0.065	0
Phkb	Phkb	0	0.524086	0.225	0.101	0
St7l	St7l	0	0.523951	0.169	0.067	0
Ccdc30	Ccdc30	0	0.523946	0.175	0.075	0
Exoc6b	Exoc6b	0	0.523861	0.255	0.119	0
Homer1	Homer1	0	0.523745	0.143	0.046	0
Srcap	Srcap	0	0.52305	0.22	0.1	0
Tnrc6b	Tnrc6b	0	0.522934	0.428	0.237	0
Slc25a42	Slc25a42	0	0.522901	0.128	0.037	0
Ip6k2	Ip6k2	0	0.522553	0.181	0.078	0
Ppargc1a	Ppargc1a	0	0.521841	0.276	0.151	0
Kmt2c	Kmt2c	0	0.521788	0.332	0.175	0
Aurkaip1	Aurkaip1	0	0.521748	0.391	0.216	0
Cux1	Cux1	0	0.521715	0.426	0.232	0
Ccser1	Ccser1	0	0.521643	0.266	0.124	0
Lrch3	Lrch3	0	0.521494	0.179	0.075	0
Kif16b	Kif16b	0	0.521042	0.299	0.148	0
Fam160a1	Fam160a1	0	0.520511	0.183	0.077	0
AABR07062583.1	AABR07062583.1	0	0.520357	0.204	0.084	0
Supt20h	Supt20h	0	0.519721	0.191	0.078	0
AABR07025295.1	AABR07025295.1	7.03731e-289	0.518634	0.157	0.075	1.78741e-284
Adk	Adk	0	0.518106	0.538	0.336	0
Aak1	Aak1	0	0.516239	0.216	0.096	0
Sh3rf1	Sh3rf1	0	0.516178	0.432	0.238	0
Polr2a	Polr2a	0	0.51528	0.273	0.128	0
Acss2	Acss2	0	0.514793	0.389	0.259	0
Traf3ip2	Traf3ip2	0	0.513873	0.148	0.054	0
Mark3	Mark3	0	0.513682	0.307	0.156	0
Mindy3	Mindy3	0	0.512544	0.231	0.105	0
Rhobtb1	Rhobtb1	0	0.511742	0.436	0.247	0
Nbeal1	Nbeal1	0	0.511738	0.313	0.162	0
Cpsf7	Cpsf7	0	0.511047	0.187	0.075	0
Ralgps2	Ralgps2	0	0.51047	0.137	0.041	0
Prr3	Prr3	0	0.510373	0.152	0.056	0
Cstf3	Cstf3	0	0.509536	0.164	0.064	0
Armh3	Armh3	0	0.508735	0.141	0.049	0
Ddx39b	Ddx39b	0	0.508415	0.241	0.126	0
Fgf9	Fgf9	0	0.507901	0.161	0.063	0
Npc1l1	Npc1l1	0	0.507657	0.119	0.036	0
Fnbp1	Fnbp1	0	0.507589	0.216	0.098	0
Rnf43	Rnf43	0	0.507447	0.106	0.03	0
Aff1	Aff1	0	0.50736	0.199	0.094	0
Snx24	Snx24	0	0.507322	0.395	0.215	0
Pbx3	Pbx3	0	0.507201	0.134	0.048	0
Arhgap24	Arhgap24	0	0.507111	0.513	0.324	0
Foxn3	Foxn3	0	0.506043	0.252	0.124	0
Kif13a	Kif13a	0	0.506029	0.275	0.137	0
Rufy3	Rufy3	0	0.50556	0.307	0.157	0
Myo5b	Myo5b	0	0.505352	0.322	0.165	0
Baz1b	Baz1b	0	0.504991	0.254	0.129	0
LOC102551695	LOC102551695	0	0.504665	0.138	0.045	0
Hipk2	Hipk2	0	0.504382	0.333	0.176	0
Cmip	Cmip	0	0.50419	0.418	0.233	0
Gatad2a	Gatad2a	0	0.504037	0.221	0.097	0
Dock1	Dock1	0	0.503586	0.291	0.149	0
Sos2	Sos2	0	0.50358	0.221	0.101	0
Kdm6a	Kdm6a	0	0.503564	0.218	0.098	0
Lrrk2	Lrrk2	0	0.502722	0.236	0.112	0
Rev3l	Rev3l	0	0.502145	0.219	0.1	0
Gphn	Gphn	0	0.501432	0.351	0.19	0
Spopl	Spopl	0	0.501047	0.137	0.047	0
Kdm5a	Kdm5a	0	0.500518	0.26	0.127	0
Marchf6	Marchf6	0	0.500392	0.216	0.096	0
Rev1	Rev1	0	0.499798	0.18	0.076	0
Qser1	Qser1	0	0.499661	0.202	0.088	0
Dennd4c	Dennd4c	0	0.49943	0.203	0.088	0
Wdpcp	Wdpcp	0	0.498949	0.178	0.073	0
Rora	Rora	0	0.498703	0.214	0.098	0
Topaz1	Topaz1	0	0.498625	0.186	0.082	0
Tns1	Tns1	0	0.498463	0.555	0.343	0
RGD1560883	RGD1560883	0	0.498433	0.152	0.059	0
S100pbp	S100pbp	0	0.497737	0.154	0.059	0
Zfp384	Zfp384	0	0.497517	0.158	0.061	0
Slc6a18	Slc6a18	0	0.497429	0.466	0.295	0
Pcgf5	Pcgf5	0	0.496724	0.134	0.042	0
Pacsin2	Pacsin2	0	0.496461	0.315	0.164	0
Rreb1	Rreb1	0	0.496327	0.381	0.209	0
Pawr	Pawr	0	0.496217	0.2	0.092	0
Fgfr1	Fgfr1	0	0.496178	0.144	0.052	0
Rin2	Rin2	0	0.495193	0.508	0.304	0
Zmynd8	Zmynd8	0	0.494848	0.353	0.19	0
Cers6	Cers6	0	0.494579	0.208	0.092	0
Rhbdl3	Rhbdl3	0	0.493711	0.124	0.041	0
Ppp1r9a	Ppp1r9a	0	0.493616	0.121	0.045	0
Crppa	Crppa	0	0.493515	0.128	0.044	0
Ino80	Ino80	0	0.49225	0.175	0.072	0
Spata13	Spata13	0	0.49203	0.174	0.071	0
Babam2	Babam2	0	0.489587	0.32	0.167	0
Veph1	Veph1	0	0.488276	0.149	0.062	0
Senp8	Senp8	0	0.488275	0.118	0.036	0
Dstyk	Dstyk	0	0.488233	0.161	0.063	0
Asap2	Asap2	0	0.488139	0.123	0.046	0
Ppp2r2a	Ppp2r2a	0	0.487568	0.24	0.111	0
Kdm2a	Kdm2a	0	0.486965	0.273	0.14	0
AABR07064719.2	AABR07064719.2	0	0.486582	0.156	0.062	0
Ipmk	Ipmk	0	0.486357	0.266	0.139	0
Dnttip1	Dnttip1	0	0.486344	0.174	0.069	0
Upf2	Upf2	0	0.485986	0.247	0.116	0
Luc7l	Luc7l	0	0.485986	0.2	0.092	0
Spata5	Spata5	0	0.485728	0.159	0.061	0
Fam172a	Fam172a	0	0.485531	0.187	0.083	0
Abcc4	Abcc4	1.71201e-245	0.485043	0.264	0.162	4.34832e-241
Ank3	Ank3	0	0.483901	0.667	0.452	0
Ubn2	Ubn2	0	0.482733	0.198	0.09	0
Nrde2	Nrde2	0	0.481423	0.142	0.051	0
Ehmt1	Ehmt1	0	0.481154	0.217	0.101	0
Rcan2	Rcan2	0	0.480656	0.121	0.044	0
Plxna2	Plxna2	0	0.480238	0.182	0.075	0
Slc22a15	Slc22a15	0	0.47917	0.148	0.056	0
Sema5a	Sema5a	0	0.478842	0.266	0.137	0
Fam168a	Fam168a	0	0.478805	0.16	0.065	0
Scaper	Scaper	0	0.478543	0.22	0.109	0
Mrtfa	Mrtfa	0	0.478542	0.142	0.054	0
Bend7	Bend7	0	0.478099	0.229	0.106	0
Cog5	Cog5	0	0.477289	0.163	0.067	0
Rabgap1	Rabgap1	0	0.477229	0.274	0.138	0
Ubash3b	Ubash3b	0	0.47674	0.12	0.04	0
Rims2	Rims2	0	0.476694	0.174	0.077	0
Shb	Shb	0	0.476649	0.183	0.082	0
RGD1564865	RGD1564865	8.22949e-243	0.476468	0.359	0.24	2.09021e-238
Ubr2	Ubr2	0	0.475869	0.251	0.124	0
Bcl2l1	Bcl2l1	0	0.475802	0.315	0.168	0
Bckdhb	Bckdhb	0	0.475618	0.348	0.191	0
Nrdc	Nrdc	0	0.474662	0.417	0.246	0
Gon4l	Gon4l	0	0.474369	0.155	0.061	0
Usp3	Usp3	0	0.474359	0.236	0.114	0
Med12l	Med12l	0	0.473309	0.136	0.049	0
Foxo1	Foxo1	0	0.472802	0.2	0.091	0
Zfhx3	Zfhx3	0	0.472403	0.117	0.038	0
Kdm4c	Kdm4c	0	0.469611	0.181	0.079	0
Braf	Braf	0	0.46957	0.152	0.059	0
Ube2h	Ube2h	0	0.469505	0.316	0.166	0
Nsmce2	Nsmce2	0	0.468963	0.275	0.139	0
Ddx46	Ddx46	0	0.468767	0.227	0.105	0
Osbpl3	Osbpl3	0	0.468743	0.243	0.123	0
Zfp644	Zfp644	0	0.468167	0.227	0.108	0
Ylpm1	Ylpm1	0	0.467886	0.206	0.095	0
Dock5	Dock5	0	0.467618	0.195	0.087	0
Xrn1	Xrn1	0	0.465537	0.21	0.1	0
Marchf3	Marchf3	0	0.465178	0.18	0.08	0
Lgr4	Lgr4	0	0.464752	0.223	0.106	0
Ubap1	Ubap1	0	0.464023	0.174	0.07	0
Srrm2	Srrm2	2.79536e-303	0.463031	0.472	0.323	7.09994e-299
Yap1	Yap1	0	0.462974	0.19	0.084	0
Ints8	Ints8	0	0.462684	0.164	0.068	0
Thoc1	Thoc1	0	0.462622	0.118	0.035	0
Csnk1g1	Csnk1g1	0	0.462583	0.154	0.064	0
Mapkbp1	Mapkbp1	0	0.462387	0.103	0.028	0
Swt1	Swt1	0	0.462243	0.198	0.089	0
Pcdh17	Pcdh17	0	0.46211	0.108	0.036	0
Camta1	Camta1	0	0.46204	0.153	0.063	0
AABR07031399.1	AABR07031399.1	0	0.461727	0.137	0.051	0
Tesk2	Tesk2	0	0.461644	0.122	0.041	0
Sltm	Sltm	0	0.461416	0.256	0.13	0
Cdh2	Cdh2	0	0.461346	0.275	0.139	0
Chn2	Chn2	0	0.461219	0.204	0.094	0
Mark2	Mark2	0	0.461218	0.205	0.094	0
Magi1	Magi1	0	0.461084	0.235	0.12	0
Zfc3h1	Zfc3h1	0	0.46096	0.232	0.117	0
Hgd	Hgd	0	0.460575	0.472	0.295	0
Ercc6l2	Ercc6l2	0	0.460514	0.264	0.137	0
Tnfrsf21	Tnfrsf21	0	0.460025	0.392	0.233	0
Nup98	Nup98	0	0.459503	0.233	0.112	0
Cdkal1	Cdkal1	0	0.459396	0.213	0.101	0
Son	Son	0	0.45927	0.514	0.322	0
Ddi2	Ddi2	0	0.4592	0.316	0.166	0
Eps8l2	Eps8l2	0	0.45902	0.246	0.124	0
Agfg2	Agfg2	0	0.458699	0.118	0.044	0
Stxbp4	Stxbp4	0	0.458578	0.208	0.098	0
Snx1	Snx1	0	0.458513	0.175	0.073	0
Lrif1	Lrif1	0	0.457846	0.167	0.069	0
Npnt	Npnt	0	0.457641	0.245	0.122	0
Wdr70	Wdr70	0	0.45761	0.184	0.078	0
Map3k5	Map3k5	0	0.457498	0.394	0.229	0
Wwp1	Wwp1	0	0.45748	0.309	0.163	0
Mapkap1	Mapkap1	0	0.457446	0.261	0.128	0
Pde7b	Pde7b	4.49189e-270	0.457009	0.303	0.188	1.14089e-265
Glb1l2	Glb1l2	0	0.456708	0.161	0.067	0
Irs2	Irs2	0	0.456602	0.108	0.039	0
Tet3	Tet3	0	0.456117	0.171	0.076	0
Pip5k1a	Pip5k1a	0	0.455449	0.167	0.075	0
Pard3b	Pard3b	0	0.454362	0.46	0.291	0
Krit1	Krit1	0	0.453789	0.142	0.054	0
Ptpn9	Ptpn9	0	0.453521	0.15	0.063	0
Stxbp5	Stxbp5	0	0.453133	0.283	0.147	0
Med13	Med13	0	0.452808	0.284	0.147	0
Fbxw4	Fbxw4	0	0.45276	0.123	0.044	0
Zfp609	Zfp609	0	0.452621	0.207	0.098	0
Sypl1	Sypl1	0	0.452516	0.183	0.082	0
Usp34	Usp34	0	0.45151	0.261	0.133	0
Rsf1	Rsf1	0	0.451315	0.241	0.117	0
Tnrc6a	Tnrc6a	0	0.45103	0.264	0.138	0
Lrp6	Lrp6	0	0.450887	0.195	0.09	0
Stk38	Stk38	0	0.450853	0.167	0.069	0
Ppp2r5c	Ppp2r5c	0	0.450477	0.163	0.072	0
Ammecr1l	Ammecr1l	0	0.449989	0.184	0.081	0
Rngtt	Rngtt	0	0.449772	0.175	0.077	0
Tjp2	Tjp2	0	0.449742	0.206	0.097	0
Map2k5	Map2k5	0	0.448244	0.219	0.103	0
AABR07044900.1	AABR07044900.1	0	0.448066	0.116	0.041	0
Tbcd	Tbcd	0	0.447704	0.167	0.069	0
Atg10	Atg10	0	0.44729	0.187	0.086	0
Fam227b	Fam227b	0	0.447267	0.15	0.064	0
Prpf39	Prpf39	0	0.44726	0.196	0.092	0
Anks6	Anks6	0	0.446922	0.204	0.096	0
Pcm1	Pcm1	0	0.446758	0.357	0.201	0
Sirt7	Sirt7	0	0.446696	0.112	0.034	0
Snrnp48	Snrnp48	0	0.445918	0.137	0.057	0
Cwf19l2	Cwf19l2	0	0.445719	0.206	0.09	0
Sfswap	Sfswap	0	0.445624	0.173	0.076	0
Bcr	Bcr	0	0.445547	0.171	0.073	0
Susd6	Susd6	0	0.445397	0.326	0.181	0
Ggnbp2	Ggnbp2	0	0.445257	0.292	0.156	0
Slc17a3	Slc17a3	0	0.444545	0.413	0.256	0
B3galt5	B3galt5	0	0.443945	0.101	0.028	0
Tnik	Tnik	0	0.443653	0.169	0.073	0
Atf2	Atf2	0	0.44355	0.154	0.063	0
Cadps2	Cadps2	0	0.443224	0.193	0.09	0
Dmtf1	Dmtf1	0	0.442729	0.142	0.058	0
Tbc1d4	Tbc1d4	2.9031e-285	0.442349	0.1	0.037	7.37359e-281
Hnf4a	Hnf4a	0	0.441819	0.512	0.343	0
Prom1	Prom1	2.85097e-258	0.441693	0.204	0.111	7.24119e-254
Zfp93	Zfp93	0	0.441612	0.112	0.035	0
Peak1	Peak1	1.64676e-299	0.441458	0.147	0.066	4.1826e-295
Rnf169	Rnf169	0	0.441151	0.129	0.047	0
Zfp710	Zfp710	0	0.440829	0.107	0.038	0
Fam76b	Fam76b	0	0.440342	0.136	0.053	0
Usp54	Usp54	0	0.440155	0.135	0.055	0
Rassf3	Rassf3	0	0.440059	0.151	0.062	0
Klc1	Klc1	0	0.439187	0.146	0.062	0
Rapgef6	Rapgef6	0	0.438377	0.156	0.065	0
C2cd5	C2cd5	0	0.437422	0.137	0.052	0
Phactr4	Phactr4	0	0.43741	0.31	0.167	0
Hs6st1	Hs6st1	0	0.437311	0.239	0.12	0
Map3k13	Map3k13	0	0.437276	0.299	0.161	0
Dock9	Dock9	0	0.437096	0.168	0.074	0
Zfp608	Zfp608	3.35958e-298	0.436738	0.168	0.081	8.533e-294
Rbks	Rbks	0	0.436709	0.166	0.068	0
Pmfbp1	Pmfbp1	0	0.436624	0.107	0.036	0
NEWGENE-1310139	NEWGENE-1310139	0	0.436432	0.159	0.071	0
Pibf1	Pibf1	0	0.436035	0.16	0.068	0
Npepo	Npepo	0	0.435148	0.19	0.093	0
Pias1	Pias1	0	0.435115	0.176	0.076	0
Ate1	Ate1	0	0.434747	0.199	0.092	0
RGD1559600	RGD1559600	0	0.434353	0.112	0.037	0
Zmat4	Zmat4	4.93006e-135	0.434116	0.141	0.085	1.25219e-130
Ppm1k	Ppm1k	0	0.433873	0.133	0.051	0
Ptk2	Ptk2	0	0.43379	0.229	0.116	0
Akr1c1	Akr1c1	1.82069e-55	0.433316	0.238	0.195	4.62437e-51
Tcf25	Tcf25	0	0.433067	0.373	0.218	0
Dnm3	Dnm3	0	0.432788	0.255	0.128	0
Atxn10	Atxn10	0	0.432603	0.198	0.09	0
Kat6b	Kat6b	0	0.432339	0.175	0.079	0
Fryl	Fryl	0	0.432305	0.177	0.08	0
Sipa1l3	Sipa1l3	0	0.432286	0.233	0.122	0
Ranbp9	Ranbp9	0	0.432027	0.162	0.07	0
Trim33	Trim33	0	0.431998	0.168	0.075	0
Ptpn14	Ptpn14	0	0.431505	0.104	0.035	0
Phlpp1	Phlpp1	0	0.431464	0.175	0.079	0
Mapk8	Mapk8	0	0.430567	0.12	0.044	0
Abi1	Abi1	0	0.430542	0.217	0.106	0
Map3k21	Map3k21	0	0.430534	0.146	0.063	0
Brd4	Brd4	0	0.430394	0.293	0.161	0
Asph	Asph	0	0.430138	0.235	0.118	0
Bicc1	Bicc1	0	0.42983	0.361	0.212	0
Pacs1	Pacs1	0	0.429552	0.134	0.055	0
Cttnbp2	Cttnbp2	7.95536e-235	0.429158	0.241	0.144	2.02058e-230
Ppp1r12b	Ppp1r12b	0	0.429018	0.158	0.07	0
Col6a6	Col6a6	0	0.428828	0.262	0.136	0
Rptor	Rptor	0	0.428547	0.194	0.091	0
Dzip3	Dzip3	0	0.42814	0.126	0.05	0
Hnrnph1	Hnrnph1	1.52662e-253	0.427768	0.161	0.081	3.87747e-249
Manba	Manba	0	0.427003	0.245	0.122	0
Styxl1	Styxl1	0	0.427	0.13	0.05	0
Vti1a	Vti1a	0	0.426601	0.166	0.075	0
Sptbn1	Sptbn1	0	0.426345	0.688	0.489	0
Slc6a20	Slc6a20	0	0.426258	0.284	0.153	0
Styx	Styx	0	0.42619	0.116	0.042	0
Clec16a	Clec16a	0	0.42595	0.172	0.078	0
Map3k2	Map3k2	0	0.425835	0.196	0.094	0
Ssh2	Ssh2	0	0.425684	0.188	0.088	0
AABR07028902.1	AABR07028902.1	0	0.42565	0.134	0.051	0
Dis3l2	Dis3l2	0	0.425612	0.207	0.102	0
Bhmt2	Bhmt2	0	0.425504	0.496	0.338	0
Hormad2	Hormad2	0	0.424814	0.122	0.047	0
Ppp2r5e	Ppp2r5e	0	0.424682	0.226	0.11	0
Fbxl20	Fbxl20	0	0.42468	0.15	0.065	0
Scaf4	Scaf4	0	0.424559	0.197	0.093	0
Brd8	Brd8	0	0.424548	0.163	0.069	0
Gsk3b	Gsk3b	0	0.424477	0.21	0.102	0
Nat8f5	Nat8f5	0	0.424348	0.423	0.279	0
Mep1b	Mep1b	1.03146e-265	0.424278	0.204	0.11	2.61981e-261
Vbp1	Vbp1	0	0.424251	0.161	0.07	0
Mib1	Mib1	0	0.424027	0.199	0.096	0
Cpsf6	Cpsf6	2.11862e-305	0.423724	0.177	0.086	5.38107e-301
Myh9l1	Myh9l1	1.26695e-241	0.42367	0.102	0.042	3.21792e-237
AABR07016572.1	AABR07016572.1	0	0.423624	0.158	0.064	0
Dcaf8	Dcaf8	0	0.423605	0.245	0.123	0
Rab2b	Rab2b	0	0.42333	0.143	0.056	0
Akap10	Akap10	0	0.42248	0.164	0.074	0
Wrn	Wrn	0	0.422183	0.206	0.099	0
Fxr2	Fxr2	0	0.422163	0.153	0.064	0
Cdk19	Cdk19	0	0.422024	0.175	0.08	0
Pdzd2	Pdzd2	0	0.421746	0.328	0.19	0
Med13l	Med13l	0	0.421607	0.256	0.136	0
Spidr	Spidr	0	0.421589	0.126	0.049	0
Dut	Dut	0	0.421121	0.183	0.083	0
Gapvd1	Gapvd1	0	0.421044	0.163	0.071	0
Eri3	Eri3	0	0.420134	0.21	0.103	0
Ulk2	Ulk2	0	0.419702	0.186	0.088	0
R3hdm1	R3hdm1	0	0.418987	0.192	0.09	0
Cep63	Cep63	0	0.418659	0.126	0.049	0
Nxf1	Nxf1	2.91808e-292	0.418412	0.147	0.067	7.41164e-288
Atxn2l	Atxn2l	0	0.418005	0.119	0.044	0
Tacc2	Tacc2	0	0.417219	0.294	0.164	0
Itsn2	Itsn2	0	0.417202	0.322	0.187	0
Spred1	Spred1	0	0.417037	0.126	0.051	0
Mcu	Mcu	1.36217e-301	0.416879	0.13	0.055	3.45978e-297
Pkp4	Pkp4	0	0.416429	0.368	0.219	0
Bicral	Bicral	0	0.416243	0.124	0.046	0
Chd7	Chd7	0	0.416242	0.164	0.076	0
Nfatc3	Nfatc3	0	0.416009	0.161	0.072	0
Aspa	Aspa	2.98374e-300	0.415867	0.46	0.316	7.5784e-296
Acbd6	Acbd6	0	0.415299	0.174	0.082	0
Clasp1	Clasp1	0	0.414976	0.164	0.076	0
Arl13b	Arl13b	0	0.414678	0.114	0.044	0
Pex14	Pex14	0	0.414649	0.126	0.049	0
U2surp	U2surp	0	0.413726	0.274	0.144	0
Wdr7	Wdr7	0	0.413578	0.196	0.092	0
Sppl3	Sppl3	0	0.413195	0.255	0.133	0
Pds5a	Pds5a	0	0.413177	0.204	0.1	0
Rab40c	Rab40c	0	0.413119	0.107	0.039	0
Trip12	Trip12	0	0.412975	0.46	0.284	0
Fcho2	Fcho2	0	0.412843	0.353	0.205	0
Mylk	Mylk	0	0.41277	0.255	0.139	0
Syn3	Syn3	1.1623e-290	0.412614	0.186	0.094	2.95213e-286
Ube3a	Ube3a	0	0.41261	0.282	0.151	0
Ifrd1	Ifrd1	1.28579e-302	0.412516	0.15	0.068	3.26578e-298
Ell2	Ell2	0	0.41208	0.144	0.062	0
Pxn	Pxn	0	0.411992	0.269	0.147	0
Bcl2	Bcl2	6.0593e-300	0.411335	0.181	0.089	1.539e-295
Ldlrad3	Ldlrad3	0	0.410939	0.147	0.062	0
Adcy9	Adcy9	0	0.410669	0.191	0.092	0
Cdyl	Cdyl	0	0.410441	0.131	0.052	0
Herc1	Herc1	0	0.410334	0.248	0.131	0
Tcf3	Tcf3	0	0.409863	0.123	0.045	0
Lrig3	Lrig3	0	0.409824	0.138	0.055	0
Srsf4	Srsf4	0	0.409638	0.183	0.088	0
Cdc42bpa	Cdc42bpa	3.33795e-289	0.409487	0.198	0.103	8.47807e-285
Mprip	Mprip	0	0.409331	0.212	0.108	0
Fam53b	Fam53b	1.57501e-285	0.409313	0.12	0.05	4.00038e-281
Ankrd28	Ankrd28	0	0.409215	0.14	0.057	0
Git2	Git2	2.3218e-303	0.409071	0.136	0.058	5.89715e-299
Mdm4	Mdm4	2.08412e-305	0.408671	0.147	0.065	5.29345e-301
Pstpip2	Pstpip2	0	0.408477	0.116	0.042	0
Eya3	Eya3	0	0.407429	0.154	0.067	0
Myo1d	Myo1d	0	0.407008	0.286	0.159	0
Nhlrc2	Nhlrc2	0	0.406463	0.199	0.096	0
Mau2	Mau2	7.2246e-291	0.406083	0.142	0.063	1.83498e-286
Slc39a11	Slc39a11	0	0.405834	0.136	0.056	0
Flvcr2	Flvcr2	0	0.405705	0.12	0.045	0
AABR07040412.1	AABR07040412.1	0	0.405581	0.162	0.074	0
Ptprg	Ptprg	0	0.40545	0.199	0.099	0
Larp4b	Larp4b	0	0.405405	0.195	0.091	0
Epb41	Epb41	6.79383e-240	0.404753	0.317	0.204	1.72557e-235
Zfp236	Zfp236	8.3318e-275	0.404321	0.12	0.051	2.11619e-270
Nktr	Nktr	0	0.404188	0.238	0.128	0
Mkln1	Mkln1	0	0.403984	0.271	0.148	0
Kdm1b	Kdm1b	0	0.403807	0.131	0.051	0
Prpf38b	Prpf38b	7.17576e-215	0.403736	0.19	0.108	1.82257e-210
RGD1306556	RGD1306556	0	0.403593	0.168	0.078	0
Rbm33	Rbm33	0	0.403431	0.143	0.062	0
Ankrd17	Ankrd17	0	0.403087	0.294	0.165	0
Fam13b	Fam13b	0	0.402774	0.231	0.12	0
Pcca	Pcca	0	0.402526	0.226	0.111	0
Bdp1	Bdp1	4.92777e-300	0.401947	0.199	0.101	1.2516e-295
Mtss1	Mtss1	2.64681e-273	0.401872	0.411	0.273	6.72264e-269
Pcf11	Pcf11	8.06773e-268	0.401806	0.149	0.071	2.04912e-263
Tecpr2	Tecpr2	0	0.401733	0.105	0.037	0
Ube3c	Ube3c	0	0.401677	0.199	0.095	0
Kif12	Kif12	1.06103e-266	0.401228	0.294	0.178	2.69492e-262
Dmxl1	Dmxl1	0	0.400965	0.303	0.174	0
Pank2	Pank2	0	0.400719	0.136	0.057	0
Pdgfc	Pdgfc	0	0.399469	0.232	0.121	0
Mtmr3	Mtmr3	0	0.399384	0.224	0.115	0
Rnf14	Rnf14	3.56586e-287	0.398663	0.196	0.101	9.05693e-283
Ep400	Ep400	0	0.398452	0.171	0.08	0
Crocc	Crocc	2.28564e-280	0.397653	0.111	0.044	5.8053e-276
RGD1562608	RGD1562608	1.74576e-294	0.397058	0.124	0.051	4.43405e-290
Tcerg1	Tcerg1	5.31459e-300	0.397032	0.198	0.101	1.34985e-295
Sdccag8	Sdccag8	1.51497e-302	0.396822	0.146	0.065	3.84786e-298
Mast2	Mast2	0	0.396276	0.164	0.073	0
Fgfr4	Fgfr4	0	0.395952	0.122	0.041	0
Zscan26	Zscan26	8.04467e-270	0.395921	0.15	0.071	2.04327e-265
Ehbp1	Ehbp1	0	0.395878	0.189	0.092	0
Gramd2b	Gramd2b	0	0.395706	0.144	0.062	0
AABR07066522.1	AABR07066522.1	7.29504e-263	0.394396	0.134	0.061	1.85287e-258
Erc1	Erc1	0	0.39436	0.209	0.105	0
Crtc3	Crtc3	0	0.393588	0.104	0.036	0
Srrm1	Srrm1	7.23259e-305	0.393524	0.232	0.124	1.837e-300
Esyt2	Esyt2	3.95061e-280	0.392927	0.142	0.065	1.00342e-275
Afmid	Afmid	0	0.392801	0.235	0.117	0
Hook2	Hook2	0	0.39268	0.19	0.091	0
Dyrk1a	Dyrk1a	0	0.392477	0.183	0.086	0
Slc11a2	Slc11a2	6.72201e-299	0.392399	0.216	0.114	1.70732e-294
Slc28a1	Slc28a1	0	0.392396	0.155	0.067	0
Fam214a	Fam214a	0	0.392106	0.214	0.107	0
Nf2	Nf2	2.51002e-288	0.391747	0.153	0.071	6.3752e-284
Per2	Per2	1.36958e-257	0.39159	0.135	0.062	3.47859e-253
Ptpn4	Ptpn4	4.74801e-281	0.391585	0.186	0.095	1.20595e-276
Arhgef11	Arhgef11	0	0.391566	0.198	0.1	0
Cep162	Cep162	5.32772e-308	0.39136	0.117	0.045	1.35319e-303
Tbc1d10a	Tbc1d10a	0	0.391215	0.148	0.064	0
RGD1306271	RGD1306271	0	0.391035	0.123	0.047	0
Senp7	Senp7	4.28916e-299	0.391	0.164	0.077	1.0894e-294
Cldn10	Cldn10	0	0.390779	0.356	0.212	0
Mbnl2	Mbnl2	0	0.390532	0.4	0.24	0
Vps8	Vps8	2.9123e-301	0.390155	0.112	0.043	7.39695e-297
Atp9b	Atp9b	1.33928e-299	0.39007	0.194	0.098	3.40164e-295
Exoc6	Exoc6	0	0.389562	0.341	0.195	0
Dip2b	Dip2b	6.04956e-251	0.389514	0.147	0.072	1.53653e-246
AABR07037451.2	AABR07037451.2	3.50738e-285	0.389385	0.138	0.062	8.90839e-281
Pcyt2	Pcyt2	8.59486e-260	0.389252	0.125	0.055	2.18301e-255
Tanc1	Tanc1	4.57818e-245	0.389179	0.213	0.12	1.16281e-240
Ccny	Ccny	2.18884e-303	0.389101	0.188	0.094	5.55943e-299
Crebbp	Crebbp	0	0.388658	0.31	0.176	0
Slc15a2	Slc15a2	3.38812e-295	0.387489	0.221	0.117	8.60549e-291
Dnmt3a	Dnmt3a	9.64057e-295	0.387189	0.163	0.077	2.44861e-290
Kansl3	Kansl3	1.1924e-261	0.38698	0.144	0.068	3.02857e-257
Huwe1	Huwe1	0	0.385707	0.263	0.14	0
Sfxn5	Sfxn5	0	0.385571	0.14	0.059	0
RGD1308428	RGD1308428	3.02385e-258	0.385277	0.133	0.061	7.68027e-254
Anks1a	Anks1a	1.91413e-256	0.384913	0.155	0.076	4.8617e-252
Nt5c2	Nt5c2	0	0.384908	0.248	0.132	0
Vegfa	Vegfa	1.76144e-235	0.384433	0.24	0.142	4.47387e-231
AABR07053749.2	AABR07053749.2	9.27629e-229	0.384388	0.118	0.054	2.35608e-224
Bmpr2	Bmpr2	3.80207e-283	0.384159	0.199	0.103	9.65688e-279
Tlk2	Tlk2	0	0.384135	0.204	0.103	0
Med27	Med27	2.45331e-292	0.383635	0.131	0.056	6.23116e-288
Setbp1	Setbp1	2.12943e-221	0.38356	0.13	0.063	5.40854e-217
Prpf6	Prpf6	0	0.383196	0.202	0.096	0
Sbno2	Sbno2	4.05897e-262	0.383	0.137	0.063	1.03094e-257
Gramd4	Gramd4	0	0.38291	0.163	0.074	0
Samd4a	Samd4a	4.16005e-235	0.382741	0.202	0.113	1.05661e-230
Hnrnpll	Hnrnpll	0	0.382651	0.1	0.035	0
Ttc3	Ttc3	1.86266e-285	0.382605	0.263	0.151	4.73096e-281
Nup214.1	Nup214.1	1.52987e-305	0.382391	0.149	0.066	3.88571e-301
Tbcel	Tbcel	0	0.382312	0.142	0.06	0
Bbs7	Bbs7	1.19625e-282	0.381948	0.139	0.062	3.03835e-278
Mical3	Mical3	1.47601e-259	0.381704	0.126	0.056	3.74891e-255
Slc16a7	Slc16a7	1.06347e-85	0.381553	0.105	0.066	2.7011e-81
Btaf1	Btaf1	0	0.381509	0.164	0.075	0
Ints6	Ints6	2.90564e-280	0.381281	0.164	0.079	7.38004e-276
Nfrkb	Nfrkb	0	0.381241	0.106	0.037	0
Cog4	Cog4	0	0.380998	0.169	0.077	0
LOC108349594	LOC108349594	3.81969e-276	0.380136	0.136	0.061	9.70164e-272
RGD1311595	RGD1311595	8.28069e-294	0.37994	0.165	0.079	2.10321e-289
Ubr1	Ubr1	2.23801e-295	0.379887	0.148	0.067	5.68433e-291
Morc3	Morc3	8.27915e-284	0.378949	0.122	0.051	2.10282e-279
Pi4kb	Pi4kb	7.28568e-305	0.37871	0.13	0.054	1.85049e-300
Phf20	Phf20	6.00672e-294	0.378337	0.185	0.092	1.52565e-289
Magi3	Magi3	4.22425e-200	0.378152	0.109	0.051	1.07292e-195
R3hcc1l	R3hcc1l	1.38419e-288	0.378	0.161	0.077	3.51571e-284
Ncor2	Ncor2	7.55692e-257	0.377709	0.145	0.069	1.91938e-252
Phf8	Phf8	8.17498e-280	0.3777	0.134	0.059	2.07636e-275
Tpm1	Tpm1	6.87792e-102	0.377674	0.251	0.185	1.74692e-97
Egfr	Egfr	0	0.377613	0.237	0.126	0
Ascc3	Ascc3	0	0.377493	0.237	0.125	0
Secisbp2	Secisbp2	1.57042e-280	0.377449	0.14	0.063	3.98871e-276
Bbs9	Bbs9	1.40539e-298	0.377078	0.14	0.061	3.56954e-294
Rps6kb1	Rps6kb1	1.2303e-283	0.377074	0.154	0.072	3.12484e-279
Zfp292	Zfp292	5.16813e-289	0.37642	0.21	0.111	1.31265e-284
Myof	Myof	3.61517e-206	0.375981	0.298	0.196	9.18218e-202
Fars2	Fars2	0	0.375957	0.247	0.133	0
Odc1	Odc1	2.13779e-157	0.375878	0.301	0.213	5.42977e-153
Cachd1	Cachd1	3.89173e-293	0.375232	0.119	0.048	9.88461e-289
Gpbp1l1	Gpbp1l1	2.21411e-292	0.374684	0.17	0.082	5.62362e-288
Acvr1	Acvr1	0	0.37444	0.177	0.082	0
Msantd2	Msantd2	1.70436e-259	0.374225	0.108	0.044	4.3289e-255
Nrf1	Nrf1	4.32992e-273	0.373843	0.106	0.041	1.09976e-268
Jmjd1c	Jmjd1c	0	0.3736	0.321	0.189	0
Spatc1	Spatc1	4.85551e-287	0.372994	0.171	0.083	1.23325e-282
Safb	Safb	6.17937e-269	0.372993	0.172	0.086	1.5695e-264
Arhgap18	Arhgap18	3.27065e-304	0.372894	0.218	0.114	8.30712e-300
Klhdc10	Klhdc10	0	0.372566	0.229	0.119	0
Ralgapa1	Ralgapa1	1.98138e-288	0.372523	0.208	0.109	5.03251e-284
Gps2	Gps2	0	0.372372	0.127	0.049	0
Dnajc1	Dnajc1	0	0.372215	0.22	0.112	0
Mef2a	Mef2a	0	0.372148	0.255	0.138	0
Smchd1	Smchd1	1.62399e-261	0.372085	0.13	0.058	4.12477e-257
Zfp618	Zfp618	1.08008e-244	0.372036	0.143	0.07	2.7433e-240
Ddx5	Ddx5	0	0.371728	0.561	0.385	0
Rdh5	Rdh5	0	0.371607	0.167	0.075	0
Camk2d	Camk2d	1.18435e-262	0.37156	0.148	0.071	3.00814e-258
Mtmr14	Mtmr14	0	0.371457	0.127	0.049	0
Zcchc8	Zcchc8	6.38272e-289	0.371242	0.149	0.068	1.62115e-284
Rab29	Rab29	0	0.370866	0.237	0.126	0
Ube2g1	Ube2g1	0	0.370734	0.233	0.122	0
Rsu1	Rsu1	2.01739e-249	0.370482	0.136	0.064	5.12396e-245
Fggy	Fggy	0	0.370399	0.369	0.222	0
Rps6ka5	Rps6ka5	3.2228e-272	0.370246	0.106	0.042	8.1856e-268
Mllt10	Mllt10	6.51551e-304	0.370129	0.243	0.133	1.65487e-299
AABR07021704.1	AABR07021704.1	5.70992e-271	0.369993	0.128	0.056	1.45026e-266
Golga1	Golga1	1.28696e-278	0.369935	0.132	0.058	3.26875e-274
Nmrk1	Nmrk1	0	0.369762	0.108	0.039	0
Kdm3b	Kdm3b	3.35319e-285	0.369526	0.178	0.089	8.51677e-281
Herc3	Herc3	1.30698e-298	0.369523	0.153	0.069	3.3196e-294
Tnks	Tnks	2.36596e-300	0.368824	0.18	0.088	6.0093e-296
Ipo9	Ipo9	6.16268e-274	0.368715	0.105	0.041	1.56526e-269
Cdhr5	Cdhr5	3.88695e-305	0.368594	0.299	0.173	9.87246e-301
Slc30a9	Slc30a9	3.69763e-303	0.367776	0.184	0.091	9.39161e-299
Scaf8	Scaf8	9.93464e-287	0.367715	0.168	0.081	2.5233e-282
LOC100174910	LOC100174910	0	0.367611	0.133	0.055	0
Pigl	Pigl	1.36509e-267	0.367546	0.133	0.06	3.46719e-263
Adam9	Adam9	0	0.367394	0.11	0.041	0
Agfg1	Agfg1	1.6163e-271	0.367092	0.128	0.056	4.10524e-267
Whamm	Whamm	1.20439e-277	0.36698	0.132	0.058	3.05904e-273
Enah	Enah	2.54854e-247	0.366857	0.11	0.047	6.47304e-243
Gss	Gss	1.28475e-286	0.366772	0.305	0.182	3.26313e-282
Arhgap35	Arhgap35	0	0.366643	0.287	0.163	0
Ppp1r10	Ppp1r10	1.49235e-254	0.366561	0.17	0.087	3.79043e-250
Zfyve9	Zfyve9	1.56696e-283	0.366531	0.153	0.071	3.97992e-279
Ttc7a	Ttc7a	6.02432e-269	0.366365	0.128	0.056	1.53012e-264
Lama5	Lama5	3.40746e-241	0.36577	0.133	0.062	8.65461e-237
Acap2	Acap2	1.3046e-282	0.365735	0.164	0.079	3.31356e-278
Fam135a	Fam135a	9.10124e-276	0.365211	0.14	0.063	2.31162e-271
Spns2	Spns2	8.50513e-202	0.365126	0.153	0.081	2.16022e-197
Galnt14	Galnt14	2.84468e-211	0.365083	0.206	0.119	7.2252e-207
Pum1	Pum1	0	0.365068	0.235	0.125	0
Map4k5	Map4k5	9.17199e-262	0.364876	0.175	0.09	2.32959e-257
Psme4	Psme4	0	0.364637	0.311	0.178	0
Add1	Add1	0	0.364625	0.384	0.233	0
Shroom4	Shroom4	4.85268e-240	0.364326	0.438	0.305	1.23253e-235
Ttc17	Ttc17	1.36533e-296	0.363874	0.177	0.086	3.46779e-292
AABR07064878.1	AABR07064878.1	4.01803e-264	0.363757	0.118	0.05	1.02054e-259
AABR07007032.1	AABR07007032.1	1.78807e-307	0.363364	0.291	0.167	4.54152e-303
Sema3c	Sema3c	4.07035e-231	0.363285	0.144	0.072	1.03383e-226
Btd	Btd	1.32615e-296	0.363066	0.201	0.103	3.36828e-292
Sim1	Sim1	4.57267e-206	0.362536	0.13	0.065	1.16141e-201
Tent2	Tent2	2.62408e-298	0.362487	0.125	0.051	6.6649e-294
Gbe1	Gbe1	3.27527e-290	0.362276	0.149	0.067	8.31886e-286
Arnt	Arnt	2.43527e-269	0.362193	0.116	0.049	6.18533e-265
Ube4b	Ube4b	0	0.362134	0.234	0.123	0
Dcp1a	Dcp1a	1.34429e-249	0.361547	0.118	0.052	3.41437e-245
Bptf	Bptf	1.38977e-276	0.361228	0.23	0.127	3.52988e-272
Hectd1	Hectd1	0	0.361227	0.286	0.161	0
Dgkd	Dgkd	9.25708e-280	0.36095	0.119	0.05	2.35121e-275
Dido1	Dido1	2.55999e-256	0.360381	0.174	0.089	6.50211e-252
Dcaf5	Dcaf5	1.38196e-272	0.360271	0.143	0.065	3.51005e-268
Atxn1	Atxn1	9.57518e-282	0.359642	0.33	0.202	2.432e-277
Mgmt	Mgmt	3.50181e-240	0.3594	0.172	0.09	8.89426e-236
Acin1	Acin1	2.03778e-279	0.358424	0.272	0.158	5.17576e-275
Cdk11b	Cdk11b	0	0.358215	0.195	0.095	0
Tcf7l2	Tcf7l2	6.07727e-244	0.357888	0.119	0.053	1.54357e-239
Stx16	Stx16	8.40539e-244	0.357784	0.114	0.05	2.13489e-239
Wapl	Wapl	9.96489e-292	0.357602	0.234	0.127	2.53098e-287
Snx14	Snx14	4.49388e-266	0.356084	0.113	0.046	1.1414e-261
Lcorl	Lcorl	1.25418e-269	0.356042	0.184	0.095	3.18549e-265
Cecr2	Cecr2	1.74385e-257	0.356035	0.104	0.042	4.42919e-253
Tef	Tef	0	0.355932	0.148	0.065	0
Zfp638	Zfp638	9.95511e-286	0.355838	0.237	0.131	2.5285e-281
Pafah2	Pafah2	3.80016e-285	0.355594	0.103	0.038	9.65202e-281
Ptpn3	Ptpn3	1.7476e-214	0.355489	0.132	0.066	4.43872e-210
Epg5	Epg5	7.56807e-280	0.354922	0.107	0.041	1.92221e-275
Tmem39b	Tmem39b	2.30582e-239	0.354625	0.134	0.064	5.85655e-235
Naa16	Naa16	1.07888e-230	0.35447	0.101	0.043	2.74024e-226
Clybl	Clybl	1.63409e-261	0.354411	0.24	0.137	4.15042e-257
Hnrnpa2b1	Hnrnpa2b1	0	0.354184	0.434	0.276	0
Ubap2	Ubap2	3.22864e-290	0.353941	0.135	0.059	8.20042e-286
Ptprj	Ptprj	0	0.353906	0.37	0.228	0
Spata7	Spata7	4.18742e-274	0.353856	0.118	0.049	1.06356e-269
Dennd3	Dennd3	1.83804e-307	0.353274	0.269	0.151	4.66844e-303
Sepsecs	Sepsecs	0	0.352818	0.164	0.075	0
Mcf2l	Mcf2l	1.2857e-264	0.352541	0.145	0.068	3.26554e-260
Pi4ka	Pi4ka	0	0.352492	0.163	0.073	0
Nr2f2	Nr2f2	7.25589e-266	0.352482	0.202	0.107	1.84292e-261
Tnrc6c	Tnrc6c	5.39987e-252	0.352155	0.108	0.045	1.37151e-247
Epb41l4a	Epb41l4a	5.05076e-243	0.351433	0.134	0.063	1.28284e-238
Cpeb4	Cpeb4	1.25963e-307	0.351232	0.398	0.25	3.19933e-303
Cep350	Cep350	6.24759e-291	0.351183	0.234	0.127	1.58682e-286
Eps15l1	Eps15l1	2.81419e-260	0.350967	0.167	0.084	7.14777e-256
Rnf214	Rnf214	3.78061e-257	0.350722	0.115	0.049	9.60236e-253
Baiap2l2	Baiap2l2	1.18635e-272	0.350465	0.106	0.042	3.0132e-268
Flnb	Flnb	2.59586e-238	0.349798	0.249	0.148	6.59323e-234
Setd2	Setd2	8.72016e-277	0.34963	0.244	0.138	2.21483e-272
Arid4a	Arid4a	3.67757e-266	0.349557	0.176	0.089	9.34066e-262
LOC679894	LOC679894	1.46161e-229	0.348851	0.111	0.049	3.71234e-225
Kmt5b	Kmt5b	1.0117e-254	0.348606	0.163	0.082	2.56962e-250
Copg2	Copg2	3.9809e-277	0.34795	0.105	0.041	1.01111e-272
Brd9	Brd9	8.17589e-267	0.347655	0.119	0.05	2.07659e-262
Ift74	Ift74	7.79283e-267	0.347457	0.126	0.055	1.9793e-262
Abhd6	Abhd6	1.10944e-239	0.347238	0.153	0.077	2.81787e-235
Fermt2	Fermt2	2.59333e-273	0.346069	0.233	0.129	6.5868e-269
Mga	Mga	3.21401e-244	0.345887	0.188	0.101	8.16327e-240
Dhdds	Dhdds	3.81198e-270	0.345789	0.18	0.091	9.68205e-266
Wdfy2	Wdfy2	1.13059e-229	0.345616	0.139	0.068	2.87158e-225
Trit1	Trit1	2.57386e-251	0.345309	0.113	0.048	6.53735e-247
Fmo4	Fmo4	2.46201e-298	0.345275	0.305	0.177	6.25327e-294
Unc5cl	Unc5cl	3.54873e-265	0.345227	0.15	0.071	9.01341e-261
Dcbld1	Dcbld1	2.78735e-283	0.344793	0.142	0.064	7.0796e-279
Ssbp3	Ssbp3	5.48359e-285	0.344488	0.131	0.056	1.39278e-280
Tasp1	Tasp1	4.12913e-250	0.344403	0.1	0.04	1.04876e-245
Senp6	Senp6	1.20307e-290	0.344394	0.295	0.173	3.05567e-286
Htt	Htt	1.4577e-247	0.344327	0.15	0.073	3.7024e-243
Phf20l1.1	Phf20l1.1	3.47818e-252	0.344027	0.137	0.064	8.83423e-248
Cyth1	Cyth1	3.72038e-194	0.343812	0.12	0.059	9.44938e-190
Mnat1	Mnat1	2.83363e-266	0.343762	0.143	0.066	7.19714e-262
Papss2	Papss2	2.83693e-291	0.343723	0.186	0.092	7.20552e-287
Ago3	Ago3	1.20968e-267	0.343695	0.1	0.038	3.07247e-263
Glb1	Glb1	3.92548e-219	0.343509	0.311	0.2	9.97033e-215
Pwwp2a	Pwwp2a	9.93456e-245	0.343476	0.124	0.056	2.52328e-240
Trim44	Trim44	2.42617e-232	0.343199	0.108	0.047	6.16222e-228
Xpr1	Xpr1	1.79574e-288	0.34253	0.198	0.102	4.56101e-284
Zcchc9	Zcchc9	1.60994e-296	0.342176	0.183	0.09	4.08908e-292
Pias2	Pias2	6.14005e-254	0.342009	0.12	0.052	1.55951e-249
Strn	Strn	6.44775e-234	0.341639	0.107	0.046	1.63766e-229
Creb3l2	Creb3l2	1.73282e-203	0.341571	0.115	0.055	4.40119e-199
Cflar	Cflar	0	0.341531	0.363	0.22	0
Ecpas	Ecpas	1.18859e-262	0.341414	0.21	0.114	3.0189e-258
LOC103693780	LOC103693780	4.78405e-290	0.341124	0.26	0.146	1.2151e-285
Ctnnd1	Ctnnd1	1.93777e-278	0.340729	0.23	0.126	4.92173e-274
Akap11	Akap11	2.48895e-306	0.340212	0.224	0.118	6.3217e-302
Snd1	Snd1	4.9221e-275	0.340147	0.219	0.119	1.25016e-270
Mvb12b	Mvb12b	1.00382e-255	0.340129	0.116	0.049	2.54961e-251
Cdk17	Cdk17	7.54185e-201	0.340114	0.136	0.07	1.91556e-196
Pogz	Pogz	5.15464e-250	0.339961	0.123	0.055	1.30923e-245
Ktn1	Ktn1	1.14365e-278	0.339822	0.293	0.174	2.90475e-274
Ubox5	Ubox5	4.9499e-283	0.339645	0.106	0.04	1.25722e-278
Mapkapk5	Mapkapk5	7.38941e-271	0.33957	0.109	0.043	1.87684e-266
Tnrc18	Tnrc18	1.77189e-236	0.339451	0.204	0.114	4.50043e-232
Prr5	Prr5	9.37694e-250	0.339434	0.18	0.094	2.38165e-245
RGD1307100	RGD1307100	5.67913e-296	0.339423	0.315	0.187	1.44244e-291
Hps5	Hps5	4.3122e-251	0.339406	0.109	0.046	1.09525e-246
Met	Met	2.01446e-204	0.339353	0.165	0.09	5.11654e-200
Nr1h4	Nr1h4	4.25397e-246	0.339089	0.274	0.165	1.08047e-241
Paxbp1	Paxbp1	1.77705e-234	0.33907	0.159	0.082	4.51352e-230
Tubgcp5	Tubgcp5	4.53104e-232	0.338965	0.106	0.045	1.15084e-227
Ankrd12	Ankrd12	2.22519e-225	0.33847	0.197	0.11	5.65177e-221
Usp6nl	Usp6nl	3.4481e-245	0.338404	0.132	0.061	8.75783e-241
Map4	Map4	2.30273e-251	0.337873	0.215	0.119	5.8487e-247
Npepps	Npepps	1.90902e-280	0.337617	0.239	0.133	4.84871e-276
Ddx42	Ddx42	1.92457e-258	0.337536	0.147	0.07	4.88822e-254
Trpm7	Trpm7	3.27161e-277	0.337256	0.299	0.178	8.30956e-273
Thoc2	Thoc2	3.17135e-273	0.337137	0.237	0.132	8.0549e-269
Arrb1	Arrb1	6.88339e-250	0.336964	0.105	0.043	1.74831e-245
Msh3	Msh3	1.09513e-276	0.336772	0.116	0.048	2.78151e-272
Mettl25	Mettl25	6.26015e-240	0.336669	0.108	0.046	1.59002e-235
Ptpn2	Ptpn2	2.15729e-251	0.336632	0.157	0.078	5.47929e-247
Rprd1a	Rprd1a	4.05832e-235	0.336371	0.117	0.052	1.03077e-230
Birc6	Birc6	2.22575e-293	0.335889	0.379	0.237	5.65317e-289
Fancc	Fancc	6.36551e-252	0.335797	0.111	0.047	1.61678e-247
Snx4	Snx4	2.81397e-246	0.335693	0.142	0.068	7.14721e-242
Shprh	Shprh	5.61177e-254	0.33534	0.127	0.057	1.42533e-249
Shtn1	Shtn1	5.59502e-275	0.335057	0.175	0.087	1.42108e-270
Tbce	Tbce	1.98217e-267	0.334951	0.138	0.063	5.03451e-263
Vps13d	Vps13d	1.42501e-295	0.334277	0.288	0.166	3.61938e-291
Tbc1d19	Tbc1d19	5.23184e-288	0.334121	0.155	0.072	1.32883e-283
Uri1	Uri1	1.42504e-241	0.333976	0.151	0.074	3.61946e-237
Odf2	Odf2	1.31489e-238	0.333795	0.104	0.044	3.33968e-234
Kdm5b	Kdm5b	6.60538e-251	0.333622	0.178	0.093	1.6777e-246
Dcaf1	Dcaf1	3.39417e-267	0.333329	0.128	0.056	8.62086e-263
Ncoa1	Ncoa1	5.2976e-294	0.333228	0.26	0.145	1.34554e-289
Psen1	Psen1	4.58267e-249	0.332892	0.129	0.059	1.16395e-244
Spout1	Spout1	8.77784e-194	0.332464	0.116	0.057	2.22948e-189
Lima1	Lima1	5.50245e-194	0.332351	0.147	0.079	1.39757e-189
Ddx3	Ddx3	3.69166e-255	0.331824	0.133	0.06	9.37645e-251
Myo9b	Myo9b	1.20141e-220	0.331793	0.122	0.058	3.05146e-216
Cdk5rap1	Cdk5rap1	1.05739e-227	0.331545	0.133	0.064	2.68566e-223
Osbpl9	Osbpl9	2.44903e-264	0.331468	0.175	0.089	6.22029e-260
Epb41l5	Epb41l5	8.62907e-290	0.331461	0.252	0.14	2.1917e-285
Vps53	Vps53	2.02114e-272	0.33134	0.174	0.086	5.13351e-268
Sipa1l1	Sipa1l1	2.83553e-291	0.331303	0.212	0.111	7.20197e-287
Lrrfip2	Lrrfip2	1.12487e-249	0.331294	0.144	0.069	2.85706e-245
Mtmr1	Mtmr1	1.8966e-268	0.330471	0.128	0.055	4.81717e-264
Fhod3	Fhod3	1.80629e-239	0.330303	0.3	0.187	4.5878e-235
Def8	Def8	2.6541e-301	0.329947	0.117	0.045	6.74115e-297
Golga4	Golga4	4.47783e-283	0.32958	0.305	0.181	1.13732e-278
Prkdc	Prkdc	5.31294e-262	0.329536	0.137	0.062	1.34943e-257
Clip1	Clip1	6.52355e-232	0.329184	0.202	0.113	1.65692e-227
Parn	Parn	9.30934e-240	0.32901	0.104	0.043	2.36448e-235
Kcnh3	Kcnh3	1.61639e-248	0.328841	0.126	0.057	4.10547e-244
Atxn7	Atxn7	8.16624e-255	0.328769	0.14	0.066	2.07414e-250
Asxl2	Asxl2	1.82435e-242	0.328366	0.111	0.048	4.63366e-238
Zdhhc17	Zdhhc17	2.21699e-266	0.327694	0.1	0.038	5.63094e-262
Cblb	Cblb	2.64477e-203	0.327585	0.17	0.094	6.71746e-199
Alms1	Alms1	8.02718e-221	0.327351	0.1	0.043	2.03882e-216
Arhgap29	Arhgap29	3.35125e-206	0.326553	0.169	0.092	8.51185e-202
Chchd3	Chchd3	2.61441e-284	0.32654	0.341	0.208	6.64034e-280
Rpap3	Rpap3	1.23458e-267	0.326461	0.157	0.075	3.13572e-263
Tial1	Tial1	8.89111e-230	0.326251	0.112	0.05	2.25825e-225
Cnot6l	Cnot6l	3.42187e-216	0.326147	0.138	0.069	8.69122e-212
Mavs	Mavs	4.98209e-218	0.325799	0.114	0.052	1.2654e-213
Pde11a	Pde11a	5.8686e-258	0.325649	0.117	0.05	1.49057e-253
Otud7b	Otud7b	1.80982e-219	0.325389	0.167	0.089	4.59677e-215
Sap130	Sap130	3.07628e-254	0.325349	0.136	0.063	7.81345e-250
Dop1a	Dop1a	4.20849e-232	0.325167	0.142	0.069	1.06891e-227
Hdac4	Hdac4	3.32902e-237	0.325134	0.13	0.061	8.45539e-233
Smad2	Smad2	3.10657e-229	0.324567	0.133	0.064	7.89038e-225
Dym	Dym	2.58777e-247	0.324263	0.161	0.081	6.57267e-243
Arhgap17	Arhgap17	4.64806e-300	0.324182	0.346	0.21	1.18056e-295
Ccnt2	Ccnt2	5.09904e-214	0.32417	0.174	0.096	1.29511e-209
Ilkap	Ilkap	2.41804e-243	0.324166	0.14	0.067	6.14158e-239
Chd1	Chd1	6.63746e-257	0.324094	0.157	0.077	1.68585e-252
Ganc	Ganc	2.02627e-245	0.324042	0.101	0.041	5.14653e-241
Nedd9	Nedd9	1.10804e-269	0.323756	0.28	0.165	2.81431e-265
Sik2	Sik2	1.17504e-269	0.323644	0.241	0.136	2.98448e-265
Cc2d2a	Cc2d2a	1.25308e-216	0.323506	0.101	0.044	3.1827e-212
Cep295	Cep295	8.71274e-230	0.323271	0.101	0.042	2.21295e-225
Pdpk1	Pdpk1	5.37172e-253	0.323232	0.151	0.073	1.36436e-248
Rras2	Rras2	8.4961e-246	0.322912	0.191	0.103	2.15792e-241
Ipo11	Ipo11	7.02647e-216	0.322359	0.111	0.05	1.78465e-211
Paqr5	Paqr5	3.05847e-263	0.322084	0.373	0.239	7.76821e-259
Nbas	Nbas	8.12606e-229	0.321872	0.145	0.072	2.06394e-224
Myo10	Myo10	5.54961e-223	0.321798	0.301	0.191	1.40954e-218
Mitf	Mitf	1.55548e-132	0.321689	0.125	0.072	3.95075e-128
Scfd2	Scfd2	3.80631e-225	0.321559	0.121	0.056	9.66764e-221
Sntb2	Sntb2	2.4569e-188	0.321155	0.181	0.105	6.24027e-184
Naa15	Naa15	4.69362e-249	0.321055	0.187	0.099	1.19213e-244
Txndc11	Txndc11	2.06676e-234	0.320857	0.147	0.073	5.24936e-230
Sec22a	Sec22a	1.87416e-216	0.320799	0.103	0.045	4.76017e-212
Dync2h1	Dync2h1	4.59254e-239	0.320651	0.136	0.064	1.16646e-234
Mfn1	Mfn1	4.24726e-279	0.320646	0.233	0.127	1.07876e-274
Wbp1l	Wbp1l	8.42976e-236	0.320522	0.196	0.107	2.14108e-231
Fbxw2	Fbxw2	1.05599e-260	0.320102	0.128	0.056	2.68211e-256
Esco1	Esco1	1.8618e-237	0.320076	0.145	0.071	4.72879e-233
Fubp1	Fubp1	3.87446e-246	0.319828	0.197	0.107	9.84075e-242
Fer	Fer	8.51031e-210	0.319699	0.117	0.055	2.16153e-205
Ralgapa2	Ralgapa2	1.34236e-244	0.319604	0.281	0.17	3.40945e-240
Upf3b	Upf3b	2.28457e-226	0.319562	0.133	0.064	5.80257e-222
Ncald	Ncald	8.88154e-244	0.319518	0.121	0.054	2.25582e-239
Orc2	Orc2	8.81887e-250	0.319046	0.109	0.045	2.23991e-245
Picalm	Picalm	2.1397e-274	0.318558	0.517	0.359	5.43463e-270
Map2k4	Map2k4	7.21388e-236	0.318543	0.109	0.047	1.83225e-231
Alkbh1	Alkbh1	9.50773e-233	0.318499	0.105	0.045	2.41487e-228
Rsbn1l	Rsbn1l	3.19047e-241	0.317579	0.143	0.069	8.10347e-237
Pklr	Pklr	1.23578e-180	0.317305	0.154	0.085	3.13875e-176
Phf20l1	Phf20l1	6.56687e-202	0.31723	0.119	0.058	1.66792e-197
Ercc5	Ercc5	3.25158e-225	0.317226	0.11	0.049	8.25869e-221
Gripap1	Gripap1	2.23344e-226	0.316472	0.121	0.056	5.67272e-222
Hnf4g	Hnf4g	4.68609e-258	0.316254	0.17	0.086	1.19022e-253
Ccdc6	Ccdc6	3.2201e-251	0.31621	0.145	0.069	8.17873e-247
Tp53bp1	Tp53bp1	2.72274e-203	0.316206	0.104	0.048	6.91549e-199
Srbd1	Srbd1	2.83612e-244	0.315845	0.118	0.052	7.20347e-240
Zzef1	Zzef1	2.42192e-229	0.315512	0.152	0.077	6.15144e-225
Ankrd33b	Ankrd33b	4.18002e-214	0.3155	0.112	0.051	1.06168e-209
Cdc73	Cdc73	9.25857e-235	0.314802	0.145	0.072	2.35158e-230
Rbm47	Rbm47	2.76521e-271	0.314542	0.204	0.108	7.02337e-267
Rspry1	Rspry1	1.4735e-255	0.314434	0.159	0.078	3.74255e-251
Adamts9	Adamts9	7.97967e-221	0.314126	0.179	0.098	2.02676e-216
P3h2	P3h2	2.01823e-148	0.314106	0.369	0.271	5.12609e-144
Pex11a	Pex11a	1.14372e-252	0.314004	0.122	0.053	2.90495e-248
Rgl1	Rgl1	3.6174e-265	0.313805	0.38	0.242	9.18784e-261
Sf3b1	Sf3b1	7.48248e-263	0.31373	0.288	0.172	1.90048e-258
Arid1a	Arid1a	1.06994e-234	0.313674	0.222	0.127	2.71755e-230
Mapk1	Mapk1	7.64979e-247	0.313609	0.168	0.086	1.94297e-242
Togaram1	Togaram1	4.7939e-246	0.313519	0.151	0.074	1.2176e-241
Brf1	Brf1	5.08873e-236	0.313403	0.107	0.046	1.29249e-231
Man1a1	Man1a1	5.08324e-256	0.313318	0.182	0.094	1.29109e-251
Tmem135	Tmem135	2.87378e-252	0.313234	0.196	0.105	7.29912e-248
Fndc3b	Fndc3b	1.38718e-192	0.312622	0.179	0.102	3.5233e-188
Klf12	Klf12	2.23026e-136	0.312622	0.254	0.176	5.66464e-132
Trpc4ap	Trpc4ap	3.57653e-261	0.312097	0.187	0.097	9.08403e-257
Usp47	Usp47	1.26908e-284	0.311376	0.244	0.134	3.22333e-280
LOC100909750	LOC100909750	1.00308e-237	0.311343	0.123	0.056	2.54771e-233
Fam222b	Fam222b	7.53337e-237	0.311303	0.127	0.059	1.9134e-232
Cnksr3	Cnksr3	3.72054e-212	0.311075	0.107	0.048	9.4498e-208
Atm	Atm	2.13919e-235	0.311044	0.135	0.064	5.43333e-231
Elavl1	Elavl1	8.13768e-263	0.31087	0.222	0.123	2.06689e-258
Cbfb	Cbfb	8.63719e-235	0.31075	0.134	0.064	2.19376e-230
Gpatch2	Gpatch2	6.53182e-241	0.31052	0.171	0.089	1.65902e-236
Pxk	Pxk	2.63556e-212	0.310438	0.129	0.063	6.69406e-208
Pcnx1	Pcnx1	6.54484e-227	0.310345	0.19	0.105	1.66232e-222
Insr	Insr	1.19931e-263	0.31034	0.182	0.093	3.04612e-259
Mroh1	Mroh1	2.06529e-228	0.31015	0.21	0.119	5.24564e-224
Peli1	Peli1	2.514e-221	0.309703	0.109	0.048	6.38532e-217
Col4a5	Col4a5	1.90297e-237	0.309199	0.239	0.139	4.83336e-233
Lyrm4	Lyrm4	1.41475e-239	0.309116	0.178	0.094	3.59333e-235
Zfp277	Zfp277	6.36076e-256	0.308609	0.229	0.128	1.61557e-251
Ppp6r3	Ppp6r3	3.62972e-268	0.308606	0.281	0.165	9.21914e-264
Cyp4a3	Cyp4a3	1.52657e-224	0.308403	0.19	0.105	3.87733e-220
Casc3	Casc3	3.78083e-213	0.307738	0.103	0.045	9.60293e-209
RGD1309748	RGD1309748	1.95996e-219	0.307713	0.175	0.094	4.9781e-215
Nck1	Nck1	5.23107e-242	0.307633	0.139	0.066	1.32864e-237
Ipp	Ipp	5.99575e-225	0.307367	0.184	0.1	1.52286e-220
Spns1	Spns1	4.29879e-230	0.307232	0.113	0.05	1.09185e-225
Zfp704	Zfp704	2.06847e-217	0.306747	0.149	0.077	5.2537e-213
Brd1	Brd1	2.01812e-243	0.306719	0.184	0.097	5.12583e-239
Kcnb1	Kcnb1	2.86586e-187	0.306329	0.108	0.052	7.27899e-183
Zmym2	Zmym2	1.84054e-226	0.306321	0.132	0.064	4.67478e-222
Clasp2	Clasp2	4.39631e-212	0.306189	0.147	0.076	1.11662e-207
Rhot1	Rhot1	1.956e-234	0.306141	0.191	0.104	4.96804e-230
Smad7	Smad7	3.97789e-201	0.305839	0.123	0.06	1.01034e-196
Btrc	Btrc	4.84688e-228	0.305618	0.106	0.046	1.23106e-223
Junb	Junb	7.2792e-130	0.305483	0.106	0.058	1.84885e-125
Zfp451	Zfp451	7.26519e-212	0.305469	0.12	0.057	1.84529e-207
Qrich1	Qrich1	1.75528e-223	0.305418	0.151	0.077	4.45824e-219
Pkig	Pkig	1.13535e-251	0.305132	0.195	0.104	2.88366e-247
Snx13	Snx13	7.49827e-235	0.304845	0.153	0.076	1.90448e-230
Itch	Itch	5.42655e-236	0.304664	0.165	0.086	1.37829e-231
Mafg	Mafg	2.83714e-254	0.304452	0.11	0.046	7.20605e-250
LOC691083	LOC691083	6.47874e-230	0.304192	0.149	0.075	1.64554e-225
Parg	Parg	1.47435e-243	0.303593	0.258	0.152	3.74471e-239
Pdpr	Pdpr	7.74051e-240	0.302846	0.152	0.076	1.96601e-235
Pcyt1a	Pcyt1a	1.0748e-219	0.30251	0.137	0.068	2.72989e-215
Zc3h11a	Zc3h11a	2.49169e-215	0.302434	0.22	0.128	6.32864e-211
Stx8	Stx8	2.89193e-243	0.302298	0.197	0.107	7.3452e-239
Banp	Banp	6.34811e-199	0.301945	0.118	0.057	1.61236e-194
Fip1l1	Fip1l1	5.42469e-232	0.301922	0.158	0.08	1.37782e-227
LOC688389	LOC688389	1.61454e-171	0.301892	0.554	0.438	4.10078e-167
Map3k3	Map3k3	4.23388e-210	0.301733	0.122	0.058	1.07536e-205
Amfr	Amfr	7.90518e-234	0.301622	0.105	0.044	2.00784e-229
Shroom2	Shroom2	9.69162e-234	0.301042	0.202	0.112	2.46158e-229
Vmp1	Vmp1	8.92996e-231	0.300986	0.253	0.151	2.26812e-226
Foxj3	Foxj3	1.36194e-206	0.300972	0.121	0.058	3.4592e-202
Arel1	Arel1	2.18489e-253	0.300674	0.14	0.065	5.5494e-249
Numb	Numb	1.40614e-227	0.300487	0.147	0.074	3.57146e-223
Megf8	Megf8	2.72394e-213	0.300483	0.11	0.05	6.91854e-209
Mon2	Mon2	3.26026e-226	0.299375	0.139	0.068	8.28072e-222
Eif2ak3	Eif2ak3	1.49912e-207	0.299299	0.132	0.066	3.80761e-203
Mtr	Mtr	9.77958e-224	0.299205	0.199	0.113	2.48391e-219
Ino80d	Ino80d	1.00655e-227	0.299109	0.115	0.052	2.55653e-223
Ptcd3	Ptcd3	1.24691e-84	0.298513	0.188	0.133	3.16703e-80
Slc38a2	Slc38a2	7.48679e-179	0.298016	0.185	0.109	1.90157e-174
Igsf5	Igsf5	1.36167e-199	0.297703	0.16	0.087	3.4585e-195
Mrps28	Mrps28	2.29059e-247	0.297543	0.202	0.11	5.81786e-243
Atp11a	Atp11a	7.22074e-247	0.297243	0.352	0.225	1.834e-242
Rarb	Rarb	7.42196e-179	0.29722	0.123	0.063	1.8851e-174
Grb2	Grb2	8.51836e-238	0.296645	0.206	0.114	2.16358e-233
Osbpl1a	Osbpl1a	2.09113e-263	0.296582	0.339	0.21	5.31126e-259
Rabep1	Rabep1	3.07799e-229	0.296449	0.198	0.11	7.81778e-225
AABR07015067.1	AABR07015067.1	0	0.296439	0.161	0.042	0
Map4k4	Map4k4	7.77603e-208	0.296165	0.152	0.08	1.97503e-203
Slx4ip	Slx4ip	1.25987e-212	0.296043	0.101	0.044	3.19995e-208
Armc8	Armc8	1.33862e-230	0.295749	0.131	0.062	3.39996e-226
Larp1	Larp1	1.11182e-213	0.295617	0.164	0.088	2.82391e-209
Smarcc2	Smarcc2	3.26611e-183	0.295562	0.137	0.072	8.29558e-179
Washc4	Washc4	3.3336e-244	0.295417	0.227	0.128	8.46702e-240
Frs2	Frs2	2.19244e-209	0.295156	0.116	0.054	5.56858e-205
Camta2	Camta2	5.58082e-208	0.294977	0.112	0.052	1.41747e-203
Srgap2	Srgap2	1.86016e-188	0.294904	0.169	0.096	4.72462e-184
Gkap1	Gkap1	3.16854e-228	0.294841	0.194	0.107	8.04777e-224
AABR07027750.1	AABR07027750.1	4.69376e-211	0.294384	0.186	0.104	1.19217e-206
Cdc42bpb	Cdc42bpb	6.02067e-226	0.294341	0.253	0.151	1.52919e-221
Dock7	Dock7	1.76576e-197	0.294146	0.172	0.096	4.48484e-193
Sfpq	Sfpq	1.09379e-223	0.294139	0.184	0.1	2.77812e-219
Wdr60	Wdr60	3.45762e-192	0.293781	0.102	0.047	8.78202e-188
Kank1	Kank1	5.93125e-240	0.293603	0.254	0.149	1.50648e-235
Klhl8	Klhl8	7.32953e-240	0.293448	0.156	0.078	1.86163e-235
Zfp280d	Zfp280d	6.96693e-209	0.293198	0.152	0.079	1.76953e-204
Epc2	Epc2	1.34035e-220	0.293039	0.129	0.062	3.40435e-216
Col18a1	Col18a1	1.10501e-190	0.292907	0.219	0.132	2.80661e-186
Ric1	Ric1	1.36271e-194	0.292381	0.116	0.056	3.46114e-190
Zfp827	Zfp827	2.68227e-208	0.292124	0.158	0.084	6.81271e-204
Creb1	Creb1	7.37645e-216	0.291871	0.107	0.048	1.87354e-211
Vps54	Vps54	5.08596e-235	0.291523	0.161	0.082	1.29178e-230
Cpeb2	Cpeb2	4.54521e-151	0.291391	0.101	0.052	1.15444e-146
Bach2	Bach2	6.31866e-159	0.291327	0.106	0.054	1.60488e-154
Ric8b	Ric8b	2.2696e-227	0.291326	0.12	0.055	5.76456e-223
Sh3pxd2b	Sh3pxd2b	1.87639e-203	0.291317	0.118	0.057	4.76584e-199
Adra1a	Adra1a	1.30077e-227	0.291158	0.204	0.114	3.30383e-223
Pkn1	Pkn1	9.28398e-207	0.291157	0.111	0.051	2.35804e-202
Tp53i3	Tp53i3	2.55357e-284	0.29081	0.17	0.082	6.4858e-280
Lsm14a	Lsm14a	1.66409e-233	0.290694	0.167	0.086	4.22661e-229
Trak2	Trak2	4.1456e-227	0.290589	0.289	0.179	1.05294e-222
Smarcad1	Smarcad1	1.12675e-193	0.29043	0.138	0.072	2.86183e-189
Zfp354a	Zfp354a	1.47859e-200	0.290361	0.179	0.1	3.75548e-196
Eps8	Eps8	7.71493e-273	0.290004	0.463	0.307	1.95952e-268
Zfp386	Zfp386	2.98207e-178	0.289849	0.107	0.052	7.57415e-174
Kif13b	Kif13b	9.61501e-156	0.28978	0.118	0.063	2.44212e-151
Rif1	Rif1	4.30507e-199	0.289537	0.122	0.06	1.09344e-194
Trim3	Trim3	6.00188e-196	0.2892	0.102	0.047	1.52442e-191
Jmy	Jmy	4.08064e-235	0.28917	0.105	0.044	1.03644e-230
Usp15	Usp15	4.82701e-271	0.289035	0.242	0.135	1.22601e-266
Tasor	Tasor	2.93363e-195	0.288968	0.164	0.09	7.45112e-191
Prrg4	Prrg4	2.84204e-212	0.288819	0.157	0.082	7.21849e-208
Pbrm1	Pbrm1	2.96148e-232	0.288663	0.229	0.132	7.52186e-228
Usp33	Usp33	2.71091e-204	0.288183	0.19	0.108	6.88545e-200
Zmym5	Zmym5	6.10126e-192	0.288107	0.122	0.06	1.54966e-187
Thrap3	Thrap3	8.6459e-205	0.288104	0.217	0.128	2.19597e-200
Mdm2	Mdm2	5.47965e-187	0.287974	0.132	0.068	1.39178e-182
Arglu1	Arglu1	1.54032e-156	0.287795	0.174	0.105	3.91227e-152
Xrcc4	Xrcc4	7.73069e-186	0.287717	0.107	0.051	1.96352e-181
Ablim3	Ablim3	7.87416e-187	0.287656	0.144	0.077	1.99996e-182
Ano6	Ano6	4.15174e-236	0.287644	0.31	0.193	1.0545e-231
Iws1	Iws1	9.85152e-205	0.287481	0.127	0.062	2.50219e-200
Wasf2	Wasf2	6.42643e-162	0.287165	0.105	0.053	1.63225e-157
LOC103692048	LOC103692048	2.04981e-205	0.286991	0.147	0.077	5.20632e-201
Zhx3	Zhx3	1.64119e-219	0.286666	0.1	0.042	4.16845e-215
Herc2	Herc2	1.46482e-218	0.286627	0.172	0.092	3.72049e-214
Phldb1	Phldb1	6.37859e-210	0.286553	0.106	0.047	1.6201e-205
Slc13a2	Slc13a2	1.08971e-169	0.286098	0.19	0.114	2.76776e-165
Oxsr1	Oxsr1	8.03952e-188	0.285616	0.165	0.093	2.04196e-183
Klhl7	Klhl7	6.04759e-212	0.285468	0.115	0.053	1.53603e-207
Hectd4	Hectd4	2.54064e-194	0.285274	0.103	0.047	6.45297e-190
Mecp2	Mecp2	3.13017e-210	0.284929	0.101	0.044	7.95032e-206
Sos1	Sos1	1.12587e-217	0.284399	0.14	0.07	2.8596e-213
Ttc37	Ttc37	5.6994e-188	0.284332	0.106	0.05	1.44759e-183
Ccdc88a	Ccdc88a	8.51978e-217	0.284245	0.119	0.055	2.16394e-212
Stk3	Stk3	6.75625e-192	0.283933	0.236	0.146	1.71602e-187
Gpbp1	Gpbp1	2.29732e-246	0.283637	0.198	0.107	5.83497e-242
Man1a2	Man1a2	9.40437e-236	0.283628	0.174	0.091	2.38861e-231
Ankrd11	Ankrd11	3.55779e-181	0.28341	0.248	0.157	9.03644e-177
Rasa1	Rasa1	1.23446e-186	0.283144	0.154	0.085	3.1354e-182
Ubn1	Ubn1	1.78008e-202	0.282974	0.182	0.102	4.52122e-198
AABR07046707.1	AABR07046707.1	4.71087e-229	0.282655	0.106	0.045	1.19651e-224
Chd8	Chd8	4.88029e-195	0.282539	0.165	0.091	1.23954e-190
Suds3	Suds3	2.82993e-220	0.282452	0.12	0.055	7.18774e-216
Pkn2	Pkn2	1.60035e-232	0.28209	0.239	0.14	4.06472e-228
Mbtd1	Mbtd1	3.97772e-219	0.281751	0.143	0.072	1.0103e-214
Wdfy1	Wdfy1	1.60782e-247	0.281724	0.273	0.162	4.08371e-243
Ppm1h	Ppm1h	1.8658e-236	0.281659	0.329	0.207	4.73895e-232
Ift46	Ift46	1.93246e-228	0.281655	0.101	0.042	4.90826e-224
Sae1	Sae1	5.79541e-176	0.281531	0.14	0.076	1.47198e-171
Zfp148	Zfp148	3.03869e-218	0.280978	0.173	0.093	7.71798e-214
Slco2a1	Slco2a1	2.74366e-174	0.280972	0.1	0.048	6.96863e-170
Atrx.1	Atrx.1	2.22781e-210	0.280839	0.316	0.204	5.65841e-206
Ezh1	Ezh1	1.77872e-220	0.280446	0.135	0.066	4.51777e-216
Hip1	Hip1	1.3858e-121	0.280413	0.101	0.056	3.51978e-117
Jade1	Jade1	8.89121e-258	0.280383	0.182	0.093	2.25828e-253
Ythdc1	Ythdc1	3.44563e-190	0.280288	0.201	0.119	8.75156e-186
Adnp	Adnp	3.01304e-222	0.280054	0.24	0.142	7.65281e-218
Cys1	Cys1	1.73116e-220	0.279865	0.16	0.083	4.39698e-216
Csnk1d	Csnk1d	8.40651e-217	0.279813	0.178	0.097	2.13517e-212
Rbpms	Rbpms	1.27488e-86	0.278535	0.348	0.278	3.23808e-82
Rbm45	Rbm45	4.30385e-213	0.278299	0.108	0.048	1.09314e-208
Itga9	Itga9	7.99371e-145	0.278142	0.145	0.085	2.03032e-140
Pde7a	Pde7a	1.94606e-150	0.277803	0.121	0.066	4.94281e-146
Phtf2	Phtf2	1.6145e-187	0.277607	0.103	0.048	4.10066e-183
Tsc22d2	Tsc22d2	4.72318e-182	0.277511	0.119	0.06	1.19964e-177
Mcm3ap	Mcm3ap	2.0268e-209	0.277445	0.124	0.06	5.14788e-205
Trpv4	Trpv4	1.60236e-215	0.276955	0.165	0.088	4.06984e-211
AABR07005588.1	AABR07005588.1	1.01565e-206	0.27686	0.12	0.057	2.57966e-202
Skap2	Skap2	5.07765e-206	0.276482	0.192	0.109	1.28967e-201
Zzz3	Zzz3	2.76239e-207	0.276339	0.162	0.087	7.01619e-203
Supt6h	Supt6h	5.19163e-239	0.276097	0.214	0.12	1.31862e-234
Arhgap21	Arhgap21	9.00342e-180	0.276066	0.129	0.067	2.28678e-175
Arfip1	Arfip1	2.72299e-197	0.275984	0.117	0.057	6.91612e-193
Prkag2	Prkag2	3.32963e-182	0.275611	0.161	0.09	8.45692e-178
Arhgap10	Arhgap10	1.60799e-200	0.275526	0.281	0.178	4.08414e-196
Srpk2	Srpk2	9.30195e-193	0.275257	0.125	0.062	2.3626e-188
Mtrex	Mtrex	1.05875e-215	0.275152	0.17	0.091	2.68913e-211
Marchf7	Marchf7	3.10455e-187	0.274862	0.138	0.073	7.88524e-183
Atp6v0a1	Atp6v0a1	1.74132e-186	0.274459	0.157	0.086	4.42278e-182
As3mt	As3mt	8.95493e-206	0.274074	0.167	0.091	2.27446e-201
Phf12	Phf12	5.63618e-169	0.273663	0.105	0.052	1.43153e-164
Ncor1	Ncor1	8.79923e-238	0.273593	0.443	0.3	2.23492e-233
Ctnnbl1	Ctnnbl1	2.84016e-211	0.273044	0.129	0.063	7.21373e-207
Eif4g3	Eif4g3	4.76792e-185	0.272577	0.223	0.136	1.211e-180
Mysm1	Mysm1	1.4592e-181	0.272362	0.137	0.073	3.70623e-177
Rsbn1	Rsbn1	6.76477e-178	0.271524	0.111	0.055	1.71818e-173
Fndc3a	Fndc3a	3.99621e-201	0.271508	0.194	0.112	1.015e-196
Dmxl2	Dmxl2	1.28425e-244	0.2713	0.312	0.191	3.26186e-240
Memo1	Memo1	5.4527e-179	0.270667	0.107	0.052	1.38493e-174
Rap1gds1	Rap1gds1	1.33069e-213	0.270561	0.175	0.095	3.37982e-209
Ern1	Ern1	3.14271e-180	0.270305	0.107	0.052	7.98218e-176
RGD1563680	RGD1563680	8.68797e-185	0.269943	0.101	0.047	2.20666e-180
Pdcd7	Pdcd7	2.82333e-210	0.26949	0.188	0.105	7.17099e-206
Clcn6	Clcn6	3.90974e-176	0.269076	0.162	0.092	9.93035e-172
Dclre1a	Dclre1a	5.37802e-191	0.26907	0.122	0.061	1.36596e-186
Gsr	Gsr	5.85707e-207	0.268993	0.247	0.15	1.48764e-202
H6pd	H6pd	1.88243e-219	0.268864	0.138	0.068	4.78118e-215
Eefsec	Eefsec	4.42269e-207	0.268764	0.169	0.092	1.12332e-202
Zmiz1	Zmiz1	9.085e-216	0.268199	0.266	0.163	2.3075e-211
Fastkd1	Fastkd1	1.99557e-170	0.268197	0.1	0.048	5.06854e-166
Tspan18	Tspan18	8.73009e-182	0.267783	0.148	0.08	2.21736e-177
Slc20a2	Slc20a2	3.90565e-191	0.26756	0.164	0.091	9.91996e-187
Tmem51	Tmem51	7.2929e-183	0.26749	0.207	0.125	1.85232e-178
Ppip5k2	Ppip5k2	7.14507e-176	0.266996	0.126	0.066	1.81478e-171
Ube4a	Ube4a	6.0187e-222	0.266854	0.214	0.122	1.52869e-217
Cep290	Cep290	1.08795e-169	0.266746	0.118	0.06	2.76328e-165
Zc3h7a	Zc3h7a	1.33905e-162	0.266339	0.123	0.066	3.40106e-158
Amotl2	Amotl2	1.08651e-176	0.266096	0.133	0.07	2.75964e-172
Pik3r1	Pik3r1	1.33234e-189	0.26592	0.261	0.165	3.38401e-185
Rprd2	Rprd2	1.13948e-188	0.265773	0.142	0.075	2.89416e-184
Nufip2	Nufip2	2.37689e-187	0.264939	0.139	0.073	6.03706e-183
Cdk14	Cdk14	2.00392e-146	0.264368	0.198	0.125	5.08977e-142
Pus10	Pus10	2.76286e-182	0.264192	0.118	0.059	7.0174e-178
Mgat5	Mgat5	5.38914e-166	0.263774	0.108	0.054	1.36879e-161
Mlh3	Mlh3	7.46422e-206	0.263584	0.125	0.061	1.89584e-201
Rai14	Rai14	1.25338e-155	0.263204	0.136	0.076	3.18346e-151
Nudt3	Nudt3	5.77601e-184	0.263084	0.142	0.076	1.46705e-179
Lnx2	Lnx2	4.09143e-159	0.262988	0.104	0.052	1.03918e-154
Ube2r2	Ube2r2	5.39156e-208	0.262986	0.175	0.096	1.3694e-203
Wtap	Wtap	1.17105e-180	0.26295	0.131	0.069	2.97435e-176
Dtnbp1	Dtnbp1	1.40066e-217	0.262585	0.18	0.098	3.55753e-213
Usp45	Usp45	7.71069e-202	0.262582	0.12	0.058	1.95844e-197
Nt5e	Nt5e	1.92687e-215	0.262546	0.24	0.142	4.89405e-211
LOC100910057	LOC100910057	4.98872e-221	0.2625	0.151	0.077	1.26708e-216
Rab11fip2	Rab11fip2	2.96342e-175	0.262483	0.113	0.056	7.5268e-171
Dpp8	Dpp8	1.11453e-183	0.262425	0.136	0.072	2.83078e-179
Micu2	Micu2	2.71625e-217	0.262249	0.254	0.153	6.899e-213
Mpdz	Mpdz	2.10477e-197	0.262065	0.124	0.061	5.34591e-193
Zmynd11	Zmynd11	5.45142e-195	0.262026	0.175	0.098	1.38461e-190
Taok1	Taok1	1.97473e-195	0.261703	0.148	0.078	5.01563e-191
Slc9a9	Slc9a9	1.881e-185	0.261512	0.147	0.079	4.77756e-181
Rbbp6	Rbbp6	5.67908e-171	0.261456	0.194	0.117	1.44243e-166
Sergef	Sergef	2.05614e-57	0.261415	0.199	0.152	5.22238e-53
Dkc1	Dkc1	3.26348e-153	0.261331	0.167	0.099	8.28892e-149
Dcun1d4	Dcun1d4	7.12631e-200	0.260579	0.12	0.058	1.81001e-195
Ascc1	Ascc1	1.59554e-197	0.260531	0.118	0.057	4.05252e-193
Mtif2	Mtif2	1.83278e-177	0.2604	0.11	0.054	4.65507e-173
Efhc2	Efhc2	1.88368e-196	0.260379	0.11	0.052	4.78435e-192
Prorp	Prorp	6.76401e-189	0.260148	0.104	0.049	1.71799e-184
Supt5h	Supt5h	1.3899e-185	0.260134	0.184	0.107	3.5302e-181
Spen	Spen	8.96269e-190	0.259819	0.168	0.094	2.27643e-185
Rab10	Rab10	1.10303e-202	0.259607	0.211	0.123	2.80159e-198
AC134224.2	AC134224.2	8.24977e-223	0.25917	0.635	0.47	2.09536e-218
Kyat1	Kyat1	1.09156e-186	0.258886	0.131	0.068	2.77245e-182
Marchf8	Marchf8	1.92091e-212	0.257922	0.187	0.104	4.87893e-208
Zfp326	Zfp326	1.20579e-192	0.257847	0.147	0.078	3.06258e-188
Cbs	Cbs	6.91078e-221	0.257661	0.172	0.092	1.75527e-216
RGD1310951	RGD1310951	7.54789e-239	0.257617	0.206	0.114	1.91709e-234
Ireb2	Ireb2	1.15457e-181	0.257615	0.121	0.061	2.93249e-177
Fbxw11	Fbxw11	6.78477e-208	0.257529	0.182	0.101	1.72326e-203
Dip2c	Dip2c	2.47477e-162	0.257375	0.111	0.057	6.28566e-158
Sil1	Sil1	5.81824e-193	0.256444	0.165	0.091	1.47777e-188
AABR07018038.1	AABR07018038.1	2.0291e-181	0.256337	0.123	0.063	5.1537e-177
Ythdf3	Ythdf3	3.34361e-200	0.256129	0.2	0.116	8.49244e-196
Adgra3	Adgra3	2.10933e-205	0.255685	0.215	0.126	5.35748e-201
Zfp532	Zfp532	9.35285e-187	0.255338	0.108	0.052	2.37553e-182
Glcci1	Glcci1	3.6874e-185	0.254852	0.196	0.115	9.36563e-181
A1cf	A1cf	2.62884e-212	0.254687	0.233	0.138	6.677e-208
Cul5	Cul5	1.2725e-196	0.254309	0.153	0.082	3.23201e-192
5330417C22Rik	5330417C22Rik	1.4586e-197	0.254156	0.111	0.052	3.70469e-193
Ddx50	Ddx50	9.54619e-196	0.25401	0.141	0.073	2.42464e-191
Atp2b1	Atp2b1	4.41817e-190	0.253847	0.243	0.151	1.12217e-185
Kif21a	Kif21a	7.90979e-196	0.25348	0.167	0.092	2.00901e-191
Ski	Ski	1.99925e-151	0.252914	0.135	0.076	5.0779e-147
Papola	Papola	5.22972e-209	0.252349	0.251	0.152	1.3283e-204
AC096473.3	AC096473.3	4.35044e-121	0.251681	0.123	0.072	1.10497e-116
Prkar2a	Prkar2a	3.98163e-183	0.250366	0.109	0.052	1.01129e-178
Ccdc91	Ccdc91	7.82825e-205	0.250032	0.125	0.061	1.9883e-200
Hnrnpr	Hnrnpr	4.64959e-158	0.250024	0.135	0.075	1.18095e-153
Xpo4	Xpo4	3.79903e-194	0.249997	0.116	0.056	9.64917e-190
Dlg5	Dlg5	2.04621e-171	0.249872	0.126	0.066	5.19716e-167
Trim37	Trim37	8.96993e-184	0.24986	0.107	0.051	2.27827e-179
Fam117b	Fam117b	9.03459e-158	0.24975	0.143	0.081	2.2947e-153
Hspa14	Hspa14	7.69256e-190	0.249571	0.121	0.059	1.95383e-185
Syncrip	Syncrip	2.8467e-187	0.249433	0.139	0.073	7.23034e-183
Lpin2	Lpin2	2.61278e-161	0.249379	0.262	0.172	6.63619e-157
Tdrp	Tdrp	1.57068e-201	0.249309	0.101	0.045	3.98937e-197
Flt1	Flt1	6.42063e-148	0.248895	0.136	0.077	1.63078e-143
Alpl	Alpl	2.53588e-148	0.248872	0.284	0.191	6.44089e-144
Cop1	Cop1	4.70853e-204	0.248864	0.198	0.113	1.19592e-199
Tmem131l	Tmem131l	1.04521e-168	0.248689	0.111	0.056	2.65473e-164
Prr14l	Prr14l	2.00778e-160	0.248637	0.144	0.081	5.09955e-156
Nfx1	Nfx1	9.69657e-180	0.248353	0.138	0.074	2.46283e-175
Tex9	Tex9	4.40013e-158	0.248305	0.119	0.063	1.11759e-153
Elf1	Elf1	1.3602e-161	0.247808	0.106	0.053	3.45478e-157
Trip4	Trip4	1.23753e-182	0.247514	0.117	0.058	3.14321e-178
Srebf2	Srebf2	8.17836e-163	0.247466	0.118	0.062	2.07722e-158
Nsf	Nsf	3.63038e-196	0.247041	0.129	0.065	9.2208e-192
Rnf217	Rnf217	1.28462e-184	0.246799	0.107	0.051	3.26281e-180
Arhgap12	Arhgap12	7.79324e-161	0.246566	0.124	0.066	1.97941e-156
Prpsap2	Prpsap2	5.04027e-174	0.246558	0.107	0.052	1.28018e-169
Fn1	Fn1	4.23165e-64	0.246281	0.1	0.066	1.0748e-59
Cep70	Cep70	2.58156e-163	0.245707	0.106	0.053	6.5569e-159
Cert1	Cert1	2.96302e-211	0.245476	0.25	0.151	7.52579e-207
Capn7	Capn7	2.6194e-168	0.245424	0.104	0.051	6.65301e-164
Slc10a7	Slc10a7	3.36131e-156	0.24538	0.1	0.05	8.53738e-152
Slmap	Slmap	1.82212e-187	0.2453	0.223	0.135	4.62799e-183
Asap1	Asap1	1.80578e-154	0.245189	0.115	0.061	4.58649e-150
Pik3cb	Pik3cb	1.99186e-196	0.245048	0.197	0.114	5.05913e-192
Ikbkb	Ikbkb	4.56985e-151	0.244929	0.107	0.055	1.1607e-146
Zfx	Zfx	2.66915e-167	0.244307	0.117	0.06	6.77937e-163
Nploc4	Nploc4	8.33877e-187	0.244307	0.11	0.052	2.11796e-182
Prdm2	Prdm2	7.74247e-174	0.244294	0.161	0.091	1.96651e-169
Acyp2	Acyp2	3.12332e-196	0.244043	0.147	0.077	7.93293e-192
Tbck	Tbck	5.65016e-173	0.243778	0.124	0.064	1.43508e-168
Aplf	Aplf	2.02202e-142	0.2433	0.1	0.052	5.13573e-138
Macroh2a1	Macroh2a1	4.77136e-186	0.243208	0.192	0.112	1.21188e-181
Tango6	Tango6	1.78785e-145	0.243159	0.122	0.067	4.54095e-141
Pde8a	Pde8a	8.60688e-131	0.243136	0.146	0.088	2.18606e-126
Rbm25l1	Rbm25l1	2.00192e-127	0.242891	0.181	0.115	5.08468e-123
Tmem260	Tmem260	7.37603e-145	0.24262	0.124	0.068	1.87344e-140
Ncoa2	Ncoa2	1.61678e-169	0.242405	0.11	0.055	4.10645e-165
Eps15	Eps15	3.96442e-174	0.241952	0.154	0.086	1.00692e-169
Ppp2r5a	Ppp2r5a	8.56517e-169	0.241782	0.208	0.128	2.17547e-164
Cnot2	Cnot2	1.0576e-179	0.241776	0.132	0.069	2.6862e-175
Pik3c2a	Pik3c2a	5.87479e-199	0.241731	0.216	0.127	1.49214e-194
Desi2	Desi2	1.41619e-182	0.241634	0.117	0.058	3.59697e-178
Ubac2	Ubac2	6.25319e-200	0.241094	0.156	0.083	1.58825e-195
Ranbp10	Ranbp10	3.68284e-168	0.241059	0.104	0.051	9.35404e-164
Smc3	Smc3	1.57031e-182	0.241007	0.167	0.094	3.98844e-178
Trappc9	Trappc9	1.03091e-160	0.240514	0.115	0.06	2.6184e-156
Csnk1a1	Csnk1a1	2.47147e-188	0.240277	0.279	0.178	6.27729e-184
Sh3bp5	Sh3bp5	4.45188e-154	0.240231	0.17	0.102	1.13073e-149
Usp32	Usp32	1.23483e-180	0.240018	0.203	0.121	3.13636e-176
Tmem87a	Tmem87a	1.63751e-173	0.239839	0.103	0.05	4.15912e-169
Sbno1	Sbno1	1.79865e-194	0.239811	0.243	0.148	4.56839e-190
Slc34a2	Slc34a2	7.29696e-97	0.239265	0.174	0.118	1.85336e-92
Rpgrip1l	Rpgrip1l	1.9405e-158	0.239189	0.106	0.054	4.92867e-154
Igsf11	Igsf11	6.44085e-181	0.239014	0.449	0.319	1.63591e-176
Cul4a	Cul4a	4.99398e-159	0.238583	0.137	0.076	1.26842e-154
Prkcz	Prkcz	2.54405e-131	0.238275	0.107	0.058	6.46164e-127
Hnrnpd	Hnrnpd	5.32182e-148	0.238143	0.164	0.098	1.35169e-143
Atp8a1	Atp8a1	9.33958e-122	0.238108	0.108	0.061	2.37216e-117
Fermt1	Fermt1	8.43265e-150	0.238018	0.118	0.064	2.14181e-145
Blvrb	Blvrb	6.41814e-190	0.237833	0.123	0.061	1.63014e-185
Lrrcc1	Lrrcc1	4.36398e-169	0.237417	0.129	0.068	1.10841e-164
Slc1a1	Slc1a1	6.85642e-208	0.237374	0.33	0.214	1.74146e-203
Ankfy1	Ankfy1	1.28315e-179	0.237287	0.153	0.084	3.25907e-175
Reps2	Reps2	4.06883e-184	0.236355	0.136	0.071	1.03344e-179
Pclo	Pclo	1.05565e-109	0.235924	0.138	0.086	2.68123e-105
Cdc37l1	Cdc37l1	1.56693e-188	0.235895	0.126	0.063	3.97986e-184
Pnpla7	Pnpla7	6.91692e-133	0.235563	0.115	0.064	1.75683e-128
Ppp1r16b	Ppp1r16b	3.82098e-85	0.235519	0.157	0.107	9.70492e-81
Nsmaf	Nsmaf	1.44326e-157	0.235041	0.124	0.067	3.66573e-153
Dnajc18	Dnajc18	4.10975e-179	0.234986	0.103	0.049	1.04383e-174
Slc7a13	Slc7a13	1.932e-58	0.23477	0.566	0.503	4.90709e-54
Fastk	Fastk	6.25086e-129	0.234653	0.101	0.054	1.58766e-124
Ccn2	Ccn2	5.36787e-51	0.233952	0.118	0.084	1.36338e-46
Mpp5	Mpp5	3.99759e-213	0.233741	0.269	0.165	1.01535e-208
Cdo1	Cdo1	9.22608e-139	0.2337	0.108	0.057	2.34333e-134
Cacul1	Cacul1	1.21672e-172	0.233582	0.141	0.077	3.09034e-168
Nav2	Nav2	4.80741e-140	0.233454	0.282	0.194	1.22103e-135
Pafah1b1	Pafah1b1	5.33734e-209	0.23329	0.383	0.256	1.35563e-204
Spg11	Spg11	8.03581e-176	0.233261	0.133	0.07	2.04101e-171
Srsf6	Srsf6	1.30439e-112	0.232535	0.158	0.101	3.31303e-108
2022-09-09	2022-09-09	2.53049e-138	0.232495	0.119	0.066	6.4272e-134
Rfx7	Rfx7	5.74346e-154	0.232351	0.106	0.055	1.45878e-149
Arhgap5	Arhgap5	4.52793e-189	0.232181	0.239	0.147	1.15005e-184
Med1	Med1	2.36182e-158	0.230875	0.127	0.068	5.99878e-154
Tpmt	Tpmt	2.47161e-183	0.230844	0.335	0.224	6.27763e-179
Srsf10	Srsf10	4.71064e-161	0.230683	0.102	0.05	1.19646e-156
Arhgap32	Arhgap32	8.81455e-177	0.23043	0.129	0.068	2.23881e-172
Phtf1	Phtf1	1.43969e-166	0.230264	0.104	0.051	3.65668e-162
Slc12a7	Slc12a7	9.62845e-168	0.229894	0.116	0.059	2.44553e-163
Ube2j2	Ube2j2	1.34515e-143	0.229823	0.106	0.056	3.41655e-139
Dguok	Dguok	3.17229e-172	0.229792	0.12	0.061	8.05731e-168
Alg9	Alg9	2.69133e-154	0.229629	0.104	0.053	6.8357e-150
Mxd3	Mxd3	1.2044e-166	0.229414	0.1	0.049	3.05906e-162
Kmt2a	Kmt2a	8.21288e-145	0.229145	0.159	0.095	2.08599e-140
Specc1l	Specc1l	8.23277e-154	0.228954	0.141	0.079	2.09104e-149
Cpt1a	Cpt1a	1.01065e-151	0.228823	0.236	0.153	2.56694e-147
Fxr1	Fxr1	5.8502e-180	0.22872	0.2	0.119	1.48589e-175
Usp24	Usp24	4.39238e-190	0.228499	0.307	0.2	1.11562e-185
Nrp1	Nrp1	2.58859e-134	0.228339	0.19	0.121	6.57477e-130
Stim2	Stim2	4.41486e-127	0.22829	0.102	0.055	1.12133e-122
Uimc1	Uimc1	1.40126e-191	0.227944	0.159	0.087	3.55907e-187
Kif1b	Kif1b	8.14034e-197	0.227735	0.319	0.206	2.06756e-192
Mycbp2	Mycbp2	1.00439e-132	0.227708	0.187	0.119	2.55106e-128
Glis1	Glis1	6.85024e-144	0.227505	0.107	0.057	1.73989e-139
Trappc8	Trappc8	9.77635e-174	0.227457	0.146	0.08	2.48309e-169
Tmem87b	Tmem87b	4.41657e-151	0.226573	0.153	0.089	1.12176e-146
Rasa3	Rasa3	3.37664e-148	0.226066	0.112	0.06	8.57634e-144
Tcf20	Tcf20	4.48184e-157	0.225745	0.106	0.054	1.13834e-152
Miga2	Miga2	2.14304e-142	0.224917	0.107	0.057	5.44311e-138
Bbs2	Bbs2	2.88847e-171	0.224386	0.118	0.06	7.33643e-167
Smndc1	Smndc1	3.52132e-163	0.223928	0.111	0.056	8.9438e-159
Slf2	Slf2	5.6946e-151	0.223918	0.138	0.078	1.44637e-146
Ptpn12	Ptpn12	6.41469e-148	0.223489	0.163	0.097	1.62927e-143
Fbxl5	Fbxl5	4.60293e-155	0.223379	0.121	0.064	1.1691e-150
Nipsnap2	Nipsnap2	2.02095e-150	0.223336	0.142	0.081	5.13302e-146
Sox9	Sox9	1.40434e-159	0.222958	0.173	0.102	3.56689e-155
Sema4a	Sema4a	1.91496e-151	0.222769	0.143	0.081	4.8638e-147
Ttc14	Ttc14	4.30692e-125	0.222596	0.117	0.067	1.09392e-120
Bcl6	Bcl6	6.3265e-121	0.222531	0.109	0.062	1.60687e-116
Dbnl	Dbnl	1.28217e-176	0.222438	0.1	0.047	3.25659e-172
Fgd4	Fgd4	2.58607e-153	0.222407	0.117	0.062	6.56836e-149
Clec2g	Clec2g	3.95838e-151	0.222212	0.275	0.184	1.00539e-146
Nrip1	Nrip1	5.69594e-193	0.22172	0.308	0.199	1.44671e-188
AC105531.1	AC105531.1	1.09791e-173	0.221613	0.176	0.102	2.78858e-169
Ankrd27	Ankrd27	5.20052e-145	0.221024	0.145	0.084	1.32088e-140
AABR07032520.1	AABR07032520.1	2.62625e-174	0.220989	0.182	0.106	6.6704e-170
Mapk1ip1l	Mapk1ip1l	8.43747e-133	0.220568	0.104	0.056	2.14303e-128
Tm9sf4	Tm9sf4	8.70815e-174	0.220503	0.159	0.089	2.21178e-169
Smc6	Smc6	8.03892e-163	0.220359	0.165	0.095	2.0418e-158
Gnb1	Gnb1	1.07029e-126	0.219833	0.12	0.069	2.71843e-122
Smad4	Smad4	4.67937e-144	0.219644	0.109	0.058	1.18851e-139
Shld2	Shld2	1.18605e-147	0.21817	0.149	0.087	3.01246e-143
Pak1	Pak1	2.2999e-164	0.21777	0.128	0.068	5.84151e-160
Prkacb	Prkacb	2.19487e-149	0.217768	0.123	0.067	5.57474e-145
Uqcc1	Uqcc1	4.90681e-159	0.21721	0.11	0.056	1.24628e-154
Nsrp1	Nsrp1	1.19326e-150	0.217113	0.117	0.062	3.03077e-146
Prodh2	Prodh2	2.16488e-29	0.216798	0.21	0.176	5.49858e-25
Lpcat3	Lpcat3	2.40218e-158	0.21674	0.165	0.096	6.10129e-154
Zfp444	Zfp444	1.6547e-162	0.216723	0.117	0.061	4.20277e-158
Zc3h18	Zc3h18	4.40475e-143	0.216609	0.108	0.057	1.11876e-138
Tent4b	Tent4b	2.05127e-173	0.216455	0.14	0.075	5.21002e-169
Sestd1	Sestd1	8.24229e-146	0.21641	0.16	0.095	2.09346e-141
Mta3	Mta3	2.82055e-141	0.216368	0.103	0.054	7.16391e-137
Dmtn	Dmtn	1.12429e-101	0.21635	0.105	0.062	2.85558e-97
Rab11fip5	Rab11fip5	7.54562e-148	0.216048	0.12	0.065	1.91651e-143
AABR07047789.1	AABR07047789.1	3.05886e-135	0.215947	0.105	0.056	7.76919e-131
Ckap5	Ckap5	7.28295e-152	0.215926	0.101	0.051	1.8498e-147
Hacd2	Hacd2	3.25716e-200	0.215782	0.121	0.058	8.27286e-196
Sf3b3	Sf3b3	5.64248e-152	0.21554	0.109	0.056	1.43313e-147
Tex2	Tex2	8.35923e-170	0.215348	0.191	0.114	2.12316e-165
Lman2l	Lman2l	1.21633e-149	0.215308	0.103	0.053	3.08936e-145
Lpgat1	Lpgat1	8.27495e-169	0.215063	0.173	0.1	2.10176e-164
Deptor	Deptor	2.25919e-136	0.214992	0.118	0.066	5.73811e-132
Mcoln1	Mcoln1	7.96443e-158	0.21492	0.118	0.062	2.02288e-153
Usp10	Usp10	9.55536e-191	0.21485	0.181	0.102	2.42697e-186
Arhgef10l	Arhgef10l	8.67893e-126	0.214389	0.104	0.057	2.20436e-121
Tardbp	Tardbp	4.76982e-154	0.214201	0.192	0.118	1.21149e-149
Vps41	Vps41	8.22497e-168	0.214108	0.143	0.079	2.08906e-163
Xpo6	Xpo6	4.74973e-149	0.214106	0.115	0.061	1.20638e-144
Cdh6	Cdh6	1.92257e-62	0.213882	0.111	0.075	4.88313e-58
Luzp1	Luzp1	9.51527e-120	0.213642	0.102	0.056	2.41678e-115
Uaca	Uaca	1.95581e-113	0.213499	0.126	0.076	4.96756e-109
Slc35b4	Slc35b4	4.9868e-171	0.213276	0.12	0.061	1.2666e-166
Mink1	Mink1	2.00698e-141	0.213062	0.168	0.102	5.09753e-137
Yes1	Yes1	3.68064e-140	0.212935	0.146	0.086	9.34845e-136
Fbxo42	Fbxo42	9.12032e-142	0.212634	0.111	0.06	2.31647e-137
Smarca4	Smarca4	1.12134e-141	0.212616	0.158	0.094	2.84809e-137
Fam102a	Fam102a	5.43827e-168	0.212535	0.151	0.084	1.38127e-163
Itsn1	Itsn1	4.14598e-123	0.212382	0.118	0.068	1.05304e-118
Pcsk5	Pcsk5	1.14163e-140	0.21229	0.196	0.124	2.89961e-136
Patj	Patj	3.50602e-156	0.212284	0.277	0.184	8.90494e-152
Arfgef2	Arfgef2	6.61255e-138	0.212238	0.177	0.11	1.67952e-133
Swap70	Swap70	1.02194e-142	0.211814	0.123	0.068	2.59562e-138
Erp44	Erp44	2.42235e-177	0.211343	0.237	0.147	6.15252e-173
Fut8	Fut8	5.6075e-155	0.210928	0.147	0.084	1.42425e-150
Eea1	Eea1	1.68744e-165	0.210345	0.232	0.146	4.28594e-161
Ptbp3	Ptbp3	1.90429e-126	0.210256	0.15	0.091	4.8367e-122
Cdc42se2	Cdc42se2	4.35573e-157	0.21018	0.129	0.07	1.10631e-152
Ubr4	Ubr4	7.11104e-156	0.209735	0.207	0.129	1.80613e-151
Mb21d2	Mb21d2	1.05017e-130	0.209513	0.111	0.061	2.66733e-126
Fam120a	Fam120a	1.33487e-150	0.20934	0.137	0.077	3.39044e-146
Klf9	Klf9	4.22123e-147	0.208981	0.171	0.103	1.07215e-142
Gdi1	Gdi1	1.75088e-129	0.208891	0.123	0.07	4.44705e-125
Myef2	Myef2	1.74775e-149	0.208465	0.147	0.084	4.43911e-145
Dnajc6	Dnajc6	4.03063e-130	0.207897	0.112	0.062	1.02374e-125
Vav2	Vav2	3.10903e-120	0.207813	0.119	0.069	7.89662e-116
Blmh	Blmh	4.66004e-166	0.207804	0.133	0.072	1.1836e-161
Pten	Pten	5.45769e-172	0.207266	0.174	0.1	1.3862e-167
Arfgef1	Arfgef1	5.98159e-183	0.207091	0.285	0.183	1.51927e-178
Gtpbp4	Gtpbp4	5.07474e-121	0.206984	0.113	0.064	1.28893e-116
Ints3	Ints3	5.9051e-138	0.206636	0.1	0.052	1.49984e-133
Pter	Pter	1.85908e-140	0.206242	0.415	0.302	4.72189e-136
Sema4b	Sema4b	2.69247e-139	0.205999	0.127	0.071	6.83859e-135
Cops3	Cops3	8.63642e-146	0.205773	0.125	0.069	2.19356e-141
Hmg20b	Hmg20b	6.94368e-155	0.205624	0.128	0.069	1.76363e-150
Arl15	Arl15	4.26567e-119	0.205588	0.491	0.378	1.08344e-114
B4galt6	B4galt6	1.2449e-146	0.205483	0.152	0.089	3.16193e-142
Abcg3l1	Abcg3l1	1.80405e-144	0.205293	0.121	0.066	4.58211e-140
Farp2	Farp2	7.07598e-158	0.205229	0.119	0.063	1.79723e-153
Phyhd1	Phyhd1	5.06149e-201	0.204982	0.322	0.207	1.28557e-196
Kat6a	Kat6a	7.66266e-145	0.204691	0.156	0.092	1.94624e-140
Hnf1a	Hnf1a	1.03231e-150	0.204382	0.118	0.063	2.62197e-146
Ddx6	Ddx6	5.79117e-157	0.204161	0.163	0.095	1.4709e-152
Rsrc2	Rsrc2	9.41278e-158	0.204002	0.183	0.109	2.39075e-153
Pex1	Pex1	1.72929e-165	0.203908	0.178	0.105	4.39222e-161
Sp3	Sp3	2.9399e-133	0.203448	0.103	0.055	7.46706e-129
Ca12	Ca12	1.36805e-69	0.203263	0.514	0.439	3.47472e-65
Anapc4	Anapc4	4.45916e-135	0.20309	0.116	0.064	1.13258e-130
Atg7	Atg7	2.64489e-137	0.202615	0.109	0.058	6.71775e-133
Acsl1	Acsl1	6.42558e-106	0.202613	0.199	0.135	1.63203e-101
Bin1	Bin1	1.79562e-133	0.202485	0.103	0.055	4.5607e-129
Nacc2	Nacc2	6.1098e-147	0.202215	0.145	0.083	1.55183e-142
Vill	Vill	5.00614e-134	0.201972	0.141	0.083	1.27151e-129
Glg1	Glg1	1.88222e-182	0.201956	0.231	0.141	4.78065e-178
Cnot1	Cnot1	1.92697e-172	0.201885	0.227	0.14	4.89431e-168
Smim14	Smim14	1.81831e-136	0.201609	0.117	0.065	4.61833e-132
Abca3	Abca3	6.89765e-152	0.201365	0.152	0.088	1.75193e-147
Csad	Csad	7.36921e-188	0.201121	0.156	0.084	1.8717e-183
Chd9	Chd9	3.50187e-131	0.200645	0.186	0.118	8.89439e-127
Cul1	Cul1	2.59979e-174	0.200396	0.203	0.122	6.60321e-170
Mgat3	Mgat3	3.05888e-153	0.200182	0.119	0.064	7.76924e-149
Zfand6	Zfand6	1.14862e-158	0.20005	0.217	0.136	2.91739e-154
Ppfibp1	Ppfibp1	9.87276e-157	0.200042	0.258	0.168	2.50758e-152
Ehhadh	Ehhadh	0.223377	-0.201	0.102	0.101	1
Prlr	Prlr	0.0208485	-0.203749	0.266	0.237	1
Morf4l1	Morf4l1	0.00302128	-0.203832	0.182	0.163	1
Psmd1	Psmd1	0.00156239	-0.204271	0.142	0.127	1
Actr3	Actr3	0.423805	-0.204397	0.136	0.132	1
Tm9sf2	Tm9sf2	0.00158781	-0.204714	0.159	0.143	1
Aadat	Aadat	7.53188e-36	-0.206445	0.579	0.581	1.91302e-31
Erbin	Erbin	0.130363	-0.207358	0.207	0.189	1
Nme4	Nme4	0.000416052	-0.207947	0.284	0.248	1
Aamp	Aamp	0.0720183	-0.208326	0.124	0.115	1
Tm2d1	Tm2d1	0.453837	-0.21121	0.124	0.117	1
Rabac1	Rabac1	0.982846	-0.211269	0.119	0.114	1
Metap2	Metap2	0.172129	-0.212421	0.146	0.136	1
Psmc6	Psmc6	0.34343	-0.214322	0.105	0.099	1
Net1	Net1	0.116597	-0.215059	0.137	0.127	1
Hdac9	Hdac9	1.00458e-05	-0.215812	0.144	0.15	0.255153
Lypla1	Lypla1	1.31505e-08	-0.216054	0.201	0.171	0.000334009
Nucb1	Nucb1	0.421478	-0.216693	0.119	0.116	1
Ugdh	Ugdh	0.366441	-0.218011	0.124	0.116	1
Arpc2	Arpc2	0.34914	-0.218629	0.245	0.225	1
Slc16a12	Slc16a12	0.0749647	-0.22019	0.218	0.197	1
Atp6v0d1	Atp6v0d1	0.00297713	-0.22094	0.203	0.18	1
Xpnpep2	Xpnpep2	0.0857883	-0.221069	0.157	0.144	1
Sh3glb1	Sh3glb1	0.143923	-0.221728	0.119	0.118	1
Acsl4	Acsl4	0.00363853	-0.222077	0.108	0.111	1
Ywhaq	Ywhaq	0.379176	-0.224178	0.14	0.136	1
Sqstm1	Sqstm1	0.0272695	-0.224206	0.215	0.194	1
Ap2m1	Ap2m1	0.0136085	-0.224395	0.103	0.105	1
Abca2	Abca2	5.25287e-07	-0.226387	0.106	0.114	0.0133418
Adipor1	Adipor1	0.624343	-0.226521	0.139	0.134	1
Mettl9	Mettl9	0.256687	-0.228552	0.105	0.098	1
Vapa	Vapa	0.22467	-0.228739	0.155	0.145	1
Spp1	Spp1	0	-0.228788	0.623	0.847	0
Ctdsp1	Ctdsp1	0.163383	-0.22987	0.104	0.097	1
Plekhf2	Plekhf2	0.0409372	-0.230322	0.129	0.118	1
Fahd1	Fahd1	0.801298	-0.231134	0.177	0.166	1
Slc2a2	Slc2a2	3.959e-05	-0.232952	0.156	0.16	1
Acox1	Acox1	0.809393	-0.234691	0.285	0.259	1
Hnrnpu	Hnrnpu	0.00136698	-0.234842	0.325	0.309	1
Mrpl52	Mrpl52	0.0336992	-0.234859	0.134	0.122	1
Mxra7	Mxra7	0.0134205	-0.235668	0.11	0.112	1
Tob1	Tob1	1.57846e-09	-0.237846	0.106	0.118	4.00913e-05
Cyp4a8	Cyp4a8	8.22665e-05	-0.238536	0.312	0.303	1
Agpat3	Agpat3	3.95131e-06	-0.238832	0.099	0.106	0.100359
Eif2s2	Eif2s2	9.56749e-06	-0.240341	0.219	0.19	0.243005
Nfe2l2	Nfe2l2	0.015982	-0.241026	0.182	0.178	1
Pnkd	Pnkd	0.792577	-0.242257	0.161	0.153	1
Nfe2l1	Nfe2l1	7.34405e-09	-0.242726	0.092	0.103	0.000186531
Ca5b	Ca5b	0.89593	-0.243143	0.14	0.133	1
Itgb6	Itgb6	6.58795e-11	-0.24439	0.103	0.116	1.67327e-06
Magt1	Magt1	0.0195713	-0.246945	0.111	0.112	1
Dram2	Dram2	0.531419	-0.248104	0.15	0.144	1
Ddb1	Ddb1	0.931184	-0.24885	0.148	0.14	1
Rab14	Rab14	0.317435	-0.248987	0.166	0.16	1
Pam	Pam	0.00916625	-0.250039	0.211	0.188	1
Mgam	Mgam	0.229688	-0.250162	0.248	0.223	1
Dlst	Dlst	0.709795	-0.251265	0.155	0.147	1
LOC100362432	LOC100362432	0.347718	-0.253186	0.145	0.14	1
Serping1	Serping1	3.34774e-15	-0.25346	0.097	0.113	8.50292e-11
Plin2	Plin2	0.00549146	-0.253995	0.112	0.114	1
Cndp2	Cndp2	0.708833	-0.255695	0.239	0.219	1
Cct4	Cct4	0.40215	-0.25656	0.153	0.148	1
Dnajc10	Dnajc10	0.102803	-0.257623	0.117	0.115	1
LOC103691744	LOC103691744	0.37809	-0.257795	0.16	0.154	1
Rad21	Rad21	0.00113438	-0.258703	0.097	0.101	1
Gas6	Gas6	2.03095e-21	-0.259134	0.086	0.106	5.15841e-17
Sesn2	Sesn2	0.0412535	-0.259669	0.124	0.123	1
Tcea1	Tcea1	0.177215	-0.260207	0.164	0.151	1
Akr1c12l1	Akr1c12l1	9.07506e-14	-0.261738	0.319	0.324	2.30497e-09
Reep5	Reep5	3.84159e-15	-0.261753	0.123	0.14	9.75725e-11
Dek	Dek	0.76871	-0.262374	0.179	0.168	1
Ywhae	Ywhae	0.126912	-0.264757	0.293	0.273	1
Npc2	Npc2	4.77291e-07	-0.265992	0.093	0.101	0.0121227
Nucks1	Nucks1	0.15	-0.266113	0.134	0.131	1
Api5	Api5	0.00346543	-0.267384	0.101	0.103	1
Pllp	Pllp	0.319316	-0.267569	0.134	0.13	1
Tmem33	Tmem33	0.244067	-0.267787	0.113	0.111	1
Dag1	Dag1	4.27957e-12	-0.270016	0.088	0.101	1.08697e-07
Rnf10	Rnf10	0.0283823	-0.271438	0.117	0.117	1
Mtch1	Mtch1	2.69399e-09	-0.273664	0.095	0.105	6.84247e-05
Hadha	Hadha	0.0545803	-0.274803	0.275	0.257	1
Lrp10	Lrp10	1.55767e-08	-0.274934	0.092	0.101	0.000395632
Copb1	Copb1	0.000563391	-0.275636	0.13	0.133	1
Ankrd13c	Ankrd13c	0.689249	-0.277556	0.159	0.149	1
Nnt	Nnt	0.000331824	-0.27969	0.188	0.188	1
Slc7a8	Slc7a8	1.74089e-32	-0.281111	0.131	0.158	4.42169e-28
Txn2	Txn2	0.0136179	-0.28141	0.133	0.132	1
Eef2	Eef2	6.93778e-24	-0.281421	0.174	0.198	1.76213e-19
Ezr	Ezr	0.0010156	-0.282202	0.286	0.272	1
Nap1l1	Nap1l1	1.69902e-06	-0.282518	0.156	0.161	0.0431534
Cox16	Cox16	0.428789	-0.28288	0.15	0.139	1
Tkfc	Tkfc	0.0375096	-0.282925	0.115	0.114	1
Asl	Asl	3.85641e-17	-0.285918	0.1	0.116	9.79489e-13
Pgpep1	Pgpep1	0.00180245	-0.285956	0.258	0.245	1
Nsa2	Nsa2	0.41835	-0.285987	0.107	0.105	1
Cd99	Cd99	2.01245e-15	-0.285995	0.148	0.164	5.11143e-11
Eef1g	Eef1g	7.72515e-09	-0.28623	0.126	0.135	0.000196211
Itfg1	Itfg1	0.0026316	-0.28719	0.136	0.137	1
Psmd12	Psmd12	0.0014589	-0.28724	0.125	0.127	1
Pdhb	Pdhb	7.67652e-05	-0.288284	0.101	0.106	1
Slc6a8	Slc6a8	8.74218e-07	-0.289069	0.152	0.157	0.0222043
Fis1	Fis1	1.16033e-05	-0.289497	0.118	0.124	0.294713
Chmp3	Chmp3	4.95071e-05	-0.289635	0.105	0.11	1
Twf1	Twf1	0.078099	-0.290402	0.156	0.152	1
Itgb1	Itgb1	7.18313e-16	-0.290404	0.246	0.258	1.82444e-11
Lipa	Lipa	0.000181304	-0.291397	0.158	0.16	1
Aifm1	Aifm1	9.18572e-06	-0.292404	0.128	0.134	0.233308
Enpep	Enpep	0.00109496	-0.292433	0.271	0.257	1
Ssb	Ssb	0.000451186	-0.293871	0.131	0.133	1
Ptprn	Ptprn	4.23066e-06	-0.294246	0.095	0.101	0.107454
Folh1	Folh1	3.18795e-22	-0.294409	0.1	0.119	8.09706e-18
Paqr7	Paqr7	6.49867e-08	-0.29481	0.106	0.114	0.0016506
Dynlrb1	Dynlrb1	3.50838e-06	-0.29542	0.109	0.116	0.0891094
Fam149a	Fam149a	6.10111e-06	-0.295824	0.105	0.111	0.154962
Ccnd1	Ccnd1	2.82971e-15	-0.295857	0.119	0.134	7.18719e-11
Atp6v1b2	Atp6v1b2	0.000237621	-0.296882	0.163	0.163	1
Eif4a1	Eif4a1	5.75819e-07	-0.297106	0.165	0.17	0.0146252
Txnl1	Txnl1	0.000196265	-0.297347	0.108	0.112	1
Hspa4	Hspa4	7.86459e-05	-0.29761	0.26	0.252	1
Polr1d	Polr1d	0.00510391	-0.29804	0.122	0.123	1
Vps35	Vps35	0.0950532	-0.299079	0.156	0.151	1
Serbp1	Serbp1	8.25594e-05	-0.299344	0.204	0.202	1
Serpinh1	Serpinh1	3.83112e-16	-0.300596	0.089	0.104	9.73067e-12
Sdhb	Sdhb	0.00390142	-0.300993	0.282	0.266	1
Mgp	Mgp	1.14559e-35	-0.301049	0.215	0.25	2.90969e-31
Carhsp1	Carhsp1	5.68418e-13	-0.301287	0.089	0.102	1.44372e-08
Cyp2d2	Cyp2d2	0.374372	-0.30235	0.126	0.121	1
Hsdl2	Hsdl2	6.8623e-05	-0.302362	0.108	0.112	1
Cdc42	Cdc42	0.00104726	-0.304694	0.195	0.192	1
Tmem123	Tmem123	8.31885e-16	-0.307142	0.126	0.142	2.1129e-11
Zfp622	Zfp622	8.89513e-33	-0.307202	0.22	0.244	2.25927e-28
Pfdn1	Pfdn1	0.0244041	-0.308532	0.154	0.151	1
Gcdh	Gcdh	0.0286384	-0.308777	0.249	0.234	1
Ptges3	Ptges3	0.00193132	-0.311052	0.159	0.158	1
Acadvl	Acadvl	2.85426e-17	-0.311369	0.085	0.1	7.24954e-13
Bphl	Bphl	0.00844077	-0.315476	0.12	0.12	1
Lrp2	Lrp2	8.14986e-276	-0.316438	0.835	0.868	2.06998e-271
Arcn1	Arcn1	5.82329e-11	-0.318624	0.095	0.106	1.47906e-06
Psma7	Psma7	0.00400017	-0.31946	0.205	0.199	1
Erp29	Erp29	1.37214e-06	-0.31946	0.14	0.145	0.034851
Cnbp	Cnbp	0.000201076	-0.320004	0.158	0.158	1
Tmed10	Tmed10	3.21947e-09	-0.321163	0.122	0.131	8.17714e-05
Capza2	Capza2	1.71078e-05	-0.321617	0.17	0.171	0.43452
S100a11	S100a11	2.23164e-33	-0.322029	0.116	0.145	5.66814e-29
Kcnj15	Kcnj15	1.03709e-12	-0.322182	0.105	0.117	2.63411e-08
Oxct1	Oxct1	6.09821e-13	-0.324171	0.277	0.278	1.54888e-08
Rab7a	Rab7a	0.00148679	-0.325929	0.175	0.173	1
Sdcbp	Sdcbp	1.83065e-10	-0.326861	0.148	0.157	4.64966e-06
Csde1	Csde1	4.29293e-05	-0.327497	0.211	0.208	1
Tas1r2	Tas1r2	8.4639e-12	-0.328246	0.102	0.113	2.14975e-07
Tpm3	Tpm3	8.1393e-12	-0.328989	0.126	0.137	2.0673e-07
Chmp2a	Chmp2a	1.05046e-26	-0.329185	0.081	0.103	2.66806e-22
Pttg1ip	Pttg1ip	2.92856e-12	-0.332006	0.266	0.267	7.43824e-08
Hbb	Hbb	5.17254e-14	-0.333959	0.114	0.131	1.31377e-09
Ggt1	Ggt1	8.80849e-98	-0.334457	0.48	0.505	2.23727e-93
S100a10	S100a10	2.15229e-30	-0.334916	0.122	0.148	5.46661e-26
Dhrs4	Dhrs4	7.28773e-06	-0.336206	0.169	0.17	0.185101
Sf3b2	Sf3b2	7.23087e-15	-0.33799	0.117	0.131	1.83657e-10
Eif4g1	Eif4g1	1.24688e-21	-0.338863	0.144	0.162	3.16695e-17
Csrp2	Csrp2	2.87437e-11	-0.339371	0.183	0.19	7.30061e-07
LOC102551265	LOC102551265	1.00576e-08	-0.339826	0.134	0.142	0.000255452
Cct3	Cct3	2.36476e-09	-0.340354	0.142	0.15	6.00624e-05
Ypel2	Ypel2	7.31302e-17	-0.341912	0.098	0.113	1.85743e-12
Nol7	Nol7	1.58085e-09	-0.34223	0.127	0.136	4.0152e-05
Eef1d	Eef1d	7.77435e-20	-0.342256	0.096	0.113	1.97461e-15
Vdac3	Vdac3	1.24915e-16	-0.342447	0.106	0.121	3.17271e-12
Pfdn5	Pfdn5	2.8617e-09	-0.342875	0.113	0.122	7.26844e-05
Paip2	Paip2	3.01357e-06	-0.346331	0.136	0.14	0.0765416
Kdelr1	Kdelr1	3.31562e-19	-0.346895	0.098	0.114	8.42135e-15
Erlec1	Erlec1	1.1981e-17	-0.347816	0.105	0.121	3.04306e-13
Arf5	Arf5	1.32574e-15	-0.348122	0.097	0.111	3.36725e-11
Psma4	Psma4	9.38604e-23	-0.350209	0.103	0.123	2.38396e-18
Hibadh	Hibadh	2.47448e-15	-0.353109	0.368	0.352	6.28492e-11
Glul	Glul	1.84378e-23	-0.353384	0.342	0.342	4.68301e-19
Mrpl12	Mrpl12	1.21506e-20	-0.353839	0.087	0.104	3.08613e-16
Furin	Furin	2.26071e-23	-0.353942	0.087	0.106	5.74197e-19
Phb	Phb	1.0288e-22	-0.354466	0.114	0.133	2.61306e-18
Zfp36l1	Zfp36l1	8.57666e-29	-0.354601	0.163	0.187	2.17839e-24
Dnajc19	Dnajc19	3.65111e-09	-0.35709	0.104	0.112	9.27345e-05
Dap	Dap	1.9668e-14	-0.358177	0.15	0.162	4.99547e-10
Hba-a1	Hba-a1	1.09198e-16	-0.358863	0.172	0.193	2.77352e-12
Etv1	Etv1	5.76394e-34	-0.359335	0.122	0.147	1.46398e-29
Rab11a	Rab11a	6.77956e-15	-0.359962	0.112	0.126	1.72194e-10
Cd59	Cd59	2.03443e-19	-0.362175	0.169	0.185	5.16725e-15
Rnf7	Rnf7	3.96384e-23	-0.362426	0.085	0.103	1.00677e-18
Cct6a	Cct6a	5.94163e-15	-0.362685	0.151	0.164	1.50911e-10
Lamtor2	Lamtor2	3.61402e-12	-0.363435	0.118	0.129	9.17926e-08
Snrpd3	Snrpd3	5.37487e-18	-0.364248	0.102	0.118	1.36516e-13
Clic1	Clic1	1.41211e-34	-0.367492	0.136	0.163	3.58662e-30
Tmem140	Tmem140	6.58294e-22	-0.368412	0.123	0.141	1.672e-17
Tram1	Tram1	3.44838e-26	-0.36906	0.1	0.122	8.75853e-22
Ppa1	Ppa1	1.52828e-27	-0.369807	0.095	0.117	3.88168e-23
Cd9	Cd9	3.65983e-49	-0.370113	0.076	0.107	9.29561e-45
Cct5	Cct5	7.3373e-22	-0.370313	0.155	0.173	1.8636e-17
Ephx2	Ephx2	1.57104e-07	-0.370326	0.161	0.164	0.00399028
Cxcl16	Cxcl16	7.64937e-34	-0.370586	0.085	0.109	1.94286e-29
Ndufa9	Ndufa9	1.20436e-20	-0.370966	0.104	0.121	3.05894e-16
Abhd17c	Abhd17c	4.33416e-37	-0.37159	0.186	0.212	1.10083e-32
Mlf2	Mlf2	2.44027e-21	-0.371619	0.111	0.129	6.19804e-17
Cubn	Cubn	3.58811e-92	-0.373303	0.454	0.477	9.11344e-88
App	App	1.26724e-106	-0.373481	0.576	0.583	3.21865e-102
Pabpc1	Pabpc1	4.36512e-17	-0.376799	0.137	0.151	1.1087e-12
Jund	Jund	5.62205e-36	-0.377288	0.095	0.121	1.42794e-31
Suclg2	Suclg2	3.88923e-31	-0.377826	0.371	0.368	9.87825e-27
Plau	Plau	1.70001e-20	-0.377848	0.134	0.151	4.31784e-16
Ube2l3	Ube2l3	7.32021e-23	-0.378436	0.088	0.107	1.85926e-18
Mal	Mal	1.77268e-60	-0.37854	0.101	0.139	4.50242e-56
Caprin1	Caprin1	2.00512e-15	-0.379215	0.205	0.213	5.09279e-11
Ndfip1	Ndfip1	3.37384e-18	-0.379292	0.243	0.251	8.56922e-14
Ivd	Ivd	1.36712e-12	-0.379433	0.129	0.139	3.47234e-08
Mfsd1	Mfsd1	9.96337e-36	-0.381679	0.081	0.105	2.5306e-31
Pzp	Pzp	1.15343e-12	-0.3822	0.172	0.179	2.92958e-08
Anpep	Anpep	4.46082e-14	-0.384614	0.237	0.239	1.133e-09
Aldh9a1	Aldh9a1	4.52668e-08	-0.386582	0.188	0.188	0.00114973
Dnajb14	Dnajb14	3.45839e-24	-0.387257	0.092	0.111	8.78396e-20
Lamtor4	Lamtor4	5.9562e-28	-0.387637	0.082	0.103	1.51281e-23
Abhd14b	Abhd14b	5.55413e-18	-0.388122	0.125	0.14	1.41069e-13
Steap2	Steap2	6.80707e-40	-0.389316	0.077	0.103	1.72893e-35
Gstt3	Gstt3	7.99258e-34	-0.389582	0.421	0.411	2.03003e-29
Cct7	Cct7	1.41653e-36	-0.391066	0.083	0.109	3.59785e-32
Cotl1	Cotl1	1.82732e-23	-0.391918	0.154	0.173	4.6412e-19
Hspa9	Hspa9	1.45501e-20	-0.392333	0.108	0.125	3.69559e-16
Syap1	Syap1	7.14578e-19	-0.39312	0.116	0.131	1.81496e-14
Hnrnpk	Hnrnpk	1.75874e-17	-0.393231	0.137	0.151	4.46703e-13
Fkbp3	Fkbp3	3.11808e-25	-0.393964	0.093	0.113	7.9196e-21
Selenok	Selenok	5.1789e-29	-0.396647	0.084	0.105	1.31539e-24
Rab5if	Rab5if	4.3049e-20	-0.39833	0.095	0.111	1.0934e-15
Grn	Grn	1.9998e-40	-0.398378	0.118	0.149	5.0793e-36
Samm50	Samm50	5.78048e-18	-0.399309	0.116	0.131	1.46818e-13
Clptm1l	Clptm1l	1.99795e-30	-0.400726	0.078	0.1	5.07458e-26
Olfml1	Olfml1	9.54057e-21	-0.401132	0.09	0.106	2.42321e-16
Swi5	Swi5	1.41681e-33	-0.401328	0.082	0.105	3.59856e-29
Sat1	Sat1	1.25547e-97	-0.401706	0.112	0.167	3.18877e-93
Igfbp7	Igfbp7	2.07224e-154	-0.402043	0.559	0.591	5.26328e-150
Tmbim6	Tmbim6	9.6889e-18	-0.402785	0.282	0.281	2.46088e-13
Spcs2	Spcs2	5.67443e-35	-0.402921	0.087	0.112	1.44125e-30
Psma6	Psma6	4.89697e-40	-0.402943	0.091	0.118	1.24378e-35
Esd	Esd	1.64157e-11	-0.403725	0.171	0.178	4.16942e-07
Scand1	Scand1	1.61592e-42	-0.404082	0.107	0.137	4.10428e-38
Cmbl	Cmbl	2.28952e-12	-0.40553	0.175	0.182	5.81514e-08
Decr1	Decr1	1.61849e-19	-0.406343	0.152	0.167	4.11079e-15
Eci1	Eci1	9.24101e-19	-0.406939	0.2	0.211	2.34712e-14
Lamtor5	Lamtor5	5.78143e-14	-0.407042	0.112	0.124	1.46843e-09
Selenof	Selenof	1.84533e-20	-0.407632	0.16	0.175	4.68696e-16
Ywhaz	Ywhaz	5.99986e-25	-0.408084	0.163	0.182	1.5239e-20
Ttc36	Ttc36	1.26168e-20	-0.408246	0.118	0.134	3.20453e-16
Ak2	Ak2	1.6971e-18	-0.40857	0.15	0.164	4.31045e-14
Thoc7	Thoc7	8.00568e-29	-0.408962	0.084	0.105	2.03336e-24
Mesd	Mesd	3.47289e-46	-0.409029	0.095	0.125	8.82079e-42
Ddrgk1	Ddrgk1	2.84291e-48	-0.411443	0.084	0.115	7.22071e-44
Cdc37	Cdc37	4.98861e-39	-0.411527	0.089	0.116	1.26706e-34
Tcp1	Tcp1	5.94642e-48	-0.412288	0.075	0.104	1.51033e-43
Surf4	Surf4	1.10267e-57	-0.412331	0.077	0.111	2.80068e-53
Bola2	Bola2	1.38679e-23	-0.414302	0.116	0.135	3.52231e-19
Arhgdia	Arhgdia	2.43979e-53	-0.415341	0.111	0.146	6.19683e-49
Tagln2	Tagln2	3.80636e-67	-0.415377	0.074	0.111	9.66776e-63
Atp1b1	Atp1b1	0	-0.416156	0.803	0.843	0
Ndufv1	Ndufv1	1.53136e-54	-0.417128	0.104	0.139	3.88949e-50
Uqcrc2	Uqcrc2	8.54815e-29	-0.41833	0.227	0.243	2.17114e-24
Clta	Clta	2.05679e-36	-0.419547	0.14	0.167	5.22405e-32
Atp6v1e1	Atp6v1e1	4.08099e-28	-0.419865	0.163	0.184	1.03653e-23
Cela1	Cela1	2.30288e-34	-0.420422	0.102	0.128	5.84908e-30
Krt8	Krt8	1.10201e-57	-0.420991	0.09	0.125	2.79899e-53
Oat	Oat	1.49261e-52	-0.421035	0.249	0.282	3.79107e-48
Tmem213	Tmem213	3.97106e-81	-0.421217	0.069	0.109	1.00861e-76
Dync1h1	Dync1h1	1.49532e-48	-0.421649	0.143	0.176	3.79795e-44
Ppp1ca	Ppp1ca	2.71731e-34	-0.422689	0.104	0.129	6.90169e-30
Sec62	Sec62	3.48712e-32	-0.423175	0.218	0.238	8.85694e-28
Sucla2	Sucla2	3.20142e-20	-0.424179	0.145	0.16	8.13128e-16
Agtrap	Agtrap	3.16982e-34	-0.424372	0.132	0.157	8.05103e-30
Sparc	Sparc	3.31267e-72	-0.42438	0.08	0.12	8.41384e-68
Myl12a	Myl12a	6.13852e-67	-0.425083	0.138	0.182	1.55912e-62
Kl	Kl	1.10532e-47	-0.425979	0.127	0.158	2.8074e-43
Syf2	Syf2	1.67458e-52	-0.426546	0.07	0.1	4.25326e-48
Atp6v1a	Atp6v1a	9.16548e-23	-0.427208	0.169	0.185	2.32794e-18
Dld	Dld	3.53817e-32	-0.429202	0.131	0.154	8.98661e-28
Akap2	Akap2	1.08988e-83	-0.429929	0.205	0.253	2.7682e-79
Gstp1	Gstp1	9.3125e-63	-0.43006	0.232	0.272	2.36528e-58
Ap2s1	Ap2s1	1.00468e-35	-0.430396	0.093	0.118	2.55179e-31
Rpn2	Rpn2	8.18432e-33	-0.430886	0.144	0.168	2.07873e-28
Eny2	Eny2	8.34458e-33	-0.431076	0.087	0.111	2.11944e-28
Tbca	Tbca	2.17287e-14	-0.434827	0.227	0.23	5.51888e-10
Mrps25	Mrps25	5.12304e-34	-0.436052	0.08	0.103	1.3012e-29
Eci3	Eci3	3.89922e-57	-0.43683	0.381	0.393	9.90363e-53
Cyc1	Cyc1	2.04133e-51	-0.437677	0.152	0.187	5.18477e-47
H1f4	H1f4	5.70991e-70	-0.43856	0.082	0.12	1.45026e-65
Mmut	Mmut	9.14409e-47	-0.438654	0.083	0.111	2.32251e-42
LOC100364435	LOC100364435	5.48126e-76	-0.440004	0.202	0.252	1.39219e-71
Gpd1	Gpd1	8.82905e-24	-0.440327	0.132	0.15	2.24249e-19
Tmem37	Tmem37	2.83711e-44	-0.440573	0.125	0.155	7.20597e-40
Scp2	Scp2	6.6643e-40	-0.441231	0.371	0.371	1.69266e-35
Hexa	Hexa	5.20549e-39	-0.441809	0.111	0.137	1.32214e-34
Ssr3	Ssr3	3.86005e-46	-0.442861	0.077	0.106	9.80415e-42
RGD1311703	RGD1311703	2.31782e-46	-0.443393	0.083	0.111	5.88703e-42
Acsm3	Acsm3	9.2216e-136	-0.44421	0.301	0.369	2.3422e-131
Dio1	Dio1	3.5752e-33	-0.445582	0.105	0.128	9.08065e-29
Mrpl54	Mrpl54	1.81964e-58	-0.446231	0.085	0.119	4.62169e-54
[truncated: 562 more rows]

## Sheet: LOH
	LOH__gene	p_val	avg_log2FC	pct.Obese+sGCstim	Pct.Obese	p_val_adj
AABR07015081.2	AABR07015081.2	3.48792e-66	1.38762	0.143	0.017	8.85898e-62
Slco1a6	Slco1a6	8.20523e-80	1.32443	0.19	0.032	2.08405e-75
Tff3	Tff3	2.75386e-196	1.27374	0.473	0.102	6.99454e-192
Pcsk6	Pcsk6	7.25202e-111	1.26453	0.294	0.069	1.84194e-106
Slc7a13	Slc7a13	5.23342e-135	1.20751	0.36	0.086	1.32924e-130
Gclc	Gclc	4.15324e-108	1.14888	0.376	0.124	1.05488e-103
Rbms3	Rbms3	1.10302e-146	1.11135	0.744	0.49	2.80157e-142
Kap	Kap	1.1453e-270	1.09812	0.73	0.228	2.90893e-266
Dhrs7l1	Dhrs7l1	2.60676e-57	0.953464	0.227	0.078	6.62091e-53
H3f3a	H3f3a	3.18926e-79	0.922977	0.387	0.171	8.10039e-75
Ipmk	Ipmk	3.97002e-60	0.909246	0.338	0.161	1.00835e-55
Mrps6	Mrps6	2.72688e-148	0.890825	0.83	0.575	6.92601e-144
Aadat	Aadat	3.4001e-87	0.870313	0.37	0.142	8.63592e-83
Bicdl1	Bicdl1	1.77431e-61	0.866383	0.367	0.185	4.50656e-57
Man1c1	Man1c1	1.95049e-69	0.863811	0.338	0.147	4.95405e-65
Neto2	Neto2	8.0118e-61	0.852395	0.175	0.041	2.03492e-56
Snhg11	Snhg11	2.14115e-60	0.850305	0.233	0.081	5.43831e-56
Tnni3k	Tnni3k	6.03393e-56	0.838781	0.154	0.034	1.53256e-51
Hnmt	Hnmt	6.5481e-49	0.79697	0.148	0.035	1.66315e-44
Pik3r3	Pik3r3	7.76763e-50	0.794175	0.307	0.151	1.9729e-45
Galnt18	Galnt18	1.55035e-82	0.778565	0.675	0.451	3.93772e-78
Slc9a3	Slc9a3	1.37469e-58	0.774803	0.333	0.154	3.49157e-54
Dnm1	Dnm1	1.74705e-50	0.772976	0.285	0.133	4.43734e-46
Parm1	Parm1	2.85508e-44	0.769597	0.178	0.061	7.25161e-40
Slc4a7	Slc4a7	3.35344e-54	0.764497	0.264	0.109	8.51739e-50
LOC498222	LOC498222	4.52102e-47	0.750499	0.177	0.058	1.14829e-42
Acsl1	Acsl1	1.57002e-53	0.733088	0.396	0.221	3.9877e-49
Cyb5b	Cyb5b	5.65729e-63	0.732429	0.48	0.284	1.43689e-58
Ggt1	Ggt1	2.35066e-58	0.729609	0.323	0.142	5.97044e-54
Rap1gap	Rap1gap	1.97479e-58	0.728288	0.254	0.095	5.01577e-54
Tbc1d4	Tbc1d4	6.25804e-62	0.719052	0.396	0.199	1.58948e-57
Mboat2	Mboat2	1.26229e-52	0.710305	0.303	0.14	3.20609e-48
Srgap3	Srgap3	4.08406e-44	0.706059	0.385	0.226	1.03731e-39
Odc1	Odc1	6.25459e-39	0.697227	0.168	0.061	1.5886e-34
Ppargc1a	Ppargc1a	2.05411e-68	0.689893	0.653	0.455	5.21723e-64
Lmo7	Lmo7	5.7953e-58	0.687454	0.575	0.375	1.47195e-53
Il17rd	Il17rd	3.17754e-47	0.674189	0.375	0.21	8.07062e-43
AC128848.1	AC128848.1	1.50269e-40	0.672597	0.173	0.06	3.81669e-36
Plxdc2	Plxdc2	1.56104e-84	0.671776	0.776	0.583	3.96489e-80
Slc21a4	Slc21a4	1.75738e-33	0.667169	0.146	0.052	4.46356e-29
Veph1	Veph1	4.46455e-49	0.666284	0.411	0.241	1.13395e-44
Agfg2	Agfg2	1.53666e-40	0.665195	0.231	0.104	3.90296e-36
Igf1	Igf1	2.20501e-43	0.646919	0.122	0.026	5.60051e-39
AABR07029596.1	AABR07029596.1	2.99833e-44	0.644223	0.206	0.079	7.61546e-40
Nfat5	Nfat5	1.41831e-60	0.631364	0.712	0.532	3.60237e-56
Gclm	Gclm	1.46454e-46	0.624301	0.411	0.241	3.71978e-42
Galnt13	Galnt13	5.47046e-26	0.618605	0.319	0.207	1.38944e-21
Hba-a1	Hba-a1	1.43094e-50	0.616719	0.155	0.036	3.63445e-46
Vegfa	Vegfa	2.69091e-38	0.614923	0.365	0.219	6.83463e-34
Skap1	Skap1	5.35581e-41	0.612851	0.339	0.187	1.36032e-36
Slc38a1	Slc38a1	1.54919e-43	0.602546	0.23	0.097	3.93478e-39
Ppp1r1b	Ppp1r1b	7.55655e-38	0.60098	0.127	0.036	1.91929e-33
Prox1	Prox1	2.75976e-32	0.597976	0.145	0.054	7.00951e-28
Sh3gl2	Sh3gl2	4.1294e-45	0.594234	0.396	0.229	1.04883e-40
Ndst1	Ndst1	5.49032e-38	0.58698	0.214	0.094	1.39449e-33
Pim3	Pim3	3.40701e-35	0.586062	0.132	0.041	8.65345e-31
AC096473.3	AC096473.3	7.85894e-33	0.58593	0.199	0.092	1.99609e-28
Cryab	Cryab	8.86325e-65	0.585171	0.227	0.065	2.25118e-60
Cyfip2	Cyfip2	2.90232e-62	0.584621	0.609	0.393	7.3716e-58
Slc22a2	Slc22a2	2.07542e-40	0.579666	0.207	0.083	5.27136e-36
Satb2	Satb2	4.50665e-28	0.575045	0.119	0.041	1.14464e-23
LOC688389	LOC688389	3.64181e-38	0.571103	0.216	0.093	9.24982e-34
Pdgfa	Pdgfa	4.32227e-36	0.571095	0.245	0.119	1.09781e-31
Septin4	Septin4	6.31399e-34	0.567508	0.226	0.11	1.60369e-29
Fgf9	Fgf9	1.95929e-34	0.554579	0.414	0.267	4.97639e-30
Chka	Chka	2.87094e-31	0.554495	0.29	0.168	7.29191e-27
Idh2	Idh2	1.01733e-49	0.554119	0.591	0.406	2.58392e-45
Arhgef37	Arhgef37	9.70689e-32	0.554115	0.123	0.04	2.46545e-27
Slc3a1	Slc3a1	1.72131e-37	0.55083	0.372	0.219	4.37196e-33
Sema7a	Sema7a	9.14837e-36	0.549119	0.112	0.028	2.3236e-31
Gcgr	Gcgr	2.21301e-31	0.548776	0.122	0.04	5.62083e-27
Mpc1	Mpc1	8.15969e-43	0.547109	0.411	0.242	2.07248e-38
Acss2	Acss2	6.9003e-29	0.540855	0.176	0.08	1.75261e-24
Kcnt1	Kcnt1	2.21692e-37	0.539979	0.435	0.278	5.63075e-33
AABR07053749.2	AABR07053749.2	4.88173e-27	0.538029	0.132	0.052	1.23991e-22
Egr1	Egr1	3.12502e-51	0.523659	0.312	0.14	7.93724e-47
Nudt4	Nudt4	5.58788e-35	0.523463	0.473	0.326	1.41927e-30
Ephb2	Ephb2	2.29954e-31	0.521326	0.3	0.174	5.84059e-27
Nampt	Nampt	1.30597e-27	0.518775	0.164	0.074	3.31704e-23
Clcnka	Clcnka	9.17932e-28	0.511622	0.137	0.055	2.33146e-23
Esrrg	Esrrg	1.57229e-37	0.51149	0.666	0.515	3.99347e-33
Oxct1	Oxct1	8.64134e-46	0.510643	0.404	0.226	2.19482e-41
Caln1	Caln1	3.89417e-48	0.509054	0.695	0.551	9.89081e-44
Oplah	Oplah	5.46843e-31	0.50641	0.259	0.137	1.38893e-26
Nr2f2	Nr2f2	4.91057e-36	0.50418	0.392	0.243	1.24724e-31
Gbe1	Gbe1	2.52541e-30	0.503818	0.268	0.148	6.41428e-26
Hist1h2bq	Hist1h2bq	9.10443e-27	0.502111	0.146	0.061	2.31243e-22
Agbl1	Agbl1	4.84359e-27	0.499551	0.276	0.163	1.23022e-22
Mavs	Mavs	5.82103e-32	0.497362	0.379	0.242	1.47848e-27
Acacb	Acacb	3.25619e-37	0.495333	0.483	0.327	8.2704e-33
Slc16a7	Slc16a7	2.78102e-44	0.494354	0.661	0.499	7.06351e-40
Per3	Per3	4.00217e-24	0.489629	0.205	0.111	1.01651e-19
Wls	Wls	3.56388e-25	0.487252	0.576	0.455	9.05191e-21
Pkp4	Pkp4	9.00914e-42	0.486561	0.675	0.521	2.28823e-37
Slc38a2	Slc38a2	1.03194e-33	0.48498	0.28	0.149	2.62103e-29
Chst9	Chst9	2.06494e-40	0.482459	0.474	0.299	5.24473e-36
Slco2a1	Slco2a1	1.23124e-11	0.479889	0.131	0.079	3.12723e-07
Gstp1	Gstp1	8.30845e-31	0.47957	0.185	0.08	2.11026e-26
Cabcoco1	Cabcoco1	7.56952e-32	0.478191	0.381	0.241	1.92258e-27
Gfod1	Gfod1	2.58097e-29	0.477796	0.119	0.04	6.5554e-25
Mfsd4a	Mfsd4a	2.5126e-28	0.476508	0.287	0.17	6.38176e-24
Kifc3	Kifc3	1.95703e-27	0.473988	0.187	0.09	4.97065e-23
Vps9d1	Vps9d1	1.42559e-28	0.471917	0.19	0.091	3.62085e-24
Osbpl3	Osbpl3	7.37772e-41	0.470046	0.477	0.304	1.87387e-36
Amd1	Amd1	1.10463e-32	0.468877	0.367	0.225	2.80565e-28
Pik3r1	Pik3r1	7.2531e-33	0.46624	0.451	0.303	1.84221e-28
Sim2	Sim2	1.39974e-26	0.460097	0.222	0.118	3.55521e-22
Lpl	Lpl	4.73984e-28	0.459891	0.121	0.043	1.20387e-23
RGD1304622	RGD1304622	3.13732e-28	0.45933	0.204	0.102	7.96849e-24
Nme7	Nme7	7.62925e-27	0.456816	0.235	0.127	1.93775e-22
Kcnq1	Kcnq1	1.70566e-28	0.456284	0.431	0.294	4.33221e-24
Cobll1	Cobll1	5.38211e-42	0.453059	0.587	0.401	1.367e-37
Oat	Oat	2.35929e-30	0.452885	0.151	0.058	5.99236e-26
Smad6	Smad6	3.10075e-25	0.450889	0.211	0.113	7.87558e-21
Ppp2r5a	Ppp2r5a	9.98348e-31	0.450135	0.436	0.291	2.5357e-26
Spsb4	Spsb4	2.02481e-26	0.449869	0.108	0.036	5.14282e-22
Esrrb	Esrrb	7.62415e-24	0.446375	0.12	0.048	1.93646e-19
Cit	Cit	3.29047e-25	0.446346	0.173	0.083	8.35747e-21
Prodh1	Prodh1	2.89326e-24	0.445018	0.101	0.035	7.3486e-20
Fa2h	Fa2h	5.23315e-26	0.444589	0.27	0.159	1.32917e-21
Myo19	Myo19	1.24137e-24	0.444138	0.188	0.096	3.15295e-20
Ppic	Ppic	1.22589e-35	0.443129	0.202	0.087	3.11364e-31
Slc12a1	Slc12a1	1.00216e-66	0.443106	0.892	0.763	2.54538e-62
Sema6d	Sema6d	5.02451e-21	0.4399	0.17	0.089	1.27618e-16
Sphk1	Sphk1	2.53939e-23	0.438275	0.125	0.052	6.4498e-19
Prom2	Prom2	1.08643e-25	0.438071	0.121	0.046	2.75942e-21
Ppargc1b	Ppargc1b	2.07357e-26	0.436952	0.252	0.143	5.26667e-22
Pcyt2	Pcyt2	5.3949e-24	0.436833	0.133	0.057	1.37025e-19
Cabp1	Cabp1	1.35116e-23	0.436798	0.102	0.036	3.4318e-19
Pde1a	Pde1a	5.43365e-25	0.434342	0.277	0.165	1.38009e-20
Ptpn18	Ptpn18	1.06681e-28	0.43291	0.384	0.253	2.70958e-24
AABR07031740.1	AABR07031740.1	7.44932e-21	0.429721	0.149	0.074	1.89205e-16
Kazn	Kazn	4.83168e-31	0.427094	0.375	0.236	1.2272e-26
Gsap	Gsap	3.98039e-27	0.426562	0.222	0.116	1.01098e-22
St14	St14	2.35803e-21	0.422765	0.197	0.11	5.98917e-17
Mctp2	Mctp2	4.03167e-23	0.421466	0.212	0.118	1.024e-18
Mme	Mme	4.01081e-28	0.421311	0.269	0.15	1.01871e-23
Mgll	Mgll	7.09368e-22	0.421143	0.476	0.353	1.80172e-17
Rnf207	Rnf207	4.77123e-25	0.41875	0.102	0.034	1.21184e-20
Acy3	Acy3	8.0451e-21	0.418705	0.111	0.045	2.04337e-16
Myo5c	Myo5c	1.073e-17	0.418291	0.117	0.055	2.72532e-13
Egln1	Egln1	1.12829e-25	0.418233	0.162	0.074	2.86575e-21
Stk39	Stk39	1.7175e-32	0.407235	0.607	0.454	4.36228e-28
Prkcq	Prkcq	2.54729e-20	0.405589	0.232	0.14	6.46987e-16
Sim1	Sim1	4.34949e-25	0.404284	0.421	0.295	1.10473e-20
Ninl	Ninl	4.64206e-25	0.403035	0.239	0.135	1.17904e-20
Akr1c12l1	Akr1c12l1	1.33488e-22	0.402768	0.149	0.07	3.39046e-18
Trim63	Trim63	3.8602e-19	0.402381	0.117	0.053	9.80452e-15
Gp2	Gp2	4.06093e-18	0.402298	0.245	0.156	1.03144e-13
Sall1	Sall1	4.10913e-21	0.402283	0.211	0.12	1.04368e-16
Dmtn	Dmtn	6.13138e-19	0.401198	0.224	0.138	1.55731e-14
Shank2	Shank2	4.55716e-47	0.400227	0.731	0.557	1.15747e-42
Ndrg4	Ndrg4	1.22207e-20	0.399891	0.121	0.053	3.10394e-16
Akr7a3	Akr7a3	2.35045e-24	0.398278	0.118	0.045	5.9699e-20
Hexd	Hexd	9.63016e-21	0.398068	0.279	0.177	2.44596e-16
Spon1	Spon1	2.07864e-29	0.397689	0.448	0.301	5.27953e-25
Smarcd3	Smarcd3	6.87614e-20	0.396951	0.159	0.083	1.74647e-15
AABR07059663.1	AABR07059663.1	1.59117e-21	0.395875	0.29	0.185	4.04141e-17
Lifr	Lifr	3.85672e-27	0.394858	0.408	0.268	9.79569e-23
Tob1	Tob1	2.91635e-20	0.393672	0.15	0.075	7.40724e-16
Fabp3	Fabp3	9.23045e-22	0.393454	0.126	0.055	2.34444e-17
Slc2a1	Slc2a1	2.56324e-21	0.393036	0.107	0.043	6.51036e-17
Mras	Mras	6.93273e-20	0.390573	0.123	0.056	1.76084e-15
Grik2	Grik2	1.55924e-26	0.39052	0.515	0.373	3.96032e-22
Slc4a10	Slc4a10	1.48867e-21	0.388989	0.13	0.058	3.78107e-17
LOC103691744	LOC103691744	6.90234e-20	0.388672	0.1	0.04	1.75313e-15
Csrnp3	Csrnp3	4.67686e-18	0.387945	0.109	0.049	1.18788e-13
C5	C5	5.81542e-19	0.387849	0.257	0.163	1.47706e-14
Nat8f5	Nat8f5	5.14394e-21	0.387208	0.162	0.081	1.30651e-16
Tle2	Tle2	7.77555e-16	0.383941	0.153	0.086	1.97491e-11
Ccdc148	Ccdc148	2.00179e-15	0.383389	0.236	0.154	5.08435e-11
Stk32b	Stk32b	3.75706e-22	0.382538	0.237	0.14	9.54256e-18
Tmem72	Tmem72	2.67732e-27	0.38219	0.508	0.363	6.80011e-23
Rgn	Rgn	1.43348e-21	0.382164	0.1	0.037	3.64089e-17
Pabpn1	Pabpn1	4.64612e-19	0.381113	0.358	0.253	1.18007e-14
Fam20c	Fam20c	1.1139e-20	0.379598	0.35	0.239	2.8292e-16
Arhgap24	Arhgap24	3.71543e-35	0.379061	0.725	0.573	9.43682e-31
Fnip2	Fnip2	1.62565e-21	0.376425	0.484	0.365	4.12899e-17
Mat2a	Mat2a	5.02388e-11	0.376245	0.15	0.095	1.27602e-06
Scarf1	Scarf1	9.64855e-21	0.375774	0.134	0.062	2.45063e-16
Bcar3	Bcar3	1.04513e-20	0.375766	0.171	0.089	2.65452e-16
Dgkz	Dgkz	1.75585e-19	0.375123	0.141	0.069	4.45968e-15
Srsf2	Srsf2	5.51187e-18	0.372673	0.466	0.362	1.39996e-13
Cpeb3	Cpeb3	1.57772e-23	0.372201	0.502	0.374	4.00725e-19
Ccnd1	Ccnd1	9.02817e-20	0.371795	0.136	0.065	2.29307e-15
Fam133b	Fam133b	5.84562e-25	0.371256	0.242	0.134	1.48473e-20
Synpo2	Synpo2	2.42872e-20	0.371125	0.118	0.051	6.1687e-16
Cdh3	Cdh3	2.01641e-14	0.369757	0.136	0.076	5.12147e-10
Phyhipl	Phyhipl	2.64135e-12	0.369232	0.229	0.161	6.70877e-08
Prom1	Prom1	3.22109e-20	0.368141	0.141	0.068	8.18125e-16
Isoc2b	Isoc2b	2.9956e-19	0.365991	0.151	0.077	7.60853e-15
Cdc14b	Cdc14b	2.40656e-23	0.362713	0.419	0.29	6.11241e-19
Cobl	Cobl	2.16747e-18	0.362639	0.484	0.371	5.50515e-14
Mturn	Mturn	1.1044e-16	0.359858	0.225	0.142	2.80506e-12
Abcc5	Abcc5	1.33013e-18	0.358274	0.198	0.116	3.37839e-14
Slc2a13	Slc2a13	8.26778e-28	0.356453	0.433	0.291	2.09993e-23
Herpud1	Herpud1	1.48438e-22	0.354593	0.237	0.135	3.77017e-18
Abhd6	Abhd6	8.83249e-19	0.354357	0.257	0.164	2.24336e-14
Ppp2r3a	Ppp2r3a	2.9801e-27	0.354306	0.625	0.492	7.56916e-23
Samd5	Samd5	1.95397e-20	0.35373	0.284	0.181	4.96288e-16
Gss	Gss	3.92473e-21	0.352389	0.136	0.062	9.96841e-17
Socs5	Socs5	2.78456e-18	0.349458	0.183	0.104	7.0725e-14
AC108574.1	AC108574.1	1.30762e-14	0.349424	0.191	0.12	3.32123e-10
LOC100911847	LOC100911847	1.07613e-24	0.349346	0.19	0.093	2.73326e-20
F2r	F2r	4.87454e-19	0.3483	0.101	0.042	1.23808e-14
Pde4c	Pde4c	2.62416e-15	0.34765	0.174	0.104	6.66511e-11
Lnx1	Lnx1	8.87246e-18	0.347376	0.368	0.263	2.25352e-13
Ganc	Ganc	3.3687e-18	0.346696	0.207	0.124	8.55616e-14
Srebf2	Srebf2	1.32945e-19	0.346611	0.252	0.157	3.37668e-15
LOC103693780	LOC103693780	1.9852e-20	0.345946	0.385	0.272	5.04222e-16
Snx21	Snx21	1.72458e-15	0.345169	0.136	0.074	4.38025e-11
Ank2	Ank2	1.77704e-17	0.34351	0.181	0.104	4.5135e-13
Arfgef2	Arfgef2	1.19737e-20	0.34301	0.303	0.196	3.0412e-16
Col4a3	Col4a3	3.75929e-25	0.341767	0.639	0.511	9.54822e-21
Atp23	Atp23	3.03198e-18	0.34095	0.165	0.089	7.70093e-14
Got1	Got1	2.68235e-18	0.33951	0.259	0.166	6.81291e-14
Sorcs1	Sorcs1	9.80698e-15	0.33902	0.195	0.122	2.49087e-10
Jdp2	Jdp2	2.10754e-16	0.33883	0.16	0.09	5.35293e-12
Phldb2	Phldb2	6.91086e-29	0.338584	0.676	0.532	1.75529e-24
Mylk	Mylk	9.72029e-23	0.33833	0.36	0.236	2.46886e-18
Paqr5	Paqr5	2.31515e-20	0.337821	0.55	0.428	5.88024e-16
Tmcc1	Tmcc1	1.12567e-20	0.33629	0.39	0.272	2.85909e-16
Thoc1	Thoc1	7.81028e-18	0.334512	0.131	0.065	1.98373e-13
Igsf3	Igsf3	8.42487e-16	0.333618	0.127	0.067	2.13983e-11
Wdr20	Wdr20	7.79373e-18	0.331835	0.261	0.169	1.97953e-13
Gadd45g	Gadd45g	1.1262e-11	0.331607	0.134	0.081	2.86043e-07
Cpeb2	Cpeb2	1.34145e-15	0.330982	0.26	0.175	3.40715e-11
Junb	Junb	4.44277e-19	0.330008	0.202	0.117	1.12842e-14
Gramd1b	Gramd1b	5.40409e-05	0.328788	0.12	0.089	1
Llgl2	Llgl2	2.13631e-18	0.327295	0.231	0.141	5.426e-14
Nfyc	Nfyc	3.62448e-21	0.325873	0.473	0.348	9.20581e-17
Irs1	Irs1	2.76861e-14	0.325747	0.191	0.121	7.03199e-10
Tspan12	Tspan12	2.36268e-15	0.325617	0.218	0.141	6.00097e-11
Abca4	Abca4	1.53331e-15	0.32507	0.104	0.049	3.89444e-11
Hagh	Hagh	4.32631e-18	0.324802	0.139	0.069	1.09884e-13
Nrp1	Nrp1	2.70254e-18	0.324065	0.365	0.258	6.86418e-14
Ank3	Ank3	7.7407e-33	0.322259	0.86	0.767	1.96606e-28
Clk1	Clk1	2.82276e-16	0.32222	0.28	0.189	7.16953e-12
Cldn10	Cldn10	5.53495e-21	0.321578	0.41	0.285	1.40582e-16
Tmem116	Tmem116	3.40682e-19	0.321531	0.16	0.083	8.65297e-15
Fxyd6	Fxyd6	8.31178e-12	0.319818	0.152	0.095	2.11111e-07
Ldlr	Ldlr	1.79487e-11	0.317444	0.143	0.088	4.55878e-07
Afg3l2	Afg3l2	3.4465e-17	0.316395	0.251	0.159	8.75377e-13
Mt1	Mt1	1.87985e-26	0.314538	0.381	0.242	4.77463e-22
Pttg1ip	Pttg1ip	5.06537e-18	0.31401	0.188	0.107	1.28655e-13
Rassf8	Rassf8	6.0319e-18	0.313746	0.308	0.205	1.53204e-13
Hacl1	Hacl1	3.85314e-12	0.313588	0.152	0.094	9.7866e-08
Osbpl1a	Osbpl1a	1.34912e-19	0.312465	0.413	0.294	3.42663e-15
Klhl14	Klhl14	4.16947e-17	0.311356	0.311	0.213	1.059e-12
Ldhb	Ldhb	1.94692e-22	0.310822	0.354	0.23	4.94499e-18
Prdm16	Prdm16	3.64263e-15	0.310786	0.142	0.078	9.25192e-11
Phlpp2	Phlpp2	8.97402e-18	0.310434	0.131	0.065	2.27931e-13
Pax8	Pax8	9.31064e-23	0.309704	0.501	0.367	2.36481e-18
Atf4	Atf4	9.50183e-13	0.308865	0.114	0.062	2.41337e-08
Anxa6	Anxa6	3.37696e-19	0.308758	0.238	0.144	8.57715e-15
Tango2	Tango2	8.47669e-19	0.308667	0.198	0.113	2.15299e-14
Tas1r1	Tas1r1	6.25349e-16	0.308413	0.1	0.046	1.58832e-11
Sirt7	Sirt7	5.32293e-16	0.307879	0.128	0.066	1.35197e-11
Cacnb2	Cacnb2	9.65613e-17	0.307305	0.101	0.044	2.45256e-12
Zmynd11	Zmynd11	1.57952e-17	0.306795	0.308	0.209	4.01182e-13
Tmlhe	Tmlhe	8.49841e-12	0.306603	0.173	0.111	2.15851e-07
Ckap5	Ckap5	6.76986e-14	0.30646	0.169	0.104	1.71948e-09
Uqcrh	Uqcrh	4.68735e-21	0.306102	0.257	0.152	1.19054e-16
Cox10	Cox10	4.29723e-16	0.305974	0.188	0.112	1.09145e-11
Rassf1	Rassf1	1.52248e-16	0.305668	0.124	0.062	3.86695e-12
Ghr	Ghr	4.00976e-15	0.304939	0.429	0.327	1.01844e-10
Tmem207	Tmem207	8.4729e-14	0.304784	0.357	0.264	2.15203e-09
Myo9a	Myo9a	6.20619e-19	0.304512	0.514	0.392	1.57631e-14
Sec22a	Sec22a	4.3666e-15	0.303333	0.194	0.12	1.10907e-10
Optn	Optn	6.45225e-18	0.303176	0.303	0.202	1.63881e-13
Pyroxd2	Pyroxd2	9.68617e-15	0.302286	0.319	0.227	2.46019e-10
Me3	Me3	2.03794e-22	0.302148	0.549	0.416	5.17615e-18
Cdkl1	Cdkl1	1.34389e-15	0.302141	0.542	0.439	3.41335e-11
Baiap2	Baiap2	2.11606e-16	0.300838	0.132	0.067	5.37458e-12
Tmcc3	Tmcc3	1.16052e-15	0.299269	0.19	0.114	2.9476e-11
Klhdc8a	Klhdc8a	8.75555e-12	0.298688	0.167	0.107	2.22382e-07
Plce1	Plce1	8.04802e-23	0.298092	0.334	0.212	2.04412e-18
Arhgef18	Arhgef18	3.69263e-16	0.297449	0.266	0.175	9.37891e-12
Iqub	Iqub	2.56683e-15	0.297282	0.104	0.05	6.5195e-11
Cyth1	Cyth1	3.77895e-18	0.296604	0.359	0.246	9.59815e-14
Prdx5	Prdx5	6.96578e-18	0.296419	0.168	0.091	1.76924e-13
Soga1	Soga1	4.15815e-16	0.295284	0.241	0.154	1.05613e-11
Nuak2	Nuak2	9.7031e-17	0.295143	0.299	0.202	2.46449e-12
Papss2	Papss2	2.04692e-15	0.294931	0.209	0.131	5.19897e-11
Rcan2	Rcan2	3.4197e-13	0.294541	0.199	0.128	8.68569e-09
Ckb	Ckb	3.63084e-16	0.294161	0.146	0.078	9.22197e-12
Fdft1	Fdft1	4.63112e-11	0.29318	0.146	0.092	1.17626e-06
Agap1	Agap1	8.49312e-24	0.292617	0.587	0.442	2.15717e-19
Cmahp	Cmahp	2.94255e-11	0.292566	0.111	0.063	7.47378e-07
Tpmt	Tpmt	2.93875e-16	0.292286	0.127	0.064	7.46413e-12
Frem1	Frem1	1.70295e-14	0.291909	0.253	0.171	4.32531e-10
Pax2	Pax2	2.14156e-18	0.291863	0.389	0.277	5.43935e-14
Mgp	Mgp	1.74969e-16	0.291226	0.162	0.09	4.44405e-12
Nuak1	Nuak1	5.14557e-14	0.29088	0.135	0.075	1.30692e-09
Map3k14	Map3k14	3.05405e-15	0.288394	0.142	0.078	7.75697e-11
Sort1	Sort1	6.81688e-13	0.287564	0.253	0.176	1.73142e-08
Dhrs11	Dhrs11	1.15966e-12	0.287505	0.114	0.062	2.94542e-08
Atg4d	Atg4d	2.26684e-13	0.286887	0.123	0.068	5.75755e-09
Eif4a2	Eif4a2	7.94316e-12	0.286182	0.177	0.114	2.01748e-07
Taf1d	Taf1d	1.27676e-15	0.284962	0.214	0.135	3.24284e-11
Plpp1	Plpp1	8.05301e-16	0.284499	0.359	0.259	2.04538e-11
Tfdp2	Tfdp2	1.8736e-15	0.283703	0.261	0.173	4.75877e-11
Lrp5	Lrp5	2.54571e-15	0.282708	0.283	0.194	6.46584e-11
Thrb	Thrb	1.69691e-16	0.280867	0.576	0.465	4.30999e-12
Leng8	Leng8	4.82648e-10	0.280566	0.199	0.14	1.22588e-05
Cdhr5	Cdhr5	9.85359e-17	0.279934	0.248	0.158	2.50271e-12
Cdk5rap1	Cdk5rap1	9.16022e-13	0.279673	0.205	0.135	2.3266e-08
Smarca2	Smarca2	4.18086e-16	0.279428	0.374	0.27	1.0619e-11
Myo18a	Myo18a	1.62701e-17	0.279314	0.442	0.326	4.13245e-13
Tfap2b	Tfap2b	2.64089e-15	0.278063	0.411	0.305	6.7076e-11
Prpf40b	Prpf40b	2.22939e-11	0.277114	0.103	0.057	5.66242e-07
Plekhg1	Plekhg1	4.35122e-12	0.276872	0.296	0.217	1.10517e-07
Cd24	Cd24	2.658e-14	0.276013	0.286	0.198	6.75106e-10
Anks1b	Anks1b	8.23819e-12	0.275914	0.159	0.099	2.09242e-07
Traf4	Traf4	1.33672e-12	0.274945	0.112	0.061	3.39513e-08
Pkn1	Pkn1	2.75672e-13	0.274668	0.16	0.096	7.00179e-09
Tgfbr3	Tgfbr3	3.05988e-14	0.274487	0.266	0.181	7.77178e-10
Plekhg3	Plekhg3	2.50219e-12	0.274213	0.18	0.116	6.35531e-08
Hk1	Hk1	1.38442e-14	0.272928	0.139	0.076	3.51628e-10
Cacna1d	Cacna1d	1.92652e-13	0.271902	0.284	0.2	4.89316e-09
Phlpp1	Phlpp1	6.47528e-14	0.271264	0.254	0.171	1.64466e-09
Prelid2	Prelid2	6.76057e-12	0.270871	0.113	0.064	1.71712e-07
Bcl2	Bcl2	2.14024e-14	0.270538	0.357	0.261	5.43601e-10
Ttc21b	Ttc21b	2.73987e-12	0.270363	0.146	0.088	6.959e-08
Alas1	Alas1	4.11859e-11	0.269755	0.141	0.087	1.04608e-06
Pecr	Pecr	1.36982e-11	0.26969	0.213	0.145	3.47922e-07
Tom1l2	Tom1l2	1.09406e-15	0.269689	0.441	0.329	2.77879e-11
Dtnb	Dtnb	3.77703e-14	0.269656	0.457	0.356	9.59329e-10
Pcgf5	Pcgf5	4.00338e-13	0.269	0.141	0.082	1.01682e-08
Cgnl1	Cgnl1	2.19068e-21	0.268972	0.803	0.699	5.56411e-17
Mapk14	Mapk14	1.80672e-14	0.268615	0.315	0.222	4.58889e-10
Lrrk2	Lrrk2	7.29614e-15	0.268196	0.333	0.237	1.85315e-10
Agbl3	Agbl3	7.33784e-14	0.268136	0.222	0.145	1.86374e-09
Zranb2	Zranb2	2.6792e-16	0.267375	0.406	0.295	6.8049e-12
Fcho2	Fcho2	1.2219e-14	0.267316	0.459	0.351	3.1035e-10
Cndp2	Cndp2	4.16161e-13	0.266887	0.114	0.061	1.05701e-08
Nfia	Nfia	2.40508e-19	0.266066	0.46	0.336	6.10867e-15
Cytip	Cytip	8.70616e-15	0.265688	0.103	0.05	2.21128e-10
Uqcrc2	Uqcrc2	4.4247e-16	0.265353	0.3	0.203	1.12383e-11
Klf9	Klf9	2.79843e-11	0.264279	0.207	0.14	7.10773e-07
LOC108348112	LOC108348112	7.87697e-13	0.263554	0.144	0.086	2.00067e-08
Rbm39	Rbm39	4.70946e-08	0.260552	0.102	0.065	0.00119615
Amotl2	Amotl2	2.67708e-12	0.260542	0.127	0.073	6.79952e-08
Anxa5	Anxa5	2.75581e-15	0.260054	0.199	0.121	6.99948e-11
Sgpp2	Sgpp2	2.31063e-12	0.26002	0.268	0.189	5.86877e-08
Mipol1	Mipol1	1.56603e-13	0.259761	0.351	0.258	3.97755e-09
Scai	Scai	9.55499e-12	0.259698	0.237	0.166	2.42687e-07
Fastk	Fastk	1.41941e-09	0.259587	0.149	0.099	3.60517e-05
Pcsk7	Pcsk7	3.17201e-12	0.258706	0.165	0.103	8.05659e-08
Slc25a5	Slc25a5	1.30634e-25	0.258588	0.304	0.177	3.31797e-21
LOC100174910	LOC100174910	4.60719e-11	0.258472	0.205	0.141	1.17018e-06
Stard7	Stard7	1.48855e-11	0.258251	0.184	0.121	3.78078e-07
Mccc2	Mccc2	1.47324e-11	0.257767	0.119	0.069	3.74188e-07
P3h2	P3h2	1.20788e-13	0.256905	0.656	0.561	3.06788e-09
Glb1l2	Glb1l2	1.36871e-14	0.256553	0.188	0.116	3.47639e-10
Polr2a	Polr2a	7.00237e-14	0.256224	0.282	0.196	1.77853e-09
Limch1	Limch1	1.66956e-17	0.256109	0.379	0.264	4.24052e-13
Phyh	Phyh	3.94919e-16	0.255809	0.535	0.419	1.00305e-11
Dexi	Dexi	1.56815e-13	0.255549	0.116	0.061	3.98294e-09
Whamm	Whamm	2.7626e-14	0.255439	0.137	0.075	7.01674e-10
AABR07025295.1	AABR07025295.1	1.04173e-16	0.25444	0.403	0.292	2.64588e-12
Timp3	Timp3	1.16861e-06	0.253556	0.284	0.224	0.0296816
Wwtr1	Wwtr1	2.13195e-10	0.253482	0.345	0.266	5.41494e-06
Esrp1	Esrp1	3.78243e-10	0.253436	0.151	0.098	9.607e-06
Smad7	Smad7	1.47611e-11	0.252243	0.258	0.183	3.74918e-07
Senp8	Senp8	8.28166e-12	0.251921	0.132	0.078	2.10346e-07
Tfrc	Tfrc	7.42854e-12	0.250637	0.123	0.071	1.88677e-07
F5	F5	3.79012e-12	0.250536	0.119	0.067	9.62653e-08
Xxylt1	Xxylt1	1.29626e-12	0.250518	0.116	0.064	3.29237e-08
Efhd1	Efhd1	4.04672e-11	0.250462	0.449	0.355	1.02783e-06
Fry	Fry	8.73876e-13	0.250367	0.131	0.074	2.21956e-08
St6galnac2	St6galnac2	6.21621e-09	0.24942	0.181	0.126	0.000157885
Stard13	Stard13	6.76096e-14	0.249224	0.233	0.153	1.71722e-09
Rtn4rl1	Rtn4rl1	2.40303e-11	0.248765	0.148	0.091	6.10345e-07
Nnt	Nnt	6.59524e-14	0.248272	0.376	0.276	1.67512e-09
Nop58	Nop58	2.60396e-12	0.248204	0.205	0.135	6.61381e-08
LOC100361087	LOC100361087	3.63898e-13	0.248043	0.521	0.422	9.24264e-09
Macrod1	Macrod1	1.16783e-11	0.248027	0.318	0.235	2.96616e-07
Git2	Git2	6.34902e-11	0.246855	0.206	0.141	1.61259e-06
Grhl2	Grhl2	5.27003e-11	0.246735	0.218	0.151	1.33854e-06
Ppara	Ppara	2.57702e-12	0.246459	0.231	0.156	6.54537e-08
Ocln	Ocln	5.90043e-13	0.246219	0.363	0.269	1.49865e-08
Tead1	Tead1	1.35107e-14	0.246138	0.573	0.463	3.43157e-10
Tmprss9	Tmprss9	9.15581e-12	0.246135	0.107	0.059	2.32548e-07
Enah	Enah	3.36203e-10	0.246081	0.182	0.123	8.53921e-06
Ccdc57	Ccdc57	1.75682e-09	0.245537	0.199	0.141	4.46216e-05
Plekha7	Plekha7	7.51999e-16	0.244983	0.515	0.4	1.91e-11
Proser2	Proser2	6.93165e-13	0.244326	0.142	0.083	1.76057e-08
Anapc4	Anapc4	3.06277e-10	0.243886	0.169	0.112	7.77912e-06
Ddit3	Ddit3	4.65085e-11	0.243735	0.105	0.058	1.18127e-06
Pigf	Pigf	2.54992e-10	0.243507	0.102	0.058	6.47655e-06
Cbfa2t2	Cbfa2t2	4.66872e-11	0.242758	0.367	0.282	1.18581e-06
Slc1a5	Slc1a5	4.5402e-10	0.24271	0.158	0.103	1.15316e-05
Fus	Fus	4.03993e-12	0.241776	0.408	0.315	1.0261e-07
Hs6st1	Hs6st1	6.47422e-11	0.240499	0.206	0.141	1.64439e-06
Ahdc1	Ahdc1	6.63211e-15	0.239753	0.342	0.244	1.68449e-10
Maea	Maea	6.24323e-10	0.239736	0.157	0.104	1.58572e-05
LOC108349594	LOC108349594	6.85474e-10	0.238899	0.201	0.142	1.74103e-05
Arhgap35	Arhgap35	1.77385e-12	0.238316	0.399	0.304	4.50541e-08
Ralgps1	Ralgps1	1.13806e-11	0.238288	0.216	0.148	2.89057e-07
Btbd9	Btbd9	4.05633e-11	0.238272	0.371	0.284	1.03027e-06
Dennd4c	Dennd4c	6.97345e-12	0.237821	0.311	0.228	1.77119e-07
Armh3	Armh3	5.46766e-10	0.237582	0.2	0.14	1.38873e-05
Mpp7	Mpp7	1.82722e-11	0.237013	0.209	0.14	4.64097e-07
Magi1	Magi1	6.36122e-13	0.236151	0.482	0.379	1.61569e-08
Mindy2	Mindy2	4.0889e-09	0.236004	0.241	0.178	0.000103854
Ahcyl2	Ahcyl2	5.95727e-15	0.235888	0.515	0.401	1.51309e-10
Slc9a1	Slc9a1	7.47088e-12	0.23525	0.162	0.101	1.89753e-07
Atp6v0a1	Atp6v0a1	1.55247e-12	0.235206	0.27	0.19	3.94311e-08
Eif1	Eif1	2.10349e-17	0.234812	0.292	0.188	5.34266e-13
Syne3	Syne3	1.29464e-10	0.234755	0.111	0.064	3.28826e-06
Ppp1cb	Ppp1cb	5.88303e-15	0.234186	0.407	0.298	1.49423e-10
Becn1	Becn1	1.50582e-10	0.233966	0.277	0.202	3.82462e-06
Dglucy	Dglucy	8.03349e-13	0.233874	0.189	0.119	2.04043e-08
Anxa2	Anxa2	4.44041e-11	0.233828	0.143	0.088	1.12782e-06
Fnbp4	Fnbp4	2.74549e-10	0.233027	0.304	0.229	6.97327e-06
AABR07052486.1	AABR07052486.1	8.7454e-09	0.232853	0.133	0.087	0.000222124
Agl	Agl	7.74363e-11	0.232535	0.136	0.084	1.9668e-06
Dpy19l3	Dpy19l3	3.02505e-08	0.231868	0.107	0.067	0.000768332
Pnkd	Pnkd	2.23585e-10	0.231702	0.213	0.148	5.67884e-06
Ppp1r36	Ppp1r36	8.92176e-11	0.231358	0.116	0.068	2.26604e-06
Lpgat1	Lpgat1	2.40645e-10	0.230516	0.151	0.097	6.11213e-06
Fzd6	Fzd6	1.18152e-08	0.229937	0.138	0.092	0.000300095
Rab2b	Rab2b	9.26663e-11	0.229932	0.104	0.058	2.35363e-06
Nr1d2	Nr1d2	1.56285e-09	0.229772	0.149	0.098	3.96949e-05
B3galnt2	B3galnt2	3.64101e-09	0.229703	0.173	0.119	9.24779e-05
Srsf7	Srsf7	1.11597e-12	0.229391	0.263	0.186	2.83444e-08
Bcl2l1	Bcl2l1	1.39345e-12	0.228959	0.364	0.27	3.53922e-08
Sdhd	Sdhd	6.35441e-11	0.22881	0.144	0.089	1.61396e-06
Ankrd13a	Ankrd13a	1.49625e-09	0.228341	0.171	0.116	3.80032e-05
Txn2	Txn2	5.93773e-14	0.227796	0.111	0.056	1.50812e-09
Zcchc17	Zcchc17	7.89285e-11	0.227627	0.112	0.065	2.00471e-06
Marveld2	Marveld2	5.03257e-10	0.227087	0.156	0.102	1.27822e-05
Pdgfc	Pdgfc	3.297e-11	0.226715	0.217	0.149	8.37405e-07
Cnnm3	Cnnm3	2.32289e-09	0.226596	0.15	0.099	5.8999e-05
Mapt	Mapt	1.71093e-13	0.22648	0.288	0.199	4.34558e-09
Fam168a	Fam168a	2.1184e-10	0.225413	0.28	0.205	5.38052e-06
Cys1	Cys1	1.7483e-10	0.224887	0.139	0.087	4.44051e-06
Galm	Galm	3.8047e-11	0.224698	0.231	0.16	9.66355e-07
Kansl3	Kansl3	1.47463e-09	0.224478	0.215	0.154	3.74541e-05
Zcchc8	Zcchc8	1.57433e-10	0.223903	0.216	0.151	3.99864e-06
Ncoa3	Ncoa3	5.70351e-10	0.223575	0.255	0.187	1.44863e-05
Raly	Raly	1.42856e-09	0.223367	0.202	0.142	3.62841e-05
Recql5	Recql5	2.39708e-09	0.223208	0.109	0.066	6.08834e-05
Fgfr1	Fgfr1	1.91196e-10	0.222684	0.18	0.12	4.85618e-06
Mllt6	Mllt6	3.94575e-11	0.222556	0.136	0.082	1.00218e-06
Cemip	Cemip	2.4915e-05	0.222269	0.129	0.095	0.632815
Lamb2	Lamb2	3.87214e-10	0.22169	0.206	0.144	9.83484e-06
Akap1	Akap1	2.08047e-10	0.221608	0.103	0.059	5.28419e-06
Uqcr11	Uqcr11	1.29996e-16	0.2215	0.232	0.142	3.30177e-12
Rhod	Rhod	3.23566e-10	0.221404	0.104	0.06	8.21825e-06
Lekr1	Lekr1	1.527e-08	0.221365	0.191	0.137	0.000387843
Ptger3	Ptger3	2.6396e-14	0.221168	0.455	0.348	6.70432e-10
Nfatc3	Nfatc3	6.88517e-10	0.221068	0.217	0.154	1.74876e-05
Pkdcc	Pkdcc	9.02641e-08	0.220727	0.13	0.087	0.00229262
Supt20h	Supt20h	9.13047e-12	0.220278	0.254	0.178	2.31905e-07
Fam193b	Fam193b	8.39002e-09	0.219711	0.191	0.135	0.000213098
Wwc1	Wwc1	2.14308e-10	0.219506	0.647	0.554	5.44321e-06
Tle4	Tle4	1.62743e-09	0.219505	0.222	0.159	4.1335e-05
Cryz	Cryz	3.26818e-15	0.218788	0.153	0.086	8.30085e-11
Rbms1	Rbms1	1.22836e-13	0.218777	0.455	0.351	3.11991e-09
Esrra	Esrra	3.05196e-10	0.218424	0.109	0.063	7.75168e-06
Hook2	Hook2	3.36897e-10	0.218035	0.195	0.132	8.55685e-06
Asap1	Asap1	3.22244e-11	0.217824	0.198	0.131	8.18468e-07
Erbb4	Erbb4	1.93366e-18	0.217745	0.751	0.62	4.91131e-14
Ubr3	Ubr3	2.31894e-08	0.216978	0.357	0.285	0.000588987
Ugp2	Ugp2	3.26115e-10	0.216958	0.204	0.14	8.28301e-06
Sec24a	Sec24a	3.51243e-11	0.216619	0.172	0.111	8.92123e-07
Arf4	Arf4	6.78399e-09	0.216017	0.225	0.163	0.000172307
Ptpdc1	Ptpdc1	4.34144e-09	0.215973	0.126	0.08	0.000110268
Cnot10	Cnot10	3.91083e-09	0.215928	0.115	0.072	9.93311e-05
Slc8b1	Slc8b1	3.61234e-10	0.215484	0.205	0.142	9.17499e-06
Tcf7l2	Tcf7l2	1.35454e-10	0.215049	0.213	0.147	3.4404e-06
Blvrb	Blvrb	1.0038e-08	0.214886	0.112	0.07	0.000254954
Map3k5	Map3k5	5.94495e-13	0.214084	0.604	0.501	1.50996e-08
Rbm5	Rbm5	3.81093e-09	0.213776	0.398	0.319	9.67938e-05
Ca4	Ca4	9.02447e-10	0.212737	0.153	0.1	2.29213e-05
Etv6	Etv6	6.4615e-13	0.212722	0.376	0.277	1.64116e-08
Specc1	Specc1	8.8256e-11	0.212654	0.293	0.214	2.24161e-06
Fam13a	Fam13a	4.86055e-09	0.212108	0.262	0.196	0.000123453
Ubac1	Ubac1	1.82732e-10	0.212102	0.162	0.104	4.6412e-06
Chchd3	Chchd3	7.88541e-13	0.211204	0.497	0.394	2.00281e-08
Dip2a	Dip2a	2.67716e-11	0.210321	0.105	0.058	6.79972e-07
Atp5mc3	Atp5mc3	6.45601e-16	0.210199	0.275	0.182	1.63976e-11
Impa2	Impa2	2.47682e-10	0.209303	0.235	0.166	6.29088e-06
Sos2	Sos2	5.5865e-10	0.209195	0.321	0.246	1.41891e-05
Fdps	Fdps	4.72147e-10	0.209109	0.104	0.06	1.19921e-05
Fgf1	Fgf1	2.33758e-10	0.208338	0.223	0.156	5.93723e-06
Tbc1d14	Tbc1d14	9.36821e-10	0.207272	0.407	0.319	2.37943e-05
Rbpms2	Rbpms2	5.967e-10	0.20721	0.125	0.076	1.51556e-05
Mef2c	Mef2c	1.21007e-08	0.207206	0.132	0.086	0.000307345
Ptpn4	Ptpn4	1.13799e-09	0.205985	0.38	0.301	2.89038e-05
Eps15l1	Eps15l1	3.45826e-09	0.205259	0.209	0.149	8.78362e-05
Sorbs1	Sorbs1	5.99086e-12	0.205238	0.4	0.303	1.52162e-07
Herc4	Herc4	1.19126e-09	0.204979	0.246	0.18	3.02569e-05
Anapc5	Anapc5	4.64138e-10	0.204613	0.24	0.171	1.17886e-05
Rgl3	Rgl3	1.78954e-08	0.204567	0.271	0.207	0.000454526
Hoxb4	Hoxb4	2.41924e-08	0.204026	0.322	0.251	0.000614463
Gtf3c2	Gtf3c2	6.72555e-09	0.203982	0.197	0.139	0.000170822
Anks1a	Anks1a	5.87701e-12	0.203728	0.298	0.214	1.4927e-07
Atf7	Atf7	2.48266e-11	0.203614	0.298	0.218	6.30571e-07
Trim16	Trim16	1.54745e-09	0.203153	0.128	0.08	3.93037e-05
Ppp3cc	Ppp3cc	1.38105e-09	0.202933	0.297	0.224	3.50773e-05
Pex14	Pex14	2.71981e-12	0.202655	0.189	0.121	6.90806e-08
Tmsb4x	Tmsb4x	2.57421e-12	0.202397	0.303	0.215	6.53824e-08
Rabggtb	Rabggtb	5.07739e-07	0.20213	0.102	0.067	0.0128961
Arrdc3	Arrdc3	3.72936e-09	0.202089	0.165	0.111	9.47219e-05
Hnf1b	Hnf1b	7.65465e-09	0.200766	0.488	0.403	0.00019442
Ip6k2	Ip6k2	4.89436e-08	0.200648	0.259	0.2	0.00124312
Khdc4	Khdc4	9.17454e-09	0.200623	0.204	0.147	0.000233024
Glud1	Glud1	4.93638e-11	0.200483	0.271	0.194	1.25379e-06
Sox5	Sox5	1.24743e-10	0.200365	0.298	0.221	3.16834e-06
Crim1	Crim1	0.966013	-0.200373	0.474	0.44	1
Vps13c	Vps13c	0.00215021	-0.20047	0.371	0.383	1
Crem	Crem	0.0303705	-0.200855	0.092	0.106	1
Pacs1	Pacs1	0.122586	-0.201078	0.269	0.269	1
Cox7b	Cox7b	0.391058	-0.201682	0.284	0.259	1
Mecom	Mecom	0.00494394	-0.202677	0.341	0.353	1
Spp1	Spp1	0.0037639	-0.202796	0.654	0.66	1
Tanc2	Tanc2	0.0291809	-0.202947	0.253	0.262	1
Ubqln1	Ubqln1	0.0412729	-0.203463	0.126	0.139	1
Mgam	Mgam	0.0272741	-0.203933	0.087	0.1	1
Clint1	Clint1	0.00115469	-0.204205	0.49	0.489	1
Csrp1	Csrp1	0.212408	-0.204353	0.148	0.153	1
Spidr	Spidr	0.00119048	-0.204366	0.161	0.186	1
Tpm3	Tpm3	0.0296072	-0.204429	0.091	0.104	1
Cpeb4	Cpeb4	0.148437	-0.204459	0.316	0.311	1
Macf1	Macf1	0.000538234	-0.204742	0.617	0.614	1
Setd7	Setd7	0.0510536	-0.205542	0.154	0.166	1
Hoxd4	Hoxd4	0.0266634	-0.206381	0.13	0.144	1
Stxbp6	Stxbp6	0.0413333	-0.206529	0.327	0.335	1
App	App	8.65049e-05	-0.208132	0.684	0.678	1
Prrc2b	Prrc2b	0.0108969	-0.20835	0.143	0.16	1
Hspa4	Hspa4	0.167545	-0.208422	0.283	0.282	1
Dpp4	Dpp4	0.318276	-0.208702	0.249	0.247	1
Gabarap	Gabarap	0.123709	-0.209495	0.109	0.118	1
Iqcg	Iqcg	0.00811588	-0.20993	0.179	0.197	1
Nav2	Nav2	0.0477883	-0.210096	0.446	0.435	1
Tenm3	Tenm3	0.101727	-0.210331	0.203	0.211	1
Dnajb6	Dnajb6	0.0199971	-0.210744	0.135	0.149	1
Dek	Dek	0.0215109	-0.211509	0.155	0.17	1
Tnfrsf21	Tnfrsf21	0.482961	-0.21163	0.405	0.381	1
Dmd	Dmd	0.400956	-0.211745	0.272	0.266	1
Pdzd2	Pdzd2	0.0158874	-0.211832	0.127	0.144	1
Afdn	Afdn	0.0154605	-0.211865	0.431	0.431	1
Utrn	Utrn	0.00942484	-0.212565	0.567	0.548	1
Rpl21.3	Rpl21.3	0.546401	-0.212943	0.125	0.125	1
Tacc2	Tacc2	6.5331e-06	-0.213076	0.293	0.332	0.165934
Tns3	Tns3	0.0471366	-0.213694	0.308	0.312	1
Nisch	Nisch	0.0238716	-0.214023	0.176	0.19	1
Aco1	Aco1	0.00278096	-0.214553	0.136	0.158	1
Rpl27a	Rpl27a	0.067667	-0.215892	0.22	0.19	1
Tgfbr2	Tgfbr2	0.0394041	-0.217341	0.163	0.175	1
Tm9sf3	Tm9sf3	0.00409677	-0.217517	0.132	0.152	1
Sod1	Sod1	0.813972	-0.217839	0.217	0.204	1
Suclg2	Suclg2	0.00032078	-0.219398	0.382	0.402	1
Aph1b	Aph1b	0.00122289	-0.219803	0.087	0.108	1
LOC108351137	LOC108351137	0.997387	-0.220479	0.105	0.1	1
Aplp2	Aplp2	0.104979	-0.221387	0.145	0.154	1
Gsta1	Gsta1	0.0740204	-0.222324	0.198	0.171	1
Phactr4	Phactr4	0.0133907	-0.222695	0.254	0.266	1
Filip1l	Filip1l	0.0094125	-0.223394	0.094	0.111	1
Add3	Add3	0.0263347	-0.224262	0.328	0.334	1
Arhgef3	Arhgef3	0.00509087	-0.224294	0.28	0.294	1
Glis3	Glis3	2.85044e-06	-0.225992	0.791	0.772	0.0723984
Rpl41	Rpl41	0.000599743	-0.226372	0.433	0.354	1
Mtch1	Mtch1	0.0132887	-0.226723	0.161	0.178	1
Pmepa1	Pmepa1	0.0267773	-0.226995	0.274	0.284	1
Parp8	Parp8	0.0424371	-0.227343	0.143	0.155	1
Miox	Miox	0.0781026	-0.227348	0.201	0.175	1
Arap2	Arap2	0.0461814	-0.228123	0.124	0.137	1
Nme4	Nme4	0.0275434	-0.228694	0.11	0.123	1
Atp6v0c	Atp6v0c	0.340568	-0.229128	0.199	0.197	1
Vcp	Vcp	0.268498	-0.229754	0.166	0.168	1
Atp6v1a	Atp6v1a	0.0737383	-0.230084	0.2	0.207	1
Slc27a2	Slc27a2	0.00299774	-0.230251	0.125	0.147	1
Lamb1	Lamb1	0.0106128	-0.230487	0.212	0.228	1
Stx16	Stx16	0.00179019	-0.230652	0.182	0.206	1
Ankrd11	Ankrd11	0.0282533	-0.23105	0.191	0.204	1
Hint1	Hint1	0.955911	-0.231758	0.153	0.145	1
Prpf4b	Prpf4b	5.52009e-06	-0.231765	0.511	0.528	0.140205
Fkbp5	Fkbp5	0.0554446	-0.231806	0.117	0.128	1
Arid1b	Arid1b	0.00272576	-0.232407	0.556	0.543	1
Stx7	Stx7	0.0159627	-0.232578	0.177	0.192	1
Kansl1l	Kansl1l	0.0490432	-0.233025	0.482	0.482	1
H3f3b	H3f3b	0.0216881	-0.233365	0.127	0.142	1
Rpl17	Rpl17	0.687855	-0.233369	0.139	0.129	1
Sash1	Sash1	0.456319	-0.234007	0.172	0.17	1
Sertad2	Sertad2	0.0170036	-0.234932	0.088	0.102	1
Kalrn	Kalrn	0.163184	-0.235435	0.267	0.266	1
Dmxl2	Dmxl2	0.000612749	-0.23582	0.117	0.142	1
Cltc	Cltc	0.0708874	-0.236264	0.234	0.24	1
Tjp1	Tjp1	0.0110303	-0.236415	0.119	0.135	1
Erbin	Erbin	0.00358446	-0.236655	0.248	0.267	1
Dync1h1	Dync1h1	0.0188954	-0.237153	0.166	0.181	1
Sik2	Sik2	0.0466616	-0.237174	0.193	0.202	1
Cdc14a	Cdc14a	0.00517518	-0.238806	0.15	0.17	1
Ssb	Ssb	0.00450544	-0.239214	0.101	0.119	1
Bhmt2	Bhmt2	0.0112254	-0.239629	0.087	0.103	1
Tdrd3	Tdrd3	0.00741434	-0.239822	0.169	0.187	1
Pebp1	Pebp1	0.874656	-0.240498	0.179	0.17	1
Ppa1	Ppa1	0.00517216	-0.240645	0.111	0.129	1
Ddx5	Ddx5	9.20372e-07	-0.241151	0.533	0.55	0.0233765
Sfxn1	Sfxn1	0.00211851	-0.241818	0.086	0.106	1
Wdr72	Wdr72	0.000681645	-0.242667	0.111	0.135	1
Napsa	Napsa	0.487029	-0.242835	0.161	0.16	1
Apoo	Apoo	0.694514	-0.243692	0.132	0.129	1
Adamts6	Adamts6	1.38192e-05	-0.243963	0.088	0.118	0.350993
Aif1l	Aif1l	0.00309923	-0.244917	0.213	0.232	1
Pld1	Pld1	0.0739779	-0.245184	0.184	0.192	1
Rbbp7	Rbbp7	0.00711687	-0.245343	0.106	0.123	1
Pcsk5	Pcsk5	0.0205623	-0.245644	0.101	0.115	1
Adgrg6	Adgrg6	0.0302297	-0.245989	0.09	0.103	1
Map2	Map2	0.00060253	-0.24665	0.125	0.149	1
Cnnm2	Cnnm2	0.00101463	-0.246717	0.144	0.168	1
Wdfy3	Wdfy3	0.00064408	-0.246871	0.454	0.454	1
Inpp5a	Inpp5a	0.000299287	-0.247579	0.091	0.115	1
Med13l	Med13l	0.0106809	-0.247671	0.429	0.425	1
Cmip	Cmip	0.0162218	-0.247943	0.323	0.328	1
Ide	Ide	0.0258654	-0.24809	0.219	0.23	1
Trpm7	Trpm7	2.47364e-05	-0.248586	0.433	0.453	0.628281
Akap13	Akap13	2.13955e-07	-0.248748	0.531	0.547	0.00543423
Parp14	Parp14	0.0140346	-0.249494	0.104	0.119	1
Grb10	Grb10	0.000388865	-0.250248	0.083	0.106	1
Dnm3	Dnm3	0.125561	-0.250643	0.115	0.124	1
Nfkbiz	Nfkbiz	0.0416908	-0.250856	0.109	0.121	1
Cbx3	Cbx3	0.000648621	-0.251216	0.185	0.21	1
Hdgfl3	Hdgfl3	0.00166366	-0.251227	0.136	0.159	1
LOC679894	LOC679894	0.000750237	-0.251362	0.13	0.154	1
Tox	Tox	0.0154273	-0.251454	0.137	0.153	1
Ubr4	Ubr4	0.00175677	-0.252095	0.158	0.182	1
Cpq	Cpq	0.000598028	-0.252149	0.388	0.4	1
St13	St13	0.0176653	-0.252317	0.18	0.193	1
Dapk1	Dapk1	0.00793915	-0.25263	0.377	0.378	1
Atp1b1	Atp1b1	0.000321206	-0.25302	0.92	0.886	1
Aldh8a1	Aldh8a1	0.000911619	-0.255831	0.086	0.108	1
Dstn	Dstn	0.0892457	-0.256109	0.247	0.249	1
Sgms1	Sgms1	0.00252291	-0.258767	0.346	0.357	1
Efcab14	Efcab14	3.30814e-05	-0.260282	0.115	0.145	0.840233
AC125248.1	AC125248.1	0.00028457	-0.260727	0.089	0.113	1
Ostf1	Ostf1	0.000101261	-0.261157	0.132	0.161	1
Ccn2	Ccn2	0.0378934	-0.261863	0.129	0.108	1
Tmed10	Tmed10	0.000315085	-0.264639	0.119	0.145	1
Lpin2	Lpin2	0.00321434	-0.264721	0.127	0.147	1
Ccser2	Ccser2	0.00276877	-0.264741	0.158	0.178	1
Klf6	Klf6	0.100368	-0.264773	0.106	0.114	1
Itgb1	Itgb1	0.0257369	-0.265432	0.306	0.308	1
Clec2g	Clec2g	2.94893e-05	-0.267014	0.216	0.251	0.748998
Cd74	Cd74	0.785144	-0.269074	0.167	0.16	1
Atp1a1	Atp1a1	0.99537	-0.269176	0.889	0.827	1
Atp6v0a4	Atp6v0a4	6.30757e-06	-0.269305	0.339	0.374	0.160206
Itgb6	Itgb6	6.0042e-06	-0.26931	0.266	0.303	0.152501
Nt5e	Nt5e	0.00129253	-0.269735	0.111	0.133	1
Epb41l4b	Epb41l4b	0.000132536	-0.269842	0.13	0.158	1
Prdx1	Prdx1	0.828493	-0.270972	0.184	0.176	1
Hlcs	Hlcs	0.00140999	-0.271829	0.161	0.183	1
Itgb8	Itgb8	0.00150092	-0.274238	0.385	0.394	1
Sec14l1	Sec14l1	0.00185315	-0.274845	0.217	0.238	1
AABR07071697.1	AABR07071697.1	0.0147909	-0.276499	0.214	0.23	1
Sec62	Sec62	0.127646	-0.276934	0.241	0.242	1
Sesn2	Sesn2	0.000725903	-0.277432	0.086	0.108	1
Kif21a	Kif21a	0.000163018	-0.277721	0.094	0.119	1
Srsf5	Srsf5	0.00908425	-0.278395	0.231	0.244	1
Sergef	Sergef	0.00566063	-0.278565	0.143	0.159	1
Pdia6	Pdia6	0.000153013	-0.279038	0.076	0.1	1
Ttc28	Ttc28	1.6609e-06	-0.279533	0.071	0.101	0.0421853
Snx24	Snx24	4.01729e-05	-0.279926	0.462	0.473	1
Igf2r	Igf2r	0.000103067	-0.279941	0.135	0.165	1
Eif4g2	Eif4g2	0.0209303	-0.281515	0.329	0.334	1
Jun	Jun	0.165485	-0.283776	0.159	0.164	1
Comt	Comt	0.00454746	-0.283813	0.188	0.206	1
Rps24	Rps24	0.309641	-0.284735	0.15	0.151	1
Emb	Emb	0.000438247	-0.286044	0.101	0.125	1
Pi4k2b	Pi4k2b	1.74945e-05	-0.288464	0.109	0.139	0.444343
Frk	Frk	1.09547e-05	-0.289347	0.11	0.142	0.278237
Sesn3	Sesn3	8.99627e-06	-0.290105	0.09	0.12	0.228496
Pdzk1	Pdzk1	0.00047452	-0.291048	0.079	0.101	1
Cux1	Cux1	2.35105e-06	-0.292823	0.575	0.57	0.0597142
Slc25a40	Slc25a40	1.42985e-05	-0.293361	0.096	0.125	0.363168
P4ha1	P4ha1	0.00339345	-0.293552	0.122	0.14	1
Dnajc13	Dnajc13	7.91827e-05	-0.29382	0.236	0.261	1
RGD1308706	RGD1308706	2.50718e-05	-0.295535	0.204	0.237	0.636799
Ddx19b	Ddx19b	0.00323371	-0.295753	0.135	0.155	1
Eml4	Eml4	1.01169e-05	-0.295897	0.13	0.164	0.25696
Rpl13	Rpl13	0.304562	-0.297023	0.179	0.177	1
LOC108348144	LOC108348144	0.157516	-0.2974	0.099	0.106	1
Tmco4	Tmco4	4.99408e-05	-0.298378	0.188	0.218	1
Ctsc	Ctsc	8.51372e-07	-0.298581	0.095	0.13	0.021624
Dab2ip	Dab2ip	0.000345168	-0.299207	0.155	0.181	1
Dock5	Dock5	0.000114952	-0.302393	0.138	0.166	1
Dnaja1	Dnaja1	0.0124936	-0.304363	0.165	0.178	1
Tln1	Tln1	0.00269164	-0.305241	0.167	0.188	1
Clstn1	Clstn1	5.34017e-05	-0.3058	0.119	0.148	1
Rpl5	Rpl5	0.0340691	-0.30601	0.127	0.139	1
Mid1	Mid1	2.18939e-05	-0.306093	0.154	0.188	0.556083
Spats2l	Spats2l	4.20086e-05	-0.307004	0.106	0.134	1
Cd9	Cd9	0.000782184	-0.308913	0.105	0.127	1
Mal	Mal	0.0235928	-0.309272	0.265	0.271	1
Zmiz1	Zmiz1	2.48486e-05	-0.31093	0.495	0.496	0.631129
Itm2b	Itm2b	0.532618	-0.312865	0.568	0.49	1
Ppm1h	Ppm1h	5.49393e-05	-0.312986	0.466	0.468	1
Lpp	Lpp	4.5669e-06	-0.313116	0.415	0.436	0.115995
Shroom4	Shroom4	5.43274e-07	-0.313454	0.52	0.547	0.0137986
Rps17	Rps17	0.0817669	-0.313717	0.121	0.129	1
Map3k13	Map3k13	8.70975e-05	-0.313811	0.116	0.142	1
Ext1	Ext1	0.228072	-0.313997	0.559	0.529	1
Pde3b	Pde3b	1.67121e-09	-0.316247	0.079	0.12	4.24469e-05
Rhobtb1	Rhobtb1	0.000825435	-0.316564	0.12	0.142	1
Fndc3b	Fndc3b	0.000421317	-0.3168	0.299	0.318	1
Rab11fip3	Rab11fip3	0.00482575	-0.317706	0.164	0.182	1
Arl15	Arl15	8.03062e-14	-0.319355	0.694	0.712	2.0397e-09
Iqgap1	Iqgap1	4.07968e-06	-0.319432	0.219	0.254	0.10362
Sptbn1	Sptbn1	1.02198e-07	-0.320462	0.524	0.535	0.00259572
Arhgef10	Arhgef10	9.45076e-07	-0.321357	0.089	0.122	0.024004
Rpsa	Rpsa	0.135428	-0.322919	0.254	0.253	1
Mtus1	Mtus1	1.28661e-06	-0.326664	0.121	0.157	0.0326787
Eif5b	Eif5b	0.000105601	-0.328677	0.094	0.119	1
Fras1	Fras1	4.71117e-07	-0.328865	0.129	0.169	0.0119659
Dpyd	Dpyd	5.39566e-07	-0.330677	0.101	0.137	0.0137044
Plcb4	Plcb4	3.73643e-07	-0.332518	0.109	0.147	0.00949015
Ier3	Ier3	1.65418e-05	-0.33309	0.105	0.135	0.420146
Fuca1	Fuca1	0.00032891	-0.333351	0.106	0.131	1
Sord	Sord	4.05472e-05	-0.334364	0.091	0.118	1
Trim44	Trim44	1.82041e-07	-0.334613	0.162	0.203	0.00462366
Bach2	Bach2	5.93784e-05	-0.334786	0.12	0.149	1
Tmtc1	Tmtc1	3.12485e-07	-0.335625	0.092	0.128	0.00793681
Apoe	Apoe	0.593897	-0.336841	0.12	0.118	1
Nabp1	Nabp1	6.59285e-07	-0.336917	0.075	0.106	0.0167452
Mical3	Mical3	0.000103227	-0.343274	0.169	0.195	1
Canx	Canx	0.00268027	-0.34616	0.346	0.357	1
Lamp1	Lamp1	0.00131163	-0.346203	0.253	0.269	1
Plscr1	Plscr1	3.75976e-09	-0.346987	0.234	0.284	9.54941e-05
Igfbp7	Igfbp7	3.6098e-08	-0.3479	0.629	0.632	0.000916853
Trpc3	Trpc3	3.3325e-11	-0.348291	0.062	0.103	8.46422e-07
Zfp622	Zfp622	1.79637e-07	-0.348984	0.296	0.332	0.00456259
Tmem213	Tmem213	1.83398e-08	-0.349982	0.15	0.195	0.000465813
Zeb2	Zeb2	0.000332554	-0.352687	0.117	0.142	1
Sgcd	Sgcd	3.72836e-11	-0.352881	0.1	0.151	9.46967e-07
Btbd11	Btbd11	4.61399e-09	-0.353073	0.077	0.115	0.000117191
Hpd	Hpd	6.87933e-07	-0.353559	0.102	0.137	0.0174728
Dap	Dap	0.000780305	-0.355155	0.165	0.187	1
Phactr2	Phactr2	2.67689e-05	-0.355404	0.206	0.236	0.679904
Cyp4a2	Cyp4a2	9.0294e-10	-0.355592	0.452	0.529	2.29338e-05
Ctsh	Ctsh	0.00634323	-0.358305	0.164	0.18	1
Kdm5d	Kdm5d	7.68421e-05	-0.358423	0.158	0.187	1
Ftl1	Ftl1	0.373877	-0.360026	0.266	0.233	1
Col18a1	Col18a1	0.000530808	-0.360052	0.234	0.259	1
Fbp1	Fbp1	0.00224138	-0.360465	0.112	0.132	1
Efemp1	Efemp1	6.49947e-10	-0.360555	0.084	0.126	1.6508e-05
LOC687780	LOC687780	0.137694	-0.361064	0.201	0.202	1
Nxn	Nxn	0.00547711	-0.361842	0.172	0.19	1
Agxt2	Agxt2	5.15419e-05	-0.361929	0.169	0.201	1
Itpr3	Itpr3	2.07086e-07	-0.363529	0.137	0.177	0.00525978
Rgl1	Rgl1	4.73269e-06	-0.364275	0.097	0.128	0.120205
Arnt2	Arnt2	0.000327427	-0.367514	0.58	0.566	1
Rps2	Rps2	0.201444	-0.36795	0.2	0.197	1
AABR07065438.1	AABR07065438.1	0.000105075	-0.368365	0.09	0.115	1
Scpep1	Scpep1	6.59106e-07	-0.368971	0.11	0.146	0.0167406
Sh3d19	Sh3d19	2.74649e-06	-0.369656	0.166	0.201	0.069758
Ica1	Ica1	7.24694e-10	-0.374547	0.152	0.202	1.84065e-05
Igsf11	Igsf11	1.52358e-06	-0.374999	0.092	0.125	0.0386974
Rps13	Rps13	0.000319588	-0.375274	0.081	0.103	1
Kat14	Kat14	4.09281e-10	-0.376202	0.198	0.251	1.03953e-05
Epb41	Epb41	0.000112307	-0.380247	0.383	0.399	1
LOC501233	LOC501233	0.000937068	-0.386741	0.158	0.179	1
Dnase1	Dnase1	0.000946358	-0.388265	0.169	0.192	1
AC134224.2	AC134224.2	1.99232e-21	-0.390928	0.715	0.73	5.0603e-17
Rogdi	Rogdi	3.46688e-11	-0.391176	0.083	0.129	8.80554e-07
Cttnbp2	Cttnbp2	1.55344e-08	-0.391897	0.071	0.107	0.000394559
Cmtm8	Cmtm8	1.9861e-09	-0.392135	0.11	0.154	5.0445e-05
Rbbp8	Rbbp8	1.2057e-08	-0.392223	0.124	0.166	0.000306236
Tnfaip8	Tnfaip8	2.89519e-08	-0.392343	0.104	0.144	0.000735349
Tox3	Tox3	3.35169e-12	-0.392775	0.07	0.116	8.51295e-08
Npnt	Npnt	4.37239e-13	-0.393913	0.075	0.125	1.11054e-08
Cwh43	Cwh43	2.20953e-13	-0.393959	0.1	0.156	5.61198e-09
Hes1	Hes1	0.00521418	-0.394808	0.117	0.135	1
Gsta5	Gsta5	0.00116914	-0.395317	0.109	0.129	1
Rplp1	Rplp1	0.15882	-0.395394	0.318	0.308	1
Pde1c	Pde1c	5.34187e-07	-0.395817	0.345	0.37	0.0135678
Rrbp1	Rrbp1	1.36868e-10	-0.398692	0.229	0.28	3.4763e-06
Atxn1	Atxn1	1.14478e-09	-0.401291	0.34	0.385	2.90762e-05
Cdh6	Cdh6	3.38416e-06	-0.402379	0.077	0.107	0.0859543
Rpl26	Rpl26	5.79679e-08	-0.404517	0.072	0.106	0.00147233
Wfdc2	Wfdc2	0.00186163	-0.405534	0.18	0.199	1
Cltrn	Cltrn	0.531274	-0.406742	0.228	0.22	1
LOC108348190	LOC108348190	0.571256	-0.407163	0.234	0.215	1
Ppp2r2b	Ppp2r2b	6.84816e-10	-0.407538	0.209	0.263	1.73936e-05
Pdia3	Pdia3	2.18938e-07	-0.408568	0.239	0.279	0.0055608
Trabd2b	Trabd2b	2.13532e-09	-0.412314	0.467	0.494	5.42349e-05
Inpp4b	Inpp4b	4.4565e-13	-0.412579	0.079	0.128	1.13191e-08
Slc7a7	Slc7a7	1.43139e-08	-0.414577	0.114	0.156	0.000363558
Hspa8	Hspa8	3.4433e-05	-0.415314	0.213	0.24	0.874564
Osmr	Osmr	8.61544e-05	-0.416024	0.117	0.144	1
Zfp385d	Zfp385d	1.84788e-09	-0.416416	0.161	0.211	4.69342e-05
Rps12	Rps12	0.0044399	-0.416506	0.16	0.176	1
Rpl31	Rpl31	7.87962e-08	-0.416762	0.08	0.114	0.00200135
Deptor	Deptor	1.34648e-07	-0.422699	0.251	0.289	0.00341994
Tmem178a	Tmem178a	4.44103e-11	-0.427302	0.119	0.171	1.12798e-06
Pigr	Pigr	3.93227e-11	-0.429047	0.085	0.131	9.98758e-07
Acss3	Acss3	3.27422e-12	-0.432772	0.168	0.227	8.31618e-08
Rai14	Rai14	2.17842e-06	-0.434135	0.148	0.182	0.0553298
Ctsa	Ctsa	4.96639e-05	-0.434301	0.142	0.17	1
Med12l	Med12l	8.73502e-11	-0.434815	0.071	0.112	2.21861e-06
Nox4	Nox4	5.8553e-17	-0.436236	0.105	0.171	1.48719e-12
Sipa1l2	Sipa1l2	2.98702e-09	-0.43756	0.143	0.187	7.58674e-05
Rpl36	Rpl36	0.000977093	-0.437825	0.138	0.157	1
Klhl3	Klhl3	2.49794e-12	-0.441646	0.14	0.198	6.34452e-08
Scly	Scly	1.29171e-07	-0.441653	0.143	0.182	0.00328081
Sema5a	Sema5a	6.53037e-08	-0.442039	0.192	0.239	0.00165865
Umod	Umod	4.56781e-21	-0.443171	0.792	0.555	1.16018e-16
Acsm3	Acsm3	2.70136e-12	-0.443863	0.169	0.228	6.86119e-08
Slc13a3	Slc13a3	2.5689e-15	-0.445251	0.06	0.111	6.52476e-11
Rps15a	Rps15a	0.00530666	-0.446116	0.117	0.133	1
Actn1	Actn1	0.0354766	-0.448074	0.17	0.18	1
Prkca	Prkca	3.63078e-06	-0.452663	0.245	0.278	0.0922181
Srrm2	Srrm2	3.51782e-18	-0.454818	0.37	0.453	8.93491e-14
Tnik	Tnik	3.02363e-10	-0.459307	0.062	0.1	7.67971e-06
AC134224.1	AC134224.1	1.34848e-63	-0.460149	0.929	0.933	3.425e-59
Ca12	Ca12	1.22169e-22	-0.466756	0.728	0.739	3.10296e-18
AABR07004221.2	AABR07004221.2	4.55922e-16	-0.467298	0.058	0.109	1.158e-11
Psap	Psap	3.56804e-07	-0.47429	0.187	0.223	0.00906245
Hdac9	Hdac9	1.88461e-16	-0.475003	0.071	0.126	4.78672e-12
St6galnac3	St6galnac3	5.84183e-15	-0.47867	0.358	0.422	1.48377e-10
Glyat	Glyat	1.29396e-13	-0.482105	0.141	0.203	3.28653e-09
Sulf2	Sulf2	9.04173e-15	-0.485313	0.15	0.211	2.29651e-10
Casr	Casr	6.344e-22	-0.488658	0.259	0.358	1.61131e-17
Dab2	Dab2	8.82173e-16	-0.489621	0.081	0.137	2.24063e-11
Hecw2	Hecw2	3.56154e-18	-0.490439	0.085	0.148	9.04595e-14
Actb	Actb	1.83353e-09	-0.490577	0.215	0.261	4.65697e-05
Pde9a	Pde9a	1.42612e-12	-0.490835	0.118	0.171	3.6222e-08
Pdzrn3	Pdzrn3	1.66138e-13	-0.494652	0.109	0.166	4.21974e-09
AABR07035218.1	AABR07035218.1	7.30856e-23	-0.49522	0.051	0.111	1.8563e-18
Dhrs3	Dhrs3	1.98894e-13	-0.49947	0.105	0.159	5.05171e-09
Blnk	Blnk	2.5592e-10	-0.501019	0.184	0.233	6.50011e-06
Dach1	Dach1	1.69007e-24	-0.506567	0.389	0.482	4.29262e-20
Hnf4a	Hnf4a	5.83564e-17	-0.508938	0.071	0.128	1.4822e-12
Sh3pxd2a	Sh3pxd2a	5.38378e-22	-0.510352	0.047	0.103	1.36743e-17
Lyn	Lyn	1.31599e-15	-0.511163	0.202	0.269	3.34247e-11
Etnk1	Etnk1	7.53128e-21	-0.511292	0.66	0.664	1.91287e-16
Mmd	Mmd	1.2769e-13	-0.511491	0.106	0.161	3.2432e-09
Lhfpl6	Lhfpl6	0.00301724	-0.514529	0.09	0.108	1
Plau	Plau	1.89053e-12	-0.514763	0.303	0.353	4.80176e-08
Itga6	Itga6	2.0229e-18	-0.516711	0.151	0.225	5.13796e-14
Nebl	Nebl	4.45584e-14	-0.517179	0.07	0.119	1.13174e-09
Igfbp5	Igfbp5	1.98536e-06	-0.520376	0.527	0.543	0.050426
Caprin1	Caprin1	2.17714e-18	-0.522665	0.292	0.363	5.52971e-14
Col4a1	Col4a1	2.50245e-05	-0.524935	0.202	0.23	0.635598
LOC685963	LOC685963	6.29383e-08	-0.528298	0.106	0.143	0.00159857
Ass1	Ass1	4.56817e-14	-0.529402	0.093	0.147	1.16027e-09
Rps8	Rps8	0.000173595	-0.529919	0.234	0.251	1
Acsl4	Acsl4	3.45331e-10	-0.533507	0.17	0.217	8.77107e-06
Slc22a23	Slc22a23	1.24528e-26	-0.534895	0.074	0.15	3.16289e-22
Pth1r	Pth1r	3.65004e-19	-0.536409	0.162	0.24	9.27073e-15
Lgmn	Lgmn	1.14933e-08	-0.538802	0.213	0.255	0.000291919
Ifitm10	Ifitm10	2.74053e-11	-0.543652	0.069	0.112	6.96068e-07
Hsp90ab1	Hsp90ab1	7.40486e-22	-0.54444	0.466	0.523	1.88076e-17
Zfp704	Zfp704	2.70899e-20	-0.544484	0.131	0.206	6.88055e-16
Cacna1a	Cacna1a	1.88103e-16	-0.545028	0.051	0.1	4.77762e-12
Cdk14	Cdk14	1.24938e-20	-0.545759	0.304	0.39	3.17329e-16
Plxna4	Plxna4	8.7254e-13	-0.546023	0.077	0.125	2.21616e-08
Tpm1	Tpm1	5.01459e-05	-0.546825	0.373	0.399	1
Sh3rf1	Sh3rf1	1.75376e-22	-0.548812	0.535	0.582	4.45437e-18
Cald1	Cald1	0.000183304	-0.549193	0.2	0.224	1
Kcnk5	Kcnk5	1.11379e-13	-0.554542	0.081	0.131	2.82893e-09
Atp6v0d2	Atp6v0d2	2.60224e-26	-0.5551	0.061	0.131	6.60943e-22
Rerg	Rerg	3.58237e-09	-0.555687	0.067	0.104	9.09886e-05
Cacna2d3	Cacna2d3	2.58578e-07	-0.568359	0.094	0.128	0.00656763
Gba3	Gba3	2.84332e-19	-0.569454	0.086	0.15	7.22176e-15
AABR07035916.1	AABR07035916.1	1.00991e-12	-0.56976	0.113	0.166	2.56506e-08
LOC108352650	LOC108352650	0.0347557	-0.57348	0.257	0.254	1
Pah	Pah	1.34715e-25	-0.578825	0.064	0.135	3.42162e-21
Hsp90b1	Hsp90b1	3.12357e-15	-0.580129	0.212	0.277	7.93355e-11
Cadps2	Cadps2	1.99802e-23	-0.584619	0.168	0.255	5.07478e-19
Acsm2	Acsm2	5.11277e-21	-0.593917	0.119	0.196	1.29859e-16
Tmprss2	Tmprss2	1.20575e-20	-0.598472	0.372	0.441	3.06249e-16
Maml2	Maml2	1.10112e-29	-0.614848	0.443	0.536	2.79675e-25
Wnk1	Wnk1	6.76635e-78	-0.6151	0.441	0.647	1.71859e-73
Gpx1	Gpx1	3.60671e-15	-0.616502	0.158	0.222	9.16069e-11
Slc7a8	Slc7a8	6.5992e-42	-0.621215	0.037	0.117	1.67613e-37
Iqgap2	Iqgap2	1.61486e-26	-0.631394	0.134	0.223	4.10158e-22
Akap12	Akap12	0.00216351	-0.64488	0.101	0.12	1
Ctsd	Ctsd	1.43887e-11	-0.650996	0.222	0.276	3.65459e-07
Boc	Boc	9.47173e-31	-0.652807	0.091	0.179	2.40573e-26
Klhl29	Klhl29	4.04753e-10	-0.663339	0.169	0.218	1.02803e-05
Cd63	Cd63	2.67718e-06	-0.667975	0.37	0.381	0.0679978
AC134204.1	AC134204.1	1.15233e-34	-0.67053	0.047	0.123	2.92681e-30
AABR07040864.1	AABR07040864.1	8.46438e-11	-0.670622	0.086	0.128	2.14987e-06
Slc9a9	Slc9a9	6.34352e-16	-0.674358	0.095	0.153	1.61119e-11
Fut9	Fut9	4.04231e-07	-0.67501	0.151	0.192	0.0102671
Clu	Clu	0.908342	-0.677341	0.275	0.259	1
Fam189a1	Fam189a1	7.7915e-28	-0.695178	0.078	0.156	1.97896e-23
Cubn	Cubn	3.28728e-33	-0.697813	0.099	0.194	8.34937e-29
Rimbp2	Rimbp2	2.09432e-37	-0.703148	0.038	0.112	5.31935e-33
Meis2	Meis2	6.62006e-17	-0.706155	0.093	0.152	1.68143e-12
Itga1	Itga1	4.07263e-45	-0.706883	0.443	0.561	1.03441e-40
Lrp2	Lrp2	2.33694e-30	-0.713221	0.324	0.43	5.9356e-26
Ccl28	Ccl28	2.462e-46	-0.714522	0.03	0.109	6.25322e-42
Atp6v1b1	Atp6v1b1	1.79809e-46	-0.728635	0.077	0.185	4.56697e-42
Tsc22d1	Tsc22d1	1.04142e-36	-0.734549	0.233	0.352	2.6451e-32
Pappa1	Pappa1	1.16511e-43	-0.74453	0.192	0.324	2.95926e-39
Atp2b4	Atp2b4	4.17428e-51	-0.744688	0.049	0.148	1.06022e-46
Akap2	Akap2	8.51824e-40	-0.747814	0.083	0.182	2.16355e-35
Ctsb	Ctsb	1.33459e-20	-0.752566	0.181	0.257	3.38973e-16
Bnc2	Bnc2	9.17107e-36	-0.753094	0.122	0.228	2.32936e-31
Stk32a	Stk32a	4.2674e-44	-0.757248	0.065	0.164	1.08388e-39
Pde4d	Pde4d	4.20698e-82	-0.75921	0.593	0.729	1.06853e-77
Rpl37	Rpl37	1.02787e-20	-0.782699	0.071	0.132	2.61069e-16
Ndrg1	Ndrg1	2.3417e-42	-0.785408	0.305	0.429	5.94768e-38
Dcdc2	Dcdc2	4.07446e-34	-0.785953	0.183	0.291	1.03487e-29
Hspa5	Hspa5	6.75428e-23	-0.793967	0.192	0.273	1.71552e-18
Slc5a12	Slc5a12	1.74992e-57	-0.799257	0.034	0.131	4.44463e-53
Vdr	Vdr	2.68546e-49	-0.810205	0.092	0.208	6.8208e-45
LOC108351137.1	LOC108351137.1	3.96755e-34	-0.841465	0.048	0.121	1.00772e-29
Spink1l	Spink1l	1.61904e-33	-0.843321	0.053	0.129	4.11221e-29
Cyp24a1	Cyp24a1	5.88264e-79	-0.852931	0.017	0.118	1.49413e-74
Mt-nd3	Mt-nd3	2.32336e-31	-0.861742	0.056	0.131	5.90111e-27
Calb1	Calb1	5.50819e-79	-0.901764	0.039	0.164	1.39903e-74
Car15	Car15	1.7177e-71	-0.906361	0.019	0.112	4.36278e-67
Aldob	Aldob	1.80898e-39	-0.923029	0.428	0.516	4.59464e-35
Gabarapl1	Gabarapl1	2.08366e-60	-0.928813	0.148	0.293	5.2923e-56
Mt-nd6	Mt-nd6	2.63359e-27	-0.949661	0.114	0.197	6.68906e-23
Snx29	Snx29	9.17483e-55	-0.950455	0.216	0.364	2.33031e-50
Slc13a1	Slc13a1	8.97169e-71	-0.953403	0.123	0.282	2.27872e-66
Kctd1	Kctd1	7.88296e-34	-0.960335	0.412	0.497	2.00219e-29
Slit2	Slit2	1.04154e-93	-0.960694	0.42	0.621	2.6454e-89
AABR07015057.1	AABR07015057.1	1.38797e-41	-0.96421	0.051	0.136	3.52531e-37
Slc34a1	Slc34a1	5.68574e-134	-0.968147	0.071	0.287	1.44412e-129
Cyp2c23	Cyp2c23	4.85759e-48	-0.979959	0.173	0.305	1.23378e-43
Gatm	Gatm	3.24931e-64	-1.02886	0.07	0.197	8.25293e-60
Klk1.2	Klk1.2	1.93895e-74	-1.03471	0.046	0.17	4.92474e-70
Cp	Cp	3.17174e-21	-1.03642	0.148	0.223	8.0559e-17
Robo2	Robo2	3.88863e-59	-1.05281	0.109	0.246	9.87673e-55
Slc22a6	Slc22a6	1.73861e-84	-1.08965	0.039	0.168	4.4159e-80
Tmem52b	Tmem52b	3.53832e-79	-1.09942	0.164	0.346	8.98699e-75
Apcdd1l	Apcdd1l	6.08891e-65	-1.10271	0.057	0.177	1.54652e-60
Sult1c2a	Sult1c2a	1.868e-72	-1.15815	0.094	0.239	4.74454e-68
Itprid2	Itprid2	7.31496e-84	-1.16666	0.219	0.399	1.85793e-79
G6pc	G6pc	1.40562e-123	-1.1679	0.021	0.168	3.57013e-119
Mt-nd4l	Mt-nd4l	5.49027e-47	-1.19759	0.208	0.33	1.39447e-42
Pde10a	Pde10a	1.15757e-88	-1.23474	0.049	0.187	2.94011e-84
Defb1	Defb1	6.46346e-116	-1.29267	0.118	0.329	1.64165e-111
Gpx3	Gpx3	1.46225e-67	-1.30228	0.346	0.501	3.71397e-63
Mt-nd5	Mt-nd5	1.96147e-89	-1.41695	0.254	0.438	4.98194e-85
Mt-atp8	Mt-atp8	1.19237e-130	-1.4284	0.3	0.531	3.02851e-126
Slc4a4	Slc4a4	1.23383e-166	-1.48832	0.141	0.412	3.13381e-162
Mt-nd1	Mt-nd1	3.75294e-111	-1.53361	0.11	0.314	9.53209e-107
Kng1	Kng1	3.39221e-62	-1.56177	0.034	0.132	8.61587e-58
Mt-co2	Mt-co2	1.90076e-105	-1.60716	0.093	0.284	4.82775e-101
Mt-nd2	Mt-nd2	2.13601e-131	-1.70372	0.173	0.414	5.42525e-127
Enox1	Enox1	1.6508e-140	-1.71313	0.22	0.472	4.19288e-136
Mt-co1	Mt-co1	1.87383e-157	-1.71774	0.145	0.417	4.75935e-153
Mt-cyb	Mt-cyb	1.73823e-90	-1.72324	0.122	0.308	4.41493e-86
Pck1	Pck1	2.43712e-263	-1.73419	0.098	0.442	6.19005e-259
Slc8a1	Slc8a1	3.24483e-224	-1.74818	0.093	0.393	8.24153e-220
Mt-nd4	Mt-nd4	8.30626e-74	-1.75604	0.23	0.402	2.10971e-69
Slc12a3	Slc12a3	9.37483e-263	-1.80914	0.022	0.288	2.38111e-258
Mt-co3	Mt-co3	8.2623e-214	-2.11152	0.123	0.432	2.09854e-209
AABR07000398.1	AABR07000398.1	0	-2.217	0.656	0.873	0
Mt-atp6	Mt-atp6	2.03117e-167	-2.25551	0.127	0.391	5.15897e-163

## Sheet: DCT_CNT_PC
	DCT_CNT_PC__gene	p_val	avg_log2FC	pct.Obese+sGCstim	Pct.Obese	p_val_adj
Per3	Per3	3.94653e-70	0.800747	0.262	0.124	1.00238e-65
Slc12a1	Slc12a1	0.000332441	0.77006	0.163	0.207	1
Acer2	Acer2	1.70154e-18	0.699353	0.268	0.206	4.32174e-14
Umod	Umod	1.62848e-25	0.695005	0.216	0.14	4.13617e-21
Tff3	Tff3	3.18189e-63	0.685497	0.2	0.075	8.08169e-59
Fxyd4	Fxyd4	1.10672e-26	0.649778	0.168	0.096	2.81095e-22
Mpped2	Mpped2	6.41601e-26	0.619333	0.448	0.372	1.6296e-21
AABR07053749.2	AABR07053749.2	5.44367e-45	0.606193	0.123	0.043	1.38264e-40
Phyhipl	Phyhipl	2.39445e-42	0.585119	0.252	0.145	6.08166e-38
Lpin2	Lpin2	1.82812e-19	0.565275	0.262	0.192	4.64324e-15
Mcoln3	Mcoln3	3.78385e-27	0.560756	0.197	0.119	9.61059e-23
Gclc	Gclc	5.44281e-18	0.551136	0.128	0.075	1.38242e-13
Slc7a13	Slc7a13	5.12747e-33	0.548908	0.13	0.057	1.30233e-28
Chst9	Chst9	1.51733e-23	0.538056	0.462	0.382	3.85387e-19
Cnot6l	Cnot6l	1.44479e-27	0.537543	0.422	0.335	3.66961e-23
Nipal1	Nipal1	3.80312e-24	0.530196	0.137	0.074	9.65955e-20
Pappa1	Pappa1	2.58923e-62	0.502757	0.738	0.629	6.57638e-58
Tmem45b	Tmem45b	5.93882e-22	0.478947	0.344	0.264	1.5084e-17
Nr1d2	Nr1d2	1.03135e-35	0.478463	0.154	0.073	2.61952e-31
Thsd7a	Thsd7a	1.83666e-12	0.477267	0.132	0.09	4.66493e-08
Ptger3	Ptger3	8.95854e-20	0.476849	0.236	0.166	2.27538e-15
Kap	Kap	2.46205e-62	0.474578	0.318	0.162	6.25336e-58
Srsf7	Srsf7	8.87668e-38	0.462781	0.327	0.214	2.25459e-33
Nme7	Nme7	1.55478e-31	0.440595	0.273	0.176	3.94898e-27
Lmo4	Lmo4	5.20936e-12	0.434672	0.153	0.109	1.32312e-07
Sim1	Sim1	1.71504e-35	0.426337	0.568	0.466	4.35604e-31
Galnt3	Galnt3	2.74548e-14	0.424663	0.179	0.128	6.97324e-10
Pde3b	Pde3b	4.85713e-18	0.424035	0.402	0.327	1.23366e-13
Amd1	Amd1	1.09086e-28	0.4104	0.373	0.276	2.77068e-24
Rnpc3	Rnpc3	2.62899e-28	0.409583	0.219	0.134	6.67736e-24
Thoc1	Thoc1	7.44284e-28	0.396598	0.146	0.076	1.89041e-23
Aadat	Aadat	4.26291e-15	0.395157	0.14	0.089	1.08274e-10
Fgfr2	Fgfr2	2.18132e-22	0.380986	0.143	0.08	5.54032e-18
Cpeb2	Cpeb2	6.07895e-24	0.378979	0.455	0.367	1.54399e-19
Ttll3	Ttll3	3.64458e-20	0.378018	0.14	0.082	9.25686e-16
Mipol1	Mipol1	4.32954e-21	0.377973	0.347	0.267	1.09966e-16
Scnn1g	Scnn1g	8.14177e-13	0.374263	0.358	0.303	2.06793e-08
RGD1564053	RGD1564053	4.24374e-15	0.374228	0.188	0.132	1.07787e-10
Tfap2b	Tfap2b	4.17436e-22	0.372284	0.363	0.278	1.06025e-17
Camta1	Camta1	1.67659e-20	0.371906	0.404	0.321	4.25838e-16
AABR07059663.1	AABR07059663.1	2.06113e-19	0.370277	0.288	0.212	5.23507e-15
Sik1	Sik1	4.16822e-20	0.364254	0.158	0.096	1.05869e-15
Kifc3	Kifc3	2.86648e-22	0.361665	0.194	0.122	7.28058e-18
Vps9d1	Vps9d1	7.99506e-22	0.355394	0.175	0.107	2.03066e-17
Gata3	Gata3	2.53299e-18	0.352498	0.399	0.32	6.43354e-14
Pik3r3	Pik3r3	1.68267e-16	0.351558	0.395	0.325	4.27381e-12
Chka	Chka	1.37222e-19	0.348667	0.266	0.19	3.4853e-15
Ctnnal1	Ctnnal1	1.03156e-11	0.34753	0.172	0.126	2.62005e-07
Ptbp2	Ptbp2	7.57158e-21	0.338395	0.327	0.244	1.92311e-16
Fras1	Fras1	3.53842e-17	0.3382	0.51	0.438	8.98723e-13
Sf3b1	Sf3b1	1.59236e-15	0.334966	0.335	0.268	4.04442e-11
Kitlg	Kitlg	3.53942e-14	0.332862	0.512	0.453	8.98978e-10
Itpkb	Itpkb	2.98078e-16	0.332227	0.5	0.434	7.57089e-12
Wwc1	Wwc1	1.52271e-16	0.331532	0.671	0.62	3.86753e-12
Grik2	Grik2	1.54318e-11	0.329108	0.28	0.225	3.91951e-07
Egfr	Egfr	4.55799e-11	0.328238	0.177	0.13	1.15768e-06
Myh10	Myh10	3.84373e-11	0.32428	0.24	0.188	9.7627e-07
Ggt1	Ggt1	8.10454e-13	0.3231	0.126	0.081	2.05847e-08
AC134224.3	AC134224.3	1.35826e-186	0.323004	1	0.974	3.44984e-182
Pax8	Pax8	1.94492e-06	0.322898	0.336	0.306	0.0493991
Tacc2	Tacc2	5.56724e-25	0.319294	0.721	0.663	1.41402e-20
Rsrp1	Rsrp1	1.20142e-12	0.315365	0.437	0.387	3.0515e-08
Memo1	Memo1	3.5187e-16	0.313821	0.208	0.146	8.93714e-12
Arhgap24	Arhgap24	6.10181e-18	0.311537	0.793	0.761	1.5498e-13
Sptbn2	Sptbn2	7.37246e-06	0.305347	0.174	0.143	0.187253
Uba6	Uba6	1.62503e-11	0.305151	0.229	0.177	4.12742e-07
Rhobtb3	Rhobtb3	2.07895e-14	0.303419	0.119	0.073	5.28032e-10
Hip1	Hip1	8.62972e-18	0.302893	0.355	0.275	2.19186e-13
Cobll1	Cobll1	1.7075e-21	0.301756	0.577	0.497	4.33689e-17
Scnn1b	Scnn1b	6.17304e-07	0.301564	0.429	0.4	0.0156789
Pspc1	Pspc1	1.00547e-15	0.301128	0.406	0.335	2.55379e-11
Slc38a1	Slc38a1	3.432e-12	0.299051	0.173	0.125	8.71695e-08
Epm2a	Epm2a	1.30127e-18	0.297676	0.101	0.053	3.3051e-14
Me3	Me3	4.54926e-19	0.297116	0.542	0.465	1.15547e-14
Sema3c	Sema3c	7.84588e-13	0.296377	0.207	0.152	1.99278e-08
Krit1	Krit1	9.85616e-14	0.296339	0.191	0.137	2.50337e-09
Stk32b	Stk32b	3.04017e-09	0.295834	0.123	0.088	7.72172e-05
Sptlc2	Sptlc2	3.13573e-18	0.295158	0.541	0.466	7.96445e-14
Niban1	Niban1	8.11901e-06	0.294806	0.138	0.111	0.206215
Clk1	Clk1	1.75537e-09	0.293456	0.283	0.237	4.45848e-05
Mfn1	Mfn1	2.03664e-15	0.291718	0.24	0.175	5.17285e-11
Agfg1	Agfg1	2.6202e-13	0.28727	0.262	0.202	6.65506e-09
Irs2	Irs2	1.20296e-10	0.285457	0.153	0.11	3.0554e-06
Slc38a2	Slc38a2	5.66623e-14	0.284501	0.195	0.14	1.43917e-09
Gbe1	Gbe1	5.08578e-13	0.283815	0.23	0.173	1.29174e-08
Kl	Kl	1.06183e-05	0.283767	0.43	0.404	0.269695
Pik3c2a	Pik3c2a	6.88238e-13	0.282016	0.358	0.295	1.74805e-08
Swt1	Swt1	7.03928e-17	0.28107	0.301	0.227	1.78791e-12
Tef	Tef	5.27229e-15	0.279587	0.109	0.064	1.33911e-10
Skap1	Skap1	4.1035e-09	0.27878	0.171	0.13	0.000104225
Gli3	Gli3	2.71541e-12	0.277428	0.117	0.075	6.89686e-08
Fnbp4	Fnbp4	1.49992e-14	0.27672	0.36	0.29	3.80965e-10
Peli1	Peli1	7.14461e-09	0.27495	0.19	0.148	0.000181466
Angpt1	Angpt1	3.91155e-06	0.274772	0.292	0.256	0.0993495
Cdc42bpb	Cdc42bpb	5.39551e-11	0.272609	0.399	0.344	1.37041e-06
Rbm5	Rbm5	6.269e-12	0.268645	0.409	0.352	1.59226e-07
Tbc1d16	Tbc1d16	1.56995e-09	0.267471	0.182	0.138	3.98752e-05
L1cam	L1cam	4.63055e-12	0.26724	0.1	0.062	1.17611e-07
Pde1a	Pde1a	1.42512e-11	0.266808	0.111	0.072	3.61967e-07
Stim2	Stim2	1.45652e-10	0.265905	0.352	0.296	3.69943e-06
Becn1	Becn1	1.01872e-14	0.265629	0.417	0.349	2.58744e-10
Nfat5	Nfat5	1.63863e-11	0.26557	0.507	0.455	4.16197e-07
Eps8l2	Eps8l2	3.586e-11	0.263072	0.36	0.302	9.10808e-07
Fxyd6	Fxyd6	1.49059e-08	0.261804	0.136	0.1	0.000378596
Slc9a4	Slc9a4	1.03001e-08	0.26156	0.115	0.082	0.000261612
Wls	Wls	2.65007e-07	0.261555	0.372	0.335	0.00673092
Lrch1	Lrch1	2.16656e-12	0.2611	0.379	0.314	5.50284e-08
Atf2	Atf2	4.15483e-12	0.260888	0.236	0.181	1.05528e-07
Tmtc2	Tmtc2	3.11845e-06	0.260415	0.206	0.173	0.0792054
Mapkapk5	Mapkapk5	1.45671e-14	0.260142	0.112	0.067	3.6999e-10
Pabpn1	Pabpn1	1.23236e-07	0.25934	0.347	0.306	0.00313007
Wsb1	Wsb1	1.02898e-10	0.254392	0.382	0.328	2.61352e-06
Relch	Relch	2.26485e-10	0.253728	0.375	0.321	5.75248e-06
Mboat2	Mboat2	1.29245e-08	0.252917	0.267	0.221	0.000328269
Kazn	Kazn	5.77456e-08	0.252664	0.219	0.178	0.00146668
Fnip2	Fnip2	4.27318e-10	0.252618	0.427	0.375	1.08535e-05
Prpf40b	Prpf40b	4.88392e-12	0.252343	0.118	0.077	1.24047e-07
Rhpn2	Rhpn2	8.75168e-11	0.248731	0.188	0.14	2.22284e-06
Kpna4	Kpna4	1.64257e-12	0.248315	0.285	0.223	4.17197e-08
Ino80	Ino80	1.36371e-11	0.247342	0.248	0.192	3.4637e-07
Agfg2	Agfg2	2.14654e-11	0.246987	0.281	0.221	5.452e-07
Erbb4	Erbb4	0.00179383	0.24686	0.237	0.215	1
Ints8	Ints8	7.53801e-12	0.246204	0.243	0.186	1.91458e-07
Mrps6	Mrps6	0.000698482	0.246143	0.503	0.485	1
H3f3a	H3f3a	2.00345e-05	0.245981	0.111	0.086	0.508856
Rps6ka3	Rps6ka3	6.46852e-11	0.245677	0.292	0.234	1.64294e-06
LOC100174910	LOC100174910	1.88389e-10	0.244486	0.227	0.176	4.78489e-06
Soat1	Soat1	3.98313e-08	0.242368	0.144	0.108	0.00101168
Hnrnpa2b1	Hnrnpa2b1	3.11365e-12	0.242218	0.58	0.538	7.90836e-08
Upf3b	Upf3b	1.25348e-09	0.24083	0.211	0.164	3.18372e-05
Dennd4c	Dennd4c	3.91526e-11	0.240386	0.341	0.283	9.94438e-07
Togaram1	Togaram1	2.05307e-10	0.240311	0.185	0.138	5.21458e-06
Strada	Strada	1.67469e-12	0.240302	0.136	0.09	4.25355e-08
Srgap3	Srgap3	7.34604e-07	0.239668	0.252	0.213	0.0186582
Dmd	Dmd	3.97845e-05	0.238198	0.302	0.27	1
Ppp2r2a	Ppp2r2a	5.92366e-10	0.237802	0.303	0.25	1.50455e-05
Calcr	Calcr	1.56546e-07	0.237281	0.182	0.144	0.00397612
Fus	Fus	2.58509e-10	0.236809	0.399	0.343	6.56587e-06
Tle2	Tle2	2.27224e-09	0.23674	0.174	0.132	5.77127e-05
Rhbg	Rhbg	0.000210531	0.236635	0.197	0.171	1
Jade1	Jade1	3.22364e-10	0.236546	0.217	0.167	8.18772e-06
Vps36	Vps36	2.82395e-13	0.236205	0.184	0.129	7.17255e-09
Bcl2l1	Bcl2l1	9.94912e-08	0.235837	0.374	0.332	0.00252698
Sfxn4	Sfxn4	3.04341e-11	0.235256	0.12	0.08	7.72996e-07
Gtdc1	Gtdc1	3.5955e-11	0.235029	0.264	0.207	9.13221e-07
Srek1	Srek1	6.28528e-10	0.23497	0.286	0.232	1.5964e-05
Abhd17b	Abhd17b	5.91341e-10	0.234721	0.158	0.115	1.50195e-05
Slc15a2	Slc15a2	3.66701e-08	0.233315	0.101	0.071	0.000931385
Galt	Galt	2.04924e-11	0.232829	0.167	0.119	5.20487e-07
Arhgef18	Arhgef18	3.15783e-10	0.23218	0.327	0.269	8.02058e-06
AABR07031740.1	AABR07031740.1	6.44997e-10	0.231825	0.149	0.107	1.63823e-05
St6gal1	St6gal1	0.000370385	0.231598	0.124	0.103	1
Rngtt	Rngtt	2.28765e-10	0.231258	0.276	0.221	5.81041e-06
Kcnt1	Kcnt1	1.73077e-07	0.23106	0.101	0.072	0.00439597
Fam135a	Fam135a	1.18768e-10	0.230391	0.221	0.168	3.01659e-06
Cdc14b	Cdc14b	1.01926e-09	0.229529	0.321	0.267	2.58882e-05
Nup214.1	Nup214.1	9.23543e-10	0.228876	0.412	0.36	2.34571e-05
Ube2g1	Ube2g1	8.22376e-08	0.228752	0.342	0.297	0.00208875
Atxn2l	Atxn2l	9.15125e-10	0.228673	0.103	0.068	2.32433e-05
Srebf2	Srebf2	2.20772e-06	0.227956	0.207	0.171	0.0560739
Myo1b	Myo1b	1.86621e-06	0.227937	0.169	0.137	0.0473999
Bmpr2	Bmpr2	2.19688e-08	0.227415	0.331	0.284	0.000557985
LOC103693780	LOC103693780	1.9484e-10	0.227169	0.389	0.331	4.94874e-06
Eml4	Eml4	1.094e-07	0.227141	0.327	0.283	0.00277865
Phf14	Phf14	4.15632e-11	0.226698	0.411	0.353	1.05566e-06
Sytl5	Sytl5	6.63559e-07	0.226539	0.1	0.072	0.0168537
Atad2b	Atad2b	1.80355e-11	0.226467	0.374	0.312	4.58085e-07
Pced1b	Pced1b	2.63661e-09	0.226344	0.125	0.088	6.69674e-05
Secisbp2	Secisbp2	3.03808e-09	0.226162	0.147	0.108	7.71641e-05
Gls	Gls	4.2161e-13	0.226098	0.661	0.606	1.07085e-08
Mpp6	Mpp6	3.57121e-10	0.22587	0.117	0.079	9.07051e-06
Ep300	Ep300	8.34482e-09	0.225351	0.277	0.227	0.00021195
Dhx36	Dhx36	1.40225e-08	0.224052	0.342	0.293	0.000356158
Mbp	Mbp	6.09542e-09	0.223886	0.278	0.229	0.000154818
Herc4	Herc4	3.28789e-07	0.223493	0.294	0.251	0.00835091
Prox1	Prox1	2.83149e-05	0.22301	0.132	0.106	0.71917
Pls3	Pls3	5.73676e-07	0.221953	0.291	0.249	0.0145708
Pax2	Pax2	9.04202e-14	0.221639	0.404	0.332	2.29658e-09
Supv3l1	Supv3l1	8.86916e-13	0.221521	0.1	0.06	2.25268e-08
Rab2b	Rab2b	3.6852e-09	0.221332	0.109	0.075	9.36004e-05
Atp6v0d1	Atp6v0d1	7.31827e-08	0.220194	0.234	0.192	0.00185877
Rgl3	Rgl3	5.13424e-10	0.219616	0.449	0.396	1.30404e-05
Entpd4	Entpd4	7.35813e-09	0.219387	0.12	0.085	0.000186889
Thoc2	Thoc2	2.04253e-08	0.219351	0.337	0.287	0.000518781
Il3ra	Il3ra	2.03401e-07	0.219208	0.108	0.079	0.00516618
Sos2	Sos2	1.03233e-08	0.218867	0.366	0.314	0.000262201
Luc7l2	Luc7l2	1.13258e-11	0.21824	0.607	0.556	2.87665e-07
Wnk4	Wnk4	2.88645e-06	0.218171	0.371	0.332	0.0733128
Adamts16	Adamts16	5.34646e-08	0.217921	0.56	0.519	0.00135795
Mboat1	Mboat1	9.19601e-10	0.217857	0.326	0.272	2.33569e-05
Micu2	Micu2	1.66345e-09	0.217237	0.451	0.396	4.225e-05
Khdc4	Khdc4	4.82457e-08	0.217006	0.198	0.157	0.00122539
Zfp202	Zfp202	2.37401e-08	0.216727	0.124	0.09	0.000602975
Usp32	Usp32	1.72982e-09	0.216422	0.3	0.246	4.39356e-05
Ssh2	Ssh2	1.68092e-06	0.216033	0.432	0.39	0.0426937
Fam13b	Fam13b	3.87911e-09	0.215921	0.361	0.308	9.85256e-05
P3h2	P3h2	8.74533e-10	0.215856	0.804	0.798	2.22123e-05
Sec14l1	Sec14l1	2.48968e-05	0.215637	0.293	0.259	0.632354
Btaf1	Btaf1	1.10402e-08	0.215324	0.226	0.179	0.000280411
Slco3a1	Slco3a1	0.000716647	0.215016	0.145	0.124	1
Sirt7	Sirt7	2.58012e-08	0.214944	0.128	0.093	0.000655325
Veph1	Veph1	2.59897e-10	0.214389	0.5	0.445	6.60113e-06
Zfr	Zfr	1.02752e-08	0.213695	0.384	0.335	0.00026098
Naa15	Naa15	2.75969e-08	0.21346	0.245	0.199	0.000700933
Strn3	Strn3	3.18503e-10	0.213244	0.552	0.507	8.08966e-06
Cul2	Cul2	3.02293e-10	0.213223	0.105	0.068	7.67793e-06
Sumo1	Sumo1	3.20432e-07	0.212689	0.158	0.123	0.00813865
Nup214	Nup214	9.23918e-11	0.212481	0.123	0.082	2.34666e-06
Clcnkb	Clcnkb	7.64663e-08	0.212307	0.762	0.782	0.00194217
Golga5	Golga5	1.12082e-08	0.212129	0.141	0.103	0.000284677
Esrp1	Esrp1	2.13176e-09	0.211639	0.136	0.096	5.41445e-05
Nr3c2	Nr3c2	1.58459e-11	0.211627	0.851	0.832	4.0247e-07
Smim14	Smim14	6.77226e-08	0.211483	0.137	0.102	0.00172009
Prpf40a	Prpf40a	4.54261e-08	0.209735	0.227	0.184	0.00115378
Rb1	Rb1	8.78998e-09	0.209674	0.438	0.385	0.000223257
Tbc1d1	Tbc1d1	6.21057e-05	0.208513	0.416	0.385	1
Heg1	Heg1	0.0002599	0.208306	0.167	0.142	1
Pwwp2a	Pwwp2a	2.27515e-08	0.208062	0.228	0.183	0.000577866
Lnx1	Lnx1	1.7904e-10	0.207748	0.419	0.36	4.54743e-06
Pcmtd1	Pcmtd1	6.41862e-10	0.207026	0.427	0.37	1.63027e-05
Phlpp2	Phlpp2	3.47707e-10	0.205399	0.109	0.072	8.8314e-06
Dlg1	Dlg1	8.54695e-09	0.205273	0.437	0.384	0.000217084
Gpr180	Gpr180	1.31455e-08	0.204232	0.124	0.088	0.000333883
Btbd9	Btbd9	7.14455e-08	0.203569	0.471	0.423	0.00181464
Tbcd	Tbcd	4.61022e-06	0.203536	0.187	0.154	0.117095
Atm	Atm	7.17876e-09	0.203088	0.168	0.126	0.000182333
Cdh3	Cdh3	4.82114e-07	0.203036	0.201	0.163	0.0122452
Stard8	Stard8	4.4637e-06	0.202652	0.22	0.185	0.113374
Myo19	Myo19	1.05255e-07	0.202506	0.191	0.15	0.00267338
Akt3	Akt3	1.3951e-06	0.202301	0.112	0.083	0.0354341
Btbd10	Btbd10	4.30175e-09	0.201922	0.141	0.103	0.00010926
Snhg11	Snhg11	0.000506094	0.200819	0.103	0.084	1
Ube2q2	Ube2q2	1.91327e-10	0.200816	0.151	0.107	4.8595e-06
Klhl32	Klhl32	2.05212e-06	0.20049	0.107	0.08	0.0521218
Atxn1	Atxn1	3.09726e-09	-0.200577	0.481	0.524	7.86674e-05
Atrnl1	Atrnl1	3.38007e-06	-0.200888	0.18	0.213	0.0858504
Disp1	Disp1	1.37449e-05	-0.201436	0.101	0.127	0.349107
Dst	Dst	3.76493e-11	-0.20157	0.592	0.641	9.56255e-07
Lgr4	Lgr4	1.3479e-06	-0.201865	0.229	0.266	0.0342352
Gsn	Gsn	1.31489e-08	-0.202349	0.094	0.129	0.000333968
Itgb6	Itgb6	5.77203e-08	-0.202379	0.36	0.409	0.00146604
RGD1306556	RGD1306556	4.47956e-09	-0.202537	0.099	0.136	0.000113776
Tmem213	Tmem213	8.39565e-07	-0.202563	0.291	0.331	0.0213241
Epb41l5	Epb41l5	8.08792e-07	-0.202896	0.291	0.329	0.0205425
Col27a1	Col27a1	1.69786e-09	-0.204411	0.075	0.109	4.3124e-05
Ston2	Ston2	2.13501e-05	-0.205235	0.19	0.219	0.542272
Ghr	Ghr	4.53495e-07	-0.205977	0.469	0.501	0.0115183
Klhl3	Klhl3	2.63344e-14	-0.206247	0.674	0.727	6.68868e-10
Prkce	Prkce	1.73357e-07	-0.20672	0.202	0.243	0.00440309
Cmtm8	Cmtm8	3.36755e-08	-0.207088	0.371	0.411	0.000855323
Rps27	Rps27	0.00107459	-0.207636	0.101	0.121	1
Stx7	Stx7	4.76348e-08	-0.207703	0.233	0.274	0.00120988
Tpd52	Tpd52	2.60833e-06	-0.207706	0.091	0.118	0.0662489
Ube2h	Ube2h	1.29761e-11	-0.208134	0.436	0.495	3.2958e-07
Tgfbr2	Tgfbr2	8.99085e-07	-0.208524	0.087	0.115	0.0228359
Rplp0	Rplp0	0.000421051	-0.208897	0.141	0.166	1
Rai14	Rai14	2.88915e-07	-0.209267	0.119	0.152	0.00733815
Kcnj1	Kcnj1	4.8488e-05	-0.209399	0.243	0.272	1
Zfp704	Zfp704	9.31435e-10	-0.209673	0.305	0.357	2.36575e-05
Sesn3	Sesn3	1.03721e-07	-0.210261	0.196	0.236	0.0026344
Eva1a	Eva1a	3.19393e-06	-0.211141	0.298	0.334	0.0811226
Met	Met	1.19771e-07	-0.211297	0.151	0.188	0.00304205
Prkca	Prkca	5.5592e-06	-0.211832	0.221	0.254	0.141198
Aurkaip1	Aurkaip1	3.46893e-13	-0.211903	0.227	0.293	8.81073e-09
Auh	Auh	1.9321e-08	-0.212462	0.147	0.187	0.000490734
Acsl4	Acsl4	7.50845e-07	-0.214334	0.119	0.151	0.0190707
Cox7b	Cox7b	5.78588e-06	-0.214462	0.214	0.252	0.146956
Zfhx3	Zfhx3	6.69842e-09	-0.215376	0.198	0.243	0.000170133
Ppib	Ppib	0.00173817	-0.216212	0.083	0.101	1
Epcam	Epcam	0.691363	-0.216462	0.197	0.196	1
Atp6v0e1	Atp6v0e1	8.19911e-05	-0.216672	0.171	0.198	1
Pbxip1	Pbxip1	3.36554e-07	-0.219058	0.073	0.101	0.00854814
Fam210a	Fam210a	6.70496e-10	-0.219158	0.149	0.195	1.70299e-05
Mtus1	Mtus1	4.69011e-12	-0.219916	0.349	0.413	1.19124e-07
Etnk1	Etnk1	7.09798e-11	-0.22047	0.52	0.58	1.80282e-06
Cdca7l	Cdca7l	5.23615e-08	-0.221069	0.072	0.101	0.00132993
Ptms	Ptms	5.17043e-09	-0.22114	0.091	0.128	0.000131324
Stxbp4	Stxbp4	4.41127e-10	-0.221166	0.495	0.54	1.12042e-05
Map3k13	Map3k13	1.08749e-09	-0.221447	0.108	0.148	2.76212e-05
LOC100360449	LOC100360449	0.240878	-0.222918	0.099	0.104	1
Adcy1	Adcy1	3.69998e-06	-0.224149	0.157	0.187	0.0939758
Abhd17c	Abhd17c	3.09976e-07	-0.224987	0.127	0.16	0.00787308
Acsl1	Acsl1	2.64933e-08	-0.225326	0.312	0.356	0.000672902
Acvr1b	Acvr1b	9.50147e-10	-0.225775	0.231	0.282	2.41328e-05
Plscr1	Plscr1	2.77585e-08	-0.22611	0.236	0.281	0.000705038
Stx16	Stx16	7.596e-10	-0.226383	0.221	0.269	1.92931e-05
Mical3	Mical3	1.48916e-07	-0.226499	0.156	0.192	0.00378231
Epb41l3	Epb41l3	9.55286e-09	-0.22683	0.076	0.108	0.000242633
Dab2ip	Dab2ip	1.94264e-10	-0.227156	0.166	0.214	4.93412e-06
Zfp622	Zfp622	4.85745e-11	-0.227365	0.391	0.445	1.23374e-06
Ddx39b	Ddx39b	4.68233e-14	-0.227578	0.217	0.283	1.18927e-09
Shank2	Shank2	2.15079e-07	-0.228013	0.496	0.529	0.00546279
Asph	Asph	9.69894e-07	-0.22901	0.259	0.295	0.0246343
Mllt3	Mllt3	7.51214e-09	-0.229325	0.136	0.175	0.000190801
Sbspon	Sbspon	5.65269e-06	-0.229749	0.143	0.171	0.143573
Rreb1	Rreb1	3.73807e-12	-0.23038	0.273	0.334	9.49432e-08
Tmtc1	Tmtc1	1.50502e-09	-0.230513	0.081	0.115	3.82261e-05
Sord	Sord	5.11306e-11	-0.230763	0.078	0.117	1.29867e-06
Casr	Casr	5.45895e-08	-0.231347	0.078	0.108	0.00138652
Dennd3	Dennd3	1.56813e-07	-0.231971	0.113	0.146	0.00398291
Nrdc	Nrdc	2.48593e-12	-0.232681	0.336	0.4	6.31402e-08
Sorbs2	Sorbs2	3.48467e-12	-0.233551	0.598	0.644	8.85072e-08
Slc44a3	Slc44a3	3.31616e-11	-0.234836	0.319	0.377	8.42272e-07
Prpf4b	Prpf4b	3.01214e-12	-0.235075	0.501	0.554	7.65054e-08
Plekha5	Plekha5	1.62514e-12	-0.235201	0.329	0.393	4.12769e-08
Zfp385b	Zfp385b	2.28606e-08	-0.235911	0.143	0.181	0.000580636
Deptor	Deptor	1.00083e-10	-0.236054	0.405	0.458	2.54202e-06
Eno1	Eno1	1.77405e-07	-0.236223	0.096	0.129	0.00450591
Lamp1	Lamp1	0.00433337	-0.236872	0.247	0.268	1
Plcb1	Plcb1	8.63839e-18	-0.237227	0.082	0.136	2.19406e-13
Fuca1	Fuca1	4.45997e-07	-0.237229	0.076	0.104	0.0113279
Irf3	Irf3	7.22199e-23	-0.237353	0.065	0.123	1.83431e-18
Hint1	Hint1	0.0280207	-0.238174	0.095	0.106	1
Galm	Galm	9.70242e-13	-0.239594	0.11	0.157	2.46432e-08
Acss1	Acss1	2.49695e-12	-0.240374	0.315	0.374	6.342e-08
Foxn3	Foxn3	8.52328e-10	-0.240919	0.289	0.338	2.16483e-05
Zhx2	Zhx2	9.75335e-10	-0.241565	0.171	0.216	2.47725e-05
Atp6v0d2	Atp6v0d2	5.26678e-11	-0.24187	0.071	0.107	1.33771e-06
Dap	Dap	6.52899e-11	-0.241973	0.085	0.124	1.6583e-06
Dpyd	Dpyd	1.06072e-15	-0.241992	0.078	0.126	2.69412e-11
Ski	Ski	1.10016e-08	-0.242356	0.206	0.25	0.000279429
Fam13a	Fam13a	1.33164e-09	-0.242741	0.165	0.209	3.38224e-05
Cpt1a	Cpt1a	2.79956e-12	-0.242995	0.35	0.414	7.11061e-08
Tsc22d1	Tsc22d1	4.8783e-21	-0.24345	0.689	0.773	1.23904e-16
Pdzrn3	Pdzrn3	2.55547e-11	-0.243527	0.275	0.333	6.49063e-07
Pdzd2	Pdzd2	2.5579e-13	-0.244429	0.083	0.127	6.4968e-09
Ubr4	Ubr4	9.13111e-11	-0.244921	0.154	0.201	2.31921e-06
Srsf5	Srsf5	3.50715e-09	-0.245325	0.213	0.259	8.90781e-05
Tfcp2l1	Tfcp2l1	1.18223e-17	-0.245879	0.576	0.64	3.00275e-13
Sod1	Sod1	0.000442111	-0.24628	0.123	0.146	1
Arnt2	Arnt2	6.59205e-10	-0.246505	0.466	0.525	1.67432e-05
Sdc2	Sdc2	2.14464e-11	-0.246587	0.117	0.162	5.44718e-07
Adgrg3	Adgrg3	1.32218e-10	-0.247139	0.084	0.122	3.3582e-06
Cyfip2	Cyfip2	1.56165e-12	-0.248452	0.56	0.601	3.96643e-08
Trpm6	Trpm6	6.18211e-10	-0.248557	0.393	0.445	1.5702e-05
Aco1	Aco1	7.48133e-12	-0.248798	0.089	0.132	1.90018e-07
Cox11	Cox11	1.14812e-07	-0.249514	0.187	0.223	0.0029161
Dync1h1	Dync1h1	2.11487e-08	-0.25051	0.118	0.154	0.000537155
Ca12	Ca12	2.1571e-30	-0.251349	0.837	0.884	5.47883e-26
Rpl18	Rpl18	1.19382e-05	-0.253973	0.095	0.121	0.303219
Stx18	Stx18	8.74786e-11	-0.254038	0.152	0.199	2.22187e-06
AABR07007068.1	AABR07007068.1	5.97639e-08	-0.257552	0.124	0.158	0.00151794
Banp	Banp	3.85629e-11	-0.261418	0.109	0.151	9.7946e-07
Ndufa13	Ndufa13	0.000148562	-0.262105	0.119	0.142	1
Tmco1	Tmco1	1.25115e-09	-0.262513	0.079	0.114	3.17779e-05
Cox5b	Cox5b	2.19577e-07	-0.262772	0.117	0.152	0.00557702
Cdc14a	Cdc14a	1.05811e-12	-0.262931	0.069	0.108	2.6875e-08
Nceh1	Nceh1	1.5201e-10	-0.262971	0.136	0.18	3.86091e-06
Kat14	Kat14	1.03291e-09	-0.263765	0.224	0.27	2.62349e-05
Oplah	Oplah	5.93763e-28	-0.263865	0.052	0.112	1.5081e-23
Pxn	Pxn	3.41811e-18	-0.265235	0.112	0.173	8.68166e-14
Atp6v0c	Atp6v0c	5.58012e-09	-0.265722	0.112	0.151	0.000141729
Dnaja1	Dnaja1	8.76656e-10	-0.266484	0.119	0.159	2.22662e-05
Cux1	Cux1	1.18371e-17	-0.268021	0.637	0.681	3.00649e-13
Ppm1h	Ppm1h	1.99912e-16	-0.26835	0.634	0.675	5.07757e-12
Nat10	Nat10	1.60524e-08	-0.269754	0.155	0.194	0.000407716
Mtss1	Mtss1	1.59452e-15	-0.269847	0.279	0.35	4.04993e-11
Fth1	Fth1	2.88927e-06	-0.271034	0.202	0.244	0.0733845
Inpp4b	Inpp4b	3.70327e-09	-0.271722	0.167	0.208	9.40594e-05
Ubc	Ubc	5.35096e-21	-0.271747	0.165	0.244	1.35909e-16
Rps7	Rps7	2.14693e-05	-0.271938	0.085	0.109	0.545298
Nfe2l1	Nfe2l1	1.69986e-09	-0.272423	0.075	0.108	4.31747e-05
Slc7a8	Slc7a8	3.03423e-14	-0.273643	0.167	0.226	7.70664e-10
AABR07032622.1	AABR07032622.1	8.72185e-12	-0.274343	0.133	0.179	2.21526e-07
Msra	Msra	2.24031e-15	-0.274634	0.148	0.207	5.69017e-11
Rap1gap2	Rap1gap2	8.28004e-13	-0.275479	0.283	0.34	2.10305e-08
Rpl19	Rpl19	1.28969e-07	-0.275786	0.102	0.136	0.00327568
Hsph1	Hsph1	1.60417e-11	-0.276178	0.071	0.108	4.07443e-07
Itgb8	Itgb8	1.72129e-15	-0.276232	0.171	0.234	4.3719e-11
Rpl21.3	Rpl21.3	5.87326e-10	-0.276934	0.073	0.107	1.49175e-05
Pebp1	Pebp1	0.0117803	-0.27897	0.138	0.152	1
Ccdc141	Ccdc141	1.27578e-16	-0.27933	0.461	0.529	3.24034e-12
Gabarapl1	Gabarapl1	7.52968e-20	-0.280951	0.341	0.43	1.91246e-15
AABR07004221.2	AABR07004221.2	5.43375e-14	-0.282008	0.079	0.123	1.38012e-09
Nox4	Nox4	7.35072e-21	-0.282975	0.083	0.141	1.86701e-16
Slc22a5	Slc22a5	5.69632e-19	-0.284442	0.102	0.162	1.44681e-14
Cd59	Cd59	1.1335e-11	-0.286427	0.114	0.158	2.87899e-07
Tmem52b	Tmem52b	2.29472e-27	-0.287028	0.695	0.788	5.82837e-23
Arhgap26	Arhgap26	1.44278e-15	-0.287583	0.108	0.161	3.66453e-11
Rnf150	Rnf150	1.10186e-14	-0.288262	0.416	0.476	2.79862e-10
Tmem51	Tmem51	8.88404e-16	-0.289592	0.126	0.182	2.25646e-11
Pld1	Pld1	4.19512e-13	-0.290112	0.114	0.161	1.06552e-08
Unc119b	Unc119b	3.62655e-20	-0.290307	0.087	0.145	9.21108e-16
Srrm2	Srrm2	2.25245e-08	-0.291175	0.419	0.459	0.000572099
Igf1r	Igf1r	8.97208e-17	-0.291386	0.378	0.452	2.27882e-12
Kif12	Kif12	2.78832e-23	-0.293239	0.052	0.104	7.08205e-19
Prdx1	Prdx1	1.96485e-06	-0.294154	0.118	0.148	0.0499053
Ankrd11	Ankrd11	1.55692e-10	-0.294767	0.186	0.233	3.95443e-06
Pde9a	Pde9a	7.06689e-13	-0.296128	0.18	0.234	1.79492e-08
Arl15	Arl15	5.24819e-22	-0.297498	0.648	0.742	1.33299e-17
Rps9	Rps9	7.31397e-09	-0.297795	0.074	0.106	0.000185767
Adgrg1	Adgrg1	8.42709e-18	-0.300528	0.195	0.266	2.1404e-13
LOC100359583	LOC100359583	8.69265e-08	-0.302233	0.097	0.129	0.00220785
Atp5f1e	Atp5f1e	4.85211e-10	-0.303683	0.125	0.169	1.23239e-05
Sgms1	Sgms1	8.02215e-17	-0.304668	0.328	0.399	2.03755e-12
Slc1a1	Slc1a1	1.67704e-15	-0.304781	0.161	0.221	4.25951e-11
Rrbp1	Rrbp1	4.0512e-14	-0.305012	0.215	0.275	1.02896e-09
Rgl1	Rgl1	1.05399e-21	-0.305185	0.068	0.123	2.67703e-17
Pdia3	Pdia3	4.2887e-11	-0.306864	0.198	0.25	1.08929e-06
Rpsa	Rpsa	6.99314e-15	-0.30843	0.141	0.2	1.77619e-10
Acss3	Acss3	2.57369e-17	-0.308534	0.147	0.21	6.5369e-13
Fbp1	Fbp1	5.78569e-09	-0.308635	0.077	0.11	0.000146951
Fam20c	Fam20c	2.64411e-16	-0.308636	0.305	0.372	6.71577e-12
Akr1a1	Akr1a1	2.44405e-08	-0.309187	0.112	0.149	0.000620763
Spp1	Spp1	3.84208e-101	-0.309584	0.217	0.457	9.75851e-97
Nt5e	Nt5e	8.26447e-17	-0.31169	0.119	0.175	2.09909e-12
Sesn2	Sesn2	2.38426e-16	-0.31342	0.082	0.13	6.05577e-12
Tns3	Tns3	3.61087e-20	-0.313586	0.205	0.281	9.17124e-16
Mt1	Mt1	9.57132e-12	-0.313819	0.123	0.171	2.43102e-07
Cdh16	Cdh16	1.00385e-08	-0.319408	0.246	0.292	0.000254967
Tmem164	Tmem164	3.37559e-16	-0.320074	0.464	0.524	8.57367e-12
Zeb2	Zeb2	1.78281e-30	-0.323446	0.044	0.102	4.52817e-26
Canx	Canx	5.73927e-09	-0.325345	0.27	0.315	0.000145772
Ddx5	Ddx5	2.2105e-32	-0.326534	0.527	0.631	5.61444e-28
Man2a1	Man2a1	1.73479e-16	-0.328162	0.206	0.271	4.40619e-12
Polr2m	Polr2m	5.32666e-15	-0.328933	0.172	0.229	1.35292e-10
Cluh	Cluh	2.01863e-18	-0.331088	0.144	0.208	5.12711e-14
Ddah1	Ddah1	3.74662e-27	-0.331281	0.107	0.184	9.51604e-23
Abcc4	Abcc4	3.93813e-27	-0.332713	0.067	0.131	1.00024e-22
H3f3b	H3f3b	6.56196e-18	-0.332979	0.078	0.127	1.66667e-13
Zmiz1	Zmiz1	7.94384e-23	-0.333847	0.508	0.573	2.01766e-18
Mgll	Mgll	4.57987e-25	-0.334771	0.37	0.467	1.16324e-20
Rps18	Rps18	5.46623e-08	-0.3372	0.087	0.119	0.00138837
Clint1	Clint1	1.09902e-24	-0.337267	0.458	0.545	2.7914e-20
Miox	Miox	4.76355e-06	-0.337398	0.084	0.11	0.120989
Defb1	Defb1	3.89987e-05	-0.33741	0.466	0.509	0.990527
Snx24	Snx24	1.9157e-34	-0.338793	0.591	0.678	4.86568e-30
Itga1	Itga1	1.06406e-25	-0.33893	0.579	0.649	2.70261e-21
Uqcr10	Uqcr10	1.68292e-08	-0.339567	0.082	0.114	0.000427444
Cgnl1	Cgnl1	4.02488e-25	-0.340946	0.5	0.58	1.02228e-20
Actb	Actb	6.20716e-17	-0.341285	0.127	0.186	1.57656e-12
Rpl13	Rpl13	4.56136e-12	-0.341746	0.089	0.131	1.15854e-07
Eif4g2	Eif4g2	3.19459e-10	-0.344041	0.216	0.265	8.11395e-06
Mtch1	Mtch1	1.30223e-18	-0.345273	0.173	0.239	3.30753e-14
Degs2	Degs2	5.85477e-07	-0.345897	0.296	0.335	0.0148705
Agxt2	Agxt2	3.37874e-28	-0.349131	0.079	0.149	8.58166e-24
Ppara	Ppara	1.39423e-21	-0.349631	0.108	0.172	3.54121e-17
Sptbn1	Sptbn1	2.53751e-39	-0.350531	0.355	0.482	6.44502e-35
Ldlrad4	Ldlrad4	1.0473e-18	-0.351029	0.293	0.367	2.66003e-14
Fetub	Fetub	1.01216e-07	-0.351687	0.102	0.134	0.00257078
Rpl5	Rpl5	4.13509e-13	-0.352357	0.071	0.111	1.05027e-08
Scpep1	Scpep1	7.82113e-30	-0.354898	0.066	0.133	1.98649e-25
Igf2r	Igf2r	8.97987e-21	-0.354953	0.1	0.161	2.2808e-16
Rps24	Rps24	1.184e-14	-0.357562	0.081	0.127	3.00724e-10
Rpl27a	Rpl27a	3.63471e-09	-0.358423	0.104	0.141	9.2318e-05
Bnc2	Bnc2	2.08384e-25	-0.35912	0.086	0.152	5.29274e-21
Fndc3b	Fndc3b	6.36298e-18	-0.359353	0.315	0.382	1.61613e-13
Pmepa1	Pmepa1	3.57644e-20	-0.362494	0.176	0.246	9.0838e-16
Col4a3	Col4a3	7.7006e-24	-0.369518	0.595	0.64	1.95587e-19
Evl	Evl	4.49588e-16	-0.370084	0.217	0.28	1.14191e-11
Mapt	Mapt	1.79253e-21	-0.374513	0.121	0.188	4.55284e-17
Adra1a	Adra1a	6.02932e-15	-0.375661	0.121	0.173	1.53139e-10
Apoo	Apoo	1.22044e-11	-0.378477	0.163	0.208	3.0998e-07
Ncoa7	Ncoa7	2.11329e-32	-0.378685	0.271	0.379	5.36754e-28
Col4a4	Col4a4	7.02587e-20	-0.378867	0.322	0.396	1.7845e-15
Tox3	Tox3	3.4362e-27	-0.381001	0.542	0.618	8.72762e-23
Itprid2	Itprid2	5.32206e-28	-0.381097	0.38	0.477	1.35175e-23
Gpc4	Gpc4	7.78937e-26	-0.382288	0.152	0.233	1.97842e-21
Rpl41	Rpl41	9.97487e-19	-0.38252	0.188	0.266	2.53352e-14
Clec2g	Clec2g	1.31745e-23	-0.382544	0.205	0.29	3.34619e-19
Trim44	Trim44	2.11586e-24	-0.383079	0.154	0.23	5.37407e-20
Glyat	Glyat	1.51559e-39	-0.387049	0.089	0.18	3.84945e-35
Calr	Calr	4.05018e-15	-0.388	0.105	0.157	1.0287e-10
Dab2	Dab2	2.43692e-23	-0.388689	0.058	0.112	6.18953e-19
Spon1	Spon1	1.08934e-20	-0.389918	0.262	0.34	2.76681e-16
Sh3pxd2a	Sh3pxd2a	1.42272e-24	-0.390483	0.111	0.179	3.61356e-20
Ctsh	Ctsh	8.40572e-15	-0.390708	0.118	0.17	2.13497e-10
Cwh43	Cwh43	1.55262e-25	-0.391097	0.146	0.222	3.94351e-21
Rpl37a	Rpl37a	8.55489e-12	-0.39311	0.14	0.19	2.17286e-07
Pah	Pah	1.28385e-23	-0.39764	0.054	0.106	3.26085e-19
Acsm3	Acsm3	1.88982e-32	-0.399452	0.331	0.445	4.79996e-28
Hpcal1	Hpcal1	4.50902e-28	-0.400184	0.34	0.435	1.14525e-23
Limch1	Limch1	2.2707e-29	-0.400972	0.097	0.172	5.76735e-25
Scube3	Scube3	1.20355e-20	-0.404527	0.244	0.317	3.05689e-16
Oprm1	Oprm1	6.98751e-23	-0.407393	0.212	0.291	1.77476e-18
Errfi1	Errfi1	4.25427e-46	-0.409433	0.08	0.174	1.08054e-41
Bsg	Bsg	9.91779e-13	-0.418591	0.157	0.212	2.51902e-08
LOC501233	LOC501233	4.61477e-24	-0.421019	0.067	0.125	1.1721e-19
Meis2	Meis2	2.30629e-25	-0.422019	0.05	0.104	5.85775e-21
AC134224.1	AC134224.1	2.30149e-117	-0.424901	0.952	0.96	5.84555e-113
Caprin1	Caprin1	4.76576e-42	-0.426915	0.477	0.594	1.21045e-37
Napsa	Napsa	1.46791e-26	-0.42692	0.061	0.122	3.72836e-22
Cd74	Cd74	1.12238e-17	-0.428035	0.067	0.115	2.85072e-13
Rpl35	Rpl35	9.79845e-11	-0.429231	0.114	0.157	2.48871e-06
Scly	Scly	4.31109e-22	-0.431864	0.191	0.265	1.09497e-17
Zbtb16	Zbtb16	2.33656e-36	-0.436488	0.043	0.105	5.93464e-32
Pde4d	Pde4d	4.54158e-64	-0.436813	0.8	0.853	1.15352e-59
Frmd4b	Frmd4b	2.2301e-28	-0.438439	0.2	0.291	5.66424e-24
Wfdc2	Wfdc2	5.45924e-06	-0.438505	0.161	0.189	0.138659
Sorbs1	Sorbs1	3.27526e-31	-0.438768	0.101	0.179	8.31883e-27
Ksr2	Ksr2	7.02576e-27	-0.441001	0.262	0.349	1.78447e-22
Hao2	Hao2	6.04126e-33	-0.442364	0.209	0.324	1.53442e-28
Lgmn	Lgmn	2.08844e-23	-0.444185	0.153	0.229	5.30444e-19
Ermp1	Ermp1	2.74983e-25	-0.444481	0.195	0.273	6.98429e-21
Nxn	Nxn	1.03446e-33	-0.445795	0.315	0.418	2.62743e-29
Dapk1	Dapk1	2.3683e-32	-0.448006	0.427	0.521	6.01525e-28
Dhrs3	Dhrs3	4.95688e-35	-0.450875	0.091	0.17	1.259e-30
St6galnac3	St6galnac3	2.66933e-43	-0.451329	0.285	0.417	6.77982e-39
Ass1	Ass1	1.52656e-43	-0.453115	0.054	0.132	3.87731e-39
Ndrg1	Ndrg1	6.93291e-45	-0.456607	0.524	0.638	1.76089e-40
Rps2	Rps2	1.07292e-19	-0.457893	0.085	0.141	2.72511e-15
Clu	Clu	1.25537e-21	-0.458479	0.082	0.143	3.18851e-17
Sh3rf1	Sh3rf1	1.80106e-38	-0.458658	0.581	0.659	4.57451e-34
Cd63	Cd63	0.00656694	-0.464295	0.255	0.272	1
Mt2A	Mt2A	2.12236e-26	-0.467394	0.114	0.19	5.39059e-22
Pth1r	Pth1r	3.26645e-50	-0.469589	0.081	0.18	8.29646e-46
Rps12	Rps12	8.67789e-27	-0.476286	0.07	0.132	2.2041e-22
Gpx1	Gpx1	1.33957e-21	-0.480427	0.111	0.178	3.40237e-17
Bhmt2	Bhmt2	1.03075e-53	-0.481123	0.033	0.109	2.618e-49
Atp1a1	Atp1a1	6.67378e-37	-0.48535	0.745	0.828	1.69507e-32
Ftl1	Ftl1	1.46603e-09	-0.490675	0.123	0.163	3.72358e-05
AC134224.2	AC134224.2	6.23001e-90	-0.492494	0.744	0.821	1.58236e-85
Dcdc2	Dcdc2	2.89191e-37	-0.503643	0.4	0.503	7.34517e-33
Wbp1l	Wbp1l	7.12787e-36	-0.510719	0.268	0.368	1.81041e-31
Slc27a2	Slc27a2	4.156e-51	-0.514568	0.054	0.141	1.05558e-46
LOC687780	LOC687780	1.87613e-23	-0.519147	0.093	0.157	4.76518e-19
AABR07040864.1	AABR07040864.1	2.23118e-31	-0.524813	0.062	0.126	5.66698e-27
Akap2	Akap2	3.00773e-44	-0.529305	0.07	0.155	7.63933e-40
Pyroxd2	Pyroxd2	1.50677e-60	-0.530856	0.055	0.153	3.82705e-56
Psap	Psap	9.43539e-12	-0.531398	0.164	0.211	2.39649e-07
Rhobtb1	Rhobtb1	1.7151e-55	-0.551841	0.048	0.135	4.35619e-51
Rin2	Rin2	3.06557e-55	-0.553848	0.405	0.531	7.78624e-51
Ypel2	Ypel2	1.18355e-39	-0.554634	0.117	0.207	3.00611e-35
Npas2	Npas2	5.11323e-46	-0.555273	0.101	0.195	1.29871e-41
Rps15a	Rps15a	5.78675e-31	-0.556073	0.048	0.106	1.46978e-26
Pde1c	Pde1c	6.33866e-46	-0.557335	0.216	0.333	1.60996e-41
Gatm	Gatm	4.45177e-38	-0.55775	0.063	0.139	1.1307e-33
Hpd	Hpd	1.32389e-67	-0.559215	0.037	0.129	3.36256e-63
Txnip	Txnip	4.56656e-62	-0.56032	0.334	0.484	1.15986e-57
Eps8	Eps8	2.81564e-67	-0.565557	0.075	0.189	7.15144e-63
Rps8	Rps8	1.69239e-32	-0.566878	0.121	0.205	4.29851e-28
Ctsa	Ctsa	9.83752e-36	-0.573417	0.061	0.132	2.49863e-31
Rab11fip3	Rab11fip3	1.083e-58	-0.579387	0.111	0.23	2.75072e-54
Cyp2c23	Cyp2c23	2.47546e-29	-0.580382	0.143	0.23	6.28743e-25
Adamts12	Adamts12	1.38533e-25	-0.589876	0.084	0.147	3.51861e-21
Ctsb	Ctsb	1.65174e-23	-0.592469	0.115	0.182	4.19525e-19
Vdr	Vdr	1.45744e-52	-0.593044	0.275	0.405	3.70175e-48
Hsp90b1	Hsp90b1	1.04346e-42	-0.599721	0.111	0.207	2.65029e-38
Slc5a12	Slc5a12	6.79538e-71	-0.603122	0.035	0.127	1.72596e-66
Hes1	Hes1	1.0342e-26	-0.605934	0.078	0.141	2.62676e-22
Tnfrsf21	Tnfrsf21	3.84997e-59	-0.61254	0.117	0.237	9.77854e-55
Pde10a	Pde10a	1.72957e-47	-0.622074	0.411	0.52	4.39295e-43
Arntl	Arntl	2.38967e-71	-0.622474	0.057	0.161	6.06953e-67
Gba3	Gba3	2.16119e-82	-0.624689	0.045	0.156	5.48921e-78
Igfbp7	Igfbp7	9.34385e-112	-0.639389	0.692	0.822	2.37324e-107
Enox1	Enox1	9.89016e-41	-0.653486	0.223	0.332	2.512e-36
Hspa8	Hspa8	5.49649e-60	-0.6547	0.072	0.175	1.39605e-55
Hnf4a	Hnf4a	1.33464e-71	-0.655125	0.03	0.118	3.38985e-67
Acsm2	Acsm2	1.63417e-69	-0.655808	0.057	0.164	4.15063e-65
Cpq	Cpq	1.66918e-72	-0.668975	0.103	0.234	4.23955e-68
Ptprr	Ptprr	1.63574e-47	-0.670595	0.147	0.251	4.15463e-43
Rimbp2	Rimbp2	4.52856e-96	-0.670689	0.014	0.103	1.15021e-91
Cubn	Cubn	3.95741e-68	-0.674426	0.055	0.158	1.00514e-63
Hsp90ab1	Hsp90ab1	3.88792e-64	-0.676839	0.304	0.451	9.87494e-60
Ctsd	Ctsd	9.16892e-06	-0.685875	0.244	0.275	0.232881
Xylb	Xylb	4.86434e-91	-0.687296	0.029	0.132	1.23549e-86
LOC108352650	LOC108352650	4.53426e-19	-0.692577	0.114	0.172	1.15166e-14
Tns1	Tns1	1.50135e-96	-0.715594	0.485	0.632	3.81329e-92
Hspa5	Hspa5	8.06052e-58	-0.725698	0.084	0.19	2.04729e-53
Rpl36	Rpl36	3.81028e-52	-0.731522	0.051	0.134	9.67772e-48
LOC108351137.1	LOC108351137.1	4.01239e-74	-0.734063	0.021	0.102	1.01911e-69
Trabd2b	Trabd2b	4.24038e-85	-0.746651	0.347	0.516	1.07702e-80
Cyp4a2	Cyp4a2	1.54288e-117	-0.754781	0.194	0.423	3.91876e-113
Rplp1	Rplp1	5.92778e-55	-0.801171	0.126	0.243	1.5056e-50
Mt-nd6	Mt-nd6	9.9007e-38	-0.802009	0.054	0.122	2.51468e-33
Snx29	Snx29	6.61575e-92	-0.817354	0.24	0.413	1.68034e-87
Cyp24a1	Cyp24a1	2.49655e-128	-0.818751	0.008	0.112	6.34097e-124
Gpx3	Gpx3	1.12822e-43	-0.825132	0.264	0.394	2.86557e-39
Aldob	Aldob	5.45825e-93	-0.839924	0.317	0.508	1.38634e-88
AABR07015057.1	AABR07015057.1	1.46329e-87	-0.861036	0.017	0.103	3.71662e-83
Lrp2	Lrp2	3.93267e-114	-0.882739	0.153	0.35	9.98859e-110
Slc4a4	Slc4a4	3.09275e-131	-0.907448	0.184	0.398	7.85527e-127
Mt-atp8	Mt-atp8	5.36833e-76	-0.917234	0.294	0.45	1.3635e-71
Mmd	Mmd	5.14339e-78	-0.918627	0.302	0.454	1.30637e-73
Slc22a6	Slc22a6	3.83613e-124	-0.927494	0.031	0.161	9.7434e-120
Mt-nd1	Mt-nd1	5.17705e-44	-0.929088	0.05	0.127	1.31492e-39
Kctd1	Kctd1	4.80852e-75	-0.942067	0.483	0.596	1.22132e-70
G6pc	G6pc	2.44429e-153	-1.01843	0.017	0.15	6.20825e-149
Slc34a1	Slc34a1	2.54172e-206	-1.02113	0.049	0.261	6.45572e-202
Mt-nd4l	Mt-nd4l	1.26303e-64	-1.04245	0.113	0.232	3.20796e-60
Klk1.2	Klk1.2	1.51723e-23	-1.07855	0.131	0.202	3.85362e-19
Slc13a1	Slc13a1	3.95196e-172	-1.10468	0.072	0.276	1.00376e-167
Pck1	Pck1	1.19103e-229	-1.13158	0.13	0.419	3.02511e-225
Sult1c2a	Sult1c2a	5.29636e-141	-1.13461	0.048	0.205	1.34522e-136
Mt-cyb	Mt-cyb	2.07636e-16	-1.30085	0.058	0.1	5.27375e-12
Mt-nd5	Mt-nd5	5.2355e-135	-1.32276	0.154	0.359	1.32976e-130
Mt-nd2	Mt-nd2	1.55019e-192	-1.50111	0.08	0.305	3.93733e-188
Mt-co1	Mt-co1	5.87271e-117	-1.51994	0.055	0.202	1.49161e-112
Mt-co3	Mt-co3	1.91963e-106	-1.54169	0.052	0.188	4.87568e-102
Mt-nd4	Mt-nd4	3.03564e-117	-1.59123	0.106	0.283	7.71023e-113
Mt-atp6	Mt-atp6	2.07931e-68	-1.72108	0.06	0.164	5.28124e-64
AABR07000398.1	AABR07000398.1	0	-2.41619	0.396	0.766	0

## Sheet: IC
	IC__gene	p_val	avg_log2FC	pct.Obese+sGCstim	Pct.Obese	p_val_adj
Tff3	Tff3	1.31092e-79	1.93735	0.208	0.023	3.32961e-75
Umod	Umod	1.22986e-59	1.7786	0.216	0.05	3.12373e-55
Kap	Kap	1.16353e-83	1.75675	0.354	0.106	2.95525e-79
Slc7a13	Slc7a13	1.97346e-50	1.46954	0.165	0.031	5.01239e-46
Gclc	Gclc	2.01978e-22	1.284	0.169	0.077	5.13005e-18
Aadat	Aadat	8.12509e-22	0.937435	0.141	0.056	2.06369e-17
Ggt1	Ggt1	9.00254e-17	0.775825	0.14	0.065	2.28655e-12
Slc26a7	Slc26a7	1.75662e-11	0.753836	0.107	0.054	4.46164e-07
Slc4a1	Slc4a1	8.09648e-28	0.714612	0.544	0.423	2.05643e-23
Slc25a5	Slc25a5	2.84015e-17	0.661383	0.214	0.122	7.2137e-13
Slc12a1	Slc12a1	0.0239125	0.659337	0.171	0.156	1
Mme	Mme	4.86716e-17	0.607499	0.212	0.12	1.23621e-12
Slc3a1	Slc3a1	0.00112502	0.602998	0.147	0.119	1
H3f3a	H3f3a	6.9458e-17	0.596525	0.179	0.093	1.76416e-12
Cycs	Cycs	2.62049e-08	0.572738	0.162	0.109	0.000665578
Rpl10	Rpl10	2.27527e-16	0.549771	0.156	0.077	5.77897e-12
Serf2	Serf2	1.09877e-13	0.548102	0.178	0.102	2.79077e-09
Fth1	Fth1	0.818297	0.537761	0.223	0.247	1
LOC100911847	LOC100911847	2.00598e-12	0.531324	0.108	0.051	5.09498e-08
Slc22a2	Slc22a2	3.14315e-10	0.523953	0.103	0.053	7.9833e-06
Per3	Per3	1.25901e-16	0.521093	0.333	0.228	3.19777e-12
Ndufa4	Ndufa4	2.23934e-13	0.519	0.274	0.182	5.68769e-09
Chst9	Chst9	5.26176e-10	0.513552	0.132	0.076	1.33643e-05
Pdzk1ip1	Pdzk1ip1	1.28075e-11	0.511721	0.101	0.048	3.25297e-07
Gclm	Gclm	0.0143296	0.499529	0.169	0.151	1
Rhbg	Rhbg	7.42262e-19	0.484097	0.616	0.518	1.88527e-14
Atp5f1b	Atp5f1b	1.84123e-15	0.479832	0.482	0.371	4.67653e-11
Cox7c	Cox7c	4.87568e-14	0.471769	0.227	0.139	1.23837e-09
Tmsb4x	Tmsb4x	0.00549253	0.463254	0.159	0.134	1
Ndufb8	Ndufb8	5.58495e-14	0.459957	0.102	0.043	1.41852e-09
Ctsl	Ctsl	4.40718e-09	0.453695	0.19	0.125	0.000111938
Atp5mc1	Atp5mc1	1.13579e-09	0.451015	0.183	0.119	2.88479e-05
Atp5mc3	Atp5mc3	9.11754e-08	0.446492	0.211	0.154	0.00231576
Hsd11b1	Hsd11b1	3.58729e-08	0.446111	0.109	0.063	0.000911135
Pabpn1	Pabpn1	6.02678e-10	0.44468	0.417	0.345	1.53074e-05
Sod1	Sod1	1.06445e-08	0.443025	0.167	0.109	0.000270361
Rpl14	Rpl14	1.1444e-06	0.440227	0.174	0.125	0.0290667
Aldh1a1	Aldh1a1	4.21219e-10	0.436104	0.187	0.121	1.06986e-05
Atp5mc2	Atp5mc2	5.2511e-10	0.435947	0.139	0.081	1.33373e-05
Thoc1	Thoc1	5.68314e-16	0.422635	0.169	0.087	1.44346e-11
Atxn2l	Atxn2l	8.09859e-13	0.42129	0.153	0.084	2.05696e-08
Cst3	Cst3	7.93675e-07	0.409311	0.124	0.081	0.0201585
Rida	Rida	4.55042e-10	0.408815	0.251	0.177	1.15576e-05
Rps28	Rps28	0.000304533	0.402189	0.146	0.111	1
Asb15	Asb15	1.73837e-10	0.396624	0.323	0.238	4.41529e-06
Cox8a	Cox8a	1.95363e-05	0.393935	0.203	0.158	0.496203
Myl6	Myl6	2.6601e-06	0.389827	0.282	0.228	0.0675638
Calcr	Calcr	1.88324e-07	0.387877	0.259	0.197	0.00478323
Nr1d2	Nr1d2	3.64681e-10	0.385313	0.175	0.109	9.26252e-06
Vps9d1	Vps9d1	1.18154e-10	0.383801	0.185	0.117	3.001e-06
Cd24	Cd24	3.0911e-05	0.365963	0.108	0.073	0.785109
Spp1	Spp1	2.7246e-29	0.365436	0.214	0.42	6.92021e-25
Kit	Kit	6.61643e-08	0.35637	0.406	0.334	0.00168051
Pfn1	Pfn1	2.71241e-07	0.355548	0.105	0.062	0.00688924
Clk1	Clk1	2.15592e-13	0.354558	0.592	0.5	5.47583e-09
Thsd7a	Thsd7a	9.4239e-07	0.350084	0.337	0.273	0.0239358
Srsf7	Srsf7	1.88284e-11	0.347729	0.326	0.235	4.78224e-07
Car2	Car2	4.42906e-10	0.347339	0.557	0.482	1.12494e-05
Slc25a4	Slc25a4	2.52851e-08	0.344068	0.114	0.066	0.000642216
Akr1a1	Akr1a1	2.7935e-05	0.340833	0.175	0.133	0.709522
Cox6a1	Cox6a1	0.000490586	0.338419	0.146	0.113	1
Rpl7	Rpl7	4.61322e-05	0.334161	0.157	0.116	1
Junb	Junb	4.76823e-10	0.33396	0.208	0.137	1.21108e-05
Etfa	Etfa	8.21843e-07	0.333314	0.233	0.176	0.020874
Cox5b	Cox5b	0.00678683	0.33111	0.149	0.125	1
Adgrf5	Adgrf5	2.35639e-07	0.330383	0.556	0.511	0.00598499
Mtcl1	Mtcl1	1.83433e-09	0.329894	0.192	0.125	4.65901e-05
Atp5mg	Atp5mg	0.000300367	0.327807	0.195	0.156	1
Nfat5	Nfat5	9.36745e-10	0.326928	0.529	0.446	2.37924e-05
Tpt1	Tpt1	0.000107934	0.326676	0.192	0.149	1
RT1-A1	RT1-A1	2.50238e-05	0.325344	0.181	0.137	0.63558
Uqcr11	Uqcr11	0.000360527	0.325089	0.147	0.113	1
Abcc4	Abcc4	2.2977e-08	0.323399	0.581	0.524	0.000583594
Cltrn	Cltrn	1.40912e-08	0.322864	0.182	0.121	0.000357902
B2m	B2m	0.000589524	0.322286	0.197	0.16	1
Oxct1	Oxct1	5.4706e-08	0.321616	0.338	0.267	0.00138948
Fras1	Fras1	3.01771e-05	0.320068	0.128	0.089	0.766469
Rbm39	Rbm39	8.86714e-06	0.314167	0.122	0.083	0.225216
Cd164	Cd164	0.0063337	0.313664	0.107	0.086	1
Rapgef4	Rapgef4	1.67691e-06	0.312783	0.292	0.231	0.0425919
Pde1a	Pde1a	6.7313e-13	0.312149	0.391	0.279	1.70968e-08
Rpl41	Rpl41	0.249502	0.310085	0.271	0.267	1
Nr4a1	Nr4a1	0.000311706	0.309869	0.253	0.208	1
Rnpc3	Rnpc3	1.39954e-09	0.308991	0.218	0.146	3.5547e-05
Ndufb9	Ndufb9	0.00013125	0.308966	0.122	0.088	1
Foxi1	Foxi1	7.66088e-10	0.308938	0.192	0.123	1.94579e-05
Slc25a3	Slc25a3	8.96383e-09	0.305224	0.327	0.249	0.000227672
LOC100361457	LOC100361457	1.7515e-05	0.304389	0.377	0.321	0.444863
Krit1	Krit1	1.42327e-08	0.30228	0.212	0.146	0.000361497
Rpl11	Rpl11	0.0138392	0.302011	0.109	0.089	1
Copb1	Copb1	7.79523e-07	0.301946	0.157	0.107	0.0197991
Cox4i1	Cox4i1	0.0272991	0.300342	0.205	0.185	1
Ndufb5	Ndufb5	4.56039e-06	0.299572	0.138	0.095	0.115829
Eprs	Eprs	1.11792e-07	0.299251	0.232	0.167	0.0028394
Per2	Per2	8.35229e-06	0.295443	0.126	0.086	0.21214
Rpl23	Rpl23	9.65917e-06	0.290681	0.153	0.108	0.245333
Dmrt2	Dmrt2	1.33472e-06	0.288361	0.268	0.207	0.0339005
Sepsecs	Sepsecs	3.7638e-07	0.287676	0.153	0.102	0.00955967
Erbb4	Erbb4	0.000177097	0.285678	0.122	0.089	1
Prdx5	Prdx5	6.46151e-06	0.285534	0.105	0.067	0.164116
Aldh6a1	Aldh6a1	0.000250812	0.284771	0.209	0.168	1
Iqcb1	Iqcb1	1.16788e-06	0.284559	0.122	0.078	0.029663
Coch	Coch	0.000175414	0.28414	0.168	0.128	1
Sdhd	Sdhd	8.22635e-06	0.284073	0.15	0.105	0.208941
Rsrp1	Rsrp1	8.01895e-07	0.283552	0.53	0.473	0.0203673
Gpm6a	Gpm6a	4.4896e-05	0.282565	0.209	0.163	1
Taf1d	Taf1d	1.17951e-08	0.282435	0.221	0.153	0.000299584
Mfn1	Mfn1	4.36765e-06	0.28114	0.23	0.175	0.110934
Rbms3	Rbms3	0.0160768	0.279926	0.204	0.18	1
Elp5	Elp5	2.05381e-05	0.278182	0.177	0.133	0.521647
Uba6	Uba6	1.10695e-07	0.278137	0.354	0.283	0.00281154
Ldha	Ldha	2.93823e-06	0.277506	0.127	0.083	0.074628
Luc7l	Luc7l	1.25848e-06	0.277175	0.26	0.199	0.031964
LOC108348112	LOC108348112	2.26273e-05	0.276994	0.142	0.101	0.574711
Epcam	Epcam	9.83882e-08	0.275915	0.249	0.181	0.00249896
Khdc4	Khdc4	2.33597e-06	0.275652	0.234	0.178	0.0593314
Tmem209	Tmem209	2.78228e-08	0.274875	0.103	0.057	0.000706672
Rps18	Rps18	0.00021709	0.27369	0.129	0.094	1
Cox7a2l2	Cox7a2l2	0.000209128	0.272876	0.147	0.111	1
Rpl24	Rpl24	0.00227451	0.272582	0.126	0.099	1
Maco1	Maco1	2.47712e-06	0.2725	0.157	0.109	0.0629164
Cdk11b	Cdk11b	1.6698e-06	0.272128	0.252	0.192	0.0424112
Pik3r3	Pik3r3	4.66631e-06	0.271915	0.293	0.234	0.11852
Cox7b	Cox7b	0.000965296	0.271199	0.233	0.195	1
Mrpl48	Mrpl48	1.61536e-05	0.271012	0.137	0.096	0.410286
Mdh1	Mdh1	0.000477899	0.270581	0.284	0.242	1
Tmlhe	Tmlhe	0.000409648	0.26982	0.152	0.117	1
Sf3b1	Sf3b1	3.09512e-06	0.269267	0.38	0.313	0.0786129
Gstt3	Gstt3	0.0578685	0.26829	0.1	0.086	1
Pttg1ip	Pttg1ip	0.000505231	0.265753	0.118	0.088	1
Fnbp4	Fnbp4	1.32712e-06	0.264204	0.434	0.367	0.0337076
Dpp4	Dpp4	0.0206676	0.261766	0.211	0.189	1
Eci3	Eci3	0.00164197	0.261688	0.152	0.121	1
Ppp1r14b	Ppp1r14b	3.89017e-07	0.261235	0.107	0.064	0.00988065
Asxl2	Asxl2	1.31515e-06	0.260535	0.191	0.137	0.0334034
Rcan2	Rcan2	3.36527e-06	0.258879	0.864	0.88	0.0854746
Acaca	Acaca	3.6829e-09	0.258603	0.117	0.065	9.35421e-05
LOC108349594	LOC108349594	8.29823e-06	0.256831	0.189	0.14	0.210767
Tmem222	Tmem222	9.48812e-06	0.253761	0.132	0.09	0.240989
Egr1	Egr1	0.000861656	0.253244	0.259	0.218	1
Glud1	Glud1	0.00216586	0.252813	0.219	0.185	1
Strada	Strada	6.77314e-07	0.251826	0.111	0.068	0.0172031
Nfatc3	Nfatc3	9.926e-06	0.251825	0.268	0.213	0.25211
Mreg	Mreg	4.77229e-06	0.250861	0.14	0.095	0.121211
Hoxb4	Hoxb4	4.16739e-05	0.250772	0.244	0.194	1
Ggnbp2	Ggnbp2	1.61221e-05	0.250674	0.281	0.225	0.409486
Blcap	Blcap	2.05889e-07	0.248949	0.102	0.059	0.00522938
Rplp0	Rplp0	0.00396787	0.24868	0.184	0.152	1
Clcnkb	Clcnkb	4.52362e-16	0.248337	0.928	0.966	1.14895e-11
Ehmt2	Ehmt2	0.000226791	0.248287	0.12	0.087	1
Eif4a2	Eif4a2	0.0113394	0.247819	0.125	0.103	1
Csde1	Csde1	1.48e-07	0.247541	0.222	0.157	0.00375906
Eef2	Eef2	0.00114858	0.245487	0.116	0.087	1
Atp5f1a	Atp5f1a	0.0460128	0.245413	0.215	0.196	1
Epb41l4b	Epb41l4b	6.23655e-05	0.245084	0.255	0.207	1
Dcaf11	Dcaf11	3.28829e-05	0.244907	0.2	0.153	0.835193
Mipol1	Mipol1	9.33149e-05	0.244285	0.313	0.263	1
Hnrnpa2b1	Hnrnpa2b1	4.18756e-07	0.241172	0.556	0.493	0.010636
Chka	Chka	1.69919e-06	0.241025	0.133	0.087	0.0431577
Me3	Me3	0.00188685	0.240794	0.241	0.206	1
Cox6c	Cox6c	0.0017165	0.240774	0.188	0.155	1
Nipal1	Nipal1	9.8361e-06	0.240432	0.208	0.155	0.249827
Slc38a2	Slc38a2	0.000131476	0.23985	0.211	0.166	1
Pfdn2	Pfdn2	0.000121303	0.239841	0.153	0.115	1
Cox5a	Cox5a	0.0169425	0.239178	0.12	0.099	1
Fastk	Fastk	0.000680302	0.238939	0.172	0.137	1
Nit1	Nit1	7.8344e-05	0.238856	0.21	0.164	1
Nat8f5	Nat8f5	0.0622304	0.237662	0.137	0.123	1
Sypl1	Sypl1	1.28959e-05	0.237015	0.11	0.072	0.327542
Plxdc2	Plxdc2	0.000452836	0.235758	0.35	0.306	1
Phf1	Phf1	1.0472e-05	0.235046	0.122	0.081	0.265978
Asap2	Asap2	8.75932e-06	0.2341	0.419	0.352	0.222478
Gsta4	Gsta4	0.000458197	0.233989	0.137	0.104	1
Snx5	Snx5	3.19585e-05	0.232303	0.131	0.091	0.811714
Lsm14a	Lsm14a	6.06203e-06	0.231189	0.224	0.167	0.153969
Man1c1	Man1c1	0.00148684	0.230125	0.118	0.089	1
Prkcq	Prkcq	0.00101876	0.229908	0.103	0.075	1
Dync1i2	Dync1i2	4.05261e-05	0.229229	0.354	0.298	1
Atg4d	Atg4d	6.22594e-05	0.228208	0.151	0.111	1
Cox6b1	Cox6b1	0.000438664	0.228043	0.131	0.098	1
Fam117a	Fam117a	9.17044e-05	0.22755	0.194	0.148	1
Rps23	Rps23	0.00856651	0.227529	0.102	0.08	1
Rpl18	Rpl18	0.00375495	0.226764	0.127	0.1	1
Pecr	Pecr	2.84629e-06	0.226521	0.104	0.065	0.0722928
Vps35	Vps35	0.000476448	0.226213	0.157	0.121	1
Cyc1	Cyc1	0.0102388	0.224529	0.137	0.113	1
Dtd1	Dtd1	3.60974e-05	0.224389	0.107	0.071	0.916838
Dut	Dut	0.000148291	0.223276	0.146	0.108	1
Eml4	Eml4	0.000102267	0.223137	0.371	0.314	1
Acadsb	Acadsb	9.4155e-05	0.222826	0.228	0.18	1
Swt1	Swt1	4.44489e-05	0.222177	0.268	0.215	1
Gcgr	Gcgr	1.2779e-07	0.222054	0.125	0.075	0.00324573
Pspc1	Pspc1	0.000113951	0.221974	0.393	0.346	1
Rabggtb	Rabggtb	0.00934976	0.221944	0.115	0.092	1
Pde4c	Pde4c	0.000338903	0.221378	0.203	0.162	1
Mrps6	Mrps6	0.0236901	0.221109	0.443	0.421	1
Pawr	Pawr	0.00152403	0.220398	0.175	0.141	1
Trim37	Trim37	0.00010801	0.219954	0.314	0.262	1
Dbnl	Dbnl	1.07276e-05	0.219904	0.157	0.11	0.272469
Sbds	Sbds	6.63408e-05	0.219168	0.122	0.085	1
Tdp2	Tdp2	0.00021061	0.218331	0.127	0.092	1
Fabp3	Fabp3	0.0132788	0.218282	0.1	0.079	1
Pbx3	Pbx3	0.00120943	0.218028	0.373	0.324	1
Fzd6	Fzd6	1.15906e-06	0.217834	0.111	0.069	0.0294389
Atp5pd	Atp5pd	3.98548e-05	0.21675	0.176	0.132	1
Eef1g	Eef1g	0.000721601	0.216742	0.111	0.081	1
Ppp1r12a	Ppp1r12a	1.38112e-05	0.216104	0.418	0.359	0.35079
Golga5	Golga5	0.000165535	0.215612	0.167	0.127	1
Met	Met	0.00894482	0.215453	0.278	0.248	1
Kdm2a	Kdm2a	0.00668961	0.215059	0.331	0.3	1
Srsf11	Srsf11	7.31432e-05	0.214728	0.338	0.287	1
Ppp2r2d	Ppp2r2d	4.65387e-05	0.214424	0.142	0.101	1
Chfr	Chfr	0.000144831	0.214256	0.132	0.095	1
Eif5	Eif5	0.000899583	0.214193	0.193	0.157	1
Tax1bp1	Tax1bp1	6.50008e-06	0.213823	0.508	0.442	0.165096
Rpl3	Rpl3	0.00292353	0.21374	0.12	0.092	1
RGD1309534	RGD1309534	0.0279041	0.213728	0.105	0.087	1
Eif3c	Eif3c	0.00156004	0.211595	0.155	0.123	1
Thoc2	Thoc2	0.000753097	0.211247	0.296	0.253	1
Ptbp2	Ptbp2	2.83254e-06	0.210978	0.291	0.227	0.0719437
Sla2	Sla2	9.39736e-05	0.210655	0.136	0.098	1
Cnot6l	Cnot6l	0.0011005	0.210494	0.243	0.202	1
Dhx15	Dhx15	0.0084135	0.209945	0.145	0.119	1
Phip	Phip	4.38485e-05	0.209876	0.291	0.234	1
Stat5b	Stat5b	0.00034055	0.209861	0.189	0.149	1
Atp5f1e	Atp5f1e	0.517923	0.20953	0.172	0.169	1
Spop	Spop	0.000692633	0.209204	0.299	0.254	1
Esf1	Esf1	0.000327999	0.209133	0.151	0.113	1
Pnkd	Pnkd	0.00619928	0.208894	0.18	0.15	1
Taldo1	Taldo1	0.00300265	0.207292	0.103	0.077	1
Uqcrh	Uqcrh	0.000569014	0.207035	0.229	0.187	1
Psmd12	Psmd12	0.0006221	0.206592	0.14	0.107	1
Cd99	Cd99	0.0206806	0.205838	0.107	0.088	1
Hspd1	Hspd1	0.0231423	0.20539	0.172	0.15	1
Rbm5	Rbm5	9.71887e-05	0.205342	0.434	0.378	1
Scand1	Scand1	0.00308664	0.205025	0.134	0.106	1
Cat	Cat	0.529504	0.204871	0.173	0.173	1
Elmo1	Elmo1	0.00486713	0.204592	0.163	0.135	1
LOC100174910	LOC100174910	0.0007561	0.203971	0.206	0.168	1
Nme7	Nme7	0.00104563	0.203774	0.176	0.141	1
Gsta1	Gsta1	0.00740074	0.203197	0.149	0.124	1
Cdc27	Cdc27	0.000108894	0.202811	0.131	0.093	1
Nvl	Nvl	0.000389964	0.202779	0.136	0.101	1
Rpl4	Rpl4	0.0277171	0.202693	0.101	0.084	1
Dcaf1	Dcaf1	3.02057e-05	0.202119	0.173	0.126	0.767194
Atp10b	Atp10b	0.0068417	0.202076	0.112	0.088	1
Prpf6	Prpf6	4.88672e-05	0.201858	0.267	0.213	1
Rpl5	Rpl5	0.0188302	0.201526	0.104	0.085	1
Ap1b1	Ap1b1	0.00136538	0.201086	0.16	0.126	1
Nucb1	Nucb1	9.56361e-05	0.200463	0.149	0.109	1
Nup214.1	Nup214.1	5.2819e-05	0.200219	0.317	0.26	1
Slc1a1	Slc1a1	9.46495e-06	-0.200213	0.068	0.106	0.2404
Lmbrd1	Lmbrd1	0.000179197	-0.20139	0.433	0.475	1
Pdia3	Pdia3	2.42274e-05	-0.201898	0.228	0.28	0.615353
Acacb	Acacb	0.0034574	-0.202757	0.155	0.185	1
Zfp710	Zfp710	0.000109515	-0.202784	0.244	0.291	1
Hexb	Hexb	0.000686004	-0.202925	0.093	0.123	1
Bicc1	Bicc1	0.000448497	-0.203859	0.311	0.347	1
Rreb1	Rreb1	3.30492e-06	-0.203897	0.497	0.555	0.0839417
Herc2	Herc2	0.00123879	-0.204312	0.431	0.464	1
Myof	Myof	3.23034e-05	-0.204329	0.249	0.301	0.820475
Tbc1d22a	Tbc1d22a	0.0016078	-0.20461	0.108	0.137	1
Tnfaip8	Tnfaip8	0.000218952	-0.204728	0.246	0.292	1
Ddah1	Ddah1	7.78943e-09	-0.20561	0.269	0.356	0.000197844
Msra	Msra	0.000416221	-0.206019	0.248	0.292	1
Rbpms	Rbpms	2.02502e-05	-0.206032	0.501	0.55	0.514336
Rpl21.3	Rpl21.3	4.07712e-06	-0.206421	0.062	0.1	0.103555
Runx1	Runx1	0.00044164	-0.206535	0.094	0.126	1
Fam171a1	Fam171a1	0.00608794	-0.206842	0.144	0.172	1
Smad4	Smad4	0.00430327	-0.206969	0.138	0.165	1
Fam120a	Fam120a	0.00738547	-0.206974	0.202	0.227	1
Ermp1	Ermp1	0.00157436	-0.207271	0.237	0.274	1
Chd9	Chd9	0.000943641	-0.209921	0.232	0.27	1
Lpin1	Lpin1	0.0054714	-0.210954	0.15	0.176	1
Nrdc	Nrdc	3.47491e-05	-0.211283	0.417	0.469	0.882592
Gsn	Gsn	0.00117061	-0.211634	0.24	0.278	1
Slc6a20	Slc6a20	6.28772e-05	-0.211878	0.089	0.125	1
Ppargc1b	Ppargc1b	0.000442535	-0.211984	0.264	0.306	1
Sorbs1	Sorbs1	0.000228798	-0.212801	0.101	0.137	1
AABR07007032.1	AABR07007032.1	0.000116822	-0.213462	0.373	0.419	1
Parm1	Parm1	0.026031	-0.213824	0.239	0.262	1
Cpeb4	Cpeb4	3.73924e-05	-0.214989	0.309	0.361	0.949731
Sptbn2	Sptbn2	0.000280299	-0.215187	0.181	0.221	1
Fos	Fos	0.00245829	-0.21549	0.204	0.238	1
Fbxo32	Fbxo32	0.000334703	-0.215993	0.252	0.293	1
Epb41	Epb41	0.000502285	-0.216155	0.398	0.444	1
Parva	Parva	0.00116423	-0.216887	0.199	0.234	1
Golga4	Golga4	0.00103527	-0.217141	0.326	0.361	1
Prr13	Prr13	6.8788e-05	-0.217504	0.122	0.162	1
Prkcz	Prkcz	3.99018e-05	-0.217511	0.369	0.416	1
Wdfy3	Wdfy3	0.000218248	-0.21752	0.454	0.491	1
Ssbp2	Ssbp2	0.000138458	-0.217602	0.307	0.357	1
Krcc1	Krcc1	0.000210603	-0.217825	0.173	0.215	1
Dym	Dym	0.000660683	-0.218205	0.21	0.248	1
Atp6v1g3	Atp6v1g3	0.0026902	-0.218326	0.6	0.634	1
Nmt2	Nmt2	0.00167599	-0.218363	0.118	0.146	1
B3galnt1	B3galnt1	0.000525686	-0.218426	0.146	0.181	1
Tenm3	Tenm3	0.00243687	-0.219263	0.168	0.2	1
Napepld	Napepld	0.00141634	-0.220155	0.261	0.293	1
Cluh	Cluh	0.000117732	-0.220643	0.178	0.222	1
Agap1	Agap1	1.60369e-05	-0.22069	0.436	0.482	0.407322
Shank2	Shank2	0.000129862	-0.221014	0.206	0.254	1
Clmn	Clmn	9.91486e-06	-0.221526	0.361	0.422	0.251828
Iqcg	Iqcg	0.000528975	-0.221797	0.241	0.283	1
Rmdn1	Rmdn1	6.81398e-05	-0.222258	0.405	0.449	1
Spidr	Spidr	0.00111406	-0.222324	0.228	0.266	1
Slc34a1	Slc34a1	1.60304e-43	-0.222462	0.11	0.289	4.07157e-39
Smad3	Smad3	0.00146787	-0.222462	0.313	0.347	1
Nacc2	Nacc2	0.000779122	-0.222642	0.293	0.329	1
Fxyd2	Fxyd2	0.000104957	-0.222682	0.207	0.253	1
Prkca	Prkca	0.00351691	-0.222983	0.34	0.369	1
Ubc	Ubc	5.029e-06	-0.223575	0.353	0.416	0.127732
Plekha7	Plekha7	0.000207427	-0.223758	0.311	0.355	1
Vps37d	Vps37d	0.000482975	-0.223966	0.152	0.189	1
Arl15	Arl15	2.52162e-16	-0.224795	0.896	0.947	6.40467e-12
Fbp1	Fbp1	2.31525e-06	-0.224953	0.086	0.131	0.0588051
Fyco1	Fyco1	0.00168181	-0.225382	0.099	0.126	1
Mab21l3	Mab21l3	0.00307231	-0.226051	0.167	0.198	1
Mical3	Mical3	0.000665217	-0.227014	0.337	0.371	1
Rap1gds1	Rap1gds1	0.000339086	-0.227133	0.2	0.24	1
Map3k13	Map3k13	1.78523e-06	-0.228758	0.117	0.167	0.045343
Patj	Patj	1.02284e-06	-0.228985	0.406	0.468	0.0259791
Farp1	Farp1	1.3281e-06	-0.229171	0.406	0.467	0.0337325
Tmem52b	Tmem52b	1.4992e-09	-0.230349	0.149	0.222	3.80781e-05
Pde1c	Pde1c	1.76303e-13	-0.231937	0.873	0.924	4.47791e-09
Paqr5	Paqr5	1.65949e-09	-0.233771	0.505	0.581	4.21495e-05
Atp6v0b	Atp6v0b	0.000271999	-0.235151	0.404	0.44	1
Gcnt4	Gcnt4	0.0136476	-0.235185	0.184	0.208	1
Nav2	Nav2	3.23651e-07	-0.235352	0.489	0.554	0.00822042
Rgl1	Rgl1	6.51125e-07	-0.235833	0.109	0.16	0.0165379
Cblb	Cblb	5.08461e-05	-0.235997	0.36	0.404	1
Azin1	Azin1	3.80401e-05	-0.236197	0.072	0.106	0.96618
Frk	Frk	0.0011815	-0.236468	0.269	0.301	1
Aff1	Aff1	6.83325e-06	-0.236616	0.404	0.454	0.173558
AABR07037451.2	AABR07037451.2	0.000512027	-0.23769	0.159	0.194	1
Bhmt2	Bhmt2	1.67381e-10	-0.238458	0.053	0.106	4.2513e-06
Gba3	Gba3	1.22657e-05	-0.240416	0.095	0.138	0.311536
Cox11	Cox11	2.25561e-05	-0.240904	0.138	0.182	0.572902
Atxn1	Atxn1	1.35692e-08	-0.241933	0.578	0.644	0.000344644
Ldlrad4	Ldlrad4	2.33808e-06	-0.242062	0.433	0.493	0.0593849
Foxo1	Foxo1	2.7842e-05	-0.242491	0.254	0.301	0.707158
Lrp2	Lrp2	5.18669e-11	-0.242661	0.26	0.357	1.31737e-06
Ppp2r2b	Ppp2r2b	2.6882e-05	-0.242938	0.178	0.229	0.682777
Ivns1abp	Ivns1abp	1.9355e-05	-0.243761	0.443	0.491	0.491599
Cnnm2	Cnnm2	0.00106843	-0.244871	0.152	0.186	1
Myo5b	Myo5b	0.000545606	-0.246167	0.241	0.279	1
Map2	Map2	0.000937781	-0.248222	0.172	0.204	1
Abca1	Abca1	0.00283253	-0.248515	0.132	0.161	1
Rrbp1	Rrbp1	1.51234e-06	-0.249097	0.195	0.253	0.038412
Arhgap42	Arhgap42	0.00329314	-0.2506	0.277	0.306	1
Dab2ip	Dab2ip	6.34499e-06	-0.251479	0.159	0.21	0.161156
Itgb8	Itgb8	4.3727e-05	-0.252911	0.117	0.16	1
Pacsin2	Pacsin2	3.84466e-08	-0.252979	0.447	0.517	0.000976504
Cdc14a	Cdc14a	0.0178583	-0.253127	0.181	0.202	1
Mapt	Mapt	0.000187794	-0.253661	0.181	0.227	1
Caprin1	Caprin1	0.000190248	-0.253866	0.287	0.328	1
Fndc3a	Fndc3a	8.76262e-05	-0.2549	0.342	0.384	1
Cyp4a2	Cyp4a2	6.13719e-54	-0.255279	0.181	0.426	1.55879e-49
Dapk1	Dapk1	5.22058e-06	-0.256496	0.217	0.27	0.132598
Stx18	Stx18	7.12687e-05	-0.25782	0.278	0.319	1
Arhgef10l	Arhgef10l	0.00264335	-0.2579	0.179	0.21	1
Srsf5	Srsf5	7.70742e-08	-0.258028	0.292	0.363	0.00195761
Med13l	Med13l	2.42157e-05	-0.258299	0.321	0.367	0.615055
Ncor2	Ncor2	0.000183534	-0.25873	0.323	0.362	1
LOC100909840	LOC100909840	7.44204e-05	-0.258952	0.081	0.114	1
AABR07019086.1	AABR07019086.1	4.69964e-06	-0.258988	0.077	0.116	0.119366
Rnls	Rnls	4.45166e-05	-0.259001	0.284	0.333	1
Igsf11	Igsf11	3.29611e-06	-0.260625	0.087	0.13	0.0837178
Kdm4a	Kdm4a	0.000388231	-0.260784	0.213	0.25	1
Gse1	Gse1	9.32948e-05	-0.261331	0.282	0.325	1
Inpp5a	Inpp5a	1.33164e-05	-0.261533	0.161	0.207	0.338223
Ripor2	Ripor2	0.000108452	-0.261999	0.137	0.176	1
Dgkg	Dgkg	2.89713e-07	-0.26269	0.06	0.103	0.00735843
Itpk1	Itpk1	0.00134072	-0.263578	0.098	0.125	1
Glis3	Glis3	2.69654e-08	-0.264352	0.666	0.722	0.000684895
Tmem72	Tmem72	3.41105e-06	-0.264383	0.289	0.343	0.0866372
Rplp1	Rplp1	5.05197e-11	-0.266233	0.231	0.322	1.28315e-06
Ctsb	Ctsb	0.000115502	-0.267011	0.132	0.175	1
Rab38	Rab38	0.000281543	-0.267128	0.111	0.145	1
Marchf3	Marchf3	4.45833e-06	-0.267736	0.582	0.627	0.113237
Arnt2	Arnt2	2.96147e-05	-0.272402	0.172	0.221	0.752185
Dcdc2	Dcdc2	0.000346971	-0.272852	0.115	0.15	1
Ankrd44	Ankrd44	9.86705e-06	-0.273508	0.429	0.48	0.250613
Tanc1	Tanc1	9.02033e-12	-0.273589	0.696	0.764	2.29107e-07
Ccdc117	Ccdc117	6.11501e-05	-0.27362	0.153	0.194	1
Prpf4b	Prpf4b	4.39265e-11	-0.274063	0.584	0.664	1.11569e-06
Rin2	Rin2	8.1019e-07	-0.274313	0.305	0.366	0.020578
Maml2	Maml2	3.66707e-09	-0.275078	0.56	0.627	9.31399e-05
Defb1	Defb1	2.39755e-10	-0.275951	0.583	0.663	6.08955e-06
Stk24	Stk24	4.24306e-05	-0.278758	0.099	0.135	1
Pde7b	Pde7b	1.31328e-10	-0.279745	0.648	0.72	3.33561e-06
Hsph1	Hsph1	0.000542592	-0.280979	0.09	0.12	1
Slc8a1	Slc8a1	1.06125e-97	-0.281741	0.147	0.441	2.69548e-93
Ccdc141	Ccdc141	8.88977e-05	-0.281952	0.173	0.216	1
Plcg2	Plcg2	1.21239e-08	-0.28221	0.386	0.462	0.000307934
Jun	Jun	5.96133e-06	-0.282574	0.123	0.17	0.151412
Stx16	Stx16	4.13739e-07	-0.284042	0.251	0.311	0.0105086
Prkce	Prkce	0.000354519	-0.285343	0.172	0.208	1
Acsm2	Acsm2	1.15142e-11	-0.28548	0.122	0.201	2.9245e-07
Kank1	Kank1	1.76729e-07	-0.28569	0.332	0.393	0.00448874
Rps8	Rps8	0.000381798	-0.287362	0.181	0.221	1
Sh3tc2	Sh3tc2	1.60612e-05	-0.289349	0.086	0.125	0.407939
Tead1	Tead1	1.21569e-08	-0.291218	0.389	0.464	0.000308774
Sdc4	Sdc4	1.94811e-09	-0.291395	0.234	0.313	4.94801e-05
Dpyd	Dpyd	4.45022e-07	-0.292284	0.104	0.154	0.0113031
Irs1	Irs1	1.73134e-06	-0.292824	0.269	0.329	0.0439744
Sh2d4b	Sh2d4b	2.36793e-08	-0.292875	0.064	0.109	0.00060143
Rere	Rere	2.40996e-16	-0.293205	0.701	0.789	6.12105e-12
Zfp236	Zfp236	4.82922e-05	-0.293713	0.171	0.213	1
Ccl28	Ccl28	4.60872e-05	-0.293994	0.16	0.202	1
Npc1l1	Npc1l1	7.32292e-06	-0.295737	0.248	0.302	0.185995
Cgnl1	Cgnl1	7.35705e-10	-0.295786	0.614	0.657	1.86862e-05
Plcb1	Plcb1	4.8358e-06	-0.297891	0.081	0.121	0.122824
Zfp516	Zfp516	9.62235e-07	-0.297917	0.103	0.149	0.0244398
Hnf4a	Hnf4a	1.00219e-08	-0.298219	0.091	0.147	0.000254545
Insrr	Insrr	1.20017e-12	-0.298887	0.391	0.511	3.04831e-08
Mt-cyb	Mt-cyb	2.58363e-27	-0.300291	0.058	0.164	6.56216e-23
Ski	Ski	1.00413e-05	-0.302153	0.199	0.246	0.255038
Hspa5	Hspa5	8.76038e-09	-0.302632	0.133	0.199	0.000222505
Dap	Dap	1.32803e-05	-0.303449	0.167	0.213	0.337307
Xylb	Xylb	1.21546e-08	-0.304013	0.095	0.151	0.000308714
Cmip	Cmip	4.84563e-10	-0.304626	0.547	0.615	1.23074e-05
Alg14	Alg14	6.07209e-07	-0.305223	0.115	0.165	0.0154225
Tbc1d14	Tbc1d14	6.69227e-09	-0.30727	0.165	0.232	0.000169977
Sptbn1	Sptbn1	3.97339e-14	-0.307545	0.428	0.53	1.0092e-09
Trim44	Trim44	1.14543e-08	-0.30886	0.148	0.214	0.000290927
Insyn2a	Insyn2a	3.26462e-06	-0.31141	0.114	0.16	0.082918
Cp	Cp	1.66757e-12	-0.311532	0.051	0.108	4.23547e-08
Hdac9	Hdac9	1.52793e-08	-0.31162	0.062	0.109	0.000388079
Hsp90b1	Hsp90b1	4.56211e-05	-0.311687	0.171	0.217	1
Slc13a3	Slc13a3	1.79452e-11	-0.315201	0.057	0.113	4.55791e-07
Pxdc1	Pxdc1	1.55929e-06	-0.317314	0.343	0.399	0.0396044
Sh3rf1	Sh3rf1	2.46154e-10	-0.317438	0.435	0.514	6.25207e-06
Igfbp1	Igfbp1	6.9835e-07	-0.319594	0.092	0.139	0.0177374
Itprid2	Itprid2	1.49993e-06	-0.320242	0.184	0.235	0.0380968
Zfp704	Zfp704	2.49051e-06	-0.322785	0.199	0.249	0.0632564
Usp46	Usp46	5.82177e-06	-0.323572	0.208	0.256	0.147867
Tns3	Tns3	3.54216e-11	-0.324318	0.359	0.446	8.99674e-07
Pxn	Pxn	1.41552e-06	-0.326052	0.191	0.247	0.0359528
Dync1h1	Dync1h1	7.10785e-07	-0.327317	0.129	0.18	0.0180532
Tpst2	Tpst2	1.52962e-07	-0.327545	0.065	0.107	0.00388507
Zfp629	Zfp629	9.12675e-12	-0.328876	0.433	0.518	2.3181e-07
Tmem51	Tmem51	1.6078e-15	-0.330949	0.582	0.68	4.08366e-11
Nebl	Nebl	7.56911e-07	-0.337331	0.388	0.451	0.0192248
Slc16a5	Slc16a5	8.20811e-06	-0.340621	0.249	0.301	0.208478
Snx24	Snx24	7.36413e-16	-0.34385	0.621	0.694	1.87041e-11
Zmiz1	Zmiz1	8.41836e-18	-0.345179	0.668	0.739	2.13818e-13
Rapgef3	Rapgef3	4.9806e-09	-0.346308	0.146	0.21	0.000126502
Banp	Banp	3.04172e-07	-0.346914	0.12	0.169	0.00772567
Zfp622	Zfp622	3.01561e-14	-0.347123	0.541	0.625	7.65935e-10
AABR07035218.1	AABR07035218.1	5.37459e-13	-0.348206	0.046	0.102	1.36509e-08
Deptor	Deptor	1.02663e-07	-0.350972	0.261	0.322	0.00260753
Hsp90ab1	Hsp90ab1	1.33545e-14	-0.353993	0.385	0.494	3.39191e-10
Acsm3	Acsm3	8.36249e-13	-0.355022	0.093	0.165	2.12399e-08
Scly	Scly	2.1881e-06	-0.357974	0.16	0.212	0.0555755
Rpl36	Rpl36	2.67013e-09	-0.359563	0.096	0.155	6.78187e-05
Ppfibp2	Ppfibp2	3.59772e-10	-0.360128	0.319	0.394	9.13786e-06
Col4a1	Col4a1	1.1364e-13	-0.364008	0.085	0.158	2.88633e-09
RT1-T24-1	RT1-T24-1	3.0495e-09	-0.36738	0.113	0.173	7.74544e-05
Caln1	Caln1	9.06427e-08	-0.374661	0.285	0.346	0.00230224
Fndc3b	Fndc3b	6.22793e-08	-0.375077	0.268	0.327	0.00158183
Gnai1	Gnai1	7.29211e-07	-0.375248	0.176	0.225	0.0185212
Hpd	Hpd	1.82875e-14	-0.380203	0.041	0.1	4.64484e-10
Tmem163	Tmem163	3.77004e-14	-0.381633	0.332	0.447	9.57552e-10
Kcnab1	Kcnab1	6.80014e-09	-0.386044	0.066	0.113	0.000172717
Frmd4b	Frmd4b	9.03192e-12	-0.386113	0.14	0.217	2.29402e-07
Col18a1	Col18a1	1.54312e-08	-0.389995	0.348	0.41	0.000391938
Col4a3	Col4a3	1.03408e-11	-0.391373	0.344	0.438	2.62647e-07
Rap1gap2	Rap1gap2	5.23302e-13	-0.392333	0.334	0.424	1.32914e-08
Ca12	Ca12	1.01866e-29	-0.400275	0.907	0.962	2.58729e-25
Hspa8	Hspa8	8.1414e-16	-0.401283	0.128	0.22	2.06783e-11
Emb	Emb	6.47106e-08	-0.402886	0.119	0.171	0.00164358
Col4a4	Col4a4	3.16839e-11	-0.404576	0.213	0.297	8.0474e-07
Itgb1	Itgb1	1.59092e-07	-0.404717	0.291	0.352	0.00404078
Tnfrsf21	Tnfrsf21	9.3882e-08	-0.406425	0.274	0.342	0.00238451
Anxa11	Anxa11	3.40663e-12	-0.406881	0.307	0.392	8.65249e-08
Mt-nd4l	Mt-nd4l	2.14282e-06	-0.412669	0.143	0.195	0.0544255
Dnaja1	Dnaja1	1.34616e-11	-0.413903	0.155	0.232	3.41911e-07
Kcnq1	Kcnq1	2.23907e-20	-0.415315	0.712	0.782	5.687e-16
Zbtb16	Zbtb16	7.61961e-10	-0.415485	0.109	0.17	1.9353e-05
Errfi1	Errfi1	1.50377e-17	-0.41565	0.107	0.202	3.81942e-13
Arhgef10	Arhgef10	3.28118e-11	-0.416785	0.148	0.22	8.33387e-07
Aldob	Aldob	1.94336e-20	-0.422351	0.326	0.465	4.93594e-16
AABR07032622.1	AABR07032622.1	7.93387e-12	-0.427425	0.13	0.201	2.01512e-07
Dhrs3	Dhrs3	4.56374e-14	-0.428953	0.269	0.361	1.15914e-09
Etnk1	Etnk1	2.91275e-15	-0.429887	0.182	0.279	7.3981e-11
Stk32a	Stk32a	1.19299e-14	-0.430139	0.042	0.101	3.03007e-10
AABR07059258.1	AABR07059258.1	7.69119e-15	-0.435301	0.057	0.122	1.95349e-10
Pth1r	Pth1r	1.2685e-19	-0.438054	0.061	0.143	3.22186e-15
Ppm1h	Ppm1h	2.19135e-18	-0.444362	0.439	0.54	5.5658e-14
Hes1	Hes1	2.48091e-10	-0.447514	0.078	0.133	6.30126e-06
Slc5a12	Slc5a12	1.84933e-17	-0.447622	0.049	0.119	4.69712e-13
Mt-nd3	Mt-nd3	4.26513e-27	-0.447753	0.028	0.109	1.0833e-22
Cubn	Cubn	6.34439e-17	-0.449044	0.081	0.163	1.61141e-12
Mt-nd6	Mt-nd6	1.10604e-17	-0.460028	0.064	0.142	2.80922e-13
Ypel2	Ypel2	7.23975e-12	-0.496092	0.153	0.225	1.83882e-07
Apoo	Apoo	4.31479e-10	-0.499695	0.151	0.216	1.09591e-05
Pde4d	Pde4d	3.50124e-18	-0.525775	0.319	0.433	8.89279e-14
St6galnac3	St6galnac3	1.64123e-18	-0.529055	0.234	0.349	4.16856e-14
Slc4a9	Slc4a9	2.57877e-35	-0.531203	0.693	0.797	6.54982e-31
Gabarapl1	Gabarapl1	3.42174e-23	-0.534409	0.24	0.369	8.69087e-19
Zdhhc14	Zdhhc14	4.1581e-23	-0.538381	0.579	0.681	1.05612e-18
Rab11fip3	Rab11fip3	5.46565e-18	-0.544833	0.138	0.238	1.38822e-13
Arntl	Arntl	1.3659e-21	-0.548839	0.038	0.11	3.46925e-17
Pde10a	Pde10a	6.826e-15	-0.55709	0.148	0.237	1.73374e-10
Npas2	Npas2	4.09083e-19	-0.57322	0.08	0.163	1.03903e-14
AC134224.1	AC134224.1	8.53283e-96	-0.590992	0.905	0.972	2.16725e-91
Kctd1	Kctd1	1.54582e-19	-0.606045	0.406	0.513	3.92622e-15
Tsc22d1	Tsc22d1	1.74872e-23	-0.608914	0.206	0.339	4.44157e-19
AABR07040864.1	AABR07040864.1	7.33903e-13	-0.61442	0.066	0.126	1.86404e-08
Rimbp2	Rimbp2	4.11868e-34	-0.633768	0.029	0.125	1.0461e-29
Oprm1	Oprm1	6.1541e-23	-0.638623	0.173	0.286	1.56308e-18
Mt-atp8	Mt-atp8	7.30579e-29	-0.701015	0.298	0.449	1.8556e-24
Snx29	Snx29	7.11273e-37	-0.705181	0.396	0.558	1.80656e-32
Mt-nd1	Mt-nd1	1.07701e-48	-0.715089	0.056	0.208	2.73549e-44
AC134224.2	AC134224.2	6.08846e-74	-0.717834	0.634	0.792	1.54641e-69
AABR07069840.1	AABR07069840.1	3.52516e-32	-0.728136	0.061	0.171	8.95354e-28
Mt-nd5	Mt-nd5	2.1927e-30	-0.741233	0.185	0.334	5.56923e-26
Pck1	Pck1	4.91802e-65	-0.755306	0.172	0.42	1.24913e-60
Trabd2b	Trabd2b	8.25295e-35	-0.758387	0.33	0.49	2.09617e-30
Mt-atp6	Mt-atp6	1.52415e-66	-0.768318	0.058	0.248	3.87119e-62
Slc12a3	Slc12a3	1.2998e-89	-0.795016	0.055	0.283	3.30137e-85
Ndrg1	Ndrg1	1.55022e-52	-0.806954	0.2	0.411	3.93739e-48
Mt-co1	Mt-co1	4.54179e-84	-0.814043	0.064	0.297	1.15357e-79
Mt-nd4	Mt-nd4	4.61678e-83	-0.819133	0.083	0.323	1.17262e-78
Sult1c2a	Sult1c2a	4.03821e-31	-0.819411	0.126	0.256	1.02566e-26
Tns1	Tns1	1.03714e-49	-0.862377	0.273	0.472	2.63424e-45
G6pc	G6pc	1.56592e-54	-0.887105	0.021	0.145	3.97727e-50
Mt-co3	Mt-co3	3.0064e-99	-0.914263	0.065	0.324	7.63597e-95
Cyp24a1	Cyp24a1	3.49476e-55	-0.92264	0.013	0.13	8.87633e-51
Slc4a4	Slc4a4	3.70343e-56	-0.933405	0.193	0.405	9.40633e-52
Slc13a1	Slc13a1	1.21027e-49	-0.944241	0.107	0.282	3.07397e-45
Slc22a6	Slc22a6	2.83492e-53	-0.997188	0.041	0.182	7.20041e-49
AABR07069821.1	AABR07069821.1	6.20657e-51	-1.09995	0.124	0.296	1.57641e-46
Mt-nd2	Mt-nd2	4.82843e-123	-1.21903	0.055	0.341	1.22637e-118
AABR07000398.1	AABR07000398.1	1.76435e-168	-1.63257	0.533	0.798	4.48126e-164

## Sheet: Immune
	Immune__gene	p_val	avg_log2FC	pct.Obese+sGCstim	Pct.Obese	p_val_adj
AABR07015081.2	AABR07015081.2	1.1374e-28	2.5362	0.119	0.005	2.88889e-24
Slc7a12	Slc7a12	1.561e-52	1.93765	0.291	0.047	3.96479e-48
Slco1a6	Slco1a6	9.10059e-42	1.92632	0.307	0.083	2.31146e-37
Slc12a1	Slc12a1	2.33147e-59	1.62828	0.449	0.131	5.92169e-55
Slc21a4	Slc21a4	7.07101e-38	1.53949	0.296	0.083	1.79596e-33
Hnmt	Hnmt	9.96571e-33	1.45882	0.256	0.072	2.53119e-28
Mat2a	Mat2a	1.27922e-29	1.4306	0.248	0.074	3.24909e-25
Etnppl	Etnppl	3.44402e-31	1.42888	0.184	0.031	8.74747e-27
Slc34a1	Slc34a1	3.76307e-13	1.38641	0.493	0.394	9.55782e-09
Dhrs7l1	Dhrs7l1	3.31673e-27	1.37254	0.366	0.175	8.42417e-23
Pm20d1	Pm20d1	7.72261e-32	1.35662	0.25	0.066	1.96147e-27
Gclc	Gclc	1.12537e-36	1.32291	0.54	0.306	2.85832e-32
Hnf1b	Hnf1b	5.92471e-41	1.29357	0.274	0.056	1.50482e-36
Gramd1b	Gramd1b	8.25593e-25	1.20185	0.346	0.157	2.09692e-20
LOC102554608	LOC102554608	7.42818e-25	1.12581	0.104	0.005	1.88668e-20
Rbms3	Rbms3	3.69606e-27	1.12242	0.245	0.074	9.38762e-23
Umod	Umod	6.8459e-34	1.11835	0.542	0.306	1.73879e-29
Slc7a13	Slc7a13	3.71565e-29	1.08634	0.417	0.207	9.43739e-25
Cryab	Cryab	8.64913e-26	1.05993	0.239	0.074	2.19679e-21
Wwc1	Wwc1	2.56424e-29	1.03341	0.338	0.128	6.51292e-25
Pdzrn3	Pdzrn3	1.5649e-23	1.00602	0.192	0.051	3.97468e-19
Vegfa	Vegfa	2.58047e-24	0.999337	0.162	0.032	6.55413e-20
Tead1	Tead1	3.60489e-25	0.978887	0.265	0.091	9.15606e-21
Ghr	Ghr	1.31805e-24	0.968447	0.323	0.137	3.34771e-20
LOC688389	LOC688389	2.99637e-21	0.936639	0.354	0.176	7.61047e-17
AABR07057997.1	AABR07057997.1	6.8625e-22	0.93068	0.132	0.022	1.74301e-17
Sorcs1	Sorcs1	2.66749e-23	0.924714	0.141	0.023	6.77515e-19
Odc1	Odc1	1.75665e-16	0.920935	0.248	0.116	4.46171e-12
Satb2	Satb2	3.45985e-20	0.916672	0.126	0.023	8.78768e-16
Grik2	Grik2	2.47537e-17	0.915142	0.132	0.032	6.28719e-13
Ank3	Ank3	1.17735e-29	0.909412	0.503	0.259	2.99034e-25
Mme	Mme	1.08805e-16	0.901685	0.207	0.083	2.76353e-12
Errfi1	Errfi1	3.65893e-20	0.899736	0.321	0.152	9.29331e-16
Xylb	Xylb	9.12429e-20	0.890549	0.252	0.1	2.31748e-15
Nme7	Nme7	5.45997e-20	0.871439	0.211	0.073	1.38678e-15
Pyroxd2	Pyroxd2	1.42599e-18	0.85311	0.28	0.126	3.62187e-14
Esrrg	Esrrg	1.01319e-18	0.83916	0.235	0.091	2.5734e-14
Oplah	Oplah	2.31993e-19	0.835818	0.304	0.142	5.89239e-15
Nfia	Nfia	2.64857e-24	0.826119	0.426	0.217	6.7271e-20
Map7	Map7	6.7841e-18	0.822758	0.294	0.14	1.72309e-13
Wls	Wls	1.088e-17	0.816688	0.271	0.122	2.76341e-13
Pax8	Pax8	2.93211e-21	0.812602	0.283	0.115	7.44727e-17
Ptprk	Ptprk	8.92915e-22	0.806247	0.299	0.124	2.26791e-17
Pabpn1	Pabpn1	3.27969e-17	0.806069	0.331	0.175	8.33009e-13
Pard3	Pard3	2.62083e-20	0.797998	0.268	0.108	6.65664e-16
Hacl1	Hacl1	8.07243e-13	0.79512	0.155	0.06	2.05032e-08
Gclm	Gclm	4.97245e-13	0.794001	0.44	0.313	1.26295e-08
AABR07016672.1	AABR07016672.1	4.60507e-20	0.792052	0.124	0.021	1.16964e-15
Hgd	Hgd	1.79545e-17	0.772922	0.242	0.102	4.56025e-13
Tmlhe	Tmlhe	1.37214e-16	0.772615	0.286	0.14	3.4851e-12
Glis3	Glis3	4.93395e-26	0.770988	0.436	0.208	1.25318e-21
Kif12	Kif12	4.1253e-17	0.770605	0.173	0.055	1.04778e-12
Nat8f5	Nat8f5	2.29031e-17	0.763503	0.241	0.101	5.81717e-13
Sh3tc2	Sh3tc2	5.90939e-18	0.762798	0.157	0.044	1.50093e-13
Itgb8	Itgb8	4.24165e-19	0.761699	0.213	0.074	1.07734e-14
Rab11fip3	Rab11fip3	5.88832e-21	0.75916	0.326	0.146	1.49557e-16
Mt-co1	Mt-co1	6.61452e-22	0.758585	0.372	0.173	1.68002e-17
Peli2	Peli2	4.48337e-18	0.757556	0.192	0.064	1.13873e-13
Tmem150a	Tmem150a	2.76078e-18	0.753711	0.138	0.032	7.01211e-14
Mrps6	Mrps6	1.3312e-13	0.74647	0.34	0.2	3.38112e-09
Acy3	Acy3	4.28979e-15	0.744902	0.255	0.122	1.08956e-10
Arhgef28	Arhgef28	6.06357e-21	0.744458	0.296	0.122	1.54009e-16
Cobll1	Cobll1	1.87319e-16	0.737759	0.226	0.093	4.75771e-12
Slc6a18	Slc6a18	2.74169e-12	0.737178	0.234	0.121	6.96362e-08
Nid1	Nid1	4.46436e-12	0.729902	0.145	0.055	1.1339e-07
Carmil1	Carmil1	8.45765e-19	0.729242	0.213	0.075	2.14816e-14
Plekha7	Plekha7	9.15397e-17	0.728952	0.212	0.082	2.32502e-12
Chst9	Chst9	2.45057e-11	0.726843	0.104	0.032	6.22421e-07
Fras1	Fras1	2.10437e-16	0.726171	0.146	0.041	5.34489e-12
Phldb2	Phldb2	5.01064e-18	0.720859	0.27	0.116	1.27265e-13
Etl4	Etl4	1.65543e-18	0.711017	0.25	0.099	4.20462e-14
Ttc21b	Ttc21b	4.71471e-16	0.710902	0.133	0.035	1.19749e-11
Agmat	Agmat	2.57585e-13	0.709434	0.155	0.057	6.5424e-09
Lmo7	Lmo7	3.37994e-15	0.703861	0.193	0.074	8.58472e-11
Sh3d19	Sh3d19	1.30131e-15	0.703535	0.232	0.101	3.30521e-11
Osgin1	Osgin1	1.36284e-14	0.703409	0.148	0.048	3.46148e-10
Wwtr1	Wwtr1	1.14131e-14	0.701016	0.145	0.046	2.89882e-10
Wwc2	Wwc2	2.01988e-15	0.696135	0.262	0.123	5.1303e-11
Srek1	Srek1	1.38998e-14	0.694378	0.221	0.098	3.5304e-10
Acy1	Acy1	7.0164e-17	0.693661	0.359	0.199	1.7821e-12
Ntn1	Ntn1	4.78046e-17	0.682257	0.209	0.077	1.21419e-12
Nfib	Nfib	3.51358e-17	0.680428	0.286	0.131	8.92415e-13
Rexo5	Rexo5	7.49976e-11	0.676893	0.132	0.051	1.90486e-06
Ust5r	Ust5r	2.1201e-15	0.676829	0.176	0.063	5.38485e-11
Ptpn3	Ptpn3	4.38666e-12	0.675	0.125	0.042	1.11417e-07
Zbtb20	Zbtb20	1.80065e-19	0.674699	0.638	0.494	4.57348e-15
Akr1c1	Akr1c1	7.205e-10	0.670272	0.139	0.059	1.83e-05
Tff3	Tff3	1.29162e-16	0.67	0.531	0.358	3.28058e-12
Rbfox2	Rbfox2	3.90614e-14	0.667199	0.173	0.065	9.92121e-10
Bicc1	Bicc1	2.49358e-16	0.665774	0.236	0.098	6.33345e-12
Slc3a1	Slc3a1	2.41817e-17	0.664302	0.535	0.373	6.1419e-13
Esr1	Esr1	1.27419e-17	0.660245	0.162	0.047	3.23631e-13
Slc22a25	Slc22a25	5.58106e-14	0.659244	0.188	0.076	1.41753e-09
Caln1	Caln1	1.92742e-10	0.656777	0.135	0.054	4.89544e-06
Ak4	Ak4	4.61635e-14	0.656734	0.15	0.05	1.17251e-09
Tns1	Tns1	5.76239e-17	0.656607	0.324	0.155	1.46359e-12
AC134224.3	AC134224.3	3.69476e-27	0.655172	0.997	0.956	9.38433e-23
Slc17a3	Slc17a3	5.78767e-12	0.654258	0.207	0.098	1.47001e-07
Lifr	Lifr	2.1225e-13	0.653646	0.201	0.087	5.39094e-09
Col18a1	Col18a1	5.73974e-16	0.653165	0.156	0.048	1.45784e-11
Ptpn13	Ptpn13	1.08303e-14	0.652424	0.27	0.132	2.75079e-10
Fmo3	Fmo3	5.71053e-10	0.650535	0.164	0.077	1.45042e-05
Nhsl1	Nhsl1	1.4757e-16	0.648233	0.147	0.041	3.74814e-12
Paqr5	Paqr5	9.84769e-15	0.635311	0.237	0.108	2.50122e-10
Klhl29	Klhl29	1.61547e-16	0.635255	0.186	0.064	4.10314e-12
RGD1562392	RGD1562392	1.12185e-14	0.634715	0.157	0.053	2.8494e-10
Cdhr5	Cdhr5	3.72659e-11	0.634364	0.166	0.073	9.46515e-07
Akr7a3	Akr7a3	1.56774e-11	0.631514	0.209	0.103	3.9819e-07
Slc34a2	Slc34a2	2.13201e-10	0.630627	0.129	0.051	5.41509e-06
Slc23a1	Slc23a1	1.27014e-12	0.626068	0.103	0.027	3.22603e-08
Erbb4	Erbb4	1.75107e-13	0.624427	0.163	0.061	4.44754e-09
Bhmt2	Bhmt2	1.15076e-09	0.622534	0.269	0.162	2.9228e-05
Shank2	Shank2	3.95323e-11	0.619635	0.143	0.055	1.00408e-06
Sema5a	Sema5a	2.01424e-13	0.617749	0.144	0.048	5.11597e-09
Fam160a1	Fam160a1	5.52815e-14	0.61443	0.126	0.036	1.4041e-09
Gpm6a	Gpm6a	1.05684e-10	0.61319	0.255	0.142	2.68427e-06
Akr1c12l1	Akr1c12l1	2.92963e-09	0.600573	0.235	0.138	7.44096e-05
Mapt	Mapt	6.99199e-12	0.598635	0.229	0.112	1.7759e-07
AABR07067023.1	AABR07067023.1	9.45384e-14	0.598362	0.133	0.041	2.40118e-09
AABR07053749.2	AABR07053749.2	7.37587e-10	0.597923	0.134	0.055	1.8734e-05
Hba-a1	Hba-a1	1.40122e-07	0.597073	0.149	0.078	0.00355896
Eps8l2	Eps8l2	1.24073e-14	0.596626	0.16	0.054	3.15134e-10
Aadat	Aadat	8.42436e-11	0.594723	0.438	0.311	2.1397e-06
Slc38a3	Slc38a3	1.18101e-10	0.594202	0.144	0.059	2.99964e-06
Cobl	Cobl	1.14512e-12	0.593036	0.111	0.031	2.90848e-08
Megf11	Megf11	1.41435e-15	0.590549	0.119	0.028	3.5923e-11
Crim1	Crim1	4.66885e-11	0.590316	0.208	0.1	1.18584e-06
Slc5a10	Slc5a10	5.53283e-09	0.589044	0.203	0.109	0.000140528
Rimbp2	Rimbp2	3.93557e-10	0.588745	0.193	0.096	9.99597e-06
Ggt1	Ggt1	3.76659e-15	0.587991	0.414	0.245	9.56677e-11
Msra	Msra	1.4044e-11	0.586326	0.294	0.168	3.56705e-07
Sorbs1	Sorbs1	7.84199e-14	0.58315	0.243	0.113	1.99179e-09
Fn1	Fn1	4.34468e-05	0.581263	0.116	0.064	1
Macrod1	Macrod1	4.55529e-12	0.577789	0.155	0.06	1.157e-07
Acss2	Acss2	1.44921e-08	0.573232	0.235	0.141	0.000368084
Shroom3	Shroom3	5.01273e-08	0.57179	0.143	0.069	0.00127318
Zbtb16	Zbtb16	1.11013e-07	0.568038	0.229	0.139	0.00281963
Prom1	Prom1	6.27495e-10	0.563991	0.134	0.055	1.59377e-05
Ptger3	Ptger3	2.37178e-08	0.562918	0.139	0.065	0.000602408
Sim1	Sim1	2.92854e-12	0.558689	0.119	0.036	7.43819e-08
Mep1b	Mep1b	1.72192e-09	0.557661	0.122	0.049	4.37351e-05
Igsf11	Igsf11	7.872e-13	0.553429	0.247	0.122	1.99941e-08
Nr3c2	Nr3c2	8.93282e-10	0.550355	0.264	0.151	2.26885e-05
Dach1	Dach1	2.38504e-12	0.548867	0.283	0.151	6.05777e-08
Tmem106a	Tmem106a	2.07381e-08	0.548833	0.187	0.101	0.000526728
Hbb	Hbb	9.48159e-06	0.548077	0.126	0.071	0.240823
Ipmk	Ipmk	3.99463e-09	0.545711	0.201	0.108	0.00010146
Ppargc1a	Ppargc1a	2.26834e-11	0.544101	0.198	0.093	5.76137e-07
Me3	Me3	3.70816e-11	0.543154	0.1	0.029	9.41837e-07
Stard10	Stard10	8.84114e-11	0.539467	0.115	0.039	2.24556e-06
Sfmbt1	Sfmbt1	3.69528e-08	0.534718	0.218	0.128	0.000938564
Large1	Large1	1.8042e-10	0.533106	0.185	0.087	4.58248e-06
Slc25a13	Slc25a13	1.17097e-10	0.531666	0.251	0.138	2.97414e-06
Shroom4	Shroom4	3.20212e-09	0.5302	0.272	0.162	8.13307e-05
Dpyd	Dpyd	8.95118e-11	0.529237	0.211	0.106	2.27351e-06
Igf1r	Igf1r	7.59683e-12	0.52383	0.38	0.233	1.92952e-07
Sox6	Sox6	2.2587e-11	0.522598	0.192	0.087	5.73688e-07
Trabd2b	Trabd2b	2.89667e-09	0.520091	0.242	0.137	7.35725e-05
Irf3	Irf3	2.56778e-10	0.519135	0.209	0.106	6.52191e-06
Yes1	Yes1	3.79892e-10	0.51881	0.116	0.042	9.64887e-06
Rhobtb1	Rhobtb1	2.84586e-10	0.518166	0.283	0.163	7.22821e-06
Mpc2	Mpc2	9.84044e-07	0.513919	0.2	0.122	0.0249937
Nedd4l	Nedd4l	4.76003e-13	0.513642	0.469	0.308	1.209e-08
Myo5b	Myo5b	2.70812e-12	0.51162	0.176	0.073	6.87835e-08
Samd4a	Samd4a	4.64291e-08	0.511028	0.171	0.089	0.00117925
Oat	Oat	1.20225e-06	0.507993	0.217	0.138	0.0305361
Fmo4	Fmo4	1.8525e-08	0.507819	0.152	0.074	0.000470516
Farp1	Farp1	5.14388e-10	0.50538	0.168	0.076	1.30649e-05
Clmn	Clmn	7.02899e-13	0.505375	0.202	0.086	1.78529e-08
Slc6a20	Slc6a20	8.74882e-10	0.504172	0.142	0.061	2.22211e-05
Srsf2	Srsf2	2.71234e-07	0.500582	0.417	0.311	0.00688908
Itga9	Itga9	7.4539e-06	0.500533	0.154	0.091	0.189322
Cldn10	Cldn10	2.10333e-11	0.499687	0.203	0.094	5.34224e-07
Erc1	Erc1	1.5394e-09	0.4987	0.175	0.084	3.90993e-05
LOC360919	LOC360919	1.11896e-08	0.496575	0.1	0.037	0.000284205
Gab1	Gab1	5.32721e-09	0.493357	0.174	0.086	0.000135306
Slc13a2	Slc13a2	3.60966e-07	0.492309	0.103	0.045	0.00916818
Kalrn	Kalrn	4.81047e-10	0.492138	0.165	0.075	1.22181e-05
Prodh2	Prodh2	3.95987e-05	0.489029	0.125	0.072	1
Myo10	Myo10	4.44158e-11	0.488978	0.218	0.106	1.12812e-06
RGD1564865	RGD1564865	7.74248e-05	0.488525	0.168	0.109	1
Limch1	Limch1	3.47402e-10	0.487174	0.272	0.157	8.82367e-06
Cdc42bpb	Cdc42bpb	1.21671e-09	0.486689	0.217	0.116	3.09032e-05
Rbm39	Rbm39	1.27555e-05	0.486335	0.114	0.061	0.323977
P3h2	P3h2	1.50885e-09	0.485463	0.274	0.159	3.83232e-05
Khk	Khk	9.89769e-07	0.481126	0.239	0.155	0.0251391
Galnt18	Galnt18	2.30362e-08	0.48035	0.116	0.048	0.000585096
Gprc5c	Gprc5c	8.97271e-10	0.479547	0.164	0.075	2.27898e-05
Efna5	Efna5	3.49802e-10	0.479381	0.114	0.04	8.88463e-06
Arhgap42	Arhgap42	3.61289e-12	0.479004	0.174	0.071	9.17638e-08
Mob3b	Mob3b	2.13733e-10	0.47851	0.203	0.099	5.42862e-06
Eps8	Eps8	1.20836e-09	0.477083	0.285	0.17	3.0691e-05
Dst	Dst	1.67589e-12	0.470706	0.532	0.372	4.25658e-08
Cacnb4	Cacnb4	6.71149e-11	0.469747	0.124	0.044	1.70465e-06
Tnfrsf21	Tnfrsf21	6.75474e-09	0.469743	0.256	0.149	0.000171564
Thada	Thada	1.40713e-07	0.469683	0.313	0.211	0.00357396
Tfdp2	Tfdp2	7.51824e-07	0.468417	0.116	0.055	0.0190956
Plpp1	Plpp1	1.5541e-06	0.467297	0.141	0.076	0.0394725
Pard3b	Pard3b	3.00726e-08	0.46722	0.363	0.247	0.000763813
Pth1r	Pth1r	1.10736e-06	0.465989	0.246	0.159	0.0281259
Arhgap29	Arhgap29	2.02579e-10	0.465872	0.135	0.053	5.1453e-06
Ptcd3	Ptcd3	1.80696e-06	0.463939	0.187	0.111	0.0458951
Cdkl1	Cdkl1	1.31171e-06	0.463179	0.188	0.111	0.033316
Zfp618	Zfp618	2.01766e-10	0.459711	0.108	0.035	5.12465e-06
Slc22a2	Slc22a2	1.13769e-06	0.459262	0.269	0.181	0.0288962
Tpm1	Tpm1	5.38695e-06	0.457473	0.214	0.137	0.136823
Akap11	Akap11	3.58788e-09	0.457129	0.163	0.077	9.11285e-05
Dsp	Dsp	4.06086e-08	0.456924	0.135	0.063	0.00103142
Timp3	Timp3	2.20012e-07	0.454144	0.195	0.112	0.00558808
Thrb	Thrb	3.96793e-09	0.453158	0.27	0.159	0.000100782
Pclo	Pclo	1.55654e-06	0.451182	0.103	0.048	0.0395344
Srsf11	Srsf11	8.12635e-06	0.451025	0.293	0.208	0.206401
Nr1h4	Nr1h4	1.39192e-07	0.450831	0.16	0.083	0.00353533
Rnf19a	Rnf19a	1.32082e-08	0.447276	0.175	0.089	0.000335475
Ppp1r1a	Ppp1r1a	5.69927e-06	0.447013	0.103	0.051	0.144756
Rims2	Rims2	4.19842e-10	0.446995	0.104	0.034	1.06636e-05
Tpmt	Tpmt	1.74659e-06	0.446994	0.21	0.132	0.0443615
St3gal3	St3gal3	2.80016e-10	0.446113	0.184	0.085	7.11213e-06
Hook2	Hook2	1.53613e-07	0.445494	0.116	0.052	0.00390163
Atp11a	Atp11a	7.79689e-07	0.44535	0.24	0.152	0.0198033
Gss	Gss	1.23168e-06	0.444991	0.165	0.094	0.0312834
Hnf4a	Hnf4a	4.38231e-07	0.444572	0.266	0.173	0.0111306
Pkig	Pkig	1.94072e-07	0.444517	0.127	0.06	0.00492924
Slc22a12	Slc22a12	1.89378e-06	0.441996	0.15	0.083	0.0481002
Yap1	Yap1	5.91336e-10	0.440408	0.113	0.04	1.50193e-05
Pdgfc	Pdgfc	1.02659e-08	0.440397	0.143	0.064	0.000260744
Alpl	Alpl	4.2441e-05	0.439426	0.137	0.082	1
Ccdc57	Ccdc57	3.63085e-08	0.437877	0.137	0.064	0.000922199
Clcnkb	Clcnkb	0.00106916	0.437286	0.148	0.101	1
Ip6k2	Ip6k2	9.37974e-08	0.43088	0.186	0.102	0.00238236
Pawr	Pawr	4.38996e-07	0.430832	0.121	0.057	0.0111501
Hoga1	Hoga1	1.08695e-05	0.430364	0.207	0.134	0.276075
Ggnbp2	Ggnbp2	8.0924e-07	0.430252	0.248	0.16	0.0205539
Sash1	Sash1	1.88496e-07	0.427922	0.114	0.051	0.00478761
Sox5	Sox5	2.62125e-08	0.427779	0.104	0.041	0.00066577
Nfat5	Nfat5	1.55346e-07	0.426135	0.44	0.332	0.00394564
Ptprf	Ptprf	3.34066e-06	0.423638	0.132	0.07	0.0848494
Kansl1l	Kansl1l	5.63335e-07	0.423304	0.335	0.234	0.0143082
Gkap1	Gkap1	1.17136e-07	0.423195	0.145	0.072	0.00297513
Ccdc30	Ccdc30	1.71984e-09	0.421406	0.101	0.034	4.36822e-05
Cyb5b	Cyb5b	2.04796e-06	0.420558	0.185	0.111	0.0520161
Dnm3	Dnm3	8.656e-08	0.420411	0.154	0.077	0.00219854
Xpnpep1	Xpnpep1	3.31768e-06	0.420246	0.148	0.083	0.0842657
Dmxl2	Dmxl2	1.45728e-07	0.420214	0.18	0.098	0.00370134
Fxyd2	Fxyd2	0.000202996	0.419572	0.13	0.082	1
AC096473.3	AC096473.3	9.2518e-07	0.41921	0.146	0.077	0.0234987
Zmynd11	Zmynd11	1.02223e-06	0.417994	0.203	0.123	0.0259636
RGD1306556	RGD1306556	1.10382e-08	0.417985	0.104	0.039	0.000280359
Mgll	Mgll	7.7805e-05	0.417289	0.265	0.191	1
Frmd4b	Frmd4b	2.84666e-06	0.417241	0.392	0.297	0.0723024
Sgms1	Sgms1	7.58258e-07	0.417223	0.428	0.331	0.019259
Nr2f2	Nr2f2	7.82191e-09	0.416554	0.135	0.059	0.000198669
Pcsk5	Pcsk5	4.76733e-09	0.41608	0.104	0.038	0.000121086
Mipol1	Mipol1	2.31419e-05	0.414495	0.178	0.111	0.58778
Fermt2	Fermt2	6.31461e-07	0.413901	0.154	0.083	0.0160385
Chd1l	Chd1l	4.65128e-07	0.413522	0.155	0.082	0.0118138
Shroom2	Shroom2	2.06219e-06	0.413382	0.128	0.066	0.0523776
Per3	Per3	7.87383e-08	0.412584	0.128	0.059	0.00199988
AABR07021704.1	AABR07021704.1	1.79277e-07	0.411385	0.102	0.043	0.00455345
Cdh2	Cdh2	7.59139e-07	0.410721	0.13	0.065	0.0192814
Afdn	Afdn	7.29282e-09	0.410614	0.253	0.146	0.00018523
Myo9a	Myo9a	2.70879e-06	0.410553	0.381	0.288	0.0688006
Hs6st1	Hs6st1	1.53213e-07	0.410343	0.176	0.095	0.00389146
Gng7	Gng7	2.32137e-06	0.410096	0.108	0.052	0.0589606
Npnt	Npnt	1.77726e-07	0.410004	0.132	0.064	0.00451406
Selenoo	Selenoo	2.64011e-08	0.409917	0.108	0.043	0.000670562
Stard13	Stard13	1.22543e-08	0.409623	0.117	0.047	0.000311246
Prr3	Prr3	2.07978e-06	0.408347	0.117	0.058	0.0528243
Agap1	Agap1	8.17021e-08	0.407124	0.347	0.233	0.00207515
Nbeal1	Nbeal1	9.59064e-09	0.407033	0.224	0.123	0.000243593
Adgrl2	Adgrl2	6.39361e-06	0.406791	0.129	0.07	0.162391
Ush1c	Ush1c	1.28153e-07	0.406516	0.103	0.043	0.00325495
Naprt	Naprt	3.56938e-06	0.40568	0.168	0.098	0.0906587
Pdzd2	Pdzd2	2.19275e-06	0.404874	0.179	0.103	0.0556937
Fam13a	Fam13a	1.02495e-06	0.404735	0.116	0.055	0.0260327
As3mt	As3mt	3.2533e-06	0.400657	0.152	0.085	0.0826306
Oxr1	Oxr1	2.21664e-07	0.400203	0.461	0.349	0.00563005
Bend7	Bend7	6.16728e-10	0.400179	0.109	0.037	1.56643e-05
Nuak2	Nuak2	9.36794e-07	0.399869	0.109	0.05	0.0237936
Ccn2	Ccn2	0.000104147	0.399453	0.122	0.072	1
Usp20	Usp20	1.45647e-07	0.399352	0.122	0.055	0.0036993
Pign	Pign	3.0907e-05	0.399058	0.213	0.142	0.785006
Nrg1	Nrg1	1.44265e-05	0.398869	0.189	0.118	0.366419
Hexd	Hexd	3.02209e-06	0.398126	0.108	0.052	0.0767582
Trpv4	Trpv4	2.22759e-07	0.397253	0.113	0.05	0.00565785
Ppfibp1	Ppfibp1	1.86758e-08	0.396943	0.221	0.124	0.000474346
Ca12	Ca12	7.47158e-09	0.395755	0.371	0.246	0.000189771
AABR07001519.1	AABR07001519.1	2.36838e-07	0.393689	0.12	0.055	0.00601545
Col6a6	Col6a6	2.65906e-06	0.392862	0.124	0.064	0.0675375
Tanc1	Tanc1	1.73609e-07	0.391875	0.178	0.096	0.00440949
Mfn1	Mfn1	4.49525e-06	0.391448	0.156	0.089	0.114175
Igsf5	Igsf5	2.79561e-07	0.391414	0.102	0.044	0.00710056
Lclat1	Lclat1	9.85702e-08	0.389496	0.16	0.082	0.00250358
Add1	Add1	1.38147e-07	0.38875	0.345	0.24	0.00350878
Cep112	Cep112	4.5815e-07	0.388275	0.128	0.063	0.0116365
Slc15a2	Slc15a2	1.30241e-05	0.384762	0.102	0.052	0.330798
Acvr1	Acvr1	3.80566e-06	0.384496	0.118	0.06	0.0966601
Csrp2	Csrp2	2.68197e-06	0.384132	0.155	0.086	0.0681195
Rab29	Rab29	1.46964e-06	0.384114	0.192	0.113	0.0373275
Cpt1a	Cpt1a	6.71154e-06	0.383615	0.21	0.134	0.170466
Fnip2	Fnip2	5.77563e-09	0.383295	0.393	0.262	0.000146695
Aspa	Aspa	1.20269e-05	0.38329	0.323	0.238	0.30547
Kynu	Kynu	1.77091e-07	0.382278	0.166	0.088	0.00449795
Tfcp2l1	Tfcp2l1	2.45769e-05	0.382194	0.135	0.077	0.624229
Gcdh	Gcdh	7.12471e-05	0.382021	0.161	0.103	1
Styxl1	Styxl1	0.000184408	0.381997	0.108	0.063	1
Fam135a	Fam135a	1.3996e-05	0.381387	0.104	0.054	0.355485
Abca2	Abca2	0.000412075	0.380907	0.117	0.072	1
Dock3	Dock3	3.9167e-07	0.376578	0.119	0.055	0.00994802
Tcf25	Tcf25	4.01731e-06	0.375468	0.375	0.279	0.102036
Haao	Haao	4.75101e-06	0.375231	0.185	0.112	0.120671
Cd24	Cd24	1.06367e-05	0.3739	0.207	0.134	0.270161
Zhx2	Zhx2	1.13564e-07	0.373704	0.171	0.09	0.0028844
Fgfr1	Fgfr1	5.11027e-07	0.373386	0.108	0.048	0.0129796
Prr5	Prr5	7.42964e-08	0.372512	0.112	0.047	0.00188705
Osbpl3	Osbpl3	4.45331e-06	0.370733	0.204	0.126	0.11311
Nf1	Nf1	1.56348e-06	0.37056	0.313	0.218	0.0397109
Slc6a6	Slc6a6	0.00164035	0.369695	0.25	0.197	1
Ammecr1l	Ammecr1l	2.00562e-06	0.367946	0.141	0.074	0.0509408
Trak1	Trak1	4.57657e-07	0.366934	0.183	0.103	0.011624
Afmid	Afmid	3.99134e-06	0.366901	0.137	0.074	0.101376
Pter	Pter	1.49895e-05	0.366305	0.255	0.174	0.380717
Creb5	Creb5	0.000544824	0.363644	0.172	0.118	1
Fahd1	Fahd1	1.3993e-05	0.361837	0.131	0.073	0.355409
Cspp1	Cspp1	1.15847e-05	0.361198	0.296	0.208	0.29424
Kap	Kap	1.92741e-09	0.360162	0.689	0.584	4.89542e-05
Plekha5	Plekha5	1.72978e-08	0.360055	0.41	0.285	0.000439346
Fam20c	Fam20c	1.44025e-05	0.359166	0.252	0.173	0.365809
Fam193a	Fam193a	3.71702e-06	0.358951	0.331	0.24	0.0944087
Rnls	Rnls	2.90552e-06	0.357829	0.242	0.156	0.0737973
Smarcc2	Smarcc2	1.79297e-05	0.35765	0.192	0.122	0.455397
Klf9	Klf9	2.10683e-05	0.356793	0.121	0.065	0.535114
Mylk	Mylk	2.49968e-06	0.356601	0.146	0.079	0.0634894
Stxbp6	Stxbp6	6.5509e-05	0.355878	0.16	0.101	1
Epb41l5	Epb41l5	0.000215576	0.355238	0.175	0.117	1
Polr2a	Polr2a	2.98949e-05	0.355213	0.242	0.166	0.7593
Btd	Btd	2.32047e-06	0.354998	0.127	0.065	0.0589375
Lgr4	Lgr4	1.39657e-05	0.354356	0.13	0.073	0.354715
Idh2	Idh2	4.5374e-07	0.354028	0.291	0.193	0.0115245
ST7	ST7	1.44292e-05	0.353206	0.144	0.083	0.366486
Tspan5	Tspan5	1.26999e-05	0.352504	0.222	0.146	0.322565
Luc7l	Luc7l	9.47403e-05	0.352478	0.195	0.131	1
Rbpms	Rbpms	0.000202258	0.352094	0.305	0.23	1
Cadps2	Cadps2	2.69685e-07	0.351793	0.122	0.056	0.00684972
Shb	Shb	5.74723e-07	0.351439	0.102	0.044	0.0145974
Arhgef12	Arhgef12	9.5137e-07	0.349503	0.265	0.167	0.0241638
Ercc5	Ercc5	7.3459e-06	0.348998	0.112	0.056	0.186579
Fry	Fry	0.000984109	0.348626	0.138	0.092	1
Dhrs4	Dhrs4	7.3495e-05	0.348188	0.102	0.055	1
Hnrnpl	Hnrnpl	0.00110344	0.347328	0.163	0.115	1
Nckap1	Nckap1	2.77298e-05	0.347128	0.138	0.08	0.704309
Dstyk	Dstyk	0.000120198	0.347052	0.101	0.056	1
Ociad1	Ociad1	0.000112655	0.345653	0.123	0.073	1
Ppara	Ppara	4.16439e-05	0.345399	0.132	0.076	1
Pccb	Pccb	2.20278e-06	0.344462	0.184	0.108	0.0559484
Fnbp1l	Fnbp1l	0.000233461	0.343947	0.188	0.129	1
Prkd1	Prkd1	7.03041e-07	0.343408	0.139	0.07	0.0178565
RGD1565616	RGD1565616	5.4745e-05	0.342902	0.236	0.164	1
Scaper	Scaper	7.76937e-05	0.342843	0.241	0.17	1
Bnc2	Bnc2	0.00136054	0.341023	0.194	0.142	1
AABR07032520.1	AABR07032520.1	4.36911e-05	0.339267	0.1	0.053	1
Bcl2l1	Bcl2l1	7.80631e-06	0.338844	0.328	0.236	0.198273
Slc27a2	Slc27a2	1.5732e-07	0.338579	0.311	0.203	0.00399577
Gbe1	Gbe1	1.50598e-05	0.337781	0.142	0.081	0.382504
Fat1	Fat1	3.43447e-06	0.33714	0.12	0.061	0.0872321
Clcn6	Clcn6	0.000166754	0.336937	0.123	0.074	1
Ehbp1	Ehbp1	1.44631e-05	0.336395	0.128	0.071	0.367349
Ndufv1	Ndufv1	0.000579183	0.333929	0.102	0.062	1
Veph1	Veph1	4.53238e-06	0.333644	0.103	0.049	0.115118
Pkp4	Pkp4	6.86241e-06	0.333559	0.277	0.189	0.174298
Ncoa7	Ncoa7	5.96933e-07	0.333468	0.357	0.25	0.0151615
Arhgap24	Arhgap24	1.88977e-07	0.332117	0.542	0.418	0.00479984
Grhpr	Grhpr	2.4905e-05	0.330589	0.207	0.134	0.632562
Pcyt1a	Pcyt1a	3.94818e-06	0.327747	0.172	0.099	0.10028
Arhgap5	Arhgap5	0.000291527	0.327494	0.177	0.119	1
Bclaf1	Bclaf1	2.19573e-06	0.327457	0.342	0.243	0.0557694
Pdcd7	Pdcd7	0.000338091	0.327191	0.14	0.089	1
Meis2	Meis2	0.000293857	0.327155	0.116	0.07	1
Mt-co2	Mt-co2	2.29227e-09	0.326497	0.285	0.17	5.82214e-05
Dpys	Dpys	0.000381528	0.324492	0.111	0.066	1
Sptbn1	Sptbn1	1.5128e-07	0.324265	0.515	0.39	0.00384237
Atrnl1	Atrnl1	0.000290808	0.323777	0.238	0.174	1
Slc16a7	Slc16a7	0.00552247	0.323486	0.195	0.152	1
Mapkapk5	Mapkapk5	1.16081e-06	0.322981	0.117	0.055	0.0294835
Strbp	Strbp	0.000189106	0.322978	0.13	0.079	1
Pex1	Pex1	0.000369657	0.321168	0.105	0.063	1
Cryzl1	Cryzl1	7.89147e-05	0.321023	0.101	0.054	1
Plxna2	Plxna2	7.67887e-05	0.320631	0.105	0.057	1
Ddx39b	Ddx39b	0.000199321	0.320497	0.305	0.23	1
Igfbp7	Igfbp7	2.4484e-05	0.31965	0.483	0.387	0.621869
Txn2	Txn2	6.89049e-06	0.319445	0.109	0.054	0.175012
Ttc3	Ttc3	0.000737242	0.318851	0.312	0.246	1
Pxn	Pxn	1.33854e-05	0.31806	0.256	0.173	0.339975
Rgl1	Rgl1	4.67585e-06	0.316982	0.256	0.169	0.118762
Gpc4	Gpc4	8.73302e-05	0.316965	0.185	0.12	1
Nr1d2	Nr1d2	2.20931e-05	0.315585	0.122	0.067	0.561142
Col4a5	Col4a5	2.25419e-05	0.315351	0.133	0.075	0.572541
Rin2	Rin2	1.16203e-06	0.315077	0.378	0.263	0.0295144
Dock1	Dock1	6.84852e-05	0.31456	0.26	0.185	1
Dcaf11	Dcaf11	0.00236055	0.314411	0.154	0.109	1
Rbm47	Rbm47	2.10284e-05	0.311329	0.111	0.058	0.534102
[truncated: 983 more rows]
