# Supplementary material for: Treatment effects of soluble guanylate cyclase modulation on diabetic kidney disease at single-cell resolution
Source: Cell Rep Med. 2023 Apr 5;4(4):100992. doi: 10.1016/j.xcrm.2023.100992 (PMC10140477; doi:10.1016/j.xcrm.2023.100992)
Supplement: Data S6. Tensor decomposition factor loadings, related to Figure 2 [file mmc7.xlsx]

## Sheet: Factor 1
	DCT/CNT/PC	Endo	IC	Immune	LOH	Podo	Prox tub	Stroma
A2ml1	-2.55216	-6.38798	-11.4527	1.77379	-10.4315	-0.844493	0.803402	1.54143
A4galt	0.698403	2.37412	0.618284	2.46022	-0.0946009	-1.38609	-16.0926	-0.942293
AABR07000398.1	-20.7773	-11.8267	-28.4786	-20.0178	-28.8346	-12.9316	-11.7641	-14.5525
AABR07001025.1	2.08054	5.34905	1.44077	9.14107	4.02227	-0.139903	26.802	4.33357
AABR07001061.1	0.156368	1.3868	0.632489	2.45404	0.844264	-1.785	3.35142	0.0186345
AABR07001902.1	0.405646	0.735976	0.620464	0.0412658	0.375368	-3.21662	-21.5152	-4.03298
AABR07004221.2	5.52495	12.1292	12.7905	10.5856	11.7472	-3.61458	4.94018	8.76058
AABR07004891.1	-0.610652	-0.883478	-0.42436	-1.77925	0.265436	0.677007	11.8143	0.840932
AABR07006120.1	-2.70416	-1.952	-2.77267	-3.22426	-1.52664	-7.19246	-1.26344	-7.60433
AABR07006475.1	0.15293	0.396137	1.0215	0.535311	2.25239	-3.26648	7.94833	0.98764
AABR07007675.1	-0.552429	3.7622	2.02255	0.0988561	1.68799	-8.14997	-16.4389	-7.71104
AABR07012583.2	4.25156	3.93081	7.83016	1.68869	10.3486	2.87315	4.60981	4.7382
AABR07013477.2	-0.0743232	0.81122	-0.511571	1.98655	-0.02127	-0.764795	15.9212	-0.685001
AABR07015057.1	-8.9258	0.104433	-3.18202	-12.1964	-3.88839	-20.8443	-10.4679	-22.1116
AABR07015067.1	0.941751	-0.841803	-1.00421	2.53889	0.00724255	-2.69171	-2.93847	-2.76547
AABR07015081.2	2.70807	-2.38958	0.0284447	6.4227	3.23653	-14.3683	-3.93647	-8.38607
AABR07020983.1	1.78177	6.32049	3.86604	6.39877	3.24077	0.72174	7.34913	8.25655
AABR07021433.2	-0.834193	-1.39135	-0.865591	-1.60707	-0.576602	-0.848352	10.2326	-1.13855
AABR07021544.1	0.807613	-0.368714	1.81026	-1.71449	1.84513	1.27987	1.43227	0.84745
AABR07021871.1	-5.7856	-7.16472	-8.13748	-8.38359	-7.45063	-14.5993	-32.0238	-17.5579
AABR07021930.1	-0.102666	3.84589	0.694464	4.05901	0.64733	0.474077	8.76232	3.35563
AABR07025010.1	-1.45076	0.687729	-0.416193	-0.258859	-0.706382	-7.46719	-14.9817	-4.23539
AABR07025295.1	2.7766	6.76549	5.12973	6.59773	4.2734	3.52715	10.1678	4.7559
AABR07025662.1	-0.159434	1.77716	0.399578	1.63925	3.09865	0.116747	30.373	4.32906
AABR07026125.1	-0.740952	-0.134607	-1.08663	-1.01276	-1.1477	-5.57449	-17.9943	-8.28615
AABR07026424.1	0.0368334	-0.894357	-0.356628	-0.436679	-0.595812	-3.64794	-16.0577	-2.8442
AABR07026654.1	-0.669714	0.539698	-0.556708	-0.62839	-0.647284	-1.62162	-13.5147	-1.45024
AABR07026997.1	-1.16835	-2.47152	-0.705431	-6.21595	-1.4065	-7.41887	-42.0465	-13.7523
AABR07027240.1	-0.332664	1.383	-0.367575	2.0728	2.47861	-0.232468	29.4917	4.74181
AABR07027306.1	4.67763	10.1625	7.82787	10.5982	5.79903	3.3331	8.49075	8.87186
AABR07027718.1	0.227525	0.0455727	0.306415	-0.815371	-0.379176	-0.303794	-14.7071	-2.89285
AABR07028488.1	-1.39738	0.29887	-2.40093	1.49116	-1.68916	-3.35786	16.7567	-4.08658
AABR07031666.1	-0.90687	-0.991829	-1.96679	-1.0374	-1.90815	-3.23537	-21.7053	-2.94245
AABR07034648.1	2.48186	-2.14305	3.42691	-1.98776	4.13749	-0.384461	-1.50411	-0.60937
AABR07034679.1	-0.0423021	0.148163	0.272266	-0.0173361	0.799609	-0.765703	8.50377	0.417213
AABR07035916.1	-0.277557	2.0375	0.705668	0.519042	-1.08136	3.24754	-6.51374	4.96951
AABR07036855.1	-0.478834	-0.3646	-0.230096	-1.09341	-0.287446	-4.585	-15.696	-3.93842
AABR07040864.1	1.77313	16.7978	8.37922	11.8316	6.81473	4.095	14.1951	20.5933
AABR07044001.4	-0.86123	-0.79371	-1.19045	-0.573423	-0.0552344	-2.89009	6.91208	-1.04263
AABR07044711.1	-0.750753	-0.804144	-0.840208	-1.20768	-0.604648	-4.20081	-14.3578	-1.72484
AABR07045350.1	-0.690364	-1.99289	-0.19173	-3.60478	-0.899375	0.0890257	-0.931757	-2.66157
AABR07046745.1	0.158827	-0.854026	0.0366499	-0.896016	-0.0452435	1.17938	5.59896	-0.518762
AABR07048992.1	-1.99846	-2.00371	-2.83744	-4.51679	-3.20884	-6.57601	-32.7598	-12.3467
AABR07049085.1	-1.51331	-6.17024	-3.77309	-5.23503	-2.51871	0.817217	-2.21381	0.589432
AABR07054126.1	-0.418181	0.0181419	-0.708188	0.123431	-0.295845	0.502836	6.73076	1.03135
AABR07056624.1	0.11171	0.187729	0.209218	0.459071	0.95861	-0.805159	11.4314	0.445373
AABR07056686.1	-0.257838	-0.0472696	0.337189	-1.60355	0.111442	-3.20589	-14.2835	-5.20356
AABR07058158.1	-3.46761	-2.37294	-3.24573	-5.81924	-5.45317	1.41867	-6.25889	-0.997462
AABR07058280.2	1.78744	-2.59334	1.86359	-1.5017	0.592504	2.68059	1.52561	-1.3428
AABR07058656.1	0.0228187	1.59358	-1.28534	4.60203	-0.610486	-0.976168	22.8423	-0.867957
AABR07058658.1	-0.78478	0.485229	-0.686608	0.916122	0.316545	-1.65031	12.9199	0.365178
AABR07059258.1	5.54034	22.9484	14.6182	18.323	12.7367	4.63721	18.3242	23.1676
AABR07060145.1	-0.0232207	0.549683	0.112247	-0.00485964	0.211365	-3.34488	-13.4386	-3.51992
AABR07060235.1	-0.40493	2.26447	0.571572	1.2075	0.264301	-0.277887	2.17716	2.39476
AABR07060519.1	-0.29654	1.50038	0.294768	0.93484	0.389717	0.0521602	12.1185	1.75889
AABR07060620.1	1.37203	7.54728	3.19931	8.25136	3.83541	0.695399	10.0502	12.9506
AABR07060872.1	-2.04752	-6.29055	-0.993837	-12.0669	-2.70722	-3.34703	-35.2514	-13.8326
AABR07063425.3	-0.479078	-0.367562	-0.789734	0.00719289	0.153523	-3.11592	-2.5855	-0.945587
AABR07065438.1	-9.88954	-10.7058	-13.9915	-12.2763	-11.4626	-24.4689	-35.5024	-25.2767
AABR07066188.1	-6.49332	-2.81501	-8.22048	-2.87701	-5.97139	-20.7949	-2.96473	-15.9635
AABR07066379.1	0.186833	-0.014915	0.239712	0.486627	1.27774	-0.868092	8.42921	0.632706
AABR07068046.1	1.0193	0.948877	1.7872	0.593763	2.31803	0.0795479	9.94253	1.73722
AABR07069821.1	-0.0416527	-1.79378	-3.90435	1.83874	-4.52752	-0.817029	2.76772	-0.360933
AABR07069840.1	0.0698974	-2.65806	-4.42609	1.89151	-5.38131	0.303908	2.94385	-1.20786
AABR07070416.1	-0.713924	0.330721	-1.03581	0.436594	0.184053	-0.973371	8.26792	2.40749
AABR07070802.1	-0.0523866	0.0569405	0.0341846	-0.127229	0.42886	0.476327	11.8593	-0.0259451
AABR07071697.1	0.0381171	-1.9628	-0.370345	-1.73226	-1.789	-0.638861	-9.71188	-1.72988
AABR07071891.1	-0.973514	-0.423133	-0.6037	-1.40484	-0.540617	-2.66076	-15.9221	-0.742564
AABR07071935.1	0.390982	0.106286	0.480883	-0.67277	0.529386	0.808962	-11.6324	0.0531176
AABR07072400.1	0.564496	-2.04776	0.554059	-1.77663	-0.0748974	0.158408	-4.35009	-0.423415
AABR07072562.1	-0.336727	0.994411	-0.502228	1.70013	-0.41032	-0.695101	10.8085	0.275007
AABR07073045.1	-0.0620088	0.583854	0.334808	-0.445624	-0.105961	-1.5459	-12.1527	-2.79049
Aadat	-12.5242	-2.20869	-13.571	-7.11609	-7.61999	-21.7203	-3.01745	-18.8033
Abca16	4.08546	7.51613	6.43265	9.36165	5.60906	1.00878	5.32953	7.05866
AC094217.1	-0.790642	-1.17111	-1.21487	-1.6408	-1.38311	-3.80572	-19.1937	-3.51282
AC118957.1	0.148928	0.510662	-0.0603473	1.05209	1.28212	0.754521	13.6585	2.41282
AC125248.1	-3.2436	1.08079	-5.69996	3.27039	-6.7861	-3.34894	4.48072	-3.7309
AC128848.1	-1.50108	-2.53177	0.0285392	-4.50702	-0.10359	-9.48424	-5.668	-13.7227
AC128960.1	-1.22196	-1.8455	-1.14512	-2.10213	-1.87052	-7.90292	-17.076	-8.708
AC130391.3	3.36678	1.35781	5.69878	0.459098	7.26027	1.15486	8.78163	1.96543
AC141489.1	-8.37052	-7.82264	-10.7488	-11.9438	-10.0077	-20.3028	-35.0821	-25.1043
AC144674.2	-0.4663	-0.401076	-0.566469	-0.671718	-0.984274	0.343015	-4.71518	0.944035
Acot12	0.382188	2.12218	1.25419	2.46918	1.18664	0.263139	6.86968	0.67488
Acox2	-0.0621906	0.0950873	-0.462846	0.696476	0.374498	0.103936	10.0534	0.921457
Acp5	-1.38676	-1.62781	-1.00508	-3.0216	-1.21956	-8.79849	-25.5695	-9.42873
Acpp	0.0719792	0.874702	0.57044	-0.0135294	0.961613	0.272942	5.05844	1.17418
Acsm4	0.0201588	-1.58123	-0.590317	-1.2891	-1.41574	1.56479	4.01695	-2.79829
Acss2	-6.58165	3.16892	-6.29805	2.38584	-2.78462	-17.8983	4.79723	-10.8373
Actb	-5.56682	-4.27209	-8.35818	-4.04856	-6.55299	-9.44629	-25.9413	-2.29521
Actg1	0.622049	1.9952	1.15083	1.16179	0.494473	-1.12322	-13.0059	-0.20963
Acvr1c	-0.638079	0.305134	-0.812336	1.16408	0.219529	-2.35374	9.94069	-0.86352
Acy1	-9.07965	0.83769	-7.7825	-1.37334	-2.92691	-19.8229	-0.0620377	-7.12668
Acy3	-9.53716	0.0805991	-10.2658	-1.17228	-7.58149	-22.9443	-0.346347	-18.099
Adam12	-0.251523	-1.12356	-0.0491602	-0.98349	0.591261	-1.54724	-5.62361	3.50193
Adamts1	-5.96041	-3.27186	-10.3536	-2.08962	-12.3662	-5.18256	-17.2788	-7.901
Adamts16	2.52723	9.98634	5.77306	11.6336	6.0751	-3.53516	4.1909	11.7054
Adamtsl3	1.304	2.12754	0.318286	4.44156	0.64829	-0.332711	2.90144	8.40268
Adcy1	1.68942	5.4456	3.64029	4.14149	1.78988	5.97443	5.9087	5.63568
Adgrd1	-0.6424	0.453574	-0.854354	0.560328	-0.324627	0.956112	0.874294	5.89226
Adgrl4	-1.4536	1.43481	1.67313	-1.37884	2.87734	-7.20676	-10.6317	0.274493
Adgrv1	-1.58497	-0.935629	-1.7624	-1.802	-1.29457	-4.34341	-2.96811	-5.65952
Adi1	-1.10945	-1.14026	-1.77316	-0.366859	-0.799819	-10.1862	-18.4391	-7.41807
Adra1b	0.321718	0.807538	-0.385435	2.87236	0.164016	0.291706	6.61633	1.71828
Adra1d	-3.76322	-2.9095	-5.19332	-3.29206	-7.12336	-5.59532	-18.6827	-5.11952
Adtrp	0.906298	1.49495	1.37457	2.15936	0.976593	0.291767	0.62448	-0.722601
Afap1l2	0.614797	1.79723	1.39979	0.764918	0.131613	3.71963	8.05678	3.26184
Afm	-1.78799	0.294861	-1.54462	-0.381856	-0.531672	-5.49562	2.95323	-5.86601
Agmo	0.871092	0.758047	1.13514	1.92779	1.1649	1.88751	7.36877	0.0610302
Agt	-2.41818	-1.08892	-3.01911	-0.739678	-2.5478	-11.2107	-13.6687	-8.67249
Ahnak	-1.3268	-0.236987	-1.90068	-1.20945	-2.70903	-0.870677	-19.3119	1.36624
Aif1	-1.81119	-1.39172	-2.29222	-2.39476	-3.4426	-6.00035	-24.7248	-8.725
Aif1l	0.410321	3.70711	1.78324	2.08769	0.130571	-2.48949	-13.9819	-3.0499
Akap12	-1.64553	2.10326	-0.471912	0.88894	-0.712602	-6.33873	-16.436	1.95362
Akr1c1	6.0417	11.2773	9.4877	16.2456	10.4736	-4.5528	8.24141	9.10283
Akr1c12l1	-6.98649	-4.11322	-10.4561	-4.70101	-7.96998	-14.8764	-9.97048	-21.5679
Akr1c13	1.46477	2.46709	2.42326	3.19398	2.93782	-0.61723	10.1402	0.0156592
Akr1c14	0.0234962	-1.94559	-0.11781	-1.88878	-0.46853	-3.41478	-13.0506	-2.54453
Akr1c19	3.47417	5.8254	4.11431	8.5932	3.23779	1.85154	15.215	2.47271
Akr7a2	-6.7245	-1.47292	-5.75004	-3.16676	-2.13154	-22.6531	-10.1803	-14.0847
Akr7a3	-8.20158	-1.49561	-10.3388	-0.959618	-7.36047	-18.9186	-2.69616	-16.1127
Aldh8a1	-6.05805	-1.63709	-6.58308	-0.795134	-3.22401	-22.1984	-0.380579	-12.4945
Aldoa	-5.7545	-2.29879	-6.74536	-1.85754	-4.61777	-23.0128	-27.4905	-13.3625
Aldob	-8.89307	-1.50488	-8.01251	-4.20915	-4.89517	-22.5436	-2.04616	-11.0836
Alx1	1.19039	-0.920815	-1.24315	1.29546	-1.47408	5.01528	-4.8342	1.65529
Alyref	-1.06217	-1.21833	-1.53576	-2.2087	-1.85552	-1.68323	-15.1234	-3.27467
Anapc13	-2.70324	-1.20672	-1.10541	-4.19017	-1.68449	-11.6678	-14.7644	-15.5492
Ank3	4.23081	14.2272	6.69004	18.3064	4.51573	-5.97738	1.37991	2.98266
Ankub1	-0.533043	0.686564	0.0543965	-0.739338	-0.466455	-3.45245	-18.2397	-4.95519
Ano2	0.0432202	0.196552	0.446172	-0.313294	0.779455	0.534804	9.71033	0.97845
Anp32a.1	-1.3134	-0.399515	-0.275875	-2.07848	0.254353	-9.25328	-15.5417	-7.86222
Anxa1	-5.74493	-2.93088	-7.21873	-5.35573	-7.34432	-1.78846	-29.3242	1.39911
Anxa13	-0.449392	1.15302	-0.246912	0.920579	1.14435	0.0869297	16.4204	2.58696
Anxa2	-0.189305	-2.57956	-0.480419	-3.52458	-1.46246	-1.36809	-22.6306	-1.89018
Anxa3	-0.996435	0.715124	-0.0544433	-1.50384	-1.49239	0.514242	-14.3156	0.56976
Anxa5	-1.94539	-3.49622	-4.22333	-3.02437	-4.57293	-1.99801	-28.6681	0.319061
Aox3	-0.0240357	4.15465	1.4983	2.97657	1.11944	-1.5633	-0.875128	3.29438
Apcdd1l	2.27336	12.3944	3.37297	15.9847	3.95402	-0.692132	8.23748	19.7806
Apcs	-5.06834	-8.94369	-5.90724	-13.4058	-5.45991	-14.2093	-45.9139	-21.5001
Apex1	-1.21703	-0.378179	-1.04409	-1.21323	-1.63377	-6.90573	-14.1271	-8.55657
Aplp2	-1.59285	-2.3405	-1.75834	-4.45074	-2.02109	-2.99531	-14.6887	-5.05393
Apob	-1.57643	-2.21235	-3.07411	-2.21706	-3.13647	-3.50413	-18.8902	-4.88059
Apoc2	-0.971851	0.452225	-0.311454	-0.854406	-0.720166	-8.62434	-18.7524	-8.22894
Apoc3	-0.484638	-0.242834	-0.704737	-0.674296	-0.74274	-5.72485	-24.8847	-5.78095
Apoe	-13.6505	-19.6063	-16.7065	-25.6184	-13.9641	-22.7974	-40.9452	-27.6555
Apoh	-0.834845	-1.47782	-1.55837	-1.80602	-1.58887	-3.12661	-15.067	-3.50119
Apom	-6.46201	-5.39298	-6.30726	-8.93283	-4.79318	-21.7236	-26.8211	-24.8038
Aprt	-2.87959	-3.32019	-2.82332	-6.20744	-4.55887	-8.15144	-24.3182	-14.8994
Aqp1	-11.6787	-7.00155	-13.198	-8.9474	-6.94151	-25.3101	-8.29953	-17.3964
Aqp2	-4.21062	3.76144	-6.08764	3.93555	-5.55054	-14.3725	-27.6766	-4.49777
Aqp3	-1.7416	0.253063	-3.24946	1.53411	-2.12523	-7.511	-16.925	-1.97614
Arhgap15	-3.86951	-1.59014	-2.47212	-3.45643	-0.940228	-11.95	-15.8888	-4.18857
Arhgdia	-2.87581	-1.64775	-2.95812	-2.25801	-1.56171	-9.84149	-19.3841	-4.41211
Arhgdib	-1.06793	-1.0461	-0.684471	-2.063	-0.216366	-4.65499	-18.0412	-1.37901
Arhgef37	3.28387	-1.2562	5.75332	-2.30585	7.07486	-0.583923	5.32098	0.0706962
Arl6ip1	-3.3509	-3.46256	-3.40947	-4.95476	-2.71653	-13.2122	-18.8519	-14.3117
Armc3	-0.559378	0.0298093	-0.526744	0.0216918	0.559839	-1.63591	15.3159	-0.628285
Armh1	-0.743771	-0.654283	-1.76131	0.292605	-0.743883	-0.00589962	14.2608	1.13896
Arnt2	1.52677	10.8466	3.05586	12.1926	0.630009	-0.999584	-2.27395	9.05499
Arpc1b	-1.23479	-2.39041	-1.29816	-3.61296	-2.1339	-5.5498	-22.3628	-7.48444
Arpc4	-1.17903	-0.935022	-1.2334	-1.44157	-1.26825	-6.11451	-17.233	-5.86125
Aspg	-1.67542	1.04409	-3.66425	4.51903	-3.07482	-5.18059	9.9168	-2.60648
Atf3	-1.10583	0.445675	-0.113354	-1.37485	-0.722855	-1.59045	-12.7728	1.32467
Atox1	-7.20827	-3.73091	-8.42827	-4.4569	-5.97325	-21.202	-22.3461	-14.7473
Atp10b	-1.93739	5.56668	0.69946	3.76754	2.28464	-2.31871	0.374742	8.34566
Atp2b2	1.21055	7.8235	3.50371	7.20023	1.9857	-1.45018	1.76007	5.43497
Atp5f1a	-4.27416	0.928202	-1.91035	-1.98645	0.105433	-17.8315	-15.4109	-10.291
Atp5f1b	-7.26184	-3.97271	-8.85892	-3.52583	-4.70348	-21.5098	-13.9389	-11.1715
Atp5f1d	-5.11449	0.131172	-3.90113	-1.3854	-2.19372	-20.6915	-19.3765	-12.6802
Atp5f1e	-13.2307	-3.52273	-13.2856	-6.69766	-9.18928	-34.0894	-18.0763	-21.0789
Atp5if1	-5.28953	-1.38403	-5.99076	-1.12334	-4.09444	-21.5819	-22.1948	-13.0691
Atp5mc1	-6.3293	-1.14996	-5.30312	-2.4688	-3.43442	-28.7843	-26.7543	-21.6026
Atp5mc2	-4.74633	-4.42193	-5.80312	-4.82608	-4.23276	-17.9282	-20.3563	-17.2195
Atp5mc3	-8.48704	-4.65299	-8.72517	-6.16098	-4.10851	-27.1094	-25.0169	-15.607
Atp5md	-3.29688	-4.26682	-3.97991	-5.48681	-4.91006	-17.2316	-30.7416	-23.663
Atp5me	-13.2551	-2.84861	-13.3491	-5.90139	-9.71549	-33.0896	-13.4059	-22.1956
Atp5mf	-7.12495	-2.54437	-6.06338	-5.71357	-4.09779	-23.1958	-26.1696	-17.0388
Atp5mg	-9.91534	-7.26329	-12.5883	-7.43608	-7.89253	-23.3685	-21.0242	-12.6824
Atp5pd	-5.19057	-2.1693	-4.56592	-3.29195	-2.40135	-24.1849	-23.3458	-16.8963
Atp5pf	-6.4044	-5.1846	-8.14001	-5.1403	-5.86843	-22.1179	-22.0742	-18.3706
Atp5po	-6.59682	-2.16319	-6.49339	-2.56523	-3.21596	-27.358	-18.4013	-17.1669
Atp6ap2	-0.658539	0.168368	-0.381663	-0.768874	-1.18134	-6.31706	-15.4305	-8.13429
Atp6v0c	-5.8951	-1.75088	-4.96541	-3.53136	-2.49748	-24.6723	-19.2363	-15.2079
Atp6v1b1	0.736134	9.70015	2.50287	9.73997	1.78818	-4.59043	-7.39579	5.9014
Atp6v1c2	1.4613	7.76464	3.79316	8.2419	4.4482	-2.16944	4.41822	12.1192
Atp6v1f	-3.48368	-1.78803	-2.5157	-4.22886	-2.48989	-18.8051	-30.7257	-17.5221
Atp6v1g1	-3.80098	-2.30743	-3.42685	-4.38775	-2.82351	-13.3897	-20.7636	-13.1067
Atp6v1g3	0.460037	6.48101	2.78576	6.18501	3.73802	-10.3993	-17.2426	0.402031
Avpi1	-0.513497	-0.222454	-0.188038	-1.01868	-0.725716	-5.93898	-18.1186	-6.39756
Axl	-3.02843	-2.73188	-2.6993	-6.24981	-4.42	0.980686	-15.8177	-0.173147
B2m	-19.7301	-20.6341	-29.9458	-16.9597	-20.6369	-38.0298	-33.0858	-20.9498
B3galt5	-0.36692	0.205492	-0.390589	0.727514	0.52095	-1.80396	10.9318	-0.132759
B9d1	-0.324701	0.0714493	-0.519927	0.0843611	-0.140687	-3.38828	-13.3939	-1.75803
Banf1	-3.26503	-4.53692	-5.25335	-4.47099	-4.5404	-10.533	-26.6971	-10.6477
Basp1	-2.46925	-0.382346	-1.95842	-1.06105	-0.800711	-9.16136	0.800978	-5.98827
Bcam	-1.76314	1.26727	-1.69521	0.710303	-1.04654	-4.5463	-12.908	0.807498
Bex2	-0.627821	-0.823864	-0.803231	-0.754088	-0.505776	-5.82859	-17.5522	-4.44615
Bex3	-2.41074	-1.27494	-1.61716	-3.06022	-1.08018	-12.3921	-20.5848	-10.9775
Bgn	-5.26891	-3.9353	-6.70863	-4.73943	-6.46223	-15.1795	-30.6432	-13.2221
Bicdl1	1.96667	0.85957	3.25953	0.777183	2.79998	0.0582536	-4.48926	0.734295
Birc3	-0.667989	-1.06369	-0.293629	-1.87004	-0.901026	1.15631	-2.79078	2.38675
Bloc1s1	-2.21218	-1.43007	-1.99958	-1.80022	-0.977789	-14.1273	-20.2595	-10.6959
Bola1	-1.61172	-1.20794	-1.29028	-3.12937	-2.5257	-6.87921	-17.2122	-11.2655
Bola2	-4.7655	-3.65426	-6.40393	-2.83105	-5.22895	-16.8445	-16.0338	-13.8532
Bri3	-7.49819	-6.96035	-9.32672	-7.33539	-6.44216	-21.8464	-9.80193	-20.554
Bsg	-10.1134	-3.54603	-10.9144	-5.69973	-8.43702	-28.066	-20.5625	-18.7692
Bst2	-1.7714	-4.04875	-2.41504	-4.75505	-0.966147	-6.33101	-22.1062	-3.07695
Btg1	-0.956661	-3.39611	-2.06403	-2.96431	-1.91765	-7.41931	-23.8627	-7.20155
Btg2	-0.398125	-1.72746	-1.5289	0.365673	0.935209	-5.24077	-10.6056	3.29698
C1qa	-4.2079	-9.623	-1.5837	-18.4195	-2.16248	-4.67192	-29.0877	-12.7609
C1qb	-3.89427	-9.68948	-0.687504	-19.2779	-1.41928	-2.80393	-27.9212	-11.615
C1qbp	-3.0026	-2.01026	-3.83339	-2.2367	-3.7709	-16.3414	-27.5675	-15.8943
C1qc	-2.5618	-7.16112	0.756459	-15.9889	-0.649441	-2.61495	-28.472	-12.6547
C1r	-1.47358	-1.74068	-1.58582	-2.93559	-2.40587	-8.39918	-25.8988	-9.83015
C1s	-1.93872	-1.92098	-2.97529	-1.55294	-2.8267	-8.20718	-20.036	-6.9478
C3	-1.52072	-2.70276	-2.45199	-3.22523	-3.41256	-4.53528	-22.0047	-5.59613
C4b	-0.54482	-0.11864	-0.226869	-1.86908	-1.76975	-2.6541	-21.3773	-6.41328
C7	-1.88559	2.59816	-0.627763	0.246361	-1.46038	-6.26897	-21.0586	-2.91035
Ca12	5.37272	17.1204	8.76123	21.52	6.98491	-6.43907	4.223	8.85738
Ca3	-1.84748	-2.94853	-3.3902	-3.53145	-5.35135	-3.55197	-27.0197	-7.64657
Cacna1a	2.88331	7.91087	7.48063	4.23354	4.88598	6.71986	4.60884	4.9842
Cacnb2	1.56021	0.153662	1.38763	3.10139	4.02022	-3.0389	14.0985	5.00229
Cadps	2.76947	0.725642	5.29956	-0.225566	6.99852	-0.277492	5.62963	3.47031
Calb1	1.71884	11.2705	7.64607	7.59775	5.60547	-11.9514	-12.8675	-1.53592
Calm1	-4.58102	-2.19947	-4.50187	-3.21486	-2.48193	-15.874	-22.4073	-9.94627
Calm2	-6.06008	-2.04783	-6.55596	-2.74415	-3.99194	-17.7719	-19.8632	-8.93197
Calm2.1	-0.35556	0.301364	-0.651898	-0.695559	-1.42936	-0.797621	-23.4439	-0.920976
Caln1	7.4109	18.1369	11.5993	21.6824	8.22112	1.13451	10.5685	15.2366
Calr	-5.19852	-2.97733	-6.07289	-5.33472	-5.05111	-8.61224	-17.6991	-6.07321
Capg	-1.05676	-3.4148	-1.30001	-4.47848	-1.75976	-3.36678	-19.5926	-4.73969
Capn13	-5.9176	-7.09041	-10.1857	-8.68021	-7.19041	-14.8556	-35.5925	-16.7077
Car15	-6.06557	-1.90715	-12.9965	0.431658	-15.5283	-6.83529	-29.2009	-12.548
Carhsp1	-3.02403	-1.63519	-2.66685	-3.61442	-2.19253	-6.82699	-19.7891	-6.24104
Cav2	-0.686507	1.37294	-0.0577608	0.336479	-0.367029	-5.13112	-12.8309	-4.22577
Ccdc114	-0.124377	-1.39188	-0.0195998	-1.28967	0.168914	-1.45216	7.85661	-0.880429
Ccdc80	1.26973	3.24898	3.71668	-0.207713	0.328903	-1.14551	-14.055	-4.84736
Ccl2	-1.11433	-5.27404	-2.50441	-5.34485	-2.80045	-3.56502	-17.1512	-7.11188
Ccl21	-3.39542	-9.83037	-3.6159	-14.2158	-5.70947	-9.37318	-21.0411	-26.9716
Ccl5	-0.297966	-1.51797	-0.212197	-2.591	-0.206962	-2.82815	-17.9376	-3.82641
Ccn6	-0.161148	0.70676	0.0860806	0.892879	1.71768	-0.735829	17.6883	2.08448
Ccng1	-1.26601	-1.74887	-1.99794	-2.74752	-3.04924	-3.79096	-23.3382	-7.59208
Cct2	-4.27066	-2.20515	-4.66379	-3.05618	-3.47284	-15.0624	-18.2801	-11.179
Cd164	-5.87666	-4.45144	-6.1485	-5.92793	-4.13784	-21.7113	-13.4653	-20.9
Cd24	-10.9915	-5.27027	-12.1829	-9.00102	-11.5599	-23.1362	-38.8699	-19.4794
Cd53	-2.54865	-3.8038	-1.07696	-8.54467	-1.90871	-4.44921	-16.7633	-9.62818
Cd63	-14.0156	-9.87085	-21.0851	-8.4294	-18.3514	-26.0011	-25.8107	-19.2827
Cd68	-1.70645	-4.51151	0.365885	-8.73254	0.0225038	-7.22133	-17.03	-10.4021
Cd74	-16.2313	-16.5789	-20.5932	-20.6442	-17.6614	-28.0543	-27.9053	-27.55
Cd81	-3.90608	-4.85162	-4.35382	-8.85887	-4.79407	-2.14654	-20.2915	-4.57424
Cd9	-1.90144	-1.88836	-4.75992	-1.13676	-6.07939	-2.11213	-20.6977	-4.96888
Cd99	-5.52889	-4.23511	-6.05265	-5.854	-4.9094	-15.7821	-25.2254	-12.2551
Cdh13	0.153209	1.65986	-0.8164	2.69856	-0.306895	3.93361	0.725786	7.2061
Cdh16	-3.05332	0.814751	-2.06325	0.604019	-0.937432	-20.3248	-12.0268	-14.0224
Cdk2ap2	-1.50669	-0.515824	-1.81759	0.0171763	-1.20357	-10.9886	-18.1881	-8.25963
Cdo1	-1.46557	-0.729276	-1.8227	-0.487787	-0.152624	-5.24147	0.24982	-2.1025
Cdr2	-0.165613	0.426436	0.365493	-0.0132005	1.26362	-0.14562	10.3764	0.567519
Ceacam20	-0.321853	-0.117913	-0.287938	0.00328988	-0.75557	-0.680792	4.77978	-0.398336
Cebpb	-3.09988	-6.70015	-5.1093	-7.73032	-4.33392	-1.20375	-15.5561	-3.85764
Cebpd	-2.63703	-2.19543	-5.65531	-2.13681	-7.80238	-0.180699	-22.4335	-3.82993
Cela1	-5.0466	-3.79603	-4.10459	-8.1501	-4.84176	-16.4039	-23.247	-23.4962
Cetn2	-0.709181	-0.295109	-0.553347	-1.13948	-0.928046	-6.16788	-20.4925	-6.41355
Cfap65	-0.0500002	-0.0165917	0.450626	-0.753198	0.520864	0.488699	7.60334	-0.569426
Cfh	-3.37863	-5.86663	-3.81942	-8.19669	-3.51503	-8.75906	-28.8358	-7.22492
Cfi	-0.512226	-1.34724	-0.502186	-2.40078	-2.21675	-5.08211	-23.4338	-10.0678
Cfl1	-6.60905	-1.49159	-6.11871	-3.50032	-5.14967	-24.0206	-35.596	-17.1773
Cftr	-0.263324	0.523723	-0.798565	1.44572	0.830748	-0.987652	18.9949	1.09356
Chmp2a	-0.749492	0.521124	-0.135966	-0.515336	-0.331886	-5.63839	-15.8399	-4.32412
Chst9	3.91543	10.7009	9.28673	10.958	11.8188	-1.57848	2.19985	12.3084
Cidec	-1.89884	-0.533708	-2.49676	-0.338586	-1.61696	-3.74287	1.44698	-1.70726
Cish	-0.0560569	-3.33026	0.094685	-3.52344	-1.13196	-3.39716	-11.1277	-4.80762
Ckap4	-2.82708	-3.02556	-4.38937	-2.27985	-4.10872	-11.7965	-22.4169	-9.46564
Ckb	-2.35994	-2.82768	-2.41547	-3.30405	-1.00452	-14.0522	-30.2894	-10.9222
Clcnka	1.80416	-0.678673	2.40708	0.028896	2.40362	-5.03587	-12.1969	-3.17002
Clcnkb	2.94922	14.8389	4.34759	19.6929	3.97109	-8.34799	-8.20287	11.8745
Cldn16	-0.934495	0.999817	-1.20862	1.08125	-1.83647	-4.65087	-14.5774	-2.08335
Cldn19	-4.90475	-3.49637	-6.73402	-4.7439	-8.38567	-9.12475	-28.0739	-11.0998
Cldn2	-10.022	-5.99513	-13.133	-6.02645	-10.5984	-24.2048	-9.56264	-19.8329
Cldn3	-1.52262	-4.03768	-2.94576	-4.2068	-3.51878	-3.78368	-15.377	-7.21058
Cldn4	-0.742578	-2.12278	-1.5513	-2.41132	-3.05179	-4.82918	-21.5835	-9.0484
Cldn7	-1.82662	-2.31454	-3.42296	-1.34892	-3.9186	-7.11759	-20.1666	-5.78639
Cldn8	-4.06967	-0.828729	-8.24554	1.56069	-8.65839	-8.87623	-19.5769	-6.52896
Clec10a	-1.41088	-4.11642	-0.388107	-8.09028	-1.26833	-1.35904	-20.1337	-6.30516
Clec7a	-2.18215	-3.74695	-1.27147	-7.07303	-1.38882	-4.803	-18.0345	-6.51323
Clic1	-3.94604	-4.66264	-5.14783	-4.55754	-3.88958	-14.9494	-22.0698	-11.6375
Clmp	-3.4494	-3.16531	-5.13162	-2.74861	-4.9408	-3.00678	-8.77122	0.329011
Clptm1l	-2.34154	-3.241	-3.33023	-3.60754	-3.02477	-10.298	-13.86	-12.0979
Cltrn	-14.4388	-14.0624	-22.1157	-10.4975	-15.8956	-30.9705	-10.6493	-20.8261
Clu	-23.0265	-18.215	-33.5507	-21.3221	-37.9342	-26.8051	-58.9089	-38.2751
Cmtm6	-1.59711	-1.84646	-0.33653	-5.16234	-0.77695	-7.47476	-22.7469	-10.3092
Cndp1	-3.47946	-0.025409	-2.4401	-2.89217	-1.96963	-8.4343	-0.839033	-10.9888
Cnih1	-0.233857	-0.195311	0.337267	-1.65849	-0.703456	-2.51133	-15.2896	-5.67549
Cnp	0.0812628	-1.67142	-0.222619	-1.99829	-0.894372	-1.95554	-14.3622	-3.97086
Cnpy2	-4.82475	-3.51787	-5.89933	-5.0947	-6.10991	-11.6047	-18.0871	-14.6892
Coa3	-2.63485	-1.46698	-3.45127	-1.6364	-3.67961	-14.9039	-21.7891	-14.5224
Coa5	-2.32137	-2.34172	-2.86318	-2.89109	-2.99036	-14.0909	-23.6124	-15.7176
Coa8	-2.76762	-1.54727	-3.72455	-1.9192	-3.80469	-8.53725	-16.7324	-8.87878
Col11a1	-2.03029	-2.03438	-3.74189	-0.189638	-3.0515	-7.72793	-17.8189	-0.269746
Col12a1	-2.29207	0.556133	-3.02426	1.60086	-3.19236	-10.3239	-19.699	-2.89327
Col15a1	-0.398204	-2.38734	1.18907	-5.26647	-1.2568	-7.13864	-12.0831	-17.6289
Col17a1	-0.601771	0.000323524	-1.87861	1.1313	-1.54883	-0.177478	3.8399	0.218576
Col1a1	-1.94255	-1.02639	-1.30083	-3.19341	-3.16741	-9.51972	-23.7755	-12.57
Col24a1	-1.48293	-1.19112	-2.6068	-0.427303	-3.59353	-2.2768	-6.4605	-0.878553
Col27a1	1.6097	4.37526	2.92791	3.83866	0.644256	6.7268	8.2342	2.9802
Col3a1	-2.39889	-1.57406	-2.3527	-3.11291	-3.05968	-8.11683	-27.9785	-7.77155
Col4a1	-9.45369	-1.20533	-10.4952	-2.17724	-8.40576	-16.9453	-3.19509	-5.54906
Col4a3	6.4124	19.5389	16.6821	13.9253	13.2248	0.108086	2.59806	4.40284
Col8a1	-3.87695	-3.27536	-5.83404	-3.1616	-9.26393	-7.99964	-20.3964	-12.3317
Colec12	-1.65662	0.597002	-1.51292	-1.08963	-1.35457	3.42356	15.3472	2.34161
Colgalt2	0.972594	1.2597	0.971295	1.6182	0.201953	4.49862	-0.617282	3.00805
Comtd1	-1.02808	-0.956962	-0.507368	-2.27884	-0.9052	-5.24133	-15.1965	-6.15258
Cops6	-1.21213	-1.03273	-1.68233	-1.16319	-1.15684	-5.79299	-13.5394	-4.46461
Cops9	-2.187	-3.04546	-4.09311	-2.46574	-4.37882	-10.6619	-28.6646	-11.9808
Corin	1.3388	0.94223	2.49963	0.625486	3.48501	0.278006	7.59294	0.889122
Coro1a	-0.771442	-3.01728	-2.23777	-2.2884	-2.94387	-4.97504	-20.2908	-6.29897
Cox14	-1.37986	-2.38734	-2.52052	-1.92557	-2.0899	-6.3007	-15.8709	-5.84517
Cox17	-3.1366	-2.05533	-3.14215	-2.37382	-1.82205	-19.3606	-24.197	-16.205
Cox4i1	-8.82315	-3.13612	-8.76276	-4.67111	-4.8701	-27.1832	-22.5753	-15.7492
Cox5a	-3.70191	-1.12095	-1.86999	-3.83258	-1.07629	-20.8119	-24.4018	-17.7976
Cox5b	-9.84934	-3.8321	-9.2204	-6.91387	-5.41035	-31.511	-29.5383	-20.8327
Cox6a1	-11.7913	-6.58072	-14.2835	-6.97926	-9.55138	-32.9749	-33.7429	-21.2666
Cox6b1	-4.9682	-2.62291	-4.56931	-4.38041	-2.82609	-21.4774	-25.9419	-17.6012
Cox6b1.1	-2.85556	-2.76411	-2.75167	-4.01905	-3.50249	-10.7215	-25.8024	-11.2989
Cox6c	-9.8093	-8.59235	-13.4963	-8.15765	-9.75634	-27.5243	-25.7209	-22.5762
Cox7a2l2	-7.09208	-4.01658	-8.57668	-4.25218	-5.98806	-24.4514	-25.1458	-20.3035
Cox7b	-6.59275	-2.50052	-6.98556	-2.93021	-3.66016	-24.7687	-19.7061	-13.8434
Cox7c	-10.3448	-9.88646	-13.6547	-10.5125	-9.05935	-27.0939	-24.4784	-21.7602
Cox8a	-16.8508	-11.4776	-20.4162	-13.7829	-13.2754	-36.1613	-26.4244	-22.6451
Cp	-14.892	-8.59101	-21.8153	-8.60844	-22.4035	-12.8128	-24.4264	-7.06425
Cpeb1	0.911476	1.00707	0.695913	1.15808	-1.62437	3.69494	-1.78134	-1.85323
Cpne4	-0.343282	0.124525	0.435283	-0.951743	0.529916	-0.29721	5.99273	0.63777
Cpne8	-0.0139968	-1.045	-0.391288	-1.36394	-1.73027	0.223165	-10.8247	-0.11238
Cpxm2	-1.27956	-0.00486593	-0.639846	-0.985936	0.263702	-2.32589	7.302	1.06364
Creb3l3	0.0290044	0.323392	0.351034	-0.0377464	-0.418893	1.54911	2.00218	-2.06572
Creg1	-0.94378	0.158369	-0.0670626	-1.6314	0.108082	-3.98411	-12.9327	-3.29736
Crip1	-3.07901	-4.34795	-3.61223	-6.27835	-4.24674	-9.34787	-33.3305	-9.57011
Crip2	-1.06724	-1.84393	-1.19186	-2.01531	-0.702507	-5.77221	-20.4462	-2.05992
Cript	-2.64543	-1.90521	-3.29374	-2.45055	-2.16288	-8.84542	-17.7483	-5.45104
Crlf1	-0.843317	-2.24539	0.581902	-5.53407	-3.56884	-6.19238	-16.4451	-18.6016
Cryab	-3.07662	-2.59617	-3.36274	-5.15864	-2.32713	-9.75696	-17.4203	-19.928
Crybg2	0.0170204	0.970622	0.217845	1.16941	0.417177	-0.226576	8.57408	0.416989
Csf1r	-1.9316	-3.79026	-2.40645	-5.13441	-3.05904	-7.01495	-22.6892	-8.66581
Csmd1	-0.179161	0.620439	-0.108575	2.10185	0.341483	-2.41812	5.30368	-0.540101
Csnk2b	-1.17623	-0.280999	-1.04197	-0.519185	-0.948346	-9.08051	-17.0686	-7.48163
Cspg4	-0.306001	-0.839129	-0.0167986	-1.21842	-0.192743	-1.41767	-8.69318	2.16225
Csrp1	0.449664	1.13829	1.12653	0.160475	0.0227452	0.406996	-15.3363	1.98465
Cst3	-3.80584	-5.90276	-3.75232	-9.78655	-3.07982	-7.80746	-27.8219	-8.8836
Cstb	-7.9192	-5.99979	-8.21736	-9.52339	-6.85335	-22.3895	-38.283	-23.1885
Ctsb	-12.6665	-10.3276	-17.7501	-10.7502	-15.3736	-27.5865	-17.4168	-22.5342
Ctsc	-0.900839	1.36167	0.297013	0.853666	0.306725	-13.7169	-10.7153	-9.89846
Ctsd	-13.1657	-7.31857	-17.3528	-10.0525	-18.5963	-21.7704	-35.479	-20.5397
Ctsk	-0.912852	-2.92117	-0.158843	-5.41052	-1.45699	-2.73474	-2.10989	-11.198
Ctsl	-27.0306	-26.1063	-41.1073	-26.534	-36.7987	-32.1077	-36.5854	-35.3042
Ctsz	-1.73868	-5.10172	0.155573	-10.3318	-0.442034	-3.69397	-22.2025	-8.48792
Cxcl12	-0.13698	1.77942	0.41392	2.54926	2.06691	-10.9177	-12.3233	-3.9676
Cyb561d2	-0.578263	-0.783113	-0.303312	-2.2765	-1.392	-4.20006	-14.3556	-8.57804
Cyb5r3	-0.455274	-0.462773	-0.723284	-1.49224	-1.88236	-0.656106	-14.8446	-4.60426
Cyba	-6.89965	-6.90335	-4.85914	-14.0355	-4.28447	-18.9849	-27.7935	-23.2808
Cybb	-3.87227	-4.78211	-2.19898	-10.1803	-2.93788	-8.69498	-30.6255	-13.0353
Cyc1	-1.97011	-0.189822	-1.52244	-0.280951	-1.22845	-15.198	-14.8974	-13.3871
Cycs	-14.3893	-11.2906	-19.2953	-12.1059	-12.6663	-31.9399	-25.1895	-23.6484
Cyfip2	1.08188	5.01336	4.85846	3.21136	6.01237	-8.19898	-9.04931	2.11664
Cygb	-1.32331	0.114855	-1.04913	-1.05046	-1.39661	-1.94745	-16.4222	-1.34006
Cyp24a1	-2.88958	12.7076	8.5514	1.74337	4.96451	-15.7849	1.35502	-3.6725
Cyp2c11	0.143086	1.73293	0.278647	2.04278	1.71575	-0.602246	13.9844	1.63474
Cyp2d3	-1.9614	-0.868915	-1.75339	-1.97894	-1.26038	-8.18965	-7.9244	-8.70033
Cyp2e1	-1.81083	-2.24967	-2.1023	-2.14554	-1.64065	-10.4432	-6.53839	-12.3209
Cyp4a1	0.0411148	1.76549	0.309	3.81569	0.499294	-5.06411	4.43022	-2.40251
Cyp4a2	-18.3277	-2.75211	-19.5048	-6.53955	-11.4581	-26.5503	1.36041	-3.29768
Cyp4a8	-11.652	-2.63282	-9.52546	-10.2316	-10.8264	-24.3892	-12.4395	-30.6436
Cyp8b1	0.226511	1.64779	0.534673	1.46081	1.14107	0.621165	5.90125	1.18166
Cytip	-0.131508	0.337587	1.94431	-1.51901	2.25556	-4.79058	2.52696	-2.93258
Dach1	8.83241	20.165	12.2781	24.2658	7.40245	0.704796	8.28584	3.62216
Dad1	-3.79621	-3.36349	-4.78348	-4.43705	-4.48677	-12.7251	-24.8481	-12.5685
Dbi	-7.95285	-7.68344	-9.71671	-7.7335	-6.25777	-28.3309	-26.7288	-22.2731
Dcdc2	-1.39585	4.61306	-2.04909	4.3687	-5.7102	0.388022	-11.8298	1.85524
Dclk1	-0.880805	-0.318476	-0.760867	-0.499343	-0.928815	-2.25616	-6.25825	1.1893
Dcn	-6.43822	-6.04246	-7.4645	-8.28585	-6.59609	-15.6183	-36.5264	-14.0266
Ddit4	-1.91542	-0.409697	-1.7326	-0.732373	0.0331074	-5.23311	1.34509	-2.08117
Ddt	-5.21056	-4.10037	-6.31835	-3.37311	-3.17492	-18.6079	-12.4303	-12.5541
Defb1	-3.87061	4.4119	-1.11977	1.43807	1.22849	-21.2663	-19.8685	-5.2071
Degs1	-2.5064	-0.688887	-1.95329	-3.13304	-1.60391	-5.0106	-12.226	-4.17374
Degs2	-1.38254	3.45694	0.219828	1.99468	0.260618	-12.6794	-23.4538	-7.4878
Depdc1b	-0.0302343	0.117914	0.28856	-0.210894	0.976791	0.0900479	10.1856	0.933088
Dhrs7l1	-8.4559	3.21655	-11.8157	5.52797	-9.76588	-19.9778	2.73746	-20.888
Dhtkd1	-1.27794	-2.33234	-1.82166	-2.12105	-0.833133	-7.69507	-12.7008	-7.25143
Dkk2	-1.11415	4.72223	2.14418	2.01176	1.65971	-6.88535	-12.1704	0.744781
Dlgap1	-3.98698	-4.92535	-9.17954	-2.00333	-9.59997	2.39192	-3.64771	1.30542
Dnase1	0.222653	10.2267	4.43206	8.12686	4.87403	-14.1286	-11.8902	-1.59998
Dnase2	-0.999171	-3.34206	-0.708121	-5.23473	-0.46331	-2.67366	-16.6822	-2.61775
Dolk	-1.39248	-1.47336	-1.11866	-3.45728	-2.08037	-5.87457	-16.7647	-10.6107
Dpm3	-1.19294	-1.05236	-1.12363	-2.16883	-2.24539	-8.64226	-15.3392	-13.1958
Dpy30	-0.706418	-0.516912	-0.83243	-0.501416	-0.396542	-5.86756	-13.7556	-4.44255
Dstn	-2.6698	-3.91453	-4.37742	-3.64523	-3.81142	-7.87972	-17.3235	-7.03186
Dusp1	-1.10305	-1.59944	-1.49608	-1.33818	-0.473713	-1.22101	-7.03934	3.8474
Dynll1	-2.79046	-1.59074	-2.71048	-4.52088	-3.03162	-3.34141	-28.8299	-4.84204
Dynll2	-4.22101	-1.7427	-3.46161	-3.8312	-2.17445	-18.3676	-17.2587	-13.5473
Dynlt1	-2.9961	-3.19339	-3.83889	-4.13021	-3.80789	-6.40754	-18.1631	-7.56228
Dynlt3	-0.272646	-1.09861	-0.655407	-1.17686	-0.483445	-3.5831	-15.1211	-3.48953
Eaf2	-0.786185	0.832077	-1.03091	1.48387	-0.307126	-1.18271	10.8212	-0.190031
Ebpl	-1.24007	-1.86403	-1.14346	-3.06353	-1.43796	-4.46383	-16.7329	-5.69589
Ecrg4	-1.44221	1.01228	-0.0865776	-1.44423	0.33972	-7.21028	-19.4472	-3.7488
Edf1	-1.92946	-0.870095	-1.42646	-1.60287	-1.07702	-12.07	-15.8184	-10.0711
Edil3	-0.933952	2.52187	-2.21978	4.19456	-1.88725	-0.97258	5.39972	2.02619
Edn3	-2.67441	-0.221821	-1.9248	-0.864059	2.90883	-1.78823	-6.9453	9.54526
Ednrb	-0.948354	-1.65757	-2.13395	-0.669116	-0.714829	-4.18259	-13.6635	1.34795
Eef1a1	-4.36982	-0.90202	-3.23736	-5.88738	-2.75003	-14.353	-34.5446	-13.2829
Eef1b2	-11.5337	-7.4772	-14.2552	-10.3871	-13.2304	-25.9048	-33.8981	-26.3891
Eef2	-5.48994	-0.185584	-3.59549	-3.90408	-2.23732	-12.4778	-19.1304	-6.91642
Efna5	2.46189	10.5071	7.55992	8.37732	7.89717	3.78326	19.6565	11.2376
Egr1	2.76454	6.24572	7.28305	6.60502	8.72718	-11.8919	-7.85345	2.31825
Eid1	-2.68238	-2.47494	-4.43219	-2.83415	-4.3168	-5.0953	-15.315	-6.3201
Eif1	-3.49834	-4.55622	-3.97123	-6.98122	-3.73377	-5.51606	-14.2363	-9.79156
Eif3f	-1.31396	-2.57875	-3.01047	-0.660497	-2.13457	-8.74846	-17.4396	-5.94803
Eif3g	-1.32649	0.826159	-0.516934	-0.520511	-0.486204	-5.23929	-14.9588	-3.39572
Eif3l	-1.39136	0.149997	-0.658544	-1.06955	-1.54198	-11.0605	-22.5948	-12.3483
Eif3m	-0.483264	-2.22089	-1.11665	-3.30222	-1.8909	-0.57208	-15.609	-4.8899
Eif5a	-6.85426	-4.42379	-7.68393	-5.76484	-5.74759	-23.5164	-32.6176	-18.7715
Eif6	-1.65748	-0.262947	-1.72247	-0.594776	-1.69968	-7.47377	-14.4124	-6.05146
Elf3	-0.62658	-0.326019	-0.508936	-0.29292	-1.01324	-6.36408	-16.5469	-5.19014
Elob	-5.25638	-4.32613	-5.5635	-6.62819	-5.07715	-16.9234	-21.7317	-18.9823
Elof1	-2.09609	-1.61155	-2.97198	-1.34329	-1.90631	-7.81793	-18.1445	-4.47328
Emc6	-1.62428	-1.98854	-1.70357	-3.28363	-1.89492	-6.67373	-21.1764	-8.39565
Emc7	-2.21548	-3.94806	-4.83429	-3.45653	-5.16101	-6.0206	-24.7719	-9.67787
Emp3	-1.23655	-3.12882	0.466297	-6.56816	-0.124475	-5.21098	-17.9928	-7.93598
Eno1	-3.06012	0.190567	-1.73074	-0.816941	-0.493412	-18.6555	-18.3016	-12.7464
Enox1	-1.10998	16.5835	4.72309	11.7426	0.567908	-0.199418	7.32449	15.4418
Enpp3	-1.29235	-0.120752	-0.817935	-0.809886	0.072667	-3.08995	7.69607	-2.58057
Enpp5	-2.27647	-2.24932	-4.09279	-2.15024	-4.43211	-4.80234	-14.2244	-6.54163
Entpd2	-1.98406	-0.948672	-2.24687	-2.00688	-2.49469	-4.91144	-18.3704	-3.97372
Epb41l3	0.731749	4.07806	4.19486	1.77284	3.27185	-4.53134	-0.804984	-1.82183
Epb41l4b	0.722808	3.48421	1.48615	5.03366	2.67014	-1.9659	7.48992	4.68702
Epcam	-9.85089	-6.26684	-12.9918	-5.27462	-9.87773	-29.826	-17.8085	-23.1022
Epha3	-0.0362599	0.441527	-0.790133	1.15304	0.867403	2.31517	18.0485	4.82213
Epha4	0.717097	0.0715892	0.325614	0.147376	-0.0935743	1.01912	-7.95723	-3.08228
Erc2	-0.0301501	1.55591	-0.448938	3.07196	0.049662	-1.14532	12.3965	0.700316
Erh	-1.28456	-2.07802	-1.66487	-3.23597	-2.27402	-5.26543	-19.8108	-8.10326
Esrrg	4.7609	13.966	5.53434	20.1512	4.34355	-1.66025	5.00268	10.0116
Etnppl	-2.98348	8.05525	-4.87239	12.7215	-4.69144	-12.7733	9.11834	-9.63427
Etv1	0.215092	2.07907	0.748207	3.38432	1.1349	-3.98817	1.46836	0.900827
Eva1b	-1.46728	-1.92586	-2.04002	-2.57544	-1.90971	-2.08839	-15.3798	-2.04521
Eva1c	0.346697	0.248686	-0.00303453	1.56299	0.577854	-0.124687	6.28443	3.09419
F13b	-1.90095	-2.02821	-2.82779	-2.75098	-3.37604	-5.87297	-13.8497	-10.7535
F8a1	-0.151388	-0.443033	-0.317144	-0.709627	-0.283745	-2.75233	-14.1436	-2.27689
Fabp3	-1.42051	-0.690433	-0.592703	-0.450709	1.69173	-11.747	-16.9756	-5.46915
Fabp4	-0.47243	-4.21275	-1.80725	-4.17372	-2.62166	-4.9447	-22.5988	-10.341
Fabp5	-2.84888	-4.34607	-5.34304	-3.57053	-4.21463	-5.97255	-15.9498	-5.16506
Fahd1	-2.93552	-0.0372998	-2.85345	-0.685413	-2.94495	-13.1371	-6.77986	-14.47
Fahd2a	-4.08866	0.647803	-2.5493	-1.53443	-1.38448	-16.0537	-16.2526	-11.3561
Fam151a	-0.895073	1.88384	1.7616	-1.15958	1.33537	-7.50908	-2.5117	-9.72004
Fam167b	-0.207212	-0.555942	-0.373248	-0.967964	-0.877362	-2.11606	-16.6833	-2.11154
Fam189b	-0.829934	-0.942446	-0.86819	-0.973979	0.621962	-0.233291	20.254	1.53882
Fam43a	-0.504306	-1.35969	-0.74067	-1.51768	-0.124705	-2.7782	-3.35151	-3.65394
Fbln5	-0.71654	1.30346	-0.298616	1.183	0.248911	-5.97056	-12.6665	-0.892758
Fbn1	-1.45757	-0.77142	-1.77107	-1.05037	-2.18293	-5.53254	-18.2708	-2.61226
Fbp1	-5.6736	-0.0247306	-3.86016	-1.88511	-0.965929	-21.6646	-0.395595	-11.7252
Fcer1g	-0.0866399	-0.532147	0.965996	-1.67264	0.493022	-6.37815	-18.2126	-5.25632
Fcgr3a	0.314524	-0.785662	0.837245	-1.84943	-0.184313	-2.80902	-16.1559	-5.29173
Fetub	-1.28217	4.74444	-0.0376243	3.42055	-0.892119	-7.49243	-16.2419	-2.59224
Fga	-1.73429	-2.249	-1.1449	-4.73332	-3.6281	-9.22491	-31.3169	-15.9528
Fgb	-2.4045	-3.12746	-3.47398	-4.4142	-5.20305	-6.62301	-28.6683	-10.9168
Fgf10	-0.176514	0.429273	-0.152039	0.763876	0.0344705	0.492147	5.09094	-0.297602
Fgl2	-1.92907	-3.89102	-1.12107	-7.38187	-1.18729	-3.45414	-18.9829	-5.34063
Fkbp1a	-0.397943	-1.00263	0.367023	-2.82995	-0.907067	-3.89541	-15.8385	-7.58695
Fkbp2	-6.63656	-5.02124	-8.6105	-6.255	-7.55726	-17.1642	-24.5438	-17.1438
Flna	-2.50489	-0.830433	-2.42624	-0.694447	-1.82478	-10.2213	-20.0757	-0.0752845
Fmc1	-1.70829	-0.493858	-1.09097	-1.884	-0.865653	-7.15855	-16.0247	-6.27993
Fn1	-9.01649	-9.91854	-16.262	-7.47954	-18.5935	-14.7671	-37.6971	-20.3692
Folh1	1.02131	4.41037	4.18949	3.46213	4.52094	-5.29102	3.82488	-0.548687
Folr1	-10.3902	-8.77527	-12.4023	-10.577	-8.45756	-25.563	-17.5945	-22.1139
Fos	2.52373	3.39151	4.8118	4.24399	6.66449	-0.439367	-1.35228	12.6838
Fosb	0.78047	2.03407	1.38896	2.22416	2.88409	3.8835	0.640722	11.9067
Foxp2	0.997505	4.64977	2.82425	3.52317	2.8068	0.678336	13.4036	4.21992
Fras1	2.97434	10.5491	6.51323	12.5446	8.52219	-0.212612	8.97302	12.9082
Frmd3	-0.24805	1.34849	0.0950734	1.18432	1.56885	-0.289429	18.9396	2.43098
Frmd4b	0.980137	6.45108	7.357	1.81077	5.95109	-3.45061	0.0366786	-1.55354
Fst	-0.327324	-2.96539	1.1321	-5.1714	-0.411335	-4.78647	-15.7779	-9.23343
Fstl1	-0.618393	-2.03002	-2.26959	-1.23458	-2.93011	-1.33182	-15.5706	-2.44074
Fth1	-22.5868	-10.8836	-26.6634	-14.8829	-18.3251	-35.5235	-11.6255	-20.5703
Ftl1	-15.736	-10.5473	-20.0593	-11.9434	-14.1815	-31.309	-14.6491	-23.2229
Fxyd4	-2.13617	-1.20515	-3.56179	-0.495149	-1.93301	-8.60059	-27.4283	-3.74657
Fxyd5	-2.20589	-2.59409	-0.263514	-7.31325	-2.21459	-5.94452	-21.6482	-12.6303
Fxyd6	0.207478	0.659807	-0.250471	2.44507	0.43588	-6.62426	-13.8331	-1.01027
G6pc	-7.74594	2.46613	-3.17911	-5.43667	-1.64721	-21.7517	-2.02174	-10.4027
Gabarap	-5.55109	-3.96126	-5.44995	-6.73644	-4.22503	-18.6664	-27.8154	-17.6336
Gabarapl2	-4.00073	-1.9345	-4.18912	-2.18218	-2.54732	-17.9014	-24.8407	-11.7921
Gadd45g	-3.20223	-7.0261	-4.72727	-5.79876	-3.47243	-7.36064	-19.3756	-1.7189
Gadd45gip1	-2.9049	-0.301671	-2.14101	-1.52403	-0.73803	-13.358	-28.5393	-7.72787
Galnt17	-0.884633	3.99588	-0.133108	3.8727	0.872412	-1.05327	6.00809	7.17393
Galnt18	4.83917	10.1858	8.05466	12.9226	8.34219	-3.02238	7.63128	9.61175
Gamt	-2.84802	-0.867345	-2.33918	-2.9346	-2.20152	-10.7637	-18.5153	-12.4777
Gas6	0.2563	0.511983	0.463919	0.343182	-0.342841	-3.82849	-15.5072	-2.91258
Gatd3a	-1.45799	-0.701093	-1.58998	-1.08697	-1.36915	-9.00265	-17.6152	-7.5362
Gatm	-7.13267	-4.41142	-8.40996	-4.25511	-5.18961	-25.843	-2.21339	-16.2258
Gc	-0.719785	0.229001	-0.22357	-1.30756	-0.0246002	-3.0498	-6.59895	-5.57268
Gcat	-0.542103	0.00510059	-0.0101557	-0.60316	-0.0135656	-6.90155	-16.1434	-6.68794
Gchfr	-2.54279	-0.927098	-2.25138	-3.06222	-2.52727	-8.99692	-22.1365	-10.7637
Gclc	-12.3662	7.81833	-11.4569	3.08398	-6.25163	-23.3481	2.70632	-16.4489
Gclm	-10.5789	0.411814	-12.1683	-1.55772	-7.62427	-18.7214	-1.08542	-15.7381
Gcm1	-0.506361	-0.763117	-0.771449	-0.0207339	0.786326	-2.19538	14.9785	0.0501829
Gcnt1	-0.924269	-0.547454	-1.24437	-0.471043	-1.13641	-6.00692	-14.5	-5.17808
Gcsh	-4.26766	-2.44935	-4.41743	-4.71801	-3.15771	-13.6598	-22.9737	-11.7355
Gfod1	4.2597	-0.0340456	7.29573	-2.01536	7.89098	4.61304	1.41464	1.8385
Ggh	-8.1123	-6.94296	-11.1862	-9.21139	-9.22365	-14.83	-22.7722	-16.5163
Ggt1	-13.9786	-7.03027	-17.6282	-9.01802	-10.5697	-26.8552	-15.9426	-20.6112
Ghitm	-2.16408	-0.391785	-2.11545	-1.51457	-2.37789	-8.60676	-15.1633	-8.74309
Gja1	-1.14766	-1.63281	-1.29746	-3.82378	-3.4719	-1.42142	-21.6155	-8.29607
Gjb2	-4.51794	-2.02091	-3.55297	-6.1875	-3.27355	-12.1786	-18.0868	-14.4443
Gldc	1.03155	1.12193	1.89166	1.94106	1.7039	-0.71853	1.66418	-1.85788
Glipr1	-0.0520633	-1.36805	0.208107	-2.48309	-0.316446	-1.53078	-15.0173	-2.38724
Glo1	-1.77972	-1.49773	-2.78508	-0.235934	-1.44391	-10.4175	-15.3776	-6.06807
Glrx5	-1.82215	-1.97645	-1.90079	-2.75266	-2.33929	-13.6825	-23.6563	-16.5288
Glul	-7.84096	-2.22324	-7.63589	-4.33255	-4.81664	-21.8285	-4.58921	-15.1859
Gm2a	-1.3148	-2.02249	-0.646606	-4.45958	-1.11923	-4.39901	-18.1476	-6.54135
Gmfg	-1.37162	-2.30589	-2.54248	-3.10327	-4.26478	-3.74097	-20.4675	-9.48903
Gna12	-1.01368	-0.0569504	-1.25919	-0.80901	-1.57898	-3.41738	-17.1916	-4.96964
Gnai2	-0.152538	-0.775546	0.0258058	-1.74474	-0.571907	-0.86013	-14.8443	-1.64419
Gng10	-0.823153	-1.28124	-0.345903	-3.34686	-1.00799	-4.22535	-26.1092	-5.75249
Gng13	-2.58547	-2.75981	-3.92532	-3.75839	-3.67579	-10.5381	-27.664	-13.6174
Gngt2	0.0270196	-0.662784	0.0606188	-0.858881	0.0243613	-2.98626	-15.9241	-2.11363
Gns.1	-5.47029	-5.25643	-7.61592	-5.36376	-6.2935	-15.4354	-19.5158	-14.6561
Gpnmb	-3.91509	-6.46017	-1.65965	-13.7404	-3.06024	-4.03487	-27.657	-9.97035
Gpr149	-0.528064	1.93331	-0.0577285	1.77518	0.00827938	-1.96056	2.85279	2.03255
Gpr63	-0.162694	0.244627	0.101633	0.0990305	0.725017	-0.541883	8.6381	0.827951
Gpx1	-10.8205	-8.18515	-14.7549	-8.50085	-13.7206	-26.2187	-32.9696	-23.3304
Gpx2	-2.67219	-2.95473	-3.9697	-3.34043	-5.45657	-3.04364	-14.9241	-5.98821
Gpx3	-15.3019	-11.9029	-22.5294	-10.1934	-17.5398	-29.2814	-10.6104	-14.2258
Gpx4	-8.80825	-3.66141	-7.02721	-8.33473	-4.74038	-22.5275	-20.223	-17.868
Grcc10	-2.97364	-2.12185	-2.70803	-4.68895	-2.06052	-12.8603	-32.6241	-12.1968
Greb1	0.208381	3.35549	1.83893	2.68365	1.55215	-1.3934	4.20778	0.925367
Grem1	-1.88147	0.137941	-2.58863	0.19934	-2.11257	-8.29053	-19.3691	-3.90799
Grik2	0.369856	8.0026	2.35492	8.05916	1.09155	-2.1623	-1.68511	6.68121
Grina	-12.1027	-6.79509	-16.1112	-8.00268	-13.9291	-18.9384	-20.9461	-15.4633
Grk3	-0.822497	0.245084	-0.396817	-0.404621	0.0629524	-1.09718	5.64118	1.19115
Grn	-3.82205	-4.59129	-5.415	-5.22213	-4.74253	-11.0182	-24.0835	-10.3519
Grpel1	-2.99184	-2.05264	-3.09394	-3.34995	-2.92795	-13.0453	-18.5708	-14.8966
Gsn	-1.07507	3.0608	-0.753111	1.9008	-1.47822	-1.02113	-12.2545	4.84895
Gspt1	-0.949332	-1.40417	-1.94851	-1.27147	-2.36173	-5.51702	-14.3974	-7.02408
Gsta1	-8.7362	-8.378	-12.1343	-6.62767	-7.0591	-28.0622	-21.3217	-18.0016
Gsta5	-8.39835	-2.23483	-8.7024	-3.36991	-4.90601	-28.2814	-4.9239	-17.6141
Gstm1	-0.239104	-0.0443758	-1.25565	0.759281	-1.3964	-2.70474	-15.7904	-1.37459
Gsto1	-4.19747	-4.4352	-3.99243	-6.82357	-2.39147	-13.9028	-18.6696	-15.7667
Gstp1	-9.1522	-7.9038	-11.2971	-8.97614	-5.92917	-21.28	-29.5993	-13.1487
Gtf2h5	-1.13418	-4.09678	-4.44735	-1.93595	-4.86041	-5.45253	-19.7787	-10.0282
Gtpbp4	-0.869668	0.246203	-0.996534	0.286697	-0.643073	-3.90798	3.87877	-4.63871
Gtsf1	-2.66256	-1.1957	-4.97607	-0.69076	-4.14018	-1.36707	0.0504012	0.511199
Guca2a	-2.40766	-1.73968	-4.35358	-0.995132	-4.31616	-3.29162	-16.9204	-1.93463
Gucy1a2	-0.998691	0.0667799	-4.12494	4.06967	-5.09722	-0.657922	8.86436	-1.15757
Gucy1b2	-1.41272	5.63568	-1.31249	6.77366	-0.724551	-4.37147	15.4368	-0.709736
Gzmb	0.0320649	-0.282332	0.383512	-0.268	1.58393	-0.995919	11.8586	0.331499
H1f4	-0.46677	0.276296	1.07539	-1.95038	3.74383	-8.04975	-9.62445	-5.35909
H2ac20	-0.434975	0.211271	0.00496155	-0.96358	0.394381	-5.39493	-13.807	-5.13681
H2aj	-2.45928	-0.826459	-0.867953	-5.167	-1.53902	-12.879	-31.8284	-16.7914
H3f3a	-5.12006	-8.57425	-4.08003	-10.7771	2.81412	-21.0217	-28.7008	-11.9793
H3f3b	-2.99386	-1.58361	-3.09586	-3.524	-2.6541	-9.70257	-22.1033	-9.19681
H3f3c	-6.98844	-5.86285	-7.44118	-7.88291	-5.49506	-24.4579	-36.9384	-22.1341
Hao2	-10.4274	-0.610286	-10.1083	-1.99839	-4.0281	-23.4113	0.921016	-4.61773
Havcr1	-7.83477	-8.02922	-8.95276	-12.2903	-12.0918	-13.8181	-39.0299	-20.0279
Hba-a1	-1.03633	4.81903	3.33548	2.78318	2.70163	-17.8463	-26.0212	-11.8671
Hba-a2	0.205007	2.80461	3.38097	1.57716	2.47241	-11.9389	-24.3351	-9.87754
Hbb	-1.13085	2.36398	0.94756	1.44794	0.31276	-12.4575	-27.534	-9.80565
Hcn3	-0.958154	0.139798	-1.827	1.17166	-2.01344	-0.923336	6.10072	-1.66027
Hddc3	-0.349274	0.39791	-0.764908	0.695884	-1.24113	-4.64937	-14.4419	-4.29291
Hes1	0.492812	-0.871305	0.33441	0.97464	5.00391	-8.74021	-8.38904	2.81304
Higd2a	-2.41315	-4.63979	-3.75242	-5.79556	-5.04501	-10.7872	-26.3397	-19.484
Hint1	-9.82557	-6.30701	-10.9065	-10.1271	-8.46799	-20.9208	-18.4116	-19.7564
Hist1h2bq	3.27437	-0.729859	5.88961	-2.99123	8.77794	-2.47284	-12.0375	-4.86965
Hist2h2aa2	-0.7133	-0.516393	-1.5137	-0.654354	-0.790783	-2.71381	-15.2296	-1.35738
Hist2h2aa3	0.445932	0.840188	0.151745	0.955879	0.00872411	-0.600358	-12.8843	-0.680575
Hlf	1.44038	1.22514	1.37618	3.40631	1.98395	1.77752	12.8367	2.70498
Hmgcs2	-0.676099	0.610235	0.470322	-0.521792	0.218949	-1.52374	-1.61828	-2.56419
Hmgn1	-2.55094	-2.19092	-2.51947	-2.86511	-1.50884	-14.87	-26.6722	-12.1068
Hmgn2	-2.00051	-1.0923	-1.33704	-3.15852	-2.19741	-11.199	-28.7244	-13.4193
Hmx2	4.6739	4.70589	7.24061	3.52084	5.03467	0.178109	-4.11715	-2.50678
Hnmt	-3.32813	3.13569	-6.53025	7.09032	-4.97415	-12.3869	4.79625	-15.0962
Hnrnpab	-1.47643	-1.21883	-0.0815464	-3.30789	-0.664982	-12.6025	-25.4942	-14.7311
Hopx	-0.142306	-1.46665	-0.348234	-1.81218	-0.618915	-2.41432	-15.1115	-2.47314
Hprt1	-0.260294	-1.08128	-0.953702	-0.961695	-1.27756	-3.58762	-19.9289	-4.43821
Hras	-0.861801	-1.02182	-2.09103	0.0191381	-1.53578	-4.66835	-13.5186	-2.52537
Hsbp1	-3.06345	-0.565506	-2.46222	-1.96534	-2.17912	-16.4757	-16.8844	-15.3248
Hsd11b1	-12.3965	-9.01369	-18.1773	-5.81804	-10.729	-23.758	-2.40836	-7.793
Hsd11b2	-4.12581	2.36598	-4.38681	2.09462	-3.07343	-18.1434	-24.1437	-8.19947
Hsd17b10	-4.32623	-2.79176	-4.36624	-4.68436	-3.51236	-17.7485	-22.3819	-19.7949
Hsd17b2	-0.123131	-0.14196	-0.752143	1.53642	-0.536508	-2.27098	-1.06664	-2.5175
Hsd3b3	-0.213693	0.227188	-0.283932	0.572258	0.519787	-1.11528	10.5189	0.00372673
Hsp90aa1	-2.91968	-1.38283	-3.15159	-1.88717	-2.32591	-15.412	-22.2957	-14.1936
Hspa5	-5.75274	-0.626906	-6.73355	-3.84969	-6.27726	-5.8581	-11.2711	-3.68099
Hspb1	-0.609054	0.0621453	-0.527039	-0.256168	-0.561552	-4.31605	-20.1704	-0.842495
Hspd1	-4.39838	-2.20087	-3.87819	-2.88078	-1.0726	-19.1353	-9.67786	-12.5698
Hspe1	-2.31189	0.616198	-0.0728159	-1.77186	-0.0217169	-10.6528	-11.8721	-9.39286
Hypk	-2.30358	-1.95131	-2.62936	-3.05738	-2.80508	-10.3258	-23.4516	-10.9455
Iah1	-8.04657	-5.78795	-9.98997	-6.04273	-6.6068	-23.0888	-16.9444	-20.7462
Id3	-2.17382	-2.75576	-2.5983	-3.0507	-1.30273	-4.24571	-17.0885	-2.16737
Idh3b	-1.84388	-0.431754	-1.81285	-1.49153	-1.84196	-7.1145	-17.0774	-5.51411
Idi1	-0.25417	-0.796354	-0.477079	-0.537573	0.148193	-5.06099	-14.8791	-2.87446
Ier3	-2.40309	-1.74719	-3.9221	-1.02109	-3.46548	-5.81313	-17.879	-1.13047
Ier5l	-0.163856	-1.18319	-0.00128174	-1.97213	-0.496077	-1.02794	-13.9598	-1.2068
Ifi27	-3.1844	-3.41223	-4.5205	-3.14352	-3.52123	-12.1408	-34.3412	-7.13649
Ifi27l2b	-0.996471	-3.93479	-1.30391	-5.38311	-1.31672	-5.72116	-27.7683	-8.07686
Ifi30	-4.24545	-5.5856	-3.80313	-9.43358	-3.63358	-10.2105	-23.2235	-12.8441
Ifitm1	-1.6762	-3.09521	-1.74589	-4.81306	-2.46322	-7.20407	-24.8682	-11.6923
Ifitm10	-4.1382	-2.72028	-7.46723	-0.840626	-9.29089	-5.24379	-15.5476	-3.19743
Ifitm2	-5.57569	-4.19811	-5.72284	-6.0387	-3.2994	-18.5344	-38.1914	-10.7673
Ifitm3	-3.03508	-4.12367	-3.90582	-5.15777	-3.61073	-9.22615	-31.7201	-9.13797
Igf1	3.08763	-0.968756	5.38523	-1.9926	7.1257	-1.82223	-2.75464	-0.363933
Igfbp1	-5.04935	-0.170692	-6.48571	-2.49395	-9.62787	-9.77584	-27.4308	-11.0387
Igfbp3	-0.995503	-0.790994	-0.32737	-1.06271	3.19453	-9.395	-16.9655	1.04979
Igfbp6	-0.93122	1.27137	0.313412	0.0773353	-0.306514	-3.79147	-3.4748	0.378585
Ighm	-1.69312	-3.42977	0.135366	-7.68723	0.620555	-6.24786	-25.4445	-6.57062
Il11	-0.533488	-1.47809	-0.905226	-2.08065	-2.12866	0.340719	-8.73593	0.132212
Il19	-1.47723	-2.41771	-2.37935	-2.71354	-3.59019	-1.61827	-13.6776	-2.53783
Il23r	0.144839	-0.721708	0.158307	-0.377441	-0.176603	1.73136	6.36624	-1.48017
Il24	-0.954604	-3.16412	-3.31198	-2.1941	-5.79542	-1.03193	-22.5265	-4.28927
Inmt	-3.14228	0.512389	-2.72075	-0.32711	-0.801204	-14.0888	-21.6717	-6.72239
Insrr	2.32953	6.46282	3.9479	6.43782	2.82333	-1.31604	2.76679	5.66011
Iqch	-1.16652	-0.784432	-1.81616	-1.01061	-0.904011	-3.72765	2.70616	-5.61615
Isca2	-0.0725304	-1.595	-0.621327	-1.94688	-1.61657	-2.9063	-13.5095	-8.16488
Iscu	-2.8915	-0.474472	-2.00677	-1.59069	-1.93083	-18.434	-22.8715	-17.9601
Itgb4	-1.60351	-0.84533	-2.15431	-0.105174	-1.45411	-3.93642	-9.02073	7.3015
Itm2c	-3.59847	-3.88142	-4.62416	-4.09581	-3.29038	-12.1859	-24.54	-8.67912
Jag1	0.276814	0.605703	-0.150202	1.90987	0.850146	-2.05052	10.249	1.09237
Jakmip2	-0.00351708	0.329387	-0.560464	1.70774	-0.870859	-0.364535	2.37504	-1.65324
Jam2	-0.937833	-1.53521	-1.41942	-1.96671	-1.26562	-3.35354	-14.6941	-2.97671
Junb	-0.713627	-5.40171	-3.27744	-2.95404	-1.12902	-4.65501	-14.1365	-1.26287
Jund	-2.31438	-1.49099	-2.33294	-2.49968	-1.46434	-8.65435	-19.0747	-5.60185
Kank4	0.446723	1.56162	0.665168	2.00594	0.348054	1.48698	2.36721	-0.401664
Kap	-21.1323	-16.8937	-26.8055	-22.927	-9.69615	-30.1314	-17.1604	-20.2303
Kcnh5	-0.219884	2.54175	-0.262811	3.4839	0.134718	-1.06915	5.77436	2.932
Kcnh8	-0.372306	0.600146	0.122637	-0.0633552	0.38049	-0.250181	8.12689	0.427685
Kcnip1	1.13474	2.12754	0.914558	1.52625	-0.388913	8.92375	2.82439	4.33948
Kcnj16	-3.28887	1.08446	-1.57398	-1.52743	-1.64141	-15.2046	-18.271	-13.3382
Kcnma1	-0.128224	6.28146	-0.193425	8.53453	1.3648	1.00136	6.45636	18.2321
Kcnq1	3.63172	11.9491	3.56689	17.92	4.10483	0.103013	9.56915	19.8072
Kcp	0.587504	2.09323	1.30363	2.67001	1.2052	1.53959	6.49674	2.9103
Kif26b	1.24377	6.40565	1.08179	9.08801	-0.830579	0.380525	-0.653489	6.0641
Klf6	-0.765731	-1.22274	-1.34963	-0.808325	-1.68827	-5.91251	-16.9812	-3.0827
Klhl14	1.22621	4.77588	4.64927	3.28841	6.53138	-0.798745	-0.879832	7.36663
Klhl3	4.89176	13.6377	8.90655	14.4217	6.48852	0.320837	11.3486	11.2211
Klhl31	-0.330391	-0.392498	-1.09189	0.301501	-0.273122	0.490011	9.42143	1.57886
Klk1.2	-1.89538	15.6479	5.73622	6.89597	4.47963	-14.129	-14.7586	-2.43882
Kng1	-9.74057	-2.3426	-17.4542	-0.706121	-21.092	-5.33482	-29.6161	-8.05305
Krt17	0.129764	-1.92734	0.145499	-2.17863	-0.463265	-0.985529	-7.08131	-0.915519
Krt7	-1.4083	1.70904	-0.511938	-0.633083	-2.14929	-6.38313	-21.2859	-8.26712
Krt8	-6.02748	-4.32906	-7.35982	-6.27315	-7.99113	-15.3385	-31.1867	-17.1094
Krtcap2	-1.86583	-2.22451	-1.57892	-3.97755	-1.85625	-8.01232	-20.697	-9.52372
Ksr2	1.07281	6.21962	2.60409	5.89477	0.713705	1.2669	5.87705	6.89249
Lage3	-1.5336	-2.62152	-0.821795	-6.00621	-2.49759	-3.65186	-14.8508	-11.868
Lamtor1	-2.62619	-2.30582	-2.79058	-3.02967	-2.61779	-12.2993	-17.0621	-13.2376
Lamtor4	-1.03505	-1.46299	0.435899	-4.55302	-1.39243	-8.21527	-17.5208	-16.1203
Laptm5	-2.03955	-5.31384	-0.844059	-10.1488	-1.42428	-2.78277	-23.4758	-7.0556
Lbp	-0.420727	-2.58037	-1.27714	-2.85051	-2.36655	-2.20885	-15.0874	-5.97588
Lcn2	-4.70859	-6.60496	-8.20426	-6.70941	-11.1011	-6.09148	-35.6558	-11.938
Lcp1	-1.64853	-0.354805	-0.922842	-1.70711	-0.877882	-5.1353	-14.978	-2.88134
Ldha	-4.16584	-2.06919	-3.94499	-3.10325	-2.19714	-18.8158	-30.2324	-10.0126
Ldhb	-1.55121	1.45495	-0.577961	1.9305	1.10958	-14.4708	-15.3613	-5.13857
Ldhd	-3.58318	-2.13119	-4.14173	-2.56444	-2.24255	-11.0875	-9.68781	-8.57343
Lgals1	-0.0163655	-0.930165	0.463395	-1.7775	-0.187789	-3.211	-16.8674	-4.75436
Lgals3	-3.76326	-4.17191	-4.22885	-5.41842	-3.23101	-7.25815	-23.7885	-2.23752
Lgals3bp	-2.6108	-3.59897	-0.923289	-8.81399	-2.13761	-5.73976	-25.7876	-11.2501
Lgmn	-9.01598	-3.38845	-10.2637	-3.83874	-8.98756	-23.7456	-3.39099	-17.6165
Lgr5	-0.368132	2.60752	0.520609	1.79417	0.496839	-0.700776	2.54132	3.40623
Lgr6	0.552416	3.9213	2.30981	2.90092	2.37724	-0.664919	2.68205	4.91744
Lgsn	0.159452	1.87684	0.198685	2.40651	0.311961	0.183785	4.16171	2.07669
Limd2	-0.730657	-1.69311	-0.676342	-2.88785	-0.665702	-1.64793	-14.5401	-0.99908
Llph	-1.0682	0.088676	-1.48711	-0.237558	-1.55399	-4.58933	-13.6035	-3.82298
Lmx1b	-0.0502745	1.33531	0.471435	0.161545	-0.204456	4.178	11.3619	3.11931
LOC100134871	-2.36952	2.46352	0.722748	0.441817	1.52411	-19.5572	-30.9178	-12.9808
LOC100359583	-8.95585	-8.12059	-13.0655	-7.52572	-9.5998	-20.5877	-29.0588	-12.9921
LOC100359600	0.733874	0.464191	0.185833	1.14813	-0.0350715	-0.737446	-13.1318	-0.915522
LOC100359951	-3.14673	-1.73176	-3.02239	-4.94743	-4.21724	-13.8021	-40.9522	-19.8157
LOC100360057	-9.17375	-8.12533	-11.4401	-10.5355	-9.9818	-19.5403	-25.351	-19.4282
LOC100360117	-7.00827	-7.32658	-6.99958	-14.6951	-7.86008	-17.3263	-43.8151	-29.1446
LOC100360218	-0.846415	-1.38505	-0.473193	-3.1093	-1.52969	-7.06537	-23.9317	-10.3082
LOC100360413	-1.1939	-1.61577	-1.57113	-1.97421	-1.55588	-7.27539	-22.2338	-6.95844
LOC100360449	-11.6664	-13.3988	-16.7748	-13.7611	-11.9493	-27.9613	-32.9568	-25.7717
LOC100360491	0.100167	0.152604	0.30084	-0.31558	0.669616	-2.55773	-13.7402	-1.40122
LOC100360841	-6.04317	0.997925	-3.34974	-3.8668	-3.76968	-17.6675	-23.0855	-14.8636
LOC100361457	-2.42512	-0.742377	-2.83124	0.517498	-0.830264	-16.543	-28.9844	-4.97352
LOC100361854	-7.24218	-6.10439	-7.73308	-7.97196	-5.82597	-25.7143	-30.9248	-23.0079
LOC100361934	0.178684	1.5004	-0.199287	1.41943	-0.765321	-3.38699	-24.1407	-4.17063
LOC100362027	-1.64921	-3.38579	-3.87785	-1.63175	-3.1209	-8.00159	-24.0616	-5.2769
LOC100362333	-1.89527	-1.425	-0.802406	-4.40031	-1.44755	-9.58946	-18.6839	-14.5946
LOC100362339	0.0726607	-0.0742278	-0.270333	-0.161649	-0.432961	-1.84881	-16.5185	-2.90562
LOC100362366	-1.45028	0.00844703	-0.623104	-2.3068	-1.23784	-4.75645	-19.325	-6.60201
LOC100362453	-3.15375	-1.51552	-4.44779	-0.69528	-2.96308	-12.2842	-14.9206	-6.15272
LOC100362684	-0.200251	0.413491	0.381581	-1.25668	-0.36429	-2.5936	-19.7258	-4.83765
LOC100362751	0.279447	0.504998	0.511405	-0.894395	-0.271251	-2.67884	-27.2643	-5.81894
LOC100362814	-0.146997	0.18028	0.4568	-0.470568	1.52891	0.167517	11.1313	2.21021
LOC100363452	-0.56222	-1.3365	-1.49397	-1.27103	-1.39804	-4.37447	-15.175	-5.702
LOC100363469	-2.22193	-0.666979	-2.64284	-2.71386	-3.38048	-8.64858	-29.7288	-11.2801
LOC100364435	-15.2872	-20.8428	-20.9442	-24.8799	-18.604	-18.4765	-58.9616	-21.1397
LOC100365839	-1.52242	-1.78208	-1.94889	-3.39001	-2.66884	-1.84573	-19.9769	-5.58993
LOC100910528	-1.804	-0.966124	-1.19581	-2.84552	-1.7787	-8.96008	-22.0995	-11.2125
LOC100910944	-10.768	-8.46446	-12.3221	-15.0811	-12.7062	-22.5547	-37.2367	-32.2905
LOC100911186	0.360649	0.322936	0.337739	0.111338	0.0117857	-2.93588	-19.5885	-3.82035
LOC100911238	-0.0528845	-0.226113	0.539441	-1.6059	-0.340261	-4.09806	-16.11	-8.00107
LOC100911372	-4.53764	-4.82446	-6.60258	-6.45626	-7.08032	-16.0359	-40.3973	-21.9939
LOC100911516	-0.110733	1.00105	0.32273	0.590585	0.249573	-6.23738	-17.3472	-5.78674
LOC100911847	-7.34129	-3.77994	-5.0199	-9.30905	-3.97036	-21.7485	-36.6376	-21.4978
LOC100912008	-0.49266	-0.747781	-0.798077	-1.11946	-0.225215	-3.04217	-16.2798	-1.6854
LOC100912195	-2.67154	-1.63639	-3.4843	-1.92784	-3.49404	-5.96392	-14.9785	-4.8504
LOC100912564	-0.178054	0.162913	-0.142747	-0.625757	-0.775527	-3.53955	-13.0228	-5.88455
LOC100912564.1	-3.91546	-2.15159	-3.94385	-4.97765	-3.92648	-16.0604	-30.0928	-17.256
LOC100912564.2	0.8856	1.77337	1.46547	0.713576	0.291035	-0.850779	-15.5733	-5.04568
LOC100912578	-1.30446	-0.0660341	-0.698166	-1.17035	-0.66724	-9.08301	-16.5324	-8.51966
LOC102549061	-0.206112	0.402363	-0.983319	0.614091	-1.1229	-1.3672	-12.8377	-1.60349
LOC102549506	1.85011	5.689	3.99427	5.41883	3.27485	-2.957	-7.8584	2.24875
LOC102554608	-1.38766	2.43039	-3.49881	6.514	-2.73261	-4.15651	16.4858	-2.30027
LOC102554658	-0.886032	-0.577265	-0.800707	-0.951587	-0.123453	-1.70246	5.85954	-0.514446
LOC102555453	-0.273237	-0.552784	-1.17787	-0.131556	-2.29734	-4.94082	-23.5847	-6.83009
LOC103689961	-0.590226	-0.801914	-1.23372	-1.27486	-1.73346	-0.261549	-16.4126	-0.900211
LOC103689965	-3.0744	-3.47422	-3.55575	-6.69079	-5.39445	-2.70975	-18.0238	-9.86478
LOC103690054	-0.859476	-0.759722	-0.637934	-2.2608	-0.884987	-4.10674	-15.5055	-5.80322
LOC103690120	-4.92656	-2.20442	-4.75518	-5.61778	-2.98681	-10.2752	-8.42914	-10.9618
LOC103690137	0.32604	0.39089	0.854388	-0.0426783	0.691774	0.28047	8.89314	-1.8457
LOC103690996	-0.903635	-1.36856	-2.44141	-1.12123	-2.48434	-2.55912	-19.0494	-3.62088
LOC103691744	-4.64708	-0.985815	-3.19849	-4.34926	-1.16924	-14.0037	-9.65976	-14.2557
LOC103693375	-4.56038	-6.9024	-4.55626	-10.8089	-4.18477	-14.7286	-29.434	-19.6052
LOC103693430	-2.56518	-2.66904	-2.98844	-2.75824	-2.62384	-15.1973	-24.1056	-14.1139
LOC108348048	-0.46327	-0.654403	-0.811844	-0.499259	-0.720168	-4.65126	-16.8454	-3.39786
LOC108348062	-3.15671	-1.24622	-3.04427	-2.99376	-2.59538	-12.1041	-28.2783	-11.0361
LOC108348144	-11.8815	-8.66656	-12.4741	-15.6219	-8.74553	-20.066	-30.3551	-16.9011
LOC108348172	-0.612854	-1.41715	-0.0401633	-3.45403	-0.134982	-2.86698	-16.2458	-5.07591
LOC108348190	-1.72529	4.83811	-1.42763	5.115	-0.141516	-14.1976	-12.9024	-5.19981
LOC108348287	-5.71179	-3.38493	-4.87372	-7.11934	-3.7754	-19.3437	-26.3535	-17.7831
LOC108349189	-2.14891	1.78831	-0.788582	-1.1976	-0.665398	-10.188	-19.0364	-8.85518
LOC108349548	-3.46332	-2.6245	-3.3284	-5.04858	-3.61741	-11.815	-29.0287	-13.3131
LOC108349606	-2.10553	-3.67152	-5.623	-2.32949	-5.24426	-5.95639	-32.2206	-6.98585
LOC108349682	-4.63692	-4.96194	-3.77556	-11.7595	-5.19933	-15.9995	-46.7488	-27.3687
LOC108351137	-4.71808	1.90123	-2.08347	-2.25782	-1.34514	-19.8605	-28.4119	-13.0248
LOC108351137.1	-8.56556	0.405517	-4.07686	-11.3447	-5.47004	-21.4472	-44.1126	-26.0794
LOC108351703	0.112205	0.260262	0.0194454	0.60156	0.5053	0.380984	8.78	1.01273
LOC108352650	-17.8008	-11.7115	-19.431	-20.344	-14.3445	-32.4823	-35.6692	-27.4956
LOC108352756	-1.80458	-0.26017	-2.45928	0.523044	-2.38216	-3.47514	6.14286	-1.23175
LOC288913	-1.02905	-0.0467784	-0.249042	-1.46155	-0.19933	-7.86197	-18.1967	-6.90268
LOC306079	-0.408157	0.361865	-0.556434	-0.216816	-1.23575	-4.01375	-14.3296	-6.30396
LOC360919	-0.336985	2.57947	-0.936823	4.69502	-0.0370037	-2.85239	10.4129	-0.699635
LOC361914	1.0988	3.15471	-2.03309	9.81903	-0.759611	-3.05297	23.6182	-3.21446
LOC498555	-2.11852	-2.8922	-1.23625	-6.53895	-2.21683	-11.4029	-33.3001	-16.8751
LOC501233	-9.37153	-5.11685	-11.9966	-5.22761	-8.97475	-20.6622	-3.41817	-14.7401
LOC680121	-1.68367	-1.93297	-0.767456	-6.31008	-1.29306	-11.0089	-38.5546	-18.4241
LOC681241	0.113489	-0.0853821	0.0212791	0.108184	0.540447	0.141192	5.54362	1.20049
LOC681458	-0.721217	1.56168	-0.430157	1.24412	-0.0934789	-0.872769	2.42923	3.34052
LOC685963	-14.0376	-14.4547	-19.029	-18.6593	-15.7738	-25.1907	-38.1463	-27.1137
LOC687780	-11.2782	-5.71895	-10.8874	-11.1282	-7.34397	-26.496	-28.2579	-20.3454
LOC688389	-9.75534	0.852172	-11.9042	1.07226	-7.17571	-19.7345	1.51851	-13.33
LOC689574	-2.63593	-1.25312	-2.28204	-2.4278	-1.46072	-8.12791	-11.725	-7.4112
LOC689899	0.0559683	0.979525	-0.41016	1.10215	-0.64492	-2.54783	-16.9998	-2.24752
LOC690468	-0.408309	0.188276	-0.562653	-1.03072	-1.11508	-2.3802	-22.8507	-4.74468
LOC690468.1	-0.747361	1.42932	-0.361143	-0.077748	-0.904292	-3.98704	-19.5599	-5.57371
LOC691427	-3.93648	-1.01618	-4.37925	-2.73677	-5.59435	-17.4447	-34.6783	-22.3464
LOC691551	-1.14486	-0.0645741	-1.18026	-0.590222	-0.39583	-1.25602	12.0248	-1.83389
LOC691807	-4.7853	-5.92058	-6.42071	-6.8966	-4.90987	-14.5977	-30.465	-14.3929
LOC691921	-1.80757	-0.0778128	-1.19338	-1.83816	-1.84246	-6.78264	-16.9721	-8.96188
Loxl1	-2.12315	-0.217718	-2.62439	-0.726118	-3.22904	-3.49197	-16.1315	-0.120008
Lpl	0.0143211	0.377166	1.21927	-0.368324	3.69828	-8.56412	-9.78888	-7.45123
Lrig1	-1.17581	4.1994	0.473601	2.6499	0.230238	-2.12984	4.82525	5.02998
Lrp2	-4.61519	1.77224	-3.54758	-1.29546	-3.32668	-3.72381	0.867725	-1.13412
Lrriq1	0.509393	-0.118992	-1.69073	1.97592	-1.61052	3.9323	-2.50591	2.20866
Lrrtm3	1.2583	3.29445	1.16167	4.95688	1.63145	1.56605	11.1087	6.94974
Lsm3	-0.774637	-0.874343	-1.12285	-1.01366	-1.41814	-5.13604	-15.1442	-6.37432
Lsp1	-2.52148	-2.03438	-2.79637	-3.27714	-2.35611	-5.22136	-17.9098	-1.54049
Ltbp2	-2.8388	-1.13322	-2.70913	-2.89573	-6.52008	-8.63268	-11.6659	-15.5647
Ly6e	-1.07198	-2.70863	-1.34521	-2.64275	-1.15312	-9.84362	-21.2343	-9.09341
Ly6i	-6.10951	-0.543226	-8.60315	-1.65039	-9.67899	-12.3099	-24.1399	-12.28
Lypd2	-0.0862651	-2.53064	-0.427338	-2.56516	-1.06244	-2.15206	-9.19763	-2.57628
Lypd6b	0.979786	7.71027	1.63126	9.33013	1.85178	-0.612506	5.14952	9.78681
Lyz2	-13.5602	-19.512	-14.8811	-30.1837	-15.9892	-18.865	-60.3534	-33.8374
M6pr	-3.33624	-3.85222	-5.28858	-4.31443	-5.71419	-9.2471	-23.945	-11.5235
Mab21l3	-3.31403	0.134435	-5.13182	0.38176	-7.03756	-2.40544	-12.5994	-1.80631
Mageh1	0.175316	-1.00986	-0.527269	-0.378207	-0.888991	-2.72765	-16.5198	-3.29026
Magi2	2.00986	10.7977	5.88692	8.71484	5.29169	3.33367	10.4645	13.7702
Mal	-2.0901	0.520715	-2.74018	0.670477	-2.88055	-13.1845	-24.8285	-8.95302
Mal2	-0.471223	0.16024	-0.85457	0.0951715	-1.26085	-4.97296	-15.9812	-4.65501
Manf	-3.34102	-2.40434	-4.0565	-3.87516	-4.04901	-10.4393	-18.713	-11.8522
Map1lc3a	-1.51877	-1.59317	-2.07799	-1.42621	-1.26573	-8.90832	-23.3703	-5.89859
Map1lc3b	-2.62145	-1.93313	-2.80218	-3.43989	-2.4986	-7.93196	-18.9584	-8.15528
Mapk10	0.112915	1.04863	-1.12779	2.59264	1.08626	2.97396	17.366	6.49037
Mapkapk2	-0.487143	-0.821786	-0.655355	-1.84609	-1.53227	-1.61874	-15.5492	-4.04954
2022-03-01	-0.0295537	0.162026	0.408805	1.19224	1.15165	-1.87515	4.69779	-0.247919
Marcks	-1.21567	-1.41792	-1.80799	-0.883279	-1.23871	-8.45167	-20.4958	-4.76076
Marcksl1	-0.822324	-2.10176	-1.8558	-2.10768	-2.2773	-0.673485	-16.7794	-0.97432
Mat2a	-1.52388	8.21759	-0.771497	7.95048	-2.91961	0.412054	8.9453	-3.16429
Mbd3	-1.88099	-0.700446	-2.33465	-0.180896	-1.64585	-10.345	-14.2228	-7.3386
Mcoln2	-0.275701	-0.181955	0.348771	-1.04039	0.858592	-0.866549	11.1645	-1.23125
Mctp2	1.16203	-0.0266289	1.04315	-0.484274	0.839901	8.34932	0.00443651	7.35604
Mdfi	0.0127213	-0.780952	-0.367213	-0.197117	0.4706	-0.239561	7.60023	1.0367
Mdga1	-0.935904	2.12378	-0.936082	2.12957	-0.855228	-1.4701	1.61425	3.48977
Mdga2	-2.87604	1.798	-3.16547	1.09965	-4.53752	-0.760279	-4.28688	3.99938
Mdh2	-2.83729	-0.606996	-1.93271	-1.22746	-0.245833	-17.1198	-16.8959	-10.9198
Mea1	-1.63648	-0.686237	-1.73078	-1.68292	-1.76692	-5.16975	-17.4224	-4.06237
Melk	-0.667486	0.137932	-0.508171	0.480419	0.914488	-3.46584	7.45409	-0.302376
Mesd	-5.93345	-3.47794	-8.13291	-3.84159	-7.18923	-14.125	-18.2007	-12.7112
Mfge8	-3.18915	-3.89184	-3.59746	-5.58389	-2.50013	-6.83662	-19.3308	-5.05528
Mgat2	-1.68607	-2.2358	-2.04074	-3.71238	-2.31466	-3.27926	-15.6077	-5.60414
Mgll	2.13266	6.24757	7.81623	3.77119	8.90637	-2.01668	1.04471	3.45258
Mgp	-15.4923	-18.7649	-22.2663	-21.6061	-22.9329	-23.7748	-55.8634	-30.8347
Mgst1	-9.83344	-7.79595	-12.7005	-8.74453	-10.7104	-22.7699	-25.5417	-22.1876
Mgst3	-6.22699	-5.71454	-7.20721	-7.67226	-5.78838	-18.6513	-16.3698	-19.8229
Micos13	-7.96632	-3.62839	-9.59066	-4.65537	-7.44054	-20.6852	-27.1679	-14.9035
Mien1	-1.54903	-0.679957	-2.42071	-0.373194	-2.09063	-9.43498	-25.07	-7.29178
Miox	-12.9826	-2.52125	-12.4604	-5.80149	-4.21841	-28.1358	-0.116626	-10.6472
Mlph	-0.653766	2.27473	-0.0349513	2.39623	-0.0214029	-5.14796	-8.73013	-1.35701
Mmd	3.40919	11.7735	9.94639	7.24058	7.74565	-2.92991	-5.86347	2.38391
Mme	0.0226458	4.40937	-0.520703	6.53801	-0.382962	-5.12273	4.47764	-5.01453
Mmgt1	-0.261718	-0.149171	-0.647422	-0.582445	-1.35053	-3.58731	-18.7946	-5.24111
Mmp12	-1.43081	-6.09522	-0.542494	-10.1048	-0.553774	0.665122	-13.7501	-2.50901
Mpped1	-1.11502	0.41917	-1.11377	0.545671	-0.970347	-2.21906	5.90204	0.357314
Mpst	-2.12142	0.666921	-1.43693	-0.159293	-0.77789	-13.1256	-15.7388	-10.3347
Mrfap1	-6.65522	-4.21913	-8.09932	-5.83062	-6.41662	-17.5574	-30.0311	-12.9109
Mrpl16	-0.680516	-0.189571	0.0700758	-1.73353	0.160328	-4.71726	-13.6321	-4.60037
Mrpl17	-1.52354	-0.728202	-0.757495	-2.50082	-0.896366	-8.38206	-17.2641	-9.18495
Mrpl23	-1.85679	-2.02329	-0.982946	-4.67356	-1.28591	-7.49551	-23.6198	-8.15601
Mrpl27	-2.51256	0.17522	-0.595897	-3.34384	-1.09666	-9.65181	-17.7176	-11.0958
Mrpl32	-1.76408	-0.862429	-2.00452	-1.67033	-1.73227	-6.74607	-16.4461	-4.79989
Mrpl34	-1.32075	-2.72765	-0.884505	-4.81666	-1.04287	-6.59142	-25.0953	-8.08917
Mrpl35	-0.570085	-0.856637	-0.650359	-1.24434	-1.38489	-6.85495	-17.6775	-9.0554
Mrpl41	-1.91016	-1.18926	-2.43664	-1.76831	-2.36506	-7.25122	-20.8215	-6.67179
Mrpl50	-1.28333	-0.377752	-0.656524	-2.05103	-0.997578	-7.22999	-19.8198	-7.92129
Mrpl54	-2.83249	-1.84634	-1.56693	-4.47814	-1.86936	-14.5657	-19.7703	-16.9899
Mrpl57	-1.98319	-3.29609	-3.69841	-3.05031	-3.77865	-5.26685	-16.6154	-7.1579
Mrps12	-0.67356	-0.831831	-0.501915	-1.68201	-1.14575	-7.552	-21.7995	-8.58129
Mrps14	-2.47497	-2.92938	-3.09144	-4.17858	-3.5865	-9.01355	-22.3458	-12.8354
Mrps16	-1.11461	-0.716099	-1.06086	-2.57803	-2.23681	-5.32051	-21.6541	-9.36105
Mrps17	-1.30181	-1.15423	-1.57495	-1.69475	-1.5567	-5.75294	-16.5653	-5.51929
Mrps18a	-0.290464	-1.15021	-0.893127	-0.928835	-0.970277	-4.199	-13.9531	-4.71657
Mrps23	-1.17349	-0.49183	-0.738897	-1.33345	-0.400657	-9.54961	-20.7074	-7.2929
Mrps33	-1.81776	-1.60373	-1.58886	-3.67157	-2.94631	-10.1847	-24.636	-16.1619
Mrps34	-2.45925	-0.718144	-2.32592	-1.46003	-1.38557	-11.1086	-16.1336	-7.28834
Mrps6	2.44641	3.79513	2.85852	5.49202	1.91951	-1.50017	-9.80128	-1.31803
Msmb	-0.643836	-1.87305	-3.2834	0.547324	-2.0963	1.33919	14.1617	1.68787
Msrb1	-5.41412	-0.919454	-4.1793	-1.96616	-1.4491	-22.2738	-6.69128	-13.6151
Mt-atp6	-26.2576	34.0501	-6.59614	-1.47646	-16.8149	-28.5978	-23.1287	-19.5499
Mt-atp8	-15.4535	-6.31016	-20.1765	-10.0911	-20.3823	-21.6159	-22.7515	-15.0716
Mt-co1	-20.189	53.6701	-2.29202	30.7403	-14.2679	-35.8974	-14.9578	-13.644
Mt-co2	-19.3065	44.5088	-3.34902	23.0411	-13.1176	-34.6894	-14.1231	-12.5124
Mt-co3	-22.672	47.9917	-5.20439	22.3325	-18.2146	-32.6586	-16.4216	-17.1067
Mt-cyb	-22.9019	32.0837	-4.03214	-1.83868	-12.5436	-25.3568	-23.7302	-16.6054
Mt-nd1	-15.4778	36.8189	1.24426	13.683	-7.90888	-26.7828	-21.3911	-11.8653
Mt-nd2	-19.7778	37.4663	4.53407	-1.40158	-7.65113	-19.9461	-21.1182	-15.9025
Mt-nd3	-8.25735	21.71	0.0313335	11.1466	-6.85781	-23.8758	-28.243	-14.2615
Mt-nd4	-23.6327	27.9037	-0.230198	-12.3398	-8.14907	-26.2665	-23.0222	-20.7645
Mt-nd4l	-13.9146	-0.822199	-12.517	-12.1113	-12.4717	-19.679	-26.5829	-14.9243
Mt-nd5	-16.0869	1.5394	-15.7532	-8.86347	-16.4156	-22.9551	-23.2551	-13.4303
Mt-nd6	-13.794	-3.95149	-11.9198	-15.3985	-12.3477	-25.1828	-37.8739	-20.8099
Mt1	-21.558	-23.9706	-31.0103	-25.7191	-29.5809	-29.3652	-34.7618	-39.7445
Mt1m	-0.966294	-2.77362	-0.660688	-3.53364	-1.5467	-4.49723	-14.2826	-4.63595
Mt2A	-20.835	-17.3801	-26.8609	-20.6644	-24.2017	-34.4561	-23.8547	-34.8778
Mxra7	-5.09635	-1.62917	-5.35773	-4.05393	-4.47056	-5.44491	-13.7417	-4.17632
Mybl1	-0.81736	1.42054	-1.769	1.93648	-2.43839	-0.446205	5.06409	-4.81767
Myh11	-0.594847	3.69653	-0.44894	4.1125	0.513799	2.49255	2.88217	13.8033
Myl12a	-8.51186	-9.19042	-12.4524	-11.3986	-11.8938	-8.15154	-37.8535	-10.1147
Myl6	-6.77395	-3.11121	-7.44805	-5.10832	-5.3139	-12.9152	-20.395	-6.71414
Myo3b	2.06004	6.07816	2.27199	9.06679	3.16407	-0.025972	8.03277	10.0048
Naa38	-2.23763	-1.4517	-1.41857	-3.41979	-1.47089	-13.7571	-27.6342	-13.4046
Naca	-5.29181	-3.20784	-5.13579	-4.9378	-2.74803	-15.8131	-19.3963	-9.61061
Napsa	-12.3029	-1.64543	-10.8209	-7.13715	-8.96561	-23.5613	-5.12695	-18.9255
Nav3	-1.33169	-0.196415	-2.27707	0.276734	-2.28751	-0.382658	9.16758	-0.630345
Ncbp2	-2.4199	-1.7833	-3.8862	-1.52917	-3.89668	-5.91439	-11.766	-5.53727
Nckap5	1.88122	8.58389	3.89498	9.49583	3.79785	0.648649	14.5616	6.11006
Ndrg1	-6.84326	2.81784	-4.23729	-0.721873	-4.17711	-20.9042	-1.01175	-13.6914
Ndrg4	1.74284	-1.71346	2.04284	-1.24486	1.73519	-2.10489	-9.75547	-1.56466
Ndufa11	-5.75744	1.43484	-3.2806	-2.11873	-1.32211	-20.7931	-24.799	-12.0567
Ndufa12	-3.66183	-1.32067	-2.79974	-3.65985	-2.53975	-17.6549	-25.9069	-16.2677
Ndufa13	-6.35405	-4.27229	-6.77406	-6.09794	-5.45476	-23.5758	-24.0823	-22.4835
Ndufa2	-6.74456	-3.31488	-6.23056	-6.85936	-5.20062	-21.1974	-31.6942	-20.0907
Ndufa3	-6.51578	-2.97946	-6.09304	-6.81452	-6.63122	-21.7237	-25.657	-25.7718
Ndufa4	-13.6413	-13.2664	-19.2968	-12.2831	-11.9887	-31.0915	-26.5333	-20.5708
Ndufa5	-2.6024	-1.70493	-1.95686	-3.10275	-1.25358	-14.2461	-17.5053	-13.1474
Ndufa6	-7.56883	-3.49878	-6.83094	-6.65434	-3.90504	-24.2471	-19.9736	-16.8325
Ndufa7	-3.27633	-1.50773	-2.38358	-3.8329	-1.70223	-10.5602	-17.4292	-10.0285
Ndufab1	-2.6684	-3.01304	-3.46562	-3.61237	-4.10002	-13.6903	-17.3024	-19.5922
Ndufaf8	-3.96196	-2.35338	-3.94487	-4.02203	-4.35781	-13.377	-14.633	-16.4655
Ndufb10	-3.59985	0.641101	-0.599287	-3.58076	-0.0511342	-17.6447	-25.5836	-15.2626
Ndufb11	-7.08285	-4.88354	-7.71016	-8.09357	-6.37289	-19.9528	-34.3446	-21.1047
Ndufb2	-7.32097	-5.56313	-7.74194	-8.56721	-6.30903	-24.9064	-29.0615	-25.46
Ndufb4	-1.41459	-0.59599	-0.556665	-2.43082	-1.16782	-13.2728	-21.7337	-16.5822
Ndufb5	-2.94697	0.0420074	-1.76475	-1.15007	-1.34186	-19.2972	-18.1604	-16.9471
Ndufb6	-3.34439	-1.74131	-2.71999	-4.71223	-2.69046	-13.6656	-25.8028	-15.4064
Ndufb7	-4.89836	1.26499	-2.26575	-1.77881	-0.799657	-21.016	-22.7202	-13.9467
Ndufb8	-5.949	-4.11534	-6.21902	-5.58266	-4.31474	-22.0688	-26.8596	-18.4605
Ndufb9	-6.87686	-2.9747	-6.76146	-5.23789	-4.4707	-23.9048	-24.9183	-18.7245
Ndufc2	-2.86386	-3.32781	-2.30906	-5.07672	-1.61275	-13.9531	-20.9518	-15.2439
Ndufs2	-3.3638	-0.123111	-1.14619	-2.72974	0.125965	-15.5159	-18.6971	-9.65199
Ndufs5	-6.55394	-5.48552	-6.33524	-9.48565	-5.24445	-21.7819	-31.0564	-23.7267
Ndufs7	-2.74109	-0.0612088	-1.45427	-1.64833	-0.618333	-14.0346	-14.691	-11.2413
Ndufs8	-4.25791	-1.70123	-3.74175	-3.00251	-2.35406	-18.9427	-26.0918	-15.4585
Ndufv1	-1.32857	0.962167	-0.934184	1.65779	-0.0911831	-13.9643	-17.984	-8.03556
Nebl	-1.08774	5.14283	1.07268	2.79784	1.55905	3.49011	5.05908	18.131
Necab2	-0.0732176	0.792287	0.438627	0.4482	1.12062	-0.260918	10.0626	1.64388
Nedd4l	3.10384	12.1293	6.5919	12.3685	4.53523	-0.362741	4.16699	5.13927
Nedd8	-2.78483	-3.09566	-3.26956	-4.09282	-3.20878	-12.3844	-21.2365	-13.9418
Nenf	-2.44147	-1.29404	-1.66185	-4.39141	-2.37603	-6.99853	-23.4199	-9.31067
Neto2	3.64174	1.52617	4.36073	3.1362	5.5396	1.95829	6.84503	4.14306
NEWGENE-1308196	-1.74171	-3.19385	-3.95451	-1.72621	-2.7772	-5.46554	-14.0346	-3.60276
NEWGENE-620180	-2.06917	-1.42577	-2.56743	-1.87172	-2.31306	-8.55831	-17.104	-7.73415
Nfkbiz	-2.20712	-2.50726	-3.27602	-1.92217	-4.18875	-5.23274	-16.0884	-0.412187
Ngf	0.544035	-0.80523	-0.439636	1.0769	0.213999	-0.404016	-5.13017	4.27763
Nhlh2	-0.0189192	0.618853	0.0513356	0.950146	1.00243	-1.04518	8.46526	1.10294
Nhp2	-0.577672	-0.295376	-2.04343	-0.170545	-2.34036	-2.91731	-27.9102	-3.60662
Niban1	-3.11697	-3.40828	-3.93731	-5.02561	-4.80937	0.752397	-8.58978	0.92609
Nid1	-0.659459	-1.07498	-2.28542	1.26681	-1.72205	-4.298	1.57932	-1.98652
Ninj1	-2.2323	-1.19676	-2.57868	-1.79534	-2.85851	-7.0323	-23.2852	-7.39116
Nme1	-3.16257	-1.72823	-3.5077	-2.91125	-3.12151	-9.83572	-27.0723	-8.49762
Nme2	-12.3442	-6.73919	-13.5377	-9.92555	-10.1012	-27.6253	-22.8243	-19.5598
Nme3	-2.38944	-2.2745	-2.72317	-2.67525	-2.81723	-12.5237	-13.1162	-14.973
Noct	-0.380011	0.527665	0.303052	0.230475	1.40657	-1.50063	10.6466	0.881816
Nol4	0.194307	0.553659	0.201458	0.885064	0.925487	-0.0804642	9.1725	1.40643
Nop10	-1.19225	-0.598348	0.347117	-3.36931	-0.321721	-11.7146	-27.4592	-14.0868
Npas2	3.18892	13.302	10.6232	7.20974	11.2495	1.89617	6.37312	11.9622
Nphs1	-0.584429	12.979	4.53811	7.59992	2.69092	-1.65298	-1.24964	6.93635
Nphs2	-0.14755	8.94837	5.06977	2.46005	3.2321	-4.48771	-13.3674	0.263746
Npm1	-4.36309	-2.81351	-5.25666	-3.32715	-4.98445	-16.8394	-22.1578	-16.1247
Nr4a3	0.184597	0.902593	-0.0990989	1.0474	0.373663	4.10495	1.03579	7.49596
Nrxn1	-0.296035	3.46046	0.925369	2.98663	1.65402	-5.9465	-10.2984	1.2609
Ntf3	3.20831	5.61621	4.23602	10.1414	5.96443	-4.49462	6.91357	7.03502
Ntrk3	-0.301338	2.6051	0.332405	2.11141	1.20769	1.92582	3.15238	9.61837
Nuak1	0.965868	-0.0926068	1.02012	-0.804352	-0.288155	5.59592	-5.51258	3.174
Nudt14	-0.108421	-0.465965	-0.175647	-0.905501	-1.11542	-3.60957	-14.7881	-5.75379
Nudt8	-1.26679	-0.716493	-0.950315	-2.14616	-1.19239	-4.28576	-12.8125	-5.16046
Oat	-7.07745	-2.12815	-7.92508	-4.67848	-4.73002	-16.2522	-12.3286	-15.3516
Oaz1	-0.871303	-0.131094	0.0831534	-2.16042	-1.13202	-4.47936	-15.1931	-7.02832
Odc1	-8.79703	-7.34762	-11.7379	-8.94546	-9.83805	-17.3318	-17.5982	-23.9405
Olr1	-1.08075	-0.588508	1.81826	-6.01779	-1.78727	-5.28366	-13.4219	-16.5926
Orai2	-0.686379	-2.65874	-1.1803	-3.06053	-0.445131	0.185597	4.50862	-0.375927
Osgin1	-2.50235	0.871921	-4.6708	4.14648	-3.25565	-9.28348	7.89261	-7.86756
Ost4	-5.49459	-5.60287	-4.55444	-10.3108	-4.19952	-16.3884	-29.9851	-20.468
P4hb	-4.32656	-4.09094	-5.06645	-5.09636	-3.46375	-13.2322	-17.7104	-10.3712
Pafah1b3	-0.778716	-1.96496	-1.55178	-2.00368	-2.13156	-3.11578	-15.109	-4.90808
Paics	-0.888837	-0.345264	-0.649694	-1.45715	-1.26872	-5.92914	-17.8672	-7.8525
Pam16	-3.9879	-3.30567	-4.50948	-4.95716	-4.18429	-10.4613	-13.7113	-12.9434
Pamr1	-0.675308	1.51418	-1.15169	2.27869	-0.0274922	-1.09688	14.7562	1.04102
Pappa1	2.58547	10.6344	2.15735	16.7674	1.77959	-2.46603	1.8933	15.2858
Pappa2	2.27524	1.02456	2.94739	2.37974	3.5586	0.500656	1.76086	2.96771
Park7	-2.76507	-1.32044	-2.46629	-1.55343	-1.49479	-15.6019	-14.7143	-12.2315
Parm1	2.61983	-1.12807	5.26042	-3.33519	5.84673	-0.254322	3.28519	-0.902108
Pcbd2	-1.71649	-1.0923	-1.95969	-1.05544	-1.68874	-9.90609	-16.0776	-8.14918
Pck1	-6.82424	0.519191	-3.24225	-4.59671	-3.47852	-23.047	1.51608	-10.2186
Pcna	-2.61496	-0.653428	-2.03265	-3.19913	-3.0761	-8.77457	-24.5426	-12.7362
PCOLCE2	-2.75399	-4.0183	-3.30996	-5.61438	-5.00842	-8.61003	-12.5127	-15.9827
Pcsk6	5.54237	-1.72122	8.97753	-2.10425	10.7174	-3.4114	-3.0001	-1.10983
Pdap1	-1.13793	-0.0627913	-0.951262	-1.02589	-1.23858	-6.71558	-18.2983	-6.28434
Pde10a	2.36343	8.63855	0.703821	11.4634	-4.26247	7.22396	6.90114	11.4932
Pde1c	1.41208	13.4435	2.22305	17.1029	1.47095	-2.53087	6.23674	16.8755
Pde4d	5.64999	10.8574	12.9148	6.56652	8.8155	2.8697	0.735653	-0.306952
Pde9a	1.82155	3.8775	2.57213	4.78675	0.716884	2.83594	6.70604	1.99924
Pdgfd	1.82086	2.08807	2.7644	2.36196	1.84022	-1.14486	-4.79865	0.403215
Pdia6	-4.3875	-4.71769	-6.92775	-5.62619	-7.00156	-7.70606	-22.1007	-10.1663
Pdk4	1.41184	1.64697	3.30117	0.131487	2.36009	2.49544	1.15779	-1.85222
Pdzk1ip1	-11.6598	-10.7953	-14.3613	-13.7034	-11.8637	-23.6152	-21.9513	-23.5628
Pebp1	-3.58857	0.689319	-1.38118	-2.04182	-0.880972	-20.0692	-26.4961	-15.6702
Perp	-1.78237	-1.04878	-1.46359	-2.43575	-2.03593	-11.7605	-23.3643	-13.8034
Pet100	-2.96554	-0.538582	-2.76882	-2.53833	-3.73663	-10.7667	-20.4399	-13.3589
Pfdn6	-0.965765	-0.262642	-0.343521	-1.12374	-0.77339	-7.68257	-14.9128	-9.01653
Pfn1	-9.27245	-9.75747	-13.2411	-9.33116	-10.9106	-22.7092	-33.6628	-20.6597
Pgam1	-3.37712	-2.67831	-3.79462	-3.13898	-3.15536	-16.3359	-21.2234	-15.0312
Pgk1	-3.54422	-1.88307	-3.66665	-2.55029	-2.60048	-16.0398	-20.4087	-12.4008
Phpt1	-1.38545	-3.048	-1.03016	-5.12498	-1.22708	-5.33269	-17.7698	-8.80783
Pi16	-0.438456	1.6526	0.311167	1.05476	0.663326	-0.184511	0.228479	5.29197
Pid1	-3.0197	-2.79318	-3.54672	-3.378	-3.03111	-4.68855	-12.279	1.21208
Pigr	-2.8668	2.78369	-0.906469	-1.14859	-2.52185	-9.76669	-17.3111	-7.51767
Pim3	-1.28777	-0.970702	-1.52936	1.20491	0.50745	-9.45877	5.4695	-6.40267
Pin4	-1.88811	-1.52369	-2.87766	-0.954345	-2.0726	-6.73138	-12.4958	-3.86664
Pink1	-1.49608	0.695935	-1.08691	0.426551	0.0449075	-8.13282	-12.2771	-3.15283
Pip5k1b	2.83834	6.80996	3.47974	9.98199	3.95424	2.29469	8.06187	12.4086
Pja1	-0.0818656	1.02233	-0.265686	0.686011	-0.44502	-0.359227	-12.4446	0.186439
Pkd2l2	-1.13952	1.30772	-0.974484	1.25701	-0.0760034	-0.847042	18.144	0.701277
Pla2g2a	-0.178481	-1.4344	-0.202841	-1.82306	-1.0308	-1.50786	-12.4529	-1.48179
Plat	-1.5732	0.50566	-0.737384	-1.28736	-0.561374	-4.71886	-11.9836	-2.18825
Plb1	-0.760278	3.56348	0.223661	3.16452	0.738622	-1.62186	8.99315	3.70929
Plce1	0.176632	3.18969	2.18476	1.33534	1.56055	3.05081	-3.12196	7.56918
Pld1	-0.719984	2.04652	2.2752	-1.5779	2.8758	1.08732	9.53871	2.79885
Plekhh2	0.0425682	-0.341265	0.208431	-1.21662	0.0310582	5.07839	4.86125	4.14167
Plp2	-0.499443	-1.86945	-0.0580395	-3.43297	-1.01373	-4.73865	-17.6444	-8.46231
Plvap	-3.1644	-5.41523	-3.52584	-6.84998	-2.01857	-10.3484	-22.8526	-9.32735
Plxna4	-0.126276	1.11297	2.85667	-2.04107	2.48204	-2.53682	-8.00498	2.85193
Pm20d1	2.21479	6.75404	1.74423	13.4356	1.47544	-4.84958	4.38501	1.02986
Pmp22	-1.87263	-3.10009	-2.63937	-3.71242	-2.02209	-3.0243	-13.6685	-1.15611
Podxl	-0.813338	5.36233	2.44126	1.15546	2.21856	-1.50406	-5.18202	4.53359
Polr2f	-1.31504	-0.668284	-0.728608	-1.65458	-0.930132	-10.5406	-21.5681	-9.32147
Polr2j	-3.19183	-4.77211	-5.04863	-4.41264	-3.50613	-8.72668	-19.9773	-5.86712
Polr2k	-0.651326	-1.89784	-0.358856	-3.57033	-1.81671	-7.46862	-23.1862	-14.5474
Ppara	5.38988	6.65235	10.3719	7.95772	12.5749	-5.93637	4.69101	6.5144
Ppdpf	-2.95204	-2.26813	-2.99243	-3.62851	-2.64159	-10.5125	-18.0446	-8.93232
Ppfia4	-1.29072	0.721014	-1.07696	0.723658	-0.704139	-3.51928	6.69695	-1.9502
Ppia	-2.31543	0.79311	-0.651174	-2.74034	-1.08944	-9.43992	-21.3635	-10.2078
Ppial4d	-5.48751	-6.86283	-7.42703	-8.77521	-6.49238	-17.9204	-39.2935	-21.2993
Ppib	-9.20297	-9.47894	-14.0754	-10.4278	-13.2514	-15.553	-26.9639	-18.5521
Ppic	-9.40313	-7.48683	-11.7768	-11.4212	-7.6019	-16.5154	-17.1463	-21.1005
Ppm1k	1.08917	1.91446	1.90442	1.55786	2.59617	0.929408	9.98962	0.659349
Ppp1ca	-0.920175	-0.103896	0.23398	-2.22476	-0.814381	-4.98957	-14.4499	-8.42232
Ppp1r16b	0.935648	6.77361	5.3039	3.73025	4.67	2.20973	9.01715	8.01467
Ppp1r1a	-2.88457	2.1475	-2.55167	2.45849	-0.334465	-15.3561	-23.863	-3.5461
Ppp1r1b	0.39931	-1.91613	0.722456	-2.01283	1.22151	-5.58827	-8.34341	-7.55714
Ppp2r2b	2.34049	8.80182	4.11621	10.1748	4.30332	-0.327024	7.79438	13.0629
Prdx1	-6.37018	-8.02526	-7.59399	-9.38771	-4.20374	-21.2718	-16.7017	-20.407
Prdx2	-2.07728	-1.06971	-1.51815	-1.40157	-1.18958	-16.9786	-23.5511	-14.1612
Prdx3	-1.12416	-2.46172	-2.80044	-1.94698	-3.2623	-4.79879	-20.4896	-7.8464
Prdx4	-2.07557	-2.58757	-3.93227	-2.29155	-3.96615	-4.41252	-20.0267	-4.05194
Prdx5	-3.6889	-3.14843	-3.42299	-4.46193	-1.67747	-17.3734	-28.1784	-13.6432
Prdx6	-6.4822	-2.74498	-7.19064	-3.72514	-5.16973	-17.9026	-14.8965	-13.7449
Prelid1	-2.44845	1.2518	-1.12332	-0.623908	-0.947948	-13.6097	-22.4263	-10.0477
Prima1	2.62004	11.1975	6.22465	10.1246	5.67772	-2.03836	8.18387	2.38831
Prnp	-1.56386	-4.10519	-2.8667	-3.85764	-2.33807	-4.76349	-17.577	-4.83141
Prox1	4.05681	3.2701	7.63021	2.17845	8.76865	-2.36407	1.42694	0.266513
Prr4	-0.197928	-0.783034	-0.31928	-0.536286	-0.714992	-0.804298	2.06816	-1.35176
Prss23	-2.55382	0.351155	-2.92254	1.36199	-1.65189	-14.8705	-23.4718	-5.32973
Prss35	0.110943	-0.148539	0.089707	0.0616697	0.661283	-0.268058	7.53777	0.105045
Prxl2b	-2.92037	-4.54399	-3.62516	-6.5532	-4.10631	-8.70703	-26.6507	-14.121
Psap	-9.83707	-10.2345	-12.9604	-13.247	-10.4472	-16.6583	-24.8206	-14.7478
Psd3	2.43848	7.26726	3.51494	8.108	2.35551	2.1051	3.05415	6.73745
Psenen	-2.47535	-2.01361	-2.74834	-2.45875	-1.81898	-10.7845	-17.6038	-9.10749
Psma2	-1.2769	-2.6166	-1.02587	-4.31955	-1.07885	-5.57978	-17.8893	-8.21072
Psma6	-0.640407	-0.917821	-0.358435	-2.34066	-1.18163	-3.80798	-14.4186	-7.48727
Psmb10	-1.2268	-2.77448	-2.14577	-2.88638	-1.88193	-2.86298	-20.1496	-2.54178
Psmb3	-2.89528	-2.05595	-2.50629	-3.37611	-1.14037	-11.2184	-21.1049	-7.70277
Psmb4	-2.90637	-2.0728	-4.31222	-1.36301	-3.1853	-12.3427	-28.9401	-7.51927
Psmb5	-4.77283	-2.25079	-4.17008	-5.08286	-3.38628	-16.5955	-28.7905	-14.4879
Psmb6	-1.018	-0.163307	0.221521	-3.19317	-0.259711	-8.16536	-26.9725	-9.44142
Psmb9	-1.61838	-2.52926	-1.5187	-4.53014	-2.0439	-3.38266	-24.5229	-6.45197
Psmc5	-1.73042	-0.374878	-0.785693	-1.88941	-0.834119	-13.4293	-20.638	-13.7762
Psmd8	-2.67091	0.163525	-0.983454	-2.9287	-1.64114	-11.6137	-18.3164	-13.07
Psme1	-3.70094	-1.74703	-3.13555	-3.33414	-2.67903	-17.7563	-26.1717	-14.5806
Psmg4	0.055103	0.0952064	0.867884	-1.65966	-0.88569	-4.67955	-18.2	-9.70409
Ptgds	-2.41871	-2.31995	-4.29024	-2.2988	-4.46341	-10.3657	-31.0975	-14.0768
Ptp4a1	-0.481677	-0.197643	-0.405549	-0.295062	-0.577603	-6.97918	-15.3444	-6.83784
Ptprc	-3.76104	-1.19857	-2.41233	-4.21051	-3.67006	-11.2966	-18.7442	-11.7491
Ptprd	3.95606	10.1169	7.53689	10.5241	5.842	-1.64353	2.55091	2.99854
Ptpro	-0.158851	14.0802	7.84508	5.94081	5.107	-0.842858	1.48575	9.64922
Rack1	-7.23564	-3.73226	-8.22168	-5.76308	-7.37834	-20.8024	-31.5835	-17.5256
Ran	-3.03207	-4.45719	-4.33487	-5.17145	-5.28516	-15.5397	-32.6856	-20.5621
Ranbp1	-0.967166	-1.81124	0.0356217	-3.67599	-0.355513	-6.70685	-17.279	-7.23354
Rarres2	-1.5969	-1.67543	-0.407818	-4.53021	-2.12846	-14.0722	-31.8952	-21.3025
Rbfox1	0.320048	-6.37225e-05	0.461998	0.111097	0.97994	1.49534	9.30602	2.1968
Rbm8a	-2.13184	-2.54099	-2.89073	-2.11339	-1.88359	-11.3234	-18.167	-8.88067
Rbms3	4.06261	8.11562	9.80283	5.79592	10.7687	0.156978	9.13647	5.76946
Rbp1	-3.16558	-1.30117	-2.2125	-3.62379	-2.46655	-10.7257	-12.2721	-12.0581
Rbp4	-3.1373	-4.14031	-2.43864	-8.14829	-3.00387	-10.2693	-28.6424	-17.7213
Rdh8	-1.17715	2.35975	-0.102183	1.04313	-0.0654775	-1.74639	1.46442	2.64755
Reep5	-1.07432	0.304737	-1.33442	0.492867	-1.27524	-7.93312	-15.177	-4.6201
Ren	-0.439635	1.9504	0.766678	1.10347	0.836248	-2.71442	-1.24439	1.51434
Rer1	-2.4401	-2.47925	-2.64623	-3.55243	-2.30182	-10.2945	-16.1308	-10.4081
Resp18	-2.23674	-1.39005	-0.714488	-4.70588	-1.28554	-12.9349	-24.4588	-17.9388
Rexo5	-1.02695	3.3642	-2.51265	6.26643	-3.31823	-3.013	9.11369	-2.00928
Rfk	-3.57466	-2.26269	-3.58605	-4.44415	-3.70155	-13.5877	-22.0456	-14.8491
Rgcc	-1.62449	-1.82255	-2.18674	-0.945471	-1.27892	-6.49961	-13.3869	-1.08701
RGD1310352	-1.95451	-1.89026	-2.98176	-1.81546	-2.90922	-8.47484	-14.6755	-9.00956
RGD1562420	-1.84204	-1.68592	-1.92268	-3.69127	-2.87924	-8.60353	-33.2149	-13.9334
RGD1563941	-0.0630874	0.877145	1.28335	-1.05637	0.265167	-4.8293	-17.0051	-6.42958
RGD1564664	-0.136068	-1.8601	-0.786241	-1.35545	-0.771095	-3.26401	-12.9795	-1.79595
Rgn	-2.27681	1.31108	-2.67402	0.612569	0.875593	-8.7838	1.42372	-8.90518
Rhob	-2.86969	-1.3519	-2.62065	-2.61541	-1.73029	-6.36934	-17.96	-3.38249
Rhpn2	0.916004	1.07505	1.0955	1.27224	0.927817	2.32379	8.13046	2.0178
Rida	-8.96061	-6.61166	-11.8005	-4.7339	-5.23125	-28.1488	-8.60116	-13.9867
Rims1	0.360839	-1.37786	0.572867	-0.660641	0.395518	0.360064	6.8717	-2.24489
Rnaset2	-3.34714	-5.50332	-2.66999	-9.6719	-2.46427	-9.50482	-22.1082	-12.6741
Rnf150	1.67904	4.83865	4.62872	1.63794	2.99481	4.07689	-1.11615	5.77826
Rnf5	-1.95868	-2.72669	-3.49097	-2.22261	-3.25039	-10.1527	-22.5027	-11.8667
Robo2	-0.284052	10.7608	3.18447	6.73997	-1.10146	3.22137	-1.51481	3.985
Ros1	0.450993	2.22843	-0.320588	4.66539	0.880427	0.13135	10.1396	4.09048
Rpa3	-0.564081	-1.69666	-0.821982	-2.86844	-1.22853	-2.1089	-16.9778	-5.04624
Rpl10	-7.93409	-7.33086	-9.53947	-8.40116	-6.95729	-22.4821	-23.6238	-19.982
Rpl10a	-3.66376	-3.73123	-3.84913	-3.78493	-2.53286	-20.9153	-24.4794	-17.8824
Rpl11	-11.4248	-5.44282	-11.2768	-9.96708	-7.8974	-25.0144	-34.4352	-15.7033
Rpl12	-5.92173	-2.76792	-4.7067	-6.81781	-3.58307	-15.5346	-23.7603	-11.844
Rpl13	-11.8809	-8.41431	-13.944	-12.9702	-12.001	-20.4953	-28.9724	-20.9908
Rpl13a	-3.16381	-3.37297	-4.86612	-3.58872	-4.42295	-4.06467	-13.0962	-4.18284
Rpl14	-8.79869	-4.35287	-8.08091	-8.15018	-5.1283	-21.223	-19.8763	-15.7801
Rpl15	-8.66503	-4.39207	-7.99848	-8.10349	-6.04079	-24.1018	-35.3965	-17.5229
Rpl17	-7.85442	-4.71325	-7.50415	-7.75509	-4.34706	-23.0188	-23.7479	-16.4981
Rpl18	-10.0914	-6.65567	-12.7136	-7.36259	-8.97399	-23.7501	-28.9901	-15.6939
Rpl18a	-7.98477	-3.91494	-7.16882	-8.37052	-5.29737	-19.813	-33.9519	-13.7095
Rpl19	-13.4581	-7.84597	-14.2031	-12.2785	-9.80904	-31.9589	-33.819	-22.8383
Rpl21.3	-4.83715	-0.0581365	-4.08241	-2.55288	-3.33727	-16.8657	-22.0692	-12.9464
Rpl22l1	-4.12043	-4.56731	-4.36434	-6.70347	-3.39995	-16.4528	-23.979	-17.383
Rpl23	-13.278	-14.565	-19.5436	-13.2944	-14.7198	-29.5018	-32.3022	-24.2701
Rpl23a	-9.34666	-8.50884	-11.5483	-11.4375	-8.93496	-22.6885	-36.5689	-20.11
Rpl24	-6.73574	-7.20731	-8.52291	-6.93334	-5.34098	-24.0689	-27.0935	-18.4973
Rpl26	-7.64193	-4.45098	-5.62643	-11.386	-4.59029	-23.216	-37.0124	-24.2746
Rpl27	-8.71007	-5.2976	-10.5995	-5.96715	-7.08385	-25.1622	-32.744	-16.5196
Rpl27a	-10.6525	-11.1517	-14.0922	-13.2185	-11.2525	-24.9363	-32.3532	-24.6601
Rpl28	-6.13847	-1.54671	-4.85248	-5.08623	-4.01757	-20.9015	-32.3925	-16.0337
Rpl29	-12.3918	-8.24115	-14.6639	-11.7304	-11.4999	-25.9871	-30.9483	-22.6282
Rpl3	-9.40882	-7.54109	-12.3954	-9.68399	-11.0898	-16.8127	-27.6046	-17.3487
Rpl30	-9.1696	-9.32651	-11.6833	-13.5041	-11.0944	-24.2236	-42.8464	-31.5736
Rpl31	-5.35784	-4.11907	-3.82449	-9.31299	-4.31106	-23.65	-35.7083	-27.6836
Rpl32	-6.89577	-6.64303	-7.07336	-11.2518	-6.49822	-20.99	-33.7062	-24.8646
Rpl32.1	-3.09903	-5.56727	-3.70423	-8.9961	-4.69725	-12.144	-40.4127	-21.5268
Rpl34	-15.1788	-10.7382	-19.4918	-13.9974	-15.8838	-26.4026	-31.6417	-23.7306
Rpl35	-13.9889	-6.76433	-13.7972	-11.88	-9.049	-32.1397	-23.6192	-23.1551
Rpl35a	-0.816804	-0.96344	-1.83181	-1.29275	-1.91121	-1.77339	-17.4347	-2.81331
Rpl36	-11.9306	-9.99295	-14.2672	-15.0884	-12.9339	-25.7965	-27.5523	-30.0273
Rpl36a	-10.127	-8.67268	-11.3926	-13.6619	-9.72417	-24.2712	-37.4089	-24.1106
Rpl37	-12.7031	-14.7254	-16.878	-20.0392	-15.2159	-27.0496	-46.2372	-35.8282
Rpl37a	-16.8951	-14.0388	-21.8319	-16.5522	-15.716	-30.912	-29.5575	-21.5725
Rpl38	0.33042	0.0775109	0.175611	-0.752272	-0.155434	-1.63615	-20.9033	-3.39254
Rpl39	-1.15404	-1.67781	-3.21655	-1.22049	-3.6618	-0.81317	-18.3347	-2.6724
Rpl4	-3.44819	0.424312	-1.33009	-3.06007	-0.5534	-11.7608	-17.644	-7.08303
Rpl41	-17.4952	-6.34085	-15.5209	-15.7457	-11.3967	-31.0319	-26.1341	-20.768
Rpl5	-7.16509	-5.58396	-7.58861	-8.05483	-4.24935	-22.0406	-30.3387	-15.159
Rpl6	-5.78439	-3.68335	-4.46258	-7.39031	-3.00491	-21.0023	-29.6985	-18.6905
Rpl7	-9.9065	-6.13968	-9.71319	-9.52775	-6.08097	-28.8198	-25.5483	-20.9665
Rpl9	-0.389728	-0.379625	-1.18523	0.16025	-1.78607	-3.75914	-15.3493	-5.01207
Rplp0	-12.263	-9.09017	-13.5285	-12.8978	-9.49426	-26.2521	-29.0285	-20.8205
Rplp1	-14.6557	-7.91665	-15.3537	-13.3356	-11.4737	-35.1287	-29.0759	-26.5478
Rpn1	-1.80317	-3.22533	-1.96612	-5.77292	-3.12729	-4.24518	-17.9754	-11.4767
Rps10	-9.80816	-7.18473	-9.96089	-12.4215	-7.7701	-24.3785	-40.2653	-23.5988
Rps10l1	-0.275292	-0.0480538	-1.35197	0.56195	-1.21273	-2.24506	-14.6216	-1.04387
Rps11	-9.6621	-9.77176	-14.2051	-9.3583	-11.5884	-21.7243	-32.6296	-18.1075
Rps12	-12.5662	-5.20854	-11.941	-13.0899	-9.6854	-23.8459	-30.0266	-21.0848
Rps13	-9.71561	-9.60105	-13.581	-11.6495	-11.8713	-25.5544	-40.5982	-27.4465
Rps15	-5.85145	-1.44869	-2.25052	-7.47543	-1.14265	-17.8271	-32.8462	-15.0354
Rps15a	-10.8207	-10.8707	-13.6666	-15.2502	-11.6028	-22.4482	-38.668	-25.1594
Rps16	-10.8577	-11.1512	-15.7364	-12.5095	-13.5743	-17.6161	-30.6555	-18.8867
Rps17	-10.2491	-7.90521	-9.99961	-13.9235	-7.34503	-25.9346	-35.4648	-23.7669
Rps18	-13.0338	-10.503	-15.7558	-14.8518	-13.1253	-23.2049	-30.1524	-25.2942
Rps18l1	-0.71863	-0.471193	-0.403616	-1.51041	-0.496731	-5.14303	-17.6994	-5.82578
Rps19l2	-7.68166	-9.90303	-8.42309	-17.1781	-9.23472	-22.2469	-56.8446	-35.9558
Rps2	-12.8079	-11.3431	-14.2445	-17.7743	-11.7792	-22.9697	-25.2859	-27.9799
Rps20	-7.28142	-4.08915	-5.5518	-9.99814	-4.79794	-20.2489	-33.8688	-21.73
Rps21	-10.5423	-9.18565	-12.8282	-11.8739	-11.6681	-24.396	-39.8747	-26.1582
Rps23	-12.3648	-10.6978	-13.465	-16.8108	-11.216	-28.361	-39.1933	-30.2969
Rps24	-6.11161	-7.46742	-8.00287	-8.64692	-5.938	-21.6343	-36.0604	-20.0714
Rps25	-2.52903	-0.429836	-1.75837	-3.35662	-1.57171	-7.42965	-25.8392	-7.07859
Rps27	-13.1248	-11.6393	-17.5877	-12.5152	-12.986	-27.3608	-33.0117	-20.3916
Rps27a	-7.55233	-11.4691	-9.79	-15.8481	-9.31861	-20.0531	-44.469	-30.0146
Rps27a.1	-9.17265	-7.30564	-9.6461	-12.8093	-8.79772	-18.5011	-31.7397	-22.377
Rps27l	-9.15289	-7.19197	-10.6897	-10.1401	-9.66314	-23.456	-38.0646	-24.2809
Rps28	-18.0054	-15.0269	-21.2832	-20.3032	-16.8039	-30.3576	-42.1764	-26.1235
Rps29	-2.55078	-1.56841	-2.3019	-3.65271	-3.20163	-8.15393	-26.3412	-10.7486
Rps3	-10.1148	-9.73066	-15.2	-7.77818	-11.0346	-28.0078	-35.2283	-20.7228
Rps3a	-12.0587	-10.7878	-14.28	-15.4943	-10.8274	-23.2697	-36.9882	-21.9033
Rps4x	-1.09769	-0.97973	-1.00665	-1.95711	-1.65848	-7.21416	-21.2008	-9.78654
Rps4x.1	-7.63451	-6.21746	-6.50662	-12.9067	-5.79493	-21.3725	-43.7905	-25.0209
Rps5	-11.0213	-7.68995	-12.8215	-10.3722	-10.1448	-28.9077	-38.9495	-23.8309
Rps7	-11.8899	-13.4381	-17.2488	-14.0775	-13.9049	-23.9238	-31.8558	-22.7345
Rps8	-10.8363	-8.43616	-12.1094	-12.6746	-8.7362	-25.5936	-25.9648	-22.2273
Rps9	-8.72334	-6.4766	-8.14101	-11.2246	-5.44508	-21.6979	-32.5679	-17.6094
Rpsa	-8.87193	-3.32885	-7.59436	-7.46884	-4.17864	-21.8174	-21.9079	-11.4988
Rraga	-0.934923	-1.53571	-1.67364	-1.88287	-2.11144	-3.81332	-17.1902	-5.66234
RT1-A1	-10.8617	-11.6635	-15.3678	-11.642	-10.9138	-23.3549	-29.091	-15.0819
RT1-Ba	-4.90772	-8.98686	-3.87734	-14.8693	-2.96812	-10.6038	-33.7296	-13.8691
RT1-Bb	-4.03435	-11.0407	-0.467652	-21.8934	-1.57385	-6.43257	-34.3991	-20.5278
RT1-CE1	-2.52264	-0.903428	-2.32501	-3.16699	-2.47228	-4.32984	-14.8149	-4.29648
RT1-CE10	-5.183	-7.0514	-8.60763	-6.72896	-7.59781	-14.3207	-29.5221	-13.8195
RT1-CE4	-4.13424	-3.66435	-6.31515	-2.64303	-4.59119	-10.961	-23.1343	-3.69553
RT1-CE5	-3.04993	-7.11557	-4.66684	-6.64734	-3.75341	-9.84699	-20.7591	-9.58072
RT1-Da	-7.70954	-13.642	-3.76161	-26.6987	-4.85567	-13.6887	-48.3272	-28.941
RT1-Db1	-7.35473	-12.6711	-5.122	-22.5029	-6.13746	-16.6077	-38.9473	-30.3621
RT1-S3	-0.424624	-1.40011	0.696556	-3.89445	-0.538282	-5.40914	-18.3271	-10.4874
RT1-T24-4	-0.71844	-2.29808	-1.27069	-3.48584	-1.85661	-0.980535	-15.5477	-4.31702
Runx1	-1.46434	-1.48151	-1.28043	-3.68993	-3.74144	-0.0635895	-8.90511	-3.11994
Ryr1	-0.0455119	0.290838	0.150726	-0.850784	-0.20965	4.90112	8.03678	2.81058
S100a10	-4.13055	-5.92417	-5.37188	-8.7669	-8.09911	-9.91045	-36.535	-19.9481
S100a11	-8.38328	-6.84611	-8.46557	-13.7757	-11.2947	-11.2788	-49.6252	-22.4266
S100a16	-0.456425	-2.17829	-0.856692	-3.28934	-1.46078	-2.3156	-23.1703	-5.04955
S100a4	-0.72906	-2.24236	-2.07049	-1.01389	-2.31966	-6.76066	-21.6767	-4.64541
S100a6	-3.87751	-0.541838	-1.47314	-6.07038	-4.0621	-11.2932	-34.4867	-18.4356
S100b	-0.633091	-1.56173	-1.10476	-2.02269	-1.5544	-2.14866	-18.419	-2.52912
S100g	0.138348	0.67359	-0.761313	1.58475	-0.87824	-1.54974	-13.5021	-2.33691
Samd12	-0.635243	1.65486	-1.25835	0.31794	-1.47691	8.27625	2.54956	7.90386
Samd5	1.8187	2.76913	0.553044	7.43805	2.67814	0.782762	20.92	6.31889
Satb2	-0.133217	4.60609	0.133288	5.69358	-0.058635	-0.821661	9.93944	-1.16698
Scand1	-1.14179	-1.89657	-1.32487	-2.11069	-1.78857	-10.6472	-20.8033	-12.3511
Sccpdh	-0.70368	0.384814	-1.68019	0.319566	-2.27408	-2.94884	-16.2539	-5.13212
Scn1b	-1.11243	-2.75154	-1.79455	-2.73208	-1.61384	-3.02789	-6.46919	-4.86274
Scn3b	-0.257546	-0.0181301	0.0998587	-0.537673	0.909267	-0.332796	13.681	0.579089
Scnn1b	1.81276	7.52299	2.96853	9.09612	2.84919	-2.90668	-5.02855	7.18728
Scnn1g	1.48929	6.21491	2.50409	7.95985	2.7995	-4.96846	-6.76903	4.63676
Sdhd	-0.925394	-0.228179	-0.507266	-0.500406	-0.209147	-9.96665	-15.1652	-8.69046
Sec11c	-1.47753	-1.95352	-2.15037	-2.93197	-2.8904	-2.98377	-14.5697	-6.17001
Sec61b	-3.16076	-2.60622	-2.81346	-5.30627	-3.02844	-13.3932	-29.0977	-16.3196
Sec61g	-2.90669	-4.24949	-1.95378	-7.17932	-1.66249	-17.6291	-32.0961	-20.3425
Sectm1b	-2.45887	-1.63488	-3.28115	-2.5383	-4.12245	-6.92651	-19.0123	-9.9805
Selenoh	-2.47809	-2.85998	-1.6976	-5.87448	-3.02106	-10.1487	-24.6544	-16.6281
Selenok	-1.80113	-2.87572	-1.40045	-5.1058	-2.50935	-7.62689	-19.5866	-13.8749
Selenom	-0.456837	-0.517241	-0.492387	-1.1187	-1.06054	-2.6362	-16.8164	-3.53712
Sem1	-4.01702	-3.57015	-4.2449	-5.6944	-4.65486	-15.5685	-24.9466	-20.4872
Sema3a	-0.664623	-4.69521	-3.18126	-3.14902	-2.49307	0.372332	-8.30505	-0.601213
Sema3d	-0.976913	-0.38162	-0.101172	-1.24846	0.934725	-4.589	0.167973	-1.07074
Sema3g	-1.3539	4.34101	-0.232243	2.24235	-0.258671	-1.22465	-1.03873	3.74324
Sema6a	-1.43349	0.981782	-1.42934	1.03087	-0.667811	-1.66292	12.9055	-0.0509239
Serf2	-9.7763	-8.93341	-13.1394	-8.83437	-10.4907	-24.9827	-21.838	-23.5438
Sergef	2.37277	3.82846	4.00999	4.69221	3.50699	-0.153734	5.43111	2.04629
Serp1	-2.5594	-1.70675	-2.8735	-3.80529	-4.02177	-9.85296	-27.3989	-14.3179
Serpinb12	-0.126157	2.61453	0.851079	1.81409	3.10056	-0.983476	20.456	3.26773
Serpinb1a	-1.41445	-0.111663	-1.84547	-0.163465	-1.32063	-7.45817	-16.091	-4.52351
Serpinb6a	-0.273563	-0.253047	-0.632182	-0.958548	-1.19744	-0.795195	-15.1001	-1.44584
Serpine1	-1.98543	-0.440085	-0.458648	-2.49233	-0.454864	-6.75682	-17.907	-1.41604
Serpinf1	-6.51438	-3.68054	-5.03141	-9.22151	-7.114	-19.815	-22.3364	-29.5898
Serping1	-6.84156	-9.47173	-9.69552	-11.954	-9.12	-11.631	-33.5044	-16.0627
Set	-2.88275	-1.7331	-2.76545	-4.57301	-3.31171	-6.37553	-16.976	-9.03388
Sez6l	0.78185	0.184969	-0.864452	2.67807	0.376658	2.89448	0.449975	6.48892
Sf3b5	-1.39482	-1.63045	-1.8197	-2.15121	-1.87462	-5.62026	-22.2773	-6.29183
Sfrp1	-1.20743	-1.62181	-2.26051	-1.48197	-2.40275	-5.24605	-20.2226	-4.75447
Sfrp2	-0.90593	2.46216	-0.538255	0.993557	-1.65281	-3.35427	-13.5697	-4.34817
Sh3bgrl3	-1.80498	-1.9132	-3.51877	-1.01766	-4.03217	-8.72056	-31.1962	-7.41431
Sh3bp2	-0.170551	-0.770706	0.435934	-0.795468	-0.139528	-3.51179	-7.1747	-0.380669
Sh3rf2	0.0331442	2.71091	0.573677	2.71572	0.681361	-0.761634	4.24932	1.86229
Shisa5	-2.53594	-3.74841	-4.80225	-2.62728	-3.79494	-6.08557	-18.5475	-2.83342
Sigmar1	-0.622717	-0.943232	-1.38258	-0.425224	-1.03969	-5.01717	-14.2469	-3.68979
Sim2	1.13065	-0.274288	2.21573	-0.737404	2.39683	-0.627584	-2.91214	1.91053
Skap1	1.05838	0.0966755	3.50154	-2.00437	4.39741	-0.165554	4.66908	1.76672
Skint8	0.102725	0.908691	0.00388598	1.65549	1.12221	-1.15143	11.3464	0.935689
Slc12a1	0.752169	25.6719	9.84797	21.6487	6.79677	-8.80874	-5.38826	0.651441
Slc12a3	7.018	36.3234	25.2155	26.3744	19.8064	-14.2868	-2.37275	10.2887
Slc13a1	-2.78492	8.69746	5.5831	0.414933	2.69229	-12.1686	0.0612958	-8.25382
Slc14a2	1.15585	0.43716	1.83952	0.712096	3.16683	-0.652342	7.1977	0.907764
Slc1a4	-1.17816	-1.48288	-2.14604	-1.18924	-0.979857	0.262342	8.16389	1.42168
Slc21a4	-5.6728	5.39224	-8.1425	8.68068	-7.44201	-16.1375	4.55606	-15.09
Slc22a13	0.0499775	1.29983	0.512193	1.10542	1.76117	-0.0885167	15.7627	2.2135
Slc22a2	-8.92755	-4.45124	-11.5555	-5.13124	-6.55748	-17.2217	-6.00514	-14.5375
Slc22a22	-2.66114	3.13194	-2.02033	2.56863	-1.33392	-7.94056	4.43047	-5.89578
Slc22a6	-5.13799	4.74552	-1.03309	0.197284	-0.992623	-17.9244	2.37872	-9.55018
Slc22a8	-4.66354	-2.7888	-4.25955	-3.51377	-2.01742	-19.7171	-0.956011	-11.6412
Slc23a1	-3.13341	0.92624	-4.2616	2.67621	-3.63476	-5.00887	7.88788	-4.86373
Slc23a3	-2.35813	-1.83678	-3.23991	-1.69841	-2.40839	-6.27549	-4.92146	-5.46808
Slc25a3	-3.69335	-1.83467	-3.54159	-3.3957	-2.93607	-14.4485	-18.7765	-12.0953
Slc25a39	-2.66398	-1.30635	-1.6985	-2.07618	0.212961	-15.0165	-16.1954	-10.6606
Slc25a4	-5.09721	-1.72148	-4.61204	-2.8214	-2.33626	-22.8838	-23.8868	-15.0602
Slc25a5	-8.8384	-4.8357	-9.68858	-5.45347	-4.08845	-28.4109	-21.7633	-14.9431
Slc26a1	-3.78786	-2.53833	-4.17188	-4.39449	-4.65978	-10.8574	-18.559	-14.4444
Slc26a4	3.30105	17.3808	8.24244	16.7989	6.23991	-6.07308	2.80305	13.0312
Slc26a7	-1.33046	2.831	0.845837	2.75576	5.97232	-3.9323	-0.908071	10.9902
Slc2a13	2.05166	4.30826	2.14024	7.21488	3.48788	0.0447707	9.97231	6.87263
Slc34a1	5.90228	25.4007	22.4258	19.4151	18.3575	-11.7575	-1.31162	1.20832
Slc34a2	-10.9787	-10.5549	-16.9616	-10.7792	-19.1806	-12.6979	-29.4163	-20.9664
Slc35f1	-0.584187	-0.972352	-1.02619	-0.530108	-0.230488	-1.93383	7.03267	0.094696
Slc38a3	-2.00339	-0.56658	-4.34337	1.9266	-5.67167	-7.45644	5.48632	-14.1059
Slc3a1	-15.9189	-1.76162	-17.8006	-4.73988	-11.743	-26.4596	0.37965	-14.4883
Slc4a4	-0.916449	5.85069	1.88193	4.89608	0.0638943	-11.8632	1.85547	-2.79021
Slc4a7	1.76555	-2.19659	4.59408	-3.72108	7.98804	-2.71569	-4.7237	2.49687
Slc4a9	1.87805	9.2178	3.76081	9.43239	2.93444	1.30878	9.47876	11.2121
Slc5a12	-1.33645	4.71055	3.91241	0.37519	3.54062	-10.7128	-0.714201	-2.04193
Slc5a9	0.0264177	2.74804	0.0402033	4.0079	0.899534	-2.7941	13.0959	0.0351851
Slc7a12	2.38472	7.42597	0.892368	16.6995	1.68161	-5.49984	3.88285	-0.631379
Slc7a13	-5.51477	0.871663	-7.43346	0.946615	-1.19384	-14.8859	0.782181	-15.1742
Slc8a1	9.65456	26.4899	26.7427	15.4366	21.5366	3.60495	11.3548	16.9822
Slco1a1	0.751184	4.78712	-0.758378	8.90954	0.942834	-1.29064	24.4964	1.815
Slco1a6	-6.53201	5.21518	-8.16704	7.30699	-6.49415	-16.3346	4.17593	-17.1218
Slco4c1	-0.278011	1.28796	-0.206828	0.976303	-0.0435001	-1.9556	7.44673	-2.59266
Slfn13	-1.64207	0.0853687	-1.19134	-0.375452	-1.08238	-4.95152	-5.74277	-0.105282
Slfn4	-3.61255	0.618045	-2.42233	-1.34216	-1.4716	-7.00109	-1.25434	3.271
Slirp	-1.22572	-0.910903	-1.11219	-2.07014	-1.57708	-5.10602	-15.0277	-6.78656
Slit2	9.10214	23.6012	14.4172	26.4859	9.08999	-1.83929	9.37276	6.48165
Slpi	-0.188939	-3.2092	0.492647	-5.57981	-0.579374	-2.4966	-27.6924	-7.86078
Smim22	-4.65997	0.554487	-2.87305	-3.05723	-3.28918	-14.5689	-24.6183	-15.7062
Smim24	-1.17256	0.36109	-0.432643	-1.80871	-1.09287	-7.58884	-18.9428	-10.2238
Smim26	-1.802	-2.65249	-2.361	-4.46698	-4.04697	-7.52375	-26.0459	-15.4668
Smoc2	-0.297615	-1.03721	-1.07693	-1.28678	-2.51103	-2.12017	-15.9138	-5.95338
Smyd1	-1.68664	-2.57018	-1.46153	-5.39319	-2.27977	-5.33807	-17.0101	-12.0676
Snca	-0.272738	0.713795	-0.318025	0.860407	0.639998	0.16341	7.33662	2.15378
Snhg11	0.821032	-1.29739	-1.19929	2.65827	2.70487	-0.225316	7.3608	7.25036
Snrpd2	-2.23778	-2.82102	-1.43455	-5.61123	-2.40676	-14.2896	-27.6755	-20.2585
Snrpe	-5.53661	-5.63782	-6.92969	-7.04911	-5.35787	-17.5647	-32.0405	-14.2893
Snrpf	-2.02719	-3.27456	-2.6922	-4.65872	-2.81905	-6.53336	-23.4297	-8.85639
Snrpg	-0.861573	-0.147591	-0.935425	-1.0725	-1.35748	-4.92966	-23.2638	-6.39475
Sntg1	-0.298001	0.493599	-0.650487	1.26594	0.802802	-0.655341	11.483	2.60168
Sntg2	-1.48672	0.330212	-1.42298	0.0595165	-1.60564	-2.92526	5.25054	-1.25296
Sod1	-10.2126	-5.46853	-10.9286	-8.27226	-6.14778	-25.6504	-20.1943	-15.9778
Sod2	-3.4001	-3.38182	-3.2769	-5.15771	-2.92335	-15.2953	-25.0995	-17.1997
Sod3	-5.98385	-4.8282	-7.41476	-5.92677	-6.51507	-19.4527	-33.6985	-18.5538
Sorbs2	2.52289	8.07036	2.86163	11.3066	3.18343	0.0466603	5.06233	11.573
Sorcs1	0.893245	4.70399	0.801859	5.63633	-1.53784	4.50199	9.41654	1.27027
Sorcs2	-1.84813	2.09376	-0.987171	0.596498	-1.70396	-2.25308	-2.06965	0.32259
Sostdc1	-1.43865	0.443711	-2.18528	1.19127	-1.65828	-8.73349	-18.8563	-3.90666
Sparc	-4.11886	-2.44816	-5.02137	-5.2938	-5.98183	-2.80153	-25.003	-4.47233
Spcs1	-2.17074	-0.852002	-1.73294	-2.39056	-2.08802	-12.7613	-29.2493	-12.9641
Spcs3	-3.25286	-4.98009	-4.73754	-6.68485	-4.83195	-5.88661	-17.0599	-11.1072
Spink1	0.554653	1.6164	0.980014	2.50904	1.33398	-0.822354	1.72512	0.854384
Spink1l	-16.4014	-23.6744	-26.627	-24.3104	-23.6295	-30.3668	-39.5062	-37.8859
Spn	-1.12283	-1.17935	-0.20302	-4.19936	-0.576733	-0.882427	-14.3978	-1.8308
Spp1	-40.7683	-47.8274	-62.7164	-51.8647	-64.5254	-33.3944	-65.849	-62.3323
Spp2	-3.40799	-1.15533	-3.66069	-2.49786	-2.80846	-9.88849	-10.3695	-8.37807
Srgap1	-0.873033	5.13657	0.154501	3.7457	-1.37105	2.19771	1.74218	10.4919
Srgn	-2.48488	-4.83278	-5.19943	-2.86893	-3.08045	-8.63639	-17.4231	-2.60746
Srp14	-2.66892	-2.90989	-3.09433	-3.29324	-1.87822	-12.0777	-24.2018	-9.78843
Srp9	-1.72365	-3.12195	-2.14422	-4.98469	-2.41636	-4.3085	-17.0537	-8.69469
Ss18l2	-0.750389	-0.820531	-0.647569	-1.89291	-1.30084	-7.24211	-21.5945	-9.64272
Sspo	-0.658957	-0.0308947	-0.980725	0.525217	-0.387558	-0.447254	11.6735	-0.188874
Ssr1	-1.01259	-1.49532	-0.0306479	-4.61613	-1.21611	-3.3549	-16.8531	-8.66915
Ssr3	-0.70054	-1.46552	-0.905583	-2.46123	-1.72104	-3.19314	-14.662	-7.58915
Ssr4	-4.12431	-3.39973	-4.57235	-4.43588	-4.29324	-16.8747	-24.4871	-15.8918
St6galnac3	5.58633	9.88742	12.6098	6.06367	9.807	3.95764	2.61477	4.99515
Stat5a	-0.33035	-0.888043	0.0694518	-0.964307	0.885369	-2.61321	7.06222	-1.76561
Stk32a	1.73406	12.3039	5.57194	11.2098	3.50144	-0.0961906	4.79653	11.7591
Stk39	4.10397	11.8963	6.28491	14.8003	6.05669	-0.248498	4.54009	13.8737
Stmn1	-5.92745	-4.39078	-5.96052	-7.64103	-6.14527	-18.0516	-22.5051	-22.5843
Stom	-2.60416	-2.00769	-3.06534	-3.18245	-2.93461	-7.81845	-14.5905	-7.94265
Stox1	-0.553587	2.41769	0.262768	2.05747	0.231537	-1.9627	2.69984	2.61912
Sub1	-0.98502	-1.63903	-0.925746	-3.14022	-1.52882	-4.27293	-19.3395	-7.97284
Sult1a1	-1.59565	-2.58051	-2.54353	-2.51744	-1.88704	-2.38737	-9.09152	-0.806261
Sult1b1	-3.79168	-3.65093	-4.88764	-3.11336	-3.23218	-12.9746	-3.54216	-13.9645
Sult1c2	0.4489	3.35787	1.19958	3.40365	1.88413	-0.762938	7.99307	1.54853
Sult4a1	-0.477711	-0.180254	-0.263339	-1.04022	-0.173868	0.231519	1.72707	-0.736654
Surf4	-1.77753	-0.839625	-2.35057	-0.747121	-2.09356	-8.72596	-17.7695	-6.59869
Svip	-2.38277	-1.90068	-2.58359	-2.84273	-2.09807	-9.05468	-12.184	-8.42671
Swi5	-1.46063	-1.6693	-0.31573	-4.18672	-0.851631	-7.65366	-16.675	-10.8198
Taf10	-1.90666	-2.36828	-2.09496	-2.53829	-1.13878	-9.8345	-18.0978	-8.69781
Taf4b	0.931776	2.09572	1.30677	2.51187	0.769702	0.421645	7.62015	-0.451181
Tagln	-1.91605	-0.406	-1.51134	-1.74918	-2.15438	-3.89464	-19.5141	-1.00527
Tagln2	-1.6159	-0.756273	-2.25119	-0.195374	-1.95043	-9.79121	-28.2751	-4.0803
Taldo1	-7.82044	-5.58284	-9.46944	-6.86196	-6.95556	-23.8968	-30.5852	-19.517
Tax1bp3	-0.411931	-0.935972	-0.594387	-1.76322	-1.74816	-5.63149	-24.1181	-8.66581
Tceal8	-1.34844	-0.186578	-1.34964	-1.52156	-1.85996	-4.95588	-16.8596	-6.61602
Tceal9	-5.22767	-2.38778	-7.39101	-2.263	-6.47088	-14.3768	-28.0028	-9.71488
Tdrd5	-0.295454	4.21007	1.16697	1.88853	-0.547326	0.749714	-6.54833	1.57591
Tex261	-2.38618	-1.09374	-1.93007	-3.74903	-3.1298	-7.81623	-22.9791	-11.7539
Tf	-6.22333	-6.35188	-8.49073	-7.25849	-7.98792	-12.6954	-22.4951	-16.4267
Tff3	-7.50097	-4.89814	-8.21299	-10.5651	-3.66121	-13.439	-19.7028	-23.2805
Tgfb2	-3.8356	0.0335561	-7.01919	1.13648	-9.01773	0.253978	-4.28468	-1.50116
Tgfbi	-1.06503	-0.25811	-0.620599	-0.184938	0.908969	-6.76409	1.55353	-1.25474
Tgoln2	-4.38349	-2.79707	-5.82573	-3.2597	-4.48593	-12.7305	-17.8568	-9.02372
Them6	-0.416913	-1.74606	-0.934234	-2.11938	-1.58715	-1.91413	-17.5932	-3.06689
Thsd7b	-0.404605	1.38554	-0.0432643	1.24048	0.357874	0.162591	1.01762	5.61825
Tifa	-2.0239	-4.84548	-2.59104	-7.11125	-3.13119	0.572976	-13.9662	-1.68823
Timm13	-3.4537	-2.22435	-2.55042	-4.13185	-1.73541	-15.7315	-21.4679	-13.4584
Timm8a1	-0.757207	-0.791176	-1.55078	-0.836437	-1.81853	-5.02939	-20.9652	-5.53591
Timm8b	-6.10521	-4.24626	-5.5689	-7.83981	-4.47263	-17.8945	-27.1248	-17.4925
Timp1	-3.12382	-4.6284	-1.53622	-9.41366	-5.27899	-15.7533	-27.6923	-29.9366
Timp2	0.14515	-0.25319	-0.321361	-0.33515	-0.960334	-0.394077	-15.1313	-0.369621
Timp3	0.154275	3.99365	3.06516	3.57652	5.84641	-3.1098	1.35551	5.25602
Tinagl1	-0.662567	-0.910717	-1.76928	1.03691	-1.91913	-5.13685	-10.2432	-2.15995
Tma7	-3.26239	-1.03163	-2.54604	-2.3172	-1.38629	-15.9585	-19.8789	-11.173
Tmbim4	-2.43724	-3.91155	-4.91381	-3.0386	-4.76383	-7.57344	-18.3692	-9.4525
Tmco1	-3.04543	-4.27113	-4.79391	-5.66948	-4.85452	-4.07528	-13.5849	-7.87702
Tmed6	-0.730145	-1.18105	-0.967562	-2.04503	-1.54081	-3.04859	-16.1941	-5.09422
Tmed7	-2.78447	-2.30316	-4.87146	-1.66557	-5.00369	-10.8475	-25.0894	-11.7447
Tmeff2	-0.880654	2.22359	-0.54492	1.52461	0.403547	1.84437	1.05577	10.282
Tmem147	-4.13362	-2.33252	-4.03698	-4.85304	-4.70051	-11.8433	-24.4974	-15.1226
Tmem14a	-0.531726	0.208213	-0.314033	-0.22554	-0.733048	-5.98269	-14.8101	-5.79209
Tmem160	-3.63904	-1.64588	-2.62308	-4.80959	-2.93921	-15.7163	-32.4631	-16.0542
Tmem163	1.93598	3.64231	3.84259	3.05305	3.34841	-0.823258	6.01281	5.9143
Tmem176a	-4.9338	-8.5303	-3.47624	-14.2596	-3.65812	-13.6962	-37.6632	-19.5155
Tmem176b	-6.07507	-11.2071	-7.08573	-15.9002	-5.68746	-7.91994	-38.3092	-9.00324
Tmem207	2.02983	9.92706	4.98913	9.6926	3.83253	-3.52309	-6.56078	4.53189
Tmem223	-0.76986	-0.343849	-1.47306	0.165416	-1.38991	-6.60968	-21.0011	-4.59869
Tmem236	0.0820662	0.561473	0.484235	0.514209	1.66193	-0.125179	16.9235	1.16063
Tmem252	-4.48264	-3.07855	-4.49876	-5.15454	-4.11632	-14.667	-12.9731	-16.8766
Tmem256	-5.29017	-2.48525	-4.2749	-5.37709	-3.14015	-18.2703	-24.4166	-16.801
Tmem258b	-1.08086	-1.46695	-1.6794	-2.11857	-2.44248	-7.14566	-28.6088	-9.67109
Tmem47	-1.03218	1.14144	-1.64867	0.877003	-2.06369	-2.18803	-11.7675	-0.974862
Tmem52b	-0.600735	5.62981	0.673752	5.99004	0.14533	-14.1023	-18.4808	-2.86506
Tmsb4x	-19.4004	-15.5416	-27.9614	-15.5678	-23.6418	-25.6161	-49.2792	-15.7405
Tnc	-1.83131	-2.17586	-2.16729	-3.21649	-3.62544	-3.52981	-21.7993	-2.6362
Tnfrsf11b	-0.990412	0.657948	-0.602839	0.118534	0.349974	-2.58504	-0.0853257	3.03368
Tnfrsf12a	-3.16136	-3.65134	-3.04739	-5.82029	-3.97017	-9.31688	-23.5586	-12.3928
Tns1	6.63605	15.6354	11.4978	17.4576	8.36417	-2.1341	3.00732	2.74749
Tomm22	-1.43425	-2.03169	-2.12809	-2.05652	-2.62061	-9.59525	-19.3807	-12.0505
Tomm5	-1.25038	-2.1366	-0.450881	-4.69406	-1.41945	-5.89085	-14.7774	-11.8549
Tomm7	-7.8556	-9.59595	-11.2199	-9.82241	-8.44684	-22.4095	-30.8524	-21.051
Top2a	-1.593	-1.10357	-2.51671	-0.874465	-3.15674	-4.20477	-14.4904	-3.3296
Tox3	3.2734	14.6764	7.49815	15.3599	8.13772	-2.33084	11.4682	19.0578
Tpi1	-1.27956	-0.381293	-3.0195	0.267028	-3.10478	-4.19532	-20.669	-4.09923
Tpm1	-2.59943	-0.0302849	-3.67118	-0.645902	-5.27685	0.923436	-13.4803	0.970159
Tpm4	-0.376121	0.811681	-0.258692	-0.509966	-1.22829	-0.16882	-17.8052	0.297739
Tpmt	-6.06766	-0.483024	-5.04573	-2.70928	-4.22048	-17.8614	-3.34058	-18.8845
Tprg1l	-0.352984	-0.400072	0.22113	-1.57285	0.375324	-5.23773	-17.353	-4.21555
Tpt1	-14.1506	-12.9995	-19.7507	-11.4316	-12.2626	-34.1775	-27.986	-20.0671
Tram1	-1.45587	-2.09299	-2.33931	-2.73678	-3.11255	-3.9943	-15.8263	-7.30831
Trappc2b	-0.443529	-1.88509	-1.38146	-2.18155	-2.2539	-2.77617	-19.1109	-7.37175
Trappc2l	-0.411541	-0.756742	-0.248181	-1.61596	-1.17162	-5.09106	-17.9943	-8.21897
Triap1	-0.401433	-1.50078	-0.139696	-2.55101	-0.439479	-4.3041	-16.0022	-6.9027
Trmt112	-2.14455	-1.48447	-2.75968	-1.60382	-2.43103	-11.1501	-22.712	-9.60987
Tsen34l1	-2.34742	-2.64114	-4.41348	-2.23512	-4.67838	-5.84173	-23.0438	-6.14817
Tspan1	-1.05212	-0.0466459	-3.50726	2.02412	-3.97363	-3.08268	-18.9864	-1.82534
Tspan3	-1.66251	-1.49699	-1.98608	-3.09771	-2.27121	-1.69185	-17.128	-2.83826
Tspan31	-1.97042	-2.79622	-4.58098	-1.73574	-4.83943	-3.13131	-21.8539	-3.52843
Tspan6	-1.71082	-1.1452	-1.7866	-1.85133	-1.47196	-7.49764	-24.4833	-5.70703
Tspan8	-1.33082	-2.18704	-2.20744	-3.21425	-3.94103	-2.38873	-21.6835	-6.01409
Tspo	-2.53505	-1.39296	-2.03735	-2.64477	-2.62744	-15.6943	-28.417	-15.0087
Tst	-5.45224	-2.44867	-5.40096	-4.58414	-3.9111	-16.9551	-20.0053	-15.6345
Tstd1	-0.825195	-1.5272	-0.833469	-2.33598	-1.69905	-7.82654	-19.6665	-11.5608
Ttc21b	0.771018	3.68707	1.18039	5.14508	1.38135	0.113117	10.8097	0.974423
Tuba1a	-2.07728	0.0277537	-1.4476	-2.50591	-2.41447	-0.941705	-23.769	-1.33703
Tuba1b	-0.669884	-2.14714	-2.1185	-1.65943	-2.3821	-3.61958	-27.9886	-4.61152
Tuba1c	-4.02954	-2.46272	-5.21464	-3.61301	-5.01728	-13.5269	-32.4883	-11.9455
Tuba4a	-1.21446	0.734402	-0.179712	-0.800991	-0.340352	-8.59343	-16.6183	-7.57774
Tubb2a	-0.0909075	-0.627216	0.0893941	-1.74931	-0.836871	-3.04169	-13.7994	-5.86852
Tubb4b	-2.4924	-0.125601	-1.59963	-2.10467	-1.4373	-5.62876	-16.2766	-3.88814
Tubb5	-4.84432	-6.85343	-6.36481	-8.31275	-5.97839	-12.0002	-33.6355	-12.2284
Tufm	-3.32375	-2.51901	-4.21155	-3.59412	-4.10559	-12.4131	-28.2133	-12.071
Tvp23b	-1.63669	-1.08727	-1.96175	-1.53008	-1.96684	-7.49913	-14.6194	-8.1537
Txn1	-8.84308	-4.53888	-8.33243	-8.372	-5.82837	-21.6909	-18.2419	-19.6387
Txndc15	-1.0116	-0.609343	-0.769704	-1.0336	-0.454117	-8.90508	-15.2441	-7.29031
Txndc17	-6.08146	-6.09782	-8.59921	-6.30887	-7.73961	-20.0557	-26.0346	-21.5025
Txnip	-0.871575	-0.367399	-2.10173	0.366987	-1.65456	-6.40004	-25.7168	-0.734207
Txnl4a	-1.07369	-0.367253	-1.07825	-1.5447	-1.76659	-2.59103	-13.8117	-4.44159
Tyrobp	-3.20792	-2.11732	-2.45553	-5.50325	-2.84091	-6.7975	-35.079	-7.09477
Tyw1	0.00862467	-0.537123	0.126127	-0.680172	0.60038	0.0688453	5.68586	0.0488119
Uba52	-6.33237	-2.94508	-5.14704	-5.82229	-3.41733	-21.1146	-19.3322	-18.057
Ubd	-2.08337	-2.18196	-2.92804	-3.31779	-4.177	-6.53179	-29.7178	-9.80519
Ubl5	-3.09648	-1.88479	-2.43128	-3.58252	-2.11904	-16.7268	-28.0686	-17.5873
Ubqln2	-0.456574	-0.509904	-1.21612	-0.679476	-1.57746	-3.57057	-20.283	-3.94614
Ubxn1	-3.45224	-2.38106	-3.59748	-3.37689	-2.60854	-12.8558	-15.6973	-11.8552
Uchl3.1	-0.991634	-1.88322	-1.10323	-3.79805	-2.05497	-1.0732	-12.9416	-6.41068
Ucp2	-0.725737	-2.30421	-0.640126	-3.02892	-1.77027	-6.49032	-16.0498	-9.70963
Ufm1	-1.42309	-1.28163	-3.43621	0.976225	-2.46388	-9.42585	-14.9395	-5.24585
Ugt2b35	-5.00505	-2.83949	-7.53022	-2.15623	-7.04514	-14.7658	-6.33284	-16.3985
Umod	-12.0542	3.79112	-9.60337	-1.4861	-4.10238	-26.5554	-23.6513	-8.04631
Unc13c	6.06682	5.85535	8.14644	6.28661	5.90069	3.00423	7.3307	3.38071
Upk3a	0.111715	0.991952	0.346879	0.657258	1.03073	-0.0134482	4.10298	2.11361
Upk3bl1	0.104438	-2.11022	-0.0545342	-2.47232	-1.05329	-1.05098	-12.0417	-3.01103
Uqcc2	-0.369351	-0.345441	-0.570286	-0.420858	-0.699502	-5.36607	-20.3198	-4.35849
Uqcc3	-1.56975	-1.77711	-2.07287	-1.81896	-2.00737	-10.8051	-16.4527	-11.4155
Uqcr10	-11.9771	-6.54795	-13.0797	-10.344	-9.55512	-28.1836	-27.8239	-21.5313
Uqcr11	-6.84412	-3.19744	-5.79704	-6.70858	-3.64846	-20.3206	-27.0734	-15.4462
Uqcrb	-0.224569	0.61029	0.0834967	0.142592	-0.0294169	-5.77425	-18.5601	-4.42066
Uqcrb.1	-7.35559	-5.20398	-9.56362	-5.44563	-6.67432	-24.2743	-30.6128	-18.4826
Uqcrfs1	-2.24327	-1.28206	-2.42852	-2.25385	-2.46912	-13.5561	-28.3325	-13.1647
Uqcrh	-1.73056	-0.413255	-1.0342	-0.718672	-0.369851	-14.0893	-19.0312	-10.8099
Uqcrq	-8.59653	-4.44155	-9.52825	-6.05095	-6.7345	-25.6856	-26.2043	-18.1598
Vcan	0.0549392	-1.01231	0.803447	-1.54021	-0.878486	-7.18559	-7.51512	-12.3486
Vdr	2.29245	10.3496	7.68944	7.85152	4.79818	-3.00055	-0.0867355	2.36477
Vim	-5.25307	-5.56743	-8.23167	-6.68652	-9.64791	-3.60702	-35.5045	-5.31493
Vkorc1	-1.93775	-2.13771	-2.30026	-1.66559	-1.22893	-14.5522	-17.975	-13.509
Vnn1	-2.38561	0.469469	-1.79025	0.197721	-0.700212	-10.0843	-2.74645	-5.96703
Vom2r37	-3.0263	1.81961	-2.63902	-0.84144	-0.648171	-11.7227	-2.38683	-14.4147
Wdr83os	-2.2356	-1.63551	-2.77749	-2.47152	-3.56508	-10.6419	-28.2419	-12.5331
Wfdc10a	-1.35977	-1.08071	-2.45402	-0.776709	-2.1674	-1.21624	-14.8711	0.12364
Wfdc2	-7.10696	-1.67106	-6.8488	-5.503	-7.78158	-20.4483	-35.6448	-18.7523
Wnk1	5.19825	12.826	13.9021	6.77163	10.5525	1.11233	0.708067	2.54561
Wnk3	1.05926	4.48245	3.52734	3.58335	2.41334	3.27041	7.62564	7.05468
Wnt7b	2.92403	-1.33877	4.83419	-1.89945	5.55918	-1.64216	-5.98647	-0.0557043
Wsb1	1.06598	3.30865	3.02758	2.35569	2.22238	0.062806	-0.660558	0.213389
Ybx1-ps3	-2.31465	-1.68784	-2.80695	-2.48603	-2.09861	-10.2614	-22.1392	-7.74416
Ybx3	-0.526407	-2.08441	-2.00781	-1.98454	-3.21484	0.586722	-14.3095	-2.75037
Zbed5	-3.02672	-1.20478	-3.30925	-3.13612	-2.79663	-11.6058	-26.6017	-11.9952
Zbtb16	1.49303	6.09132	4.45712	5.56817	5.58997	2.00496	10.7103	13.2428
Zbtb8os	-2.38745	-2.23323	-3.02236	-2.92758	-3.42806	-12.4948	-21.8142	-16.3189
Zfp706	-4.28807	-2.7659	-4.91662	-5.29606	-4.58425	-7.29904	-15.4318	-9.4945
Zmat4	2.76704	6.02015	4.45542	8.01669	4.81096	2.0446	8.9954	8.46952

## Sheet: Factor 2
	DCT/CNT/PC	Endo	IC	Immune	LOH	Podo	Prox tub	Stroma
A2ml1	0.922923	-0.991143	2.31914	-0.073363	1.57783	-0.565558	2.41242	-0.357741
A4galt	0.829345	0.929186	0.466249	1.2091	2.16639	0.0850333	2.90903	0.161582
AABR07000398.1	-3.05591	-4.20873	1.48092	-2.19999	5.55936	-1.68644	1.5235	-0.500948
AABR07001025.1	-3.11782	-8.65414	-6.19312	-15.2203	-7.4272	-5.02806	-54.0675	-11.7236
AABR07001061.1	0.560842	3.46397	0.571249	4.76541	3.06152	1.48605	23.069	4.49264
AABR07001902.1	-0.339232	-1.00322	-1.83647	-1.00082	-0.154343	-1.02942	-3.86644	-2.25635
AABR07004221.2	7.2976	18.0084	12.1425	15.2321	14.4393	3.56951	10.1329	15.4498
AABR07004891.1	0.199664	-0.252524	0.965879	-1.77275	-0.333646	-0.351605	-15.3921	-0.872339
AABR07006120.1	-3.08548	-5.30131	-4.62935	-7.68983	-4.85463	-3.78535	-23.4403	-6.52606
AABR07006475.1	-0.395612	0.524075	-0.0123751	-1.54763	-0.932336	-1.56516	-15.4924	-0.412761
AABR07007675.1	-2.48724	-4.77703	-2.98588	-5.30687	-4.76785	-3.512	-11.2689	-5.40349
AABR07012583.2	-8.17566	-15.5819	-13.3182	-13.9336	-19.1815	-4.9831	-19.0013	-13.3511
AABR07013477.2	-0.204781	-2.28469	0.103424	-5.94545	-1.76027	-1.94737	-26.853	-4.07284
AABR07015057.1	-0.882052	1.55963	2.87786	-2.71594	2.69592	-4.01846	-27.993	-0.971973
AABR07015067.1	-0.0841404	-2.11143	-2.01058	-6.03007	-1.07127	-2.55171	-30.4247	-5.51385
AABR07015081.2	-4.37197	-6.5575	-7.64241	-9.11473	-10.6457	-7.14069	-16.8994	-8.39043
AABR07020983.1	2.85462	6.93305	5.61223	6.32845	6.08357	1.74232	7.6203	7.01245
AABR07021433.2	0.174783	-0.648018	0.868587	-4.02351	-0.733252	-1.5062	-26.5813	-2.48092
AABR07021544.1	-0.127938	-1.19844	0.219909	-2.17892	-2.19192	-0.785651	-15.4724	-1.90159
AABR07021871.1	-2.1193	-2.09112	-3.86774	-2.72781	-0.222263	-3.41335	-6.54398	-3.84295
AABR07021930.1	0.40181	2.39197	0.73063	3.1268	3.01767	1.46735	16.9391	3.6055
AABR07025010.1	0.0568903	2.87751	0.274949	2.06116	2.588	-1.05748	2.21683	2.02411
AABR07025295.1	0.703549	-0.0711224	0.75721	-2.25749	0.185608	0.0270111	-10.6156	-1.08168
AABR07025662.1	-0.000166703	-1.0896	-0.11359	-6.98131	-0.351396	-1.98138	-48.2916	-4.09551
AABR07026125.1	-0.549039	-2.1126	-1.65588	-2.22063	-0.622623	-1.49564	-4.57031	-3.4015
AABR07026424.1	0.0950012	0.542543	-0.164969	0.331117	0.257307	-1.02984	-2.57414	-0.380883
AABR07026654.1	-0.317168	-0.467489	-1.36354	-0.798913	0.755698	-0.547453	-5.36509	-1.29422
AABR07026997.1	-0.0347729	-1.31772	-1.92408	-0.942014	0.531028	-1.4059	-7.83256	-3.88897
AABR07027240.1	-0.656968	-2.37844	-1.30262	-9.09178	-1.5673	-2.9365	-55.5116	-5.76095
AABR07027306.1	3.43615	5.57764	7.09935	5.86109	4.14389	2.00429	13.9631	6.13102
AABR07027718.1	0.401526	-0.207722	-0.442911	-0.140216	0.845192	0.0509262	-1.84075	-1.1739
AABR07028488.1	-0.101467	-2.92152	-0.159079	-9.44706	-0.966973	-3.28751	-46.7816	-6.73782
AABR07031666.1	-0.434241	-0.576462	-1.93697	-0.565469	0.77307	-0.952762	-3.85846	-1.61304
AABR07034648.1	-2.63807	-5.28203	-3.23554	-4.17603	-9.2084	-2.48133	-7.10373	-4.4534
AABR07034679.1	0.153363	-0.228393	0.756815	-2.30174	-0.530944	-0.995893	-17.2218	-1.31257
AABR07035916.1	-0.481403	-0.182789	0.427707	1.06998	-0.536293	0.408276	8.83017	1.44826
AABR07036855.1	-0.232479	0.2633	-0.622352	0.13995	0.244404	-1.07798	-2.32033	-0.562048
AABR07040864.1	1.03997	5.90853	5.16356	6.59182	4.96367	1.91249	15.3265	9.02265
AABR07044001.4	-0.461057	-1.16765	-0.519548	-4.24754	-1.04852	-2.05421	-25.96	-2.96438
AABR07044711.1	-0.771743	-0.218119	-1.14657	-0.327468	-0.611769	-1.45085	-4.34219	-0.664241
AABR07045350.1	0.331174	-0.398508	1.12911	-1.78902	-0.698958	-0.612478	-13.995	-1.41121
AABR07046745.1	0.423481	-0.651613	0.797859	-2.17304	-0.595853	-0.411947	-13.7758	-1.65418
AABR07048992.1	-0.452137	-2.89937	-2.40568	-3.3588	0.182429	-1.80951	-13.2249	-5.39236
AABR07049085.1	-2.78548	-4.76049	-4.34393	-4.17112	-5.69058	-1.7703	-9.61228	-3.95315
AABR07054126.1	0.408592	0.344103	0.591357	-1.00727	0.956537	-0.0751043	-9.93589	-0.377214
AABR07056624.1	0.232572	-0.499993	0.822123	-3.20794	-0.700651	-1.26924	-22.1678	-1.98388
AABR07056686.1	-0.274902	-0.942885	-1.068	-1.11876	-0.336495	-0.85873	-4.76273	-1.98529
AABR07058158.1	0.401737	1.31206	2.70777	2.58185	1.86508	1.11355	9.62293	2.82337
AABR07058280.2	2.00846	2.35046	3.34613	1.86069	0.614289	0.935758	-0.52579	1.53739
AABR07058656.1	-0.811415	-4.6629	-1.26025	-10.8824	-3.32216	-3.52687	-43.9673	-7.75197
AABR07058658.1	-0.681156	-0.834479	-0.944075	-3.36891	-0.662831	-1.30016	-16.231	-1.77481
AABR07059258.1	-0.384339	2.40881	3.36506	3.20673	-0.373416	0.411738	14.6082	6.0455
AABR07060145.1	-0.404401	-1.01238	-1.41619	-1.50505	-0.324196	-1.16478	-6.65822	-2.14696
AABR07060235.1	0.0447574	1.23659	1.05694	1.98243	1.03967	0.476461	8.43454	2.30096
AABR07060519.1	1.07024	1.34069	2.56105	-1.0695	1.59875	-0.288706	-16.2079	0.232306
AABR07060620.1	0.327898	4.12281	1.53746	4.29849	3.06864	0.719325	10.0786	5.6434
AABR07060872.1	0.255149	-0.801218	-0.0278044	1.11349	-0.420316	0.0814789	0.84377	-1.81732
AABR07063425.3	0.0293833	0.543465	-0.569193	-1.38326	0.920656	-1.14611	-14.7529	-1.0593
AABR07065438.1	-6.58215	-8.80938	-9.05549	-8.65382	-7.10949	-7.51817	-10.5353	-9.1689
AABR07066188.1	-3.03832	-2.27901	-1.89519	-3.38217	-1.86306	-5.01086	-2.78269	-2.31207
AABR07066379.1	-0.0351521	-0.122383	-0.239826	-2.02637	-0.317766	-0.831562	-14.8462	-1.23383
AABR07068046.1	0.313651	-0.197111	1.62931	-0.906324	-1.38134	-0.55685	-10.0496	-0.39159
AABR07069821.1	2.1809	0.601689	5.89735	1.42344	0.888077	-0.154856	1.89302	1.00116
AABR07069840.1	2.8316	1.35592	6.29237	2.00304	2.11555	0.498616	4.35267	1.41094
AABR07070416.1	0.152395	0.3737	0.325619	-1.9294	0.914971	-0.881339	-19.3841	-0.84787
AABR07070802.1	0.627229	-0.260951	1.32113	-2.60588	0.0598584	-0.561065	-18.9344	-1.60374
AABR07071697.1	0.736189	0.747171	2.26184	0.899145	-0.35713	-0.42344	-0.117965	0.601353
AABR07071891.1	-1.21424	-0.518741	-2.69825	-0.983257	-0.362598	-1.20228	-5.34308	-1.1091
AABR07071935.1	-0.204286	-0.798064	-1.62795	-0.800135	0.0245034	-0.102461	-5.46605	-1.562
AABR07072400.1	0.691479	1.15144	1.65835	1.10065	-0.319292	-0.100914	-1.79168	0.876165
AABR07072562.1	0.558767	0.527614	1.44252	-1.33406	0.892828	-0.43685	-9.38544	-0.208816
AABR07073045.1	0.34128	0.295091	-0.22001	0.0894476	1.17031	-0.136143	-2.15666	-0.634986
Aadat	-22.3698	-35.0184	-34.2338	-33.4614	-32.1932	-14.5673	-18.247	-29.1017
Abca16	3.48568	7.66782	5.43443	7.35446	6.32474	2.25385	15.3655	7.3087
AC094217.1	-0.201027	0.0671548	-0.89294	-0.0822697	0.538557	-1.02965	-4.02143	-0.915685
AC118957.1	0.00935439	-0.862954	-0.439887	-3.82646	-0.278721	-0.970192	-24.8337	-2.52305
AC125248.1	-0.133993	-1.51853	0.171049	-5.07638	1.89761	-1.78765	-13.9451	-2.96884
AC128848.1	-3.75544	-6.01244	-4.02852	-4.76021	-8.47125	-3.43984	6.83415	-4.81936
AC128960.1	-0.294207	0.253393	0.0933795	-0.491742	-0.444102	-2.0045	-2.18453	-0.868723
AC130391.3	-2.65169	-5.77546	-3.99456	-5.94081	-8.83686	-2.32609	-17.142	-5.63965
AC141489.1	-5.57075	-10.1742	-6.61771	-10.0205	-8.13632	-7.01593	-16.6541	-10.7345
AC144674.2	-0.327298	-0.0817983	-0.246959	0.416434	-0.227136	-0.0405877	2.914	0.404757
Acot12	0.474279	2.27917	0.423848	3.15432	2.28926	1.51786	17.671	3.16675
Acox2	-0.265383	-1.39284	-0.431924	-3.46524	-1.04484	-1.05468	-17.8918	-2.43527
Acp5	-0.47616	0.435122	-1.05899	0.499597	0.378459	-1.70329	0.505831	-0.774166
Acpp	-0.248736	-1.42434	-0.0474431	-3.11859	-1.28924	-1.06819	-18.284	-2.33996
Acsm4	0.864685	-0.635271	1.55961	-1.69053	-0.230847	0.0323682	-7.99315	-1.49623
Acss2	-12.167	-17.425	-18.2824	-19.4856	-16.142	-9.69274	-16.8444	-15.4779
Actb	-3.22773	-1.08813	-5.77788	-1.11524	0.553817	-2.77422	-3.0479	-1.00717
Actg1	-0.0317714	-0.54836	0.0591935	-0.0455749	-0.352713	-0.565647	-0.22055	-0.70477
Acvr1c	-1.40658	-2.34465	-2.24361	-4.53963	-2.23683	-1.86796	-15.0057	-3.1226
Acy1	-11.4163	-9.50605	-18.4857	-11.069	-8.65767	-7.26931	-0.753607	-7.18838
Acy3	-10.373	-13.4438	-14.5276	-15.5912	-11.2825	-8.9624	-8.0625	-11.9271
Adam12	-1.44	0.0245742	-1.59102	0.955875	-1.99458	-0.924081	3.31116	1.1328
Adamts1	0.0903707	-0.588561	0.939696	-1.12118	3.82862	-0.892893	4.45677	-0.795311
Adamts16	1.16425	7.46146	2.32536	5.90601	5.41743	0.126099	9.30718	7.53567
Adamtsl3	1.71155	3.73193	4.81588	4.53116	2.15899	0.229034	4.27484	4.66201
Adcy1	3.21156	5.06947	4.9602	5.124	6.19125	3.28246	10.7009	5.0895
Adgrd1	-0.101333	1.58632	0.0793767	1.6404	1.46171	0.286677	0.0453513	2.15928
Adgrl4	-3.31863	-0.411915	-5.04396	-0.862242	-2.59885	-2.47621	-2.0406	0.0532325
Adgrv1	-2.64123	-5.51067	-3.87334	-6.9163	-5.04822	-3.07289	-17.1507	-6.17113
Adi1	-1.4153	-1.11303	-2.39264	-1.77747	-1.4514	-2.99164	-5.88692	-2.32154
Adra1b	0.0412924	1.19571	-0.434294	2.21433	1.33	1.01656	15.559	2.17642
Adra1d	-0.952076	-0.414985	0.60359	0.144263	-0.30426	-1.65877	7.25527	0.454784
Adtrp	1.10941	2.4378	1.0166	3.05391	2.66548	1.44829	13.8601	2.53315
Afap1l2	1.80073	1.08749	3.91783	-1.14072	1.34175	0.221152	-17.8479	-0.071597
Afm	-3.06237	-5.94232	-5.07058	-9.18598	-4.99304	-3.8196	-27.1133	-7.53949
Agmo	0.551971	1.86325	-0.228958	3.06064	1.97577	1.99823	19.8043	2.67871
Agt	-1.61286	-1.56018	-1.8766	-3.53069	-1.54244	-3.68232	-12.3767	-3.0217
Ahnak	-0.0973819	0.504945	-0.0599872	0.951097	1.34367	-0.392915	-0.884268	0.480338
Aif1	-0.243854	-0.697718	-0.859859	-1.34076	0.65563	-1.55198	-4.13268	-2.18623
Aif1l	1.24644	1.42095	2.1837	1.04698	2.37099	-0.10237	0.82677	0.467771
Akap12	-2.59579	-1.17338	-2.51119	-1.39883	-2.56478	-2.98748	-2.83177	-0.392178
Akr1c1	4.44775	12.8062	4.80323	9.13306	10.7109	1.58384	7.68687	9.88137
Akr1c12l1	-13.9536	-27.6906	-21.3749	-27.8465	-24.7268	-11.4116	-28.1197	-25.856
Akr1c13	-1.53421	-3.7089	-2.39034	-5.59778	-4.43478	-2.04858	-15.1079	-4.3801
Akr1c14	0.155592	0.238512	0.663923	-1.02023	-0.895857	-1.72651	-13.6403	-1.16767
Akr1c19	1.59155	-0.157512	2.70882	-3.31005	-0.162662	-0.748687	-15.5167	-1.94641
Akr7a2	-6.83306	-4.46786	-10.1441	-6.18437	-5.06645	-6.47961	-4.44837	-4.36617
Akr7a3	-10.6718	-15.2943	-16.4365	-16.8522	-12.8469	-8.60604	-9.05823	-13.8449
Aldh8a1	-4.68851	-1.69491	-5.48318	-3.42844	-2.6955	-5.64601	-0.160018	-1.46604
Aldoa	-3.66977	-0.186286	-4.64638	-1.58613	-0.688644	-5.75649	-1.97528	-1.07434
Aldob	-4.63886	0.84712	-5.00086	-1.13565	0.728348	-4.75275	0.880773	1.43424
Alx1	-2.30321	-7.66895	-4.50839	-6.8748	-6.64803	-1.483	-7.99329	-7.14842
Alyref	-0.87749	-1.90709	-1.92062	-1.64715	-0.95801	-0.88468	-3.36531	-2.30048
Anapc13	-1.09568	-1.35124	-1.12777	-3.09259	-1.14297	-2.83283	-8.25206	-3.16231
Ank3	3.19784	6.04529	5.40724	2.0258	6.36656	-0.916061	1.84715	3.63921
Ankub1	-0.171135	-0.238266	-1.37981	-0.639274	0.965697	-0.694316	-2.74886	-1.4796
Ano2	0.595813	0.194609	1.42921	-1.81766	0.115339	-0.479678	-17.1053	-0.902369
Anp32a.1	-1.12457	-0.487593	-1.5101	-1.18211	-1.01499	-2.39098	-6.28583	-1.59243
Anxa1	-3.18019	-1.77075	-6.60647	-1.67464	1.35469	-1.09851	-2.17778	-1.34421
Anxa13	0.0384715	-0.658456	0.00185396	-4.35471	0.160038	-1.23288	-29.9579	-2.55649
Anxa2	-0.557696	-1.22292	-0.476476	-0.451043	-2.17054	-1.26597	-4.24328	-1.42654
Anxa3	0.781214	2.26285	1.09055	2.2649	3.05819	0.73059	2.04523	1.96663
Anxa5	-1.35503	-1.41718	-2.60028	-0.654145	-0.798594	-1.513	-3.2988	-1.45953
Aox3	0.299816	2.21277	1.6105	2.94678	1.92382	0.365308	10.0113	3.21099
Apcdd1l	2.26625	8.92259	4.56822	8.00543	8.60981	1.13814	12.9537	9.85138
Apcs	-0.947414	-0.34205	-2.73447	0.955976	1.11749	-1.8684	0.294636	-2.35488
Apex1	-0.0170889	-0.0456661	0.211974	-0.602616	0.430873	-1.41539	-1.32508	-1.14971
Aplp2	-0.847846	-1.84412	-0.908332	-1.00028	-1.54687	-0.993442	-2.35882	-1.85366
Apob	0.0945153	0.297187	-0.839503	0.815986	1.86629	-0.256581	2.49877	-0.426898
Apoc2	0.00277099	0.750935	0.646029	1.06665	0.658015	-1.46218	3.83174	0.0650147
Apoc3	-0.33653	-0.151039	-1.80332	-0.255585	0.770006	-1.29549	-2.38924	-1.57465
Apoe	-2.44074	3.46337	-4.13582	4.24424	5.17711	-2.0467	4.53539	2.2507
Apoh	-0.301475	-0.619573	-0.812882	-0.50002	-0.08618	-0.930547	-3.39324	-1.28246
Apom	-5.97324	-8.12223	-8.56358	-8.80516	-7.856	-6.72691	-9.76266	-9.00488
Aprt	-0.348999	-1.87804	0.169024	-2.43097	-0.906201	-2.08499	-6.18018	-3.38196
Aqp1	-14.0977	-15.4739	-22.2914	-15.7531	-14.812	-9.79901	-6.35959	-12.8398
Aqp2	-1.39732	-0.117135	-0.890662	-0.155238	2.70102	-3.38371	1.82394	-0.274777
Aqp3	-1.33155	-0.354378	-2.58262	-0.48224	0.638367	-2.01757	-0.675227	-0.783512
Arhgap15	-2.60941	2.05195	-3.97341	1.12887	0.768562	-2.53996	0.562097	1.87207
Arhgdia	-2.58741	-0.562964	-4.51188	-1.16657	-0.788644	-2.80625	-3.97169	-1.07079
Arhgdib	-1.28321	0.0225341	-2.38512	0.0329129	-0.542189	-1.48204	-3.27648	-0.361561
Arhgef37	-2.4697	-4.91107	-2.77367	-4.92722	-9.75253	-2.81062	-17.7679	-4.78168
Arl6ip1	-1.66416	-0.927408	-2.27679	-1.13903	-0.981764	-2.76392	0.342235	-1.86717
Armc3	-0.469641	-2.48822	-0.33299	-7.23209	-2.14574	-2.66907	-39.6983	-5.07246
Armh1	0.490962	-0.204788	0.894229	-3.25344	0.631865	-0.899096	-23.666	-1.83368
Arnt2	1.78303	4.18916	4.86317	3.15893	4.53635	-0.0928179	8.79725	4.67592
Arpc1b	-0.289133	-0.22834	-0.306618	0.043679	-0.38965	-1.32766	-0.402959	-1.01152
Arpc4	-0.65074	-0.22812	-1.43973	-0.7675	0.0591863	-1.58008	-3.49847	-1.29255
Aspg	-1.13547	-2.43119	-1.84775	-6.771	-0.805741	-3.08795	-22.4442	-4.37574
Atf3	-0.685025	0.877707	-0.540425	1.5673	0.393578	-0.329062	4.58458	1.5269
Atox1	-4.84706	-2.99785	-7.23646	-5.28579	-2.11758	-6.03103	-11.6982	-4.18511
Atp10b	-3.58007	-0.101868	-6.87581	-1.14425	0.384033	-1.0757	1.50652	0.931387
Atp2b2	1.58121	3.81825	4.61742	3.57049	3.26174	0.29528	8.27354	4.4443
Atp5f1a	-5.24061	-3.48718	-7.24941	-4.80804	-4.70387	-5.4943	-6.44759	-3.56924
Atp5f1b	-7.31606	-5.58091	-10.8972	-6.45277	-5.91975	-6.78884	-4.34957	-4.87323
Atp5f1d	-4.55992	-2.05696	-6.0377	-4.04565	-2.80744	-5.83126	-5.73499	-2.74487
Atp5f1e	-8.74056	-4.30685	-11.6617	-8.05218	-3.20298	-9.26683	-11.7592	-4.5826
Atp5if1	-3.31994	-0.545414	-3.9808	-2.33284	-0.799005	-5.53474	-4.77956	-1.59463
Atp5mc1	-6.067	-4.4691	-7.64201	-6.8938	-5.80687	-8.40878	-7.904	-5.59668
Atp5mc2	-4.04611	-4.60448	-5.79257	-5.76201	-4.6648	-5.4242	-8.47113	-5.67432
Atp5mc3	-8.21932	-5.04539	-12.6069	-6.53344	-5.88716	-7.99749	-8.22281	-5.11366
Atp5md	-0.238004	-1.30568	0.266033	-2.94623	-0.549026	-3.92948	-8.78818	-4.32963
Atp5me	-8.76544	-5.25169	-11.6659	-9.08571	-3.5481	-9.06158	-9.81411	-5.37461
Atp5mf	-4.65315	-1.51133	-6.50842	-3.50736	-1.53703	-5.80973	-7.04277	-2.6534
Atp5mg	-7.14644	-3.60449	-11.3952	-4.95931	-2.74653	-6.45173	-6.56369	-3.50447
Atp5pd	-4.46408	-2.2211	-5.44468	-4.06273	-3.79523	-6.68062	-8.22716	-3.35052
Atp5pf	-4.90746	-4.59904	-6.6817	-6.10556	-4.63052	-6.54029	-9.36007	-5.5571
Atp5po	-6.14253	-3.55907	-7.80182	-5.26437	-5.09395	-7.67388	-4.7565	-3.85675
Atp6ap2	-0.0114373	-0.657168	0.450041	-0.841218	-0.346834	-1.49692	-1.1889	-1.59199
Atp6v0c	-4.01438	-0.344586	-4.07609	-1.82905	-2.02487	-6.04974	-3.90469	-0.925345
Atp6v1b1	1.86578	5.54588	3.76342	4.74931	6.56424	0.167736	7.80891	5.25036
Atp6v1c2	0.406413	5.09199	2.11457	5.05054	3.18264	0.0202316	8.55756	6.30256
Atp6v1f	-1.39594	-0.0827848	-0.820668	-1.3216	-0.746902	-4.43353	-6.68974	-2.03039
Atp6v1g1	-2.56973	-2.33181	-3.84476	-3.77818	-1.9738	-3.8189	-9.9242	-3.75031
Atp6v1g3	-0.838978	2.75793	-1.41447	2.01573	1.95725	-2.16131	2.70364	2.05515
Avpi1	-0.487246	-0.934021	-0.694045	-1.60831	-0.974249	-1.9605	-6.72951	-2.16266
Axl	-0.0534487	1.22416	0.945902	2.47628	1.63051	0.733331	6.00404	2.21128
B2m	-11.6087	-5.40981	-18.972	-6.50158	-2.44786	-9.8411	-5.60391	-4.56604
B3galt5	-0.34142	-0.819977	-0.254974	-3.33747	-0.87386	-1.43669	-18.3882	-2.01232
B9d1	-0.166298	0.556163	-1.17038	0.237048	1.08392	-0.721371	-2.80421	-0.360689
Banf1	-1.89921	-2.36144	-3.51194	-3.06646	-1.42631	-3.26541	-9.89691	-3.86626
Basp1	-2.00861	-1.74992	-2.2944	-4.30484	-2.09985	-3.3108	-16.5577	-2.86616
Bcam	-1.63687	-0.100158	-2.906	0.0704603	0.513563	-1.20918	2.42565	0.212497
Bex2	-0.295686	0.759348	-1.20222	0.390143	0.823917	-1.24195	-1.90531	-0.363066
Bex3	-1.43987	-0.418223	-1.9709	-1.48386	-0.723475	-3.07535	-6.99652	-1.87761
Bgn	-2.87814	-2.21941	-3.96746	-3.10895	-1.3995	-4.32698	-5.21383	-3.20228
Bicdl1	-1.74429	-3.53638	-2.04606	-3.4513	-5.90385	-1.97381	-6.35163	-3.21185
Birc3	0.196597	1.93439	1.06961	3.10647	1.00155	0.887603	10.068	3.07408
Bloc1s1	-1.67215	-0.393546	-2.30179	-1.90347	-1.14558	-3.81035	-9.18511	-2.0756
Bola1	-0.348186	-1.77896	0.118418	-2.33286	-1.18616	-1.92078	-5.23252	-2.9762
Bola2	-2.44544	-1.56719	-2.965	-3.83536	-1.30902	-4.72903	-10.7067	-3.13571
Bri3	-5.88845	-6.37028	-7.96029	-7.77645	-6.41279	-6.53241	-8.38655	-6.67701
Bsg	-5.37086	-1.82695	-5.76625	-3.6082	-1.23349	-6.83154	-2.28496	-1.88204
Bst2	-1.73051	-0.294713	-3.39054	0.323185	-1.09442	-1.78266	-3.61494	-0.673485
Btg1	-1.05825	-1.43416	-1.70966	-1.51589	-2.1073	-2.57493	-6.55188	-2.53136
Btg2	-4.02221	-3.89169	-6.55042	-3.47479	-5.9616	-3.49173	-6.65656	-3.0954
C1qa	-0.933628	0.245052	-0.833233	2.02897	-1.32592	-0.173792	-4.08412	-0.0495258
C1qb	-0.671816	0.689479	-0.526621	2.65958	-1.09126	0.435631	-3.83211	0.493902
C1qbp	-1.94942	-2.65076	-1.99409	-3.59195	-2.58869	-4.6868	-6.90659	-4.20296
C1qc	-0.605194	-1.01177	-0.485525	0.498436	-2.33207	-0.169815	-6.60851	-1.65791
C1r	-0.465699	-0.81446	-0.353421	-1.08409	-0.738408	-2.29588	-4.54824	-2.11522
C1s	-0.865893	-0.309149	-1.51355	-0.851423	0.0803896	-2.1614	-3.14666	-1.35919
C3	0.053078	0.052059	0.406302	0.036214	0.284294	-1.27628	-3.2207	-0.794755
C4b	0.531691	-0.0638241	0.508156	0.357814	1.02264	-0.258361	2.00193	-0.934006
C7	-0.407706	1.38093	-0.380217	1.14966	2.31982	-1.09032	2.21157	0.947788
Ca12	4.97067	10.9079	8.80561	6.75296	10.2565	0.0336663	5.09476	8.48484
Ca3	0.111512	-1.26455	0.419472	-1.05318	-0.0293927	-1.24393	-2.10404	-2.1542
Cacna1a	2.84772	4.50789	4.5037	4.88996	4.7457	3.39436	13.1099	4.75398
Cacnb2	-2.88222	-3.93626	-3.74513	-6.12642	-7.08606	-3.81917	-23.9501	-4.20554
Cadps	-3.63657	-5.78046	-4.93183	-5.61351	-9.97601	-3.03601	-14.9586	-4.94846
Calb1	7.21768	16.6653	13.9163	14.7961	15.3792	2.0921	13.35	14.1567
Calm1	-4.8244	-3.32205	-7.74305	-4.30658	-3.65573	-4.94632	-5.59074	-3.73714
Calm2	-4.31478	-0.98024	-6.84793	-2.46926	-0.507813	-4.59396	-4.02353	-1.47614
Calm2.1	-0.0365082	-0.246524	-1.08928	0.208618	1.08182	-0.310124	-1.37314	-0.939095
Caln1	3.89846	6.68527	9.41704	4.75359	3.89906	0.0243089	8.91811	6.81269
Calr	-3.04684	-2.49632	-4.59777	-2.49456	-0.991922	-2.51264	-4.09738	-2.28618
Capg	-1.24204	-1.99558	-1.9096	-2.08882	-2.68808	-1.88662	-8.38057	-2.659
Capn13	-4.93131	-9.4995	-8.358	-7.66746	-6.20615	-5.10257	-12.6698	-9.94578
Car15	2.13029	-0.830644	3.47216	-1.34966	7.20845	-0.664327	1.31024	-2.54389
Carhsp1	-3.08346	-3.09138	-5.84508	-3.89227	-2.25336	-2.63355	-7.54784	-3.75879
Cav2	0.118357	0.924416	0.221355	0.859936	1.43819	-0.711237	2.12548	0.313669
Ccdc114	0.573239	0.233166	1.90975	-2.56437	-0.749698	-1.44162	-22.8114	-1.39033
Ccdc80	3.27627	3.25099	7.56283	4.02313	2.75996	0.90994	5.96521	2.78114
Ccl2	-0.0679291	-0.589829	-0.0811479	0.114883	-1.0285	-0.867648	-0.881965	-1.18443
Ccl21	1.0258	-1.85143	2.87165	-1.16356	-1.65153	-1.0053	-0.588175	-3.68824
Ccl5	-0.304876	-0.362749	-1.32246	-0.268309	-0.207986	-0.794768	-4.53645	-1.34091
Ccn6	0.171656	-0.0496748	0.300436	-3.61781	0.152119	-1.21468	-27.8526	-1.91401
Ccng1	0.027104	-0.93873	-0.645233	-0.872377	0.521661	-0.879878	-2.16029	-2.13924
Cct2	-2.48924	-1.03771	-3.17572	-2.24747	-0.948486	-3.90233	-5.72073	-1.96138
Cd164	-4.76356	-5.38012	-5.88904	-7.19357	-5.88536	-6.44943	-11.9032	-6.4239
Cd24	-7.24483	-6.6653	-10.0929	-8.1322	-4.48285	-7.32499	-7.55856	-6.70294
Cd53	-0.587022	-0.661443	-0.248462	0.00123609	-0.883064	-0.642677	-1.50737	-0.984618
Cd63	-4.75456	-2.47114	-5.99658	-4.49379	2.35803	-6.19566	-5.95992	-2.99085
Cd68	-0.650752	0.267859	0.190241	0.78584	-1.9753	-1.41982	-2.4665	-0.222308
Cd74	-3.48503	2.67949	-3.74173	2.49068	5.54774	-3.60221	8.5492	2.52665
Cd81	-1.29222	-1.56423	-1.48051	-0.214346	-0.627558	-0.55601	-1.91674	-1.05935
Cd9	0.245575	-1.61438	0.440077	-0.787199	0.844118	-0.629478	2.24898	-1.90147
Cd99	-3.44279	-1.76468	-4.89422	-2.88892	-1.72093	-4.3776	-6.9084	-2.59278
Cdh13	-1.76011	-3.10494	-3.39411	-2.66393	-2.21341	-0.419774	-2.33186	-2.10007
Cdh16	-2.32802	-0.390506	-1.27615	-1.93735	-2.09466	-5.0925	-1.7532	-1.20348
Cdk2ap2	-1.97967	-2.0597	-3.0688	-3.48804	-2.32008	-3.7264	-9.69653	-3.44995
Cdo1	-3.04516	-4.7444	-4.92902	-7.31784	-4.77965	-3.73828	-25.2513	-5.89642
Cdr2	-0.271047	-0.940901	-0.707621	-3.71076	-0.648611	-1.08661	-22.2217	-2.47059
Ceacam20	0.170891	0.348227	1.61389	0.653169	-0.399746	-0.0702177	4.38317	1.04265
Cebpb	-2.61166	-4.18562	-5.01162	-3.67746	-3.41918	-1.5315	-9.21433	-4.17674
Cebpd	1.53241	0.425562	2.45743	0.70437	3.79599	0.355461	0.23057	-0.313321
Cela1	-3.3015	-6.62123	-3.9615	-9.50919	-5.71216	-5.81178	-24.9897	-9.20446
Cetn2	-0.705231	-1.23639	-1.33707	-1.93849	-0.956808	-2.09972	-7.93236	-2.58522
Cfap65	0.464113	-0.205832	0.942006	-2.11282	-0.0566146	-0.428358	-15.4535	-1.36469
Cfh	-0.976979	1.23286	-0.854802	2.22451	0.190003	-1.69002	0.2711	0.97646
Cfi	0.745474	0.108676	1.09715	0.332142	0.648771	-0.77335	2.51478	-1.15569
Cfl1	-3.39792	0.433941	-4.57203	-1.55721	0.789096	-5.55734	-2.57652	-1.17192
Cftr	0.21115	-1.09218	0.358465	-5.40759	-0.303647	-1.77345	-34.4328	-3.49769
Chmp2a	-1.08969	-1.25112	-1.62271	-1.93858	-1.32351	-2.08697	-6.95451	-2.10539
Chst9	-5.71651	-3.57004	-11.542	-4.44869	-6.53061	-2.80798	0.764697	-2.46931
Cidec	-1.73156	-2.48854	-2.73554	-4.66828	-1.77903	-2.29746	-16.911	-3.38757
Cish	-0.436197	-1.19363	0.965861	-1.79687	-3.64805	-2.16489	-9.0957	-1.7321
Ckap4	-0.831791	0.378774	-0.637476	0.0298882	0.336661	-2.74243	-0.388682	-0.544376
Ckb	-5.34381	-6.62651	-8.5952	-6.94872	-8.05548	-5.91862	-10.7737	-7.2027
Clcnka	-2.09647	-4.00301	-1.9269	-3.71697	-7.33805	-3.47961	-8.03546	-3.97364
Clcnkb	2.08456	8.10058	3.97196	5.60682	7.9889	-1.291	8.66969	7.19291
Cldn16	-0.174592	0.275462	0.120997	-0.464889	0.716831	-1.49593	-3.80244	-0.433756
Cldn19	-1.76794	-3.12826	-1.68596	-4.29403	-1.27306	-3.41721	-9.7693	-4.10935
Cldn2	-4.95863	-3.82291	-5.55689	-5.52342	-2.04564	-6.11223	-3.20434	-3.84116
Cldn3	-0.324861	-1.78752	-0.338473	-2.34126	-1.41794	-1.64519	-9.84576	-2.9396
Cldn4	-0.195042	-1.99823	0.101856	-1.86353	-1.71985	-1.73072	-2.3106	-2.9206
Cldn7	-0.093864	0.562923	0.35053	0.184351	0.746646	-1.83419	-1.58917	-0.30201
Cldn8	-0.734984	-1.81767	-0.332406	-2.13148	1.48628	-2.51075	-0.0749607	-2.20211
Clec10a	0.0788968	0.134757	0.0161949	1.00242	-0.119195	0.0775778	-2.55627	-0.441191
Clec7a	-0.149925	1.39436	-0.122799	1.89113	0.943203	-0.37377	-0.483794	0.851798
Clic1	-2.76364	-1.7285	-3.58342	-2.66004	-2.57375	-4.38105	-7.45418	-2.67026
Clmp	-1.63457	-0.550567	-2.33168	-1.45085	0.0106108	-1.52658	-5.83367	-0.454083
Clptm1l	-1.28331	-2.48359	-1.03633	-2.85684	-2.54272	-2.96982	-6.0011	-3.37915
Cltrn	-6.70853	-2.50192	-9.32329	-3.76833	-0.277888	-6.96472	0.866303	-2.05728
Clu	-2.23346	-2.44017	0.0183295	-5.09216	8.58116	-5.18161	-2.05402	-3.98779
Cmtm6	-0.664583	-0.744395	-0.956064	-0.702093	-0.803719	-1.65423	-4.33537	-1.89748
Cndp1	-4.25545	-7.74066	-6.02329	-10.0216	-6.64513	-4.40713	-20.2871	-8.45972
Cnih1	0.354635	-0.168192	0.175459	-0.425004	0.431246	-0.499479	-2.67841	-1.27176
Cnp	0.366439	-0.174509	0.484442	-0.165793	-0.329515	-0.671672	-3.89052	-1.05791
Cnpy2	-1.68967	-2.30942	-2.22445	-3.49501	-0.49336	-2.91703	-5.97448	-3.54535
Coa3	-0.908261	-1.46421	0.26818	-2.39206	-1.46434	-3.98085	-6.09376	-2.89221
Coa5	-0.394465	-0.453614	0.146103	-1.16763	-0.300043	-3.12114	-3.5324	-2.25505
Coa8	-1.3006	-1.9294	-1.94631	-3.21109	-0.706619	-2.69001	-8.89805	-3.21195
Col11a1	-1.31704	0.787194	-1.34968	0.532608	-0.125257	-2.48922	-1.63128	0.74308
Col12a1	-1.05146	1.18465	-0.331443	0.439023	0.703167	-2.87467	0.365529	0.908834
Col15a1	1.30465	-0.627418	3.73877	-0.958938	-1.44718	-1.17385	-0.904365	-2.17366
Col17a1	-0.150459	-1.45266	-0.404978	-3.17472	-0.23598	-0.984699	-14.0213	-2.42092
Col1a1	0.0793213	-0.358001	1.57471	-1.05825	-0.345442	-2.36695	-3.87639	-1.71998
Col24a1	-0.00751452	0.745701	1.4654	1.60612	0.426025	-0.368428	9.58148	1.72239
Col27a1	3.09696	4.12728	4.6048	4.85299	5.53308	3.7107	18.6742	4.59811
Col3a1	-1.05139	-0.330778	-1.77329	-0.880694	0.149214	-2.21219	-3.98148	-1.48441
Col4a1	-3.49508	2.22513	-4.2641	-0.351308	4.40438	-3.2567	1.46554	2.61418
Col4a3	0.282047	0.602896	1.71605	-1.22862	-1.46809	-0.675591	1.86056	0.251802
Col8a1	1.11858	0.930966	4.41958	0.308023	1.88429	-1.61907	4.9907	0.345934
Colec12	1.00623	-0.0322933	1.09374	-4.76373	2.57267	-0.239034	-36.064	-2.67721
Colgalt2	1.20893	1.97496	0.96738	3.30672	2.77648	2.28487	14.6619	2.61654
Comtd1	-0.990889	-1.23828	-1.38489	-1.34643	-1.48258	-1.63607	-2.48311	-1.79284
Cops6	-1.1172	-1.14829	-1.98032	-1.50841	-0.928415	-1.83863	-5.07088	-1.86022
Cops9	-0.520001	-1.30174	-0.94763	-2.1466	-0.269377	-2.98419	-8.18838	-3.28605
Corin	-0.886333	-1.71869	-1.62454	-2.33748	-2.7582	-0.764195	-8.60013	-1.98199
Coro1a	0.0231908	-0.58359	0.350605	-0.522273	-0.759648	-1.61308	-3.18983	-1.49854
Cox14	-0.892565	-1.22314	-1.75454	-2.16527	-0.929252	-2.20502	-9.96353	-2.55114
Cox17	-2.38014	-1.62389	-3.109	-3.86639	-2.32054	-5.42325	-14.1044	-3.97161
Cox4i1	-8.10552	-4.96736	-12.0749	-7.13572	-5.34084	-8.09952	-8.18101	-5.08677
Cox5a	-2.84245	-1.48967	-2.76797	-3.05464	-3.00498	-5.44845	-8.16361	-3.02936
Cox5b	-8.89067	-6.20454	-12.5467	-8.21669	-6.90867	-9.3497	-9.99462	-6.40868
Cox6a1	-9.16903	-6.1265	-14.2535	-8.61154	-4.90543	-9.5668	-10.8548	-6.81629
Cox6b1	-4.76444	-4.40476	-6.47914	-5.93249	-5.14264	-6.51417	-11.1609	-5.60926
Cox6b1.1	-1.65801	-1.30445	-2.16789	-2.54491	-1.58653	-3.30816	-7.19278	-2.68412
Cox6c	-7.25134	-7.27088	-10.461	-8.81546	-6.26843	-8.33499	-11.9445	-7.92596
Cox7a2l2	-7.12967	-8.19339	-10.5442	-10.0154	-7.69739	-8.20649	-12.5379	-9.00424
Cox7b	-5.80821	-3.15141	-7.56416	-4.71537	-4.25183	-7.1115	-7.17094	-3.40966
Cox7c	-8.75961	-8.93187	-12.914	-9.50426	-8.52941	-8.52486	-10.1075	-8.65185
Cox8a	-13.4709	-10.8255	-20.583	-12.8293	-9.0857	-11.3319	-15.1551	-9.75915
Cp	-1.58425	3.47029	-1.12979	1.83953	10.3238	-1.44484	6.74537	4.04395
Cpeb1	3.47465	3.91393	5.36903	4.61337	5.3261	2.88409	14.2306	3.57981
Cpne4	-0.352796	-0.633318	0.449982	-1.49952	-1.3317	-0.739926	-9.1764	-0.695301
Cpne8	0.0808015	-0.540686	1.48125	0.666152	-1.40731	-0.397065	3.69953	0.189043
Cpxm2	0.0247201	0.898359	0.424633	-2.38275	0.909454	-1.38532	-24.6764	-0.810317
Creb3l3	0.650936	0.805591	0.627739	1.69505	1.47709	1.46548	12.6698	1.26768
Creg1	-1.85933	-2.57289	-3.13514	-3.03488	-2.53202	-1.99177	-8.52792	-3.0742
Crip1	-1.67182	-1.66286	-2.06745	-1.8602	-1.94601	-3.1397	-8.52982	-2.70172
Crip2	-1.39965	-0.114724	-2.53056	-0.433023	-1.00294	-2.06039	-5.5308	-0.777931
Cript	-1.83733	-0.880111	-3.06441	-1.27671	-0.573706	-2.45471	-5.12343	-1.52679
Crlf1	1.7635	-0.974354	5.44805	-1.30352	-1.49953	-1.23528	-0.0301024	-2.3485
Cryab	-12.1813	-25.9521	-19.8659	-27.5607	-24.6641	-10.6176	-41.9314	-26.1961
Crybg2	-0.140142	-0.991767	0.122041	-2.94755	-0.866992	-0.99259	-14.301	-1.84956
Csf1r	-0.400205	-0.388946	0.170585	-0.124116	-0.885083	-1.81626	-2.90325	-1.13185
Csmd1	0.827223	3.84545	0.909357	4.24133	3.60429	1.22922	17.0754	4.2459
Csnk2b	-0.900914	-0.502951	-1.15415	-1.39372	-0.75299	-2.54695	-5.2424	-1.69037
Cspg4	-0.432111	0.773445	0.150967	0.920922	-0.675627	-0.832454	-1.9941	1.05056
Csrp1	0.213224	0.817028	0.479588	1.4378	0.490523	-0.0449563	2.11199	0.901368
Cst3	0.098048	3.01432	-0.3685	4.05732	3.44491	-0.09316	2.1447	2.13972
Cstb	-5.2858	-4.77028	-8.80186	-6.38611	-3.27185	-6.09885	-10.2709	-6.58719
Ctsb	-1.86951	2.44039	0.701927	1.85964	4.75408	-4.37889	6.12485	2.35904
Ctsc	0.852697	3.46107	3.62939	3.25749	1.80331	-1.98919	6.95056	2.77569
Ctsd	-0.483577	3.35251	1.94239	1.57258	8.49622	-3.15063	2.24111	2.20504
Ctsk	0.927186	-0.549656	2.51193	-0.405916	-0.668215	0.00769484	0.102235	-1.19846
Ctsl	-11.4775	-13.1082	-17.0913	-13.8082	-2.73891	-8.86835	-7.36854	-11.6319
Ctsz	-0.367703	0.195014	-0.137419	1.46132	-1.14775	-0.371067	-1.81496	-0.180257
Cxcl12	-1.74612	-0.761759	-2.62983	-2.1383	-1.90792	-3.54424	-10.1887	-1.98734
Cyb561d2	0.2212	-1.23397	0.565963	-1.61359	-0.646859	-1.15078	-5.18071	-2.45209
Cyb5r3	0.149128	-1.22489	-0.305649	-1.02383	0.0978923	-0.236739	-1.09913	-1.92754
Cyba	-2.68692	-0.92918	-2.54493	-0.205762	-1.4989	-3.23709	2.75315	-1.41788
Cybb	-1.35336	-0.277354	-2.22113	-0.19128	-0.228679	-1.62456	-3.47105	-1.38261
Cyc1	-1.78747	-1.67707	-1.3941	-3.03065	-2.67234	-4.25621	-4.99799	-2.88582
Cycs	-13.9172	-16.2845	-21.3137	-17.0657	-14.2222	-11.8233	-18.116	-14.8789
Cyfip2	-3.65491	-2.28936	-4.31903	-2.23422	-5.9722	-3.77061	-2.98487	-1.34993
Cygb	-0.441593	0.718282	-1.93207	0.360417	1.93917	-0.225125	-0.281731	0.0172877
Cyp24a1	9.49435	26.5588	19.9537	22.6757	24.4926	4.63339	22.5989	24.223
Cyp2c11	-2.08198	-5.25521	-3.2337	-8.88409	-4.91116	-3.14234	-34.8508	-6.81492
Cyp2d3	-2.33024	-4.10074	-3.17512	-5.71939	-3.93377	-3.47025	-15.3489	-5.20182
Cyp2e1	0.375131	1.67298	1.02992	1.43984	1.57044	-1.08798	6.53356	0.709018
Cyp4a1	2.15879	6.37532	3.0828	5.77796	6.26854	1.28608	16.5093	5.79773
Cyp4a2	-15.7198	-9.64851	-25.2425	-11.3545	-5.64298	-8.44039	2.31075	-5.19605
Cyp4a8	-6.28277	-7.81707	-6.20443	-10.2717	-5.3676	-6.67073	-3.60452	-7.70518
Cyp8b1	-0.759297	-2.08751	-1.66563	-3.49591	-1.36576	-0.855892	-12.9924	-2.76785
Cytip	-0.84035	-0.715643	0.146157	-2.3939	-2.74097	-2.17078	-14.9124	-1.46999
Dach1	5.83167	4.05779	10.8973	0.640283	4.7856	0.137986	1.08451	1.51203
Dad1	-2.12679	-2.33375	-2.73577	-2.76189	-1.83272	-3.5714	-5.32705	-3.27803
Dbi	-6.35863	-4.54903	-8.61736	-5.61441	-5.84234	-7.83646	-5.27263	-5.13837
Dcdc2	2.91867	3.83542	6.62324	3.47471	6.33201	1.00049	8.07708	3.87028
Dclk1	-1.08218	-0.283622	-0.724123	-0.0451046	-1.32432	-1.13761	0.933768	0.393445
Dcn	-3.82826	-2.45581	-6.53327	-3.70147	-1.48266	-4.51859	-10.2766	-3.86927
Ddit4	-2.62298	-2.65906	-4.73118	-4.64782	-2.38872	-2.51759	-15.1146	-3.43663
Ddt	-5.06027	-3.49968	-7.7898	-4.74832	-4.17118	-5.41441	-4.76317	-3.8501
Defb1	-1.10781	5.99287	0.464105	5.35576	4.66983	-3.2988	5.249	5.67313
Degs1	-0.899564	0.210258	-1.58375	0.229823	1.12418	-0.732949	-0.434799	-0.0587077
Degs2	0.35628	3.77834	0.705098	3.2583	4.14939	-1.56324	6.2678	2.47899
Depdc1b	0.20123	-0.346439	0.558608	-2.6496	-0.367099	-0.830393	-19.7476	-1.60486
Dhrs7l1	-16.4051	-29.9217	-24.7235	-32.1138	-25.3617	-13.5377	-19.8745	-27.2348
Dhtkd1	-1.76226	-2.17497	-3.09892	-2.78704	-2.51022	-2.59214	-7.30401	-3.12305
Dkk2	-0.579817	3.27778	-0.0288149	2.16477	2.3489	-1.27505	1.35209	3.05688
Dlgap1	0.5117	0.0989939	0.297406	-0.392365	3.70462	0.628117	-1.70481	0.053466
Dnase1	-3.00358	-1.54751	-2.31581	-2.38042	-3.41053	-4.66229	-0.993424	-1.1433
Dnase2	-0.441885	0.491988	-0.821317	1.13102	-0.36348	-0.576766	-2.96627	0.152824
Dolk	-0.314213	-1.766	-0.238747	-2.05236	-1.05408	-1.54229	-4.63404	-2.92583
Dpm3	0.323256	-1.11718	1.38633	-2.09409	-0.659125	-2.12932	-6.4475	-2.83701
Dpy30	-0.785137	-0.398498	-1.63084	-0.85949	-0.402058	-1.64286	-3.78286	-1.29419
Dstn	-0.950577	-0.550083	-1.32762	-0.82661	-0.237331	-2.0771	-4.61741	-1.34417
Dusp1	-1.55782	-0.247969	-2.95054	-1.07129	-0.859942	-1.30602	-9.55482	-0.434311
Dynll1	-2.75477	-3.77018	-5.87279	-3.57919	-1.88034	-1.80553	-6.02896	-4.27254
Dynll2	-1.73777	0.833119	-0.769776	-0.0122973	-0.184934	-3.90629	-2.49779	0.000812857
Dynlt1	-1.46436	-1.39963	-2.78938	-1.99005	-0.406332	-1.83978	-4.83148	-2.27153
Dynlt3	0.0912227	0.485414	-0.564694	0.435934	0.745892	-0.697512	-2.45368	-0.501339
Eaf2	-0.287139	-0.914566	-0.863943	-4.17933	0.185364	-1.29954	-20.8941	-2.59415
Ebpl	-0.44927	-0.236181	-1.05961	-0.600095	-0.0449588	-1.15687	-4.33096	-1.22403
Ecrg4	1.25438	5.26361	1.39424	5.51443	5.89181	0.470587	6.80018	4.25034
Edf1	-1.41613	-0.639599	-1.25655	-1.44913	-1.52916	-3.16795	-3.56833	-1.56514
Edil3	-1.11202	-1.49837	-1.24515	-0.290245	-0.256813	-0.137388	13.498	0.182725
Edn3	-8.31266	-6.62006	-17.0987	-6.26581	-6.60708	-2.87542	-4.22894	-4.79424
Ednrb	-2.49333	-2.24256	-4.03846	-1.42292	-3.06767	-2.17091	-1.74395	-1.62592
Eef1a1	-3.69448	-4.60585	-5.04989	-4.06052	-3.71313	-4.30898	-6.92144	-5.0316
Eef1b2	-5.54177	-5.89877	-7.2765	-7.98741	-2.60148	-7.10431	-11.7971	-7.19329
Eef2	-5.21368	-3.05336	-8.70794	-4.43772	-2.47101	-3.96977	-5.52166	-3.08359
Efna5	-0.86772	-0.111746	-2.46239	-5.61916	-0.0537635	-1.22264	-32.7318	-2.18961
Egr1	-5.93565	-5.02937	-6.95403	-5.14222	-11.7612	-6.40748	-2.45805	-3.39972
Eid1	-1.07565	-2.23264	-1.8715	-2.43349	-0.48314	-1.66158	-5.82712	-2.89664
Eif1	-2.39044	-3.82664	-4.0641	-3.91109	-2.84997	-1.97779	-6.6517	-4.25428
Eif3f	-1.20421	-0.714932	-2.09288	-1.28215	-1.08044	-2.6697	-4.4679	-1.72192
Eif3g	-1.1265	-0.307898	-2.29898	-1.06762	0.208692	-1.4867	-3.96865	-1.10193
Eif3l	-0.872357	-1.37214	-0.799771	-2.48896	-1.34487	-3.0975	-5.62795	-2.99737
Eif3m	-0.133481	-2.01031	-0.651155	-1.73797	-1.17777	-0.623155	-5.83696	-2.80204
Eif5a	-4.51692	-2.69422	-6.60239	-4.38897	-2.3472	-6.2908	-8.64225	-4.20235
Eif6	-1.37054	-1.30047	-1.96828	-2.11543	-1.10321	-2.3752	-4.67446	-2.06464
Elf3	-0.49209	0.0997727	-0.412975	-0.198053	-0.479366	-1.755	-0.13851	-0.567632
Elob	-3.42993	-4.38513	-4.21549	-5.39642	-4.05305	-4.88618	-8.02013	-5.42093
Elof1	-1.52923	-0.435558	-3.21792	-1.18772	0.0924137	-2.20086	-5.70022	-1.45116
Emc6	-0.653141	-0.802941	-1.60445	-1.52597	-0.158603	-1.79332	-7.34846	-2.33454
Emc7	-0.975426	-3.24075	-2.10645	-3.25237	-1.44575	-2.19645	-6.90809	-4.48722
Emp3	-0.660491	-0.111056	-0.470426	0.268798	-1.56238	-1.17522	-2.24505	-0.637473
Eno1	-2.73514	-0.487813	-3.03395	-1.90115	-1.94026	-4.75094	-3.05995	-1.49203
Enox1	6.16057	15.692	14.0333	13.6841	17.0184	3.90876	18.8387	16.4509
Enpp3	-0.451972	-0.199804	-0.756788	-2.24304	0.221046	-0.983967	-12.4479	-1.25296
Enpp5	0.0598362	-0.456815	0.126849	-0.513615	1.2113	-0.915079	-1.08463	-1.18331
Entpd2	-0.679901	0.0280255	-1.33954	-0.255311	0.866109	-1.20362	-2.34535	-0.638251
Epb41l3	3.70176	9.15715	6.6845	8.73848	8.0957	2.15608	13.9403	8.31121
Epb41l4b	-0.380896	1.15862	-1.33942	-1.89461	0.94696	-1.32837	-15.5128	-0.259611
Epcam	-7.15262	-6.78592	-8.61455	-8.44507	-6.50919	-8.79016	-5.38789	-6.69744
Epha3	-0.345657	-2.2314	-0.780052	-5.83077	-1.31904	-1.44078	-34.2285	-3.98398
Epha4	-1.62901	-4.41294	-3.21573	-2.23349	-3.92694	-0.292592	10.8424	-3.32618
Erc2	-0.203784	-0.975784	0.0264162	-3.26141	-0.611092	-1.23494	-13.3385	-1.82506
Erh	-0.604028	-1.84267	-1.0272	-2.20057	-1.28131	-1.80943	-7.49606	-3.04787
Esrrg	2.20725	4.53141	3.07808	1.74086	5.15824	-0.427083	6.29731	3.37258
Etnppl	-7.74005	-15.1742	-11.5379	-19.8071	-11.7243	-8.57708	-20.8115	-15.4682
Etv1	3.14783	8.66934	4.61715	8.23543	8.53897	2.07396	15.0787	7.93011
Eva1b	-0.646126	-0.107095	-2.06771	-0.247797	0.75871	-0.547962	-3.10701	-0.76534
Eva1c	-0.450925	-0.59182	-0.312138	-1.98905	-1.33363	-1.13908	-11.4163	-0.967132
F13b	0.645475	0.265171	0.697089	0.520258	2.00495	-0.270887	4.76553	-0.738831
F8a1	-0.296535	-0.492521	-1.07705	-1.01456	-0.210514	-1.12209	-7.48412	-1.55498
Fabp3	-4.8748	-3.91268	-8.42278	-4.05271	-5.79767	-4.34372	-1.55888	-3.80535
Fabp4	-1.06122	-4.11919	-1.59913	-3.94337	-4.34987	-2.53921	-8.68104	-5.25908
Fabp5	-2.16468	-3.36512	-4.04441	-4.3811	-2.2718	-2.85488	-15.1858	-4.44529
Fahd1	-2.5711	-4.77072	-2.43201	-6.77411	-4.41375	-4.57805	-11.2865	-5.84824
Fahd2a	-3.96122	-2.74928	-5.65052	-4.54197	-2.88182	-4.7561	-7.26277	-3.5277
Fam151a	0.823597	2.43565	2.03743	2.26387	2.33103	-0.0231189	8.02721	1.79877
Fam167b	-0.277056	-0.566293	-0.833505	-0.799403	-0.35788	-1.02798	-5.331	-1.38754
Fam189b	0.408766	-0.090528	0.85698	-4.93853	0.168286	-1.55338	-38.4377	-2.69574
Fam43a	-2.46233	-5.59792	-4.09618	-7.93349	-5.6809	-3.39805	-26.6983	-7.05525
Fbln5	-0.944883	0.569601	-1.46266	0.206255	0.24297	-1.61537	-1.28539	0.205995
Fbn1	-1.09326	-0.57985	-1.06673	-0.821423	-0.962825	-2.07202	-3.47381	-0.86003
Fbp1	-3.79653	0.674535	-3.67727	-1.00753	-0.993541	-4.72313	1.1298	0.850347
Fcer1g	-0.60437	-0.240216	-0.258018	-0.605171	-1.74306	-2.1331	-5.55828	-1.10215
Fcgr3a	0.309358	-0.273645	0.586426	-0.257216	-0.675832	-0.856158	-3.00255	-1.20598
Fetub	1.40961	4.72189	2.68671	4.34997	6.01024	-0.0682871	9.19967	4.02434
Fga	0.0540688	-1.23823	0.873609	-1.6108	-0.977656	-2.30175	-2.48451	-2.96731
Fgb	0.179208	-0.548353	0.660652	-0.382949	0.606011	-1.45377	-0.467678	-1.68655
Fgf10	-0.147208	0.438024	-0.609748	1.45194	0.780853	1.01034	13.1144	1.32455
Fgl2	-0.909624	-0.489842	-1.31583	0.276876	-1.05099	-0.800417	-3.67004	-0.750762
Fkbp1a	0.22826	-0.529479	0.799192	-0.62314	-0.701939	-0.999242	-2.87071	-1.47258
Fkbp2	-3.74036	-4.41094	-5.3197	-5.78089	-2.63673	-5.04528	-10.6801	-5.59242
Flna	-1.70051	2.12696	-1.29045	1.64583	0.179714	-2.89547	-0.558141	2.27385
Fmc1	-1.1775	-0.567785	-2.28809	-1.73306	-0.225351	-2.03334	-7.78857	-1.8461
Fn1	-1.55958	-4.012	-0.519213	-4.74727	0.0858508	-4.38218	-1.8854	-4.9496
Folh1	2.08775	7.19141	3.39911	6.562	5.86982	1.25829	12.5688	6.58648
Folr1	-7.8674	-7.04263	-11.5193	-7.81819	-6.4375	-7.18747	-4.38396	-6.68213
Fos	-2.09867	1.40087	-3.16437	1.93446	-2.67429	-1.21172	1.52402	2.76087
Fosb	-1.1663	1.00714	-2.89397	1.53763	0.359772	0.550697	0.4404	2.02113
Foxp2	-0.12785	-1.43055	1.1449	-4.22488	-1.78237	-1.58339	-23.8006	-2.35655
Fras1	-2.27803	1.80951	-6.5201	-0.335916	1.16511	-0.524583	3.10677	1.74367
Frmd3	0.309929	-0.181071	0.727136	-3.78186	0.345025	-1.11353	-28.5707	-1.98899
Frmd4b	0.536491	4.31867	1.05824	2.07747	2.56779	0.103188	0.00985861	3.2247
Fst	-2.94826	-6.14888	-2.84475	-6.12673	-8.9022	-3.73369	-9.89205	-6.07525
Fstl1	0.0768868	-0.748992	-0.075371	-0.548625	-0.0749749	-0.729644	-2.40512	-1.29202
Fth1	-19.3942	-18.0809	-30.3454	-19.6141	-13.2663	-12.4635	-6.8066	-13.8826
Ftl1	-11.4742	-10.4974	-17.0817	-11.7493	-7.60111	-9.30503	-6.02688	-9.01236
Fxyd4	-3.66115	-4.14544	-7.44873	-4.86434	-3.1489	-3.8541	-11.8456	-5.1623
Fxyd5	-0.243463	-0.796075	0.461756	-0.928273	-0.896412	-1.23267	-3.31211	-1.82884
Fxyd6	-0.82911	0.340165	-1.30807	-0.13391	-0.642397	-2.15866	-2.36665	-0.286872
G6pc	-0.248734	7.95696	4.14551	6.98011	7.18057	-1.82831	7.83001	8.42168
Gabarap	-3.93177	-3.58422	-5.52635	-4.54984	-3.39042	-5.17406	-8.51032	-4.72954
Gabarapl2	-2.84821	-0.40042	-4.29115	-1.99623	-0.80425	-4.63638	-6.50643	-1.84625
Gadd45g	-5.23603	-4.96852	-7.87822	-5.98855	-7.76937	-5.03956	-15.6639	-4.70609
Gadd45gip1	-3.32839	-1.47056	-6.43901	-3.10786	-1.33218	-4.09169	-10.1602	-3.05964
Galnt17	-1.23202	1.29692	-1.27474	2.55035	1.22255	0.338869	14.7055	3.41092
Galnt18	-1.71112	-0.700587	-1.17975	-1.6168	-4.6524	-2.76457	0.681041	0.19359
Gamt	-3.46227	-5.65112	-5.28665	-6.78062	-4.99081	-4.21265	-11.5525	-6.64086
Gas6	0.350868	0.776905	1.11246	1.29554	0.228315	-0.795949	3.50752	0.4971
Gatd3a	-0.945925	-0.713518	-1.21049	-1.40917	-0.741949	-2.50582	-5.5073	-1.82205
Gatm	-0.438489	5.77023	2.72303	4.31155	4.66676	-3.70545	4.40221	5.05528
Gc	-2.17748	-5.23797	-3.90409	-6.65617	-4.34302	-2.56694	-17.8723	-6.38042
Gcat	-0.871554	-0.784769	-1.6109	-1.24217	-0.959403	-1.90756	-2.88227	-1.7971
Gchfr	-1.57548	-2.58712	-2.78034	-4.0492	-1.30896	-2.93913	-12.7805	-4.36702
Gclc	-26.7014	-42.1929	-40.9201	-41.2886	-37.7974	-17.2874	-13.4143	-34.6749
Gclm	-19.0977	-29.907	-30.0767	-29.7906	-26.2148	-12.631	-13.744	-25.3538
Gcm1	-0.261123	-0.658607	-0.128693	-3.92377	-0.926207	-1.72944	-25.5782	-2.33149
Gcnt1	-0.909097	-1.32324	-1.74565	-2.73635	-1.00375	-2.32095	-11.5375	-2.79549
Gcsh	-2.9384	-2.62676	-4.40929	-3.12894	-1.91343	-3.7266	-7.17789	-3.47176
Gfod1	-3.05443	-6.42307	-4.77666	-3.71921	-10.5648	-0.989127	1.00337	-4.64749
Ggh	-7.60585	-12.5402	-11.2589	-12.6338	-10.0547	-6.82353	-17.8002	-12.0753
Ggt1	-21.873	-31.5162	-34.2398	-29.9044	-29.1107	-14.8657	-13.593	-26.2664
Ghitm	-0.779167	-0.786099	-0.733732	-1.60476	-0.118335	-2.16695	-4.1793	-1.79955
Gja1	0.0994966	-1.99296	0.233586	-1.18471	-0.66348	-0.404643	1.74076	-2.49123
Gjb2	-2.72897	-3.59084	-3.60857	-4.41084	-2.50179	-3.38454	-9.07395	-4.493
Gldc	0.539985	2.31224	0.094042	3.50505	1.76897	1.41119	20.5197	2.91422
Glipr1	-0.0750471	-0.201743	-0.141649	0.130723	-0.65618	-0.621714	-2.9642	-0.682664
Glo1	-1.41875	-0.0812804	-2.4785	-1.0064	-0.302577	-2.77368	-4.57823	-1.16175
Glrx5	-1.1225	-2.45535	-0.965734	-3.56505	-2.62237	-3.89501	-8.4619	-4.40447
Glul	-6.92003	-6.26495	-8.60006	-7.62389	-6.51325	-6.74018	-5.01711	-5.35046
Gm2a	-0.646455	-0.761872	-0.901979	-0.335533	-0.897177	-1.06182	-1.79169	-1.26927
Gmfg	0.598078	-1.29667	1.17116	-1.33859	0.143999	-0.9765	-3.21817	-2.50799
Gna12	-0.588283	-1.13777	-2.05964	-1.47379	0.401874	-0.934024	-2.94498	-2.18292
Gnai2	-0.208335	-0.356094	-0.677752	-0.0652609	-0.319822	-0.450441	-1.74514	-0.766121
Gng10	-0.126059	0.0538385	-0.946658	0.0678734	0.536363	-0.984134	-4.54775	-1.24523
Gng13	-4.43655	-9.91715	-7.09291	-11.6824	-8.72211	-6.16413	-29.0487	-11.8362
Gngt2	-0.484886	-0.206977	-1.26405	-0.105949	-0.532294	-1.01722	-2.13935	-0.820456
Gns.1	-2.39849	-1.67946	-3.32166	-2.37309	-0.643498	-3.63464	-2.84225	-2.5865
Gpnmb	-1.23471	-0.497186	-0.970721	0.924909	-1.43942	-0.587944	-0.961081	-0.355538
Gpr149	-0.0370986	1.4128	1.14155	1.9852	0.950657	0.0123776	8.02652	2.41653
Gpr63	0.255254	0.131388	0.650461	-2.07948	0.112353	-0.803994	-17.3748	-1.06741
Gpx1	-0.528576	4.75116	0.412999	3.03848	7.88591	-3.55821	5.67996	2.75912
Gpx2	-0.145259	0.0158817	0.320358	0.760037	0.95717	-0.273698	9.03786	0.320749
Gpx3	-1.8975	6.66928	0.120629	4.99944	9.68132	-4.04976	2.59589	6.67488
Gpx4	-6.33293	-3.14255	-9.52204	-5.22074	-2.8893	-5.80546	-5.60373	-3.60303
Grcc10	-1.82829	-1.31942	-3.28365	-1.54532	-0.698196	-3.15402	-6.56194	-2.86493
Greb1	0.8998	3.34806	1.80559	3.76258	3.14593	1.1594	13.7756	3.92696
Grem1	0.0460736	2.29563	0.0133775	2.40644	3.08107	-1.09527	4.10411	1.65581
Grik2	-2.93594	-3.7854	-2.67485	-5.30669	-4.62013	-3.37162	-7.3407	-2.761
Grina	-6.80262	-6.48115	-10.6463	-8.28051	-1.92095	-5.74932	-7.755	-6.3127
Grk3	0.164221	0.8211	0.657834	-1.14673	0.859349	-0.681901	-14.2901	-0.103024
Grn	-2.08131	-1.87392	-2.91291	-1.63843	-1.50172	-2.95193	-2.24695	-2.36658
Grpel1	-1.88181	-2.77652	-2.39654	-3.86619	-2.3306	-3.63627	-7.41236	-4.19916
Gsn	0.528073	2.45516	1.537	2.56185	3.33668	0.0638863	1.57075	2.72354
Gspt1	-0.335108	-1.60678	-0.0676866	-1.73879	-1.19451	-1.77972	-4.20267	-2.41033
Gsta1	-5.69302	-1.80237	-8.50337	-2.93617	-2.10972	-6.77008	-2.69095	-2.39834
Gsta5	-6.32873	-4.04179	-6.58653	-5.47787	-4.99505	-7.56368	-3.0209	-3.3438
Gstm1	-0.0760735	-0.0510269	-0.672634	0.0811844	0.653798	-0.7966	-0.474683	-0.641594
Gsto1	-4.80912	-6.31723	-7.75433	-6.89353	-6.39488	-4.75591	-9.71027	-7.00409
Gstp1	-11.8176	-12.7277	-20.3456	-13.6058	-12.1828	-9.08884	-18.1897	-12.1391
Gtf2h5	-0.429378	-3.53436	-1.03	-3.78601	-2.12783	-2.29841	-8.05498	-5
Gtpbp4	-0.89828	-2.78635	-1.17012	-5.45622	-2.12563	-2.36183	-20.4795	-4.37852
Gtsf1	-3.787	-7.23547	-4.86357	-6.28184	-6.12737	-2.59433	-4.46018	-5.41081
Guca2a	-0.789873	-0.285541	-2.18211	-0.543997	1.54196	-0.89368	-0.868052	-0.794626
Gucy1a2	1.57983	-0.535096	2.70666	-5.94837	1.95356	-1.98039	-32.4884	-3.73903
Gucy1b2	-3.84617	-7.62561	-5.3918	-11.5176	-5.89717	-4.45952	-24.7989	-8.22539
Gzmb	0.253181	0.20615	0.349326	-2.55669	-0.0457472	-0.969766	-21.7988	-1.45068
H1f4	-8.28258	-13.4598	-12.3848	-11.1917	-15.8322	-5.97652	-6.52563	-11.1094
H2ac20	-0.713495	-1.26477	-1.44405	-1.77874	-0.95589	-1.71033	-8.38013	-2.40771
H2aj	-1.21318	-2.28179	-1.58354	-2.69829	-1.52322	-3.15602	-7.96109	-4.18856
H3f3a	-15.4567	-17.9137	-25.6181	-15.8879	-23.0287	-10.8552	-12.4042	-15.2321
H3f3b	-2.49904	-3.23166	-3.8598	-3.68062	-2.48083	-3.2222	-8.42106	-4.03954
H3f3c	-5.34831	-4.24963	-8.40101	-6.07182	-4.18423	-6.92506	-11.6382	-6.11665
Hao2	-10.2095	-4.95077	-15.7197	-6.63364	-4.68202	-6.96412	0.590485	-2.64308
Havcr1	-1.46467	-0.99799	0.716228	-0.0738786	-0.305202	-2.84894	9.12947	-0.756785
Hba-a1	-0.806844	3.98467	-1.17052	0.79602	2.32581	-3.68099	-1.86593	1.33878
Hba-a2	0.123056	3.3801	-0.487364	0.947215	2.11896	-2.31625	-2.52079	0.720555
Hbb	-1.29979	0.876797	-2.97438	-1.59457	0.719242	-3.23738	-5.46912	-1.50301
Hcn3	-0.25227	-1.53344	-0.370007	-3.97075	-0.376624	-1.25446	-14.5936	-2.71029
Hddc3	-0.435971	-1.14612	-0.580707	-1.58369	-0.796591	-1.69768	-4.05608	-1.96135
Hes1	-7.34984	-8.92938	-11.971	-8.09365	-12.5463	-6.02505	-13.5575	-7.56748
Higd2a	-1.02333	-4.85162	-0.955176	-5.55208	-3.86989	-3.61151	-11.5816	-6.90051
Hint1	-6.86056	-7.43636	-9.6265	-8.42984	-5.67342	-6.32838	-9.83833	-7.26874
Hist1h2bq	-9.44289	-17.7179	-16.0313	-14.813	-21.6804	-6.18702	-13.9215	-15.7611
Hist2h2aa2	-0.708039	-0.985255	-2.36744	-1.38138	0.221514	-1.08907	-8.45005	-2.04047
Hist2h2aa3	-0.018329	-0.539232	-1.18759	-0.699494	0.463092	-0.3879	-3.58609	-1.41596
Hlf	1.60915	3.41033	1.51543	2.64891	3.3924	1.58382	4.90255	2.90633
Hmgcs2	1.50408	4.98706	1.70759	6.48154	5.44501	2.54594	24.2319	5.56581
Hmgn1	-1.58093	0.0141421	-2.60928	-1.10565	-0.401858	-3.62021	-6.74116	-1.82161
Hmgn2	-0.709998	-0.722494	-0.992318	-1.36082	-0.319694	-2.64302	-3.63508	-2.44081
Hmx2	2.58499	0.660145	6.34595	1.86447	-1.66719	0.12641	3.39098	0.4546
Hnmt	-11.6253	-24.6019	-18.2631	-27.836	-21.359	-11.0328	-32.641	-24.3008
Hnrnpab	-0.716714	-0.285199	-0.797563	-1.19048	-0.933182	-2.90882	-4.02101	-2.17253
Hopx	-0.0294826	0.1039	-0.226674	0.226871	-0.222282	-0.780498	-3.02952	-0.54766
Hprt1	-0.00030694	-0.307738	-0.855112	-0.51936	0.331208	-1.04957	-4.20036	-1.56338
Hras	-0.824778	-0.769069	-1.7629	-1.06206	-0.368586	-1.58479	-4.03117	-1.44707
Hsbp1	-1.92409	-2.08774	-1.37009	-3.78979	-2.47398	-4.59641	-9.72268	-3.59304
Hsd11b1	-10.9244	-8.41136	-17.2507	-9.09563	-6.9062	-7.88003	-3.04409	-5.96368
Hsd11b2	-0.436854	4.16597	-0.0203039	3.14224	5.47811	-2.77992	4.6955	2.97269
Hsd17b10	-4.43729	-6.70437	-6.22632	-7.64389	-6.37492	-5.75845	-9.38811	-7.76797
Hsd17b2	1.20817	3.64368	0.950212	4.60304	4.14664	1.56713	19.6984	3.80686
Hsd3b3	0.249865	-0.211023	0.544458	-2.81903	0.0361697	-1.0497	-19.6332	-1.68709
Hsp90aa1	-3.38636	-4.6018	-4.87992	-6.03124	-4.61473	-5.2268	-11.8153	-6.0206
Hspa5	-2.88423	-3.57717	-3.66105	-3.30037	-0.540547	-1.9252	-3.40411	-2.64888
Hspb1	-1.10226	-0.33524	-2.03982	-0.489441	-0.600005	-1.69737	-3.71034	-0.84335
Hspd1	-4.77562	-3.14462	-6.32804	-4.25741	-4.80674	-5.49777	-4.67228	-3.27496
Hspe1	-2.6274	-2.00834	-3.75015	-4.08305	-2.67058	-3.50377	-9.66797	-3.14374
Hypk	-1.74296	-2.77704	-2.30461	-3.68724	-2.5366	-3.49648	-10.4146	-4.13754
Iah1	-8.80589	-10.9061	-13.584	-12.1954	-10.1712	-8.26543	-10.236	-10.8005
Id3	-3.18025	-2.35271	-6.87554	-2.33574	-2.09095	-1.78922	-1.56245	-2.44943
Idh3b	-0.799603	-0.24205	-1.03298	-0.801283	0.161626	-1.88228	-4.47879	-1.07561
Idi1	-1.06172	-0.940462	-2.1618	-1.41649	-1.34958	-1.92099	-7.1187	-1.85505
Ier3	-1.26623	0.124181	-2.00288	0.0242601	0.523649	-1.74596	-1.05202	-0.0120804
Ier5l	-0.757548	-1.07069	-1.22376	-0.661181	-1.61274	-0.877124	-2.05656	-1.15611
Ifi27	-2.11019	0.0124725	-4.14653	-0.551917	0.129857	-3.3172	-5.00487	-1.29819
Ifi27l2b	-0.232406	0.026645	-1.2198	0.607145	-0.0768794	-1.13038	-2.82586	-1.26735
Ifi30	-1.42019	-0.276817	-1.6968	0.139116	-0.434959	-1.84385	-0.885643	-0.871296
Ifitm1	-0.645883	-1.43968	-1.38705	-1.51431	-0.981668	-1.78646	-3.52153	-2.83165
Ifitm10	0.444615	1.34379	2.46657	0.425886	2.93205	-1.41612	0.523263	1.17589
Ifitm2	-4.63435	-1.42805	-8.13382	-2.46533	-1.69305	-5.18632	-9.03061	-2.65597
Ifitm3	-1.5631	-0.460569	-3.53172	-0.637783	0.176243	-2.24568	-3.22348	-1.76508
Igf1	-4.3656	-7.59433	-6.29775	-6.39762	-12.3112	-3.65948	-12.2004	-6.65678
Igfbp1	1.09328	0.935981	4.79873	0.8176	3.63291	-1.72115	2.99607	0.522707
Igfbp3	-1.32534	3.72653	-3.78809	3.75399	2.5046	-1.2768	-0.747956	2.93189
Igfbp6	0.46936	2.8037	2.43383	2.36143	1.67376	-0.526355	1.43217	2.96849
Ighm	-1.22041	0.42399	-2.25782	1.4477	-0.759706	-1.06923	-1.30784	-0.0566447
Il11	0.206845	-0.150408	1.62869	0.318882	-0.789013	-0.423133	-1.30137	0.197683
Il19	0.0570007	0.117238	0.801493	0.29973	0.165679	-0.608499	0.0406649	0.0482916
Il23r	0.220463	0.326137	0.140269	1.38066	0.272766	1.2747	13.1976	1.15509
Il24	0.905675	-0.356126	2.65207	0.877426	-0.0143615	-0.503324	5.77612	-0.240354
Inmt	-3.276	-1.6576	-5.73783	-3.71782	-1.31458	-4.43228	-13.9793	-3.19471
Insrr	2.27154	3.80757	6.67425	4.7062	2.05609	0.324358	8.709	4.80089
Iqch	-2.74688	-6.9149	-4.16428	-9.00902	-6.11564	-3.51074	-24.9374	-8.01347
Isca2	0.209927	-2.01147	0.180181	-2.39351	-1.36438	-1.17029	-6.6615	-3.34431
Iscu	-1.45225	-0.562496	-1.38048	-2.43259	-0.857203	-4.37844	-5.17134	-2.67465
Itgb4	-0.657731	3.16051	0.755208	3.31678	1.05433	-1.28935	0.0530116	4.16102
Itm2c	-4.01694	-3.94367	-6.32618	-4.40882	-4.43414	-4.48488	-8.022	-4.38087
Jag1	0.111074	-0.637359	0.717502	-3.71383	-0.910001	-1.918	-24.8781	-2.33654
Jakmip2	1.07797	2.34635	1.22081	3.09259	2.98208	1.43576	16.0733	2.68522
Jam2	-1.11317	-1.57658	-2.03699	-1.5674	-1.44864	-1.47326	-5.14507	-2.04054
Junb	-3.93797	-5.60249	-6.428	-4.20245	-7.47249	-3.38102	-4.75065	-4.73541
Jund	-1.75522	-0.677164	-3.05923	-1.37263	-0.594172	-2.47676	-6.73658	-1.59282
Kank4	-1.00617	-1.62714	-2.09031	0.217041	-1.24623	0.789569	18.4808	-0.090388
Kap	-45.0005	-66.9388	-74.0559	-58.5815	-65.0144	-25.1024	-26.803	-53.6665
Kcnh5	-0.0444048	1.3908	0.35639	2.02312	1.56941	0.446483	11.436	2.4382
Kcnh8	-0.134547	-0.639449	0.368134	-2.17127	-0.628235	-0.731953	-12.5643	-1.20677
Kcnip1	-0.386852	-3.72329	-1.32212	-2.34406	-1.8776	1.4199	4.17798	-2.57882
Kcnj16	-0.492808	2.20005	0.179095	1.23574	2.51683	-2.31256	4.24772	0.999163
Kcnma1	-0.0973686	5.2782	0.307117	5.39736	5.02193	0.759268	9.62243	7.10055
Kcnq1	0.690783	4.6342	2.43687	4.43317	3.33972	-0.289334	13.4772	6.35149
Kcp	0.814422	2.92942	0.825349	3.44478	2.9304	1.68841	14.2419	3.58561
Kif26b	2.11012	4.27777	4.35888	4.24334	4.81733	1.00054	15.9437	4.87389
Klf6	-0.785299	-0.309471	-0.0267456	0.459548	-1.52979	-1.86474	3.08381	-0.0306677
Klhl14	-5.17967	-4.77427	-9.18514	-4.28688	-6.97408	-2.35544	-0.230376	-3.08323
Klhl3	4.5856	8.86448	10.428	8.472	6.72294	1.82197	16.6536	9.4655
Klhl31	0.358156	-0.131086	0.527888	-2.0749	0.458476	-0.506612	-16.302	-1.20499
Klk1.2	-0.325464	3.56191	2.90441	3.02881	4.44095	-1.91024	6.86014	3.95503
Kng1	3.28693	3.68798	5.58005	1.8533	13.7673	0.774919	3.2305	2.05041
Krt17	0.0916706	0.0794455	1.18233	0.271766	-1.43014	-0.745745	-3.04676	0.0632002
Krt7	-0.209025	-0.904291	0.29631	-1.04064	0.252026	-1.51765	0.080889	-1.69626
Krt8	-2.41854	-2.61834	-2.85593	-3.4508	-0.998777	-4.03749	-4.00884	-3.72278
Krtcap2	-0.613683	-0.372094	-0.868382	-0.811583	-0.318604	-1.90077	-4.78146	-1.62013
Ksr2	3.19588	6.23762	7.50303	6.60193	5.7839	1.9358	13.8271	7.17311
Lage3	0.1694	-2.01436	0.892429	-2.13923	-1.31646	-0.92415	-6.05171	-3.13786
Lamtor1	-0.736128	-0.15787	-0.752258	-1.38126	-0.00151974	-2.73234	-4.83646	-1.79977
Lamtor4	-0.00199513	-2.17983	1.04047	-3.00845	-2.26677	-2.20649	-7.38838	-3.93748
Laptm5	-0.657371	-0.577068	-0.684813	0.682142	-1.44682	-0.543189	-3.98125	-0.848667
Lbp	0.401834	-0.94532	0.897807	-0.93092	-0.791115	-0.885253	-4.59353	-1.84796
Lcn2	0.647698	-0.20657	1.61521	-0.921524	2.24659	-1.63555	-4.88967	-1.80918
Lcp1	-1.37599	-0.111682	-2.37187	-0.51572	-0.232199	-1.47492	-1.77368	-0.473982
Ldha	-2.91843	0.65944	-3.72439	-0.0139312	-0.649055	-4.64346	-2.75555	-0.156783
Ldhb	-2.24481	0.916179	-2.96418	-0.143247	-0.792706	-3.71908	-0.930451	0.291519
Ldhd	-4.89452	-6.45927	-7.74612	-7.93504	-6.25594	-4.90471	-15.0515	-6.90147
Lgals1	0.0249332	0.0461847	-0.479068	-0.482517	-0.124522	-0.978827	-5.16195	-1.2144
Lgals3	-2.06615	1.10339	-3.91674	0.688627	0.879291	-1.85464	-3.86321	0.669291
Lgals3bp	-0.583454	-0.483923	-0.500026	0.468393	-0.518924	-0.796413	0.630846	-1.01855
Lgmn	-0.775095	4.76709	1.55882	1.47968	5.97771	-3.64837	1.04097	3.4832
Lgr5	-0.273537	0.915832	0.700657	1.65051	0.551519	0.126599	7.26821	2.11167
Lgr6	-0.990773	0.0278594	-0.130591	1.23111	-1.33281	-0.311572	8.94627	1.75936
Lgsn	-0.0459385	0.536789	0.219537	1.43989	0.648627	0.553863	10.3432	1.52948
Limd2	-0.615464	-0.255532	-1.18684	0.159942	-0.517498	-0.659869	-2.84477	-0.461769
Llph	-0.409249	-0.465226	-0.751657	-0.625558	0.347279	-1.18427	-2.01324	-1.0868
Lmx1b	1.10605	0.306598	2.33681	-1.27425	1.14409	0.623034	-12.7881	-0.258185
LOC100134871	-2.91507	0.592707	-5.0685	-1.96957	-0.537143	-4.95232	-6.33527	-1.70392
LOC100359583	-6.09982	-4.63426	-9.37107	-4.92599	-3.30281	-6.09257	-5.68727	-4.4886
LOC100359600	0.225646	-0.263124	-0.726425	-0.43124	0.457734	-0.415428	-3.18699	-1.22804
LOC100359951	-0.423281	-1.48398	-1.36672	-2.12237	0.949341	-2.80854	-5.402	-4.22419
LOC100360057	-4.32376	-3.67869	-5.76269	-4.81262	-1.9584	-5.09775	-8.2352	-4.41139
LOC100360117	-2.28202	-5.3713	-2.91828	-4.86754	-2.56475	-3.86812	-9.37727	-7.3687
LOC100360218	0.252975	-0.217298	0.621093	-0.26462	-0.0603	-1.5228	-2.74477	-1.63324
LOC100360413	-0.720015	-0.531232	-1.5681	-1.11638	-0.349828	-2.08163	-6.20848	-1.91436
LOC100360449	-9.92761	-12.1595	-15.3082	-12.4885	-10.7923	-9.54726	-15.7854	-12.1576
LOC100360491	-0.601411	-0.50906	-1.82593	-0.557527	-0.336623	-0.90134	-4.05262	-1.23502
LOC100360841	-5.22519	-4.98355	-6.45883	-7.19551	-4.79315	-5.97474	-10.4116	-5.46378
LOC100361457	-2.88091	0.844027	-4.10857	0.611262	-1.01212	-4.41422	1.0821	0.440904
LOC100361854	-5.57195	-4.6794	-7.35302	-5.87417	-5.50076	-7.234	-6.89402	-5.64527
LOC100361934	0.232587	-0.422681	-1.34084	-1.0795	1.52484	-0.954708	-5.87726	-2.29228
LOC100362027	-0.920435	-0.230258	-2.07603	-0.541985	-0.0437236	-2.34119	-4.8478	-1.41217
LOC100362333	-1.23184	-2.93705	-1.43684	-3.52457	-2.60901	-2.68057	-7.22296	-4.33338
LOC100362339	0.0292796	-0.239615	-1.36652	-0.407635	0.848034	-0.433689	-2.81457	-1.40212
LOC100362366	-0.708009	-0.824442	-1.74196	-1.1284	0.249776	-1.10888	-2.78089	-1.81858
LOC100362453	-1.7626	-0.215799	-2.24662	-1.47685	-0.0907062	-3.38448	-7.53096	-1.13961
LOC100362684	0.311428	0.0927259	-0.532435	-0.0172605	1.22345	-0.357093	-2.60046	-1.1874
LOC100362751	0.0569281	-1.07147	-1.71034	-1.11891	0.572817	-0.738848	-5.05833	-2.82738
LOC100362814	0.350073	0.769268	0.632291	-1.37759	0.636756	-0.393332	-17.9325	-0.366943
LOC100363452	-0.420951	-1.59153	-1.08694	-1.70283	-0.893332	-1.45212	-5.72357	-2.62043
LOC100363469	-0.971283	-2.69132	-1.73356	-2.99574	-0.775213	-2.55653	-7.87229	-4.25304
LOC100364435	-6.74923	-3.62622	-12.8869	-3.34899	-0.0600324	-4.43783	-6.67216	-4.27424
LOC100365839	-0.219517	-0.884603	-1.5645	-0.895962	0.907485	-0.332838	-3.02215	-1.94353
LOC100910528	-1.15512	-1.93092	-1.89115	-3.16259	-1.40985	-2.75271	-9.80531	-3.6678
LOC100910944	-4.73012	-8.64689	-5.45079	-9.44331	-4.84221	-6.30947	-15.0508	-10.073
LOC100911186	-0.155978	-0.633953	-1.50131	-0.893048	0.111673	-0.952559	-4.10437	-1.95296
LOC100911238	0.549855	-0.0530843	0.44033	-0.148973	0.526489	-0.579167	-0.964477	-1.35586
LOC100911372	-0.925676	-2.67261	-1.76508	-3.27521	0.0441472	-3.67888	-7.92033	-5.33941
LOC100911516	0.322567	1.10119	-0.213905	0.602029	1.63444	-1.00543	-1.05729	-0.344818
LOC100911847	-7.11887	-6.75628	-11.4349	-8.67346	-6.65391	-7.002	-12.7122	-7.99861
LOC100912008	-0.476023	0.045647	-1.90139	-0.00943692	0.605334	-0.775208	-4.11958	-0.845365
LOC100912195	-0.93139	-0.134041	-1.77923	-1.1813	0.923535	-1.61649	-5.00046	-1.05357
LOC100912564	-0.0623257	-1.41762	-0.13699	-1.65524	-0.758777	-1.16407	-4.66316	-2.3889
LOC100912564.1	-1.196	-1.44471	-0.918977	-2.09325	-0.438358	-3.71651	-7.51329	-3.24096
LOC100912564.2	-1.54194	-4.98555	-2.95867	-4.31257	-4.21784	-1.49429	-1.32632	-5.18092
LOC100912578	-1.25972	-1.40186	-1.61063	-2.12606	-1.58374	-2.65285	-5.50948	-2.44331
LOC102549061	0.0067753	-0.631302	-0.939222	-0.85221	0.770656	-0.510604	-3.81761	-1.51072
LOC102549506	2.00879	5.05895	3.3485	4.60574	4.50711	0.53644	6.34668	4.31168
LOC102554608	-3.07776	-7.23104	-5.09602	-12.7025	-5.1298	-4.75683	-33.8569	-9.26457
LOC102554658	-0.195927	-0.14306	-0.00296966	-1.91002	-0.126046	-0.951523	-13.9608	-1.03069
LOC102555453	0.0368609	-1.16914	-0.306237	-1.65547	-0.344093	-1.74618	-5.21172	-2.66134
LOC103689961	-0.070681	-0.224155	-0.93756	0.191116	0.807159	-0.102754	-0.365629	-0.645715
LOC103689965	0.0998072	-1.905	0.649314	-2.47931	0.0420792	-0.903898	-9.88277	-3.09558
LOC103690054	-0.0623641	-0.340556	-0.483386	-0.545672	0.358286	-0.880674	-4.45624	-1.41703
LOC103690120	-5.80425	-9.05803	-8.76397	-9.75316	-7.80897	-4.8238	-15.9678	-8.85059
LOC103690137	0.5239	-0.763868	1.11134	-2.83522	-0.603506	-0.615077	-15.7333	-2.06703
LOC103690996	0.0419748	-0.55338	-1.10339	-0.435203	1.1683	-0.585127	-3.12169	-1.60921
LOC103691744	-7.9669	-11.7326	-12.4359	-13.0176	-11.4801	-6.69861	-16.7136	-11.5485
LOC103693375	-2.50411	-3.65464	-3.07646	-3.81757	-3.9056	-4.04119	-11.1456	-5.09684
LOC103693430	-2.01123	-2.23685	-2.3979	-4.04624	-2.93281	-4.77956	-13.3393	-4.21479
LOC108348048	-0.189013	0.516073	-0.863907	0.348531	0.657531	-1.07477	-1.60599	-0.396232
LOC108348062	-2.09154	-1.57005	-3.96331	-2.63727	-0.50258	-3.26131	-7.71303	-3.20643
LOC108348144	-8.09222	-7.11051	-12.9857	-7.4836	-4.58232	-5.89105	-14.6369	-6.86185
LOC108348172	-0.234743	-0.477238	-1.12279	-0.545128	-0.077045	-0.664519	-5.82882	-1.56763
LOC108348190	-2.76208	-2.71639	-2.89226	-3.56336	-2.51798	-4.55292	-4.78876	-2.91301
LOC108348287	-4.13049	-3.90245	-5.16342	-5.19398	-4.11101	-5.63305	-12.2556	-5.03001
LOC108349189	-2.67349	-4.05934	-3.4544	-4.65508	-3.50535	-3.64912	-9.62722	-4.71055
LOC108349548	-1.44298	-1.29035	-2.37765	-2.48352	-0.379152	-3.09832	-9.50736	-3.16725
LOC108349606	-0.56881	-1.89464	-2.6384	-1.82573	0.811438	-1.82719	-7.56731	-3.62409
LOC108349682	-0.408786	-2.74584	-0.559225	-2.89319	-0.28495	-3.11289	-11.3168	-5.87252
LOC108351137	-5.13851	-4.10769	-6.27757	-5.02426	-4.91957	-6.18006	-5.85174	-4.2563
LOC108351137.1	-3.96835	-4.24605	-4.45224	-4.59392	-1.41149	-4.70935	-5.27172	-5.32628
LOC108351703	0.276785	-0.142269	0.582673	-1.63539	-0.0289581	-0.40345	-11.7268	-0.895121
LOC108352650	-13.7677	-14.7245	-19.6601	-14.256	-11.9422	-10.5485	-13.1979	-12.4858
LOC108352756	-0.719265	-1.10651	-0.151679	-4.0651	-0.823345	-2.21109	-18.5454	-2.1917
LOC288913	-0.734911	-0.270166	-1.10942	-0.89545	-0.408798	-2.05199	-5.54091	-1.45287
LOC306079	0.477428	-0.288029	0.345261	-0.882587	0.933003	-0.854926	-4.30471	-1.68149
LOC360919	-2.41461	-4.89036	-4.14054	-7.86227	-3.9362	-3.02903	-18.9889	-5.85994
LOC361914	-2.65603	-9.60309	-5.07622	-16.2729	-7.402	-5.59795	-46.5137	-12.9367
LOC498555	0.072082	-0.437179	0.234279	-0.752887	0.0814035	-2.26236	-6.86841	-2.7277
LOC501233	-5.16136	-3.34469	-6.3722	-4.45309	-1.7985	-5.07694	0.988236	-2.59263
LOC680121	-0.773842	-3.39365	-2.36936	-3.88354	-1.52027	-2.86313	-14.9012	-6.39597
LOC681241	0.521564	0.504598	0.833155	-1.06179	0.55081	-0.366882	-13.1311	-0.507645
LOC681458	-0.312794	1.05788	0.301713	1.6307	0.896066	0.122471	5.99242	2.07267
LOC685963	-7.91317	-10.0396	-11.3029	-9.8175	-6.45728	-7.5647	-15.5672	-10.056
LOC687780	-9.19878	-7.8956	-13.6594	-9.18299	-6.87583	-8.05343	-11.3522	-7.61865
LOC688389	-15.9766	-23.1883	-25.4079	-24.0416	-19.7505	-11.0617	-9.94627	-19.7637
LOC689574	-2.12638	-1.64297	-4.10338	-3.26368	-0.987506	-2.4819	-9.32375	-2.88119
LOC689899	-0.155589	-0.742222	-1.22688	-0.984769	0.451822	-0.918712	-4.00878	-1.78388
LOC690468	0.136885	-0.552849	-1.38305	-0.708494	1.3694	-0.467619	-4.45116	-2.06672
LOC690468.1	-0.0790215	-0.752038	-1.44246	-1.94374	1.31348	-1.1107	-9.30904	-2.65433
LOC691427	-1.11674	-2.85805	-1.6732	-5.25629	-0.32454	-4.57038	-12.6741	-6.09417
LOC691551	-0.0556455	-1.49971	-0.239867	-5.52927	-0.215018	-1.64124	-31.2727	-3.8791
LOC691807	-3.59688	-3.92122	-6.30356	-4.72596	-3.17948	-4.53499	-11.7509	-5.39451
LOC691921	-0.69781	-1.03282	-1.49771	-2.32649	0.134097	-1.80627	-7.02499	-2.58736
Loxl1	-0.980683	0.228891	-0.964896	0.821504	0.597928	-0.942012	5.40751	0.848677
Lpl	-9.1126	-15.9976	-14.7564	-16.3421	-17.936	-7.72088	-23.5231	-15.3731
Lrig1	0.920883	4.39082	3.17945	4.09945	4.22394	0.607633	6.30449	5.18896
Lrp2	-1.92657	-0.0988201	-3.14639	-1.31063	2.38261	-0.478462	0.487476	0.311901
Lrriq1	-2.4723	-6.70242	-4.78692	-5.76218	-5.4294	-1.19285	-2.49347	-5.78319
Lrrtm3	0.843866	1.34675	1.8112	-0.241956	1.20911	-0.18958	-10.0384	0.907513
Lsm3	-0.285653	-0.670486	-0.842653	-1.30626	-0.129221	-1.43898	-4.63925	-1.89411
Lsp1	-1.53026	-0.0839826	-2.31225	-0.0588258	-0.135045	-1.60217	-3.25792	-0.149888
Ltbp2	2.30603	1.86755	6.97874	0.711946	2.40603	-1.13737	3.20029	0.739184
Ly6e	-1.18481	-0.923096	-1.39671	-1.16804	-2.22292	-2.89688	-3.94547	-1.934
Ly6i	0.105115	0.412284	1.26029	-0.518778	4.75924	-2.01647	0.203168	-0.720969
Lypd2	0.370193	0.317807	1.62245	0.261439	-1.02984	-0.946337	-4.71776	-0.099433
Lypd6b	-0.342947	1.31726	0.312297	1.09858	1.47859	-0.443171	5.86322	2.42176
Lyz2	-3.23075	-2.56127	-4.34738	-1.45373	-0.174541	-3.1584	-6.3653	-4.0308
M6pr	-0.513419	-1.23695	-0.436656	-1.66499	0.212759	-2.32021	-5.64901	-2.56178
Mab21l3	1.3044	3.28637	2.9374	4.26562	5.75233	1.12343	18.839	4.09789
Mageh1	0.152061	-0.0834367	-0.461311	-0.377413	0.145369	-0.924425	-3.93257	-1.2225
Magi2	-1.13346	0.0950533	0.313558	1.17406	-1.14664	0.156648	10.1522	2.8251
Mal	-1.41025	-1.45486	-0.743541	-2.10569	-1.5127	-4.00602	-5.31142	-2.3731
Mal2	-0.085998	-0.416071	-0.0102079	-0.534482	-0.00277126	-1.37533	-2.25587	-1.22238
Manf	-0.948003	-1.32649	-0.965648	-2.09216	-0.15764	-2.53728	-6.58026	-2.59423
Map1lc3a	-1.40397	-0.433772	-2.96209	-1.13896	-0.416501	-2.57711	-6.4937	-1.76621
Map1lc3b	-1.69198	-1.77148	-2.92283	-2.23611	-1.02605	-2.2691	-5.55462	-2.65282
Mapk10	-1.6168	-4.18283	-3.52764	-7.31453	-2.86117	-1.80161	-32.0339	-5.43424
Mapkapk2	-0.40935	-1.78285	-0.810837	-1.77017	-1.1775	-0.997959	-4.95958	-2.44047
2022-03-01	1.32676	5.34826	1.09038	5.94753	5.07401	2.04261	19.467	5.57567
Marcks	-1.36711	-0.555433	-2.14605	-1.08326	-1.18405	-2.71243	-5.58103	-1.46055
Marcksl1	-0.585418	-0.964122	-1.48093	-0.766597	-0.514861	-0.753497	-3.50902	-1.34984
Mat2a	-2.5205	-7.63621	-4.84165	-12.5476	-2.74764	-2.86021	-23.5277	-9.34352
Mbd3	-1.43724	-0.643507	-1.99762	-1.54373	-0.784532	-2.81574	-3.35978	-1.53349
Mcoln2	0.0131104	-1.20053	0.575787	-4.20076	-1.3198	-1.46773	-25.6828	-2.88639
Mctp2	-1.32949	-3.58945	-2.99941	-2.75396	-3.37758	0.459851	-5.25279	-2.69018
Mdfi	0.00960642	-0.594597	0.0986488	-2.79048	-0.78418	-1.11569	-19.7004	-1.86939
Mdga1	-0.123509	1.43696	1.01942	2.34703	1.4391	0.181274	10.0666	2.78006
Mdga2	3.09059	8.3255	5.6195	7.98843	10.2936	2.57094	14.0485	8.45617
Mdh2	-2.86679	-0.761394	-3.6162	-2.06664	-2.26661	-4.56621	-5.06832	-1.71327
Mea1	-1.15648	-1.08731	-2.08293	-1.67378	-0.510458	-1.80064	-6.57215	-1.89962
Melk	-1.04045	-1.00483	-1.60551	-3.33686	-1.26911	-1.87326	-17.5023	-2.09562
Mesd	-2.84011	-2.87506	-3.94832	-3.97093	-0.79042	-3.83106	-5.59231	-3.60326
Mfge8	-2.12724	-0.809103	-3.83697	-0.412007	-0.718205	-1.70002	-1.65015	-0.95014
Mgat2	-0.308945	-0.585703	-0.985471	-0.766994	0.402522	-0.747291	-4.68122	-1.50109
Mgll	-2.43425	1.02281	-5.95292	-0.0827239	-1.18717	-0.501475	3.81435	0.885683
Mgp	-2.18974	-0.0471097	-2.42801	-1.3215	4.71001	-4.42026	-6.6249	-2.27103
Mgst1	-5.58381	-5.12781	-8.51982	-6.95018	-2.78908	-6.19271	-7.29596	-6.12684
Mgst3	-4.22192	-5.14474	-4.91795	-5.47959	-5.09466	-5.19866	-4.32271	-5.37581
Micos13	-5.35111	-3.95624	-8.41506	-5.87531	-2.05478	-5.98199	-9.31431	-4.89074
Mien1	-1.30833	-1.44094	-2.58014	-2.48504	-0.725526	-3.04517	-9.43068	-3.0759
Miox	-16.9952	-15.8055	-26.7192	-15.8879	-15.5775	-10.6462	-0.599934	-11.4294
Mlph	-0.343593	1.90782	-0.501995	2.5056	1.89481	-0.3104	13.2291	2.33293
Mmd	1.00834	2.75089	3.78785	2.91699	0.654353	-0.248905	7.87043	3.11515
Mme	-3.85631	-9.28822	-5.94289	-12.0905	-7.94825	-4.86066	-20.7256	-10.1567
Mmgt1	0.191172	-0.592957	-0.141728	-0.66582	0.318727	-0.965574	-3.09369	-1.71405
Mmp12	-0.160402	0.741658	0.0431007	2.42152	-0.769627	0.630518	-0.925575	1.08484
Mpped1	-0.699549	-0.740722	-0.0329302	-2.3413	-0.976332	-1.45298	-10.3457	-0.978423
Mpst	-1.48064	-0.378931	-1.80332	-1.23006	-0.468251	-3.03815	-1.12769	-1.37967
Mrfap1	-4.51889	-3.73658	-6.73879	-4.7032	-2.59826	-5.29901	-9.75185	-4.45573
Mrpl16	-0.918241	-1.05429	-1.55464	-1.22736	-1.14365	-1.46689	-4.707	-1.72447
Mrpl17	-0.993907	-1.03569	-1.31551	-1.54608	-1.06408	-2.17427	-4.37704	-2.08733
Mrpl23	-0.981533	-0.642086	-1.45164	-1.16427	-0.864259	-2.12652	-8.26132	-1.89512
Mrpl27	-1.57879	-1.59298	-2.09352	-2.79882	-1.22217	-2.61121	-7.38972	-2.83496
Mrpl32	-0.831528	-0.286002	-1.20174	-0.752069	0.06056	-1.83607	-5.26306	-1.09253
Mrpl34	-0.638104	-0.605809	-1.52124	-1.35988	-0.684353	-1.99247	-11.5853	-2.38949
Mrpl35	0.0480967	-0.658458	0.236946	-1.39417	-0.498448	-1.86613	-5.48259	-2.17694
Mrpl41	-0.882793	-0.733099	-1.95088	-1.73787	0.234029	-2.10761	-8.19311	-2.20281
Mrpl50	-0.638596	-0.770575	-1.18958	-1.81072	-0.337701	-2.08188	-8.94127	-2.34742
Mrpl54	-1.51339	-1.93039	-1.28762	-3.74819	-2.34351	-3.99024	-11.8036	-3.93238
Mrpl57	-0.661906	-1.68859	-1.33815	-2.39096	-0.659166	-1.84392	-8.74038	-2.92985
Mrps12	-0.423526	-1.01192	-0.373534	-1.54386	-1.18666	-2.29664	-6.45389	-2.39438
Mrps14	-0.712536	-1.72859	-1.3027	-2.82238	-0.626725	-2.46141	-9.34317	-3.62228
Mrps16	-0.0912137	-1.74501	-0.146889	-2.15533	-0.566233	-1.60433	-7.18391	-3.2041
Mrps17	-0.969289	-1.11728	-1.7337	-1.56687	-0.810223	-1.8299	-5.26413	-2.00465
Mrps18a	-0.452996	-1.26359	-0.849411	-1.57182	-1.21336	-1.58304	-5.94195	-2.1968
Mrps23	-1.35734	-1.05749	-1.95866	-1.95172	-1.57334	-2.99728	-8.85756	-2.36069
Mrps33	-0.805269	-3.19877	-0.681784	-3.96676	-2.42774	-3.03895	-8.11528	-5.01276
Mrps34	-2.2177	-1.55822	-3.05365	-2.65432	-1.82106	-3.44139	-8.39155	-2.43876
Mrps6	-3.86423	-8.9336	-5.72291	-8.9254	-10.0981	-4.06341	-7.06973	-8.40277
Msmb	1.04883	-0.446996	1.31198	-3.75436	1.19843	-0.746664	-27.8641	-2.55765
Msrb1	-3.99241	-0.139698	-4.64236	-2.12466	-1.65049	-5.24959	-1.4912	-0.572329
Mt-atp6	-9.30029	-4.2261	-5.25114	-11.9284	10.7698	-5.8991	-1.84104	-1.18782
Mt-atp8	0.0654851	5.58267	4.36615	4.1591	11.7332	-2.20827	3.88432	5.65166
Mt-co1	-9.46161	-6.70875	-5.80235	-19.3738	10.4369	-10.5126	-0.902068	-5.43959
Mt-co2	-9.01985	-5.25115	-4.80548	-15.7224	8.26567	-9.90289	-0.627678	-3.36464
Mt-co3	-6.87667	-2.54654	-1.87565	-15.1539	15.7509	-7.75188	0.00647495	-1.93651
Mt-cyb	-11.1582	-9.36618	-8.71137	-14.8128	3.3689	-6.89799	-5.18019	-5.38368
Mt-nd1	-6.6498	-2.68582	-2.60609	-10.6772	7.48469	-7.00202	-2.04704	-1.43026
Mt-nd2	-6.84785	-3.30484	-0.542005	-9.39138	7.99171	-3.8812	-1.75598	-0.187183
Mt-nd3	-1.94081	0.321362	3.33375	-5.21175	5.34687	-6.12358	-2.30638	-0.450248
Mt-nd4	-10.8061	-5.34214	-8.02738	-10.0764	4.28373	-5.27127	-2.4873	-1.35807
Mt-nd4l	-5.85502	-4.92935	-4.91054	-4.64825	-0.417484	-4.80222	-4.05297	-2.91076
Mt-nd5	-4.19458	-1.0726	-0.576258	-1.67851	4.87085	-4.52099	0.48543	1.07362
Mt-nd6	-1.92442	3.63236	1.5738	3.52743	6.58572	-3.34325	2.25395	3.82244
Mt1	-6.61688	-5.76601	-9.36294	-6.82316	1.02934	-5.88426	4.25333	-5.96882
Mt1m	-0.413074	0.269782	0.418203	0.0735204	-1.37439	-1.52639	-2.46958	-0.0837917
Mt2A	-8.18534	-5.28798	-9.89475	-6.90272	-0.765851	-7.61425	3.36429	-4.45016
Mxra7	-3.81894	-3.86808	-7.54377	-5.84448	-1.15047	-2.58728	-14.442	-4.62998
Mybl1	-1.8993	-7.01229	-3.04924	-9.645	-4.72729	-2.71778	-22.1575	-8.24159
Myh11	-1.01558	1.79235	-1.25727	1.99566	1.71795	0.212202	2.04722	3.37501
Myl12a	-3.53141	-3.54085	-7.17837	-3.54871	0.603962	-2.44594	-7.70881	-4.16587
Myl6	-5.06447	-2.92383	-8.58451	-3.73118	-1.47249	-3.82721	-4.10192	-2.73553
Myo3b	-0.241332	1.47447	-0.036069	1.31403	0.65065	-0.366712	5.2391	2.3663
Naa38	-1.52245	-1.29676	-1.82026	-2.45119	-1.78933	-3.83942	-9.71494	-3.12113
Naca	-4.75718	-2.69424	-7.37926	-3.60198	-3.13563	-4.64438	-6.18882	-2.92459
Napsa	-7.18969	-4.0058	-9.74102	-6.59501	-1.35158	-5.58212	1.73416	-3.21427
Nav3	-0.908058	-3.43231	-0.77968	-6.62912	-2.36784	-2.22718	-26.4026	-4.75564
Ncbp2	-0.765385	-1.37681	-0.991861	-2.81588	-0.183032	-2.16916	-11.4481	-2.56997
Nckap5	-0.615046	-1.24294	-1.10561	-4.5778	-0.599602	-1.43793	-15.4545	-2.21925
Ndrg1	-1.13513	3.91059	1.69876	0.63995	4.15968	-3.58151	0.394712	3.17144
Ndrg4	-1.0303	-2.50907	-0.324017	-1.94165	-5.55136	-2.1821	-6.18138	-2.39523
Ndufa11	-5.72426	-3.05487	-8.7513	-5.34107	-3.10574	-6.14074	-9.6155	-3.90764
Ndufa12	-2.77395	-2.72918	-2.87105	-3.75196	-3.28875	-4.98574	-7.34628	-3.93925
Ndufa13	-4.70411	-5.27375	-5.50067	-6.87259	-5.51469	-6.92835	-10.7416	-6.4517
Ndufa2	-4.66034	-4.30254	-6.89804	-6.3859	-3.34533	-6.11621	-13.6728	-6.05504
Ndufa3	-3.80015	-6.03526	-3.59861	-7.95594	-5.0596	-6.43365	-12.7534	-7.61512
Ndufa4	-12.3946	-11.9361	-19.8367	-12.5192	-10.7198	-10.4247	-12.5666	-10.8923
Ndufa5	-2.25072	-2.0147	-2.56937	-2.89692	-2.90143	-3.94493	-6.05344	-3.06136
Ndufa6	-5.99333	-3.80647	-7.72904	-5.29358	-4.60601	-6.78955	-9.28163	-4.09941
Ndufa7	-2.83877	-2.5692	-4.81288	-4.03644	-2.18671	-3.31093	-10.1975	-3.76094
Ndufab1	-1.64517	-4.6157	-1.29128	-5.63931	-4.22248	-4.18176	-7.89666	-6.18282
Ndufaf8	-1.26542	-1.71079	-1.09823	-3.88355	-0.800661	-3.44538	-10.1071	-3.60324
Ndufb10	-3.81576	-3.0074	-5.36653	-4.85149	-3.70114	-5.20875	-11.1782	-4.50038
Ndufb11	-6.33971	-8.39192	-10.0132	-9.56344	-6.85253	-6.82027	-14.3947	-9.53739
Ndufb2	-5.63638	-7.022	-6.99383	-8.16967	-6.97735	-7.48363	-11.6276	-8.0608
Ndufb4	-0.812028	-2.30619	-0.312178	-3.50334	-2.41568	-3.658	-9.58576	-4.35712
Ndufb5	-2.20271	-1.47383	-1.65006	-3.07841	-2.58079	-5.00259	-4.83534	-2.87591
Ndufb6	-3.60153	-6.05881	-4.81123	-7.09651	-5.80743	-5.12248	-15.1513	-7.31049
Ndufb7	-4.98157	-2.60363	-7.18453	-5.09039	-3.31669	-6.10665	-9.29569	-3.76683
Ndufb8	-4.75329	-3.86333	-6.75082	-5.62667	-4.18007	-6.41154	-11.0685	-5.23845
Ndufb9	-6.71176	-6.86154	-9.1247	-8.36291	-7.17777	-7.74505	-11.9124	-7.34795
Ndufc2	-2.41109	-2.47814	-3.61586	-3.6321	-3.0853	-3.92156	-8.95734	-4.06757
Ndufs2	-3.6055	-1.23869	-4.95158	-2.56283	-2.7373	-4.39156	-5.77606	-1.87827
Ndufs5	-4.11756	-4.80091	-5.47602	-6.41093	-4.33682	-6.13176	-15.7715	-6.74705
Ndufs7	-3.02239	-2.46717	-3.97149	-3.72259	-3.23968	-4.16915	-5.97643	-3.25144
Ndufs8	-3.87587	-2.84806	-6.08327	-4.82242	-2.98704	-5.48992	-10.2774	-4.54855
Ndufv1	-2.38926	-1.54621	-2.96259	-2.93951	-2.81559	-4.47204	-6.81086	-2.59147
Nebl	-1.02571	3.57682	0.502145	4.92821	2.10908	0.896633	9.01924	6.71625
Necab2	-0.0417047	-0.221161	0.384952	-2.06353	-0.413525	-0.782478	-15.1504	-0.984997
Nedd4l	1.87376	3.44141	3.29156	1.06773	4.00461	0.179691	1.80425	2.46058
Nedd8	-1.36402	-1.86916	-1.47672	-2.71786	-1.81131	-3.366	-7.32626	-3.32846
Nenf	-0.990047	-1.28153	-1.68295	-1.90552	-0.31412	-1.88952	-7.32442	-2.56779
Neto2	-2.46117	-5.76011	-3.78533	-5.95089	-8.44974	-2.45234	-14.4224	-5.48886
NEWGENE-1308196	-1.61708	-1.97758	-3.13135	-2.01781	-1.5006	-2.04894	-5.14626	-2.45778
NEWGENE-620180	-0.22944	0.896128	-0.419314	0.417867	1.50339	-1.53726	-1.12103	-0.224682
Nfkbiz	-0.959412	0.926056	0.764067	2.22446	-0.826699	-1.52676	10.3733	2.37971
Ngf	-0.977503	-0.344666	-1.26339	0.691063	-1.77729	-0.745621	3.91758	0.595414
Nhlh2	-0.30085	-0.692298	-0.357009	-2.6356	-0.731055	-1.13146	-15.9294	-1.64345
Nhp2	-0.171014	-1.1358	-2.03423	-1.10808	1.1227	-0.98577	-5.27253	-2.61916
Niban1	-1.70922	-2.04765	-1.60134	-1.69588	-1.89332	-0.893265	-3.23601	-0.988186
Nid1	-0.976457	-2.11807	-0.709734	-3.73136	-2.49086	-2.5104	-12.8176	-2.80426
Ninj1	-1.68922	-1.50307	-3.63554	-2.03061	-0.421146	-2.04694	-1.39573	-2.46341
Nme1	-2.65598	-2.57683	-5.09385	-3.77242	-1.48479	-3.34276	-9.91296	-3.95925
Nme2	-7.46726	-3.88603	-10.517	-5.83646	-2.44361	-7.12909	-5.64944	-3.80315
Nme3	-0.866323	-1.55837	-0.359592	-2.90478	-1.56335	-3.21539	-6.55815	-3.13903
Noct	-0.379416	-0.315487	-0.632175	-3.34427	-0.436312	-1.39659	-22.5527	-1.85321
Nol4	0.346455	0.0892472	0.669374	-1.76199	0.165925	-0.588688	-14.8195	-0.929934
Nop10	-1.41111	-2.63884	-1.70352	-3.69465	-3.12541	-3.7153	-12.06	-4.60425
Npas2	-6.30179	-8.94713	-8.17339	-7.26417	-11.8264	-3.1343	-2.6845	-5.41679
Nphs1	0.871759	4.22915	3.28478	4.26893	5.8085	1.10593	13.0224	5.4853
Nphs2	1.86523	5.13581	4.90136	5.79592	5.46199	0.940654	10.103	5.36723
Npm1	-2.12653	-1.87015	-2.07104	-2.98111	-1.5759	-4.3527	-3.93322	-3.05797
Nr4a3	-0.690565	-0.42313	-1.49941	0.270868	-0.191987	0.555884	0.826953	0.535868
Nrxn1	-0.427411	2.28665	-0.65674	2.1062	1.98771	-0.948034	3.20753	2.12767
Ntf3	2.68186	9.44295	2.95949	8.17899	7.66611	1.31171	13.8138	8.42086
Ntrk3	-0.857337	0.862305	-1.11097	0.728303	0.630038	-0.0204953	-3.15065	1.75572
Nuak1	-1.2625	-4.01182	-1.62113	-2.58844	-4.42985	-0.198501	0.387468	-2.77442
Nudt14	0.133597	-0.867362	0.366393	-1.25601	-0.69024	-1.25949	-4.85937	-1.92448
Nudt8	-1.09308	-1.8373	-1.72057	-2.47469	-1.48141	-1.71968	-7.84456	-2.62584
Oat	-12.1336	-19.7241	-18.9213	-20.8369	-17.9396	-9.80036	-26.3215	-18.5618
Oaz1	-0.350184	-1.14811	-0.0561011	-1.69222	-1.03525	-1.48061	-5.25352	-2.06504
Odc1	-12.1426	-22.1853	-19.017	-24.9018	-19.4674	-10.9978	-37.9647	-22.478
Olr1	1.92772	0.328235	5.28958	0.126064	0.275789	-0.273667	0.745974	-0.931341
Orai2	-0.00644579	-0.653358	0.100143	-2.15786	-0.790548	-0.720941	-17.5686	-1.68053
Osgin1	-5.41723	-10.4789	-8.17896	-13.8052	-9.12958	-6.20565	-23.2585	-11.1511
Ost4	-2.54256	-2.30888	-3.89634	-3.92711	-1.73702	-4.08486	-14.2352	-4.58721
P4hb	-2.35676	-0.65148	-3.44916	-1.22297	-0.656434	-3.11738	-3.78868	-1.35707
Pafah1b3	0.00873341	-0.439283	-0.207366	-0.692757	-0.0496534	-0.964454	-3.75074	-1.36846
Paics	-0.0458658	-0.362642	-0.299661	-0.918983	0.307405	-1.37666	-3.96685	-1.71778
Pam16	-2.57519	-3.82986	-3.63566	-4.90654	-2.91255	-3.33004	-8.96925	-4.73231
Pamr1	-0.415141	-1.59774	-0.581025	-4.64171	-0.443884	-1.48939	-22.3246	-2.94974
Pappa1	5.23155	13.4588	8.33816	11.2125	13.9038	2.12507	14.7309	12.3851
Pappa2	1.06046	2.68861	0.89381	2.23659	1.35451	0.526323	-0.354312	1.98363
Park7	-2.26359	-1.13416	-2.37775	-2.31921	-2.28628	-4.16191	-3.87456	-2.06124
Parm1	-2.24755	-5.42191	-1.94579	-5.99154	-9.65383	-3.0424	-23.7817	-5.63653
Pcbd2	-0.884064	-0.296723	-1.09111	-1.68755	-0.448242	-2.78494	-8.10237	-1.76151
Pck1	10.4609	27.4194	21.5413	22.6754	26.5088	3.14465	6.92765	23.4589
Pcna	-1.23723	-2.23602	-2.34153	-3.25591	-0.604364	-2.37792	-6.05411	-3.86963
PCOLCE2	0.483074	-1.00906	2.57889	-1.55592	-0.668537	-1.7749	-2.41663	-2.16567
Pcsk6	-6.12367	-10.9729	-7.42509	-8.88773	-19.7306	-5.88391	-13.9505	-9.13294
Pdap1	-0.677189	-0.721043	-0.961873	-1.131	-0.410525	-1.88467	-4.06061	-1.67324
Pde10a	9.26771	12.0618	18.7107	12.3223	14.1712	4.95017	18.7646	12.2791
Pde1c	1.66612	6.72001	4.93846	5.40123	6.83263	-0.163255	11.9025	7.88907
Pde4d	4.95693	6.82546	8.61504	4.74843	5.2078	2.29667	0.499053	4.61491
Pde9a	3.13931	4.91196	5.66429	5.93399	5.00238	2.79329	21.5008	5.58235
Pdgfd	-1.08551	-2.84172	-0.155419	-2.52431	-4.88819	-1.96131	-2.7826	-2.30476
Pdia6	-1.08835	-2.20472	-1.55852	-2.37369	0.0799465	-2.07968	-6.65455	-3.10698
Pdk4	-0.454837	-1.28505	-0.900391	0.74433	-1.86859	1.16172	16.8925	0.0262249
Pdzk1ip1	-5.14747	-3.3109	-6.93172	-4.40074	-1.38088	-5.3589	-4.42602	-3.75007
Pebp1	-2.55709	-0.266928	-2.78892	-1.88152	-1.22994	-4.88495	-4.24806	-1.77427
Perp	-0.913162	-1.62536	-0.770541	-2.23442	-1.53847	-3.06374	-4.38174	-3.11065
Pet100	-0.536766	-1.03339	-0.233746	-2.33772	0.376008	-2.55144	-6.12671	-2.69493
Pfdn6	-0.413427	-0.393531	-0.687456	-1.53995	-0.295397	-1.95422	-5.25275	-1.89775
Pfn1	-4.24906	-2.20491	-7.12083	-3.7879	-0.214551	-5.49763	-6.3103	-3.84143
Pgam1	-1.41472	-0.310841	-1.28957	-1.3453	-0.615955	-3.77114	-3.38315	-1.77276
Pgk1	-2.25351	-0.839544	-2.6602	-1.76305	-1.28899	-4.02877	-3.54698	-1.83616
Phpt1	-0.549937	-1.07276	-1.24317	-1.63594	-0.971172	-1.49957	-9.04972	-2.52355
Pi16	-0.137083	1.92796	0.258343	1.81681	1.4472	0.0845045	0.480604	2.43688
Pid1	-2.31522	-0.51756	-2.68525	-0.633576	-1.5626	-2.10371	-3.71531	0.193933
Pigr	0.0284191	1.22415	2.64344	0.771167	1.59416	-1.90464	0.0764105	0.94441
Pim3	-4.2426	-6.00917	-6.96318	-9.95239	-7.0943	-5.39294	-26.7695	-7.6748
Pin4	-1.02584	-0.285631	-1.97179	-1.57627	0.163431	-2.1039	-9.12632	-1.4481
Pink1	-1.64225	0.0397477	-2.85822	-0.482494	-0.100342	-2.05105	-1.13247	-0.404224
Pip5k1b	2.33413	6.76889	3.03248	6.34664	6.39046	2.00039	11.7695	6.92509
Pja1	-0.264518	-0.567745	-1.39853	-0.629178	0.598622	-0.327148	-2.77229	-1.13327
Pkd2l2	-0.757128	-2.13424	-0.894035	-6.2465	-1.15694	-1.94297	-29.6956	-3.83664
Pla2g2a	-0.0348334	0.0636908	0.511338	0.204043	-0.794349	-0.79589	-2.04476	-0.152464
Plat	-0.727137	0.759296	-1.04391	0.920218	0.966051	-0.759328	1.89902	0.712027
Plb1	-0.476605	1.65803	0.304071	2.7633	1.51092	0.598517	15.711	3.47172
Plce1	-1.56171	-0.48021	-1.94561	0.675379	-1.42668	0.16684	7.79658	1.35709
Pld1	-1.06848	-0.394623	-1.85366	-2.57133	-0.54318	-0.453459	-17.1557	-1.03293
Plekhh2	-0.00259382	-0.867867	-0.444459	-1.90694	-0.340714	0.391847	-12.4941	-1.26058
Plp2	0.425757	0.0288463	0.832935	-0.027218	-0.140534	-0.940587	-2.71721	-1.16487
Plvap	-3.97987	-4.20797	-6.4684	-4.07867	-5.33016	-3.87568	-8.08133	-4.51189
Plxna4	-1.21665	1.07887	0.117354	2.30671	-2.06797	-0.863141	5.42725	2.57907
Pm20d1	1.76895	4.98014	0.386037	0.285458	6.12969	-0.704438	-1.38892	1.97628
Pmp22	-1.6513	-1.34618	-2.76161	-1.21178	-1.55772	-1.47641	-5.61264	-1.3751
Podxl	0.652792	4.13335	1.69234	4.47436	4.47409	1.05376	6.10373	4.65612
Polr2f	-0.860743	-0.329004	-0.727174	-1.18286	-1.02191	-2.89163	-5.95698	-1.67964
Polr2j	-2.2664	-1.51668	-4.11584	-1.9382	-1.34617	-2.77389	-8.00781	-2.29014
Polr2k	-0.343702	-2.90204	-0.396229	-3.35121	-2.53024	-2.32864	-6.9375	-4.70661
Ppara	1.57064	9.29135	1.83682	9.54338	3.86797	0.96008	18.9725	9.12302
Ppdpf	-1.14322	-0.0479184	-1.18261	-0.964544	-0.112624	-2.60814	-6.42783	-1.13103
Ppfia4	-0.791176	-1.2433	-0.835643	-4.24953	-0.824819	-2.03189	-19.0616	-2.59952
Ppia	-1.59249	-2.01474	-2.23655	-2.96847	-1.2455	-2.7167	-8.57579	-3.28342
Ppial4d	-2.06725	-2.26832	-3.77215	-2.45908	-0.53021	-3.9481	-6.02332	-4.41464
Ppib	-3.15393	-4.55714	-4.03341	-4.76822	-0.994179	-4.07792	-6.78308	-5.12797
Ppic	-15.3038	-26.2675	-24.3358	-25.3717	-23.7297	-10.8949	-25.7552	-23.8631
Ppm1k	-1.81204	-5.2173	-2.86091	-7.34175	-5.33212	-2.26251	-24.1557	-6.11745
Ppp1ca	-0.0262016	-0.360168	-0.102538	-1.13047	0.111523	-1.08947	-3.88991	-1.65072
Ppp1r16b	2.26756	7.84732	3.84633	7.83812	7.18244	3.11224	15.951	8.52999
Ppp1r1a	-5.02136	-3.55274	-8.06328	-5.29536	-4.0249	-5.84209	-12.2351	-4.18144
Ppp1r1b	-3.45176	-7.25296	-4.93683	-7.89945	-9.11646	-4.21566	-16.341	-7.77881
Ppp2r2b	1.05887	4.55414	3.43636	4.52826	3.02436	0.239735	7.82854	5.7623
Prdx1	-6.27383	-7.17808	-8.91856	-7.47725	-8.29413	-6.61208	-9.40262	-7.38554
Prdx2	-2.04655	-1.35938	-1.84579	-2.558	-2.96161	-4.79535	-5.74068	-2.76453
Prdx3	-0.248032	-1.6516	-1.08786	-1.91981	-0.371596	-1.51481	-5.09617	-3.02039
Prdx4	-0.484239	-0.598445	-1.27136	-0.933401	0.718744	-1.38544	-5.92227	-1.5673
Prdx5	-4.65417	-4.33759	-7.11238	-5.07475	-5.49502	-5.65786	-9.05325	-5.23151
Prdx6	-4.77803	-3.79291	-7.22956	-5.7587	-2.74088	-5.21704	-8.19718	-4.4984
Prelid1	-1.41362	0.143313	-1.7259	-1.32879	0.196546	-3.35088	-5.99926	-1.3646
Prima1	0.515612	0.547801	1.16468	-0.999087	1.22554	-0.47795	-1.15948	-0.0283053
Prnp	-0.14522	1.14386	-0.978202	1.55158	1.21095	-0.58961	1.38774	0.437834
Prox1	-4.14889	-7.14245	-5.45104	-5.66307	-11.8581	-3.40348	-3.32397	-5.64955
Prr4	0.542206	0.250762	1.34032	-1.51689	0.0194113	-0.78386	-12.2917	-0.862387
Prss23	-2.31354	0.442076	-3.02668	-0.668556	-0.428041	-4.159	-3.25303	-0.337128
Prss35	0.524266	0.294721	0.8328	-1.53378	0.363244	-0.478735	-14.325	-0.894678
Prxl2b	-0.12425	-0.149538	-0.715645	0.146033	1.08991	-1.19415	0.896513	-1.59993
Psap	-3.91156	-2.02332	-5.2469	-1.3022	-0.167402	-3.45998	-1.5476	-1.64575
Psd3	0.140113	-0.686195	1.52626	-0.0561675	-0.945035	-0.179356	6.69911	0.498952
Psenen	-2.42822	-2.3354	-3.90287	-3.28573	-2.43456	-3.41031	-7.74328	-3.35356
Psma2	-1.23141	-2.09131	-2.22779	-2.29238	-2.168	-1.884	-7.0307	-3.09809
Psma6	-0.635703	-2.28888	-0.940649	-2.44951	-1.91813	-1.46252	-4.97257	-3.12927
Psmb10	-0.567654	0.160962	-2.27009	-0.0986807	0.766401	-0.829293	-4.94573	-0.909186
Psmb3	-3.24835	-2.2671	-5.57176	-3.1527	-2.67258	-3.61935	-8.25233	-3.11944
Psmb4	-2.55041	-1.71807	-4.67538	-2.85475	-1.23048	-3.97528	-9.47645	-3.15004
Psmb5	-3.67982	-3.23348	-5.35594	-4.57141	-2.96335	-4.95573	-10.8459	-4.53026
Psmb6	-1.78597	-3.40506	-2.45328	-3.40219	-3.5311	-3.04842	-9.45376	-4.44849
Psmb9	-0.790944	-0.805265	-2.62119	-0.817119	0.202041	-0.817722	-3.22117	-1.94432
Psmc5	-1.32888	-1.49315	-1.29996	-2.48193	-1.95269	-3.54354	-5.87611	-3.02618
Psmd8	-1.79867	-2.23947	-1.89037	-3.54903	-2.09687	-3.32834	-7.49208	-3.47977
Psme1	-2.24774	-0.799094	-2.21945	-1.98075	-1.61649	-4.58647	-5.47884	-2.1124
Psmg4	0.923038	-0.372502	1.83559	-0.75518	0.0133139	-1.01588	-3.62982	-1.90051
Ptgds	-0.731011	-1.92465	-2.38832	-1.89665	0.52365	-2.19818	-0.180855	-3.71959
Ptp4a1	-0.0128169	0.388896	0.0151902	-0.011416	0.307412	-1.50651	-1.13616	-0.721562
Ptprc	-0.944499	0.630878	0.122441	-0.263429	0.443663	-2.35681	0.838038	-0.0222302
Ptprd	3.2223	5.92452	5.44993	3.97601	5.27188	0.802812	4.11459	4.44793
Ptpro	2.07612	8.21705	6.65333	8.39535	7.62498	2.19122	17.2214	9.96799
Rack1	-4.34767	-3.65717	-5.59721	-4.99974	-2.6047	-5.91622	-7.72781	-4.57625
Ran	-0.969205	-2.97961	-0.546907	-4.17814	-2.53707	-4.46267	-11.3962	-5.44209
Ranbp1	0.10326	1.23332	0.611503	0.816363	0.284871	-1.33513	-3.88143	0.0861196
Rarres2	-0.0304005	-1.24506	0.736846	-1.41077	-1.16801	-2.86078	0.315874	-3.34655
Rbfox1	0.68145	0.731613	0.943538	-1.1111	0.74236	-0.0349168	-14.4412	-0.339603
Rbm8a	-1.5813	-0.786953	-2.43471	-1.71137	-1.22121	-3.14658	-6.48612	-2.02641
Rbms3	-4.1658	-5.9342	-6.8403	-7.98762	-9.24589	-3.39115	-20.2803	-6.01778
Rbp1	0.0356978	2.34498	0.821537	2.41628	2.65915	-0.796279	10.2816	1.85988
Rbp4	-2.08422	-4.23527	-3.6286	-4.6045	-3.32325	-3.01518	-9.67976	-5.949
Rdh8	-0.557951	1.13233	0.170651	1.55466	0.985783	-0.0344705	6.63432	2.2295
Reep5	-0.409361	0.0975202	-0.0820827	-1.21582	0.0371497	-2.46724	-9.38181	-1.20243
Ren	1.24087	4.47999	2.36306	4.06544	4.18965	0.662889	4.44913	4.24589
Rer1	-1.13305	-0.939858	-1.09978	-1.4386	-1.1063	-2.58358	-4.65308	-1.89291
Resp18	-1.17118	-2.07889	-1.65153	-3.00655	-1.72489	-3.06853	-6.50753	-4.09
Rexo5	-0.188022	-2.07238	0.150357	-5.91388	0.137795	-2.26344	-16.8394	-3.68751
Rfk	-1.822	-2.51454	-1.57928	-3.04797	-2.18646	-3.65246	-5.72894	-3.53175
Rgcc	-0.804158	1.99508	-1.5746	1.19766	1.2804	-1.5158	-2.11067	1.34048
RGD1310352	-0.376761	-0.597247	-0.254953	-1.35964	0.0232121	-2.09904	-5.25948	-1.83753
RGD1562420	-0.940655	-2.64261	-2.77715	-3.52365	-0.758355	-2.49146	-9.40686	-5.02975
RGD1563941	-0.142856	-0.664438	0.00131696	-1.15638	-0.782804	-1.46262	-5.11053	-1.79549
RGD1564664	-0.770142	-1.06422	-0.755729	-0.875707	-2.1327	-1.64504	-4.3377	-1.28933
Rgn	-11.8066	-22.7691	-19.2233	-24.3684	-21.6939	-9.6374	-38.6126	-22.0547
Rhob	-2.71267	-1.22811	-5.54643	-1.93231	-0.601167	-2.01723	-3.65113	-1.71014
Rhpn2	0.564046	-0.566666	1.17701	-1.92323	-0.530946	-0.203724	-12.1525	-1.26345
Rida	-9.43801	-7.10877	-13.6697	-7.518	-8.48094	-8.59446	-2.27525	-5.60967
Rims1	0.4507	1.14367	0.574648	1.34286	0.334618	0.819012	8.34989	1.34214
Rnaset2	-1.26168	-1.06225	-0.974034	-0.314809	-1.81104	-2.0063	-3.93086	-1.60651
Rnf150	-0.220859	-0.824274	1.55333	0.993772	-2.18895	0.511136	7.22478	1.0537
Rnf5	-1.08696	-2.28401	-2.15807	-3.35806	-1.30809	-3.07052	-9.87434	-4.2109
Robo2	3.39599	4.93179	6.9077	3.39178	8.04011	2.22936	5.64539	4.58059
Ros1	-0.509583	-0.393508	-1.64416	-1.93291	0.3133	-0.569529	-6.74619	-0.849827
Rpa3	-0.227325	-1.33424	-1.11731	-1.51675	-0.539191	-0.866825	-7.32834	-2.49641
Rpl10	-5.93696	-5.27382	-8.82877	-6.84618	-5.07696	-6.63178	-9.96149	-6.12734
Rpl10a	-2.77816	-1.49629	-3.17364	-3.10158	-3.11952	-5.62025	-7.9493	-3.23694
Rpl11	-8.11223	-3.83825	-13.1646	-5.60908	-2.36767	-6.78946	-7.26164	-4.00733
Rpl12	-4.72841	-3.46941	-6.55093	-4.35396	-3.66084	-4.75715	-8.01738	-3.65924
Rpl13	-7.48358	-8.17616	-11.3204	-9.02918	-4.91448	-6.27859	-9.76131	-8.03886
Rpl13a	-1.49792	-1.64559	-3.00178	-2.23779	-0.130123	-1.45883	-6.52187	-2.21716
Rpl14	-7.91129	-6.38386	-12.1679	-7.83992	-6.06243	-6.63071	-8.07619	-6.1319
Rpl15	-5.50938	-1.74746	-8.40953	-3.92885	-1.35563	-6.2497	-9.01081	-3.03019
Rpl17	-6.66196	-4.55955	-9.82844	-5.77029	-4.9534	-6.60228	-8.17546	-4.80359
Rpl18	-8.39559	-7.07636	-13.3943	-8.3066	-5.60013	-7.58587	-8.27523	-6.92629
Rpl18a	-5.87663	-3.18734	-8.97544	-4.11226	-2.75408	-5.54682	-6.65115	-3.48637
Rpl19	-10.4799	-7.94362	-15.6255	-9.7378	-6.95482	-9.53072	-11.9143	-7.74877
Rpl21.3	-3.82583	-3.45116	-4.90116	-4.9289	-2.96795	-5.1051	-8.81967	-4.24079
Rpl22l1	-2.62424	-3.15994	-3.19713	-4.16634	-3.42513	-4.6544	-12.2055	-4.73371
Rpl23	-8.37872	-7.08863	-13.0871	-8.37589	-5.16071	-8.49072	-10.2323	-7.53135
Rpl23a	-6.4839	-6.49385	-9.57257	-6.79892	-5.2772	-6.78854	-10.9307	-6.93044
Rpl24	-5.51279	-3.74167	-8.20562	-5.03754	-4.70476	-6.84116	-8.26635	-4.75822
Rpl26	-4.78577	-4.14447	-6.45536	-4.93234	-3.64745	-5.82596	-9.51719	-5.46991
Rpl27	-6.47606	-4.019	-10.5364	-6.03929	-2.86327	-7.19799	-11.6322	-5.19945
Rpl27a	-7.39989	-8.64221	-10.4578	-9.02221	-7.40988	-7.74587	-11.3677	-8.84411
Rpl28	-4.72677	-3.0949	-6.30366	-4.54719	-3.22878	-5.99425	-7.63841	-3.98924
Rpl29	-8.99185	-9.16127	-13.5981	-10.4309	-6.59466	-8.12339	-11.5851	-9.08238
Rpl3	-5.74761	-6.83424	-8.6263	-7.30229	-4.00691	-5.30916	-6.83726	-6.81269
Rpl30	-4.09393	-6.98866	-5.27274	-7.46227	-4.14824	-6.39932	-13.118	-8.98681
Rpl31	-2.17329	-2.68883	-0.813404	-3.63613	-3.27991	-5.71713	-9.42023	-4.78323
Rpl32	-2.9865	-3.37358	-3.27553	-3.75851	-2.62591	-4.95066	-7.81989	-4.89582
Rpl32.1	-0.539882	-2.97226	-1.40831	-3.19224	-1.25166	-2.88607	-10.9093	-5.76162
Rpl34	-10.6051	-12.0823	-16.2487	-13.3444	-7.76827	-8.9067	-14.8538	-11.5166
Rpl35	-11.1735	-8.35952	-16.6572	-10.3913	-7.28901	-9.3664	-8.90467	-7.67556
Rpl35a	0.0134777	-0.477673	-1.16931	-0.513625	1.16487	-0.43203	-4.417	-1.52515
Rpl36	-6.68718	-9.56343	-7.33827	-9.86084	-7.46898	-7.61946	-11.4803	-9.48805
Rpl36a	-5.53272	-5.42831	-6.897	-5.7455	-4.23961	-6.54117	-10.3447	-6.02705
Rpl37	-5.59835	-8.59786	-7.31571	-7.87911	-5.12328	-6.83378	-10.7016	-9.72473
Rpl37a	-12.1621	-10.5317	-18.4408	-11.0124	-8.0346	-9.5815	-9.85183	-8.90828
Rpl38	-0.0546457	-1.18332	-1.46929	-1.25235	0.0227999	-0.746878	-6.92732	-2.56798
Rpl39	-0.0665333	-1.30018	-1.13916	-0.967336	0.798701	-0.410312	-2.37767	-2.00496
Rpl4	-2.85537	-0.750343	-3.85773	-1.39962	-1.22863	-3.04686	-2.87514	-0.969499
Rpl41	-11.436	-5.7923	-17.1544	-8.35089	-3.19849	-8.1031	-7.37368	-4.68758
Rpl5	-5.97484	-3.80649	-9.20053	-4.4326	-4.16616	-6.19727	-8.4644	-4.30307
Rpl6	-4.07016	-2.2704	-5.88073	-3.85446	-2.72907	-5.46059	-9.80803	-3.84535
Rpl7	-8.00451	-5.49258	-11.0188	-7.02294	-6.29935	-8.2408	-8.89514	-5.55274
Rpl9	0.128092	-0.380589	-0.282598	-0.746115	0.476181	-1.00223	-1.83029	-1.45138
Rplp0	-9.87112	-8.46589	-15.4937	-9.88121	-7.27913	-8.22013	-11.4553	-8.20992
Rplp1	-10.05	-7.92133	-12.6521	-9.28459	-7.24084	-9.96724	-9.01561	-7.07962
Rpn1	-0.374646	-2.60972	-0.378742	-2.25676	-1.62556	-1.14641	-3.83131	-3.49903
Rps10	-7.06113	-6.64731	-11.0925	-7.65435	-5.15918	-6.99945	-11.8107	-7.63782
Rps10l1	-0.303004	-0.823644	-1.25246	-1.07395	0.188283	-1.02399	-5.72825	-1.68019
Rps11	-5.52337	-4.79735	-8.47801	-5.84059	-2.84912	-6.30173	-9.3119	-5.55165
Rps12	-9.17552	-9.43561	-12.8984	-9.92743	-6.8949	-7.40055	-9.60046	-8.44856
Rps13	-5.87216	-8.55033	-7.58406	-8.58229	-6.4166	-7.66875	-11.4668	-9.38853
Rps15	-5.95516	-3.75075	-10.1031	-5.40875	-4.05071	-5.28797	-8.81119	-4.77873
Rps15a	-7.11416	-9.48089	-10.2027	-9.2825	-7.22737	-7.09772	-13.2466	-9.73618
Rps16	-6.30446	-7.70962	-10.0081	-7.86331	-4.2432	-5.55935	-8.62292	-7.71851
Rps17	-7.34892	-6.58178	-10.2047	-6.96963	-6.2732	-7.30446	-10.3143	-6.79677
Rps18	-9.71753	-12.0459	-15.0221	-12.791	-8.78746	-7.9117	-12.1546	-11.6366
Rps18l1	-0.54547	-0.681452	-1.58391	-1.42245	-0.1763	-1.51186	-7.15899	-2.0845
Rps19l2	-1.23158	-3.57182	-1.68346	-3.24885	-0.502565	-4.17765	-10.0958	-6.92166
Rps2	-9.38518	-12.2598	-13.5871	-12.5206	-9.94246	-7.59057	-12.7339	-11.6384
Rps20	-6.49349	-7.36828	-9.51372	-8.12473	-6.96556	-6.4221	-9.46997	-7.93422
Rps21	-5.77195	-5.49619	-9.10452	-7.61472	-3.0427	-6.80071	-12.0659	-7.30449
Rps23	-8.33714	-9.41423	-11.5573	-10.0641	-7.971	-8.40657	-13.2719	-9.82331
Rps24	-4.94255	-5.48512	-7.02314	-5.7959	-5.82452	-6.59526	-10.88	-6.58308
Rps25	-2.29334	-2.70656	-4.56263	-3.70861	-1.40967	-2.71206	-12.6297	-4.10491
Rps27	-9.3403	-7.99851	-14.7039	-9.08031	-5.92913	-8.38617	-10.6912	-7.82196
Rps27a	-3.53991	-6.5517	-4.99828	-5.87751	-4.9207	-5.20779	-10.0433	-8.32826
Rps27a.1	-6.90943	-9.34852	-9.99115	-9.79596	-7.57916	-6.37394	-12.3987	-9.50906
Rps27l	-4.92095	-4.66838	-7.40391	-6.68201	-2.63268	-6.45649	-12.9324	-6.57182
Rps28	-10.9273	-7.5202	-18.1165	-9.23594	-3.82985	-8.25247	-10.2893	-7.51557
Rps29	-0.742161	-0.637391	-1.69248	-1.5318	0.613453	-1.92993	-4.94056	-2.28239
Rps3	-7.59711	-6.90926	-11.8674	-8.12841	-5.57535	-8.54529	-10.2743	-7.61818
Rps3a	-9.62759	-10.7314	-15.1858	-11.0579	-8.66968	-7.96209	-15.3033	-10.4838
Rps4x	-0.0761215	-0.226364	-0.537794	-0.69307	0.456861	-1.50099	-2.10874	-1.7419
Rps4x.1	-5.86613	-7.31453	-8.73161	-7.89111	-6.47426	-6.53755	-14.6713	-8.69781
Rps5	-7.75643	-6.70656	-11.2222	-8.43068	-5.54189	-8.5996	-12.407	-7.52216
Rps7	-6.70464	-6.79456	-10.0032	-7.3277	-4.51994	-6.8855	-10.4246	-7.14898
Rps8	-8.8807	-9.69704	-12.0218	-9.83825	-9.29287	-8.25737	-10.7568	-8.86968
Rps9	-7.12136	-5.31444	-11.1329	-6.18094	-5.24672	-6.39394	-9.69127	-5.63346
Rpsa	-7.07658	-2.76754	-10.7168	-4.04579	-2.93652	-5.87839	-4.49454	-2.35683
Rraga	-0.52601	-1.63248	-1.20175	-1.98483	-0.873866	-1.47986	-6.48191	-2.68277
RT1-A1	-6.4411	-3.30614	-9.78072	-3.4399	-2.47131	-6.11151	-4.467	-3.02801
RT1-Ba	-1.82778	0.718923	-3.10295	2.45147	-0.248869	-1.26275	2.38641	0.311277
RT1-Bb	-0.217205	0.196346	0.325925	3.07302	-1.46621	0.397247	1.84456	-0.387441
RT1-CE1	-1.01336	-0.73129	-1.67623	-0.963318	0.394905	-1.09524	-3.81868	-1.16299
RT1-CE10	-1.63849	-1.3602	-1.96873	-1.06167	-0.317471	-3.38347	-2.90317	-2.2673
RT1-CE4	-2.79967	-0.677751	-4.64076	-1.20154	-0.398215	-3.31709	-4.81063	-1.03885
RT1-CE5	-1.57489	-0.139328	-2.53455	-0.358181	-1.2915	-2.51661	-3.0651	-1.0087
RT1-Da	-1.16879	0.918324	-1.75284	2.44254	0.354577	-0.823799	-2.19683	-0.879604
RT1-Db1	-1.6876	-1.24228	-0.866417	0.625239	-2.31813	-2.22007	2.99387	-2.11313
RT1-S3	0.174697	-0.823349	0.729113	-0.650856	-1.12426	-1.16756	-1.98813	-1.91474
RT1-T24-4	0.00271985	-1.04289	-0.374752	-0.491438	-0.348941	-0.321323	-2.60027	-1.61077
Runx1	0.454732	-0.389595	3.2726	0.821133	-0.889586	-0.113721	5.48031	0.653855
Ryr1	1.14908	0.290252	1.38037	-1.5455	1.63008	0.824265	-16.2263	-0.869365
S100a10	-0.475204	-3.20814	0.17947	-3.57125	-1.56185	-2.8185	-7.05896	-5.05916
S100a11	-3.45245	-5.53945	-6.04135	-6.33586	-1.57617	-3.40579	-8.71477	-7.19005
S100a16	-0.131517	-0.914332	-1.09389	-0.654265	-0.309877	-0.810649	-4.91729	-2.04355
S100a4	-0.327995	-0.0388632	-0.0549947	-0.326789	-0.744407	-2.26476	-4.85707	-0.995145
S100a6	-3.47225	-6.25552	-4.85938	-7.31458	-5.15314	-4.31401	-8.62999	-7.49264
S100b	0.0938209	0.255062	-0.550531	-0.232998	0.750601	-0.778337	-6.85313	-0.936404
S100g	-0.0788113	-0.829611	-1.70781	-1.36841	0.807236	-0.592045	-3.59519	-2.05267
Samd12	-2.34852	-5.43001	-3.9752	-3.36453	-3.49132	0.621222	3.42561	-3.0523
Samd5	0.153198	0.319229	-1.19453	-3.01962	0.747713	-0.815405	-17.5441	-1.28684
Satb2	-3.62531	-7.95943	-5.92575	-10.2776	-6.53573	-3.22554	-14.2644	-8.05447
Scand1	-0.672205	-1.415	-0.43226	-2.37465	-1.9199	-3.11183	-7.33683	-3.09112
Sccpdh	0.175202	-1.14759	-0.616847	-1.61949	0.980727	-0.827355	-4.76375	-2.46443
Scn1b	-0.986357	-2.30902	-1.94044	-4.17639	-2.0992	-2.01908	-17.4825	-3.84452
Scn3b	0.46783	-0.0144501	1.36706	-2.60793	-0.0923688	-0.848138	-21.9252	-1.37504
Scnn1b	1.48982	4.94006	2.61036	4.37261	4.76211	0.127691	7.05365	4.71739
Scnn1g	1.7357	5.86607	2.57692	4.87854	5.61015	0.0193493	5.71711	4.99844
Sdhd	-0.876938	-0.541225	-1.07286	-1.62398	-1.07646	-2.72814	-6.32106	-1.92858
Sec11c	0.416618	-0.19876	0.302168	-0.951985	1.12665	-0.686672	-7.27222	-1.58435
Sec61b	-2.24906	-3.56479	-3.16628	-4.24725	-3.09495	-3.96127	-9.3054	-5.15792
Sec61g	-1.81662	-2.04928	-2.16032	-3.14283	-3.08533	-4.62563	-12.2828	-4.45201
Sectm1b	-0.271015	-0.709208	-0.411575	-0.798073	0.850906	-1.28938	1.51499	-1.60203
Selenoh	-0.760798	-1.95964	-0.733675	-2.53733	-1.54218	-2.46513	-4.77654	-3.60495
Selenok	-0.193675	-1.4366	-0.196306	-2.42644	-0.926235	-1.93324	-8.31176	-3.32965
Selenom	-0.28717	-0.428286	-1.05202	-0.520455	0.0555966	-0.815731	-2.00433	-1.21543
Sem1	-2.59877	-4.94057	-3.21918	-6.52396	-4.23112	-4.89834	-13.3176	-6.89519
Sema3a	-3.03949	-6.44634	-4.7634	-5.41535	-7.04916	-2.35226	-7.82239	-5.6181
Sema3d	-1.76832	-1.70496	-2.23987	-3.70738	-2.80061	-2.58779	-18.3066	-2.54516
Sema3g	-0.696627	0.335757	-0.0835411	1.30861	1.34417	0.129114	8.03974	1.75314
Sema6a	-0.995791	-1.93566	-1.45718	-5.38667	-0.92555	-1.85347	-23.4306	-3.31334
Serf2	-5.50435	-4.95057	-8.08489	-7.53541	-3.29432	-6.95298	-12.9446	-6.47459
Sergef	2.84024	6.09083	4.51605	6.22463	5.10612	2.07181	14.7204	5.86661
Serp1	-0.471868	-1.98555	-0.479924	-2.66644	-0.418291	-2.53864	-7.23054	-3.80555
Serpinb12	-1.41317	-3.30264	-2.15795	-7.7267	-2.82945	-2.67746	-40.3152	-5.32764
Serpinb1a	-0.883767	-0.279864	-1.45672	-0.795365	0.118045	-2.01231	-4.29093	-1.14046
Serpinb6a	-0.0669825	-0.710187	-0.420684	-0.278834	0.00856184	-0.427733	-1.81911	-1.09162
Serpine1	-2.13837	0.184891	-2.53627	0.14883	-1.45029	-2.19071	-0.139421	0.537086
Serpinf1	-1.04212	-1.91394	1.05172	-3.20712	-0.683282	-3.75615	-0.095234	-3.61294
Serping1	-3.74334	-5.85863	-6.08223	-6.34251	-3.87668	-4.25246	-16.7292	-7.07685
Set	-0.955941	-1.76797	-0.944128	-1.76733	-0.611076	-1.59189	-3.95121	-2.33142
Sez6l	-1.62158	-2.54549	-3.6687	-1.95356	-2.31642	-0.485779	-1.07976	-1.80337
Sf3b5	-1.52067	-2.19065	-3.45121	-3.12363	-1.44134	-2.29362	-9.85542	-3.62867
Sfrp1	-1.19104	-1.9732	-1.97525	-2.03736	-1.63258	-2.12154	-5.27316	-2.64487
Sfrp2	1.49972	2.28483	2.20397	2.40633	4.35202	0.584667	6.15019	1.50176
Sh3bgrl3	-0.751528	-0.662763	-1.47771	-1.08816	0.0974906	-2.62909	-3.9958	-2.04384
Sh3bp2	-0.0869859	1.5714	1.38507	1.74063	-0.630853	-0.992291	2.85713	1.93172
Sh3rf2	-0.79331	-0.808123	-0.605208	-0.395842	-0.868519	-0.363032	5.12329	0.122762
Shisa5	-1.38372	-0.530978	-2.66205	-0.638979	-0.0342463	-1.89833	-4.28727	-1.0345
Sigmar1	-0.648434	-0.642729	-1.27217	-0.736606	-0.551741	-1.52462	-2.85859	-1.31995
Sim2	-1.92368	-2.93359	-1.89573	-2.64483	-5.63098	-2.00306	-7.20848	-2.2719
Skap1	-1.42742	-1.61102	-1.75322	-2.48181	-4.07723	-1.3891	-14.6638	-1.81379
Skint8	-0.0707074	-0.660176	-0.16222	-3.27991	-0.405985	-1.25116	-19.9681	-2.07765
Slc12a1	-8.49067	-12.1905	-14.051	-18.1347	-9.22543	-7.48157	-14.9499	-12.5477
Slc12a3	8.42941	22.9966	17.9694	17.0646	19.6608	1.72005	14.1689	19.9605
Slc13a1	4.03525	12.6313	9.06702	8.17007	12.066	0.924053	1.74715	10.1574
Slc14a2	-1.41854	-2.59683	-2.40023	-3.559	-3.78506	-1.52239	-12.7652	-2.9865
Slc1a4	-0.0221094	-0.391135	-0.47456	-2.92002	0.592101	-0.772821	-21.9341	-1.85105
Slc21a4	-10.6749	-19.8902	-15.8635	-23.5588	-15.909	-10.2206	-19.3297	-19.1524
Slc22a13	0.235318	-0.222087	0.531864	-3.20905	0.0615033	-0.948193	-24.1643	-1.74901
Slc22a2	-15.4605	-23.482	-24.7733	-23.1062	-21.5354	-10.5951	-15.0591	-20.2988
Slc22a22	-5.06934	-8.30354	-7.16703	-10.4131	-7.37195	-4.79009	-13.8101	-8.05635
Slc22a6	1.32244	8.62282	5.18176	5.44749	8.50147	-1.35148	3.35208	7.42998
Slc22a8	3.21595	12.1743	7.28691	10.8329	10.9389	-0.101866	11.5727	10.6467
Slc23a1	-2.74207	-3.88517	-5.5342	-7.50076	-1.22842	-2.63906	-13.3273	-5.11707
Slc23a3	-2.16498	-3.30143	-3.38782	-5.24088	-2.72343	-2.9922	-16.2122	-4.36777
Slc25a3	-2.29035	-1.64082	-2.30901	-2.49442	-1.95557	-3.90969	-5.50911	-2.41837
Slc25a39	-3.88105	-2.67734	-6.1232	-3.71445	-4.00767	-4.49916	-5.14373	-3.40271
Slc25a4	-5.02228	-3.40614	-6.60828	-5.30432	-4.66557	-6.90921	-11.2984	-4.43949
Slc25a5	-9.22159	-6.18837	-14.2404	-7.5587	-7.08921	-8.64707	-8.29541	-5.87305
Slc26a1	-0.346493	0.22254	-0.221101	0.0889303	1.74835	-1.44955	4.92167	-0.754836
Slc26a4	4.97608	12.2078	12.077	11.0288	10.5864	0.945975	14.5488	12.465
Slc26a7	-6.85989	-2.54998	-14.6204	-2.81675	-3.52177	-2.22909	0.95566	-1.12599
Slc2a13	-1.77256	-2.59684	-3.22082	-4.37025	-3.3288	-2.04379	-12.4497	-2.82032
Slc34a1	8.66758	26.3693	10.3873	14.9926	24.5568	3.34875	-0.547234	18.2694
Slc34a2	-2.42736	-4.81176	-2.69959	-7.08693	0.511979	-3.99452	-10.8439	-6.17393
Slc35f1	-0.226677	-0.648769	0.401029	-2.63512	-1.09142	-1.51064	-17.8745	-1.59784
Slc38a3	-1.19922	-6.45179	-0.473381	-9.7371	-4.48993	-3.96718	-18.0527	-8.2236
Slc3a1	-18.331	-21.7851	-27.9705	-22.4247	-17.7294	-11.7592	-3.76292	-16.8461
Slc4a4	9.06072	19.7633	17.3028	15.6227	19.3616	2.73352	4.9307	16.2183
Slc4a7	-7.28559	-8.74757	-12.0575	-6.46303	-14.1853	-4.01494	-3.80413	-6.40193
Slc4a9	1.27781	3.23213	4.31209	3.4131	2.64144	0.566403	8.14395	4.66828
Slc5a12	5.59088	16.6159	10.5206	14.6388	14.9563	2.78002	13.8674	14.8286
Slc5a9	0.0395076	-0.410492	0.228755	-3.47225	0.261469	-1.51261	-17.7828	-1.91967
Slc7a12	-2.90534	-3.33879	-9.21214	-8.61909	-1.30985	-3.5286	-5.94276	-6.06956
Slc7a13	-23.477	-42.4352	-38.1078	-41.3115	-40.701	-16.2379	-33.5521	-37.582
Slc8a1	10.4099	23.3559	19.9232	21.6111	18.0147	7.02334	23.5891	22.1966
Slco1a1	-3.86288	-10.3055	-6.50547	-16.1919	-8.59566	-5.52954	-46.907	-12.4863
Slco1a6	-14.4871	-25.798	-23.4626	-29.6669	-21.2933	-11.862	-24.3308	-24.6848
Slco4c1	-0.540494	-3.17553	-0.161473	-5.8691	-2.46804	-2.18261	-24.0427	-4.67031
Slfn13	-0.717929	1.71878	0.0440078	2.08349	0.722781	-0.814245	7.27773	2.50771
Slfn4	-2.93196	0.162079	-2.03715	0.379849	-1.59428	-2.27702	2.88389	2.18982
Slirp	-0.359491	-0.673015	-0.672637	-1.18632	-0.110983	-1.32947	-4.38759	-1.719
Slit2	8.69482	11.04	16.684	6.81448	11.0639	1.35783	4.21836	7.91637
Slpi	1.12617	1.81107	0.320688	2.20002	2.05636	0.359455	-0.361953	0.0618889
Smim22	-3.8771	-4.36831	-6.31927	-6.69384	-2.81148	-4.61785	-10.3798	-5.95972
Smim24	0.130413	-0.271294	0.324877	-0.393444	0.681274	-1.30626	-1.08746	-1.53767
Smim26	0.172214	-2.3714	0.206904	-3.17481	-0.703166	-2.04788	-9.04478	-4.5963
Smoc2	-1.10968	-4.34849	-1.12793	-4.05789	-4.03073	-2.00928	-5.19185	-4.61692
Smyd1	-0.234708	-2.25019	-0.304147	-2.3441	-1.18232	-1.29448	-6.70736	-3.56425
Snca	-0.589658	-0.97967	-1.24129	-2.51505	-0.512136	-0.746438	-13.0348	-1.60884
Snhg11	-5.52384	-7.91386	-10.1291	-7.62568	-9.41749	-3.434	-11.4346	-6.58285
Snrpd2	-1.30799	-3.42081	-0.951871	-4.29706	-3.68817	-4.07775	-10.154	-5.49558
Snrpe	-3.19281	-2.1265	-4.55993	-3.10028	-1.93908	-4.92263	-11.902	-3.5458
Snrpf	-0.849423	-1.42676	-1.72306	-1.49518	-0.743918	-1.80699	-6.08873	-2.61924
Snrpg	-0.286562	-0.611438	-1.80566	-1.46156	0.872889	-1.33829	-7.16142	-2.42311
Sntg1	-0.202392	-0.224123	-0.518427	-2.62436	0.132368	-0.992273	-18.8026	-1.38067
Sntg2	-0.215871	-0.370983	0.84447	-2.80376	-0.212292	-1.63122	-15.6574	-1.29374
Sod1	-9.51717	-7.9992	-14.3137	-8.94937	-7.6577	-8.11393	-9.19398	-7.15028
Sod2	-2.48188	-2.9498	-3.41136	-3.64789	-3.11797	-4.14543	-5.64587	-4.34491
Sod3	-3.19167	-2.39374	-4.81632	-3.42165	-1.32815	-4.93073	-4.98704	-3.93438
Sorbs2	0.0780168	1.86837	0.823182	1.87322	1.19053	-0.382473	7.7492	2.93548
Sorcs1	0.291685	-3.56371	0.90901	-6.3805	-1.49794	-0.913694	-16.4083	-4.59907
Sorcs2	-0.0594598	1.86705	0.947409	2.46921	2.39539	0.412536	11.9774	2.92819
Sostdc1	-1.3916	-0.584891	-1.9995	-0.71468	-0.454667	-2.50554	-0.267491	-0.99562
Sparc	0.189234	1.54717	-0.49904	1.916	4.5348	0.456287	2.70323	0.996973
Spcs1	-0.953501	-0.547915	-1.45821	-1.60952	-0.17633	-3.16712	-6.27251	-2.4988
Spcs3	-1.2599	-3.21971	-1.91638	-3.0258	-1.82094	-1.76644	-6.33531	-3.9544
Spink1	0.927198	3.36232	0.607703	3.84982	3.45872	1.38076	13.8524	3.51569
Spink1l	-0.173053	2.30512	1.85417	3.68722	7.24853	-3.2375	5.91644	0.681237
Spn	-1.18332	-1.73644	-1.69612	-0.939947	-1.79468	-0.712146	-3.2614	-1.51942
Spp1	-7.84888	-10.997	-9.51614	-11.9024	6.27309	-6.37008	-2.55687	-10.8328
Spp2	-1.16268	0.0380553	-1.3521	-0.0502985	0.959255	-1.66559	2.47031	-0.230896
Srgap1	1.67459	5.17762	5.39632	6.73212	5.09292	1.88002	17.7024	7.53677
Srgn	-1.72022	-0.200642	-2.75041	0.0407704	-0.802327	-2.52718	-4.19704	-0.46869
Srp14	-2.54618	-1.80924	-4.6455	-2.80282	-1.97359	-3.61944	-8.52641	-3.21534
Srp9	-0.951937	-2.71693	-1.75818	-2.77542	-1.88611	-1.55534	-8.13529	-3.71408
Ss18l2	-0.260619	-1.32602	-0.510285	-2.1931	-0.862073	-2.19341	-9.17461	-3.12726
Sspo	0.0146819	-0.557876	-0.0573194	-3.24824	0.114568	-0.894923	-17.8547	-1.89646
Ssr1	0.0133764	-1.16299	0.198888	-0.958415	-0.70167	-0.711005	-3.45159	-2.0581
Ssr3	0.39852	-0.565973	0.0990815	-0.988971	0.443782	-0.634335	-4.33092	-1.94015
Ssr4	-1.8487	-1.09481	-1.61937	-2.42191	-1.38884	-4.36169	-7.16718	-2.6195
St6galnac3	4.55256	8.21238	7.57811	6.68987	5.8131	2.76489	2.48174	6.62678
Stat5a	-0.278299	-0.320695	-0.129441	-2.4993	-1.03191	-1.39565	-16.6134	-1.56048
Stk32a	5.55774	13.0848	10.3352	11.4744	13.4838	3.34026	14.3616	12.5868
Stk39	0.271479	2.68775	1.33035	1.863	1.1709	-0.792189	5.38824	3.39454
Stmn1	-3.12187	-4.72421	-3.38184	-6.38146	-3.8164	-5.14473	-11.6355	-6.29862
Stom	-1.76509	-2.74811	-2.19313	-3.7165	-2.3118	-2.90291	-11.2328	-3.63395
Stox1	0.531429	2.90197	1.83828	3.04476	2.57188	0.402518	7.75228	3.56091
Sub1	-0.116601	-0.753742	-0.93349	-0.962287	0.144834	-0.926997	-3.86778	-2.08802
Sult1a1	-1.49978	-1.46031	-2.70684	-1.80636	-1.40883	-1.4007	-6.95604	-1.68082
Sult1b1	-4.96393	-7.50392	-7.2926	-8.92483	-7.65698	-5.25128	-10.7424	-7.82719
Sult1c2	-0.617959	-1.28851	-1.18726	-2.83295	-0.694832	-0.928865	-10.2195	-1.88592
Sult4a1	-0.242587	-1.27963	-0.622723	-3.01613	-0.63444	-0.809275	-15.9293	-2.4117
Surf4	-0.920807	-0.272979	-1.31374	-0.839111	-0.0258536	-2.26501	-2.8848	-1.19288
Svip	-0.993768	-0.63511	-0.991624	-1.45466	-0.561836	-2.30231	-6.29521	-1.59049
Swi5	-0.794802	-1.30009	-0.845449	-1.88726	-1.60282	-2.0398	-6.2045	-2.51746
Taf10	-2.1061	-1.60009	-3.86853	-2.28516	-1.94799	-2.86604	-4.82947	-2.65719
Taf4b	0.4543	-1.25699	1.15154	-3.46809	-0.994379	-1.00169	-15.6451	-2.50707
Tagln	-1.07625	0.394176	-1.69127	-0.0681445	0.47821	-1.34871	-2.5394	0.0731763
Tagln2	-0.927873	1.31368	-1.58637	0.987223	0.977353	-2.46723	-0.870862	0.360326
Taldo1	-6.5559	-6.73898	-9.47802	-7.99195	-6.21578	-7.57337	-11.8015	-7.44796
Tax1bp3	0.192663	-0.727561	0.242296	-0.563586	-0.265773	-1.39136	-1.33749	-1.96309
Tceal8	-1.05482	-2.21152	-1.74742	-2.23557	-1.23987	-1.63335	-2.92558	-2.82713
Tceal9	-2.23918	-0.840487	-3.56007	-1.91301	1.1309	-3.65619	-4.95334	-1.97092
Tdrd5	1.5133	2.57231	3.11039	2.9017	3.84389	1.20122	6.80474	2.76437
Tex261	-0.716577	-1.70095	-0.864468	-2.1382	-0.51762	-1.97263	-4.11207	-2.93331
Tf	-4.07611	-5.95898	-6.82817	-7.46075	-3.84342	-4.4791	-11.9928	-7.16485
Tff3	-23.3704	-43.7917	-37.9473	-41.6973	-41.7756	-15.7612	-40.3659	-39.5557
Tgfb2	0.791955	0.0701513	1.96424	-0.153487	4.16487	0.565918	7.16091	0.501162
Tgfbi	-1.12437	-0.0215843	-1.10566	-2.46	-1.17506	-2.65748	-18.4937	-1.25394
Tgoln2	-1.9564	-0.711088	-2.51781	-1.10202	0.146295	-2.98269	-2.67788	-1.23645
Them6	-0.654263	-1.65743	-1.21939	-1.70057	-1.64406	-1.34634	-6.29907	-2.32241
Thsd7b	0.343331	2.63955	0.872481	2.4007	2.3746	0.393421	0.4002	2.95837
Tifa	-0.739132	-0.87546	-0.512222	0.992994	-1.29052	0.104223	3.44919	0.106803
Timm13	-2.69814	-1.63704	-3.44938	-3.10837	-2.56974	-4.42543	-9.27555	-2.99422
Timm8a1	-0.366229	-1.00049	-1.19355	-1.34829	-0.081616	-1.5874	-5.63067	-2.27392
Timm8b	-4.17332	-3.76696	-6.2266	-5.58399	-3.27119	-5.2488	-14.271	-5.31905
Timp1	1.29366	-1.01184	5.17089	-1.77203	-1.44367	-2.95639	-2.03306	-3.43339
Timp2	0.182127	-0.021524	-0.0287466	0.513971	0.312009	-0.242835	0.277631	-0.318946
Timp3	-4.54372	-1.89212	-9.85534	-2.62034	-2.89655	-1.61517	2.01963	-1.29322
Tinagl1	-1.5692	-1.90262	-1.72188	-2.41684	-2.8691	-2.59202	-3.17519	-1.95332
Tma7	-2.20144	-0.289154	-2.69177	-1.92762	-1.01746	-4.17054	-8.66439	-1.70414
Tmbim4	-0.961998	-2.36046	-1.46791	-2.56138	-1.24918	-2.34446	-5.50041	-3.35557
Tmco1	-1.23636	-3.38342	-1.5355	-2.97563	-1.94981	-1.55849	-6.49123	-3.64389
Tmed6	-0.903164	-2.30163	-1.60781	-2.39386	-1.87386	-1.51604	-5.76629	-2.998
Tmed7	-0.731195	-1.48219	-1.24127	-2.2801	0.21166	-2.8392	-5.55936	-3.14276
Tmeff2	-1.20851	0.608332	-1.47891	0.985532	0.501433	-0.0474654	-0.996957	1.9564
Tmem147	-1.74206	-2.16018	-2.64633	-3.40746	-0.659643	-3.03922	-6.25938	-3.71977
Tmem14a	-0.261342	-0.388195	-0.208431	-1.09996	-0.35549	-1.74817	-5.03118	-1.49572
Tmem160	-1.76773	-1.11897	-2.11664	-1.98458	-0.902056	-3.83166	-5.71974	-2.79444
Tmem163	2.11159	4.81874	6.42073	6.10816	1.85689	0.810976	10.2969	6.15417
Tmem176a	-1.37932	0.642401	-2.32938	0.575251	-0.134259	-2.32721	-4.67698	-1.23646
Tmem176b	-3.10695	-1.18251	-5.72764	0.490973	-1.38351	-1.81002	-4.60186	-1.25641
Tmem207	-2.09531	-2.89431	-2.12459	-4.35463	-3.71797	-3.14028	-6.48997	-2.741
Tmem223	-0.549301	-0.3235	-1.41029	-1.17116	0.147097	-2.08227	-7.18776	-1.7561
Tmem236	0.184527	-0.611368	0.473898	-3.94749	-0.545305	-1.17794	-26.8002	-2.37324
Tmem252	-1.28563	-0.736021	-0.920453	-1.6318	-0.0723239	-2.83474	-1.18323	-1.83502
Tmem256	-4.22599	-3.63962	-6.54356	-6.03054	-3.35039	-5.48612	-14.5849	-5.42792
Tmem258b	-0.0759247	-0.775316	-0.929796	-1.43976	0.374012	-1.9092	-7.05939	-2.79592
Tmem47	0.420023	0.911199	0.476066	1.15785	2.45782	-0.00924039	3.09585	0.65397
Tmem52b	5.64447	14.1293	10.3877	12.304	14.159	0.736712	10.2117	11.5816
Tmsb4x	-10.2262	-6.26992	-17.9841	-7.61378	0.515059	-7.2903	-5.03968	-5.61398
Tnc	-0.366494	0.433192	0.469344	0.760688	-0.0592493	-1.21442	0.525019	0.453316
Tnfrsf11b	-1.16362	-0.458229	-1.28837	-2.0481	-0.930211	-1.77214	-15.239	-0.905459
Tnfrsf12a	-0.916818	-0.597314	-0.953914	-1.15213	-0.442147	-2.19912	-2.97928	-1.74781
Tns1	3.67355	5.18964	6.30673	1.87142	4.27638	-0.14085	1.87609	2.88665
Tomm22	-0.55847	-1.60082	-0.439268	-2.34894	-1.42567	-2.69874	-5.61177	-3.1143
Tomm5	-0.173639	-1.56133	0.0872103	-1.9329	-1.34955	-1.42593	-5.4766	-2.84717
Tomm7	-5.40997	-5.99838	-8.1029	-7.2046	-5.34023	-6.90357	-15.5502	-7.37064
Top2a	0.815744	2.35739	1.37662	2.14179	3.11448	-0.258058	2.95772	1.68265
Tox3	0.788848	6.91401	3.63006	6.56692	4.35015	0.0171393	12.0391	8.70869
Tpi1	-0.058532	-0.558833	-1.27309	-1.03295	1.68484	-1.10289	-4.93748	-1.93445
Tpm1	-0.422242	-0.276004	-0.815343	-0.479431	1.95549	-0.00932181	1.69327	-0.0623029
Tpm4	0.192896	0.162229	0.00734472	0.381556	1.09662	-0.202408	-2.34857	-0.282209
Tpmt	-6.79889	-9.59068	-9.25487	-12.2265	-8.92776	-6.89729	-12.195	-9.76923
Tprg1l	-0.535935	-0.341055	-1.11273	-0.899778	-0.613799	-1.67654	-8.45237	-1.55017
Tpt1	-11.9801	-9.48557	-18.6821	-10.6002	-8.88345	-10.7331	-11.1635	-8.62226
Tram1	0.28945	-0.471449	0.316237	-0.810208	0.677502	-0.872252	-3.9579	-1.62853
Trappc2b	0.252956	-1.54161	-0.483921	-2.1838	-0.228876	-1.0941	-8.92244	-3.30014
Trappc2l	-0.0784023	-1.03929	-0.264571	-1.44878	-0.700424	-1.45114	-4.06383	-2.33928
Triap1	-0.025316	-0.29241	-0.626396	-0.600467	-0.125521	-0.972702	-4.26232	-1.58817
Trmt112	-1.40803	-1.31405	-2.14896	-2.43567	-1.04832	-3.29839	-8.61026	-2.85117
Tsen34l1	-0.320595	-0.456956	-0.966565	-0.705234	1.145	-1.49742	-3.67737	-1.55944
Tspan1	0.712937	0.974709	0.0887854	0.578209	3.26912	-0.490593	0.104169	-0.163893
Tspan3	-0.4728	-0.360674	-1.53067	0.0247332	0.914175	-0.242515	-0.719773	-0.771983
Tspan31	-0.415114	-0.975981	-1.54967	-0.992846	0.8884	-1.09828	-3.46126	-1.83306
Tspan6	-1.54473	-0.723903	-3.37687	-1.21548	-0.31593	-2.16814	-4.25993	-1.83208
Tspan8	-0.99782	-3.53242	-0.93405	-3.43568	-2.97688	-1.96906	-7.11446	-3.99597
Tspo	-0.63108	0.629169	0.264662	-0.254599	-0.0342495	-3.52344	-1.7296	-1.02119
Tst	-4.66844	-4.79351	-7.1012	-5.70063	-4.00129	-4.93519	-4.97184	-5.33886
Tstd1	-0.0474523	-1.13226	0.111687	-1.85074	-0.934057	-2.08565	-5.94218	-2.8309
Ttc21b	-1.24699	-3.09391	-2.77685	-6.12521	-2.17678	-1.7524	-16.9228	-4.35168
Tuba1a	-1.11274	-0.381071	-3.30283	-0.686784	1.46132	-0.37295	-2.06993	-1.0335
Tuba1b	-0.295202	-0.523517	-2.12247	-0.446737	0.67986	-1.06879	-3.17164	-1.92477
Tuba1c	-1.31706	-0.556958	-2.0349	-1.33605	0.900233	-3.26711	-6.40657	-2.19613
Tuba4a	-1.37803	-1.33818	-1.60316	-1.60154	-1.63616	-2.4257	-1.77553	-1.91985
Tubb2a	0.0416867	-1.43232	0.425146	-1.65005	-1.33154	-1.24739	-6.50663	-2.38052
Tubb4b	-2.01752	-1.00152	-4.04147	-2.21363	-0.188017	-1.86177	-6.74019	-1.84003
Tubb5	-1.71705	-0.0801932	-2.9744	-0.183654	0.361744	-2.67867	-3.06119	-1.2567
Tufm	-1.69138	-1.78946	-2.32293	-2.13547	-1.02333	-3.32285	-4.6975	-2.95763
Tvp23b	-0.819547	-1.06725	-1.2811	-1.71485	-0.542247	-1.98783	-4.03877	-2.11351
Txn1	-7.29066	-6.78955	-11.2364	-8.71736	-5.73098	-6.56219	-10.0104	-7.17091
Txndc15	-0.597996	0.0772692	-0.534281	-0.507521	-0.463405	-2.20838	-3.92727	-0.984581
Txndc17	-2.16679	-2.28647	-2.28045	-3.17759	-1.09811	-4.69303	-4.14881	-3.84475
Txnip	-1.9756	-2.08691	-2.82084	-1.25991	-2.45613	-2.77921	-2.27808	-1.96059
Txnl4a	-0.599232	-1.50518	-1.23865	-1.88254	-0.532593	-1.06219	-4.82719	-2.24094
Tyrobp	-2.21512	-1.33317	-4.98412	-1.76276	-0.0972762	-2.05174	-6.27589	-2.56361
Tyw1	0.231786	-0.0816419	0.305805	-1.68976	-0.132776	-0.502032	-13.7543	-1.12151
Uba52	-6.15648	-5.67746	-8.58534	-7.4206	-6.39575	-6.64145	-9.11072	-6.16848
Ubd	0.020851	-0.308395	-0.525024	-0.508622	1.26417	-1.37998	-2.0466	-1.84095
Ubl5	-2.68105	-2.95145	-4.14131	-4.5236	-2.98681	-4.75906	-9.50161	-4.99745
Ubqln2	-0.247621	-0.992535	-0.916625	-0.908085	-0.117902	-1.21486	-3.99527	-1.93064
Ubxn1	-2.87228	-2.86737	-4.12933	-3.79859	-2.86842	-3.78178	-6.094	-3.6663
Uchl3.1	0.0141422	-1.81131	-0.309489	-2.07792	-0.62121	-0.559427	-7.64365	-2.86802
Ucp2	0.760913	0.861635	2.00049	0.623179	0.228012	-1.18088	-0.464695	-0.307704
Ufm1	-0.945795	-0.585256	-1.20849	-1.16326	-0.50187	-2.75276	-4.14011	-1.45125
Ugt2b35	-0.959081	-1.42382	0.23441	-1.66202	0.475878	-2.69613	6.11552	-1.73477
Umod	-15.6424	-14.3205	-25.8223	-16.886	-11.8023	-10.9218	-14.7725	-12.2961
Unc13c	3.86869	2.35205	9.7476	3.92045	-1.07538	0.869378	5.7088	2.92965
Upk3a	-0.769902	-1.73364	-0.949258	-2.7592	-1.78378	-1.12239	-13.1872	-2.08353
Upk3bl1	-0.0930428	-0.97463	0.429158	-0.818978	-1.90369	-0.959143	-3.9378	-1.32534
Uqcc2	-0.428887	-0.438944	-1.25167	-1.28761	-0.20569	-1.85838	-8.52286	-1.92292
Uqcc3	-0.854844	-1.55082	-0.596919	-2.57401	-1.7714	-3.13363	-8.19017	-3.03042
Uqcr10	-7.12188	-4.38999	-10.5327	-6.80927	-2.29879	-7.39891	-13.0426	-5.29576
Uqcr11	-6.34697	-5.05195	-9.81616	-6.75468	-5.09235	-6.39125	-11.8763	-5.78306
Uqcrb	-0.562296	-0.57061	-1.19151	-1.20692	-0.489877	-1.87698	-6.48812	-1.78617
Uqcrb.1	-5.84945	-5.41064	-8.57985	-6.52294	-4.7548	-7.20737	-9.60763	-6.27862
Uqcrfs1	-2.01371	-3.09171	-2.57102	-4.2069	-3.0332	-4.43534	-11.7941	-4.8117
Uqcrh	-1.60163	-0.309949	-2.00959	-1.78142	-1.34326	-3.76619	-6.43668	-1.85177
Uqcrq	-5.80305	-3.45759	-8.05104	-5.50221	-2.97302	-7.05957	-9.81612	-4.34881
Vcan	0.531588	-0.954587	2.64365	-1.74089	-2.24471	-1.98534	-2.71365	-2.08947
Vdr	6.31523	14.1576	11.2778	12.9707	13.4446	3.78365	22.4995	12.9901
Vim	-1.29025	-1.22921	-2.68792	-0.958496	1.67267	-1.22339	-1.7442	-1.65125
Vkorc1	-2.27672	-2.52479	-3.2747	-3.69965	-3.29664	-4.28786	-7.52251	-4.01895
Vnn1	-0.369452	3.23946	-0.0868235	3.36577	3.04954	-0.626471	13.9088	3.43534
Vom2r37	-9.22548	-19.6906	-13.7432	-22.5311	-18.0364	-9.37179	-44.5507	-20.4112
Wdr83os	-0.299229	-0.495692	-0.586053	-1.65495	0.602477	-2.6287	-7.06068	-2.60444
Wfdc10a	-1.10358	-0.866043	-3.22146	-1.27719	0.499211	-0.776341	-4.41742	-1.4777
Wfdc2	-2.12602	-0.361588	-1.18318	-1.40832	1.09635	-4.50154	-0.519042	-1.42598
Wnk1	4.87917	8.70856	8.89729	6.67984	6.72684	2.37547	0.420715	6.76371
Wnk3	2.84183	7.70942	4.75809	8.06524	7.15302	3.32876	19.1761	8.42298
Wnt7b	-3.01999	-5.23096	-3.57038	-4.13105	-10.0607	-3.09036	-8.9525	-4.42837
Wsb1	0.4294	1.70749	0.690508	2.63497	1.2608	1.02362	14.5136	2.37648
Ybx1-ps3	-2.08775	-2.268	-2.94755	-2.70182	-2.27546	-3.37092	-8.51369	-3.13129
Ybx3	0.182354	-1.71925	0.218849	-1.6064	-0.734972	-0.561773	-5.37085	-2.30828
Zbed5	-3.50444	-5.91117	-5.61691	-6.71327	-4.73761	-4.56087	-14.3632	-7.13361
Zbtb16	-2.49641	-0.242887	-3.27223	-0.0621208	-2.68979	-0.706488	2.82355	1.82529
Zbtb8os	-2.12343	-4.8589	-2.70761	-6.07507	-4.31315	-4.35166	-11.6758	-6.55333
Zfp706	-2.73981	-4.10505	-4.33503	-4.23339	-2.244	-2.39324	-5.54735	-4.31971
Zmat4	2.23221	6.739	2.15352	6.21941	6.33863	2.43903	14.1698	6.55802

## Sheet: Factor 3
	DCT/CNT/PC	Endo	IC	Immune	LOH	Podo	Prox tub	Stroma
A2ml1	3.21381	1.92809	13.5714	-1.48092	3.88462	-0.0132316	-0.261676	-0.0978491
A4galt	1.71493	1.23458	1.90967	1.48245	2.63886	2.38412	10.4431	3.20129
AABR07000398.1	5.69013	5.89977	10.3265	11.3853	12.2291	8.31901	10.0301	8.24685
AABR07001025.1	-1.02717	-1.97251	-3.9202	-8.9624	-1.4428	-3.55159	0.897185	-3.67857
AABR07001061.1	0.297429	0.879901	-0.35091	0.742614	0.578049	1.28348	3.27628	2.08676
AABR07001902.1	0.665655	1.04373	-0.0742216	1.82067	1.52192	1.90428	10.8517	3.20628
AABR07004221.2	2.23144	3.25264	0.19696	3.10463	3.29935	2.43514	7.58125	3.95432
AABR07004891.1	0.733801	1.05237	1.15823	0.650253	0.577927	0.334434	-1.31806	-0.0353093
AABR07006120.1	-2.06935	-0.78108	-4.22596	-1.55365	-1.44937	-1.74371	0.172262	-0.427314
AABR07006475.1	-0.914072	0.166661	-0.87375	-0.777886	-0.84533	-1.72855	-3.5433	-1.27292
AABR07007675.1	0.789032	0.871479	0.231934	2.08059	1.73013	1.39913	9.5872	3.76967
AABR07012583.2	-0.79582	-0.780833	-0.667116	0.544235	-2.96301	-1.41322	-1.60795	-1.502
AABR07013477.2	-1.02902	-1.57328	-2.00469	-4.84478	-1.40971	-2.7033	-4.52019	-2.84252
AABR07015057.1	0.154516	3.26699	-5.16531	7.19781	3.63435	3.49611	10.7333	7.70062
AABR07015067.1	-1.45879	-1.09254	-2.72957	-4.81637	-1.34674	-2.29902	2.96654	-1.51504
AABR07015081.2	-5.90525	-3.78438	-2.70723	-9.6105	-7.11326	-9.32979	-9.67782	-5.41797
AABR07020983.1	1.66915	0.959473	2.29189	0.571557	2.33085	0.730696	0.15738	0.362999
AABR07021433.2	-2.14775	-1.92925	-3.64965	-3.60682	-2.41845	-3.37382	-8.30935	-3.87641
AABR07021544.1	-0.486834	-0.433196	-0.268442	0.01613	-1.06872	-1.17023	-4.09722	-1.63868
AABR07021871.1	-1.8494	1.01147	-2.98197	2.30517	0.472448	0.623213	9.67891	3.96714
AABR07021930.1	1.28449	0.858088	0.105723	0.4426	1.86787	1.93801	4.13798	1.91372
AABR07025010.1	-2.11088	-0.902265	-4.32259	-0.255805	-0.731129	-1.36342	0.513604	0.000103603
AABR07025295.1	-0.340292	-2.00537	-3.643	-4.04828	-0.785689	-1.18923	-0.541978	-1.95911
AABR07025662.1	1.84341	2.74691	0.330246	-0.817049	2.16199	1.1276	4.59678	0.83143
AABR07026125.1	1.95465	2.39063	2.30111	2.74819	2.91758	3.37407	14.8597	5.56607
AABR07026424.1	-1.07341	-0.567271	-0.693302	-0.228831	-0.587745	-1.1363	0.630806	-0.299985
AABR07026654.1	0.453392	0.753341	-0.995221	1.53604	1.48577	1.60485	7.45911	2.00436
AABR07026997.1	2.14146	3.6797	1.28821	6.79898	3.73399	5.57549	22.645	8.55237
AABR07027240.1	0.296372	1.11776	-1.88385	-3.2119	0.616935	-1.02944	0.538447	-1.62988
AABR07027306.1	2.84871	0.167984	5.20655	-0.768408	2.38329	0.636366	0.0961725	0.366324
AABR07027718.1	0.453506	0.384623	-0.652864	1.11719	0.879113	1.50821	6.98631	1.94449
AABR07028488.1	-1.89854	-2.17401	-5.11338	-7.09177	-1.66813	-3.50594	-2.77455	-3.30038
AABR07031666.1	0.201059	0.812917	-0.279728	1.57717	1.478	1.34998	8.54054	2.18207
AABR07034648.1	-2.30587	-1.8471	0.891044	-0.931505	-4.31021	-4.19355	-12.0462	-3.96401
AABR07034679.1	-0.185131	0.0180774	-0.21188	-1.05575	-0.2874	-1.00006	-2.37686	-1.05384
AABR07035916.1	-2.69843	-4.21295	-4.0943	-2.56601	-2.69273	-3.72406	-12.9431	-5.65494
AABR07036855.1	-0.227156	0.559262	-0.324127	1.41363	0.562772	0.432511	4.65771	1.64126
AABR07040864.1	3.32668	0.594771	2.10356	2.74493	5.15542	2.08772	-1.21843	-0.121577
AABR07044001.4	-0.683046	0.0542399	-1.20455	-1.6085	-0.374248	-1.40146	-1.2446	-1.10877
AABR07044711.1	-0.953464	-0.129205	-0.629494	0.781062	-0.154172	-0.853506	0.368027	-0.155873
AABR07045350.1	-2.03384	-2.0207	-3.24902	-1.65959	-2.43771	-2.55685	-7.67568	-3.08112
AABR07046745.1	-0.594492	-0.819405	-0.937932	-1.68806	-1.08002	-1.2883	-3.53906	-1.7126
AABR07048992.1	2.58931	3.42134	1.89072	4.91417	4.34156	5.3699	22.3405	7.90545
AABR07049085.1	-2.9823	-2.09695	-1.71871	-1.40014	-3.56438	-3.83447	-11.9821	-4.92862
AABR07054126.1	0.48505	0.546481	0.0716371	-0.318889	0.681838	0.363377	0.945184	0.0954826
AABR07056624.1	-0.0320033	0.146763	0.0746062	-1.58771	-0.20857	-1.1018	-2.0592	-1.10452
AABR07056686.1	0.662964	1.17204	-0.101319	2.08479	1.24181	1.87353	8.54222	3.10372
AABR07058158.1	-2.52143	-3.35926	-3.8269	-0.516046	-2.1456	-2.68029	-13.6585	-4.42878
AABR07058280.2	-3.0521	-3.39728	-3.05701	-3.89584	-4.71318	-4.47885	-13.586	-5.21631
AABR07058656.1	-2.97433	-4.14981	-5.84328	-10.234	-3.54433	-5.81524	-8.79635	-6.26361
AABR07058658.1	-1.14999	-0.702686	-3.00194	-2.6179	-0.990575	-1.62223	-2.75465	-1.66601
AABR07059258.1	3.19198	-0.900563	2.35056	0.211687	3.88932	0.453718	-2.80064	-1.3157
AABR07060145.1	0.690141	1.12519	0.252917	1.37288	1.43122	1.52671	8.63845	2.70302
AABR07060235.1	0.698823	0.367431	0.981569	1.15335	1.12649	0.654022	-0.384082	0.491118
AABR07060519.1	0.496594	0.22913	0.146018	-1.01922	0.665234	-0.377158	-1.76023	-0.742524
AABR07060620.1	1.32618	0.844259	1.85491	0.523077	2.40788	0.33955	-0.671364	-0.449558
AABR07060872.1	-0.00991099	1.3812	-0.734658	6.59788	0.27172	2.97395	7.6662	4.36374
AABR07063425.3	-0.0145988	0.987986	-0.721573	0.155665	0.747321	0.271434	4.21276	0.932059
AABR07065438.1	-1.80155	2.38048	0.463811	4.17866	1.42777	0.440675	10.6739	5.83058
AABR07066188.1	1.35581	4.00368	5.25305	3.06425	3.86463	1.68775	9.95439	6.65574
AABR07066379.1	0.0861184	0.696968	-0.232579	-0.603274	0.074217	-0.211799	0.672925	-0.029147
AABR07068046.1	1.6452	1.58193	4.25987	1.24668	1.14208	0.521489	-0.513329	0.701566
AABR07069821.1	3.8818	2.04445	13.5194	0.459485	3.56114	0.5577	-1.14964	1.06789
AABR07069840.1	3.13902	1.14955	11.8129	-1.0634	2.59997	-0.0467027	-2.18347	0.246007
AABR07070416.1	1.04242	1.60851	1.1345	0.459108	1.71584	0.747659	2.73138	0.666409
AABR07070802.1	0.526053	0.445917	0.346751	-1.00793	0.29821	-0.140724	-0.448416	-0.317425
AABR07071697.1	-2.71222	-3.2707	-1.51058	-2.72825	-3.2319	-4.32153	-12.2155	-4.74677
AABR07071891.1	-2.50532	-1.6408	-5.34148	-0.592144	-1.55827	-1.69161	-1.03049	-1.67893
AABR07071935.1	0.617087	0.856611	-0.482753	1.67153	1.08572	1.69969	6.90912	1.72018
AABR07072400.1	-2.19938	-2.12464	-1.39285	-1.68406	-2.87396	-3.30573	-9.93295	-3.70836
AABR07072562.1	-0.21565	-0.569811	-0.60278	-2.36978	-0.193894	-1.11551	-2.44918	-1.18975
AABR07073045.1	0.587154	0.750393	-0.527631	1.36841	1.22003	1.63035	7.24632	2.29942
Aadat	-7.04608	-4.3328	-15.2709	-3.5789	-4.38135	-3.82018	2.55228	-0.45904
Abca16	1.52126	0.698779	1.72798	-0.711263	1.53967	0.761936	3.2295	1.11288
AC094217.1	-0.56335	0.124208	-0.867629	1.0437	0.375507	0.118011	4.11518	0.960686
AC118957.1	0.702307	1.04724	-0.125272	-1.00185	0.785656	0.289682	2.24206	-0.0068349
AC125248.1	-3.20126	-4.84114	-6.9439	-8.85299	-2.10705	-4.59209	-6.50157	-4.95734
AC128848.1	-3.34931	-2.37152	-3.07316	-1.26495	-4.31444	-3.49462	-7.52819	-0.955643
AC128960.1	-2.99569	-2.18841	-3.5812	-1.97441	-2.55874	-3.21061	-3.93365	-1.53852
AC130391.3	0.366134	0.840187	2.10402	1.01197	-1.3417	-0.583516	-1.46164	-0.205322
AC141489.1	-0.150623	2.1185	2.50824	4.63671	2.31848	1.47751	11.424	6.22597
AC144674.2	-1.25232	-1.42942	-1.5784	-0.744863	-1.14289	-1.4899	-4.66386	-2.02704
Acot12	0.439376	0.469443	-1.00812	0.18687	0.461126	1.34091	2.9201	1.63425
Acox2	0.167312	0.208181	-0.0110329	-1.44516	0.0875228	-0.509125	-0.265788	-0.675038
Acp5	-0.783824	0.757189	-1.26255	2.26862	0.406725	0.639116	7.29588	3.0322
Acpp	0.523862	0.407682	0.4595	-0.110179	0.565023	-0.0208817	0.322797	-0.258753
Acsm4	-0.94515	-1.67211	-1.21166	-2.67347	-1.72447	-1.73535	-4.92212	-2.13325
Acss2	-5.91346	-4.37255	-12.7603	-7.06333	-3.78496	-5.20915	-0.845634	-2.24903
Actb	-2.64196	-0.0924138	-4.26807	1.40073	0.511578	-1.00366	2.53969	-0.244832
Actg1	0.986942	0.467431	1.88099	1.35567	1.46975	0.964624	4.55419	1.41487
Acvr1c	-1.53353	-1.16059	-3.20741	-3.1941	-1.50314	-2.08305	-2.73067	-1.85094
Acy1	-7.92467	-3.12546	-19.5184	-3.29253	-3.99783	-4.0403	-0.103346	-1.51697
Acy3	-6.06787	-3.89713	-12.5477	-6.18845	-3.09117	-4.76081	-0.433781	-0.749007
Adam12	-2.38369	-1.49493	-1.55026	-0.151182	-2.26068	-3.09874	-9.55223	-3.54631
Adamts1	-2.39668	-3.76632	-3.63491	-4.75514	-0.3483	-2.71422	-3.85952	-2.79522
Adamts16	-1.51626	-1.39459	-3.92871	-2.90925	-0.0999174	-2.64908	-3.41569	-2.56287
Adamtsl3	2.94392	2.2619	10.152	2.06698	3.29813	0.25585	-2.58216	0.10155
Adcy1	2.09403	0.355122	0.13599	0.475796	2.20182	2.51294	3.96984	1.30756
Adgrd1	-0.249291	0.0263837	-0.190397	0.548525	0.45153	-0.473237	-3.01843	-1.44219
Adgrl4	-4.4631	-2.05356	-9.12567	0.0446775	-3.2275	-3.27184	-5.83246	-2.64349
Adgrv1	-1.60726	-1.35645	-2.81599	-1.95986	-1.42372	-1.79461	-0.942575	-1.0116
Adi1	-0.491048	1.13729	0.67299	0.962368	0.714951	-0.11809	6.91195	2.55845
Adra1b	0.715412	0.773178	1.04238	-0.145532	0.73834	1.0432	2.69912	1.29013
Adra1d	-5.13939	-5.69703	-5.4851	-4.5782	-4.31742	-6.58568	-17.2097	-6.88874
Adtrp	0.609056	0.529621	-0.388561	0.161262	0.563325	1.44173	4.62862	1.93938
Afap1l2	-0.457443	-1.93622	-0.999997	-2.76022	-0.882296	-2.15464	-7.71237	-3.6389
Afm	-2.45329	-1.89849	-6.18925	-3.89196	-2.00675	-2.41858	0.0460654	-1.49395
Agmo	0.224354	0.324965	-1.43748	-0.227579	-0.220877	1.4011	3.19891	1.56292
Agt	-2.39943	-1.17677	-2.83312	-2.1103	-1.12122	-2.73011	-0.0594287	-0.463034
Ahnak	-0.870921	-1.08255	-1.10768	0.571431	0.343866	-0.791722	-1.11822	-1.36429
Aif1	-1.84146	-1.55143	-3.80337	-0.932918	-0.740691	-0.974216	3.39173	0.334302
Aif1l	1.00018	0.0834421	0.185878	0.537971	1.79451	1.33403	6.92503	2.24643
Akap12	-4.35725	-4.03014	-5.72213	-2.68636	-3.03593	-5.53352	-12.0136	-5.62069
Akr1c1	0.0646995	1.22403	-3.53365	-3.33523	1.07634	-0.0227619	9.80518	1.90082
Akr1c12l1	-4.46672	-4.53589	-6.50539	-6.61525	-4.05934	-4.4266	1.59969	-1.21774
Akr1c13	-1.42151	-1.84602	-2.73336	-3.97705	-2.20239	-2.58594	-3.59788	-2.38038
Akr1c14	-2.54202	-2.02845	-2.02071	-1.80203	-2.50353	-3.64874	-7.13664	-3.33043
Akr1c19	-0.226596	-2.44146	-0.59163	-6.81298	-1.28133	-2.88433	-3.35154	-2.98203
Akr7a2	-4.23128	0.547402	-8.84358	0.628502	-1.12585	-1.5888	6.03124	3.01456
Akr7a3	-6.16108	-4.26433	-12.2523	-6.98999	-3.84664	-4.89206	-0.0359121	-1.57694
Aldh8a1	-2.50709	1.42772	-2.7017	-0.0234475	0.145316	-1.76843	3.17661	2.90539
Aldoa	-3.26626	0.55402	-3.42689	0.64755	0.186977	-2.28529	5.00647	2.39368
Aldob	-3.25795	1.43178	-7.043	2.10504	0.731205	-0.916272	2.4803	2.89196
Alx1	-0.709082	-2.57018	0.617973	-3.64062	-1.73364	-2.11891	-3.48217	-3.30521
Alyref	-0.461286	-0.292782	-1.25103	0.734182	0.159887	0.31621	3.31047	0.631308
Anapc13	-2.18359	-0.749009	-5.23799	-0.331773	-1.31632	-0.801752	4.18764	2.20102
Ank3	-0.988277	-3.71504	-3.79267	-9.47911	-0.0246034	-3.68501	2.30268	-1.99491
Ankub1	-0.121648	0.30986	-2.52767	1.08091	0.884415	1.45029	8.91919	2.54963
Ano2	0.293954	0.310224	0.239322	-0.585265	0.124263	-0.404161	-1.74434	-0.72313
Anp32a.1	-0.266284	1.40942	-0.477683	2.3495	0.836325	0.741106	6.92962	3.1845
Anxa1	-5.3712	-4.26562	-12.8858	-1.44996	-2.43584	-2.88244	-4.57664	-4.77907
Anxa13	0.845669	1.21831	-0.49088	-0.900091	1.23033	0.410724	2.32834	0.0683336
Anxa2	-2.41945	-2.3676	-1.37413	-0.302332	-2.40023	-3.11919	-7.45987	-3.35657
Anxa3	-1.62134	-1.85416	-4.60572	-0.106108	-0.729863	-0.843923	-2.18544	-1.66535
Anxa5	-2.97254	-2.63066	-2.82486	-0.903344	-1.75587	-3.19229	-5.72226	-3.8768
Aox3	1.37529	0.987078	1.97217	1.86333	2.22975	1.32025	2.42594	1.5416
Apcdd1l	2.5494	1.34687	4.09051	-0.89596	5.02099	0.467777	2.95995	-0.283108
Apcs	1.30995	5.30052	1.37251	9.95686	3.62144	6.13662	22.3184	10.5007
Apex1	-0.320547	0.165336	-0.636925	0.327059	0.436089	0.261817	5.19516	2.2055
Aplp2	0.478919	0.970146	1.56631	2.99428	0.998749	1.19679	3.39189	1.93807
Apob	0.810482	1.50743	0.991477	2.36767	2.00511	2.22845	9.33923	3.29776
Apoc2	1.04383	1.83475	2.42579	2.92384	2.15091	1.8029	9.01259	4.3903
Apoc3	0.282496	1.22761	-0.440325	2.04051	1.58523	1.76535	11.366	3.55641
Apoe	-2.9759	5.35506	-5.87931	11.9513	1.33714	4.14363	11.872	8.58794
Apoh	0.179146	0.681013	0.801879	1.46056	0.890175	0.696675	4.55692	1.50933
Apom	-2.87877	0.693563	-4.85159	2.164	-0.927371	-0.246387	9.67139	5.12507
Aprt	-1.92385	-1.55729	-3.12856	-0.144088	-1.2764	-1.10212	1.35937	0.870445
Aqp1	-7.42193	-1.13724	-14.7238	-0.387092	-3.78621	-3.26594	2.32997	0.988882
Aqp2	3.73095	4.06158	7.21313	4.24253	7.83665	4.19369	19.5812	7.38875
Aqp3	0.656603	1.75266	1.61934	1.6071	2.64559	1.29677	9.5109	2.97485
Arhgap15	-4.73925	-1.25846	-9.14559	0.514767	-2.48397	-2.94544	-3.5245	-1.37634
Arhgdia	-2.73678	-0.257668	-4.93366	0.794166	-0.779206	-1.38203	2.18765	0.249588
Arhgdib	-1.86131	-0.435346	-3.01161	1.15583	-0.780283	-1.08474	0.153201	-0.473668
Arhgef37	-1.65167	-0.602854	1.32194	0.333482	-3.90126	-3.48587	-10.6929	-3.02882
Arl6ip1	-0.817428	1.63587	-0.982429	2.68704	0.56416	0.942341	8.18656	4.43509
Armc3	-1.11116	-0.886497	-2.60116	-3.71702	-1.19902	-2.53382	-3.91239	-2.68835
Armh1	0.420128	0.580032	0.358996	-1.71265	0.571416	-0.454899	-0.524955	-0.78303
Arnt2	-0.708306	-3.84768	-1.01951	-5.73999	0.539198	-3.63862	-6.82472	-4.39289
Arpc1b	-1.69039	-0.990507	-1.79901	0.520619	-1.1179	-1.20886	-0.0150068	0.0355063
Arpc4	-1.26119	-0.280356	-2.38203	0.200588	-0.290649	-0.465063	3.71707	0.959001
Aspg	-3.46393	-3.89836	-6.37898	-8.79877	-2.83904	-5.22224	-6.23463	-4.84139
Atf3	-2.05519	-1.76793	-3.51595	0.256193	-1.25059	-1.8024	-5.22488	-2.26631
Atox1	-4.06397	-0.114665	-7.24745	-0.20413	-0.60457	-2.13668	5.35151	1.8545
Atp10b	-3.72476	-2.2908	-12.2764	-1.74174	-1.49249	-1.64545	-0.861062	-2.62721
Atp2b2	1.07393	-0.671134	2.01136	-0.978003	1.81448	-0.581546	-1.85164	-0.571329
Atp5f1a	-3.6272	-0.321434	-7.36356	0.772671	-1.22288	-1.93263	3.21889	1.61262
Atp5f1b	-4.04982	0.567104	-5.72467	0.534939	-0.802769	-2.3412	3.25945	1.61896
Atp5f1d	-4.55049	-1.2316	-8.10186	-1.10363	-1.71044	-3.30611	1.67081	0.717441
Atp5f1e	-7.33762	-1.03043	-14.9033	-0.921496	-1.57181	-4.05723	2.75909	1.67064
Atp5if1	-2.65408	0.638366	-2.89577	0.237919	0.489088	-1.89578	5.56632	2.60244
Atp5mc1	-5.94279	-1.91207	-8.80999	-2.30247	-2.93033	-4.96942	1.52075	1.17684
Atp5mc2	-2.85769	0.0636232	-3.35747	-0.0354033	-1.134	-1.72342	4.81526	2.45679
Atp5mc3	-5.48406	0.831151	-9.48615	2.05051	-1.35945	-2.38335	6.01104	2.77282
Atp5md	-1.20628	0.45539	-0.701423	0.365585	0.00402178	-0.174354	9.90737	4.76905
Atp5me	-7.42429	-1.81385	-15.7624	-2.40408	-1.96782	-4.23334	2.3175	1.36941
Atp5mf	-4.36942	0.123278	-8.9405	1.51438	-0.811478	-1.58393	6.28481	3.02231
Atp5mg	-4.82998	1.18635	-8.39941	2.01324	-0.371648	-1.62884	5.40726	2.22547
Atp5pd	-3.73374	0.347164	-4.45526	0.646266	-1.04756	-2.7408	3.78541	2.54362
Atp5pf	-3.4792	0.188432	-3.65803	-0.107732	-0.952658	-2.41101	4.21156	2.3606
Atp5po	-3.98821	0.722571	-4.71797	0.482958	-0.77361	-2.83924	4.26035	2.98477
Atp6ap2	0.311636	0.408627	1.03242	0.771391	0.88658	0.571117	5.73696	2.52212
Atp6v0c	-2.43159	1.96407	-2.24849	2.86524	0.704073	-1.20818	5.45891	4.096
Atp6v1b1	3.13085	2.10308	3.43277	1.41244	5.52711	2.86856	11.9373	3.9252
Atp6v1c2	0.854871	0.835231	2.02843	0.895006	2.20424	-0.424983	-1.66434	-0.626973
Atp6v1f	-1.46529	1.05884	-1.10095	2.36302	0.592268	-0.397362	7.89337	4.26263
Atp6v1g1	-2.58164	-0.317983	-5.13999	0.418761	-0.836193	-1.02364	4.87439	1.90856
Atp6v1g3	0.740024	2.16187	-0.0319379	2.36384	3.06705	1.59333	12.343	4.21861
Avpi1	-1.16902	-0.744723	-1.50903	-0.311916	-0.54455	-1.04183	2.26128	0.431506
Axl	-2.92204	-3.01238	-5.0178	0.475041	-2.16946	-2.39397	-10.7317	-4.03186
B2m	-7.23933	3.70991	-8.9618	4.501	0.614961	-2.06099	7.51483	3.70822
B3galt5	-0.621331	-0.250391	-1.29103	-2.09404	-0.601458	-1.39485	-2.08899	-1.23892
B9d1	0.282262	1.11295	-0.25579	1.46212	1.29105	1.21893	7.24772	2.16344
Banf1	-1.64131	0.25645	-1.60359	0.812902	0.00344952	-0.607357	5.78683	1.71614
Basp1	-2.24412	-0.741791	-3.98628	-1.79501	-1.28445	-2.34478	-1.71659	-0.713068
Bcam	-0.731729	0.167583	-2.34074	1.07076	1.0012	0.274785	4.02079	0.786425
Bex2	-0.670208	0.567187	-1.19696	1.02541	0.359237	0.228452	5.65114	1.73444
Bex3	-1.19326	0.967278	-2.09978	1.90496	0.367863	0.0984022	6.96403	3.13374
Bgn	-4.01825	-1.94336	-5.63753	-1.07924	-1.63836	-3.11483	0.0665756	-0.412858
Bicdl1	-3.22332	-3.74703	-3.05937	-3.52079	-4.41535	-5.00415	-12.2115	-5.35021
Birc3	-1.8106	-1.72325	-2.06327	-0.136525	-1.83913	-2.0342	-9.06958	-3.02546
Bloc1s1	-1.73904	0.68023	-1.87576	0.769005	-0.12772	-1.06717	5.40276	2.30146
Bola1	-0.868889	-0.779882	-1.26954	-0.144264	-0.410002	-0.486891	2.89547	1.39197
Bola2	-3.39239	-0.969244	-3.9896	-2.16996	-1.41477	-3.21334	0.351618	0.203614
Bri3	-3.67347	0.37572	-4.42908	-0.179232	-1.66827	-2.2192	2.47295	2.54119
Bsg	-3.57658	0.90307	-5.243	1.60189	0.886345	-1.70282	4.7525	3.57179
Bst2	-1.05678	1.49495	-0.463322	3.77336	0.222384	0.282642	3.57877	1.49053
Btg1	-1.81215	-0.593197	-0.280527	0.169803	-1.2048	-1.94737	0.0249306	-0.240414
Btg2	-2.78783	-0.962493	-1.26945	-0.661184	-2.16213	-3.60437	-5.82628	-3.15903
C1qa	-2.28377	1.20214	-4.46255	8.78224	-1.89687	1.34015	-1.97792	2.04381
C1qb	-2.31688	1.18131	-5.06699	9.35832	-2.15662	1.56446	-2.88651	1.7999
C1qbp	-1.29197	0.185718	0.352351	0.12951	0.31806	-1.18218	6.44515	2.93333
C1qc	-1.83423	0.463679	-4.36114	7.36262	-2.00726	1.32418	-0.716074	1.92791
C1r	-1.25939	-0.548438	-0.846167	0.562578	-0.328786	-0.924211	3.00536	1.14055
C1s	-1.52937	-0.380888	-1.63377	-0.192821	-0.247866	-1.08834	2.90225	0.675239
C3	-1.82678	-1.52251	-1.35541	-0.386272	-1.11851	-1.97117	-2.47963	-1.30174
C4b	0.0178824	-0.278812	-0.842696	1.08899	0.63299	0.996773	5.85652	1.93441
C7	-0.736898	-0.368543	-3.1013	1.17365	1.25022	0.395432	5.22726	1.4134
Ca12	1.05319	-1.37299	0.246422	-6.95579	2.64523	-2.0726	5.19285	-0.267231
Ca3	-2.25597	-2.87598	-2.25262	-1.82294	-1.65174	-2.52285	-3.23862	-2.10784
Cacna1a	1.46113	-0.50233	-2.59102	0.730669	1.09269	2.39901	3.3792	1.23152
Cacnb2	-2.57712	-1.56502	-0.399121	-3.998	-3.38291	-5.43331	-12.0374	-5.32992
Cadps	-1.93076	-1.0267	-0.447335	-0.169582	-3.51414	-3.43028	-9.68842	-3.42285
Calb1	5.77412	6.40264	7.51737	7.63533	8.6178	6.5128	20.0254	10.3442
Calm1	-4.3437	-0.999518	-7.80183	-0.170277	-1.91331	-2.56893	2.26141	0.365675
Calm2	-3.56784	0.314784	-7.21086	0.825595	-0.116545	-1.33339	5.49946	1.78497
Calm2.1	0.0896958	-0.0265723	-0.871209	1.45096	1.20131	1.08375	6.41092	1.19375
Caln1	-0.279009	-5.25945	2.08441	-9.51231	-0.77161	-6.41667	-13.4709	-7.0126
Calr	-1.30808	0.598868	-3.22273	2.54832	1.03938	0.596801	4.58204	1.74115
Capg	-3.30822	-2.58125	-3.99307	-1.09801	-3.17402	-3.43061	-6.7756	-3.20595
Capn13	6.33672	9.16354	12.626	11.685	9.34479	9.58539	33.3814	14.348
Car15	4.35762	1.69885	7.45663	-0.390386	7.63693	4.65646	20.1834	6.3939
Carhsp1	-3.7827	-2.12895	-8.7908	-0.931775	-2.28583	-1.916	0.901406	-1.03632
Cav2	0.843874	1.26494	0.627831	1.88193	1.91777	1.71998	8.032	3.23001
Ccdc114	-1.83801	-1.57638	-1.63701	-2.90042	-2.30845	-3.52336	-9.25948	-3.73627
Ccdc80	2.2377	0.296256	5.14576	2.32429	2.0038	1.26436	1.37113	2.10663
Ccl2	-1.17994	-0.262435	0.633879	1.03387	-1.24451	-1.02636	-1.69096	-0.106259
Ccl21	-0.0648157	1.24851	1.68742	3.8733	-0.966553	1.75507	4.91916	5.35077
Ccl5	-0.170485	0.754769	-0.602374	2.10267	0.427971	0.922426	5.5616	1.79455
Ccn6	0.805625	1.52451	0.0945664	-0.679075	1.00694	0.275484	1.81635	0.263769
Ccng1	-0.42218	-0.310261	-1.22198	0.664495	0.403771	0.619595	6.14712	1.7167
Cct2	-1.97789	0.542608	-2.72262	0.914653	0.209112	-0.923494	4.62965	2.23287
Cd164	-2.78374	0.689687	-3.23512	0.395457	-0.994384	-1.6279	4.83035	3.489
Cd24	-8.53615	-5.29806	-15.6545	-3.29182	-4.32312	-6.21821	-5.4719	-3.14861
Cd53	-1.0036	0.298127	-2.34938	3.72613	-0.61486	0.785377	0.973822	1.78874
Cd63	-3.01222	0.981539	-3.33807	0.135318	2.66288	-1.07933	6.94766	3.00243
Cd68	-2.02451	0.137176	-2.01582	3.61103	-2.04182	-0.939113	-3.34162	0.764074
Cd74	-3.10389	4.21018	-5.10276	8.18681	2.27354	2.37094	8.42984	7.34478
Cd81	-0.681431	0.301359	-1.08151	4.20083	0.475402	0.883869	-0.160131	0.618605
Cd9	0.857929	-0.267586	2.96929	-0.00665663	1.82874	0.681493	4.68784	1.14572
Cd99	-4.30943	-1.21406	-6.85704	0.0968415	-1.88294	-2.82962	-0.283075	-0.0922949
Cdh13	-0.255215	-1.12243	-0.79893	-1.45093	0.0443216	-0.700558	-1.57717	-2.21668
Cdh16	-1.45229	0.903864	0.130249	0.107019	0.349275	-1.74031	3.8866	3.1756
Cdk2ap2	-2.25354	-0.897353	-2.78279	-1.53939	-1.04845	-2.23205	2.49464	0.257903
Cdo1	-2.40451	-1.30337	-4.15142	-2.68661	-1.82409	-2.84094	-2.36843	-2.2377
Cdr2	-0.433053	0.0235717	-2.43444	-1.39692	-0.392677	-0.568443	-0.0110092	-0.766473
Ceacam20	-0.595665	-1.03883	0.736514	-1.1365	-0.966156	-1.66416	-6.56262	-1.74674
Cebpb	-2.64661	-1.22771	-3.95463	0.666207	-2.14074	-1.49555	-3.43863	-1.9921
Cebpd	0.397849	-1.12488	1.21471	-0.569543	1.70367	0.325598	2.50907	-0.119726
Cela1	-4.09838	-2.535	-7.83053	-2.0942	-3.01785	-2.9754	1.52211	0.780031
Cetn2	-0.999462	-0.436025	-1.58532	0.0945506	-0.133293	-0.577138	4.20949	0.954429
Cfap65	-0.180281	-0.200284	-1.13274	-1.0131	-0.419231	-0.536487	-1.47618	-0.772001
Cfh	-1.97481	0.591808	-0.824848	4.20979	-0.510441	-0.817346	-1.34373	0.605182
Cfi	-0.799489	-0.87235	-0.976004	0.0440715	-0.479078	-0.221237	3.80401	1.4523
Cfl1	-4.64121	-0.834111	-8.66919	0.142688	-0.744026	-2.42367	6.17525	2.35635
Cftr	1.03335	1.38052	0.792908	-1.79921	1.20073	0.0155493	2.40264	0.106673
Chmp2a	-1.38163	-0.851008	-2.36881	-0.304343	-0.543404	-1.15955	1.58391	-0.000731026
Chst9	-5.42928	-3.9879	-14.6069	-4.80061	-4.925	-4.3541	-2.68623	-4.59714
Cidec	-1.99244	-1.41096	-4.06476	-2.69476	-1.26727	-2.21867	-2.39706	-2.02486
Cish	-5.02822	-5.03127	-4.12291	-4.49568	-6.02983	-7.31621	-19.0436	-7.33709
Ckap4	-1.47388	0.0907917	0.188585	0.351817	0.0886913	-1.40233	2.15829	1.17389
Ckb	-4.84414	-2.32743	-6.17524	-1.30466	-3.63824	-4.29628	-1.30411	-1.40919
Clcnka	-2.82238	-2.65866	0.499336	-2.35821	-3.86819	-5.21418	-10.8838	-4.0816
Clcnkb	0.5839	-0.899601	0.794464	-4.92727	3.52473	-1.98862	5.78176	-0.540035
Cldn16	-1.29997	-1.43261	-1.60127	-1.49535	-0.245502	-1.77459	-0.672402	-1.13597
Cldn19	-4.78837	-4.89263	-6.91292	-4.30997	-3.17631	-5.17673	-8.0099	-4.36961
Cldn2	-2.49644	1.09021	-2.66097	0.0889151	0.99909	-1.15233	4.87776	3.61824
Cldn3	-1.73874	-1.42162	-1.11258	-1.05986	-1.58885	-2.04017	-2.78536	-1.35588
Cldn4	-1.63228	-2.02743	-0.769204	-1.53796	-1.57011	-2.09449	-1.45426	-0.839632
Cldn7	-1.96259	-1.45223	-0.838975	-1.36605	-0.920161	-2.52733	-2.34853	-1.29541
Cldn8	0.949766	0.193155	3.83752	-1.2319	3.31576	0.241746	7.14918	1.91957
Clec10a	-0.93398	0.206263	-2.01916	3.77475	-0.732891	0.742202	0.663229	1.00636
Clec7a	-0.88281	1.01859	-1.81907	4.10262	-0.0493419	0.926316	2.21856	1.9083
Clic1	-3.46347	-0.708488	-3.08015	-0.212476	-1.82129	-3.14435	-1.45266	-0.189692
Clmp	-4.71067	-3.99094	-7.26655	-3.79338	-3.56425	-5.09552	-12.347	-6.10642
Clptm1l	-0.0788291	1.08387	2.25931	1.21683	0.577645	0.00958001	4.49287	2.81291
Cltrn	-2.7234	4.45369	-0.700194	3.179	2.52797	-0.0182038	8.56416	5.76937
Clu	-10.4708	-9.8269	-17.348	-8.68282	-3.71001	-8.47546	-14.4755	-6.54802
Cmtm6	-0.260138	1.14394	-1.03178	3.47457	0.619681	1.41985	7.38265	3.55139
Cndp1	-2.73517	-2.13814	-7.02166	-2.82872	-2.08185	-2.02528	0.360575	-0.406982
Cnih1	-0.443598	-0.425842	-1.71026	0.37508	-0.0992967	0.329905	4.01772	1.18837
Cnp	-0.64481	-0.514651	0.078225	0.191842	-0.62006	-0.731828	0.0621777	-0.156503
Cnpy2	-1.9366	-0.629204	-3.94404	-0.405925	-0.278297	-0.56463	4.61523	1.93886
Coa3	-0.109606	0.851384	2.92514	0.593796	1.2613	-0.556049	6.01355	3.31002
Coa5	0.236426	1.75388	2.2333	1.93826	1.52471	0.893936	9.97826	4.93514
Coa8	-1.5989	-0.853592	-2.73211	-1.13423	-0.254318	-1.13492	3.24766	0.624229
Col11a1	-3.11412	-1.8769	-1.66666	-1.65157	-1.67135	-4.21198	-7.47009	-3.52872
Col12a1	-3.13111	-2.46783	-2.66041	-2.58933	-1.31045	-4.26916	-5.80002	-2.89797
Col15a1	-0.768211	-0.97265	0.106718	-0.199948	-1.81576	-0.850646	-0.377245	1.86322
Col17a1	0.0383671	-0.370941	-0.124911	-2.08857	0.327775	-0.630082	0.485233	-0.828179
Col1a1	-2.00591	-1.90873	-2.08152	-0.917771	-1.27209	-2.19169	-1.05558	0.000828044
Col24a1	-1.99909	-2.56218	-0.526048	-2.22459	-1.74676	-3.31396	-9.93439	-3.5466
Col27a1	1.49629	-0.653633	-0.733578	-1.01775	1.02095	1.96124	2.27387	0.809931
Col3a1	-3.02019	-1.96799	-5.30871	-0.562606	-1.51913	-2.12624	0.245159	-0.760668
Col4a1	-4.82308	-1.55648	-11.1997	-2.00255	-0.387271	-2.8336	-2.48578	-1.23467
Col4a3	-0.972754	-4.17854	-8.59468	-4.42132	-1.48137	-1.6021	1.41486	-1.02534
Col8a1	-4.93231	-6.36456	-4.68772	-6.65971	-4.38955	-7.02108	-16.3103	-6.28912
Colec12	-0.405005	-0.768205	-5.15555	-2.72954	0.188119	-0.317483	-0.430471	-2.00744
Colgalt2	0.888985	0.135342	-0.0362065	0.491182	0.769471	1.65916	2.98865	0.872579
Comtd1	-1.62609	-0.976802	-2.52268	-0.0023789	-1.14314	-1.16196	0.195583	0.00578465
Cops6	-0.401917	0.596902	-0.271777	0.925548	0.547705	0.134957	4.58426	1.51064
Cops9	-0.782275	0.176178	0.526356	0.102621	0.611661	-0.476293	7.03266	2.26455
Corin	0.449997	0.935136	0.369975	0.554796	-0.124242	0.437678	1.60405	0.73465
Coro1a	-1.47702	-1.2418	0.463572	-0.838869	-1.17546	-2.15388	-2.21375	-1.06375
Cox14	-1.23771	-0.167521	-1.06862	-0.264816	-0.37944	-1.03819	2.42786	0.344396
Cox17	-1.95498	1.01547	-1.74605	0.569527	0.0128376	-1.24516	8.05985	3.5509
Cox4i1	-6.69546	-1.10178	-12.3035	-0.628518	-2.50649	-4.03208	2.29559	0.808935
Cox5a	-2.42567	0.660973	-2.9382	1.67534	-0.470834	-1.3832	5.66614	3.63122
Cox5b	-6.62022	-0.525044	-11.5775	0.895633	-2.13453	-3.67334	4.17054	2.31463
Cox6a1	-6.91469	-0.236731	-12.1598	-0.113137	-1.39303	-3.45709	7.6775	2.57356
Cox6b1	-3.33016	0.158451	-4.57291	0.783067	-0.967151	-1.98204	5.76212	2.85297
Cox6b1.1	-5.10219	-3.79503	-7.85434	-3.03859	-4.02007	-4.84475	-6.08726	-3.05543
Cox6c	-4.01972	1.02523	-4.23014	0.722989	-0.360989	-2.08815	7.02541	3.57594
Cox7a2l2	-4.7445	-1.0533	-7.02256	-1.7462	-1.86517	-3.29798	5.30463	1.89045
Cox7b	-3.48327	1.05667	-3.94378	1.24674	-0.0830263	-2.32292	4.38911	2.65283
Cox7c	-4.08546	1.75909	-4.4246	2.72838	-0.5047	-1.43861	6.82893	4.03656
Cox8a	-8.36753	0.42305	-15.2323	2.04058	-1.8636	-3.40072	4.81395	2.3053
Cp	-6.83799	-5.42588	-13.043	-4.85802	-1.02539	-5.23338	-11.948	-6.35064
Cpeb1	1.63197	-0.0603947	1.82432	-0.272181	1.24338	1.77879	3.15965	1.51495
Cpne4	-0.655647	-0.639503	-0.633357	-0.566544	-0.859985	-1.38759	-5.23842	-1.71904
Cpne8	-1.30592	-2.22466	1.02372	-0.943988	-1.64871	-2.78593	-9.22393	-3.32315
Cpxm2	-1.25242	-0.304198	-3.29912	-1.2185	-0.568516	-1.60198	-3.21475	-1.85378
Creb3l3	0.334444	-0.0893733	-1.01291	0.0430932	0.0486055	1.24302	2.39155	1.28036
Creg1	-1.34448	-0.642162	-3.17753	0.364315	-0.633614	-0.62119	1.90961	0.092821
Crip1	-3.80667	-2.3908	-4.35932	-0.080701	-2.51401	-3.4847	-4.4206	-2.091
Crip2	-2.95481	-1.42131	-3.84859	-0.250533	-1.94402	-2.70368	-3.02808	-1.99444
Cript	-0.758485	1.15883	-0.997719	2.04249	0.980028	0.366804	5.93924	2.18384
Crlf1	-2.57208	-4.14118	-2.00359	-3.27087	-3.87835	-3.81323	-9.02952	-1.87382
Cryab	-7.05909	-7.36853	-12.8544	-8.63711	-8.01948	-7.03153	-4.21587	-4.87686
Crybg2	-0.672523	-0.970501	-1.51989	-2.46379	-0.823122	-1.54458	-3.0313	-1.75708
Csf1r	-1.63286	-0.654937	-0.357624	1.11435	-1.01911	-1.52753	-1.70799	-0.0663727
Csmd1	-0.0509232	0.782232	-0.932783	0.0272781	0.305415	0.777328	2.55127	1.61434
Csnk2b	-1.22555	-0.163516	-1.28363	-0.127877	-0.184545	-1.01068	3.4504	1.18672
Cspg4	-2.39907	-2.00834	-1.9408	-0.818378	-2.18873	-3.33643	-9.58634	-3.86067
Csrp1	-1.22088	-1.68606	-1.62281	-0.186944	-0.838331	-1.49024	-3.41661	-2.04362
Cst3	1.01359	4.28556	0.862543	8.59489	3.04449	4.4818	12.3654	6.4205
Cstb	-5.07382	-0.709554	-10.9007	1.11877	-1.75285	-1.25563	9.37562	3.46377
Ctsb	1.01412	5.57367	6.08383	6.41076	5.75005	2.7554	10.743	8.37433
Ctsc	1.77969	3.09966	5.87988	3.32245	2.90997	1.46978	7.68152	5.45471
Ctsd	-3.16483	-1.10731	-5.43077	0.365294	2.19117	-1.19437	2.39122	1.77261
Ctsk	0.469671	0.503322	1.18788	1.43008	-0.345766	0.956593	1.1636	2.33276
Ctsl	-8.0873	-1.73854	-13.0625	-0.540799	-0.312708	-2.65552	1.15336	0.784925
Ctsz	-1.06409	0.913032	-1.57309	5.60197	-0.913962	0.914356	0.199115	1.80363
Cxcl12	0.00818678	1.79467	1.1752	1.10785	1.36384	-0.0131387	7.80448	2.82012
Cyb561d2	0.111278	0.00731228	0.190747	0.532528	0.304454	0.501654	4.66042	1.95968
Cyb5r3	-0.0298609	-0.549596	-0.942164	0.13996	0.286529	0.656566	4.30065	1.02625
Cyba	-0.918882	3.45387	-2.23325	8.37976	1.18702	3.0972	10.6091	7.83899
Cybb	-3.25577	-0.814009	-7.38641	3.24275	-1.91634	-0.371807	1.72121	1.27459
Cyc1	-1.7721	-0.330212	-0.936797	-1.08927	-0.743754	-2.07503	2.60855	1.76699
Cycs	-5.6661	1.15602	-8.25165	1.85373	-0.690447	-2.07516	8.53491	3.6953
Cyfip2	-2.51936	-1.20469	-2.88026	0.204062	-1.9139	-3.26947	-4.92647	-1.83139
Cygb	-1.78047	-1.1492	-5.6493	-0.157135	-0.51078	-0.212323	3.04853	-0.203749
Cyp24a1	1.53617	3.8932	-5.56071	7.90567	5.69415	4.44733	6.96542	7.45808
Cyp2c11	-0.684935	-0.856037	-2.01224	-3.5196	-0.823432	-2.01324	-1.70549	-2.26351
Cyp2d3	-1.54885	-0.666061	-2.58981	-1.10614	-0.917207	-1.40604	1.71659	0.454063
Cyp2e1	1.05831	2.78454	2.48272	2.46091	1.76993	2.21846	9.73702	5.61185
Cyp4a1	0.329358	1.25852	-0.558204	-0.396026	1.04751	1.06323	5.41709	2.74929
Cyp4a2	-9.70534	-1.84856	-26.0156	-0.361573	-1.64916	-2.8154	1.54915	-1.16746
Cyp4a8	-7.3678	-5.56832	-16.5448	-4.59147	-4.68528	-4.8634	-5.49641	-0.531731
Cyp8b1	0.532435	0.374053	-0.761064	-0.674767	0.65643	0.603241	3.47288	0.494699
Cytip	-1.77675	-0.917008	-2.03728	-0.716794	-2.00228	-2.63238	-6.39215	-1.81448
Dach1	3.98046	-2.82733	6.0668	-9.9092	3.04457	-1.14449	7.59046	0.466525
Dad1	-1.60698	0.118262	-1.34157	1.06818	0.0880298	-0.7452	4.53311	2.07981
Dbi	-4.70204	0.857537	-4.41937	1.36477	-1.67754	-3.03135	3.50165	3.0864
Dcdc2	-0.292431	-3.58608	-0.182043	-3.95733	1.02946	-2.21167	-5.86084	-3.35459
Dclk1	-2.58941	-2.42103	-2.60371	-1.67516	-2.28059	-3.49388	-9.47736	-3.84771
Dcn	-5.71637	-2.28127	-10.4337	-0.236488	-2.87179	-3.30448	0.206537	-0.87756
Ddit4	-1.96409	-0.339786	-5.13524	-1.16079	-1.01289	-1.13736	1.33169	-0.395712
Ddt	-3.68021	0.3836	-5.24207	-0.124763	-1.46787	-2.19889	3.21128	1.6963
Defb1	3.04132	6.96955	5.11013	9.24175	7.41113	5.0327	19.4394	9.99053
Degs1	0.27518	1.58848	-1.44417	3.29278	1.78711	2.18303	7.59765	3.21801
Degs2	1.48739	3.09129	0.985807	3.96319	4.02791	3.28798	16.4218	6.80895
Depdc1b	0.14305	0.392872	-0.275694	-0.746428	0.0537106	-0.432531	-0.999107	-0.652824
Dhrs7l1	-8.77298	-10.5126	-16.4691	-17.0383	-7.37622	-10.0013	-6.07963	-6.59082
Dhtkd1	-1.16419	0.430625	-1.07227	0.424678	-0.511539	-0.589926	3.73951	1.39062
Dkk2	-2.85632	-1.97556	-6.9695	-0.65928	-1.09453	-2.32188	-2.9267	-1.67878
Dlgap1	-1.57454	-2.44442	-1.91413	-3.79941	-0.440555	-2.10403	-6.0042	-4.00564
Dnase1	0.414932	0.727419	0.761901	0.853408	2.47117	-0.329711	7.22999	2.98641
Dnase2	-0.860562	0.670098	-0.588576	3.22044	-0.35967	0.089694	0.0925774	0.498235
Dolk	-0.183811	0.0905699	-0.516661	0.95403	0.249456	0.625582	5.45839	2.44288
Dpm3	0.127978	0.2534	1.15624	0.0683493	0.498422	0.171217	5.69135	2.87592
Dpy30	-0.541405	0.507088	-0.753139	0.700366	0.332434	0.0531887	4.86177	1.55653
Dstn	-1.00818	0.472433	0.162778	1.03263	0.19572	-0.611194	2.1411	0.996222
Dusp1	-3.30125	-2.07216	-5.28441	-1.54233	-2.54751	-3.38828	-7.65556	-4.27865
Dynll1	-2.72843	-1.84305	-7.67642	0.581147	-1.10494	-0.357982	4.26202	-0.234808
Dynll2	-0.0724627	3.0061	1.5829	4.23113	2.20406	1.00951	8.23243	5.39775
Dynlt1	-2.58128	-1.31591	-5.00394	-0.536188	-1.37658	-1.37409	0.793199	-0.342907
Dynlt3	0.361192	1.2188	0.721382	1.84501	1.08671	1.16438	6.55736	2.29767
Eaf2	-1.12944	-0.995949	-3.94583	-3.49888	-0.77785	-1.45417	-0.59853	-1.57819
Ebpl	-1.5256	-0.607409	-2.86836	0.434939	-0.842806	-0.666407	1.52596	0.268809
Ecrg4	2.77201	4.84447	2.27014	7.14457	5.0693	5.58723	17.7859	7.79439
Edf1	-1.52807	0.0776434	-1.14022	0.361642	-0.435023	-1.30445	2.38301	1.5946
Edil3	1.79017	0.854223	3.32677	-0.180737	2.47177	1.50156	4.33971	1.77163
Edn3	-5.47759	-1.44228	-15.2109	0.266271	-3.27434	-1.4752	1.74998	-2.67336
Ednrb	-1.1276	0.103588	0.518207	1.02356	-0.234672	-1.29709	-0.962764	-0.827266
Eef1a1	0.79436	2.87631	0.571273	6.38886	3.42718	3.32287	15.5363	6.83228
Eef1b2	-4.59101	-1.06027	-8.25612	-0.26793	-0.393335	-1.93131	6.5308	2.94649
Eef2	-5.92542	-2.90275	-14.4665	-1.09523	-3.13003	-2.9993	-0.635334	-1.57228
Efna5	-3.49549	-4.16779	-13.5994	-6.82664	-3.11045	-3.75571	-5.15473	-5.77163
Egr1	-6.90457	-5.59185	-6.87218	-5.47972	-7.34461	-9.9713	-19.8472	-8.08191
Eid1	0.211022	0.705298	0.530453	1.09011	1.44672	0.973829	6.2558	2.08068
Eif1	-2.02403	-0.606505	-4.42556	0.941434	-1.29429	-0.282947	1.74628	0.758665
Eif3f	-1.62726	-0.168488	-0.259705	-0.673465	-0.630885	-1.82022	1.45892	0.149116
Eif3g	-1.57843	-0.676648	-4.48533	0.00495365	-0.299796	-0.429913	3.63145	0.507907
Eif3l	-1.80752	-1.16744	-2.67141	-1.05905	-0.852545	-1.52388	3.78773	1.33037
Eif3m	-0.0159555	-0.158775	0.209006	0.908363	0.0572019	0.462686	3.01511	0.796761
Eif5a	-3.91487	0.283411	-6.15246	1.07387	-0.529983	-1.74834	7.50285	3.1929
Eif6	-1.84685	-1.0876	-2.92587	-1.09387	-0.808956	-1.60863	1.05341	-0.10068
Elf3	-2.10939	-1.60035	-2.27686	-1.31076	-1.50702	-2.36238	-1.91867	-1.04389
Elob	-2.74168	-0.399763	-3.82734	0.401856	-1.12519	-1.44125	3.72504	2.43687
Elof1	-1.31651	0.47912	-2.45389	0.774749	0.357125	-0.196422	5.59799	1.36804
Emc6	-1.18358	-0.0224277	-2.61534	0.86121	-0.154065	0.0352396	5.5303	1.69181
Emc7	-0.274041	0.0610267	0.924853	0.292311	0.684027	0.229978	6.5381	1.8361
Emp3	-2.25579	-0.756552	-3.29375	2.10184	-2.14514	-1.24951	-2.90459	-0.136145
Eno1	-2.42823	0.418912	-3.10616	0.556887	-0.420562	-1.69088	4.51322	2.63774
Enox1	1.63027	-1.53742	-2.3679	-0.613912	5.0871	0.335583	-4.49133	-1.66683
Enpp3	-0.32967	0.60292	-2.34339	-0.375557	0.127729	0.222555	2.25729	0.841221
Enpp5	0.639292	0.853597	1.65684	1.00368	1.72168	1.1609	6.11611	2.36617
Entpd2	-1.33729	-0.582613	-2.88755	0.463435	0.00509207	-0.423022	2.50682	0.318825
Epb41l3	2.01553	2.90898	1.27824	3.9543	2.89444	3.25261	7.90907	4.92997
Epb41l4b	-1.87206	-1.29397	-5.03269	-3.72016	-1.19383	-2.3964	-1.61524	-2.48981
Epcam	-4.6251	-0.427595	-3.88397	-1.75545	-1.18922	-4.12546	1.01477	1.90605
Epha3	0.967565	0.960889	0.687424	-1.52831	1.02616	-0.0941607	0.536254	-1.05762
Epha4	0.776014	0.00835981	1.44927	0.614765	0.23269	1.35281	4.95895	1.84306
Erc2	-0.541956	-0.964958	-1.03994	-3.57176	-0.577531	-1.77361	-2.53643	-1.73981
Erh	-0.900159	-0.450812	-1.04571	0.390076	-0.315802	-0.408962	3.17034	0.936294
Esrrg	-0.293046	-3.33551	-1.74576	-9.3668	0.611251	-3.31229	1.89967	-2.85161
Etnppl	-6.50378	-9.34143	-12.8613	-17.553	-5.5108	-9.40858	-6.72681	-7.34857
Etv1	1.90962	3.16111	2.00079	2.53947	3.14443	2.97374	8.93599	4.35589
Eva1b	-1.35804	-0.426186	-3.38831	0.602411	-0.372007	-0.125577	2.39348	0.0051289
Eva1c	-1.48362	-1.51034	-1.21867	-2.80659	-1.67545	-2.93182	-7.16425	-3.45732
F13b	1.77376	2.29786	2.25858	2.65612	2.64331	3.38427	12.5057	5.60965
F8a1	-0.382845	0.124596	-0.719949	0.537009	0.252818	0.00998227	3.72357	0.677842
Fabp3	-4.14012	-1.18738	-6.6907	-0.685616	-2.95759	-2.98617	0.384887	-0.536641
Fabp4	-1.76527	-1.63998	0.038947	-1.08128	-2.14513	-2.28964	-1.53917	-0.824765
Fabp5	-1.72104	-0.379903	-1.79318	-0.490148	-0.511106	-1.37299	1.46921	-0.508753
Fahd1	-2.04426	-1.60133	-2.65177	-3.19817	-1.30187	-2.53343	0.838082	0.62693
Fahd2a	-3.56195	-1.04494	-7.71299	-0.772157	-1.31853	-2.03372	3.61641	1.20358
Fam151a	1.98289	3.00775	1.03267	3.87783	2.63756	3.86854	11.9978	6.65631
Fam167b	-1.23123	-1.08392	-1.79995	-0.37862	-0.714472	-1.12453	0.226252	-0.827319
Fam189b	-0.775779	0.0141571	-2.48502	-2.57371	-0.7626	-1.79071	-4.13482	-2.41104
Fam43a	-2.84088	-2.52861	-4.52058	-3.6419	-3.05721	-3.63472	-4.92408	-3.41586
Fbln5	-0.660003	0.319073	-0.991299	0.735987	0.627266	-0.335038	3.21333	0.824805
Fbn1	-2.70399	-2.29742	-2.85695	-1.4939	-1.7639	-3.27381	-5.40006	-2.7508
Fbp1	-1.91546	2.32075	-3.2695	2.43332	0.834912	-0.411667	4.58014	4.19051
Fcer1g	-2.12555	-1.33871	-1.81524	-0.213909	-1.80599	-2.51193	-3.11497	-1.15917
Fcgr3a	-0.845791	-0.797858	-0.620893	0.166875	-0.875295	-0.831999	0.297321	0.050891
Fetub	1.81252	1.98735	1.0186	2.56467	4.16994	2.95628	12.3588	4.83506
Fga	-2.87375	-2.83823	-3.97806	-1.45948	-2.45961	-2.54526	-0.708097	-0.18876
Fgb	-1.56684	-1.50328	-1.48712	-0.137568	-0.624536	-1.14387	1.17901	0.302386
Fgf10	0.656725	0.741393	0.00630893	0.65323	0.626047	1.52709	3.25514	1.74061
Fgl2	-1.07111	0.5539	-1.69627	3.90887	-0.474193	0.442024	0.591992	0.998132
Fkbp1a	-0.949637	-0.903902	-1.16027	0.216511	-0.910118	-0.73228	0.389887	0.402684
Fkbp2	-2.53658	-0.0324834	-3.94368	0.291743	0.0405446	-0.939719	6.38234	2.59204
Flna	-4.58232	-2.70703	-4.72462	-1.45146	-2.73761	-5.44918	-11.0577	-4.61923
Fmc1	-1.75192	-0.393006	-4.31132	0.175886	-0.515543	-0.564971	4.00821	0.939196
Fn1	-5.94589	-6.50145	-4.70975	-7.56638	-3.66378	-7.44903	-12.0622	-5.70985
Folh1	1.40234	2.85991	-0.0867944	2.92168	2.25198	2.78577	8.7259	4.68413
Folr1	-4.48252	1.17929	-7.28717	2.21646	-1.11018	-1.16383	5.90714	3.9736
Fos	-2.95626	-1.50856	-3.04087	-0.392327	-2.79178	-4.09615	-11.0431	-4.99506
Fosb	-0.397752	0.360717	-1.85117	1.40962	0.341923	0.0839778	-1.13769	-1.62045
Foxp2	0.246664	-0.831339	-0.18092	-2.32787	0.113779	-1.56876	-3.81283	-2.17016
Fras1	-3.3665	-2.44233	-12.4425	-5.02846	-2.11131	-2.08424	2.86806	-2.56728
Frmd3	1.45861	1.86464	0.947855	-0.32815	1.73867	0.884513	3.00479	0.790743
Frmd4b	-4.29328	-3.58203	-12.9478	-2.67486	-4.01778	-2.94915	-5.41128	-2.56258
Fst	-6.4738	-6.62621	-7.34383	-5.18104	-7.90986	-8.28516	-20.2482	-7.8712
Fstl1	-0.843244	-1.12835	0.198805	-0.871013	-0.485627	-1.25892	-1.0427	-1.15296
Fth1	-12.2343	-3.42685	-27.3037	-1.92287	-4.37122	-5.19357	-0.829813	-1.35
Ftl1	-5.60988	1.22689	-10.4878	1.65489	-0.149229	-1.23792	7.63595	4.1173
Fxyd4	-2.18819	-0.338417	-4.16262	-0.0662966	-0.092999	-0.914348	7.36903	0.651115
Fxyd5	-2.61028	-1.99054	-5.29806	0.743789	-2.35759	-1.35079	-2.0422	-0.0424484
Fxyd6	-1.19132	-0.304552	0.0763074	-0.808027	-0.311708	-1.85246	0.568992	-0.429097
G6pc	3.4207	7.6673	3.52146	11.6255	7.82925	6.51962	15.2897	11.1221
Gabarap	-2.58278	0.725685	-4.3093	2.31026	-0.174707	-0.435883	7.65628	3.74994
Gabarapl2	-2.95904	0.344937	-4.4346	0.567471	-0.368313	-1.64303	5.74624	2.17645
Gadd45g	-10.983	-8.63561	-14.1665	-7.85712	-10.7061	-12.6495	-29.576	-13.4967
Gadd45gip1	-3.72299	-0.785213	-8.35002	0.0375126	-1.18857	-1.61068	6.51449	0.972686
Galnt17	1.27459	1.48727	1.32766	2.07437	2.54523	1.66952	2.69919	1.44206
Galnt18	-2.58431	-3.78935	-1.80551	-6.27702	-3.18597	-6.18143	-11.6384	-5.80427
Gamt	-2.52168	-1.44466	-5.19005	-1.13824	-1.43017	-1.49611	3.91836	0.978636
Gas6	-0.172994	-0.251166	1.39519	0.529037	0.226513	-0.575474	0.781095	0.44227
Gatd3a	-0.624645	0.494955	-0.167099	0.761562	0.532897	-0.26355	5.03038	1.95729
Gatm	2.50233	7.42959	8.19365	7.18896	5.91655	3.51339	13.0475	9.7644
Gc	-0.754292	-0.637207	-2.89898	-0.93737	-0.528595	-0.220967	4.253	0.624831
Gcat	-0.915893	0.0105043	-1.64422	0.361147	-0.175308	-0.236676	4.86817	1.65554
Gchfr	-1.51414	-0.497969	-4.12436	0.0801104	-0.0720801	-0.17441	6.918	1.91296
Gclc	-9.78434	-9.58801	-23.9181	-11.4002	-6.54656	-7.18921	0.650229	-3.9764
Gclm	-8.09744	-6.67583	-18.1789	-8.4218	-5.57125	-5.70957	0.0110364	-3.06629
Gcm1	-0.389863	0.48998	-0.610853	-1.72156	-0.397988	-1.28649	-2.00407	-1.06205
Gcnt1	-1.62844	-0.939348	-2.6369	-1.33848	-0.7938	-1.54781	1.82144	-0.286145
Gcsh	-0.420574	2.13475	-1.11647	3.65835	1.86747	1.62163	11.0389	4.79669
Gfod1	-0.637922	-0.436111	1.1116	2.03781	-3.30988	-1.05056	-6.05739	-1.32035
Ggh	-2.42915	-0.321495	-3.17578	0.918914	-0.148853	-0.818567	5.06232	1.83868
Ggt1	-8.69989	-3.98663	-15.5671	-3.34548	-5.0749	-5.22418	1.37468	-1.00563
Ghitm	-0.610402	0.126706	-1.14651	0.365848	0.610079	0.000877804	5.0792	2.06603
Gja1	-0.843076	-1.72168	-1.6622	-0.0857963	-0.711379	-0.227156	1.28772	0.242853
Gjb2	-0.71934	1.14529	-3.02831	2.88289	1.02781	1.49882	9.19035	4.39098
Gldc	-0.248881	0.10838	-1.63862	-0.0968093	-0.574807	0.812552	2.87436	1.64629
Glipr1	-0.869355	-0.52144	-0.626443	0.93773	-0.709301	-0.70627	-0.797372	-0.431261
Glo1	-1.08667	0.890886	-0.612568	0.433167	0.416281	-0.61498	5.23092	1.79726
Glrx5	-1.12555	0.0120131	-0.0733807	-0.0914344	-0.32821	-0.927778	6.09164	2.92338
Glul	-3.85702	-0.289919	-6.34936	-0.261293	-1.14602	-2.50578	0.446545	1.61137
Gm2a	-0.773076	0.139678	-1.29957	2.24125	-0.220455	0.300894	2.50224	1.37442
Gmfg	-0.295514	-0.91403	0.392935	-0.385941	0.066688	-0.218108	2.81721	0.896738
Gna12	-0.270499	0.0748634	-2.34207	0.47801	0.763505	1.11458	8.12246	2.0955
Gnai2	-1.06879	-0.916483	-1.7721	0.326395	-0.761714	-0.697919	-0.27315	-0.658566
Gng10	-0.718383	0.145906	-2.02037	2.1333	0.285499	0.670403	5.93941	1.73983
Gng13	-2.60609	-2.0791	-3.20401	-2.3458	-1.72168	-2.7231	3.47066	-0.348159
Gngt2	-1.00502	-0.354617	-1.2114	0.48535	-0.507384	-0.652005	1.48827	0.0226112
Gns.1	-1.30864	1.39415	-0.997162	1.63668	0.888763	0.175588	7.2531	3.64744
Gpnmb	-3.68044	-1.69801	-6.78798	4.37102	-3.16007	-1.32596	-7.19092	-1.25517
Gpr149	0.727387	0.632558	2.0215	0.917386	1.25518	0.297387	-0.646358	0.534166
Gpr63	-0.0883926	0.211368	-0.616963	-0.924196	-0.0245754	-0.634692	-1.18234	-0.757872
Gpx1	-1.51308	2.84083	-1.84721	3.29532	3.41982	1.41651	13.0645	6.85177
Gpx2	-2.7476	-2.99752	-3.75231	-2.09965	-2.20983	-2.65168	-6.39929	-2.58517
Gpx3	1.33878	7.90575	6.42038	8.14813	8.09387	3.5947	12.1062	8.47756
Gpx4	-6.79777	-1.68976	-15.463	0.207881	-3.26267	-2.86281	1.65852	1.04008
Grcc10	0.182552	2.64532	-0.268638	4.82461	2.40522	2.56084	14.6367	5.94361
Greb1	0.953265	0.992983	0.00751791	1.16049	1.42634	1.61702	3.67463	2.16395
Grem1	1.3104	2.58855	2.47742	3.33093	3.39903	2.3928	11.0352	4.44443
Grik2	-5.27234	-7.51719	-8.47994	-8.94121	-4.78127	-8.35731	-18.0713	-9.62097
Grina	-5.66567	-2.40642	-12.2856	-2.37282	-1.13033	-2.63764	2.26412	-0.379763
Grk3	-0.644046	-0.20214	-1.78882	-0.756593	-0.215753	-0.959914	-2.43426	-1.24138
Grn	-1.34864	0.623734	-0.391449	1.99899	0.288085	-0.364521	3.86479	1.96831
Grpel1	-1.12887	0.381665	-1.54299	0.465268	0.092796	-0.179219	7.00097	3.22612
Gsn	0.507354	-0.0313629	0.453528	1.22221	2.19734	0.369622	1.1987	-0.216298
Gspt1	0.186258	0.247661	2.10196	0.26636	0.652829	-0.0961998	3.48439	1.47002
Gsta1	-2.38463	4.17018	-1.11798	4.05986	1.65832	0.145305	11.5356	6.24055
Gsta5	-1.40921	3.14145	0.113417	2.80368	2.07334	-0.407941	7.02963	5.67118
Gstm1	0.151904	0.233598	0.840885	0.377084	1.01329	0.301724	4.63162	0.974447
Gsto1	-2.88988	0.0993114	-5.47811	1.27827	-1.66687	-0.669655	5.70876	2.66288
Gstp1	-8.11177	-2.05085	-15.0717	-0.558195	-4.4676	-4.40579	1.70932	-1.23251
Gtf2h5	-0.0177709	-0.216362	2.92531	-1.26152	0.232693	-0.597043	4.59948	1.16984
Gtpbp4	-0.903133	-0.862258	-2.11372	-2.79746	-0.742817	-1.48301	0.24341	-0.647729
Gtsf1	-0.0733929	-0.786163	2.09253	-0.864879	0.434043	-1.08683	-3.04505	-1.49359
Guca2a	-1.5586	-1.07218	-3.23317	-0.946795	-0.0303868	-0.766612	2.10916	-0.624942
Gucy1a2	-3.30356	-5.22637	-5.06191	-10.7498	-3.17243	-6.47465	-11.1806	-7.40975
Gucy1b2	-2.82961	-4.30038	-7.03861	-8.73536	-2.27091	-4.58605	-4.58655	-4.41414
Gzmb	0.109625	0.946097	-0.536306	-0.541352	0.0653943	-0.228587	0.325743	-0.0760079
H1f4	-0.46295	1.03493	1.35127	3.06529	-0.651012	0.00145458	4.28407	2.34139
H2ac20	1.10904	1.97558	1.41567	2.58466	1.97872	2.01997	9.84689	3.7621
H2aj	0.806733	2.31023	0.157869	4.60697	2.40968	3.05811	15.7462	6.93732
H3f3a	-9.62066	-2.12502	-13.8487	1.87773	-8.41711	-6.49318	-6.38841	-2.64113
H3f3b	-0.993087	0.446901	-1.97338	1.68972	0.631934	0.293296	6.81135	2.44046
H3f3c	-5.38945	-0.675358	-9.13862	0.494102	-2.29557	-2.68524	6.33927	2.54059
Hao2	-6.21919	-0.0281379	-14.5954	0.190439	-1.15187	-2.50899	2.0456	0.555272
Havcr1	-6.93969	-6.17648	-8.72227	-2.43753	-5.35028	-6.62098	-16.2974	-5.05414
Hba-a1	-5.95204	-3.53881	-13.1233	-3.78764	-3.84506	-4.64952	0.696064	-0.763838
Hba-a2	-4.84129	-3.11367	-10.6076	-3.28534	-3.67333	-3.71419	0.810303	-0.883558
Hbb	-5.42951	-3.86794	-11.8925	-4.25493	-3.71665	-4.20727	0.93704	-1.64925
Hcn3	-1.95951	-2.55499	-4.056	-4.86845	-1.89026	-2.87043	-4.75784	-3.16665
Hddc3	-0.597471	-0.710849	-0.14757	-0.934931	0.00728533	-0.914425	2.22614	0.231669
Hes1	-1.65778	1.43485	1.30258	1.93746	-1.19843	-2.12883	0.474867	-0.263795
Higd2a	-1.04539	-0.756158	0.388736	-0.59696	-0.821292	-0.895982	4.95632	2.35205
Hint1	-3.36796	0.622195	-6.9688	2.2668	-0.100523	-0.268174	6.56475	3.67227
Hist1h2bq	-1.48753	0.00326412	-0.485163	2.4768	-3.68718	-0.842247	2.96666	0.976402
Hist2h2aa2	0.953538	1.78552	0.643326	2.26021	2.18226	2.11542	10.0145	2.88433
Hist2h2aa3	0.595303	0.546715	-0.0535868	0.664069	1.22038	1.28105	7.26325	1.68503
Hlf	0.716985	0.973464	-0.113691	-0.906941	0.42885	0.964778	2.90612	0.988241
Hmgcs2	1.47619	2.44889	-0.32326	3.71176	2.17634	3.97645	9.39132	4.96064
Hmgn1	-1.444	1.34876	-1.76507	2.04889	0.491421	-0.049792	8.79963	3.63344
Hmgn2	-1.40534	-0.241226	-2.63568	0.919964	-0.0885598	-0.155182	7.13545	2.79632
Hmx2	4.16454	2.00479	10.7671	2.6291	2.54651	1.92518	3.8331	3.45519
Hnmt	-5.92104	-8.18309	-10.0856	-15.3374	-6.02132	-8.36566	-3.54536	-5.77874
Hnrnpab	-1.87581	-0.200269	-3.05273	0.796918	-0.938266	-0.735437	5.67229	2.72537
Hopx	-0.820438	-0.32009	-0.343636	0.658666	-0.483734	-0.716442	0.126832	-0.212337
Hprt1	-0.374138	0.0608057	-0.456609	0.496383	0.350941	0.195924	5.35576	1.23731
Hras	-0.382143	0.345005	0.279522	0.190109	0.562083	-0.22839	3.80783	0.80714
Hsbp1	-1.16564	0.478114	-0.595683	0.227709	0.309343	-0.986205	5.49636	3.11242
Hsd11b1	-5.12631	1.38818	-7.4393	0.335345	-0.276396	-2.49074	1.99746	0.738126
Hsd11b2	2.24511	4.76643	3.21121	4.99864	6.30199	4.08764	20.0838	8.45929
Hsd17b10	-2.06705	0.125298	-2.99557	0.37148	-0.585633	-0.68155	8.26692	3.86216
Hsd17b2	1.06987	1.79099	0.875371	1.27812	1.5338	2.43002	7.86766	3.64714
Hsd3b3	0.174604	0.46418	-0.221653	-1.3004	0.248264	-0.442587	0.193584	-0.311418
Hsp90aa1	-2.26751	-0.437792	-2.81203	-0.787199	-0.757986	-1.73469	5.65899	1.98828
Hspa5	0.972755	1.45091	-0.35187	3.29616	3.59048	2.6835	8.01465	3.14657
Hspb1	-2.07204	-1.38072	-3.01714	-0.382237	-1.0105	-1.9187	-0.849701	-1.43401
Hspd1	-2.76351	1.059	-3.35322	1.13296	-0.842013	-1.65395	3.25483	2.59172
Hspe1	-4.77269	-3.18188	-9.975	-3.02402	-3.76844	-3.91745	-3.58498	-1.99447
Hypk	-1.84913	-0.807362	-2.02746	-0.247637	-0.711053	-1.53498	2.76138	0.812026
Iah1	-5.42606	-1.36067	-8.9243	-2.10778	-2.92915	-3.34277	3.7539	1.44525
Id3	-4.0169	-1.89303	-8.59245	-0.772069	-2.82706	-2.05417	-0.54976	-1.79406
Idh3b	-0.761665	0.138309	-1.26197	0.891141	0.57316	-0.14821	3.95015	1.33143
Idi1	-0.925655	0.158774	-0.787401	0.457062	-0.212122	-0.673437	2.88232	0.511119
Ier3	-2.07974	-1.0681	-2.22599	-0.485174	-0.475252	-2.00182	-1.71523	-1.51417
Ier5l	-1.9538	-1.76666	-2.41106	-0.486398	-1.86919	-2.04271	-4.29078	-2.17492
Ifi27	-3.29704	-0.628981	-4.57557	0.619687	-0.895191	-2.03506	3.19287	0.123697
Ifi27l2b	-0.274685	1.43872	0.206607	3.7228	0.530939	1.31623	7.3352	3.04964
Ifi30	-1.57702	1.08655	-2.62511	4.3493	-0.218289	0.719719	3.61889	2.94848
Ifitm1	-1.3758	-0.326917	-2.32924	1.05538	-0.713165	-0.0777469	4.94515	1.93881
Ifitm10	-4.37809	-5.42313	-4.12841	-6.27947	-2.97286	-6.51324	-15.3294	-7.08911
Ifitm2	-4.66285	0.0762408	-8.50883	2.46144	-1.15658	-1.79526	5.88445	1.5203
Ifitm3	-2.77131	-0.536085	-4.97132	1.23911	-0.981351	-0.84756	4.43231	0.964088
Igf1	-1.82003	-0.556947	0.934447	1.05139	-3.74571	-3.02522	-7.55249	-2.18306
Igfbp1	-0.065414	-1.62719	1.90676	-0.419428	2.20663	-0.935218	-0.0178138	0.545872
Igfbp3	1.63233	6.01941	1.74057	7.97035	4.15904	4.56048	17.0262	7.01649
Igfbp6	-1.54521	-1.34863	-1.51916	-0.566978	-0.914063	-2.3662	-7.17256	-2.22617
Ighm	-0.715471	2.00255	-1.79485	6.22955	0.338624	1.82884	5.90716	3.34893
Il11	-1.80735	-2.52161	-0.411103	-1.40252	-2.00686	-3.20684	-10.5002	-4.0232
Il19	-2.70067	-2.97812	-2.74528	-2.08159	-2.44359	-3.42951	-8.97124	-3.84322
Il23r	-0.293931	-0.476527	-0.988213	-0.582679	-0.990063	0.173229	-1.3981	0.076616
Il24	-2.28296	-3.84826	0.58072	-3.04098	-2.4012	-4.18458	-10.7969	-4.54156
Inmt	-2.0767	0.712861	-5.01617	0.843436	0.659284	-0.457755	9.07021	2.38319
Insrr	3.97696	2.2099	10.4685	2.43784	4.11555	1.33481	0.598895	1.93435
Iqch	-0.54501	-0.524189	-0.925438	-2.13658	-0.607468	-1.08718	1.57141	-0.18465
Isca2	-0.0772868	-0.403799	0.532325	-0.478743	-0.259359	-0.0714387	3.50856	1.15782
Iscu	-1.90263	0.222642	-2.84948	-0.172873	-0.189269	-0.962147	8.09418	3.83772
Itgb4	-2.95869	-1.90595	-0.859688	-0.545804	-1.68	-4.76491	-14.4942	-5.62625
Itm2c	-4.20111	-1.76386	-5.4522	-0.836749	-2.59008	-3.5353	-2.12932	-1.46128
Jag1	-0.0485693	0.0863265	0.915452	-2.30171	-0.0292344	-1.69241	-2.16193	-1.4673
Jakmip2	0.636059	0.520041	0.350298	-0.222106	0.701816	1.27783	3.75487	1.82283
Jam2	-0.988415	-0.338248	-1.08624	0.491541	-0.363939	-0.635344	1.20847	-0.0328088
Junb	-2.30996	-0.610132	1.27158	0.0541958	-2.3814	-3.16347	-5.71104	-2.43655
Jund	-1.51491	0.405212	-2.80316	1.41189	0.115523	-0.327069	4.52583	1.38358
Kank4	0.116912	-0.532328	-0.947587	-0.570539	-0.255718	0.839378	2.18752	0.920206
Kap	-11.7471	-1.43363	-22.3875	4.90453	-7.62307	-2.61222	10.0165	1.50727
Kcnh5	1.28775	1.10974	2.06066	0.588939	1.88202	1.24428	2.91013	1.5083
Kcnh8	-0.155974	-0.211314	-0.69798	-0.908978	-0.184499	-0.68606	-2.12865	-0.900178
Kcnip1	1.1391	-1.28049	0.042198	-1.06021	0.372509	1.17697	0.869523	-0.806567
Kcnj16	-0.0894091	1.91378	-1.71234	2.77723	2.1458	1.85851	11.66	5.77666
Kcnma1	0.575774	0.650846	0.933745	0.28842	2.79229	-0.380277	-2.44614	-2.13097
Kcnq1	1.11992	-1.07276	4.83164	-4.51893	2.39847	-2.83314	-4.73179	-3.71622
Kcp	0.0164073	-0.0344522	-1.65002	-0.367979	0.0831657	0.632094	0.763209	0.35341
Kif26b	-0.449971	-2.85055	0.0111626	-4.76792	0.171719	-2.54806	-5.18884	-3.13956
Klf6	-1.5563	-1.20962	1.03972	-0.267084	-1.05658	-2.62859	-5.00685	-1.61451
Klhl14	-3.72456	-2.4716	-8.97186	-1.3143	-3.44432	-2.79723	-4.36903	-3.3254
Klhl3	3.24869	0.156884	6.92353	-1.4084	3.3785	-0.204489	-2.06917	-0.0527117
Klhl31	0.688655	0.815887	0.951887	-0.633585	0.81969	0.147907	0.692174	-0.145331
Klk1.2	6.02946	5.76472	4.21367	8.96692	10.1465	8.22781	26.1363	11.9169
Kng1	0.752833	-2.19936	-1.08595	-4.09537	5.61211	1.26576	8.96682	0.679953
Krt17	-1.93028	-1.90858	-0.366799	-1.03113	-2.40065	-3.19401	-9.61843	-3.4064
Krt7	-0.1412	-0.597583	-1.11639	0.428628	0.986826	0.477732	5.99581	2.12801
Krt8	-3.57963	-2.01957	-5.51853	-0.926268	-1.29622	-2.38539	1.40793	0.538773
Krtcap2	-1.17691	0.148347	-1.83801	1.43475	-0.21532	-0.133677	4.09156	1.84128
Ksr2	2.04288	0.0472496	4.53662	0.076061	2.50913	0.175356	-3.57816	-0.470356
Lage3	-0.349547	-0.433683	-0.967766	1.16219	-0.483467	0.485916	2.50159	1.75576
Lamtor1	-1.1602	0.595289	-1.49486	0.577596	0.07027	-0.23548	6.00781	2.94458
Lamtor4	-1.06983	-0.960448	-1.60009	-0.137918	-1.27344	-0.651985	2.75279	2.00407
Laptm5	-1.20319	0.4828	-1.57505	5.05255	-0.89372	0.5216	-0.756212	0.949133
Lbp	-0.879044	-1.11801	0.327253	-0.563581	-1.00768	-1.31341	-1.65865	-0.719602
Lcn2	-5.21627	-5.81668	-6.48837	-5.03353	-3.963	-5.83815	-11.115	-5.76121
Lcp1	-2.71098	-1.579	-5.5098	-0.447934	-1.60713	-1.82735	-1.44857	-1.23424
Ldha	-2.61118	1.09311	-2.53408	2.77909	0.308132	-1.4022	4.66667	2.41617
Ldhb	-1.97936	0.608308	-2.19596	0.496841	-0.0321192	-1.63311	3.58942	1.53179
Ldhd	-3.30547	-1.27884	-5.76216	-1.75884	-2.00561	-2.56201	0.623525	-0.515987
Lgals1	-1.75728	-1.23622	-3.16012	-0.511165	-1.4706	-1.30265	0.309926	-0.534252
Lgals3	-4.65707	-1.87937	-8.21147	0.383391	-2.61882	-3.09417	-4.89446	-2.83453
Lgals3bp	-1.17935	0.205433	-2.95777	4.23171	-0.458077	1.05106	3.21162	2.43943
Lgmn	-2.63422	0.88206	-4.34089	-0.600479	1.05376	-1.49561	2.22715	3.03769
Lgr5	0.867326	0.581845	1.69259	1.28402	1.40825	0.586323	-0.395638	0.45623
Lgr6	0.57659	0.199582	1.77157	1.22366	0.825002	-0.083726	-2.31797	-0.201107
Lgsn	1.2743	0.910315	2.1387	0.750635	1.46951	1.27473	2.53797	1.38967
Limd2	-0.93429	-0.162636	-1.1557	1.55111	-0.388319	-0.383056	-0.232856	-0.310192
Llph	0.427473	0.769691	0.664106	1.1007	1.46852	0.950471	6.23749	2.12412
Lmx1b	0.358564	-0.764493	-0.713523	-1.38775	0.102151	-0.369345	-3.59017	-1.78027
LOC100134871	-5.04934	-1.6637	-11.2025	-1.26967	-2.40093	-2.91447	6.36815	1.43556
LOC100359583	-3.40378	1.11199	-3.49524	2.18083	0.503508	-1.36217	5.23656	2.13441
LOC100359600	0.336467	0.240229	0.244622	0.115469	0.772697	0.663863	5.74053	1.12557
LOC100359951	0.766362	2.09435	-0.765537	3.74377	2.94741	3.65381	20.4454	7.9054
LOC100360057	-3.77703	-0.10239	-5.98919	1.39422	-0.676385	-1.42124	3.04039	2.11033
LOC100360117	1.85483	4.36399	1.63707	8.84492	4.17653	6.17155	23.0622	11.3082
LOC100360218	-0.114574	0.444167	0.446712	1.76052	0.534754	0.599908	6.18059	2.75874
LOC100360413	-1.2614	-0.101821	-1.64943	0.52314	-0.188538	-0.584152	4.38127	1.15573
LOC100360449	-4.46763	1.6226	-4.33644	2.82947	-0.795307	-1.47686	8.24808	4.20013
LOC100360491	0.219516	0.96667	-0.2318	1.70925	0.942834	1.10104	6.48555	1.89449
LOC100360841	-7.04364	-5.27706	-14.3869	-4.01132	-4.61324	-5.81996	-6.36498	-3.16264
LOC100361457	-2.7521	0.447364	-1.57155	1.26488	-0.156219	-2.47527	2.41175	0.797864
LOC100361854	-5.05809	-0.591629	-6.49549	0.548946	-2.37356	-3.3017	2.47015	2.23115
LOC100361934	0.836785	0.819079	-0.588597	0.839919	2.14816	2.1185	13.3546	3.42352
LOC100362027	-1.40134	0.135475	-0.0441597	0.258127	-0.0293933	-1.21285	3.14314	0.464795
LOC100362333	-0.381215	0.545883	-1.16763	1.62982	0.210014	0.87896	7.7921	3.77826
LOC100362339	0.282946	0.640875	-0.836431	0.988995	1.03274	1.44012	8.46351	2.22567
LOC100362366	-0.773793	-0.143887	-3.50283	1.16876	0.333859	0.891545	6.86365	2.08406
LOC100362453	-0.939979	1.0905	0.00530232	0.721497	1.1504	-0.717004	4.5667	1.75206
LOC100362684	0.525057	0.805006	-1.03546	1.96123	1.38903	2.03363	9.64381	3.06331
LOC100362751	0.88031	1.07511	-0.761576	2.21771	1.87429	2.72088	13.8815	4.04538
LOC100362814	0.641366	1.36338	0.0581912	0.648386	0.804387	0.560081	0.885901	0.321858
LOC100363452	0.890188	1.33868	2.18848	1.54535	1.50624	1.36047	7.87012	2.85034
LOC100363469	0.86019	1.26637	0.824057	2.45337	2.5168	2.22713	13.2314	4.69786
LOC100364435	-10.9025	-3.73024	-20.1046	2.30773	-6.01637	-4.65874	-6.32772	-3.52374
LOC100365839	-0.541285	-0.171193	-2.93648	1.1098	0.379671	1.18698	6.6505	1.66134
LOC100910528	-1.93618	-1.00543	-4.03339	-0.421514	-0.933341	-0.984043	4.38028	1.21388
LOC100910944	-0.98748	1.5072	-2.5075	4.39818	2.12169	2.40206	14.5921	7.63975
LOC100911186	-0.0898444	0.233855	-1.09559	0.628522	0.61656	0.842361	7.85362	1.91604
LOC100911238	0.665529	0.921236	0.289239	1.63337	1.02553	1.74283	8.58221	3.44651
LOC100911372	1.04491	2.73777	2.02867	3.74329	3.36874	3.34959	19.7235	8.03586
LOC100911516	0.864084	1.69642	0.474243	1.92905	1.98194	2.04198	11.3536	4.12523
LOC100911847	-8.48891	-4.14721	-18.1322	-1.58266	-5.6494	-4.75942	0.034889	-0.802421
LOC100912008	0.386801	1.48384	-0.10766	2.40452	1.46342	1.65097	8.17174	2.49991
LOC100912195	-2.4588	-1.52568	-4.85801	-1.38479	-1.05363	-1.74367	-0.112893	-0.999199
LOC100912564	0.705044	0.549216	1.1952	0.79072	1.07119	1.01062	6.35526	2.3168
LOC100912564.1	1.2776	3.20103	2.7009	4.74954	3.51668	2.98092	15.739	7.37017
LOC100912564.2	-0.197262	-1.3318	-1.0618	-0.910125	-0.42	0.0866096	4.79409	0.846079
LOC100912578	-0.895989	0.127972	-1.21895	0.520871	0.0689436	-0.385718	4.77355	1.93531
LOC102549061	0.906289	0.820294	0.683033	0.804444	1.73484	1.56016	7.99972	2.10837
LOC102549506	1.36895	1.19732	1.28636	1.21409	2.30613	1.40735	6.69903	2.44795
LOC102554608	-4.9463	-6.25206	-9.53262	-12.7967	-4.81106	-7.52776	-9.93443	-7.60679
LOC102554658	-0.442971	0.146752	-1.089	-0.542977	-0.19269	-0.66692	-1.29281	-0.589337
LOC102555453	-1.06929	-1.35777	-0.871029	-1.46064	-0.443808	-1.24831	3.07629	0.078726
LOC103689961	-0.310178	-0.288811	-1.06414	0.765444	0.422274	0.432603	3.25377	0.344653
LOC103689965	-1.24986	-1.57728	-2.88627	0.0111098	-0.672991	-0.481556	-0.166339	-0.185288
LOC103690054	0.628386	1.27842	0.296726	2.29177	1.42186	1.77127	8.00069	3.08717
LOC103690120	-1.2251	0.604813	-3.87232	1.64082	0.251119	0.693456	6.91344	2.79892
LOC103690137	-0.18725	-0.535368	-1.02036	-1.87523	-0.698455	-0.81322	-1.51008	-0.811679
LOC103690996	1.16816	1.5002	1.5835	1.96878	2.28216	2.23669	10.2366	3.1366
LOC103691744	-4.37746	-2.06569	-9.95919	-1.73086	-3.16648	-2.39666	2.77988	0.512657
LOC103693375	-1.37036	1.53161	-0.877881	4.36666	-0.143785	0.594857	6.67913	4.33978
LOC103693430	-3.09874	-1.18819	-2.90344	-1.49709	-1.84919	-3.23718	0.748496	0.247679
LOC108348048	-0.467885	0.372261	-0.506744	0.851329	0.43351	0.114274	4.59018	1.28739
LOC108348062	-1.63853	0.405892	-4.30839	1.41784	0.55829	0.40605	10.0419	3.19211
LOC108348144	-2.96981	3.03074	-9.17389	7.90955	1.74725	2.90461	13.6073	6.11685
LOC108348172	0.252335	1.2203	-0.730169	2.80827	0.863157	1.75289	7.28555	2.74033
LOC108348190	1.90074	2.62032	4.42572	1.69348	4.24816	1.56646	12.9122	5.13936
LOC108348287	-2.77551	0.474309	-4.4811	2.33443	-0.394961	-0.944738	5.65996	3.2406
LOC108349189	0.243023	1.00861	-0.456639	2.15256	1.81916	1.23191	9.66147	3.78086
LOC108349548	-2.23807	-0.449097	-4.64061	0.892205	-0.429887	-0.560205	6.12257	2.06551
LOC108349606	1.37944	2.21173	3.02032	2.57534	3.28719	2.69619	15.0054	4.43299
LOC108349682	2.63998	4.7462	2.50126	8.68471	4.75157	6.69316	26.1854	11.9744
LOC108351137	-3.52371	-1.00975	-6.49731	1.01716	-0.688887	-2.16827	3.77708	1.78271
LOC108351137.1	-0.0109884	2.54335	-6.38398	8.36673	4.077	5.44055	22.3674	10.5276
LOC108351703	0.360482	0.349433	0.425097	-0.803971	0.24217	-0.184851	-0.40644	-0.344274
LOC108352650	-4.98306	2.38861	-10.6214	8.17645	1.1094	1.23112	11.2791	6.60622
LOC108352756	-3.29743	-3.4239	-5.06588	-5.54202	-2.94496	-4.90789	-10.5854	-5.18871
LOC288913	-0.455838	0.721752	-0.919586	1.59662	0.640347	0.38907	6.21623	2.42272
LOC306079	0.928601	0.881108	0.783782	0.843892	1.64406	1.61324	8.92043	3.07889
LOC360919	-2.27386	-2.8031	-5.04448	-6.48181	-2.13754	-3.43204	-2.65932	-3.15282
LOC361914	-2.99866	-5.03771	-5.12041	-14.1781	-3.85625	-6.74118	-4.65103	-6.10386
LOC498555	0.503316	2.09954	0.608113	4.48388	1.73723	2.53736	13.154	6.08237
LOC501233	-2.19853	1.46178	-3.16704	0.846632	1.1528	-0.451621	4.55843	3.37413
LOC680121	2.6607	4.23463	2.20948	6.65125	4.21337	5.89495	25.1653	10.0287
LOC681241	0.364919	0.597727	0.492659	-0.237202	0.416	-0.0500702	0.148038	-0.194164
LOC681458	0.739889	0.802491	1.49821	1.32215	1.40829	0.639486	0.0547013	0.497733
LOC685963	-1.74397	3.59974	-1.49791	7.23932	2.75683	2.42029	13.59	7.25008
LOC687780	-5.66791	0.160438	-12.3797	3.10459	-1.15394	-1.25404	7.04144	3.41465
LOC688389	-7.02471	-5.05068	-15.8629	-7.9852	-4.01296	-4.9138	2.4936	-1.87366
LOC689574	-2.6675	-0.828128	-6.72583	-0.803862	-1.32395	-1.05754	3.44043	0.522787
LOC689899	0.67331	0.645739	0.366285	0.740956	1.61857	1.32221	8.64866	2.20115
LOC690468	1.03167	1.28235	-0.574474	2.2358	2.20643	2.84283	13.0662	3.88697
LOC690468.1	0.522217	0.734449	-2.20953	0.997077	1.89582	2.1784	12.5522	3.46376
LOC691427	-1.27938	-0.348702	-3.47036	-0.973263	0.908691	0.240784	14.3043	4.94858
LOC691551	-0.377098	-0.0916613	-2.84577	-2.35015	-0.0848889	-0.636995	0.979391	-0.667072
LOC691807	-2.70661	0.449773	-4.03486	1.65091	-0.579038	-0.688569	7.13034	2.48007
LOC691921	-1.55461	-0.929273	-4.68064	-0.663586	-0.466525	-0.301493	5.27902	1.32179
Loxl1	-2.27548	-2.19763	-3.11217	-0.94771	-1.01078	-2.34983	-4.88681	-2.52044
Lpl	-4.30925	-3.12558	-6.27318	-3.50177	-4.90825	-4.59432	-2.33303	-2.52508
Lrig1	0.857403	0.751189	0.674216	1.42174	2.20656	0.608209	-0.889719	0.377376
Lrp2	-2.01041	-1.24454	-8.93698	-0.648744	0.172926	0.29165	2.09739	-0.0166217
Lrriq1	-0.485326	-2.01571	0.0537205	-3.06044	-1.01601	-1.33172	-1.48254	-2.33598
Lrrtm3	0.966546	0.226145	2.19252	-1.64109	1.11264	-0.667414	-1.61889	-1.33959
Lsm3	-0.762005	-0.263514	-1.32702	-0.26843	-0.110706	-0.276323	4.16664	1.11788
Lsp1	-2.19282	-0.771129	-3.30297	1.02559	-0.72508	-1.48848	-1.92661	-1.16445
Ltbp2	-2.5832	-4.18779	-1.93869	-4.53879	-2.55569	-4.33596	-10.2116	-2.58469
Ly6e	-2.13127	-0.599682	-0.845009	0.0489764	-1.54562	-2.25257	-0.519624	0.121304
Ly6i	1.66189	1.61842	1.90631	1.58366	5.01297	2.86653	14.1287	5.46584
Lypd2	-1.7573	-1.61267	0.237467	-0.915966	-2.12056	-3.03427	-8.40464	-2.87475
Lypd6b	1.1923	-0.10248	1.85594	-1.51242	2.39348	-0.21045	1.18279	-0.57791
Lyz2	-6.32746	-0.745261	-11.9388	8.13143	-3.21747	-0.0884651	0.274505	2.93478
M6pr	-0.453406	0.381593	0.695397	0.958368	0.980339	0.113265	5.55221	2.27069
Mab21l3	-0.571238	-1.68389	-1.05021	-1.24428	1.09679	-0.438304	-1.27702	-0.68372
Mageh1	-0.851678	-0.591247	-0.758175	-0.507566	-0.455274	-0.775409	2.1491	-0.0260677
Magi2	1.25022	-0.826607	1.02987	0.0603738	1.72957	-0.197633	-3.91182	-1.69974
Mal	-0.554411	0.0578333	2.0162	0.0642816	1.20883	-1.3163	4.23401	1.68515
Mal2	0.355355	0.460725	1.45604	0.708239	1.13999	0.394021	5.17974	1.78752
Manf	0.0605105	1.28964	0.332789	1.9047	1.60277	1.12855	8.28407	3.73281
Map1lc3a	-1.54626	0.301418	-2.20295	0.831496	-0.00720229	-0.603438	5.54813	1.37891
Map1lc3b	-1.2066	0.209642	-2.70928	1.23651	0.168307	0.179954	5.55858	1.92572
Mapk10	0.896757	0.850089	0.0461196	-1.94812	1.09568	0.134838	2.58475	-0.964789
Mapkapk2	-0.803915	-1.06242	-1.25349	-0.235277	-0.52891	-0.61692	0.931871	-0.273099
2022-03-01	0.525132	1.9938	-0.94848	1.80969	1.00524	2.2731	6.00237	3.18728
Marcks	-1.96597	-0.552254	-1.49697	-0.170518	-0.795218	-1.98996	0.574893	-0.301115
Marcksl1	-1.92016	-1.76959	-2.58107	-0.84913	-1.43775	-1.83317	-2.83697	-2.19439
Mat2a	-4.73855	-8.26879	-15.6302	-13.3534	-4.10798	-5.33288	-3.75425	-6.42142
Mbd3	-1.36701	0.0568885	-1.33912	-0.349723	-0.0629325	-1.09761	3.50765	1.27884
Mcoln2	-0.517635	-0.295112	-1.40772	-1.66529	-0.793941	-1.32934	-2.89246	-1.37844
Mctp2	-1.20654	-2.2685	-2.62398	-1.37008	-1.97904	-1.51672	-6.51867	-4.05583
Mdfi	-0.44554	-0.0882285	-0.348038	-1.42706	-0.57314	-1.32269	-2.7056	-1.55718
Mdga1	1.13103	0.846654	2.7389	1.28953	1.98775	0.722053	0.118811	0.689769
Mdga2	0.00590569	-0.292532	-1.98398	0.388925	2.17633	0.608734	-0.731054	-0.357814
Mdh2	-2.22047	0.816658	-2.57344	1.00581	-0.33154	-1.44493	4.50321	2.49114
Mea1	-1.49853	-0.741001	-2.979	0.039728	-0.329495	-0.82795	2.13521	0.0179304
Melk	-0.800952	0.210742	-1.81513	-1.21956	-0.407498	-1.08134	-0.276197	-0.558516
Mesd	-1.51	0.332441	-2.44455	0.163498	1.02078	-0.236765	6.60619	2.5607
Mfge8	-1.69466	0.693937	-3.11392	2.95387	-0.150075	0.197919	3.07172	1.29872
Mgat2	-0.421984	0.314224	-1.51768	1.49175	0.393854	0.793832	4.60013	1.5454
Mgll	-4.49084	-2.43835	-14.1579	-1.80777	-4.19899	-1.93191	-0.128537	-1.62451
Mgp	-7.65509	-3.21471	-11.0813	0.104713	-2.95647	-4.33019	-4.65292	-1.15689
Mgst1	-5.26813	-1.22583	-9.5291	-1.22833	-1.80539	-2.53164	4.40588	1.77009
Mgst3	-1.70824	1.22396	-0.908147	2.11738	-0.017456	-0.339914	5.14089	4.05681
Micos13	-4.30231	-0.661989	-8.59626	-0.44147	-0.441873	-1.87629	6.73156	1.82518
Mien1	-1.01468	0.113465	-1.22525	0.0759414	0.613846	-0.471864	7.25352	1.74823
Miox	-7.51501	0.0400805	-17.6775	1.45234	-2.36351	-2.12018	5.45862	2.12215
Mlph	-0.207287	0.342082	-1.0065	0.644483	0.939121	0.548721	4.40392	1.78591
Mmd	1.70078	0.148269	0.909553	1.81817	2.02051	1.1689	4.23024	2.35884
Mme	-2.39812	-4.10188	-4.61016	-8.42373	-2.5114	-4.27342	-1.40243	-3.11685
Mmgt1	0.502372	0.471835	0.853123	0.95371	1.20558	1.01048	7.10735	2.22423
Mmp12	-0.856538	0.977835	-0.386304	5.48503	-1.03816	0.578785	-3.99471	0.0816768
Mpped1	-1.8992	-1.99692	-2.57563	-3.0272	-1.69008	-3.10104	-7.73656	-3.35644
Mpst	-0.170966	1.56273	-0.353113	1.60432	1.49759	0.867094	9.6257	4.32052
Mrfap1	-3.07693	0.102126	-4.91426	1.48982	0.150729	-1.20097	5.72292	1.96956
Mrpl16	-0.230334	0.618551	-0.779657	1.68902	0.458689	0.607835	4.85329	1.86447
Mrpl17	-0.752417	0.383085	-1.46384	1.29813	0.170966	0.203096	5.44576	2.40805
Mrpl23	-1.8249	-0.368667	-3.22833	1.6216	-0.75971	-0.709884	2.28179	0.860629
Mrpl27	-1.94435	-0.731758	-5.401	0.497342	-0.693762	-0.401562	4.55376	1.81181
Mrpl32	-0.392444	0.664116	-0.367853	1.44106	0.930473	0.232343	4.65814	1.66288
Mrpl34	-1.60395	-0.0484462	-2.86087	1.68287	-0.684681	-0.403952	3.84256	1.13033
Mrpl35	-0.672112	-0.324267	-0.295675	-0.321608	-0.198179	-0.587141	3.87016	1.40841
Mrpl41	-1.18623	-0.114185	-2.55525	0.261319	0.266093	-0.22998	5.6925	1.33731
Mrpl50	-0.994392	-0.0833665	-2.45351	0.64996	0.0785359	-0.0673765	5.58205	1.72434
Mrpl54	-2.26357	-0.495466	-3.60209	-0.00699555	-1.24119	-1.44934	3.66974	2.22026
Mrpl57	-1.14472	-0.517385	-1.0146	-0.506189	-0.360183	-0.87294	2.10089	0.238899
Mrps12	-0.970422	-0.415782	-0.460233	0.200028	-0.308717	-0.88887	3.21646	1.11391
Mrps14	-1.28688	-0.257054	-2.33445	0.143388	-0.247195	-0.234511	5.94834	2.09475
Mrps16	0.185057	0.129096	-0.035629	1.01793	0.91265	0.907017	7.24788	2.54919
Mrps17	-1.14089	-0.322771	-1.73761	0.200904	-0.244136	-0.5984	2.91137	0.670803
Mrps18a	-0.383458	-0.00728366	0.520904	0.0931605	-0.00329226	-0.448896	2.71101	0.717149
Mrps23	-1.29362	0.115419	-1.36531	0.735967	-0.115063	-0.89775	4.07848	1.35397
Mrps33	-0.847565	-0.575529	-0.992848	-0.0522962	-0.256475	-0.263649	6.44721	2.74809
Mrps34	-1.63882	0.14956	-2.23034	0.471143	-0.0590834	-1.08819	3.42086	1.23677
Mrps6	-4.03871	-6.12326	-4.43353	-7.79228	-5.22008	-6.67473	-10.7706	-6.48921
Msmb	1.32478	1.18721	2.61434	-1.92382	1.45498	0.0992923	1.47676	-0.427192
Msrb1	-3.10036	1.16679	-5.088	0.846861	-0.45786	-1.64448	3.81385	3.1371
Mt-atp6	-9.78421	-14.3291	-52.3726	-5.50408	3.51914	0.00583314	6.49338	-0.472478
Mt-atp8	1.07081	3.25277	1.79775	5.40539	7.74247	3.17299	8.56181	5.74346
Mt-co1	-12.4428	-22.8981	-56.2909	-26.6001	1.50185	-9.01939	5.44299	-7.49008
Mt-co2	-11.2769	-19.162	-47.7471	-20.6548	1.24167	-8.42902	0.127156	-6.81304
Mt-co3	-12.6409	-22.3763	-58.1797	-23.9383	1.34607	-7.57531	3.44848	-7.14989
Mt-cyb	-7.15122	-11.3866	-43.7865	-1.8332	4.54291	1.79571	10.0581	1.62416
Mt-nd1	-9.14445	-15.009	-41.5206	-12.4951	1.00486	-5.04443	1.78186	-4.00521
Mt-nd2	-7.55516	-13.6124	-47.2816	-2.26279	2.85984	1.10484	3.41641	-0.129181
Mt-nd3	-5.86101	-10.2055	-19.6652	-10.5559	0.121946	-6.31682	-2.48272	-3.46036
Mt-nd4	-8.54958	-9.38951	-48.603	4.91202	2.58613	3.46365	7.76038	3.59793
Mt-nd4l	0.673134	2.77807	-3.20343	8.90771	6.5528	4.72559	12.3922	7.17628
Mt-nd5	1.70075	2.90206	-0.855386	7.84942	9.05341	4.66532	11.8657	7.2082
Mt-nd6	1.06278	5.07207	-0.930859	12.2729	7.29933	5.73275	14.9252	9.98586
Mt1	-10.0729	-4.1711	-16.9093	-2.68807	-4.93055	-5.04993	-6.72706	-1.03108
Mt1m	-4.13125	-3.52688	-4.40098	-2.37828	-4.22869	-5.04158	-12.5029	-4.7392
Mt2A	-9.11401	-2.6531	-15.3643	-1.07058	-3.27942	-4.8027	-6.04668	0.225006
Mxra7	-4.52621	-2.87291	-12.7524	-2.26327	-2.22055	-1.94485	0.845997	-2.11123
Mybl1	-1.67434	-3.49979	-4.29599	-6.50643	-1.98627	-2.81882	-2.10216	-2.91485
Myh11	-0.612319	-0.704426	-1.40341	-0.136397	0.836659	-1.22993	-5.39738	-3.30633
Myl12a	-4.22969	-1.73637	-9.27429	1.14887	-0.901638	-0.832094	2.93684	-0.640067
Myl6	-4.40676	-1.04852	-10.1299	0.534659	-1.13041	-1.54597	2.52051	-0.0269761
Myo3b	0.906982	0.190963	2.51638	-1.68417	1.44301	-0.72214	-0.185153	-0.947728
Naa38	-1.84877	0.020598	-2.32735	1.09056	-0.401045	-1.01311	5.43544	2.36305
Naca	-3.88857	-0.0606303	-7.09174	1.33912	-1.33246	-1.79013	2.40993	1.02148
Napsa	-7.00998	-2.8905	-18.5442	-2.16094	-2.56894	-2.72387	0.498193	0.740648
Nav3	-2.24844	-3.08287	-3.86095	-5.4782	-2.30443	-3.94711	-8.39835	-4.75275
Ncbp2	-1.37179	-0.972172	-1.74758	-1.56125	-0.260211	-1.53475	0.403012	-0.611726
Nckap5	-1.24459	-2.84818	-5.51249	-6.35107	-0.985212	-2.59432	-1.58397	-3.15548
Ndrg1	-2.83332	-0.605851	-6.9125	-1.07829	0.397275	-1.94275	0.117372	1.89341
Ndrg4	-2.33205	-2.34859	1.16137	-1.62024	-3.55604	-4.58494	-11.8526	-4.21887
Ndufa11	-5.06371	-1.22135	-12.0206	-0.0714417	-1.48049	-2.32436	5.82	1.50531
Ndufa12	-2.0072	0.1098	-2.09946	1.11166	-0.198508	-1.23361	5.2908	2.95732
Ndufa13	-3.22784	-0.00954313	-3.4298	0.243256	-0.971845	-2.21953	4.64093	3.16749
Ndufa2	-4.2349	-0.744462	-8.84975	0.536645	-1.20391	-1.60132	7.39302	2.81994
Ndufa3	-3.02072	-1.27998	-4.6237	-0.796797	-1.05767	-1.99749	4.7187	3.06708
Ndufa4	-5.98589	1.97355	-7.99639	2.73027	-0.953669	-2.12392	7.67174	3.42388
Ndufa5	-1.54874	0.58651	-1.38512	1.12991	-0.343566	-0.840729	4.53073	2.71146
Ndufa6	-3.5133	1.29527	-5.67303	2.8535	-0.196791	-1.27316	5.34099	3.59965
Ndufa7	-3.16546	-1.03521	-7.38214	-0.224649	-1.60979	-1.35123	3.30575	0.738619
Ndufab1	-1.07192	-0.460552	0.384602	-1.23562	-0.709524	-1.17446	4.65844	2.77921
Ndufaf8	-2.53809	-1.20724	-4.79286	-1.70155	-1.27577	-1.72375	2.63569	1.37239
Ndufb10	-3.68412	-0.88259	-8.32716	0.625254	-1.57975	-1.63617	5.70532	2.30298
Ndufb11	-4.16911	-0.941397	-8.25614	0.512211	-1.42739	-1.39277	8.33993	2.84311
Ndufb2	-3.09453	0.507625	-3.45206	1.67842	-0.654177	-1.3845	7.04995	4.39351
Ndufb4	0.00907036	0.959513	0.982247	1.12119	0.782493	0.471864	9.34885	4.48785
Ndufb5	-1.80659	0.296133	-1.47458	-0.0482962	-0.247013	-1.5376	5.32142	3.33683
Ndufb6	-2.14007	-0.748601	-3.24669	0.381552	-0.824669	-1.27611	4.90162	1.94348
Ndufb7	-5.37706	-1.85495	-11.4921	-1.2627	-2.46009	-3.35122	3.05162	0.781912
Ndufb8	-4.10591	-0.203525	-6.16425	0.334819	-1.46983	-2.4161	4.81578	2.32279
Ndufb9	-4.22781	-0.434386	-6.3569	0.289483	-1.32809	-2.66273	4.39096	2.28849
Ndufc2	-2.55008	0.0228734	-4.01183	0.778482	-1.45252	-1.14097	4.6322	2.36019
Ndufs2	-4.09524	-1.00607	-7.64507	0.322572	-2.1202	-2.66739	0.273192	0.340945
Ndufs5	-2.40891	1.28453	-4.06259	3.06264	0.0494353	0.0881392	10.2088	5.25612
Ndufs7	-2.63985	-0.562106	-4.57379	-0.314809	-1.22064	-1.77993	2.75037	1.39281
Ndufs8	-3.86321	-0.635577	-7.1705	-0.46596	-1.47351	-2.12242	6.18553	2.06894
Ndufv1	-2.55296	-0.950557	-2.35451	-1.66936	-1.15402	-3.03102	1.04691	0.0922878
Nebl	-0.729819	-0.881904	-1.05713	2.0433	0.87014	-1.63713	-12.032	-4.62304
Necab2	0.171681	0.37064	-0.10354	-0.561885	0.195016	-0.411691	-1.24332	-0.594972
Nedd4l	-0.289936	-2.80538	-4.34099	-5.53263	0.314645	-1.49293	1.82093	-1.38938
Nedd8	-1.28185	0.29378	-0.698877	0.746211	-0.164509	-0.676567	4.75197	2.45464
Nenf	-1.3995	-0.438158	-3.9533	1.33164	-0.0945822	0.191898	5.24472	1.70994
Neto2	-0.825471	-1.20982	1.55553	-2.32342	-2.54654	-2.99182	-6.47182	-3.1658
NEWGENE-1308196	-0.581675	0.668257	0.691767	0.614618	0.420717	-0.278736	3.53494	0.860698
NEWGENE-620180	0.0842865	1.46665	0.222921	1.94446	1.54586	1.17097	8.00285	3.36313
Nfkbiz	-4.41117	-4.29855	-2.33577	-2.79256	-3.84898	-6.40987	-18.2178	-6.6896
Ngf	-1.20467	-0.926954	1.12351	-0.626063	-1.22462	-2.38173	-6.53586	-2.75826
Nhlh2	0.190931	0.529581	0.0454762	-0.792877	0.313856	-0.346196	0.336458	-0.242087
Nhp2	1.14052	1.28079	0.830751	1.91156	2.6622	2.49813	13.4571	3.52419
Niban1	-4.56461	-4.79072	-6.49149	-2.99341	-4.22143	-5.27026	-16.9362	-7.23927
Nid1	-1.69604	-1.71746	-0.0103162	-3.80273	-1.68183	-3.62468	-6.42783	-3.04282
Ninj1	-3.09581	-2.09936	-6.6527	-1.57996	-1.71789	-1.73688	2.38762	-0.445104
Nme1	-3.34307	-1.62145	-7.07603	-0.860434	-1.39052	-1.77243	3.85798	-0.0322909
Nme2	-6.23791	-0.38914	-12.3309	1.15648	-1.30686	-2.53321	2.97734	1.98262
Nme3	-1.05556	0.142005	-0.347052	-0.526152	-0.342878	-0.89353	4.1326	2.50224
Noct	-1.01176	-0.241986	-3.08085	-1.73772	-0.7982	-1.33362	-1.80536	-1.40585
Nol4	0.68471	0.842361	0.88644	-0.434539	0.709518	0.133956	0.852358	0.103254
Nop10	-1.44071	-0.263506	-2.10043	0.954949	-0.597342	-0.690139	6.0906	2.52881
Npas2	0.55389	-0.773954	-2.08346	2.11332	0.442858	0.263496	-0.151219	-0.498879
Nphs1	3.40372	1.61285	-0.0625761	3.43148	5.96042	4.51806	11.4117	4.4914
Nphs2	4.58755	4.06379	4.03438	7.5796	6.70758	6.26052	15.8097	7.70436
Npm1	-2.12567	-0.250817	-1.79517	-0.329227	-0.281672	-1.63574	3.90635	2.23388
Nr4a3	0.13585	-0.130549	-0.13708	0.507009	0.431321	0.108298	-1.64568	-1.40886
Nrxn1	0.801724	1.85032	0.490798	2.43618	2.47868	1.57119	7.89758	2.9267
Ntf3	1.16243	2.78673	1.27879	0.0871416	2.17254	1.25572	8.29538	2.92553
Ntrk3	-0.138061	0.0182693	-0.889906	0.706216	0.8082	-0.377695	-2.80879	-1.8152
Nuak1	-2.00141	-3.65943	-1.99622	-2.48811	-3.06422	-3.21188	-10.8802	-5.07149
Nudt14	-0.680501	-0.869738	-0.343245	-0.661508	-0.494305	-0.895258	1.20079	0.138314
Nudt8	-1.30774	-0.822378	-2.66544	-0.16443	-0.686398	-0.807213	1.23495	0.031258
Oat	-4.9617	-2.96809	-10.0485	-3.31305	-3.11227	-3.38438	3.06787	-0.481669
Oaz1	-1.59316	-1.62354	-2.91166	-0.747001	-1.25887	-1.39689	-0.568121	-0.404848
Odc1	-9.32335	-7.80274	-16.3104	-9.52282	-8.24282	-8.66398	-8.61529	-6.03487
Olr1	-0.450914	-1.39995	-1.21007	0.617907	-1.12564	-0.0758876	-0.532764	1.87829
Orai2	-0.295293	0.386159	-0.000378082	0.174602	-0.450633	-0.611187	-2.49126	-0.946003
Osgin1	-4.2101	-4.64173	-6.57656	-9.63939	-3.89447	-6.0692	-5.51435	-4.4703
Ost4	-3.01025	0.431135	-6.83313	2.83637	-1.01444	0.0410829	7.79713	3.8307
P4hb	-1.50686	1.53008	-1.94888	2.63059	0.504888	0.150178	5.6198	2.96783
Pafah1b3	-1.20529	-0.965305	-1.2735	-0.600429	-0.832763	-1.10815	0.0834434	-0.438295
Paics	-0.223528	0.259226	-0.92238	0.749405	0.590523	0.616613	6.65035	2.35459
Pam16	-2.22083	-0.761486	-4.09391	-0.478886	-1.08525	-1.10874	2.50371	1.15237
Pamr1	0.709149	0.619953	-0.11802	-2.00554	1.11795	0.0415664	2.48319	0.0916169
Pappa1	1.52865	0.357882	2.60632	-3.67205	4.05848	-0.714249	3.31043	-0.766425
Pappa2	0.149391	0.793035	0.458302	0.200557	-0.182205	0.0135421	1.15096	0.261105
Park7	-2.22858	0.0293817	-1.95737	-0.207129	-0.854831	-1.99343	2.07773	1.66525
Parm1	-1.92141	-1.42989	0.50573	-0.244937	-4.04337	-3.99233	-12.3582	-3.88962
Pcbd2	-1.71318	-0.406416	-1.97548	-0.701941	-0.561088	-1.58553	2.21364	0.646138
Pck1	5.19706	10.1963	7.8166	12.0884	10.3119	7.22939	14.8712	12.2502
Pcna	-1.87155	-1.21456	-5.46433	-0.421483	-0.530271	-0.150906	7.06788	2.01463
PCOLCE2	-1.18767	-1.12108	0.112809	-0.827545	-1.20968	-1.47274	-1.81335	0.835997
Pcsk6	-4.62691	-3.41999	1.41183	-1.46874	-8.44642	-8.38651	-22.6249	-7.18863
Pdap1	-0.523532	0.095974	-0.748253	0.744797	0.5148	-0.00503556	4.87877	1.64765
Pde10a	6.8315	0.869815	15.9747	-1.18565	7.33305	1.8331	-2.30295	-0.0164186
Pde1c	0.736081	-1.87551	2.14493	-4.92312	3.10959	-2.78589	-4.43682	-3.57048
Pde4d	0.0275612	-2.33166	-4.50231	-2.27954	-1.18016	-0.43235	-6.6911e-05	-0.170171
Pde9a	1.7317	-0.0242759	2.79165	-0.73267	1.26697	1.08537	0.458391	0.947693
Pdgfd	-1.87149	-3.06881	0.228017	-3.14174	-2.79527	-4.28387	-10.4443	-4.23022
Pdia6	-0.0232652	0.863931	0.70022	1.83705	1.69962	1.0412	6.67343	2.59966
Pdk4	0.179513	-0.451228	-1.07322	0.681576	-0.834837	1.08929	1.23004	1.20707
Pdzk1ip1	-3.95912	1.23111	-6.83114	3.0463	-0.257971	-0.387739	5.25466	4.0314
Pebp1	-2.6941	0.158488	-4.87017	1.14102	-0.279864	-1.24429	6.89528	3.43133
Perp	-0.651092	0.316635	-0.167997	0.850448	0.355589	-0.0538015	7.00333	3.22503
Pet100	-0.83517	-0.250187	-2.26936	0.000545516	0.6412	0.131503	7.10206	2.81579
Pfdn6	-1.47818	-0.674562	-2.97476	-0.738783	-0.796119	-0.870659	3.56918	1.1668
Pfn1	-4.84259	-0.0655321	-7.45086	0.277681	-1.11525	-2.04149	6.04764	2.31718
Pgam1	-1.18492	1.16752	-0.26607	1.31333	0.525123	-0.396258	6.77724	3.69157
Pgk1	-1.56416	0.954709	-1.29527	1.36332	0.40983	-0.685985	5.82355	3.03042
Phpt1	-1.12987	0.166273	-2.30749	1.55784	-0.646916	0.112573	3.73223	1.54327
Pi16	-0.45656	-0.120613	-1.00085	0.590468	0.311213	-0.588653	-2.8353	-1.25175
Pid1	-4.77039	-3.46252	-6.06533	-1.93171	-3.64751	-5.32672	-14.0164	-5.98645
Pigr	0.162687	0.0385768	0.288719	1.84848	1.97971	0.227805	2.7259	2.12416
Pim3	-6.09513	-4.47463	-10.0464	-8.0399	-6.09554	-7.20634	-9.83998	-5.70174
Pin4	-1.4726	-0.153724	-2.23254	-0.49369	-0.164642	-1.10209	2.21698	0.0939911
Pink1	-0.746601	0.940297	-1.87841	1.27182	0.825684	0.304368	6.05988	2.08547
Pip5k1b	1.61452	1.13412	1.74764	-0.682278	2.44823	0.931818	3.52802	0.33525
Pja1	0.365303	0.27828	-0.760316	0.699355	1.192	1.14178	6.17893	1.24363
Pkd2l2	-1.27178	-1.3568	-4.18761	-4.17915	-1.06589	-2.18645	-3.62649	-2.67955
Pla2g2a	-2.24097	-2.25519	-1.86713	-1.29518	-2.29056	-3.02046	-7.53359	-3.15976
Plat	-0.12026	0.879688	-1.25677	2.35086	1.18639	1.07868	4.71411	1.97859
Plb1	1.68777	1.6981	2.19251	1.99614	2.50329	1.99721	3.10609	2.27914
Plce1	-2.70786	-3.29925	-5.48921	-1.44495	-2.49988	-2.93786	-10.2496	-4.7868
Pld1	-1.64494	-0.801835	-7.07108	-0.131528	-1.29862	-0.544908	-2.3233	-1.52033
Plekhh2	-1.19755	-1.66026	-3.43091	-1.61372	-1.50519	-1.37943	-5.46364	-3.21205
Plp2	-0.524472	-0.0137507	-0.293848	1.17765	-0.347095	0.0185702	2.81638	1.51775
Plvap	-3.73247	-0.820352	-4.86473	1.19667	-2.71694	-2.44433	-1.5429	-0.509756
Plxna4	-2.63643	-1.90166	-2.54976	1.28818	-2.52935	-3.26951	-12.198	-3.62918
Pm20d1	-4.81797	-5.36165	-11.5677	-12.1771	-4.01476	-5.86734	-2.0077	-4.92027
Pmp22	-2.11273	-0.890613	-2.61898	0.521676	-1.32817	-1.7178	-3.3444	-1.74185
Podxl	2.45175	2.89276	0.593862	5.51803	4.3275	4.19823	9.45304	4.29231
Polr2f	-1.65021	-0.402068	-1.53602	0.227622	-0.599271	-1.46784	2.3665	1.0522
Polr2j	-2.06157	0.358606	-2.14691	1.20169	-0.466152	-1.07744	2.13784	0.433155
Polr2k	-0.865867	-0.75917	-0.877148	-0.196011	-0.861975	-0.380897	5.20544	2.1575
Ppara	1.00368	4.03825	1.50341	4.19063	1.07317	1.78933	7.34021	4.35798
Ppdpf	-1.56436	0.231518	-1.9854	1.15497	-0.0633704	-0.797211	2.56475	1.38087
Ppfia4	-2.21841	-2.01728	-4.78233	-3.93582	-1.81463	-2.92067	-4.50786	-2.73526
Ppia	-0.725482	0.28635	-3.23971	1.73392	0.811916	0.874434	8.47008	3.17991
Ppial4d	0.358929	3.73301	1.03919	5.66396	2.99961	3.49077	19.0484	8.38141
Ppib	-0.995768	1.21319	0.127704	2.28347	1.97389	0.769921	7.37845	3.68267
Ppic	-4.46754	-1.65827	-8.7099	-0.215683	-2.86847	-1.43824	6.78522	1.77869
Ppm1k	-0.335867	-0.871536	-1.29552	-2.48117	-1.01991	-1.31251	-1.11531	-1.50779
Ppp1ca	-1.19696	-0.848432	-3.48398	-0.156274	-0.724473	-0.22455	3.37677	1.16568
Ppp1r16b	0.765996	0.975954	-3.43972	2.44306	1.65964	2.25708	2.26834	1.45127
Ppp1r1a	-3.86244	-1.35587	-6.60392	-1.58821	-0.989861	-3.33937	2.92923	-0.748267
Ppp1r1b	-3.08524	-2.57513	-2.46302	-2.90477	-4.05393	-4.26232	-6.47815	-2.83953
Ppp2r2b	2.06788	0.954	4.88287	0.162235	3.02626	-0.103973	-1.08782	-0.491523
Prdx1	-2.41899	2.33441	-1.46794	3.42498	-0.726001	-0.427927	6.44978	4.67465
Prdx2	-2.72993	-0.724114	-1.81049	-0.719427	-1.4747	-2.96926	1.19033	1.12582
Prdx3	-0.340162	-0.087348	0.128187	-0.116963	0.344495	0.120087	5.83242	1.5441
Prdx4	-0.816864	-0.205956	-0.741604	0.284948	0.486155	-0.350408	3.17605	0.324602
Prdx5	-3.72323	-0.357815	-5.0471	0.8641	-1.83431	-2.36138	3.51373	1.45055
Prdx6	-3.93416	-0.745253	-7.99583	-1.10065	-1.15267	-2.0024	4.14098	1.38172
Prelid1	-1.37287	0.37026	-3.17655	0.955745	0.720492	-0.23019	7.69228	2.91604
Prima1	3.43263	1.85471	1.78543	-0.0348948	4.13384	3.43463	14.054	4.82549
Prnp	-0.735919	0.958549	-0.286957	2.12459	0.148211	0.391517	3.53733	1.50484
Prox1	-0.881424	-0.542251	1.63374	0.454056	-2.79383	-2.30287	-4.88704	-0.989901
Prr4	-1.83918	-2.00442	-2.45849	-2.99443	-2.10167	-2.91015	-6.91866	-3.15048
Prss23	-2.70886	-0.490073	-2.5901	-0.569746	-0.28455	-2.77131	1.51832	0.0400772
Prss35	0.396089	0.676529	0.360172	-0.463225	0.33521	0.0176343	0.63524	0.0848373
Prxl2b	0.000538932	1.63412	-0.456767	3.45845	1.21635	2.27861	10.7556	4.88453
Psap	-0.594165	3.88402	0.0099535	7.38921	2.98739	2.75242	9.12387	5.68278
Psd3	1.50136	-1.02241	3.54247	-1.95823	1.38352	-0.580046	-1.20514	-1.05239
Psenen	-2.17288	-0.253398	-3.2826	-0.0233696	-0.861311	-1.31313	3.40985	1.07632
Psma2	-1.3253	-0.155717	-2.1988	1.14974	-0.876915	-0.307995	2.94759	1.14471
Psma6	-0.698248	-0.683964	-1.17803	-0.0121918	-0.55518	-0.300443	2.55217	0.863192
Psmb10	-1.828	-0.558293	-3.59138	0.470816	-0.808747	-0.650309	2.17845	-0.326031
Psmb3	-3.19631	-0.539951	-5.9359	0.577815	-1.48363	-1.65316	2.69104	0.498163
Psmb4	-2.67778	-0.540901	-3.7033	-0.381588	-0.428194	-1.86249	4.79057	0.531934
Psmb5	-3.2693	-0.526672	-6.16511	0.937537	-0.864594	-1.44675	5.3262	1.97759
Psmb6	-0.254568	0.508126	-0.1587	2.55101	0.675532	0.610508	7.27138	2.85505
Psmb9	-2.05517	-0.964745	-5.40552	0.894351	-1.09987	-0.0677977	4.06245	0.585848
Psmc5	-0.79334	0.678022	-0.61231	1.04034	0.322404	-0.119655	7.41051	3.56584
Psmd8	-2.24676	-1.2124	-4.84175	-0.413046	-1.07427	-1.28946	3.03631	1.41082
Psme1	-2.62822	-0.133429	-2.88723	0.744535	-0.614799	-1.9237	3.32519	2.05132
Psmg4	0.145182	-0.27222	0.353389	0.364681	0.246433	0.372322	4.97271	2.12091
Ptgds	1.21802	2.25175	1.46516	2.50366	3.01033	3.28572	18.2261	6.65065
Ptp4a1	-0.102249	0.645035	0.447501	0.761499	0.64378	0.279547	5.6781	2.31587
Ptprc	-3.96587	-2.87383	-6.89788	-1.47844	-2.63313	-3.35339	-5.16656	-1.43493
Ptprd	1.06676	-0.469482	-0.53151	-2.591	1.30552	0.0878475	4.93522	1.12213
Ptpro	1.81203	0.315017	-2.66473	4.09569	4.03872	2.60212	1.49919	1.79257
Rack1	-3.98647	-1.12457	-6.12906	-0.0900303	-0.779923	-2.49482	3.44645	1.45733
Ran	-1.74662	-0.619689	-0.0110715	-0.498634	-0.724513	-1.69913	5.03953	2.44651
Ranbp1	-1.3828	-0.0487078	-1.62247	1.47359	-0.808778	-0.79827	0.52033	0.793949
Rarres2	-0.173597	0.769629	0.323547	2.0959	0.521951	1.15688	11.2755	5.72367
Rbfox1	0.0352482	0.217258	-0.599022	-0.791737	-0.123446	-0.369316	-1.35824	-0.908202
Rbm8a	-1.64529	0.418384	-1.24579	0.431636	-0.34284	-1.14943	3.68103	1.48692
Rbms3	-3.93618	-3.85465	-9.59732	-4.42727	-5.04678	-4.66206	-7.74544	-4.94426
Rbp1	-0.00981127	1.72753	-1.10812	2.98561	1.39851	1.9837	8.07552	4.87312
Rbp4	-1.54265	0.149385	-4.028	2.34972	-0.647309	0.902735	8.87817	3.81574
Rdh8	0.0845381	0.149616	-0.418766	1.02214	0.958575	0.218046	-0.947592	0.0993814
Reep5	-0.822292	-0.169694	-0.0832955	-0.470924	0.371832	-1.28623	2.07219	0.37667
Ren	0.618523	1.34002	0.066877	1.88907	1.63686	1.16838	2.93036	1.64037
Rer1	-0.639324	0.941248	0.131209	1.65831	0.434077	0.0237891	4.5556	2.58563
Resp18	-0.59071	1.02954	-2.2561	2.21421	0.450701	1.40076	11.5823	5.30372
Rexo5	-2.67179	-4.56437	-5.40211	-9.36788	-2.2319	-4.85027	-6.1565	-4.85791
Rfk	-0.658586	0.765578	0.0459528	1.80963	0.808992	0.152151	6.42611	3.52229
Rgcc	-2.99879	-1.13264	-4.22347	-0.858468	-1.70567	-2.72421	-3.43042	-1.98157
RGD1310352	-0.00199631	0.880846	1.11342	0.685923	1.03323	0.301078	5.8307	2.52352
RGD1562420	-1.10329	-0.26289	-3.8335	0.676889	0.22351	0.934902	11.9154	3.48331
RGD1563941	-0.750572	-0.634608	-1.63936	0.2787	-0.330081	-0.381562	3.04803	0.987124
RGD1564664	-1.56627	-1.14203	0.2201	-0.543465	-1.47839	-2.46239	-4.73986	-1.99475
Rgn	-2.45848	-2.08402	-5.35183	-4.39646	-2.41377	-2.43116	5.79623	-0.325714
Rhob	-3.79858	-1.77605	-8.95801	-0.661056	-2.05157	-1.79416	0.757688	-1.16421
Rhpn2	0.210359	-0.554307	0.384588	-1.66952	-0.297977	-0.839463	-2.60618	-1.46232
Rida	-3.22564	3.33936	-1.95329	2.94003	0.497935	-1.34971	6.51438	4.35695
Rims1	-1.55386	-1.26426	-2.57908	-1.79063	-2.41623	-1.4765	-4.97452	-1.3915
Rnaset2	-0.151536	2.27601	0.994947	5.85357	0.757192	1.65544	4.96179	4.06595
Rnf150	0.727813	-1.08469	1.79836	1.30104	0.194659	-0.336879	-5.70036	-1.56933
Rnf5	-0.613086	0.565115	-0.0813418	0.107896	0.5446	0.0276205	8.41757	2.82391
Robo2	0.693996	-3.06381	-4.59595	-3.07298	2.13996	0.451115	0.895819	-1.06031
Ros1	0.103507	0.0695511	-0.937513	-2.40602	0.48593	-0.269389	2.30369	-0.410755
Rpa3	-0.137665	0.251385	-0.751055	1.23939	0.31592	0.772188	5.24423	1.47966
Rpl10	-5.39765	-0.83682	-8.31978	-0.338656	-2.66254	-3.23992	1.68184	1.19342
Rpl10a	-3.31765	0.0435032	-2.56659	-0.0495519	-1.6284	-2.90834	2.57184	2.0704
Rpl11	-7.7444	-1.48537	-17.4855	1.50754	-2.42303	-2.75836	4.04077	0.841393
Rpl12	-4.59257	-1.44397	-8.87956	1.03649	-2.10052	-2.50818	-0.57819	-0.00908255
Rpl13	-5.25618	-1.17935	-11.4721	1.34062	-1.27667	-1.24288	4.67734	1.92882
Rpl13a	-1.95141	-0.930999	-3.89059	-0.527402	-0.679803	-0.966154	0.609947	-0.687751
Rpl14	-6.71239	-1.81849	-14.1935	-0.0282185	-3.34742	-3.2254	0.664866	0.244224
Rpl15	-6.86882	-1.7312	-13.8947	0.461427	-2.69438	-3.45084	2.39503	0.644454
Rpl17	-4.61605	0.567435	-8.55085	2.45179	-1.2302	-1.59349	5.18774	2.84238
Rpl18	-6.32215	-1.22532	-11.2239	-0.39735	-2.02189	-3.33714	3.29337	0.508005
Rpl18a	-5.57039	-1.08151	-11.6102	2.13802	-1.75764	-2.15456	2.93561	0.978145
Rpl19	-7.87577	-0.804486	-15.2917	1.84343	-2.44364	-3.33294	4.07244	2.01004
Rpl21.3	-2.62232	-0.519535	-5.07867	0.177696	-0.0843313	-1.3795	5.22287	2.04077
Rpl22l1	-1.15317	1.631	-0.348866	2.81076	0.426261	0.128098	7.66741	4.24584
Rpl23	-6.38305	0.36132	-7.96586	0.721713	-1.77884	-3.30995	3.58086	1.94566
Rpl23a	-3.23189	1.47467	-4.43755	4.1807	0.443505	-0.196171	8.69149	4.24389
Rpl24	-4.75026	0.372432	-5.41683	0.793716	-1.97659	-3.04954	3.13062	2.01162
Rpl26	-2.17391	2.24271	-5.80546	6.16677	1.07384	1.95051	14.1993	7.34459
Rpl27	-4.74792	0.558098	-8.67108	1.14759	-0.280689	-1.71706	9.26491	3.0239
Rpl27a	-4.23569	0.601744	-4.65965	2.49958	-0.948381	-1.69067	4.77732	3.23506
Rpl28	-4.91661	-1.64877	-9.01541	0.199846	-1.82317	-2.99801	2.37309	0.955534
Rpl29	-5.83955	-0.710539	-11.5283	1.14705	-1.30004	-1.92388	6.21489	2.53084
Rpl3	-4.27549	-1.43617	-7.64465	0.02912	-1.12501	-1.80363	2.64044	0.837691
Rpl30	0.0822463	3.46206	1.25168	5.86124	3.18976	3.30957	19.3035	9.51848
Rpl31	-0.820443	2.07228	0.503623	4.62439	1.13638	0.850106	10.9671	7.10101
Rpl32	-0.545232	2.96486	-0.175531	5.81732	1.92448	2.27175	13.3712	7.56368
Rpl32.1	0.640772	2.29792	0.885046	4.63081	1.92995	3.21477	16.8336	7.17513
Rpl34	-6.51048	-1.37093	-12.8864	0.341479	-1.29977	-2.27826	5.35025	1.65983
Rpl35	-8.1661	-0.887367	-17.5866	1.39142	-2.79276	-3.02114	4.19468	2.36231
Rpl35a	0.964374	1.30104	0.61941	1.96805	2.02657	2.16695	9.50842	2.79317
Rpl36	-2.11637	1.45974	-1.47037	4.02404	1.03043	0.260432	7.02648	5.68398
Rpl36a	-2.51283	2.00135	-3.17463	5.60353	1.15813	0.606477	9.02441	5.54807
Rpl37	0.561903	5.41518	2.93198	9.53002	4.35729	5.06063	21.42	11.6783
Rpl37a	-7.09785	0.716996	-11.8779	3.50069	-1.11786	-2.30199	3.48554	2.20814
Rpl38	1.04539	1.22666	0.564518	2.10161	1.81355	2.23837	10.8573	3.12488
Rpl39	0.633136	0.364198	0.9454	0.753149	1.58049	1.30837	6.87037	1.53434
Rpl4	-2.41126	-0.0426963	-5.77523	2.00858	-0.323814	-0.579878	3.27742	1.5707
Rpl41	-10.5867	-2.66118	-26.6444	1.98055	-3.653	-3.2754	0.605652	0.420753
Rpl5	-3.13389	2.18014	-5.04363	4.59167	0.369295	-0.0483303	9.26269	4.42915
Rpl6	-3.83003	0.406104	-7.46671	2.39392	-1.12408	-1.07025	6.99727	3.51735
Rpl7	-6.04191	0.0414903	-9.99277	1.99438	-2.13854	-3.06546	2.43279	2.38521
Rpl9	-0.450261	-0.487884	-0.569485	-0.771481	0.14419	-0.254949	4.0815	0.832713
Rplp0	-8.08515	-1.65301	-15.9241	0.768167	-3.67804	-3.6311	1.27852	0.513051
Rplp1	-6.06026	0.514564	-9.98047	3.45132	-0.651657	-2.46955	3.60665	3.76832
Rpn1	0.041938	0.226583	0.0832119	1.8047	0.215319	1.10821	5.05156	2.56782
Rps10	-4.83709	0.371354	-10.517	3.67586	-0.875366	-0.31531	10.5226	4.52372
Rps10l1	0.566457	0.697492	1.07827	0.710235	1.48356	0.850974	6.39592	1.44526
Rps11	-4.59123	-0.283027	-5.67411	0.365974	-0.870999	-2.56342	3.33088	1.21145
Rps12	-4.51247	0.0460496	-11.576	4.29082	0.172063	0.253127	8.20946	4.13022
Rps13	-1.0581	2.5269	1.74893	4.31293	2.32756	0.988541	13.2978	6.85979
Rps15	-7.51951	-3.19928	-17.9587	-0.0124642	-4.64022	-3.36472	1.58397	-0.337461
Rps15a	-2.73859	1.56513	-3.60026	4.98119	0.69868	0.686562	9.84384	5.20887
Rps16	-3.99748	-0.348004	-6.35678	1.30645	-0.516726	-1.02273	4.68466	1.74402
Rps17	-3.88176	1.7583	-7.0689	5.8713	-0.074156	0.191854	8.87794	5.4026
Rps18	-6.67531	-2.01398	-13.4979	0.277745	-2.83379	-2.38872	3.5084	1.40362
Rps18l1	-0.690215	0.177644	-2.14768	0.767541	0.19455	0.363145	6.22249	1.74803
Rps19l2	2.78889	6.41564	3.85351	11.2837	5.68008	7.98597	30.7502	14.8665
Rps2	-5.35766	-0.490078	-10.8522	2.95802	-2.21989	-0.879095	4.22571	3.30783
Rps20	-5.44143	-1.87643	-11.4444	1.22742	-2.88455	-2.13136	3.9233	1.93403
Rps21	-7.2465	-2.85845	-13.5459	-1.59843	-3.5342	-3.89241	2.55915	0.529898
Rps23	-5.22876	0.279388	-9.06454	4.03337	-1.37048	-1.0759	6.92691	4.53942
Rps24	-2.61636	1.4077	-1.07	3.11246	-0.177786	-1.03576	7.31968	3.91035
Rps25	-1.62493	-0.188462	-5.43496	1.46656	0.241626	0.468749	8.22633	1.91574
Rps27	-6.72588	-0.309625	-10.8425	1.18898	-1.79171	-3.04472	3.56281	1.33511
Rps27a	-0.180252	3.43868	1.65711	7.05243	1.8575	3.19747	16.2347	8.67667
Rps27a.1	-5.06795	-1.86358	-9.94874	1.18985	-2.46082	-1.93371	2.37744	1.38657
Rps27l	-5.28421	-1.32579	-9.8659	0.0121765	-1.74117	-2.31682	6.0566	2.28727
Rps28	-10.8899	-2.49196	-23.1921	1.47307	-4.46065	-3.83947	1.44068	0.0880444
Rps29	-2.31974	-1.31877	-5.59429	-0.209682	-0.887835	-0.707241	4.75984	1.07112
Rps3	-4.82311	0.642483	-4.94824	0.39212	-0.555005	-2.76711	7.16144	2.70009
Rps3a	-5.83623	-0.183424	-11.1658	3.44085	-1.72281	-1.3261	5.93531	2.52007
Rps4x	-0.559841	0.192489	-1.45994	0.731552	0.330098	0.549371	7.4214	2.68771
Rps4x.1	-3.80115	0.192922	-8.0629	4.27723	-0.973275	0.0624041	10.2003	4.78939
Rps5	-6.53896	-1.24009	-10.7392	0.428627	-2.10593	-3.59056	3.82355	1.68894
Rps7	-4.16128	1.09631	-4.5172	2.61431	-0.299938	-1.3088	5.12503	3.01782
Rps8	-4.01479	1.11825	-5.53035	3.98404	-0.515146	-1.09538	4.73668	3.78319
Rps9	-5.98223	-0.532618	-12.0605	2.86153	-2.45796	-2.00222	3.63241	1.78648
Rpsa	-5.89707	-0.275823	-12.9261	2.42939	-1.69359	-2.06942	2.49798	1.26823
Rraga	-0.787727	-0.553635	-1.00147	-0.172281	-0.205121	-0.452221	2.97693	0.482639
RT1-A1	-3.97664	2.23232	-4.03817	4.28783	0.35851	-1.05944	4.40636	2.82422
RT1-Ba	-1.52359	3.00353	-2.91677	9.09111	0.122122	2.63685	6.8402	5.02873
RT1-Bb	-0.0212726	3.8902	-1.05049	12.8735	-0.0602538	4.97754	7.11637	7.24975
RT1-CE1	-0.693931	0.0913247	-2.67038	1.58497	0.667696	0.664575	4.06977	1.29329
RT1-CE10	-0.0320963	2.40056	3.49865	3.61036	2.19987	0.940752	8.22167	4.22121
RT1-CE4	-3.10512	-0.569586	-3.63771	0.101942	-0.642132	-2.4228	-0.277511	-0.994169
RT1-CE5	-4.11076	-1.34544	-4.1144	-0.264127	-3.31559	-3.5452	-5.52925	-1.78422
RT1-Da	-3.17416	2.59932	-9.21359	12.5114	-1.69567	3.95469	8.44212	7.3375
RT1-Db1	-2.29065	2.26068	-3.63862	9.7914	-1.38561	2.38226	4.98079	6.73071
RT1-S3	-0.214257	0.166876	0.0128039	1.72475	-0.200168	0.495083	4.06654	2.3792
RT1-T24-4	0.261493	0.427657	0.668223	1.82997	0.544783	0.98863	3.76544	1.39286
Runx1	-1.87142	-3.33975	-0.218699	-1.39475	-2.283	-3.44223	-13.4293	-4.21609
Ryr1	0.366774	-0.291034	-1.72251	-0.812135	0.251484	0.414648	-0.416668	-1.05711
S100a10	-3.39591	-3.38402	-4.32471	-1.65168	-2.67568	-2.87287	-1.92816	-0.709672
S100a11	-7.67985	-6.47465	-17.7508	-2.52663	-5.21636	-3.89406	-2.42573	-2.70742
S100a16	-0.496916	-0.0116782	-0.847029	1.50861	0.0488933	0.452484	4.67112	1.15595
S100a4	-2.00395	-1.39145	0.0907736	-1.1724	-1.32022	-3.01602	-3.38592	-1.75801
S100a6	-6.29217	-6.13945	-13.4458	-4.04052	-5.26472	-4.77131	-3.99574	-2.7323
S100b	-1.39959	-0.929569	-2.41377	-0.0998561	-0.688974	-0.958984	0.723668	-0.736225
S100g	0.312273	0.244785	-0.988469	-0.429084	1.08975	1.16214	8.81027	1.87361
Samd12	1.19863	-0.637624	0.4724	0.706841	1.27077	1.47482	0.0134361	-1.04872
Samd5	0.257833	0.40137	-0.576672	-4.34595	0.255623	-0.896097	2.39989	-1.00877
Satb2	-3.51384	-5.32934	-8.36658	-8.82924	-3.81728	-4.73705	-5.96275	-5.05108
Scand1	-1.62602	-0.709779	-0.674032	-0.794673	-1.08851	-1.82751	2.03636	1.01918
Sccpdh	1.2533	0.918105	0.92257	0.671408	2.25725	2.09641	10.902	3.23081
Scn1b	-2.764	-2.11504	-4.52211	-2.77868	-2.70979	-2.96016	-4.19708	-2.65223
Scn3b	0.692405	1.00749	0.873549	-0.264805	0.594298	-0.0342973	-0.684981	-0.121891
Scnn1b	1.68516	1.1172	2.46535	0.0854972	3.20283	0.928678	6.34609	1.57706
Scnn1g	1.5731	1.85974	2.02696	0.716315	3.25857	1.39116	8.79448	2.71815
Sdhd	-0.882265	0.404565	-0.682508	0.239555	0.0170184	-0.606987	4.86994	2.03843
Sec11c	-0.424314	-0.212419	-1.31848	0.236796	0.263293	0.273242	3.71746	0.975164
Sec61b	-1.44012	0.230022	-2.31119	1.64291	-0.027932	0.0264657	8.10384	3.48146
Sec61g	-1.54125	1.44718	-1.14212	3.19789	-0.260036	0.00454638	8.89045	4.81565
Sectm1b	-0.365347	-0.0157773	-0.986854	0.481904	0.781258	0.67636	6.42881	2.48245
Selenoh	-1.93519	-0.965515	-3.57638	0.420596	-1.3146	-0.636742	4.01435	2.13698
Selenok	-1.61572	-0.837179	-3.09824	-0.053993	-1.25625	-0.623516	3.3368	1.53689
Selenom	-1.16113	-0.904786	-2.40154	-0.183526	-0.566975	-0.558629	2.10111	0.00860184
Sem1	-2.62448	-1.15985	-3.80498	-0.978269	-1.48357	-1.75527	4.57203	2.13929
Sema3a	-2.3894	-2.3845	-0.099001	-2.06461	-3.06543	-3.69908	-9.37003	-4.33655
Sema3d	-2.44773	-1.25349	-3.86508	-1.48847	-2.06942	-2.9233	-5.43612	-2.52824
Sema3g	2.55355	2.07489	2.75131	3.38866	4.04498	3.21622	7.21397	3.24563
Sema6a	-1.73837	-1.66806	-4.91969	-4.04783	-1.32713	-2.30801	-3.43817	-2.63497
Serf2	-5.31423	-0.726545	-8.1704	-1.59272	-2.02752	-3.19707	3.33403	1.72073
Sergef	1.71459	1.60525	2.25316	0.958526	1.60038	1.76927	4.46155	2.53684
Serp1	-0.0995841	0.372228	-0.357839	1.25526	1.20767	1.00057	9.5829	3.7454
Serpinb12	1.29585	1.87669	-0.104449	-0.574238	1.6952	0.713997	4.42539	0.692918
Serpinb1a	0.076197	1.12876	0.507628	1.38076	1.51004	0.633598	6.90588	2.4065
Serpinb6a	0.363226	0.172901	0.710112	1.20008	0.925959	0.719062	3.75869	0.925341
Serpine1	-4.63747	-3.14769	-7.21819	-0.985856	-3.49271	-4.45452	-9.76116	-4.12658
Serpinf1	-2.03759	-0.598475	-4.34357	0.779559	-0.602555	-0.0650594	6.11763	5.07305
Serping1	-3.56505	-1.06354	-5.18325	1.27388	-1.59313	-1.60247	1.44169	0.247026
Set	0.1149	0.740469	-0.409989	2.40702	1.26724	1.3656	6.0743	2.87079
Sez6l	-0.0507236	-0.187753	0.673081	-0.933304	0.0186064	-0.485502	-0.125504	-1.41159
Sf3b5	-2.57236	-1.63156	-5.10921	-1.20561	-1.56958	-1.66023	2.31349	-0.59154
Sfrp1	-1.33029	-0.893911	-0.835165	-0.362534	-0.491776	-1.36283	1.00831	-0.345386
Sfrp2	2.78732	2.3984	2.50261	3.02535	4.22371	4.20403	14.0979	5.57073
Sh3bgrl3	-2.14726	-1.49165	-1.84967	-1.20876	-0.610712	-2.13914	2.14149	-0.399275
Sh3bp2	-3.12663	-2.7862	-2.17346	-1.9769	-3.24121	-4.58867	-12.8086	-4.51698
Sh3rf2	0.631997	0.144232	0.98941	-0.116178	0.865491	0.304707	0.752731	0.448431
Shisa5	-1.55411	-0.00505411	-0.970092	0.530514	-0.0762562	-1.13477	0.931213	-0.314083
Sigmar1	-0.140142	0.592495	0.813025	0.770296	0.635172	0.0716527	4.26779	1.3663
Sim2	-2.70767	-2.59231	-1.48706	-1.71028	-3.58734	-4.40597	-12.4503	-4.81403
Skap1	-1.63424	-0.57499	-2.51228	0.445036	-2.34359	-1.97089	-6.50189	-2.21741
Skint8	0.485685	0.787043	0.19284	-1.26272	0.62041	-0.135684	1.72072	0.086217
Slc12a1	-11.1579	-15.4805	-33.2723	-20.5133	-8.87514	-11.2081	-6.68721	-10.9889
Slc12a3	3.21388	0.897879	-6.44271	1.15672	7.28064	3.08273	16.9151	6.76864
Slc13a1	-2.95214	-1.69494	-12.9776	-0.224813	-0.520246	-0.780366	-0.559061	1.26117
Slc14a2	-0.0823151	0.54453	0.20791	-0.217331	-0.614967	-0.502471	-0.0225366	-0.147337
Slc1a4	-0.0386091	0.596083	-1.0807	-0.704313	0.41364	-0.116904	0.441806	-0.647388
Slc21a4	-7.5152	-9.70902	-14.5586	-16.846	-6.1906	-9.51368	-6.66748	-6.87612
Slc22a13	1.24273	1.59234	0.831419	-0.191602	1.39842	0.754124	2.59267	0.687828
Slc22a2	-6.38791	-3.47919	-12.1055	-4.20781	-4.38337	-4.17013	0.87884	-1.38494
Slc22a22	-3.4899	-3.74176	-7.67944	-5.93516	-2.75123	-3.93797	-3.39439	-2.76179
Slc22a6	-0.0585364	2.43318	-3.67763	2.79449	3.24201	1.62607	7.0897	5.27491
Slc22a8	3.94517	8.73496	8.06524	9.35728	6.99504	6.03434	16.9291	11.3122
Slc23a1	-4.91173	-4.7774	-12.508	-8.70663	-3.90024	-4.46275	-3.59767	-4.21615
Slc23a3	-2.42143	-1.48092	-4.09517	-2.48698	-1.64781	-2.47097	-1.68182	-1.53221
Slc25a3	-1.62932	0.380928	-1.49163	1.15594	0.101291	-0.979894	3.51117	2.2109
Slc25a39	-3.23506	-0.081573	-5.45631	0.242957	-1.71441	-1.84015	3.66219	1.59168
Slc25a4	-3.89973	-0.0589729	-5.10221	0.212465	-1.14931	-2.9571	3.53883	1.85231
Slc25a5	-5.00736	1.73218	-8.18664	2.48642	-0.67664	-1.91777	7.83598	3.57918
Slc26a1	0.0326686	1.36592	-0.903483	2.25093	1.6017	2.01908	10.1632	4.97359
Slc26a4	5.32671	2.89225	9.74904	2.06553	7.75447	2.26146	6.58305	3.54671
Slc26a7	-4.44129	0.0461403	-13.9953	0.973585	-2.03493	-0.442018	5.27952	-0.733694
Slc2a13	-1.22788	-1.66265	-1.83224	-4.51245	-1.34072	-2.92853	-3.38767	-3.25352
Slc34a1	-10.3167	-8.29079	-38.6718	-12.0071	-7.24092	-5.89711	3.55433	-3.60925
Slc34a2	-8.21297	-8.1901	-13.194	-8.9641	-5.70338	-8.03727	-14.5968	-7.45116
Slc35f1	-0.549909	-0.147838	0.347627	-1.29467	-0.536498	-1.7232	-4.17273	-1.68314
Slc38a3	-2.75292	-4.68891	-3.06289	-9.55059	-3.31915	-5.25868	-6.25532	-3.45552
Slc3a1	-9.10365	-4.70914	-21.2316	-5.17714	-3.73058	-4.93148	-0.408609	-1.88414
Slc4a4	3.45145	4.42352	5.10617	3.2281	6.18671	2.9585	8.32155	5.81869
Slc4a7	-4.50715	-1.36219	-5.28552	1.656	-5.82988	-3.98419	-10.087	-3.58872
Slc4a9	2.70193	0.508467	5.37425	-0.119322	3.40948	0.448897	-0.965057	-0.247689
Slc5a12	2.09722	5.07256	-0.171336	7.12765	4.71018	4.49105	10.3757	7.09376
Slc5a9	0.533805	0.421164	-0.198912	-2.57414	0.920067	-0.303686	2.96154	0.371118
Slc7a12	-9.13351	-9.83773	-20.841	-19.142	-8.71675	-9.90467	-4.87655	-8.98082
Slc7a13	-6.51327	-6.00686	-12.1351	-8.96529	-6.59244	-5.83556	3.64917	-2.62288
Slc8a1	5.25134	3.23532	-0.446351	7.3541	5.82368	5.83027	8.52406	5.92334
Slco1a1	-2.46192	-4.25534	-5.23575	-11.399	-2.9008	-5.65853	-4.86081	-5.89637
Slco1a6	-10.3626	-11.8019	-22.7532	-18.8288	-9.08483	-10.7113	-6.53677	-8.2325
Slco4c1	0.348103	-0.265336	0.322216	-2.19446	0.292113	-0.770753	0.710763	-0.327904
Slfn13	-1.84665	-1.0417	-1.90983	-0.103192	-0.948108	-2.06899	-5.62442	-1.65521
Slfn4	-3.34567	-2.00211	-3.97218	-0.145784	-1.77216	-4.02626	-12.9396	-4.23192
Slirp	-0.740207	-0.207843	-1.67803	0.370128	-0.0231656	-0.0150084	3.84042	1.28099
Slit2	5.86148	-0.647978	8.91886	-7.18192	5.93624	0.588669	10.6318	2.71641
Slpi	-0.828583	0.40437	-2.71079	2.94578	-0.40327	1.31586	6.56022	2.37804
Smim22	-5.21035	-3.59898	-13.0678	-3.20276	-3.03308	-2.908	3.42532	-0.0897513
Smim24	1.73479	2.29584	1.98983	3.32528	2.82992	3.16838	13.2835	5.76975
Smim26	-0.383486	-0.386319	-0.777484	0.135756	0.186176	0.497928	7.87292	2.91431
Smoc2	-1.61584	-2.77583	-0.636486	-2.54889	-1.94003	-2.70701	-4.1793	-2.27597
Smyd1	0.924136	1.43441	0.917241	2.85115	1.31806	2.35113	9.22043	4.3109
Snca	0.20303	0.483185	-0.790233	-0.523106	0.503842	0.1673	1.48137	-0.0896292
Snhg11	-1.65957	-0.234114	-0.441405	-1.81204	-1.95869	-2.49208	-3.18654	-2.8196
Snrpd2	-1.19417	0.043933	-0.620306	1.08465	-0.60052	-0.470761	6.62926	3.67936
Snrpe	-2.36392	1.13848	-2.23876	2.78342	0.329824	-0.802935	6.10854	2.79497
Snrpf	-0.666369	0.534737	-0.828656	1.97342	0.348727	0.541716	5.85342	2.18656
Snrpg	-0.506854	0.123383	-2.79711	0.613315	0.75147	0.993646	9.56957	2.38968
Sntg1	0.558571	1.1384	0.187179	-0.592351	0.951117	0.184199	1.81608	0.102505
Sntg2	-2.09644	-2.28181	-3.33311	-3.58388	-1.76019	-3.34748	-7.71296	-3.49996
Sod1	-4.67483	1.29014	-8.95066	3.05577	-0.406835	-1.09067	7.20471	3.52672
Sod2	-2.04015	0.249865	-2.65926	1.15874	-0.708303	-0.653356	6.42545	3.26363
Sod3	-2.93245	0.182224	-4.40895	1.03868	-0.131017	-0.914596	8.24059	3.39093
Sorbs2	1.20395	-0.261002	3.35687	-2.26512	1.95226	-0.986022	-0.300897	-1.30203
Sorcs1	-2.54069	-6.06179	-5.94398	-9.53317	-3.30496	-5.00486	-10.2056	-6.71323
Sorcs2	-0.37141	-0.595769	-1.71876	0.346306	0.675545	0.0666802	-1.00806	0.0415165
Sostdc1	-0.493822	0.419508	0.509326	0.506173	1.10856	-0.408033	5.00485	1.502
Sparc	-0.415855	0.264185	-3.61399	2.84256	1.84889	2.13296	7.24983	2.11416
Spcs1	-1.36585	0.161338	-2.41685	0.951829	0.31411	-0.171598	8.36086	3.07955
Spcs3	0.0115971	0.945276	0.517313	2.26436	0.767201	1.25879	5.79549	2.80268
Spink1	0.965516	1.54494	0.0487986	1.21773	1.39957	2.09784	6.49875	2.75283
Spink1l	5.60003	12.3658	16.1007	15.5997	10.7583	10.2816	29.4995	17.9627
Spn	-0.619816	-0.163417	-1.44545	2.45446	-0.15655	0.28712	0.238252	0.175453
Spp1	-16.8712	-11.5009	-26.7146	-7.46633	-8.31876	-10.2857	-26.9529	-9.32497
Spp2	1.11062	2.81376	1.2638	3.57016	2.92564	2.78277	10.8216	5.29737
Srgap1	1.352	-0.375701	3.4469	1.35701	2.58014	-0.100757	-6.87323	-1.83567
Srgn	-0.574218	1.88241	2.77332	2.51029	0.988436	-0.487498	2.28989	1.10891
Srp14	-2.66501	-0.064795	-4.25807	0.5543	-1.00707	-1.29395	4.8541	1.36718
Srp9	-0.193051	0.519248	-0.424172	1.80924	0.284105	0.90357	5.3589	2.16386
Ss18l2	-0.398648	0.115183	-0.429588	0.51671	0.33012	0.104075	6.54697	2.23024
Sspo	-0.877782	-0.771983	-2.63624	-2.83504	-0.84052	-1.38711	-2.17136	-1.62643
Ssr1	0.0431181	0.294691	-0.666124	2.20515	0.281506	1.19627	4.79056	2.36868
Ssr3	-0.038931	0.149975	-0.790814	0.566022	0.313151	0.851653	5.83322	2.0282
Ssr4	-2.60222	-0.344688	-2.37215	0.103613	-0.827556	-2.11183	2.26326	1.66499
St6galnac3	0.105254	-1.16044	-3.95507	-0.341813	-0.767334	-0.00486795	-0.79397	-0.348261
Stat5a	-1.17937	-0.320601	-1.87941	-1.38817	-1.31392	-1.67702	-3.20124	-1.27278
Stk32a	2.88391	1.27548	1.36117	0.775262	5.0547	2.28865	5.17187	1.83837
Stk39	0.0921404	-1.86553	0.741629	-4.28557	0.774834	-2.72775	-3.07894	-3.10532
Stmn1	-2.95245	-0.915523	-4.83018	-0.251931	-1.31507	-1.57935	3.93653	2.59878
Stom	-1.55363	-0.668121	-1.92595	-0.244256	-0.543163	-1.33899	0.813704	0.166664
Stox1	0.522544	0.584399	0.839062	0.844313	1.28796	0.359977	-0.249028	0.505073
Sub1	-0.321483	0.329264	-1.58073	1.36124	0.332056	1.05558	7.05591	2.43411
Sult1a1	-2.16069	-1.19742	-3.08838	-0.674527	-1.539	-1.96272	-3.47697	-2.08013
Sult1b1	-3.92826	-2.06582	-5.55797	-3.63332	-3.44053	-3.71572	-2.33883	-0.854588
Sult1c2	1.02743	0.824736	-0.118617	-0.637802	1.38062	1.00691	5.24839	1.33657
Sult4a1	-0.674953	-0.644708	-2.45183	-1.15694	-0.576383	-0.655286	-0.484124	-0.973085
Surf4	-0.875055	0.226669	-0.65505	0.375082	0.474367	-0.473971	4.41451	1.51865
Svip	-0.485883	0.963893	-0.164637	1.36724	0.639682	0.135538	4.3804	2.28249
Swi5	-1.33532	-0.252349	-2.43663	0.985992	-0.875071	-0.400294	2.87619	1.65265
Taf10	-2.32936	-0.216602	-3.74367	0.130602	-1.23227	-1.19472	3.58124	1.11219
Taf4b	-0.495338	-1.59416	-1.0882	-3.62413	-0.995419	-1.8929	-3.02275	-2.02393
Tagln	-3.9442	-3.34016	-7.17386	-1.94048	-2.69148	-3.61875	-6.65121	-3.87556
Tagln2	-2.16146	-0.602467	-2.0947	0.230896	-0.249052	-1.8751	1.91154	-0.0753387
Taldo1	-4.17501	-0.0733045	-5.68491	0.696274	-0.925149	-2.30881	5.78648	2.54353
Tax1bp3	-0.122464	-0.0460402	0.620431	0.842255	0.43893	0.288496	5.75431	2.0861
Tceal8	-0.228448	-0.0612276	-0.929164	0.685228	0.622076	0.564433	5.75487	1.87774
Tceal9	-1.54627	0.501472	-2.46895	0.741078	1.61787	-0.197924	8.40072	2.51134
Tdrd5	1.62911	0.340893	0.731325	1.4853	2.58769	2.02898	4.55599	1.73185
Tex261	-0.982721	-0.560936	-2.62339	0.69502	0.100689	0.234706	5.78962	2.21703
Tf	-5.04449	-3.0673	-9.25874	-3.09653	-3.32232	-3.41649	-0.592146	-1.24008
Tff3	-7.91991	-6.75034	-15.6332	-5.24686	-8.29494	-5.3061	1.54689	-2.62098
Tgfb2	-0.587759	-2.85579	-1.67444	-4.16216	0.800443	-1.17571	-2.61259	-2.24458
Tgfbi	-1.49056	0.132192	-1.68512	-0.734985	-0.727557	-2.086	-2.36621	-1.01877
Tgoln2	0.0596916	2.29026	1.04976	2.98474	2.41064	1.2943	8.73534	4.06055
Them6	-1.96333	-1.92347	-2.20666	-1.08795	-1.74932	-2.19082	-3.0633	-2.06201
Thsd7b	-0.0827952	0.253657	-0.315873	0.702287	0.730944	-0.228364	-1.93662	-0.922588
Tifa	-1.38194	-0.829671	-0.49165	2.39877	-1.30861	-0.961631	-6.63443	-1.76817
Timm13	-3.25542	-0.533327	-4.91928	0.317472	-1.60985	-2.22857	1.85317	1.20085
Timm8a1	-0.0984708	0.306635	0.0419546	0.64622	0.893403	0.457153	6.81086	1.83641
Timm8b	-4.14615	-0.692213	-8.38388	0.933373	-1.6698	-1.6815	4.53241	1.90654
Timp1	-1.959	-1.81516	-0.810907	-0.251527	-2.33508	-1.87486	-0.324967	2.87126
Timp2	-0.149033	-0.391761	0.405997	0.48475	0.265792	-0.133865	1.34929	-0.106395
Timp3	-4.12552	-1.4916	-12.6572	-1.52443	-2.99239	-1.40875	2.40817	-1.23322
Tinagl1	-3.86026	-3.85786	-3.38571	-4.75084	-3.69608	-5.6182	-10.96	-5.18407
Tma7	-2.09288	0.654013	-3.00791	1.13417	-0.0167545	-1.13067	5.02037	2.3966
Tmbim4	-0.227509	0.491535	1.7371	0.344385	0.708416	-0.0772701	4.85227	1.84296
Tmco1	0.571485	1.00641	2.02042	2.24308	1.2895	1.24425	4.30802	2.17437
Tmed6	-1.16071	-1.08557	-1.66717	-0.371174	-0.813672	-0.917309	0.967233	-0.236491
Tmed7	-0.126672	0.686065	0.888248	0.286467	1.56862	0.447803	9.41357	3.24382
Tmeff2	0.00080155	0.196768	-0.306331	1.41505	1.20103	-0.169692	-2.98308	-1.76261
Tmem147	-2.73243	-1.3941	-6.23352	-0.586752	-1.05286	-0.991955	4.86861	1.60682
Tmem14a	-0.715151	-0.351219	-0.730183	-0.262378	-0.0353841	-0.681159	2.89811	0.842239
Tmem160	-1.81743	0.301395	-3.32698	2.12352	0.253659	-0.0927952	8.20154	3.67885
Tmem163	2.85683	2.26311	9.0728	3.50046	2.60853	0.636524	-4.11007	0.903766
Tmem176a	-4.0537	0.0986492	-7.7477	4.82994	-2.58405	-0.415437	2.7938	2.63498
Tmem176b	-3.51098	0.940572	-5.5146	7.08755	-1.45418	0.147394	0.0824594	0.851485
Tmem207	-2.7179	-4.697	-5.23944	-6.08766	-2.12811	-4.8867	-6.19885	-4.76206
Tmem223	-0.897781	-0.130401	-1.00887	-0.166332	0.342537	-0.626067	4.99201	0.893727
Tmem236	0.422378	0.801153	-0.303631	-1.26567	0.275072	-0.303058	-0.0669542	-0.41517
Tmem252	-0.241794	1.90348	-0.55867	2.37869	1.33256	1.44844	9.07829	5.28273
Tmem256	-4.69729	-1.40518	-9.87323	-0.71799	-2.31949	-2.47193	4.17456	1.27446
Tmem258b	-0.634002	-0.00366644	-1.26002	0.589518	0.513205	0.361484	8.44393	2.39539
Tmem47	1.47647	1.25001	1.75048	1.67376	2.74796	2.13576	7.92489	2.6935
Tmem52b	4.4861	5.93291	7.90661	5.70877	7.93473	4.90233	18.5976	8.76225
Tmsb4x	-11.2701	-4.58112	-22.1056	-2.49375	-3.39083	-5.73756	-2.54765	-4.24755
Tnc	-3.93398	-3.93988	-4.42164	-2.15598	-3.28797	-4.72398	-11.733	-5.05837
Tnfrsf11b	-1.27368	-0.544796	-1.9471	-0.587653	-0.438042	-1.85319	-3.80333	-2.11981
Tnfrsf12a	-3.41307	-2.10931	-5.48559	-0.635056	-2.44619	-2.4662	-2.14731	-0.653158
Tns1	-0.388012	-3.76893	-3.36982	-8.29326	-0.764823	-3.01298	1.72906	-1.60926
Tomm22	-0.97659	-0.308701	0.0311967	-0.528976	-0.359939	-0.970578	3.88024	1.68617
Tomm5	-0.437221	0.12341	-0.995111	1.23879	-0.344079	0.508754	4.35457	2.43392
Tomm7	-3.38676	1.11412	-2.83359	1.80556	-0.595277	-1.58642	6.33572	3.18106
Top2a	-0.855693	-0.51039	-0.986158	-0.165364	0.255749	-0.614236	0.810713	0.0501287
Tox3	2.50804	1.55132	4.3482	0.844198	4.33757	0.235347	0.557378	0.0642673
Tpi1	0.976622	1.17332	0.887011	1.00444	2.54417	1.93957	11.4124	3.11948
Tpm1	-3.32345	-4.40258	-7.15304	-3.89154	-2.15245	-3.24358	-7.40607	-4.84417
Tpm4	-0.135621	-0.545163	-0.873926	0.840196	0.75947	0.263697	2.51023	-0.00301555
Tpmt	-6.45948	-4.87656	-12.9658	-6.53619	-5.17405	-5.64849	-4.80228	-2.22278
Tprg1l	-0.344611	0.69149	-0.501883	1.69354	0.476315	0.286823	4.95676	1.63071
Tpt1	-6.94793	1.57025	-8.84636	2.09957	-1.3653	-3.47901	4.78404	2.4137
Tram1	-0.209466	-0.0348514	-0.217429	0.395751	0.421225	0.339851	4.13517	1.42879
Trappc2b	-0.315077	-0.370737	-0.744976	-0.267006	0.0367938	0.232815	5.60758	1.25832
Trappc2l	-0.826864	-0.652355	-1.26761	-0.256006	-0.485198	-0.426007	3.6522	1.12772
Triap1	-0.384716	0.449605	-1.03416	1.24141	0.0187365	0.616475	5.47709	2.03574
Trmt112	-1.46779	-0.0338476	-1.53436	0.0249567	0.0305674	-0.997544	5.15292	1.5989
Tsen34l1	-0.607384	-0.0398793	-0.305671	0.360535	0.860547	-0.0204852	5.01064	1.14419
Tspan1	0.391576	0.056147	0.679452	-0.790544	1.91481	0.614645	7.4076	1.27002
Tspan3	-0.271258	0.306542	-1.84817	1.95931	0.799857	1.23669	5.16188	1.4476
Tspan31	-0.856332	-0.658137	-0.759481	-0.433053	0.408637	-0.447378	3.30469	-0.0680879
Tspan6	-2.15779	-0.612688	-4.43033	0.373522	-0.630967	-0.802608	4.55716	0.702051
Tspan8	-2.81526	-3.70496	-2.91015	-2.70429	-2.719	-3.67031	-7.08741	-3.68418
Tspo	-1.9449	-0.277276	-1.38983	0.492356	-0.396775	-1.57162	3.79976	2.27614
Tst	-2.62102	0.250212	-5.70726	0.950602	-0.299784	-0.304253	8.17806	3.47053
Tstd1	-0.733086	-0.249397	-0.430796	-0.0628998	-0.327994	-0.417528	4.72189	1.95405
Ttc21b	-2.42694	-3.30071	-6.70585	-6.67067	-2.60377	-3.25049	-3.04265	-3.57998
Tuba1a	-3.32721	-2.91701	-9.55233	-0.993856	-1.77502	-1.27087	0.592306	-1.97755
Tuba1b	-0.939195	-0.239141	-1.71663	0.53515	0.166447	0.168697	6.69395	1.10032
Tuba1c	-0.656385	1.19435	-0.804454	2.31002	1.94494	0.826836	10.5538	3.86555
Tuba4a	-0.810531	0.0191626	-1.23842	0.81895	0.173048	-0.252928	4.38863	1.90763
Tubb2a	-0.0845774	-0.312724	0.713333	0.306253	-0.034817	-0.241942	1.94126	0.745418
Tubb4b	-3.52907	-2.17759	-8.93343	-1.25061	-1.98012	-1.8676	0.289584	-1.3518
Tubb5	-3.49754	-0.615317	-4.8976	1.74106	-1.44993	-1.62692	1.15366	0.50542
Tufm	-0.905405	0.644	-0.500104	1.68703	0.963817	0.123639	7.57153	3.04718
Tvp23b	-0.655427	0.195358	-1.0062	0.251667	0.280008	-0.0142549	5.1194	1.9199
Txn1	-5.92156	-1.40886	-13.3731	-0.323712	-2.78449	-2.30267	4.04096	1.72823
Txndc15	-0.300548	0.985634	0.602893	1.33455	0.651536	0.0351206	5.0615	2.3833
Txndc17	-0.693482	2.01144	1.29239	2.02531	1.61757	0.580142	10.5316	5.58889
Txnip	-0.659993	-0.0866258	1.97387	1.0672	0.72591	-1.22354	1.58454	-0.1411
Txnl4a	-1.00997	-1.03948	-2.60974	-0.472118	-0.399036	-0.424953	2.10397	0.0616702
Tyrobp	-4.05966	-2.22644	-10.0373	0.593059	-2.00243	-1.3409	3.07153	-0.568093
Tyw1	-0.187724	0.151674	-0.698137	-0.58398	-0.312242	-0.443986	-0.846322	-0.56819
Uba52	-6.00435	-2.30209	-10.8246	-1.53612	-3.76718	-4.1659	-1.17407	-0.0361377
Ubd	-1.26007	-0.826352	-2.51002	0.306402	0.0480841	-0.0941136	5.75763	1.46382
Ubl5	-2.88241	-0.52687	-5.1277	-0.167877	-1.25669	-1.38119	7.35175	2.82635
Ubqln2	0.407933	0.550899	1.08711	1.19831	1.29146	0.85828	6.7205	1.89937
Ubxn1	-2.17301	-0.0416457	-3.39477	0.230285	-0.739668	-1.08274	3.88726	1.82652
Uchl3.1	-0.0767666	-0.195109	-1.02859	0.772346	0.0875569	0.752917	3.7745	1.20468
Ucp2	-1.24644	-0.772	-0.196091	-0.151479	-1.18478	-1.42847	-1.00869	0.368526
Ufm1	0.0734486	1.13625	2.97168	0.189848	1.39581	-0.442978	5.11656	1.83994
Ugt2b35	2.13643	3.14316	5.48898	1.89397	3.85155	2.7302	12.2006	6.84831
Umod	-10.1154	-4.43901	-26.7457	-3.05262	-3.58887	-4.54388	6.01227	-1.4912
Unc13c	5.63296	2.49729	16.2487	2.39567	3.37417	1.33084	-1.64784	2.0993
Upk3a	0.570244	0.561599	0.980443	0.155596	0.701551	0.0608017	0.62342	-0.103263
Upk3bl1	-2.28121	-2.49249	-1.54843	-1.66912	-2.76133	-3.24732	-8.14335	-3.31639
Uqcc2	-1.10671	-0.434194	-1.63902	-0.165414	-0.171692	-0.802305	3.78185	0.442454
Uqcc3	-0.635348	0.411296	0.932736	0.0920225	0.132867	-0.764858	4.30348	2.13704
Uqcr10	-4.57167	1.40345	-10.3229	3.05034	0.592229	-0.270743	10.8619	4.88124
Uqcr11	-5.8177	-1.53335	-11.828	0.216187	-2.74806	-2.9819	2.56847	0.680934
Uqcrb	-0.516002	0.0826494	-0.803754	0.464279	0.418828	-0.149529	5.23159	1.33751
Uqcrb.1	-2.60272	1.62163	-2.56801	2.01039	0.896754	-0.728566	10.4644	4.5303
Uqcrfs1	-1.50117	-0.225155	-0.965215	0.162678	-0.0480057	-1.24405	5.88133	2.09147
Uqcrh	-2.18512	-0.0941266	-2.67914	-0.24384	-0.806598	-1.77053	3.72743	1.63007
Uqcrq	-4.36077	0.376926	-7.20533	0.988262	-0.394713	-2.09251	6.01521	2.87035
Vcan	-1.77661	-2.17953	-0.245353	-2.78612	-2.65068	-3.16612	-5.40771	-0.971244
Vdr	1.82992	1.07517	-1.01273	1.35818	3.09676	2.41366	6.32032	3.53046
Vim	-4.67128	-4.35261	-8.13734	-2.1539	-2.54248	-3.58137	-6.08707	-4.44713
Vkorc1	-1.63917	0.516116	-0.943562	-0.0919671	-0.600223	-1.22517	5.75441	2.63832
Vnn1	0.71435	2.76293	0.42559	2.94523	2.33653	2.33449	8.89831	4.99665
Vom2r37	-1.00572	-1.15104	-2.87858	-3.22472	-0.590992	-1.27404	8.57472	1.7397
Wdr83os	-1.32135	-0.40753	-2.13847	-0.0996261	0.168272	-0.46677	7.00836	2.21156
Wfdc10a	-1.84662	-1.24412	-4.59367	-0.935562	-0.689447	-0.834583	1.78305	-1.12266
Wfdc2	-2.77244	-0.861771	-4.773	1.09288	0.647752	-1.21276	5.15599	2.81191
Wnk1	1.67966	0.181257	-2.75805	1.48929	1.44828	2.02327	5.47417	2.60561
Wnk3	-0.109673	-0.480659	-2.72706	0.145958	0.228598	0.364715	-2.88518	-0.746745
Wnt7b	-2.91875	-2.17396	0.218398	-0.596358	-4.83853	-4.958	-13.5458	-4.55668
Wsb1	0.0868472	-0.266811	-1.45506	0.299017	0.0288634	0.733084	1.90989	1.05525
Ybx1-ps3	-0.798723	0.751796	0.0170307	1.67309	0.726867	-0.266036	5.3355	2.02778
Ybx3	-0.930282	-1.80357	-0.275409	-1.42814	-0.934009	-1.50745	-2.62783	-1.88295
Zbed5	-0.89249	0.387729	-1.84495	1.2106	0.823168	0.368035	9.92471	3.18942
Zbtb16	-2.46149	-2.36076	-4.89095	-1.87459	-2.25267	-3.39571	-10.7905	-5.06156
Zbtb8os	-1.69517	-0.980457	-1.46689	-1.43871	-0.965724	-1.58461	4.5855	1.76201
Zfp706	-0.87194	0.288116	-3.02924	1.62937	0.665299	1.01272	6.36179	2.43971
Zmat4	0.768789	0.895168	-1.73003	-0.597885	1.24991	1.3734	5.13768	1.17735

## Sheet: Factor 4
	DCT/CNT/PC	Endo	IC	Immune	LOH	Podo	Prox tub	Stroma
A2ml1	3.21381	1.92809	13.5714	-1.48092	3.88462	-0.0132316	-0.261676	-0.0978491
A4galt	1.71493	1.23458	1.90967	1.48245	2.63886	2.38412	10.4431	3.20129
AABR07000398.1	5.69013	5.89977	10.3265	11.3853	12.2291	8.31901	10.0301	8.24685
AABR07001025.1	-1.02717	-1.97251	-3.9202	-8.9624	-1.4428	-3.55159	0.897185	-3.67857
AABR07001061.1	0.297429	0.879901	-0.35091	0.742614	0.578049	1.28348	3.27628	2.08676
AABR07001902.1	0.665655	1.04373	-0.0742216	1.82067	1.52192	1.90428	10.8517	3.20628
AABR07004221.2	2.23144	3.25264	0.19696	3.10463	3.29935	2.43514	7.58125	3.95432
AABR07004891.1	0.733801	1.05237	1.15823	0.650253	0.577927	0.334434	-1.31806	-0.0353093
AABR07006120.1	-2.06935	-0.78108	-4.22596	-1.55365	-1.44937	-1.74371	0.172262	-0.427314
AABR07006475.1	-0.914072	0.166661	-0.87375	-0.777886	-0.84533	-1.72855	-3.5433	-1.27292
AABR07007675.1	0.789032	0.871479	0.231934	2.08059	1.73013	1.39913	9.5872	3.76967
AABR07012583.2	-0.79582	-0.780833	-0.667116	0.544235	-2.96301	-1.41322	-1.60795	-1.502
AABR07013477.2	-1.02902	-1.57328	-2.00469	-4.84478	-1.40971	-2.7033	-4.52019	-2.84252
AABR07015057.1	0.154516	3.26699	-5.16531	7.19781	3.63435	3.49611	10.7333	7.70062
AABR07015067.1	-1.45879	-1.09254	-2.72957	-4.81637	-1.34674	-2.29902	2.96654	-1.51504
AABR07015081.2	-5.90525	-3.78438	-2.70723	-9.6105	-7.11326	-9.32979	-9.67782	-5.41797
AABR07020983.1	1.66915	0.959473	2.29189	0.571557	2.33085	0.730696	0.15738	0.362999
AABR07021433.2	-2.14775	-1.92925	-3.64965	-3.60682	-2.41845	-3.37382	-8.30935	-3.87641
AABR07021544.1	-0.486834	-0.433196	-0.268442	0.01613	-1.06872	-1.17023	-4.09722	-1.63868
AABR07021871.1	-1.8494	1.01147	-2.98197	2.30517	0.472448	0.623213	9.67891	3.96714
AABR07021930.1	1.28449	0.858088	0.105723	0.4426	1.86787	1.93801	4.13798	1.91372
AABR07025010.1	-2.11088	-0.902265	-4.32259	-0.255805	-0.731129	-1.36342	0.513604	0.000103603
AABR07025295.1	-0.340292	-2.00537	-3.643	-4.04828	-0.785689	-1.18923	-0.541978	-1.95911
AABR07025662.1	1.84341	2.74691	0.330246	-0.817049	2.16199	1.1276	4.59678	0.83143
AABR07026125.1	1.95465	2.39063	2.30111	2.74819	2.91758	3.37407	14.8597	5.56607
AABR07026424.1	-1.07341	-0.567271	-0.693302	-0.228831	-0.587745	-1.1363	0.630806	-0.299985
AABR07026654.1	0.453392	0.753341	-0.995221	1.53604	1.48577	1.60485	7.45911	2.00436
AABR07026997.1	2.14146	3.6797	1.28821	6.79898	3.73399	5.57549	22.645	8.55237
AABR07027240.1	0.296372	1.11776	-1.88385	-3.2119	0.616935	-1.02944	0.538447	-1.62988
AABR07027306.1	2.84871	0.167984	5.20655	-0.768408	2.38329	0.636366	0.0961725	0.366324
AABR07027718.1	0.453506	0.384623	-0.652864	1.11719	0.879113	1.50821	6.98631	1.94449
AABR07028488.1	-1.89854	-2.17401	-5.11338	-7.09177	-1.66813	-3.50594	-2.77455	-3.30038
AABR07031666.1	0.201059	0.812917	-0.279728	1.57717	1.478	1.34998	8.54054	2.18207
AABR07034648.1	-2.30587	-1.8471	0.891044	-0.931505	-4.31021	-4.19355	-12.0462	-3.96401
AABR07034679.1	-0.185131	0.0180774	-0.21188	-1.05575	-0.2874	-1.00006	-2.37686	-1.05384
AABR07035916.1	-2.69843	-4.21295	-4.0943	-2.56601	-2.69273	-3.72406	-12.9431	-5.65494
AABR07036855.1	-0.227156	0.559262	-0.324127	1.41363	0.562772	0.432511	4.65771	1.64126
AABR07040864.1	3.32668	0.594771	2.10356	2.74493	5.15542	2.08772	-1.21843	-0.121577
AABR07044001.4	-0.683046	0.0542399	-1.20455	-1.6085	-0.374248	-1.40146	-1.2446	-1.10877
AABR07044711.1	-0.953464	-0.129205	-0.629494	0.781062	-0.154172	-0.853506	0.368027	-0.155873
AABR07045350.1	-2.03384	-2.0207	-3.24902	-1.65959	-2.43771	-2.55685	-7.67568	-3.08112
AABR07046745.1	-0.594492	-0.819405	-0.937932	-1.68806	-1.08002	-1.2883	-3.53906	-1.7126
AABR07048992.1	2.58931	3.42134	1.89072	4.91417	4.34156	5.3699	22.3405	7.90545
AABR07049085.1	-2.9823	-2.09695	-1.71871	-1.40014	-3.56438	-3.83447	-11.9821	-4.92862
AABR07054126.1	0.48505	0.546481	0.0716371	-0.318889	0.681838	0.363377	0.945184	0.0954826
AABR07056624.1	-0.0320033	0.146763	0.0746062	-1.58771	-0.20857	-1.1018	-2.0592	-1.10452
AABR07056686.1	0.662964	1.17204	-0.101319	2.08479	1.24181	1.87353	8.54222	3.10372
AABR07058158.1	-2.52143	-3.35926	-3.8269	-0.516046	-2.1456	-2.68029	-13.6585	-4.42878
AABR07058280.2	-3.0521	-3.39728	-3.05701	-3.89584	-4.71318	-4.47885	-13.586	-5.21631
AABR07058656.1	-2.97433	-4.14981	-5.84328	-10.234	-3.54433	-5.81524	-8.79635	-6.26361
AABR07058658.1	-1.14999	-0.702686	-3.00194	-2.6179	-0.990575	-1.62223	-2.75465	-1.66601
AABR07059258.1	3.19198	-0.900563	2.35056	0.211687	3.88932	0.453718	-2.80064	-1.3157
AABR07060145.1	0.690141	1.12519	0.252917	1.37288	1.43122	1.52671	8.63845	2.70302
AABR07060235.1	0.698823	0.367431	0.981569	1.15335	1.12649	0.654022	-0.384082	0.491118
AABR07060519.1	0.496594	0.22913	0.146018	-1.01922	0.665234	-0.377158	-1.76023	-0.742524
AABR07060620.1	1.32618	0.844259	1.85491	0.523077	2.40788	0.33955	-0.671364	-0.449558
AABR07060872.1	-0.00991099	1.3812	-0.734658	6.59788	0.27172	2.97395	7.6662	4.36374
AABR07063425.3	-0.0145988	0.987986	-0.721573	0.155665	0.747321	0.271434	4.21276	0.932059
AABR07065438.1	-1.80155	2.38048	0.463811	4.17866	1.42777	0.440675	10.6739	5.83058
AABR07066188.1	1.35581	4.00368	5.25305	3.06425	3.86463	1.68775	9.95439	6.65574
AABR07066379.1	0.0861184	0.696968	-0.232579	-0.603274	0.074217	-0.211799	0.672925	-0.029147
AABR07068046.1	1.6452	1.58193	4.25987	1.24668	1.14208	0.521489	-0.513329	0.701566
AABR07069821.1	3.8818	2.04445	13.5194	0.459485	3.56114	0.5577	-1.14964	1.06789
AABR07069840.1	3.13902	1.14955	11.8129	-1.0634	2.59997	-0.0467027	-2.18347	0.246007
AABR07070416.1	1.04242	1.60851	1.1345	0.459108	1.71584	0.747659	2.73138	0.666409
AABR07070802.1	0.526053	0.445917	0.346751	-1.00793	0.29821	-0.140724	-0.448416	-0.317425
AABR07071697.1	-2.71222	-3.2707	-1.51058	-2.72825	-3.2319	-4.32153	-12.2155	-4.74677
AABR07071891.1	-2.50532	-1.6408	-5.34148	-0.592144	-1.55827	-1.69161	-1.03049	-1.67893
AABR07071935.1	0.617087	0.856611	-0.482753	1.67153	1.08572	1.69969	6.90912	1.72018
AABR07072400.1	-2.19938	-2.12464	-1.39285	-1.68406	-2.87396	-3.30573	-9.93295	-3.70836
AABR07072562.1	-0.21565	-0.569811	-0.60278	-2.36978	-0.193894	-1.11551	-2.44918	-1.18975
AABR07073045.1	0.587154	0.750393	-0.527631	1.36841	1.22003	1.63035	7.24632	2.29942
Aadat	-7.04608	-4.3328	-15.2709	-3.5789	-4.38135	-3.82018	2.55228	-0.45904
Abca16	1.52126	0.698779	1.72798	-0.711263	1.53967	0.761936	3.2295	1.11288
AC094217.1	-0.56335	0.124208	-0.867629	1.0437	0.375507	0.118011	4.11518	0.960686
AC118957.1	0.702307	1.04724	-0.125272	-1.00185	0.785656	0.289682	2.24206	-0.0068349
AC125248.1	-3.20126	-4.84114	-6.9439	-8.85299	-2.10705	-4.59209	-6.50157	-4.95734
AC128848.1	-3.34931	-2.37152	-3.07316	-1.26495	-4.31444	-3.49462	-7.52819	-0.955643
AC128960.1	-2.99569	-2.18841	-3.5812	-1.97441	-2.55874	-3.21061	-3.93365	-1.53852
AC130391.3	0.366134	0.840187	2.10402	1.01197	-1.3417	-0.583516	-1.46164	-0.205322
AC141489.1	-0.150623	2.1185	2.50824	4.63671	2.31848	1.47751	11.424	6.22597
AC144674.2	-1.25232	-1.42942	-1.5784	-0.744863	-1.14289	-1.4899	-4.66386	-2.02704
Acot12	0.439376	0.469443	-1.00812	0.18687	0.461126	1.34091	2.9201	1.63425
Acox2	0.167312	0.208181	-0.0110329	-1.44516	0.0875228	-0.509125	-0.265788	-0.675038
Acp5	-0.783824	0.757189	-1.26255	2.26862	0.406725	0.639116	7.29588	3.0322
Acpp	0.523862	0.407682	0.4595	-0.110179	0.565023	-0.0208817	0.322797	-0.258753
Acsm4	-0.94515	-1.67211	-1.21166	-2.67347	-1.72447	-1.73535	-4.92212	-2.13325
Acss2	-5.91346	-4.37255	-12.7603	-7.06333	-3.78496	-5.20915	-0.845634	-2.24903
Actb	-2.64196	-0.0924138	-4.26807	1.40073	0.511578	-1.00366	2.53969	-0.244832
Actg1	0.986942	0.467431	1.88099	1.35567	1.46975	0.964624	4.55419	1.41487
Acvr1c	-1.53353	-1.16059	-3.20741	-3.1941	-1.50314	-2.08305	-2.73067	-1.85094
Acy1	-7.92467	-3.12546	-19.5184	-3.29253	-3.99783	-4.0403	-0.103346	-1.51697
Acy3	-6.06787	-3.89713	-12.5477	-6.18845	-3.09117	-4.76081	-0.433781	-0.749007
Adam12	-2.38369	-1.49493	-1.55026	-0.151182	-2.26068	-3.09874	-9.55223	-3.54631
Adamts1	-2.39668	-3.76632	-3.63491	-4.75514	-0.3483	-2.71422	-3.85952	-2.79522
Adamts16	-1.51626	-1.39459	-3.92871	-2.90925	-0.0999174	-2.64908	-3.41569	-2.56287
Adamtsl3	2.94392	2.2619	10.152	2.06698	3.29813	0.25585	-2.58216	0.10155
Adcy1	2.09403	0.355122	0.13599	0.475796	2.20182	2.51294	3.96984	1.30756
Adgrd1	-0.249291	0.0263837	-0.190397	0.548525	0.45153	-0.473237	-3.01843	-1.44219
Adgrl4	-4.4631	-2.05356	-9.12567	0.0446775	-3.2275	-3.27184	-5.83246	-2.64349
Adgrv1	-1.60726	-1.35645	-2.81599	-1.95986	-1.42372	-1.79461	-0.942575	-1.0116
Adi1	-0.491048	1.13729	0.67299	0.962368	0.714951	-0.11809	6.91195	2.55845
Adra1b	0.715412	0.773178	1.04238	-0.145532	0.73834	1.0432	2.69912	1.29013
Adra1d	-5.13939	-5.69703	-5.4851	-4.5782	-4.31742	-6.58568	-17.2097	-6.88874
Adtrp	0.609056	0.529621	-0.388561	0.161262	0.563325	1.44173	4.62862	1.93938
Afap1l2	-0.457443	-1.93622	-0.999997	-2.76022	-0.882296	-2.15464	-7.71237	-3.6389
Afm	-2.45329	-1.89849	-6.18925	-3.89196	-2.00675	-2.41858	0.0460654	-1.49395
Agmo	0.224354	0.324965	-1.43748	-0.227579	-0.220877	1.4011	3.19891	1.56292
Agt	-2.39943	-1.17677	-2.83312	-2.1103	-1.12122	-2.73011	-0.0594287	-0.463034
Ahnak	-0.870921	-1.08255	-1.10768	0.571431	0.343866	-0.791722	-1.11822	-1.36429
Aif1	-1.84146	-1.55143	-3.80337	-0.932918	-0.740691	-0.974216	3.39173	0.334302
Aif1l	1.00018	0.0834421	0.185878	0.537971	1.79451	1.33403	6.92503	2.24643
Akap12	-4.35725	-4.03014	-5.72213	-2.68636	-3.03593	-5.53352	-12.0136	-5.62069
Akr1c1	0.0646995	1.22403	-3.53365	-3.33523	1.07634	-0.0227619	9.80518	1.90082
Akr1c12l1	-4.46672	-4.53589	-6.50539	-6.61525	-4.05934	-4.4266	1.59969	-1.21774
Akr1c13	-1.42151	-1.84602	-2.73336	-3.97705	-2.20239	-2.58594	-3.59788	-2.38038
Akr1c14	-2.54202	-2.02845	-2.02071	-1.80203	-2.50353	-3.64874	-7.13664	-3.33043
Akr1c19	-0.226596	-2.44146	-0.59163	-6.81298	-1.28133	-2.88433	-3.35154	-2.98203
Akr7a2	-4.23128	0.547402	-8.84358	0.628502	-1.12585	-1.5888	6.03124	3.01456
Akr7a3	-6.16108	-4.26433	-12.2523	-6.98999	-3.84664	-4.89206	-0.0359121	-1.57694
Aldh8a1	-2.50709	1.42772	-2.7017	-0.0234475	0.145316	-1.76843	3.17661	2.90539
Aldoa	-3.26626	0.55402	-3.42689	0.64755	0.186977	-2.28529	5.00647	2.39368
Aldob	-3.25795	1.43178	-7.043	2.10504	0.731205	-0.916272	2.4803	2.89196
Alx1	-0.709082	-2.57018	0.617973	-3.64062	-1.73364	-2.11891	-3.48217	-3.30521
Alyref	-0.461286	-0.292782	-1.25103	0.734182	0.159887	0.31621	3.31047	0.631308
Anapc13	-2.18359	-0.749009	-5.23799	-0.331773	-1.31632	-0.801752	4.18764	2.20102
Ank3	-0.988277	-3.71504	-3.79267	-9.47911	-0.0246034	-3.68501	2.30268	-1.99491
Ankub1	-0.121648	0.30986	-2.52767	1.08091	0.884415	1.45029	8.91919	2.54963
Ano2	0.293954	0.310224	0.239322	-0.585265	0.124263	-0.404161	-1.74434	-0.72313
Anp32a.1	-0.266284	1.40942	-0.477683	2.3495	0.836325	0.741106	6.92962	3.1845
Anxa1	-5.3712	-4.26562	-12.8858	-1.44996	-2.43584	-2.88244	-4.57664	-4.77907
Anxa13	0.845669	1.21831	-0.49088	-0.900091	1.23033	0.410724	2.32834	0.0683336
Anxa2	-2.41945	-2.3676	-1.37413	-0.302332	-2.40023	-3.11919	-7.45987	-3.35657
Anxa3	-1.62134	-1.85416	-4.60572	-0.106108	-0.729863	-0.843923	-2.18544	-1.66535
Anxa5	-2.97254	-2.63066	-2.82486	-0.903344	-1.75587	-3.19229	-5.72226	-3.8768
Aox3	1.37529	0.987078	1.97217	1.86333	2.22975	1.32025	2.42594	1.5416
Apcdd1l	2.5494	1.34687	4.09051	-0.89596	5.02099	0.467777	2.95995	-0.283108
Apcs	1.30995	5.30052	1.37251	9.95686	3.62144	6.13662	22.3184	10.5007
Apex1	-0.320547	0.165336	-0.636925	0.327059	0.436089	0.261817	5.19516	2.2055
Aplp2	0.478919	0.970146	1.56631	2.99428	0.998749	1.19679	3.39189	1.93807
Apob	0.810482	1.50743	0.991477	2.36767	2.00511	2.22845	9.33923	3.29776
Apoc2	1.04383	1.83475	2.42579	2.92384	2.15091	1.8029	9.01259	4.3903
Apoc3	0.282496	1.22761	-0.440325	2.04051	1.58523	1.76535	11.366	3.55641
Apoe	-2.9759	5.35506	-5.87931	11.9513	1.33714	4.14363	11.872	8.58794
Apoh	0.179146	0.681013	0.801879	1.46056	0.890175	0.696675	4.55692	1.50933
Apom	-2.87877	0.693563	-4.85159	2.164	-0.927371	-0.246387	9.67139	5.12507
Aprt	-1.92385	-1.55729	-3.12856	-0.144088	-1.2764	-1.10212	1.35937	0.870445
Aqp1	-7.42193	-1.13724	-14.7238	-0.387092	-3.78621	-3.26594	2.32997	0.988882
Aqp2	3.73095	4.06158	7.21313	4.24253	7.83665	4.19369	19.5812	7.38875
Aqp3	0.656603	1.75266	1.61934	1.6071	2.64559	1.29677	9.5109	2.97485
Arhgap15	-4.73925	-1.25846	-9.14559	0.514767	-2.48397	-2.94544	-3.5245	-1.37634
Arhgdia	-2.73678	-0.257668	-4.93366	0.794166	-0.779206	-1.38203	2.18765	0.249588
Arhgdib	-1.86131	-0.435346	-3.01161	1.15583	-0.780283	-1.08474	0.153201	-0.473668
Arhgef37	-1.65167	-0.602854	1.32194	0.333482	-3.90126	-3.48587	-10.6929	-3.02882
Arl6ip1	-0.817428	1.63587	-0.982429	2.68704	0.56416	0.942341	8.18656	4.43509
Armc3	-1.11116	-0.886497	-2.60116	-3.71702	-1.19902	-2.53382	-3.91239	-2.68835
Armh1	0.420128	0.580032	0.358996	-1.71265	0.571416	-0.454899	-0.524955	-0.78303
Arnt2	-0.708306	-3.84768	-1.01951	-5.73999	0.539198	-3.63862	-6.82472	-4.39289
Arpc1b	-1.69039	-0.990507	-1.79901	0.520619	-1.1179	-1.20886	-0.0150068	0.0355063
Arpc4	-1.26119	-0.280356	-2.38203	0.200588	-0.290649	-0.465063	3.71707	0.959001
Aspg	-3.46393	-3.89836	-6.37898	-8.79877	-2.83904	-5.22224	-6.23463	-4.84139
Atf3	-2.05519	-1.76793	-3.51595	0.256193	-1.25059	-1.8024	-5.22488	-2.26631
Atox1	-4.06397	-0.114665	-7.24745	-0.20413	-0.60457	-2.13668	5.35151	1.8545
Atp10b	-3.72476	-2.2908	-12.2764	-1.74174	-1.49249	-1.64545	-0.861062	-2.62721
Atp2b2	1.07393	-0.671134	2.01136	-0.978003	1.81448	-0.581546	-1.85164	-0.571329
Atp5f1a	-3.6272	-0.321434	-7.36356	0.772671	-1.22288	-1.93263	3.21889	1.61262
Atp5f1b	-4.04982	0.567104	-5.72467	0.534939	-0.802769	-2.3412	3.25945	1.61896
Atp5f1d	-4.55049	-1.2316	-8.10186	-1.10363	-1.71044	-3.30611	1.67081	0.717441
Atp5f1e	-7.33762	-1.03043	-14.9033	-0.921496	-1.57181	-4.05723	2.75909	1.67064
Atp5if1	-2.65408	0.638366	-2.89577	0.237919	0.489088	-1.89578	5.56632	2.60244
Atp5mc1	-5.94279	-1.91207	-8.80999	-2.30247	-2.93033	-4.96942	1.52075	1.17684
Atp5mc2	-2.85769	0.0636232	-3.35747	-0.0354033	-1.134	-1.72342	4.81526	2.45679
Atp5mc3	-5.48406	0.831151	-9.48615	2.05051	-1.35945	-2.38335	6.01104	2.77282
Atp5md	-1.20628	0.45539	-0.701423	0.365585	0.00402178	-0.174354	9.90737	4.76905
Atp5me	-7.42429	-1.81385	-15.7624	-2.40408	-1.96782	-4.23334	2.3175	1.36941
Atp5mf	-4.36942	0.123278	-8.9405	1.51438	-0.811478	-1.58393	6.28481	3.02231
Atp5mg	-4.82998	1.18635	-8.39941	2.01324	-0.371648	-1.62884	5.40726	2.22547
Atp5pd	-3.73374	0.347164	-4.45526	0.646266	-1.04756	-2.7408	3.78541	2.54362
Atp5pf	-3.4792	0.188432	-3.65803	-0.107732	-0.952658	-2.41101	4.21156	2.3606
Atp5po	-3.98821	0.722571	-4.71797	0.482958	-0.77361	-2.83924	4.26035	2.98477
Atp6ap2	0.311636	0.408627	1.03242	0.771391	0.88658	0.571117	5.73696	2.52212
Atp6v0c	-2.43159	1.96407	-2.24849	2.86524	0.704073	-1.20818	5.45891	4.096
Atp6v1b1	3.13085	2.10308	3.43277	1.41244	5.52711	2.86856	11.9373	3.9252
Atp6v1c2	0.854871	0.835231	2.02843	0.895006	2.20424	-0.424983	-1.66434	-0.626973
Atp6v1f	-1.46529	1.05884	-1.10095	2.36302	0.592268	-0.397362	7.89337	4.26263
Atp6v1g1	-2.58164	-0.317983	-5.13999	0.418761	-0.836193	-1.02364	4.87439	1.90856
Atp6v1g3	0.740024	2.16187	-0.0319379	2.36384	3.06705	1.59333	12.343	4.21861
Avpi1	-1.16902	-0.744723	-1.50903	-0.311916	-0.54455	-1.04183	2.26128	0.431506
Axl	-2.92204	-3.01238	-5.0178	0.475041	-2.16946	-2.39397	-10.7317	-4.03186
B2m	-7.23933	3.70991	-8.9618	4.501	0.614961	-2.06099	7.51483	3.70822
B3galt5	-0.621331	-0.250391	-1.29103	-2.09404	-0.601458	-1.39485	-2.08899	-1.23892
B9d1	0.282262	1.11295	-0.25579	1.46212	1.29105	1.21893	7.24772	2.16344
Banf1	-1.64131	0.25645	-1.60359	0.812902	0.00344952	-0.607357	5.78683	1.71614
Basp1	-2.24412	-0.741791	-3.98628	-1.79501	-1.28445	-2.34478	-1.71659	-0.713068
Bcam	-0.731729	0.167583	-2.34074	1.07076	1.0012	0.274785	4.02079	0.786425
Bex2	-0.670208	0.567187	-1.19696	1.02541	0.359237	0.228452	5.65114	1.73444
Bex3	-1.19326	0.967278	-2.09978	1.90496	0.367863	0.0984022	6.96403	3.13374
Bgn	-4.01825	-1.94336	-5.63753	-1.07924	-1.63836	-3.11483	0.0665756	-0.412858
Bicdl1	-3.22332	-3.74703	-3.05937	-3.52079	-4.41535	-5.00415	-12.2115	-5.35021
Birc3	-1.8106	-1.72325	-2.06327	-0.136525	-1.83913	-2.0342	-9.06958	-3.02546
Bloc1s1	-1.73904	0.68023	-1.87576	0.769005	-0.12772	-1.06717	5.40276	2.30146
Bola1	-0.868889	-0.779882	-1.26954	-0.144264	-0.410002	-0.486891	2.89547	1.39197
Bola2	-3.39239	-0.969244	-3.9896	-2.16996	-1.41477	-3.21334	0.351618	0.203614
Bri3	-3.67347	0.37572	-4.42908	-0.179232	-1.66827	-2.2192	2.47295	2.54119
Bsg	-3.57658	0.90307	-5.243	1.60189	0.886345	-1.70282	4.7525	3.57179
Bst2	-1.05678	1.49495	-0.463322	3.77336	0.222384	0.282642	3.57877	1.49053
Btg1	-1.81215	-0.593197	-0.280527	0.169803	-1.2048	-1.94737	0.0249306	-0.240414
Btg2	-2.78783	-0.962493	-1.26945	-0.661184	-2.16213	-3.60437	-5.82628	-3.15903
C1qa	-2.28377	1.20214	-4.46255	8.78224	-1.89687	1.34015	-1.97792	2.04381
C1qb	-2.31688	1.18131	-5.06699	9.35832	-2.15662	1.56446	-2.88651	1.7999
C1qbp	-1.29197	0.185718	0.352351	0.12951	0.31806	-1.18218	6.44515	2.93333
C1qc	-1.83423	0.463679	-4.36114	7.36262	-2.00726	1.32418	-0.716074	1.92791
C1r	-1.25939	-0.548438	-0.846167	0.562578	-0.328786	-0.924211	3.00536	1.14055
C1s	-1.52937	-0.380888	-1.63377	-0.192821	-0.247866	-1.08834	2.90225	0.675239
C3	-1.82678	-1.52251	-1.35541	-0.386272	-1.11851	-1.97117	-2.47963	-1.30174
C4b	0.0178824	-0.278812	-0.842696	1.08899	0.63299	0.996773	5.85652	1.93441
C7	-0.736898	-0.368543	-3.1013	1.17365	1.25022	0.395432	5.22726	1.4134
Ca12	1.05319	-1.37299	0.246422	-6.95579	2.64523	-2.0726	5.19285	-0.267231
Ca3	-2.25597	-2.87598	-2.25262	-1.82294	-1.65174	-2.52285	-3.23862	-2.10784
Cacna1a	1.46113	-0.50233	-2.59102	0.730669	1.09269	2.39901	3.3792	1.23152
Cacnb2	-2.57712	-1.56502	-0.399121	-3.998	-3.38291	-5.43331	-12.0374	-5.32992
Cadps	-1.93076	-1.0267	-0.447335	-0.169582	-3.51414	-3.43028	-9.68842	-3.42285
Calb1	5.77412	6.40264	7.51737	7.63533	8.6178	6.5128	20.0254	10.3442
Calm1	-4.3437	-0.999518	-7.80183	-0.170277	-1.91331	-2.56893	2.26141	0.365675
Calm2	-3.56784	0.314784	-7.21086	0.825595	-0.116545	-1.33339	5.49946	1.78497
Calm2.1	0.0896958	-0.0265723	-0.871209	1.45096	1.20131	1.08375	6.41092	1.19375
Caln1	-0.279009	-5.25945	2.08441	-9.51231	-0.77161	-6.41667	-13.4709	-7.0126
Calr	-1.30808	0.598868	-3.22273	2.54832	1.03938	0.596801	4.58204	1.74115
Capg	-3.30822	-2.58125	-3.99307	-1.09801	-3.17402	-3.43061	-6.7756	-3.20595
Capn13	6.33672	9.16354	12.626	11.685	9.34479	9.58539	33.3814	14.348
Car15	4.35762	1.69885	7.45663	-0.390386	7.63693	4.65646	20.1834	6.3939
Carhsp1	-3.7827	-2.12895	-8.7908	-0.931775	-2.28583	-1.916	0.901406	-1.03632
Cav2	0.843874	1.26494	0.627831	1.88193	1.91777	1.71998	8.032	3.23001
Ccdc114	-1.83801	-1.57638	-1.63701	-2.90042	-2.30845	-3.52336	-9.25948	-3.73627
Ccdc80	2.2377	0.296256	5.14576	2.32429	2.0038	1.26436	1.37113	2.10663
Ccl2	-1.17994	-0.262435	0.633879	1.03387	-1.24451	-1.02636	-1.69096	-0.106259
Ccl21	-0.0648157	1.24851	1.68742	3.8733	-0.966553	1.75507	4.91916	5.35077
Ccl5	-0.170485	0.754769	-0.602374	2.10267	0.427971	0.922426	5.5616	1.79455
Ccn6	0.805625	1.52451	0.0945664	-0.679075	1.00694	0.275484	1.81635	0.263769
Ccng1	-0.42218	-0.310261	-1.22198	0.664495	0.403771	0.619595	6.14712	1.7167
Cct2	-1.97789	0.542608	-2.72262	0.914653	0.209112	-0.923494	4.62965	2.23287
Cd164	-2.78374	0.689687	-3.23512	0.395457	-0.994384	-1.6279	4.83035	3.489
Cd24	-8.53615	-5.29806	-15.6545	-3.29182	-4.32312	-6.21821	-5.4719	-3.14861
Cd53	-1.0036	0.298127	-2.34938	3.72613	-0.61486	0.785377	0.973822	1.78874
Cd63	-3.01222	0.981539	-3.33807	0.135318	2.66288	-1.07933	6.94766	3.00243
Cd68	-2.02451	0.137176	-2.01582	3.61103	-2.04182	-0.939113	-3.34162	0.764074
Cd74	-3.10389	4.21018	-5.10276	8.18681	2.27354	2.37094	8.42984	7.34478
Cd81	-0.681431	0.301359	-1.08151	4.20083	0.475402	0.883869	-0.160131	0.618605
Cd9	0.857929	-0.267586	2.96929	-0.00665663	1.82874	0.681493	4.68784	1.14572
Cd99	-4.30943	-1.21406	-6.85704	0.0968415	-1.88294	-2.82962	-0.283075	-0.0922949
Cdh13	-0.255215	-1.12243	-0.79893	-1.45093	0.0443216	-0.700558	-1.57717	-2.21668
Cdh16	-1.45229	0.903864	0.130249	0.107019	0.349275	-1.74031	3.8866	3.1756
Cdk2ap2	-2.25354	-0.897353	-2.78279	-1.53939	-1.04845	-2.23205	2.49464	0.257903
Cdo1	-2.40451	-1.30337	-4.15142	-2.68661	-1.82409	-2.84094	-2.36843	-2.2377
Cdr2	-0.433053	0.0235717	-2.43444	-1.39692	-0.392677	-0.568443	-0.0110092	-0.766473
Ceacam20	-0.595665	-1.03883	0.736514	-1.1365	-0.966156	-1.66416	-6.56262	-1.74674
Cebpb	-2.64661	-1.22771	-3.95463	0.666207	-2.14074	-1.49555	-3.43863	-1.9921
Cebpd	0.397849	-1.12488	1.21471	-0.569543	1.70367	0.325598	2.50907	-0.119726
Cela1	-4.09838	-2.535	-7.83053	-2.0942	-3.01785	-2.9754	1.52211	0.780031
Cetn2	-0.999462	-0.436025	-1.58532	0.0945506	-0.133293	-0.577138	4.20949	0.954429
Cfap65	-0.180281	-0.200284	-1.13274	-1.0131	-0.419231	-0.536487	-1.47618	-0.772001
Cfh	-1.97481	0.591808	-0.824848	4.20979	-0.510441	-0.817346	-1.34373	0.605182
Cfi	-0.799489	-0.87235	-0.976004	0.0440715	-0.479078	-0.221237	3.80401	1.4523
Cfl1	-4.64121	-0.834111	-8.66919	0.142688	-0.744026	-2.42367	6.17525	2.35635
Cftr	1.03335	1.38052	0.792908	-1.79921	1.20073	0.0155493	2.40264	0.106673
Chmp2a	-1.38163	-0.851008	-2.36881	-0.304343	-0.543404	-1.15955	1.58391	-0.000731026
Chst9	-5.42928	-3.9879	-14.6069	-4.80061	-4.925	-4.3541	-2.68623	-4.59714
Cidec	-1.99244	-1.41096	-4.06476	-2.69476	-1.26727	-2.21867	-2.39706	-2.02486
Cish	-5.02822	-5.03127	-4.12291	-4.49568	-6.02983	-7.31621	-19.0436	-7.33709
Ckap4	-1.47388	0.0907917	0.188585	0.351817	0.0886913	-1.40233	2.15829	1.17389
Ckb	-4.84414	-2.32743	-6.17524	-1.30466	-3.63824	-4.29628	-1.30411	-1.40919
Clcnka	-2.82238	-2.65866	0.499336	-2.35821	-3.86819	-5.21418	-10.8838	-4.0816
Clcnkb	0.5839	-0.899601	0.794464	-4.92727	3.52473	-1.98862	5.78176	-0.540035
Cldn16	-1.29997	-1.43261	-1.60127	-1.49535	-0.245502	-1.77459	-0.672402	-1.13597
Cldn19	-4.78837	-4.89263	-6.91292	-4.30997	-3.17631	-5.17673	-8.0099	-4.36961
Cldn2	-2.49644	1.09021	-2.66097	0.0889151	0.99909	-1.15233	4.87776	3.61824
Cldn3	-1.73874	-1.42162	-1.11258	-1.05986	-1.58885	-2.04017	-2.78536	-1.35588
Cldn4	-1.63228	-2.02743	-0.769204	-1.53796	-1.57011	-2.09449	-1.45426	-0.839632
Cldn7	-1.96259	-1.45223	-0.838975	-1.36605	-0.920161	-2.52733	-2.34853	-1.29541
Cldn8	0.949766	0.193155	3.83752	-1.2319	3.31576	0.241746	7.14918	1.91957
Clec10a	-0.93398	0.206263	-2.01916	3.77475	-0.732891	0.742202	0.663229	1.00636
Clec7a	-0.88281	1.01859	-1.81907	4.10262	-0.0493419	0.926316	2.21856	1.9083
Clic1	-3.46347	-0.708488	-3.08015	-0.212476	-1.82129	-3.14435	-1.45266	-0.189692
Clmp	-4.71067	-3.99094	-7.26655	-3.79338	-3.56425	-5.09552	-12.347	-6.10642
Clptm1l	-0.0788291	1.08387	2.25931	1.21683	0.577645	0.00958001	4.49287	2.81291
Cltrn	-2.7234	4.45369	-0.700194	3.179	2.52797	-0.0182038	8.56416	5.76937
Clu	-10.4708	-9.8269	-17.348	-8.68282	-3.71001	-8.47546	-14.4755	-6.54802
Cmtm6	-0.260138	1.14394	-1.03178	3.47457	0.619681	1.41985	7.38265	3.55139
Cndp1	-2.73517	-2.13814	-7.02166	-2.82872	-2.08185	-2.02528	0.360575	-0.406982
Cnih1	-0.443598	-0.425842	-1.71026	0.37508	-0.0992967	0.329905	4.01772	1.18837
Cnp	-0.64481	-0.514651	0.078225	0.191842	-0.62006	-0.731828	0.0621777	-0.156503
Cnpy2	-1.9366	-0.629204	-3.94404	-0.405925	-0.278297	-0.56463	4.61523	1.93886
Coa3	-0.109606	0.851384	2.92514	0.593796	1.2613	-0.556049	6.01355	3.31002
Coa5	0.236426	1.75388	2.2333	1.93826	1.52471	0.893936	9.97826	4.93514
Coa8	-1.5989	-0.853592	-2.73211	-1.13423	-0.254318	-1.13492	3.24766	0.624229
Col11a1	-3.11412	-1.8769	-1.66666	-1.65157	-1.67135	-4.21198	-7.47009	-3.52872
Col12a1	-3.13111	-2.46783	-2.66041	-2.58933	-1.31045	-4.26916	-5.80002	-2.89797
Col15a1	-0.768211	-0.97265	0.106718	-0.199948	-1.81576	-0.850646	-0.377245	1.86322
Col17a1	0.0383671	-0.370941	-0.124911	-2.08857	0.327775	-0.630082	0.485233	-0.828179
Col1a1	-2.00591	-1.90873	-2.08152	-0.917771	-1.27209	-2.19169	-1.05558	0.000828044
Col24a1	-1.99909	-2.56218	-0.526048	-2.22459	-1.74676	-3.31396	-9.93439	-3.5466
Col27a1	1.49629	-0.653633	-0.733578	-1.01775	1.02095	1.96124	2.27387	0.809931
Col3a1	-3.02019	-1.96799	-5.30871	-0.562606	-1.51913	-2.12624	0.245159	-0.760668
Col4a1	-4.82308	-1.55648	-11.1997	-2.00255	-0.387271	-2.8336	-2.48578	-1.23467
Col4a3	-0.972754	-4.17854	-8.59468	-4.42132	-1.48137	-1.6021	1.41486	-1.02534
Col8a1	-4.93231	-6.36456	-4.68772	-6.65971	-4.38955	-7.02108	-16.3103	-6.28912
Colec12	-0.405005	-0.768205	-5.15555	-2.72954	0.188119	-0.317483	-0.430471	-2.00744
Colgalt2	0.888985	0.135342	-0.0362065	0.491182	0.769471	1.65916	2.98865	0.872579
Comtd1	-1.62609	-0.976802	-2.52268	-0.0023789	-1.14314	-1.16196	0.195583	0.00578465
Cops6	-0.401917	0.596902	-0.271777	0.925548	0.547705	0.134957	4.58426	1.51064
Cops9	-0.782275	0.176178	0.526356	0.102621	0.611661	-0.476293	7.03266	2.26455
Corin	0.449997	0.935136	0.369975	0.554796	-0.124242	0.437678	1.60405	0.73465
Coro1a	-1.47702	-1.2418	0.463572	-0.838869	-1.17546	-2.15388	-2.21375	-1.06375
Cox14	-1.23771	-0.167521	-1.06862	-0.264816	-0.37944	-1.03819	2.42786	0.344396
Cox17	-1.95498	1.01547	-1.74605	0.569527	0.0128376	-1.24516	8.05985	3.5509
Cox4i1	-6.69546	-1.10178	-12.3035	-0.628518	-2.50649	-4.03208	2.29559	0.808935
Cox5a	-2.42567	0.660973	-2.9382	1.67534	-0.470834	-1.3832	5.66614	3.63122
Cox5b	-6.62022	-0.525044	-11.5775	0.895633	-2.13453	-3.67334	4.17054	2.31463
Cox6a1	-6.91469	-0.236731	-12.1598	-0.113137	-1.39303	-3.45709	7.6775	2.57356
Cox6b1	-3.33016	0.158451	-4.57291	0.783067	-0.967151	-1.98204	5.76212	2.85297
Cox6b1.1	-5.10219	-3.79503	-7.85434	-3.03859	-4.02007	-4.84475	-6.08726	-3.05543
Cox6c	-4.01972	1.02523	-4.23014	0.722989	-0.360989	-2.08815	7.02541	3.57594
Cox7a2l2	-4.7445	-1.0533	-7.02256	-1.7462	-1.86517	-3.29798	5.30463	1.89045
Cox7b	-3.48327	1.05667	-3.94378	1.24674	-0.0830263	-2.32292	4.38911	2.65283
Cox7c	-4.08546	1.75909	-4.4246	2.72838	-0.5047	-1.43861	6.82893	4.03656
Cox8a	-8.36753	0.42305	-15.2323	2.04058	-1.8636	-3.40072	4.81395	2.3053
Cp	-6.83799	-5.42588	-13.043	-4.85802	-1.02539	-5.23338	-11.948	-6.35064
Cpeb1	1.63197	-0.0603947	1.82432	-0.272181	1.24338	1.77879	3.15965	1.51495
Cpne4	-0.655647	-0.639503	-0.633357	-0.566544	-0.859985	-1.38759	-5.23842	-1.71904
Cpne8	-1.30592	-2.22466	1.02372	-0.943988	-1.64871	-2.78593	-9.22393	-3.32315
Cpxm2	-1.25242	-0.304198	-3.29912	-1.2185	-0.568516	-1.60198	-3.21475	-1.85378
Creb3l3	0.334444	-0.0893733	-1.01291	0.0430932	0.0486055	1.24302	2.39155	1.28036
Creg1	-1.34448	-0.642162	-3.17753	0.364315	-0.633614	-0.62119	1.90961	0.092821
Crip1	-3.80667	-2.3908	-4.35932	-0.080701	-2.51401	-3.4847	-4.4206	-2.091
Crip2	-2.95481	-1.42131	-3.84859	-0.250533	-1.94402	-2.70368	-3.02808	-1.99444
Cript	-0.758485	1.15883	-0.997719	2.04249	0.980028	0.366804	5.93924	2.18384
Crlf1	-2.57208	-4.14118	-2.00359	-3.27087	-3.87835	-3.81323	-9.02952	-1.87382
Cryab	-7.05909	-7.36853	-12.8544	-8.63711	-8.01948	-7.03153	-4.21587	-4.87686
Crybg2	-0.672523	-0.970501	-1.51989	-2.46379	-0.823122	-1.54458	-3.0313	-1.75708
Csf1r	-1.63286	-0.654937	-0.357624	1.11435	-1.01911	-1.52753	-1.70799	-0.0663727
Csmd1	-0.0509232	0.782232	-0.932783	0.0272781	0.305415	0.777328	2.55127	1.61434
Csnk2b	-1.22555	-0.163516	-1.28363	-0.127877	-0.184545	-1.01068	3.4504	1.18672
Cspg4	-2.39907	-2.00834	-1.9408	-0.818378	-2.18873	-3.33643	-9.58634	-3.86067
Csrp1	-1.22088	-1.68606	-1.62281	-0.186944	-0.838331	-1.49024	-3.41661	-2.04362
Cst3	1.01359	4.28556	0.862543	8.59489	3.04449	4.4818	12.3654	6.4205
Cstb	-5.07382	-0.709554	-10.9007	1.11877	-1.75285	-1.25563	9.37562	3.46377
Ctsb	1.01412	5.57367	6.08383	6.41076	5.75005	2.7554	10.743	8.37433
Ctsc	1.77969	3.09966	5.87988	3.32245	2.90997	1.46978	7.68152	5.45471
Ctsd	-3.16483	-1.10731	-5.43077	0.365294	2.19117	-1.19437	2.39122	1.77261
Ctsk	0.469671	0.503322	1.18788	1.43008	-0.345766	0.956593	1.1636	2.33276
Ctsl	-8.0873	-1.73854	-13.0625	-0.540799	-0.312708	-2.65552	1.15336	0.784925
Ctsz	-1.06409	0.913032	-1.57309	5.60197	-0.913962	0.914356	0.199115	1.80363
Cxcl12	0.00818678	1.79467	1.1752	1.10785	1.36384	-0.0131387	7.80448	2.82012
Cyb561d2	0.111278	0.00731228	0.190747	0.532528	0.304454	0.501654	4.66042	1.95968
Cyb5r3	-0.0298609	-0.549596	-0.942164	0.13996	0.286529	0.656566	4.30065	1.02625
Cyba	-0.918882	3.45387	-2.23325	8.37976	1.18702	3.0972	10.6091	7.83899
Cybb	-3.25577	-0.814009	-7.38641	3.24275	-1.91634	-0.371807	1.72121	1.27459
Cyc1	-1.7721	-0.330212	-0.936797	-1.08927	-0.743754	-2.07503	2.60855	1.76699
Cycs	-5.6661	1.15602	-8.25165	1.85373	-0.690447	-2.07516	8.53491	3.6953
Cyfip2	-2.51936	-1.20469	-2.88026	0.204062	-1.9139	-3.26947	-4.92647	-1.83139
Cygb	-1.78047	-1.1492	-5.6493	-0.157135	-0.51078	-0.212323	3.04853	-0.203749
Cyp24a1	1.53617	3.8932	-5.56071	7.90567	5.69415	4.44733	6.96542	7.45808
Cyp2c11	-0.684935	-0.856037	-2.01224	-3.5196	-0.823432	-2.01324	-1.70549	-2.26351
Cyp2d3	-1.54885	-0.666061	-2.58981	-1.10614	-0.917207	-1.40604	1.71659	0.454063
Cyp2e1	1.05831	2.78454	2.48272	2.46091	1.76993	2.21846	9.73702	5.61185
Cyp4a1	0.329358	1.25852	-0.558204	-0.396026	1.04751	1.06323	5.41709	2.74929
Cyp4a2	-9.70534	-1.84856	-26.0156	-0.361573	-1.64916	-2.8154	1.54915	-1.16746
Cyp4a8	-7.3678	-5.56832	-16.5448	-4.59147	-4.68528	-4.8634	-5.49641	-0.531731
Cyp8b1	0.532435	0.374053	-0.761064	-0.674767	0.65643	0.603241	3.47288	0.494699
Cytip	-1.77675	-0.917008	-2.03728	-0.716794	-2.00228	-2.63238	-6.39215	-1.81448
Dach1	3.98046	-2.82733	6.0668	-9.9092	3.04457	-1.14449	7.59046	0.466525
Dad1	-1.60698	0.118262	-1.34157	1.06818	0.0880298	-0.7452	4.53311	2.07981
Dbi	-4.70204	0.857537	-4.41937	1.36477	-1.67754	-3.03135	3.50165	3.0864
Dcdc2	-0.292431	-3.58608	-0.182043	-3.95733	1.02946	-2.21167	-5.86084	-3.35459
Dclk1	-2.58941	-2.42103	-2.60371	-1.67516	-2.28059	-3.49388	-9.47736	-3.84771
Dcn	-5.71637	-2.28127	-10.4337	-0.236488	-2.87179	-3.30448	0.206537	-0.87756
Ddit4	-1.96409	-0.339786	-5.13524	-1.16079	-1.01289	-1.13736	1.33169	-0.395712
Ddt	-3.68021	0.3836	-5.24207	-0.124763	-1.46787	-2.19889	3.21128	1.6963
Defb1	3.04132	6.96955	5.11013	9.24175	7.41113	5.0327	19.4394	9.99053
Degs1	0.27518	1.58848	-1.44417	3.29278	1.78711	2.18303	7.59765	3.21801
Degs2	1.48739	3.09129	0.985807	3.96319	4.02791	3.28798	16.4218	6.80895
Depdc1b	0.14305	0.392872	-0.275694	-0.746428	0.0537106	-0.432531	-0.999107	-0.652824
Dhrs7l1	-8.77298	-10.5126	-16.4691	-17.0383	-7.37622	-10.0013	-6.07963	-6.59082
Dhtkd1	-1.16419	0.430625	-1.07227	0.424678	-0.511539	-0.589926	3.73951	1.39062
Dkk2	-2.85632	-1.97556	-6.9695	-0.65928	-1.09453	-2.32188	-2.9267	-1.67878
Dlgap1	-1.57454	-2.44442	-1.91413	-3.79941	-0.440555	-2.10403	-6.0042	-4.00564
Dnase1	0.414932	0.727419	0.761901	0.853408	2.47117	-0.329711	7.22999	2.98641
Dnase2	-0.860562	0.670098	-0.588576	3.22044	-0.35967	0.089694	0.0925774	0.498235
Dolk	-0.183811	0.0905699	-0.516661	0.95403	0.249456	0.625582	5.45839	2.44288
Dpm3	0.127978	0.2534	1.15624	0.0683493	0.498422	0.171217	5.69135	2.87592
Dpy30	-0.541405	0.507088	-0.753139	0.700366	0.332434	0.0531887	4.86177	1.55653
Dstn	-1.00818	0.472433	0.162778	1.03263	0.19572	-0.611194	2.1411	0.996222
Dusp1	-3.30125	-2.07216	-5.28441	-1.54233	-2.54751	-3.38828	-7.65556	-4.27865
Dynll1	-2.72843	-1.84305	-7.67642	0.581147	-1.10494	-0.357982	4.26202	-0.234808
Dynll2	-0.0724627	3.0061	1.5829	4.23113	2.20406	1.00951	8.23243	5.39775
Dynlt1	-2.58128	-1.31591	-5.00394	-0.536188	-1.37658	-1.37409	0.793199	-0.342907
Dynlt3	0.361192	1.2188	0.721382	1.84501	1.08671	1.16438	6.55736	2.29767
Eaf2	-1.12944	-0.995949	-3.94583	-3.49888	-0.77785	-1.45417	-0.59853	-1.57819
Ebpl	-1.5256	-0.607409	-2.86836	0.434939	-0.842806	-0.666407	1.52596	0.268809
Ecrg4	2.77201	4.84447	2.27014	7.14457	5.0693	5.58723	17.7859	7.79439
Edf1	-1.52807	0.0776434	-1.14022	0.361642	-0.435023	-1.30445	2.38301	1.5946
Edil3	1.79017	0.854223	3.32677	-0.180737	2.47177	1.50156	4.33971	1.77163
Edn3	-5.47759	-1.44228	-15.2109	0.266271	-3.27434	-1.4752	1.74998	-2.67336
Ednrb	-1.1276	0.103588	0.518207	1.02356	-0.234672	-1.29709	-0.962764	-0.827266
Eef1a1	0.79436	2.87631	0.571273	6.38886	3.42718	3.32287	15.5363	6.83228
Eef1b2	-4.59101	-1.06027	-8.25612	-0.26793	-0.393335	-1.93131	6.5308	2.94649
Eef2	-5.92542	-2.90275	-14.4665	-1.09523	-3.13003	-2.9993	-0.635334	-1.57228
Efna5	-3.49549	-4.16779	-13.5994	-6.82664	-3.11045	-3.75571	-5.15473	-5.77163
Egr1	-6.90457	-5.59185	-6.87218	-5.47972	-7.34461	-9.9713	-19.8472	-8.08191
Eid1	0.211022	0.705298	0.530453	1.09011	1.44672	0.973829	6.2558	2.08068
Eif1	-2.02403	-0.606505	-4.42556	0.941434	-1.29429	-0.282947	1.74628	0.758665
Eif3f	-1.62726	-0.168488	-0.259705	-0.673465	-0.630885	-1.82022	1.45892	0.149116
Eif3g	-1.57843	-0.676648	-4.48533	0.00495365	-0.299796	-0.429913	3.63145	0.507907
Eif3l	-1.80752	-1.16744	-2.67141	-1.05905	-0.852545	-1.52388	3.78773	1.33037
Eif3m	-0.0159555	-0.158775	0.209006	0.908363	0.0572019	0.462686	3.01511	0.796761
Eif5a	-3.91487	0.283411	-6.15246	1.07387	-0.529983	-1.74834	7.50285	3.1929
Eif6	-1.84685	-1.0876	-2.92587	-1.09387	-0.808956	-1.60863	1.05341	-0.10068
Elf3	-2.10939	-1.60035	-2.27686	-1.31076	-1.50702	-2.36238	-1.91867	-1.04389
Elob	-2.74168	-0.399763	-3.82734	0.401856	-1.12519	-1.44125	3.72504	2.43687
Elof1	-1.31651	0.47912	-2.45389	0.774749	0.357125	-0.196422	5.59799	1.36804
Emc6	-1.18358	-0.0224277	-2.61534	0.86121	-0.154065	0.0352396	5.5303	1.69181
Emc7	-0.274041	0.0610267	0.924853	0.292311	0.684027	0.229978	6.5381	1.8361
Emp3	-2.25579	-0.756552	-3.29375	2.10184	-2.14514	-1.24951	-2.90459	-0.136145
Eno1	-2.42823	0.418912	-3.10616	0.556887	-0.420562	-1.69088	4.51322	2.63774
Enox1	1.63027	-1.53742	-2.3679	-0.613912	5.0871	0.335583	-4.49133	-1.66683
Enpp3	-0.32967	0.60292	-2.34339	-0.375557	0.127729	0.222555	2.25729	0.841221
Enpp5	0.639292	0.853597	1.65684	1.00368	1.72168	1.1609	6.11611	2.36617
Entpd2	-1.33729	-0.582613	-2.88755	0.463435	0.00509207	-0.423022	2.50682	0.318825
Epb41l3	2.01553	2.90898	1.27824	3.9543	2.89444	3.25261	7.90907	4.92997
Epb41l4b	-1.87206	-1.29397	-5.03269	-3.72016	-1.19383	-2.3964	-1.61524	-2.48981
Epcam	-4.6251	-0.427595	-3.88397	-1.75545	-1.18922	-4.12546	1.01477	1.90605
Epha3	0.967565	0.960889	0.687424	-1.52831	1.02616	-0.0941607	0.536254	-1.05762
Epha4	0.776014	0.00835981	1.44927	0.614765	0.23269	1.35281	4.95895	1.84306
Erc2	-0.541956	-0.964958	-1.03994	-3.57176	-0.577531	-1.77361	-2.53643	-1.73981
Erh	-0.900159	-0.450812	-1.04571	0.390076	-0.315802	-0.408962	3.17034	0.936294
Esrrg	-0.293046	-3.33551	-1.74576	-9.3668	0.611251	-3.31229	1.89967	-2.85161
Etnppl	-6.50378	-9.34143	-12.8613	-17.553	-5.5108	-9.40858	-6.72681	-7.34857
Etv1	1.90962	3.16111	2.00079	2.53947	3.14443	2.97374	8.93599	4.35589
Eva1b	-1.35804	-0.426186	-3.38831	0.602411	-0.372007	-0.125577	2.39348	0.0051289
Eva1c	-1.48362	-1.51034	-1.21867	-2.80659	-1.67545	-2.93182	-7.16425	-3.45732
F13b	1.77376	2.29786	2.25858	2.65612	2.64331	3.38427	12.5057	5.60965
F8a1	-0.382845	0.124596	-0.719949	0.537009	0.252818	0.00998227	3.72357	0.677842
Fabp3	-4.14012	-1.18738	-6.6907	-0.685616	-2.95759	-2.98617	0.384887	-0.536641
Fabp4	-1.76527	-1.63998	0.038947	-1.08128	-2.14513	-2.28964	-1.53917	-0.824765
Fabp5	-1.72104	-0.379903	-1.79318	-0.490148	-0.511106	-1.37299	1.46921	-0.508753
Fahd1	-2.04426	-1.60133	-2.65177	-3.19817	-1.30187	-2.53343	0.838082	0.62693
Fahd2a	-3.56195	-1.04494	-7.71299	-0.772157	-1.31853	-2.03372	3.61641	1.20358
Fam151a	1.98289	3.00775	1.03267	3.87783	2.63756	3.86854	11.9978	6.65631
Fam167b	-1.23123	-1.08392	-1.79995	-0.37862	-0.714472	-1.12453	0.226252	-0.827319
Fam189b	-0.775779	0.0141571	-2.48502	-2.57371	-0.7626	-1.79071	-4.13482	-2.41104
Fam43a	-2.84088	-2.52861	-4.52058	-3.6419	-3.05721	-3.63472	-4.92408	-3.41586
Fbln5	-0.660003	0.319073	-0.991299	0.735987	0.627266	-0.335038	3.21333	0.824805
Fbn1	-2.70399	-2.29742	-2.85695	-1.4939	-1.7639	-3.27381	-5.40006	-2.7508
Fbp1	-1.91546	2.32075	-3.2695	2.43332	0.834912	-0.411667	4.58014	4.19051
Fcer1g	-2.12555	-1.33871	-1.81524	-0.213909	-1.80599	-2.51193	-3.11497	-1.15917
Fcgr3a	-0.845791	-0.797858	-0.620893	0.166875	-0.875295	-0.831999	0.297321	0.050891
Fetub	1.81252	1.98735	1.0186	2.56467	4.16994	2.95628	12.3588	4.83506
Fga	-2.87375	-2.83823	-3.97806	-1.45948	-2.45961	-2.54526	-0.708097	-0.18876
Fgb	-1.56684	-1.50328	-1.48712	-0.137568	-0.624536	-1.14387	1.17901	0.302386
Fgf10	0.656725	0.741393	0.00630893	0.65323	0.626047	1.52709	3.25514	1.74061
Fgl2	-1.07111	0.5539	-1.69627	3.90887	-0.474193	0.442024	0.591992	0.998132
Fkbp1a	-0.949637	-0.903902	-1.16027	0.216511	-0.910118	-0.73228	0.389887	0.402684
Fkbp2	-2.53658	-0.0324834	-3.94368	0.291743	0.0405446	-0.939719	6.38234	2.59204
Flna	-4.58232	-2.70703	-4.72462	-1.45146	-2.73761	-5.44918	-11.0577	-4.61923
Fmc1	-1.75192	-0.393006	-4.31132	0.175886	-0.515543	-0.564971	4.00821	0.939196
Fn1	-5.94589	-6.50145	-4.70975	-7.56638	-3.66378	-7.44903	-12.0622	-5.70985
Folh1	1.40234	2.85991	-0.0867944	2.92168	2.25198	2.78577	8.7259	4.68413
Folr1	-4.48252	1.17929	-7.28717	2.21646	-1.11018	-1.16383	5.90714	3.9736
Fos	-2.95626	-1.50856	-3.04087	-0.392327	-2.79178	-4.09615	-11.0431	-4.99506
Fosb	-0.397752	0.360717	-1.85117	1.40962	0.341923	0.0839778	-1.13769	-1.62045
Foxp2	0.246664	-0.831339	-0.18092	-2.32787	0.113779	-1.56876	-3.81283	-2.17016
Fras1	-3.3665	-2.44233	-12.4425	-5.02846	-2.11131	-2.08424	2.86806	-2.56728
Frmd3	1.45861	1.86464	0.947855	-0.32815	1.73867	0.884513	3.00479	0.790743
Frmd4b	-4.29328	-3.58203	-12.9478	-2.67486	-4.01778	-2.94915	-5.41128	-2.56258
Fst	-6.4738	-6.62621	-7.34383	-5.18104	-7.90986	-8.28516	-20.2482	-7.8712
Fstl1	-0.843244	-1.12835	0.198805	-0.871013	-0.485627	-1.25892	-1.0427	-1.15296
Fth1	-12.2343	-3.42685	-27.3037	-1.92287	-4.37122	-5.19357	-0.829813	-1.35
Ftl1	-5.60988	1.22689	-10.4878	1.65489	-0.149229	-1.23792	7.63595	4.1173
Fxyd4	-2.18819	-0.338417	-4.16262	-0.0662966	-0.092999	-0.914348	7.36903	0.651115
Fxyd5	-2.61028	-1.99054	-5.29806	0.743789	-2.35759	-1.35079	-2.0422	-0.0424484
Fxyd6	-1.19132	-0.304552	0.0763074	-0.808027	-0.311708	-1.85246	0.568992	-0.429097
G6pc	3.4207	7.6673	3.52146	11.6255	7.82925	6.51962	15.2897	11.1221
Gabarap	-2.58278	0.725685	-4.3093	2.31026	-0.174707	-0.435883	7.65628	3.74994
Gabarapl2	-2.95904	0.344937	-4.4346	0.567471	-0.368313	-1.64303	5.74624	2.17645
Gadd45g	-10.983	-8.63561	-14.1665	-7.85712	-10.7061	-12.6495	-29.576	-13.4967
Gadd45gip1	-3.72299	-0.785213	-8.35002	0.0375126	-1.18857	-1.61068	6.51449	0.972686
Galnt17	1.27459	1.48727	1.32766	2.07437	2.54523	1.66952	2.69919	1.44206
Galnt18	-2.58431	-3.78935	-1.80551	-6.27702	-3.18597	-6.18143	-11.6384	-5.80427
Gamt	-2.52168	-1.44466	-5.19005	-1.13824	-1.43017	-1.49611	3.91836	0.978636
Gas6	-0.172994	-0.251166	1.39519	0.529037	0.226513	-0.575474	0.781095	0.44227
Gatd3a	-0.624645	0.494955	-0.167099	0.761562	0.532897	-0.26355	5.03038	1.95729
Gatm	2.50233	7.42959	8.19365	7.18896	5.91655	3.51339	13.0475	9.7644
Gc	-0.754292	-0.637207	-2.89898	-0.93737	-0.528595	-0.220967	4.253	0.624831
Gcat	-0.915893	0.0105043	-1.64422	0.361147	-0.175308	-0.236676	4.86817	1.65554
Gchfr	-1.51414	-0.497969	-4.12436	0.0801104	-0.0720801	-0.17441	6.918	1.91296
Gclc	-9.78434	-9.58801	-23.9181	-11.4002	-6.54656	-7.18921	0.650229	-3.9764
Gclm	-8.09744	-6.67583	-18.1789	-8.4218	-5.57125	-5.70957	0.0110364	-3.06629
Gcm1	-0.389863	0.48998	-0.610853	-1.72156	-0.397988	-1.28649	-2.00407	-1.06205
Gcnt1	-1.62844	-0.939348	-2.6369	-1.33848	-0.7938	-1.54781	1.82144	-0.286145
Gcsh	-0.420574	2.13475	-1.11647	3.65835	1.86747	1.62163	11.0389	4.79669
Gfod1	-0.637922	-0.436111	1.1116	2.03781	-3.30988	-1.05056	-6.05739	-1.32035
Ggh	-2.42915	-0.321495	-3.17578	0.918914	-0.148853	-0.818567	5.06232	1.83868
Ggt1	-8.69989	-3.98663	-15.5671	-3.34548	-5.0749	-5.22418	1.37468	-1.00563
Ghitm	-0.610402	0.126706	-1.14651	0.365848	0.610079	0.000877804	5.0792	2.06603
Gja1	-0.843076	-1.72168	-1.6622	-0.0857963	-0.711379	-0.227156	1.28772	0.242853
Gjb2	-0.71934	1.14529	-3.02831	2.88289	1.02781	1.49882	9.19035	4.39098
Gldc	-0.248881	0.10838	-1.63862	-0.0968093	-0.574807	0.812552	2.87436	1.64629
Glipr1	-0.869355	-0.52144	-0.626443	0.93773	-0.709301	-0.70627	-0.797372	-0.431261
Glo1	-1.08667	0.890886	-0.612568	0.433167	0.416281	-0.61498	5.23092	1.79726
Glrx5	-1.12555	0.0120131	-0.0733807	-0.0914344	-0.32821	-0.927778	6.09164	2.92338
Glul	-3.85702	-0.289919	-6.34936	-0.261293	-1.14602	-2.50578	0.446545	1.61137
Gm2a	-0.773076	0.139678	-1.29957	2.24125	-0.220455	0.300894	2.50224	1.37442
Gmfg	-0.295514	-0.91403	0.392935	-0.385941	0.066688	-0.218108	2.81721	0.896738
Gna12	-0.270499	0.0748634	-2.34207	0.47801	0.763505	1.11458	8.12246	2.0955
Gnai2	-1.06879	-0.916483	-1.7721	0.326395	-0.761714	-0.697919	-0.27315	-0.658566
Gng10	-0.718383	0.145906	-2.02037	2.1333	0.285499	0.670403	5.93941	1.73983
Gng13	-2.60609	-2.0791	-3.20401	-2.3458	-1.72168	-2.7231	3.47066	-0.348159
Gngt2	-1.00502	-0.354617	-1.2114	0.48535	-0.507384	-0.652005	1.48827	0.0226112
Gns.1	-1.30864	1.39415	-0.997162	1.63668	0.888763	0.175588	7.2531	3.64744
Gpnmb	-3.68044	-1.69801	-6.78798	4.37102	-3.16007	-1.32596	-7.19092	-1.25517
Gpr149	0.727387	0.632558	2.0215	0.917386	1.25518	0.297387	-0.646358	0.534166
Gpr63	-0.0883926	0.211368	-0.616963	-0.924196	-0.0245754	-0.634692	-1.18234	-0.757872
Gpx1	-1.51308	2.84083	-1.84721	3.29532	3.41982	1.41651	13.0645	6.85177
Gpx2	-2.7476	-2.99752	-3.75231	-2.09965	-2.20983	-2.65168	-6.39929	-2.58517
Gpx3	1.33878	7.90575	6.42038	8.14813	8.09387	3.5947	12.1062	8.47756
Gpx4	-6.79777	-1.68976	-15.463	0.207881	-3.26267	-2.86281	1.65852	1.04008
Grcc10	0.182552	2.64532	-0.268638	4.82461	2.40522	2.56084	14.6367	5.94361
Greb1	0.953265	0.992983	0.00751791	1.16049	1.42634	1.61702	3.67463	2.16395
Grem1	1.3104	2.58855	2.47742	3.33093	3.39903	2.3928	11.0352	4.44443
Grik2	-5.27234	-7.51719	-8.47994	-8.94121	-4.78127	-8.35731	-18.0713	-9.62097
Grina	-5.66567	-2.40642	-12.2856	-2.37282	-1.13033	-2.63764	2.26412	-0.379763
Grk3	-0.644046	-0.20214	-1.78882	-0.756593	-0.215753	-0.959914	-2.43426	-1.24138
Grn	-1.34864	0.623734	-0.391449	1.99899	0.288085	-0.364521	3.86479	1.96831
Grpel1	-1.12887	0.381665	-1.54299	0.465268	0.092796	-0.179219	7.00097	3.22612
Gsn	0.507354	-0.0313629	0.453528	1.22221	2.19734	0.369622	1.1987	-0.216298
Gspt1	0.186258	0.247661	2.10196	0.26636	0.652829	-0.0961998	3.48439	1.47002
Gsta1	-2.38463	4.17018	-1.11798	4.05986	1.65832	0.145305	11.5356	6.24055
Gsta5	-1.40921	3.14145	0.113417	2.80368	2.07334	-0.407941	7.02963	5.67118
Gstm1	0.151904	0.233598	0.840885	0.377084	1.01329	0.301724	4.63162	0.974447
Gsto1	-2.88988	0.0993114	-5.47811	1.27827	-1.66687	-0.669655	5.70876	2.66288
Gstp1	-8.11177	-2.05085	-15.0717	-0.558195	-4.4676	-4.40579	1.70932	-1.23251
Gtf2h5	-0.0177709	-0.216362	2.92531	-1.26152	0.232693	-0.597043	4.59948	1.16984
Gtpbp4	-0.903133	-0.862258	-2.11372	-2.79746	-0.742817	-1.48301	0.24341	-0.647729
Gtsf1	-0.0733929	-0.786163	2.09253	-0.864879	0.434043	-1.08683	-3.04505	-1.49359
Guca2a	-1.5586	-1.07218	-3.23317	-0.946795	-0.0303868	-0.766612	2.10916	-0.624942
Gucy1a2	-3.30356	-5.22637	-5.06191	-10.7498	-3.17243	-6.47465	-11.1806	-7.40975
Gucy1b2	-2.82961	-4.30038	-7.03861	-8.73536	-2.27091	-4.58605	-4.58655	-4.41414
Gzmb	0.109625	0.946097	-0.536306	-0.541352	0.0653943	-0.228587	0.325743	-0.0760079
H1f4	-0.46295	1.03493	1.35127	3.06529	-0.651012	0.00145458	4.28407	2.34139
H2ac20	1.10904	1.97558	1.41567	2.58466	1.97872	2.01997	9.84689	3.7621
H2aj	0.806733	2.31023	0.157869	4.60697	2.40968	3.05811	15.7462	6.93732
H3f3a	-9.62066	-2.12502	-13.8487	1.87773	-8.41711	-6.49318	-6.38841	-2.64113
H3f3b	-0.993087	0.446901	-1.97338	1.68972	0.631934	0.293296	6.81135	2.44046
H3f3c	-5.38945	-0.675358	-9.13862	0.494102	-2.29557	-2.68524	6.33927	2.54059
Hao2	-6.21919	-0.0281379	-14.5954	0.190439	-1.15187	-2.50899	2.0456	0.555272
Havcr1	-6.93969	-6.17648	-8.72227	-2.43753	-5.35028	-6.62098	-16.2974	-5.05414
Hba-a1	-5.95204	-3.53881	-13.1233	-3.78764	-3.84506	-4.64952	0.696064	-0.763838
Hba-a2	-4.84129	-3.11367	-10.6076	-3.28534	-3.67333	-3.71419	0.810303	-0.883558
Hbb	-5.42951	-3.86794	-11.8925	-4.25493	-3.71665	-4.20727	0.93704	-1.64925
Hcn3	-1.95951	-2.55499	-4.056	-4.86845	-1.89026	-2.87043	-4.75784	-3.16665
Hddc3	-0.597471	-0.710849	-0.14757	-0.934931	0.00728533	-0.914425	2.22614	0.231669
Hes1	-1.65778	1.43485	1.30258	1.93746	-1.19843	-2.12883	0.474867	-0.263795
Higd2a	-1.04539	-0.756158	0.388736	-0.59696	-0.821292	-0.895982	4.95632	2.35205
Hint1	-3.36796	0.622195	-6.9688	2.2668	-0.100523	-0.268174	6.56475	3.67227
Hist1h2bq	-1.48753	0.00326412	-0.485163	2.4768	-3.68718	-0.842247	2.96666	0.976402
Hist2h2aa2	0.953538	1.78552	0.643326	2.26021	2.18226	2.11542	10.0145	2.88433
Hist2h2aa3	0.595303	0.546715	-0.0535868	0.664069	1.22038	1.28105	7.26325	1.68503
Hlf	0.716985	0.973464	-0.113691	-0.906941	0.42885	0.964778	2.90612	0.988241
Hmgcs2	1.47619	2.44889	-0.32326	3.71176	2.17634	3.97645	9.39132	4.96064
Hmgn1	-1.444	1.34876	-1.76507	2.04889	0.491421	-0.049792	8.79963	3.63344
Hmgn2	-1.40534	-0.241226	-2.63568	0.919964	-0.0885598	-0.155182	7.13545	2.79632
Hmx2	4.16454	2.00479	10.7671	2.6291	2.54651	1.92518	3.8331	3.45519
Hnmt	-5.92104	-8.18309	-10.0856	-15.3374	-6.02132	-8.36566	-3.54536	-5.77874
Hnrnpab	-1.87581	-0.200269	-3.05273	0.796918	-0.938266	-0.735437	5.67229	2.72537
Hopx	-0.820438	-0.32009	-0.343636	0.658666	-0.483734	-0.716442	0.126832	-0.212337
Hprt1	-0.374138	0.0608057	-0.456609	0.496383	0.350941	0.195924	5.35576	1.23731
Hras	-0.382143	0.345005	0.279522	0.190109	0.562083	-0.22839	3.80783	0.80714
Hsbp1	-1.16564	0.478114	-0.595683	0.227709	0.309343	-0.986205	5.49636	3.11242
Hsd11b1	-5.12631	1.38818	-7.4393	0.335345	-0.276396	-2.49074	1.99746	0.738126
Hsd11b2	2.24511	4.76643	3.21121	4.99864	6.30199	4.08764	20.0838	8.45929
Hsd17b10	-2.06705	0.125298	-2.99557	0.37148	-0.585633	-0.68155	8.26692	3.86216
Hsd17b2	1.06987	1.79099	0.875371	1.27812	1.5338	2.43002	7.86766	3.64714
Hsd3b3	0.174604	0.46418	-0.221653	-1.3004	0.248264	-0.442587	0.193584	-0.311418
Hsp90aa1	-2.26751	-0.437792	-2.81203	-0.787199	-0.757986	-1.73469	5.65899	1.98828
Hspa5	0.972755	1.45091	-0.35187	3.29616	3.59048	2.6835	8.01465	3.14657
Hspb1	-2.07204	-1.38072	-3.01714	-0.382237	-1.0105	-1.9187	-0.849701	-1.43401
Hspd1	-2.76351	1.059	-3.35322	1.13296	-0.842013	-1.65395	3.25483	2.59172
Hspe1	-4.77269	-3.18188	-9.975	-3.02402	-3.76844	-3.91745	-3.58498	-1.99447
Hypk	-1.84913	-0.807362	-2.02746	-0.247637	-0.711053	-1.53498	2.76138	0.812026
Iah1	-5.42606	-1.36067	-8.9243	-2.10778	-2.92915	-3.34277	3.7539	1.44525
Id3	-4.0169	-1.89303	-8.59245	-0.772069	-2.82706	-2.05417	-0.54976	-1.79406
Idh3b	-0.761665	0.138309	-1.26197	0.891141	0.57316	-0.14821	3.95015	1.33143
Idi1	-0.925655	0.158774	-0.787401	0.457062	-0.212122	-0.673437	2.88232	0.511119
Ier3	-2.07974	-1.0681	-2.22599	-0.485174	-0.475252	-2.00182	-1.71523	-1.51417
Ier5l	-1.9538	-1.76666	-2.41106	-0.486398	-1.86919	-2.04271	-4.29078	-2.17492
Ifi27	-3.29704	-0.628981	-4.57557	0.619687	-0.895191	-2.03506	3.19287	0.123697
Ifi27l2b	-0.274685	1.43872	0.206607	3.7228	0.530939	1.31623	7.3352	3.04964
Ifi30	-1.57702	1.08655	-2.62511	4.3493	-0.218289	0.719719	3.61889	2.94848
Ifitm1	-1.3758	-0.326917	-2.32924	1.05538	-0.713165	-0.0777469	4.94515	1.93881
Ifitm10	-4.37809	-5.42313	-4.12841	-6.27947	-2.97286	-6.51324	-15.3294	-7.08911
Ifitm2	-4.66285	0.0762408	-8.50883	2.46144	-1.15658	-1.79526	5.88445	1.5203
Ifitm3	-2.77131	-0.536085	-4.97132	1.23911	-0.981351	-0.84756	4.43231	0.964088
Igf1	-1.82003	-0.556947	0.934447	1.05139	-3.74571	-3.02522	-7.55249	-2.18306
Igfbp1	-0.065414	-1.62719	1.90676	-0.419428	2.20663	-0.935218	-0.0178138	0.545872
Igfbp3	1.63233	6.01941	1.74057	7.97035	4.15904	4.56048	17.0262	7.01649
Igfbp6	-1.54521	-1.34863	-1.51916	-0.566978	-0.914063	-2.3662	-7.17256	-2.22617
Ighm	-0.715471	2.00255	-1.79485	6.22955	0.338624	1.82884	5.90716	3.34893
Il11	-1.80735	-2.52161	-0.411103	-1.40252	-2.00686	-3.20684	-10.5002	-4.0232
Il19	-2.70067	-2.97812	-2.74528	-2.08159	-2.44359	-3.42951	-8.97124	-3.84322
Il23r	-0.293931	-0.476527	-0.988213	-0.582679	-0.990063	0.173229	-1.3981	0.076616
Il24	-2.28296	-3.84826	0.58072	-3.04098	-2.4012	-4.18458	-10.7969	-4.54156
Inmt	-2.0767	0.712861	-5.01617	0.843436	0.659284	-0.457755	9.07021	2.38319
Insrr	3.97696	2.2099	10.4685	2.43784	4.11555	1.33481	0.598895	1.93435
Iqch	-0.54501	-0.524189	-0.925438	-2.13658	-0.607468	-1.08718	1.57141	-0.18465
Isca2	-0.0772868	-0.403799	0.532325	-0.478743	-0.259359	-0.0714387	3.50856	1.15782
Iscu	-1.90263	0.222642	-2.84948	-0.172873	-0.189269	-0.962147	8.09418	3.83772
Itgb4	-2.95869	-1.90595	-0.859688	-0.545804	-1.68	-4.76491	-14.4942	-5.62625
Itm2c	-4.20111	-1.76386	-5.4522	-0.836749	-2.59008	-3.5353	-2.12932	-1.46128
Jag1	-0.0485693	0.0863265	0.915452	-2.30171	-0.0292344	-1.69241	-2.16193	-1.4673
Jakmip2	0.636059	0.520041	0.350298	-0.222106	0.701816	1.27783	3.75487	1.82283
Jam2	-0.988415	-0.338248	-1.08624	0.491541	-0.363939	-0.635344	1.20847	-0.0328088
Junb	-2.30996	-0.610132	1.27158	0.0541958	-2.3814	-3.16347	-5.71104	-2.43655
Jund	-1.51491	0.405212	-2.80316	1.41189	0.115523	-0.327069	4.52583	1.38358
Kank4	0.116912	-0.532328	-0.947587	-0.570539	-0.255718	0.839378	2.18752	0.920206
Kap	-11.7471	-1.43363	-22.3875	4.90453	-7.62307	-2.61222	10.0165	1.50727
Kcnh5	1.28775	1.10974	2.06066	0.588939	1.88202	1.24428	2.91013	1.5083
Kcnh8	-0.155974	-0.211314	-0.69798	-0.908978	-0.184499	-0.68606	-2.12865	-0.900178
Kcnip1	1.1391	-1.28049	0.042198	-1.06021	0.372509	1.17697	0.869523	-0.806567
Kcnj16	-0.0894091	1.91378	-1.71234	2.77723	2.1458	1.85851	11.66	5.77666
Kcnma1	0.575774	0.650846	0.933745	0.28842	2.79229	-0.380277	-2.44614	-2.13097
Kcnq1	1.11992	-1.07276	4.83164	-4.51893	2.39847	-2.83314	-4.73179	-3.71622
Kcp	0.0164073	-0.0344522	-1.65002	-0.367979	0.0831657	0.632094	0.763209	0.35341
Kif26b	-0.449971	-2.85055	0.0111626	-4.76792	0.171719	-2.54806	-5.18884	-3.13956
Klf6	-1.5563	-1.20962	1.03972	-0.267084	-1.05658	-2.62859	-5.00685	-1.61451
Klhl14	-3.72456	-2.4716	-8.97186	-1.3143	-3.44432	-2.79723	-4.36903	-3.3254
Klhl3	3.24869	0.156884	6.92353	-1.4084	3.3785	-0.204489	-2.06917	-0.0527117
Klhl31	0.688655	0.815887	0.951887	-0.633585	0.81969	0.147907	0.692174	-0.145331
Klk1.2	6.02946	5.76472	4.21367	8.96692	10.1465	8.22781	26.1363	11.9169
Kng1	0.752833	-2.19936	-1.08595	-4.09537	5.61211	1.26576	8.96682	0.679953
Krt17	-1.93028	-1.90858	-0.366799	-1.03113	-2.40065	-3.19401	-9.61843	-3.4064
Krt7	-0.1412	-0.597583	-1.11639	0.428628	0.986826	0.477732	5.99581	2.12801
Krt8	-3.57963	-2.01957	-5.51853	-0.926268	-1.29622	-2.38539	1.40793	0.538773
Krtcap2	-1.17691	0.148347	-1.83801	1.43475	-0.21532	-0.133677	4.09156	1.84128
Ksr2	2.04288	0.0472496	4.53662	0.076061	2.50913	0.175356	-3.57816	-0.470356
Lage3	-0.349547	-0.433683	-0.967766	1.16219	-0.483467	0.485916	2.50159	1.75576
Lamtor1	-1.1602	0.595289	-1.49486	0.577596	0.07027	-0.23548	6.00781	2.94458
Lamtor4	-1.06983	-0.960448	-1.60009	-0.137918	-1.27344	-0.651985	2.75279	2.00407
Laptm5	-1.20319	0.4828	-1.57505	5.05255	-0.89372	0.5216	-0.756212	0.949133
Lbp	-0.879044	-1.11801	0.327253	-0.563581	-1.00768	-1.31341	-1.65865	-0.719602
Lcn2	-5.21627	-5.81668	-6.48837	-5.03353	-3.963	-5.83815	-11.115	-5.76121
Lcp1	-2.71098	-1.579	-5.5098	-0.447934	-1.60713	-1.82735	-1.44857	-1.23424
Ldha	-2.61118	1.09311	-2.53408	2.77909	0.308132	-1.4022	4.66667	2.41617
Ldhb	-1.97936	0.608308	-2.19596	0.496841	-0.0321192	-1.63311	3.58942	1.53179
Ldhd	-3.30547	-1.27884	-5.76216	-1.75884	-2.00561	-2.56201	0.623525	-0.515987
Lgals1	-1.75728	-1.23622	-3.16012	-0.511165	-1.4706	-1.30265	0.309926	-0.534252
Lgals3	-4.65707	-1.87937	-8.21147	0.383391	-2.61882	-3.09417	-4.89446	-2.83453
Lgals3bp	-1.17935	0.205433	-2.95777	4.23171	-0.458077	1.05106	3.21162	2.43943
Lgmn	-2.63422	0.88206	-4.34089	-0.600479	1.05376	-1.49561	2.22715	3.03769
Lgr5	0.867326	0.581845	1.69259	1.28402	1.40825	0.586323	-0.395638	0.45623
Lgr6	0.57659	0.199582	1.77157	1.22366	0.825002	-0.083726	-2.31797	-0.201107
Lgsn	1.2743	0.910315	2.1387	0.750635	1.46951	1.27473	2.53797	1.38967
Limd2	-0.93429	-0.162636	-1.1557	1.55111	-0.388319	-0.383056	-0.232856	-0.310192
Llph	0.427473	0.769691	0.664106	1.1007	1.46852	0.950471	6.23749	2.12412
Lmx1b	0.358564	-0.764493	-0.713523	-1.38775	0.102151	-0.369345	-3.59017	-1.78027
LOC100134871	-5.04934	-1.6637	-11.2025	-1.26967	-2.40093	-2.91447	6.36815	1.43556
LOC100359583	-3.40378	1.11199	-3.49524	2.18083	0.503508	-1.36217	5.23656	2.13441
LOC100359600	0.336467	0.240229	0.244622	0.115469	0.772697	0.663863	5.74053	1.12557
LOC100359951	0.766362	2.09435	-0.765537	3.74377	2.94741	3.65381	20.4454	7.9054
LOC100360057	-3.77703	-0.10239	-5.98919	1.39422	-0.676385	-1.42124	3.04039	2.11033
LOC100360117	1.85483	4.36399	1.63707	8.84492	4.17653	6.17155	23.0622	11.3082
LOC100360218	-0.114574	0.444167	0.446712	1.76052	0.534754	0.599908	6.18059	2.75874
LOC100360413	-1.2614	-0.101821	-1.64943	0.52314	-0.188538	-0.584152	4.38127	1.15573
LOC100360449	-4.46763	1.6226	-4.33644	2.82947	-0.795307	-1.47686	8.24808	4.20013
LOC100360491	0.219516	0.96667	-0.2318	1.70925	0.942834	1.10104	6.48555	1.89449
LOC100360841	-7.04364	-5.27706	-14.3869	-4.01132	-4.61324	-5.81996	-6.36498	-3.16264
LOC100361457	-2.7521	0.447364	-1.57155	1.26488	-0.156219	-2.47527	2.41175	0.797864
LOC100361854	-5.05809	-0.591629	-6.49549	0.548946	-2.37356	-3.3017	2.47015	2.23115
LOC100361934	0.836785	0.819079	-0.588597	0.839919	2.14816	2.1185	13.3546	3.42352
LOC100362027	-1.40134	0.135475	-0.0441597	0.258127	-0.0293933	-1.21285	3.14314	0.464795
LOC100362333	-0.381215	0.545883	-1.16763	1.62982	0.210014	0.87896	7.7921	3.77826
LOC100362339	0.282946	0.640875	-0.836431	0.988995	1.03274	1.44012	8.46351	2.22567
LOC100362366	-0.773793	-0.143887	-3.50283	1.16876	0.333859	0.891545	6.86365	2.08406
LOC100362453	-0.939979	1.0905	0.00530232	0.721497	1.1504	-0.717004	4.5667	1.75206
LOC100362684	0.525057	0.805006	-1.03546	1.96123	1.38903	2.03363	9.64381	3.06331
LOC100362751	0.88031	1.07511	-0.761576	2.21771	1.87429	2.72088	13.8815	4.04538
LOC100362814	0.641366	1.36338	0.0581912	0.648386	0.804387	0.560081	0.885901	0.321858
LOC100363452	0.890188	1.33868	2.18848	1.54535	1.50624	1.36047	7.87012	2.85034
LOC100363469	0.86019	1.26637	0.824057	2.45337	2.5168	2.22713	13.2314	4.69786
LOC100364435	-10.9025	-3.73024	-20.1046	2.30773	-6.01637	-4.65874	-6.32772	-3.52374
LOC100365839	-0.541285	-0.171193	-2.93648	1.1098	0.379671	1.18698	6.6505	1.66134
LOC100910528	-1.93618	-1.00543	-4.03339	-0.421514	-0.933341	-0.984043	4.38028	1.21388
LOC100910944	-0.98748	1.5072	-2.5075	4.39818	2.12169	2.40206	14.5921	7.63975
LOC100911186	-0.0898444	0.233855	-1.09559	0.628522	0.61656	0.842361	7.85362	1.91604
LOC100911238	0.665529	0.921236	0.289239	1.63337	1.02553	1.74283	8.58221	3.44651
LOC100911372	1.04491	2.73777	2.02867	3.74329	3.36874	3.34959	19.7235	8.03586
LOC100911516	0.864084	1.69642	0.474243	1.92905	1.98194	2.04198	11.3536	4.12523
LOC100911847	-8.48891	-4.14721	-18.1322	-1.58266	-5.6494	-4.75942	0.034889	-0.802421
LOC100912008	0.386801	1.48384	-0.10766	2.40452	1.46342	1.65097	8.17174	2.49991
LOC100912195	-2.4588	-1.52568	-4.85801	-1.38479	-1.05363	-1.74367	-0.112893	-0.999199
LOC100912564	0.705044	0.549216	1.1952	0.79072	1.07119	1.01062	6.35526	2.3168
LOC100912564.1	1.2776	3.20103	2.7009	4.74954	3.51668	2.98092	15.739	7.37017
LOC100912564.2	-0.197262	-1.3318	-1.0618	-0.910125	-0.42	0.0866096	4.79409	0.846079
LOC100912578	-0.895989	0.127972	-1.21895	0.520871	0.0689436	-0.385718	4.77355	1.93531
LOC102549061	0.906289	0.820294	0.683033	0.804444	1.73484	1.56016	7.99972	2.10837
LOC102549506	1.36895	1.19732	1.28636	1.21409	2.30613	1.40735	6.69903	2.44795
LOC102554608	-4.9463	-6.25206	-9.53262	-12.7967	-4.81106	-7.52776	-9.93443	-7.60679
LOC102554658	-0.442971	0.146752	-1.089	-0.542977	-0.19269	-0.66692	-1.29281	-0.589337
LOC102555453	-1.06929	-1.35777	-0.871029	-1.46064	-0.443808	-1.24831	3.07629	0.078726
LOC103689961	-0.310178	-0.288811	-1.06414	0.765444	0.422274	0.432603	3.25377	0.344653
LOC103689965	-1.24986	-1.57728	-2.88627	0.0111098	-0.672991	-0.481556	-0.166339	-0.185288
LOC103690054	0.628386	1.27842	0.296726	2.29177	1.42186	1.77127	8.00069	3.08717
LOC103690120	-1.2251	0.604813	-3.87232	1.64082	0.251119	0.693456	6.91344	2.79892
LOC103690137	-0.18725	-0.535368	-1.02036	-1.87523	-0.698455	-0.81322	-1.51008	-0.811679
LOC103690996	1.16816	1.5002	1.5835	1.96878	2.28216	2.23669	10.2366	3.1366
LOC103691744	-4.37746	-2.06569	-9.95919	-1.73086	-3.16648	-2.39666	2.77988	0.512657
LOC103693375	-1.37036	1.53161	-0.877881	4.36666	-0.143785	0.594857	6.67913	4.33978
LOC103693430	-3.09874	-1.18819	-2.90344	-1.49709	-1.84919	-3.23718	0.748496	0.247679
LOC108348048	-0.467885	0.372261	-0.506744	0.851329	0.43351	0.114274	4.59018	1.28739
LOC108348062	-1.63853	0.405892	-4.30839	1.41784	0.55829	0.40605	10.0419	3.19211
LOC108348144	-2.96981	3.03074	-9.17389	7.90955	1.74725	2.90461	13.6073	6.11685
LOC108348172	0.252335	1.2203	-0.730169	2.80827	0.863157	1.75289	7.28555	2.74033
LOC108348190	1.90074	2.62032	4.42572	1.69348	4.24816	1.56646	12.9122	5.13936
LOC108348287	-2.77551	0.474309	-4.4811	2.33443	-0.394961	-0.944738	5.65996	3.2406
LOC108349189	0.243023	1.00861	-0.456639	2.15256	1.81916	1.23191	9.66147	3.78086
LOC108349548	-2.23807	-0.449097	-4.64061	0.892205	-0.429887	-0.560205	6.12257	2.06551
LOC108349606	1.37944	2.21173	3.02032	2.57534	3.28719	2.69619	15.0054	4.43299
LOC108349682	2.63998	4.7462	2.50126	8.68471	4.75157	6.69316	26.1854	11.9744
LOC108351137	-3.52371	-1.00975	-6.49731	1.01716	-0.688887	-2.16827	3.77708	1.78271
LOC108351137.1	-0.0109884	2.54335	-6.38398	8.36673	4.077	5.44055	22.3674	10.5276
LOC108351703	0.360482	0.349433	0.425097	-0.803971	0.24217	-0.184851	-0.40644	-0.344274
LOC108352650	-4.98306	2.38861	-10.6214	8.17645	1.1094	1.23112	11.2791	6.60622
LOC108352756	-3.29743	-3.4239	-5.06588	-5.54202	-2.94496	-4.90789	-10.5854	-5.18871
LOC288913	-0.455838	0.721752	-0.919586	1.59662	0.640347	0.38907	6.21623	2.42272
LOC306079	0.928601	0.881108	0.783782	0.843892	1.64406	1.61324	8.92043	3.07889
LOC360919	-2.27386	-2.8031	-5.04448	-6.48181	-2.13754	-3.43204	-2.65932	-3.15282
LOC361914	-2.99866	-5.03771	-5.12041	-14.1781	-3.85625	-6.74118	-4.65103	-6.10386
LOC498555	0.503316	2.09954	0.608113	4.48388	1.73723	2.53736	13.154	6.08237
LOC501233	-2.19853	1.46178	-3.16704	0.846632	1.1528	-0.451621	4.55843	3.37413
LOC680121	2.6607	4.23463	2.20948	6.65125	4.21337	5.89495	25.1653	10.0287
LOC681241	0.364919	0.597727	0.492659	-0.237202	0.416	-0.0500702	0.148038	-0.194164
LOC681458	0.739889	0.802491	1.49821	1.32215	1.40829	0.639486	0.0547013	0.497733
LOC685963	-1.74397	3.59974	-1.49791	7.23932	2.75683	2.42029	13.59	7.25008
LOC687780	-5.66791	0.160438	-12.3797	3.10459	-1.15394	-1.25404	7.04144	3.41465
LOC688389	-7.02471	-5.05068	-15.8629	-7.9852	-4.01296	-4.9138	2.4936	-1.87366
LOC689574	-2.6675	-0.828128	-6.72583	-0.803862	-1.32395	-1.05754	3.44043	0.522787
LOC689899	0.67331	0.645739	0.366285	0.740956	1.61857	1.32221	8.64866	2.20115
LOC690468	1.03167	1.28235	-0.574474	2.2358	2.20643	2.84283	13.0662	3.88697
LOC690468.1	0.522217	0.734449	-2.20953	0.997077	1.89582	2.1784	12.5522	3.46376
LOC691427	-1.27938	-0.348702	-3.47036	-0.973263	0.908691	0.240784	14.3043	4.94858
LOC691551	-0.377098	-0.0916613	-2.84577	-2.35015	-0.0848889	-0.636995	0.979391	-0.667072
LOC691807	-2.70661	0.449773	-4.03486	1.65091	-0.579038	-0.688569	7.13034	2.48007
LOC691921	-1.55461	-0.929273	-4.68064	-0.663586	-0.466525	-0.301493	5.27902	1.32179
Loxl1	-2.27548	-2.19763	-3.11217	-0.94771	-1.01078	-2.34983	-4.88681	-2.52044
Lpl	-4.30925	-3.12558	-6.27318	-3.50177	-4.90825	-4.59432	-2.33303	-2.52508
Lrig1	0.857403	0.751189	0.674216	1.42174	2.20656	0.608209	-0.889719	0.377376
Lrp2	-2.01041	-1.24454	-8.93698	-0.648744	0.172926	0.29165	2.09739	-0.0166217
Lrriq1	-0.485326	-2.01571	0.0537205	-3.06044	-1.01601	-1.33172	-1.48254	-2.33598
Lrrtm3	0.966546	0.226145	2.19252	-1.64109	1.11264	-0.667414	-1.61889	-1.33959
Lsm3	-0.762005	-0.263514	-1.32702	-0.26843	-0.110706	-0.276323	4.16664	1.11788
Lsp1	-2.19282	-0.771129	-3.30297	1.02559	-0.72508	-1.48848	-1.92661	-1.16445
Ltbp2	-2.5832	-4.18779	-1.93869	-4.53879	-2.55569	-4.33596	-10.2116	-2.58469
Ly6e	-2.13127	-0.599682	-0.845009	0.0489764	-1.54562	-2.25257	-0.519624	0.121304
Ly6i	1.66189	1.61842	1.90631	1.58366	5.01297	2.86653	14.1287	5.46584
Lypd2	-1.7573	-1.61267	0.237467	-0.915966	-2.12056	-3.03427	-8.40464	-2.87475
Lypd6b	1.1923	-0.10248	1.85594	-1.51242	2.39348	-0.21045	1.18279	-0.57791
Lyz2	-6.32746	-0.745261	-11.9388	8.13143	-3.21747	-0.0884651	0.274505	2.93478
M6pr	-0.453406	0.381593	0.695397	0.958368	0.980339	0.113265	5.55221	2.27069
Mab21l3	-0.571238	-1.68389	-1.05021	-1.24428	1.09679	-0.438304	-1.27702	-0.68372
Mageh1	-0.851678	-0.591247	-0.758175	-0.507566	-0.455274	-0.775409	2.1491	-0.0260677
Magi2	1.25022	-0.826607	1.02987	0.0603738	1.72957	-0.197633	-3.91182	-1.69974
[truncated: 660 more rows]
