# Supplementary material for: Treatment effects of soluble guanylate cyclase modulation on diabetic kidney disease at single-cell resolution
Source: Cell Rep Med. 2023 Apr 5;4(4):100992. doi: 10.1016/j.xcrm.2023.100992 (PMC10140477; doi:10.1016/j.xcrm.2023.100992)
Supplement: Data S7. Tensor unfolded loadings, related to Figure 2 [file mmc8.xlsx]

## Sheet: Suppl. Data 7
Factor	Endo:AABR07000398.1	Endo:LOC688389	Endo:Gclm	Endo:LOC100364435	Endo:Kap	Endo:Slco1a6	Endo:Hnmt	Endo:Slc12a1	Endo:Cyp24a1	Endo:Pck1	Endo:Slc7a13	Endo:Ccl21	Endo:Ptprd	Endo:AABR07049085.1	Endo:Clcnkb	Endo:Dhrs7l1	Endo:Samd12	Endo:Cryab	Endo:Ca12	Endo:Gclc	Endo:Col4a3	Endo:Spp1	Endo:Slc4a4	Endo:Slit2	Endo:Dach1	Endo:Ctsl	Endo:Slc34a1	Endo:Akr1c12l1	Endo:Mt1	Endo:Aadat	Endo:Ppic	Endo:Nedd4l	Endo:Slc12a3	Endo:Tff3	Endo:Ggt1	Endo:Ank3	Endo:Mt-nd1	Endo:Mt-nd2	Endo:Mt-co1	Endo:Mt-co2	Endo:Mt-atp6	Endo:Mt-co3	Endo:Mt-nd3	Endo:Mt-nd4	Endo:Mt-cyb	Endo:Aldh8a1	Endo:Rps12	Endo:Rps9	Endo:Ndufa3
1	-11.8267	0.852172	0.411814	-20.8428	-16.8937	5.21518	3.13569	25.6719	12.7076	0.519191	0.871663	-9.83037	10.1169	-6.17024	14.8389	3.21655	1.65486	-2.59617	17.1204	7.81833	19.5389	-47.8274	5.85069	23.6012	20.165	-26.1063	25.4007	-4.11322	-23.9706	-2.20869	-7.48683	12.1293	36.3234	-4.89814	-7.03027	14.2272	36.8189	37.4663	53.6701	44.5088	34.0501	47.9917	21.71	27.9037	32.0837	-1.63709	-5.20854	-6.4766	-2.97946
2	-4.20873	-23.1883	-29.907	-3.62622	-66.9388	-25.798	-24.6019	-12.1905	26.5588	27.4194	-42.4352	-1.85143	5.92452	-4.76049	8.10058	-29.9217	-5.43001	-25.9521	10.9079	-42.1929	0.602896	-10.997	19.7633	11.04	4.05779	-13.1082	26.3693	-27.6906	-5.76601	-35.0184	-26.2675	3.44141	22.9966	-43.7917	-31.5162	6.04529	-2.68582	-3.30484	-6.70875	-5.25115	-4.2261	-2.54654	0.321362	-5.34214	-9.36618	-1.69491	-9.43561	-5.31444	-6.03526
3	5.89977	-5.05068	-6.67583	-3.73024	-1.43363	-11.8019	-8.18309	-15.4805	3.8932	10.1963	-6.00686	1.24851	-0.469482	-2.09695	-0.899601	-10.5126	-0.637624	-7.36853	-1.37299	-9.58801	-4.17854	-11.5009	4.42352	-0.647978	-2.82733	-1.73854	-8.29079	-4.53589	-4.1711	-4.3328	-1.65827	-2.80538	0.897879	-6.75034	-3.98663	-3.71504	-15.009	-13.6124	-22.8981	-19.162	-14.3291	-22.3763	-10.2055	-9.38951	-11.3866	1.42772	0.0460496	-0.532618	-1.27998
4	10.876	2.48054	3.63281	-3.06331	1.4058	2.42786	1.91221	7.29844	5.63057	2.5231	2.32241	-1.68037	1.38358	-1.1433	3.32157	3.95403	2.60644	0.790686	2.63841	7.98413	4.92411	0.702601	2.06814	5.92597	4.4103	0.962843	-1.24739	2.1987	-1.82509	4.67323	1.52829	2.75383	10.6428	2.46943	2.20167	1.86562	24.1782	30.0151	31.9184	28.4553	29.733	31.1346	14.4508	26.3816	28.2512	-0.0050171	3.51505	-0.132332	1.88727
[truncated: 5,000 more columns]
