# Supplementary material for: Treatment effects of soluble guanylate cyclase modulation on diabetic kidney disease at single-cell resolution
Source: Cell Rep Med. 2023 Apr 5;4(4):100992. doi: 10.1016/j.xcrm.2023.100992 (PMC10140477; doi:10.1016/j.xcrm.2023.100992)
Supplement: Data S8. Tensor gene score associations, related to Figure 2 [file mmc9.xlsx]

## Sheet: Suppl. Data 8
gene	pvalue
AABR07000398.1.Endo.1	0.311864
AABR07000398.1.Endo.2	0.977433
AABR07000398.1.Endo.3	0.562742
AABR07000398.1.Endo.4	0.264892
AABR07000398.1.Podo.1	0.00750585
AABR07000398.1.Podo.2	0.980598
AABR07000398.1.Podo.3	0.912344
AABR07000398.1.Podo.4	0.655167
AABR07000398.1.Stroma.1	0.135478
AABR07000398.1.Stroma.2	0.926142
AABR07000398.1.Stroma.3	0.527856
AABR07000398.1.Stroma.4	0.4223
AABR07000398.1.Prox tub.1	0.0569225
AABR07000398.1.Prox tub.2	0.97837
AABR07000398.1.Prox tub.3	0.545089
AABR07000398.1.Prox tub.4	0.480414
AABR07000398.1.LOH.1	0.133716
AABR07000398.1.LOH.2	0.966327
AABR07000398.1.LOH.3	0.599741
AABR07000398.1.LOH.4	0.271688
AABR07000398.1.DCT/CNT/PC.1	0.0816774
AABR07000398.1.DCT/CNT/PC.2	0.953886
AABR07000398.1.DCT/CNT/PC.3	0.813396
AABR07000398.1.DCT/CNT/PC.4	0.362296
AABR07000398.1.IC.1	0.0631709
AABR07000398.1.IC.2	0.999257
AABR07000398.1.IC.3	0.772301
AABR07000398.1.IC.4	0.346813
AABR07000398.1.Immune.1	0.18325
AABR07000398.1.Immune.2	0.98542
AABR07000398.1.Immune.3	0.481227
AABR07000398.1.Immune.4	0.29439
LOC688389.Endo.1	0.992189
LOC688389.Endo.2	0.0243959
LOC688389.Endo.3	0.978468
LOC688389.Endo.4	0.97837
LOC688389.Podo.1	0.0530681
LOC688389.Podo.2	0.271688
LOC688389.Podo.3	0.90484
LOC688389.Podo.4	0.996103
LOC688389.Stroma.1	0.281487
LOC688389.Stroma.2	0.0588816
LOC688389.Stroma.3	0.984549
LOC688389.Stroma.4	0.921661
LOC688389.Prox tub.1	0.944411
LOC688389.Prox tub.2	0.000388155
LOC688389.Prox tub.3	0.983203
LOC688389.Prox tub.4	0.966332
LOC688389.LOH.1	0.687596
LOC688389.LOH.2	0.0664148
LOC688389.LOH.3	0.962313
LOC688389.LOH.4	0.770094
LOC688389.DCT/CNT/PC.1	0.625697
LOC688389.DCT/CNT/PC.2	0.0070452
LOC688389.DCT/CNT/PC.3	0.942214
LOC688389.DCT/CNT/PC.4	0.951403
LOC688389.IC.1	0.744126
LOC688389.IC.2	0.0740202
LOC688389.IC.3	0.379899
LOC688389.IC.4	0.971964
LOC688389.Immune.1	0.99008
LOC688389.Immune.2	0.0133868
LOC688389.Immune.3	0.783655
LOC688389.Immune.4	0.953027
Gclm.Endo.1	0.979154
Gclm.Endo.2	0.00203255
Gclm.Endo.3	0.941275
Gclm.Endo.4	0.933358
Gclm.Podo.1	0.140219
Gclm.Podo.2	0.140412
Gclm.Podo.3	0.831259
Gclm.Podo.4	0.99866
Gclm.Stroma.1	0.236265
Gclm.Stroma.2	0.0451785
Gclm.Stroma.3	0.981219
Gclm.Stroma.4	0.885437
Gclm.Prox tub.1	0.985492
Gclm.Prox tub.2	0.000240385
Gclm.Prox tub.3	0.992674
Gclm.Prox tub.4	0.993861
Gclm.LOH.1	0.720119
Gclm.LOH.2	0.00662183
Gclm.LOH.3	0.81123
Gclm.LOH.4	0.944808
Gclm.DCT/CNT/PC.1	0.905311
Gclm.DCT/CNT/PC.2	0.101674
Gclm.DCT/CNT/PC.3	0.352772
Gclm.DCT/CNT/PC.4	0.966786
Gclm.IC.1	0.740177
Gclm.IC.2	0.0516307
Gclm.IC.3	0.575396
Gclm.IC.4	0.940511
Gclm.Immune.1	0.952868
Gclm.Immune.2	0.00183357
Gclm.Immune.3	0.831259
Gclm.Immune.4	0.958399
LOC100364435.Endo.1	0.00021214
LOC100364435.Endo.2	0.961596
LOC100364435.Endo.3	0.937316
LOC100364435.Endo.4	0.980864
LOC100364435.Podo.1	0.00134219
LOC100364435.Podo.2	0.842531
LOC100364435.Podo.3	0.798615
LOC100364435.Podo.4	0.97228
LOC100364435.Stroma.1	0.00110438
LOC100364435.Stroma.2	0.914648
LOC100364435.Stroma.3	0.966658
LOC100364435.Stroma.4	0.956052
LOC100364435.Prox tub.1	8.12894e-05
LOC100364435.Prox tub.2	0.958073
LOC100364435.Prox tub.3	0.980864
LOC100364435.Prox tub.4	0.966786
LOC100364435.LOH.1	0.0107748
LOC100364435.LOH.2	0.946187
LOC100364435.LOH.3	0.489223
LOC100364435.LOH.4	0.962515
LOC100364435.DCT/CNT/PC.1	0.0195677
LOC100364435.DCT/CNT/PC.2	0.842257
LOC100364435.DCT/CNT/PC.3	0.370353
LOC100364435.DCT/CNT/PC.4	0.976985
LOC100364435.IC.1	0.297479
LOC100364435.IC.2	0.744831
LOC100364435.IC.3	0.0865594
LOC100364435.IC.4	0.961122
LOC100364435.Immune.1	0.00169792
LOC100364435.Immune.2	0.864997
LOC100364435.Immune.3	0.981219
LOC100364435.Immune.4	0.964875
Kap.Endo.1	0.852957
Kap.Endo.2	0.000765441
Kap.Endo.3	0.987772
Kap.Endo.4	0.997391
Kap.Podo.1	0.0493272
Kap.Podo.2	0.214143
Kap.Podo.3	0.964697
Kap.Podo.4	0.939552
Kap.Stroma.1	0.464858
Kap.Stroma.2	0.0187994
Kap.Stroma.3	0.976801
Kap.Stroma.4	0.966786
Kap.Prox tub.1	0.383849
Kap.Prox tub.2	0.023026
Kap.Prox tub.3	0.939089
Kap.Prox tub.4	0.993506
Kap.LOH.1	0.81108
Kap.LOH.2	0.000939807
Kap.LOH.3	0.986939
Kap.LOH.4	0.971964
Kap.DCT/CNT/PC.1	0.60795
Kap.DCT/CNT/PC.2	0.00226279
Kap.DCT/CNT/PC.3	0.944816
Kap.DCT/CNT/PC.4	0.980864
Kap.IC.1	0.886421
Kap.IC.2	0.00159658
Kap.IC.3	0.847354
Kap.IC.4	0.987787
Kap.Immune.1	0.75564
Kap.Immune.2	0.00265552
Kap.Immune.3	0.97228
Kap.Immune.4	0.971815
Slco1a6.Endo.1	0.999176
Slco1a6.Endo.2	0.00425952
Slco1a6.Endo.3	0.643233
Slco1a6.Endo.4	0.979542
Slco1a6.Podo.1	0.11759
Slco1a6.Podo.2	0.519025
Slco1a6.Podo.3	0.400483
Slco1a6.Podo.4	0.987579
Slco1a6.Stroma.1	0.623874
Slco1a6.Stroma.2	0.0188435
Slco1a6.Stroma.3	0.837713
Slco1a6.Stroma.4	0.940007
Slco1a6.Prox tub.1	0.822935
Slco1a6.Prox tub.2	0.00154098
Slco1a6.Prox tub.3	0.976513
Slco1a6.Prox tub.4	0.986774
Slco1a6.LOH.1	0.901841
Slco1a6.LOH.2	0.0678137
Slco1a6.LOH.3	0.489162
Slco1a6.LOH.4	0.926846
Slco1a6.DCT/CNT/PC.1	0.764731
Slco1a6.DCT/CNT/PC.2	0.379232
Slco1a6.DCT/CNT/PC.3	0.0565616
Slco1a6.DCT/CNT/PC.4	0.981916
Slco1a6.IC.1	0.872537
Slco1a6.IC.2	0.461094
Slco1a6.IC.3	0.0506526
Slco1a6.IC.4	0.99596
Slco1a6.Immune.1	0.970139
Slco1a6.Immune.2	0.0356278
Slco1a6.Immune.3	0.491402
Slco1a6.Immune.4	0.959887
Hnmt.Endo.1	0.996103
Hnmt.Endo.2	0.000866206
Hnmt.Endo.3	0.734419
Hnmt.Endo.4	0.985591
Hnmt.Podo.1	0.2352
Hnmt.Podo.2	0.311864
Hnmt.Podo.3	0.396756
Hnmt.Podo.4	0.979661
Hnmt.Stroma.1	0.466361
Hnmt.Stroma.2	0.0205614
Hnmt.Stroma.3	0.874735
Hnmt.Stroma.4	0.969317
Hnmt.Prox tub.1	0.917971
Hnmt.Prox tub.2	0.000323414
Hnmt.Prox tub.3	0.985112
Hnmt.Prox tub.4	0.987772
Hnmt.LOH.1	0.989703
Hnmt.LOH.2	0.0122716
Hnmt.LOH.3	0.586779
Hnmt.LOH.4	0.947101
Hnmt.DCT/CNT/PC.1	0.728097
Hnmt.DCT/CNT/PC.2	0.0497707
Hnmt.DCT/CNT/PC.3	0.529095
Hnmt.DCT/CNT/PC.4	0.933421
Hnmt.IC.1	0.651514
Hnmt.IC.2	0.177908
Hnmt.IC.3	0.204319
Hnmt.IC.4	0.990182
Hnmt.Immune.1	0.948634
Hnmt.Immune.2	0.00481036
Hnmt.Immune.3	0.690503
Hnmt.Immune.4	0.962515
Slc12a1.Endo.1	0.098321
Slc12a1.Endo.2	0.57975
Slc12a1.Endo.3	0.303475
Slc12a1.Endo.4	0.967942
Slc12a1.Podo.1	0.560785
Slc12a1.Podo.2	0.440389
Slc12a1.Podo.3	0.161927
Slc12a1.Podo.4	0.809791
Slc12a1.Stroma.1	0.901321
Slc12a1.Stroma.2	0.258486
Slc12a1.Stroma.3	0.296668
Slc12a1.Stroma.4	0.730796
Slc12a1.Prox tub.1	0.923023
Slc12a1.Prox tub.2	0.0475364
Slc12a1.Prox tub.3	0.730983
Slc12a1.Prox tub.4	0.505311
Slc12a1.LOH.1	0.412288
Slc12a1.LOH.2	0.967747
Slc12a1.LOH.3	0.856806
Slc12a1.LOH.4	0.81636
Slc12a1.DCT/CNT/PC.1	0.986213
Slc12a1.DCT/CNT/PC.2	0.327593
Slc12a1.DCT/CNT/PC.3	0.0997464
Slc12a1.DCT/CNT/PC.4	0.943336
Slc12a1.IC.1	0.570144
Slc12a1.IC.2	0.691761
Slc12a1.IC.3	0.0446705
Slc12a1.IC.4	0.970268
Slc12a1.Immune.1	0.426949
Slc12a1.Immune.2	0.293205
Slc12a1.Immune.3	0.439815
Slc12a1.Immune.4	0.876338
Cyp24a1.Endo.1	0.809507
Cyp24a1.Endo.2	0.110217
Cyp24a1.Endo.3	0.909265
Cyp24a1.Endo.4	0.883131
Cyp24a1.Podo.1	0.11032
Cyp24a1.Podo.2	0.739409
Cyp24a1.Podo.3	0.764531
Cyp24a1.Podo.4	0.971964
Cyp24a1.Stroma.1	0.966281
Cyp24a1.Stroma.2	0.221768
Cyp24a1.Stroma.3	0.859095
Cyp24a1.Stroma.4	0.642719
Cyp24a1.Prox tub.1	0.994125
Cyp24a1.Prox tub.2	0.0225263
Cyp24a1.Prox tub.3	0.801124
Cyp24a1.Prox tub.4	0.947924
Cyp24a1.LOH.1	0.909984
Cyp24a1.LOH.2	0.0693384
Cyp24a1.LOH.3	0.939142
Cyp24a1.LOH.4	0.648982
Cyp24a1.DCT/CNT/PC.1	0.903327
Cyp24a1.DCT/CNT/PC.2	0.383849
Cyp24a1.DCT/CNT/PC.3	0.942407
Cyp24a1.DCT/CNT/PC.4	0.198238
Cyp24a1.IC.1	0.85744
Cyp24a1.IC.2	0.26134
Cyp24a1.IC.3	0.925672
Cyp24a1.IC.4	0.469842
Cyp24a1.Immune.1	0.974188
Cyp24a1.Immune.2	0.0590068
Cyp24a1.Immune.3	0.953886
Cyp24a1.Immune.4	0.976513
Pck1.Endo.1	0.970213
Pck1.Endo.2	0.0693006
Pck1.Endo.3	0.302583
Pck1.Endo.4	0.982402
Pck1.Podo.1	0.0154558
Pck1.Podo.2	0.865968
Pck1.Podo.3	0.855488
Pck1.Podo.4	0.98207
Pck1.Stroma.1	0.636299
Pck1.Stroma.2	0.108865
Pck1.Stroma.3	0.315271
Pck1.Stroma.4	0.901562
Pck1.Prox tub.1	0.940309
Pck1.Prox tub.2	0.133895
Pck1.Prox tub.3	0.136556
Pck1.Prox tub.4	0.999374
Pck1.LOH.1	0.991178
Pck1.LOH.2	0.0578261
Pck1.LOH.3	0.377347
Pck1.LOH.4	0.7592
Pck1.DCT/CNT/PC.1	0.514368
Pck1.DCT/CNT/PC.2	0.514136
Pck1.DCT/CNT/PC.3	0.537283
Pck1.DCT/CNT/PC.4	0.882309
Pck1.IC.1	0.911967
Pck1.IC.2	0.102295
Pck1.IC.3	0.921477
Pck1.IC.4	0.833983
Pck1.Immune.1	0.993202
Pck1.Immune.2	0.0467412
Pck1.Immune.3	0.29439
Pck1.Immune.4	0.987126
Slc7a13.Endo.1	0.990867
Slc7a13.Endo.2	0.00020421
Slc7a13.Endo.3	0.968079
Slc7a13.Endo.4	0.978271
Slc7a13.Podo.1	0.163809
Slc7a13.Podo.2	0.080935
Slc7a13.Podo.3	0.845061
Slc7a13.Podo.4	0.992189
Slc7a13.Stroma.1	0.693007
Slc7a13.Stroma.2	0.00173933
Slc7a13.Stroma.3	0.992189
Slc7a13.Stroma.4	0.982803
Slc7a13.Prox tub.1	0.99008
Slc7a13.Prox tub.2	0.000106534
Slc7a13.Prox tub.3	0.972613
Slc7a13.Prox tub.4	0.996283
Slc7a13.LOH.1	0.97837
Slc7a13.LOH.2	0.00034215
Slc7a13.LOH.3	0.919532
Slc7a13.LOH.4	0.990185
Slc7a13.DCT/CNT/PC.1	0.84936
Slc7a13.DCT/CNT/PC.2	0.0022151
Slc7a13.DCT/CNT/PC.3	0.796054
Slc7a13.DCT/CNT/PC.4	0.990889
Slc7a13.IC.1	0.916562
Slc7a13.IC.2	0.00574743
Slc7a13.IC.3	0.62151
Slc7a13.IC.4	0.995333
Slc7a13.Immune.1	0.995771
Slc7a13.Immune.2	0.00021214
Slc7a13.Immune.3	0.953415
Slc7a13.Immune.4	0.987787
Ccl21.Endo.1	0.00310594
Ccl21.Endo.2	0.754494
Ccl21.Endo.3	0.94921
Ccl21.Endo.4	0.947033
Ccl21.Podo.1	0.0475895
Ccl21.Podo.2	0.958932
Ccl21.Podo.3	0.963219
Ccl21.Podo.4	0.994569
Ccl21.Stroma.1	0.0144785
Ccl21.Stroma.2	0.901843
Ccl21.Stroma.3	0.522179
Ccl21.Stroma.4	0.972404
Ccl21.Prox tub.1	0.00073787
Ccl21.Prox tub.2	0.964134
Ccl21.Prox tub.3	0.900552
Ccl21.Prox tub.4	0.958399
Ccl21.LOH.1	0.40582
Ccl21.LOH.2	0.928388
Ccl21.LOH.3	0.990611
Ccl21.LOH.4	0.958121
Ccl21.DCT/CNT/PC.1	0.892257
Ccl21.DCT/CNT/PC.2	0.403342
Ccl21.DCT/CNT/PC.3	0.0897305
Ccl21.DCT/CNT/PC.4	0.914582
Ccl21.IC.1	0.676491
Ccl21.IC.2	0.973782
Ccl21.IC.3	0.0165364
Ccl21.IC.4	0.946187
Ccl21.Immune.1	0.146961
Ccl21.Immune.2	0.954355
Ccl21.Immune.3	0.981219
Ccl21.Immune.4	0.98924
Ptprd.Endo.1	0.0216919
Ptprd.Endo.2	0.544588
Ptprd.Endo.3	0.952051
Ptprd.Endo.4	0.976218
Ptprd.Podo.1	0.0141303
Ptprd.Podo.2	0.992775
Ptprd.Podo.3	0.613853
Ptprd.Podo.4	0.888917
Ptprd.Stroma.1	0.0842177
Ptprd.Stroma.2	0.691173
Ptprd.Stroma.3	0.392586
Ptprd.Stroma.4	0.987772
Ptprd.Prox tub.1	0.631184
Ptprd.Prox tub.2	0.0482762
Ptprd.Prox tub.3	0.561548
Ptprd.Prox tub.4	0.924705
Ptprd.LOH.1	0.137837
Ptprd.LOH.2	0.8816
Ptprd.LOH.3	0.547248
Ptprd.LOH.4	0.961253
Ptprd.DCT/CNT/PC.1	0.0776817
Ptprd.DCT/CNT/PC.2	0.729126
Ptprd.DCT/CNT/PC.3	0.355097
Ptprd.DCT/CNT/PC.4	0.994756
Ptprd.IC.1	0.433894
Ptprd.IC.2	0.0319396
Ptprd.IC.3	0.947101
Ptprd.IC.4	0.95503
Ptprd.Immune.1	0.0363299
Ptprd.Immune.2	0.275974
Ptprd.Immune.3	0.942408
Ptprd.Immune.4	0.971997
AABR07049085.1.Endo.1	0.267549
AABR07049085.1.Endo.2	0.260713
AABR07049085.1.Endo.3	0.97713
AABR07049085.1.Endo.4	0.980864
AABR07049085.1.Podo.1	0.991555
AABR07049085.1.Podo.2	0.928528
AABR07049085.1.Podo.3	0.283846
AABR07049085.1.Podo.4	0.897901
AABR07049085.1.Stroma.1	0.712402
AABR07049085.1.Stroma.2	0.575951
AABR07049085.1.Stroma.3	0.989703
AABR07049085.1.Stroma.4	0.720919
AABR07049085.1.Prox tub.1	0.946122
AABR07049085.1.Prox tub.2	0.222365
AABR07049085.1.Prox tub.3	0.0749697
AABR07049085.1.Prox tub.4	0.926142
AABR07049085.1.LOH.1	0.999358
AABR07049085.1.LOH.2	0.847755
AABR07049085.1.LOH.3	0.0937825
AABR07049085.1.LOH.4	0.948625
AABR07049085.1.DCT/CNT/PC.1	0.817484
AABR07049085.1.DCT/CNT/PC.2	0.716382
AABR07049085.1.DCT/CNT/PC.3	0.010424
AABR07049085.1.DCT/CNT/PC.4	0.976719
AABR07049085.1.IC.1	0.966786
AABR07049085.1.IC.2	0.785384
AABR07049085.1.IC.3	0.0289556
AABR07049085.1.IC.4	0.833438
AABR07049085.1.Immune.1	0.918008
AABR07049085.1.Immune.2	0.538901
AABR07049085.1.Immune.3	0.506627
AABR07049085.1.Immune.4	0.997837
Clcnkb.Endo.1	0.0595749
Clcnkb.Endo.2	0.541975
Clcnkb.Endo.3	0.944411
Clcnkb.Endo.4	0.914207
Clcnkb.Podo.1	0.12226
Clcnkb.Podo.2	0.979558
Clcnkb.Podo.3	0.882676
Clcnkb.Podo.4	0.978859
Clcnkb.Stroma.1	0.53209
Clcnkb.Stroma.2	0.301313
Clcnkb.Stroma.3	0.966786
Clcnkb.Stroma.4	0.593914
Clcnkb.Prox tub.1	0.66787
Clcnkb.Prox tub.2	0.639242
Clcnkb.Prox tub.3	0.712075
Clcnkb.Prox tub.4	0.0787453
Clcnkb.LOH.1	0.647178
Clcnkb.LOH.2	0.239401
Clcnkb.LOH.3	0.917152
Clcnkb.LOH.4	0.921528
Clcnkb.DCT/CNT/PC.1	0.454596
Clcnkb.DCT/CNT/PC.2	0.242149
Clcnkb.DCT/CNT/PC.3	0.412856
Clcnkb.DCT/CNT/PC.4	0.940007
Clcnkb.IC.1	0.430158
Clcnkb.IC.2	0.632788
Clcnkb.IC.3	0.337288
Clcnkb.IC.4	0.612802
Clcnkb.Immune.1	0.0448602
Clcnkb.Immune.2	0.762
Clcnkb.Immune.3	0.948908
Clcnkb.Immune.4	0.987772
Dhrs7l1.Endo.1	0.992966
Dhrs7l1.Endo.2	0.00402092
Dhrs7l1.Endo.3	0.729641
Dhrs7l1.Endo.4	0.94461
Dhrs7l1.Podo.1	0.0495493
Dhrs7l1.Podo.2	0.465731
Dhrs7l1.Podo.3	0.662541
Dhrs7l1.Podo.4	0.982112
Dhrs7l1.Stroma.1	0.395
Dhrs7l1.Stroma.2	0.0296286
Dhrs7l1.Stroma.3	0.858988
Dhrs7l1.Stroma.4	0.836973
Dhrs7l1.Prox tub.1	0.8816
Dhrs7l1.Prox tub.2	0.000836478
Dhrs7l1.Prox tub.3	0.954826
Dhrs7l1.Prox tub.4	0.993861
Dhrs7l1.LOH.1	0.731345
Dhrs7l1.LOH.2	0.0429678
Dhrs7l1.LOH.3	0.807273
Dhrs7l1.LOH.4	0.878443
Dhrs7l1.DCT/CNT/PC.1	0.745862
Dhrs7l1.DCT/CNT/PC.2	0.217057
Dhrs7l1.DCT/CNT/PC.3	0.17716
Dhrs7l1.DCT/CNT/PC.4	0.991072
Dhrs7l1.IC.1	0.738188
Dhrs7l1.IC.2	0.211012
Dhrs7l1.IC.3	0.308213
Dhrs7l1.IC.4	0.966666
Dhrs7l1.Immune.1	0.99866
Dhrs7l1.Immune.2	0.028774
Dhrs7l1.Immune.3	0.578286
Dhrs7l1.Immune.4	0.987384
Samd12.Endo.1	0.974746
Samd12.Endo.2	0.000344331
Samd12.Endo.3	0.937562
Samd12.Endo.4	0.971999
Samd12.Podo.1	0.0238179
Samd12.Podo.2	0.93124
Samd12.Podo.3	0.872882
Samd12.Podo.4	0.947873
Samd12.Stroma.1	0.237493
Samd12.Stroma.2	0.818418
Samd12.Stroma.3	0.966568
Samd12.Stroma.4	0.158635
Samd12.Prox tub.1	0.705077
Samd12.Prox tub.2	0.454509
Samd12.Prox tub.3	0.958557
Samd12.Prox tub.4	0.694992
Samd12.LOH.1	0.967747
Samd12.LOH.2	0.170486
Samd12.LOH.3	0.974398
Samd12.LOH.4	0.739642
Samd12.DCT/CNT/PC.1	0.964385
Samd12.DCT/CNT/PC.2	0.311648
Samd12.DCT/CNT/PC.3	0.992865
Samd12.DCT/CNT/PC.4	0.99917
Samd12.IC.1	0.189956
Samd12.IC.2	0.970527
Samd12.IC.3	0.537615
Samd12.IC.4	0.991555
Samd12.Immune.1	0.187552
Samd12.Immune.2	0.968606
Samd12.Immune.3	0.641124
Samd12.Immune.4	0.990185
Cryab.Endo.1	0.93476
Cryab.Endo.2	0.000820185
Cryab.Endo.3	0.831259
Cryab.Endo.4	0.976801
Cryab.Podo.1	0.177899
Cryab.Podo.2	0.227424
Cryab.Podo.3	0.656113
Cryab.Podo.4	0.998065
Cryab.Stroma.1	0.133101
Cryab.Stroma.2	0.0952516
Cryab.Stroma.3	0.865322
Cryab.Stroma.4	0.975912
Cryab.Prox tub.1	0.636371
Cryab.Prox tub.2	0.00290549
Cryab.Prox tub.3	0.973465
Cryab.Prox tub.4	0.991555
Cryab.LOH.1	0.947675
Cryab.LOH.2	0.0180223
Cryab.LOH.3	0.511868
Cryab.LOH.4	0.972549
Cryab.DCT/CNT/PC.1	0.552275
Cryab.DCT/CNT/PC.2	0.0677481
Cryab.DCT/CNT/PC.3	0.432742
Cryab.DCT/CNT/PC.4	0.989793
Cryab.IC.1	0.892679
Cryab.IC.2	0.0172187
Cryab.IC.3	0.418587
Cryab.IC.4	0.979154
Cryab.Immune.1	0.961112
Cryab.Immune.2	0.000786146
Cryab.Immune.3	0.739363
Cryab.Immune.4	0.999009
Ca12.Endo.1	0.12964
Ca12.Endo.2	0.46686
Ca12.Endo.3	0.990713
Ca12.Endo.4	0.956065
Ca12.Podo.1	0.598994
Ca12.Podo.2	0.775268
Ca12.Podo.3	0.809308
Ca12.Podo.4	0.589981
Ca12.Stroma.1	0.60582
Ca12.Stroma.2	0.0399803
Ca12.Stroma.3	0.951757
Ca12.Stroma.4	0.716594
Ca12.Prox tub.1	0.455479
Ca12.Prox tub.2	0.0441214
Ca12.Prox tub.3	0.670798
Ca12.Prox tub.4	0.998955
Ca12.LOH.1	0.0712736
Ca12.LOH.2	0.482124
Ca12.LOH.3	0.683473
Ca12.LOH.4	0.7736
Ca12.DCT/CNT/PC.1	0.23474
Ca12.DCT/CNT/PC.2	0.235602
Ca12.DCT/CNT/PC.3	0.489223
Ca12.DCT/CNT/PC.4	0.969757
Ca12.IC.1	0.146543
Ca12.IC.2	0.792412
Ca12.IC.3	0.190158
Ca12.IC.4	0.948495
Ca12.Immune.1	0.00923153
Ca12.Immune.2	0.634043
Ca12.Immune.3	0.890112
Ca12.Immune.4	0.989703
Gclc.Endo.1	0.989763
Gclc.Endo.2	0.000691573
Gclc.Endo.3	0.942242
Gclc.Endo.4	0.882703
Gclc.Podo.1	0.0285528
Gclc.Podo.2	0.354874
Gclc.Podo.3	0.861493
Gclc.Podo.4	0.979661
Gclc.Stroma.1	0.674329
Gclc.Stroma.2	0.0161806
Gclc.Stroma.3	0.976801
Gclc.Stroma.4	0.818933
Gclc.Prox tub.1	0.914207
Gclc.Prox tub.2	0.000824007
Gclc.Prox tub.3	0.997619
Gclc.Prox tub.4	0.953545
Gclc.LOH.1	0.949387
Gclc.LOH.2	0.0372675
Gclc.LOH.3	0.831259
Gclc.LOH.4	0.511028
Gclc.DCT/CNT/PC.1	0.675226
Gclc.DCT/CNT/PC.2	0.00871655
Gclc.DCT/CNT/PC.3	0.790324
Gclc.DCT/CNT/PC.4	0.969757
Gclc.IC.1	0.907786
Gclc.IC.2	0.0441214
Gclc.IC.3	0.453853
Gclc.IC.4	0.971964
Gclc.Immune.1	0.964705
Gclc.Immune.2	0.00405749
Gclc.Immune.3	0.815837
Gclc.Immune.4	0.936145
Col4a3.Endo.1	0.0173172
Col4a3.Endo.2	0.947772
Col4a3.Endo.3	0.878341
Col4a3.Endo.4	0.780529
Col4a3.Podo.1	0.0137873
Col4a3.Podo.2	0.987917
Col4a3.Podo.3	0.763787
Col4a3.Podo.4	0.916773
Col4a3.Stroma.1	0.498998
Col4a3.Stroma.2	0.281859
Col4a3.Stroma.3	0.989418
Col4a3.Stroma.4	0.23636
Col4a3.Prox tub.1	0.0461401
Col4a3.Prox tub.2	0.867573
Col4a3.Prox tub.3	0.756292
Col4a3.Prox tub.4	0.75372
Col4a3.LOH.1	0.0908993
Col4a3.LOH.2	0.185796
Col4a3.LOH.3	0.955802
Col4a3.LOH.4	0.907786
Col4a3.DCT/CNT/PC.1	0.0114753
Col4a3.DCT/CNT/PC.2	0.989853
Col4a3.DCT/CNT/PC.3	0.707181
Col4a3.DCT/CNT/PC.4	0.961985
Col4a3.IC.1	0.0471753
Col4a3.IC.2	0.980232
Col4a3.IC.3	0.590045
Col4a3.IC.4	0.845072
Col4a3.Immune.1	0.0251733
Col4a3.Immune.2	0.914791
Col4a3.Immune.3	0.827102
Col4a3.Immune.4	0.8816
Spp1.Endo.1	0.0108094
Spp1.Endo.2	0.923624
Spp1.Endo.3	0.675365
Spp1.Endo.4	0.989904
Spp1.Podo.1	0.000518015
Spp1.Podo.2	0.909984
Spp1.Podo.3	0.862436
Spp1.Podo.4	0.952509
Spp1.Stroma.1	0.00150683
Spp1.Stroma.2	0.969317
Spp1.Stroma.3	0.883131
Spp1.Stroma.4	0.956693
Spp1.Prox tub.1	0.00061471
Spp1.Prox tub.2	0.990889
Spp1.Prox tub.3	0.901321
Spp1.Prox tub.4	0.962445
Spp1.LOH.1	0.00305236
Spp1.LOH.2	0.997746
Spp1.LOH.3	0.842757
Spp1.LOH.4	0.994442
Spp1.DCT/CNT/PC.1	0.00903838
Spp1.DCT/CNT/PC.2	0.944411
Spp1.DCT/CNT/PC.3	0.506938
Spp1.DCT/CNT/PC.4	0.955064
Spp1.IC.1	0.0113754
Spp1.IC.2	0.952509
Spp1.IC.3	0.475832
Spp1.IC.4	0.925826
Spp1.Immune.1	0.00698623
Spp1.Immune.2	0.951731
Spp1.Immune.3	0.727784
Spp1.Immune.4	0.980562
Slc4a4.Endo.1	0.658145
Slc4a4.Endo.2	0.026465
Slc4a4.Endo.3	0.637664
Slc4a4.Endo.4	0.989068
Slc4a4.Podo.1	0.0418001
Slc4a4.Podo.2	0.819251
Slc4a4.Podo.3	0.931135
Slc4a4.Podo.4	0.944577
Slc4a4.Stroma.1	0.852685
Slc4a4.Stroma.2	0.0828845
Slc4a4.Stroma.3	0.345545
Slc4a4.Stroma.4	0.812806
Slc4a4.Prox tub.1	0.981864
Slc4a4.Prox tub.2	0.0189941
Slc4a4.Prox tub.3	0.41092
Slc4a4.Prox tub.4	0.975014
Slc4a4.LOH.1	0.939434
Slc4a4.LOH.2	0.0179288
Slc4a4.LOH.3	0.59056
Slc4a4.LOH.4	0.933421
Slc4a4.DCT/CNT/PC.1	0.960078
Slc4a4.DCT/CNT/PC.2	0.596169
Slc4a4.DCT/CNT/PC.3	0.987561
Slc4a4.DCT/CNT/PC.4	0.471165
Slc4a4.IC.1	0.951483
Slc4a4.IC.2	0.182534
Slc4a4.IC.3	0.806543
Slc4a4.IC.4	0.865575
Slc4a4.Immune.1	0.577607
Slc4a4.Immune.2	0.0669632
Slc4a4.Immune.3	0.485054
Slc4a4.Immune.4	0.980112
Slit2.Endo.1	0.00288442
Slit2.Endo.2	0.66787
Slit2.Endo.3	0.987126
Slit2.Endo.4	0.925283
Slit2.Podo.1	0.923732
Slit2.Podo.2	0.724208
Slit2.Podo.3	0.967715
Slit2.Podo.4	0.98291
Slit2.Stroma.1	0.195352
Slit2.Stroma.2	0.19738
Slit2.Stroma.3	0.79764
Slit2.Stroma.4	0.724095
Slit2.Prox tub.1	0.0317568
Slit2.Prox tub.2	0.742409
Slit2.Prox tub.3	0.611102
Slit2.Prox tub.4	0.897901
Slit2.LOH.1	0.681498
Slit2.LOH.2	0.171924
Slit2.LOH.3	0.184235
Slit2.LOH.4	0.909314
Slit2.DCT/CNT/PC.1	0.269317
Slit2.DCT/CNT/PC.2	0.69033
Slit2.DCT/CNT/PC.3	0.130608
Slit2.DCT/CNT/PC.4	0.898429
Slit2.IC.1	0.339643
Slit2.IC.2	0.434263
Slit2.IC.3	0.143097
Slit2.IC.4	0.949981
Slit2.Immune.1	0.00456585
Slit2.Immune.2	0.611226
Slit2.Immune.3	0.995972
Slit2.Immune.4	0.952509
Dach1.Endo.1	0.00362121
Dach1.Endo.2	0.865968
Dach1.Endo.3	0.999257
Dach1.Endo.4	0.951757
Dach1.Podo.1	0.019981
Dach1.Podo.2	0.99844
Dach1.Podo.3	0.893705
Dach1.Podo.4	0.975014
Dach1.Stroma.1	0.256453
Dach1.Stroma.2	0.270738
Dach1.Stroma.3	0.925672
Dach1.Stroma.4	0.910212
Dach1.Prox tub.1	0.00317944
Dach1.Prox tub.2	0.987787
Dach1.Prox tub.3	0.882676
Dach1.Prox tub.4	0.97713
Dach1.LOH.1	0.148419
Dach1.LOH.2	0.62885
Dach1.LOH.3	0.414541
Dach1.LOH.4	0.942407
Dach1.DCT/CNT/PC.1	0.155809
Dach1.DCT/CNT/PC.2	0.561548
Dach1.DCT/CNT/PC.3	0.223459
Dach1.DCT/CNT/PC.4	0.962435
Dach1.IC.1	0.423136
Dach1.IC.2	0.411504
Dach1.IC.3	0.178983
Dach1.IC.4	0.929085
Dach1.Immune.1	0.000617542
Dach1.Immune.2	0.94455
Dach1.Immune.3	0.966087
Dach1.Immune.4	0.980922
Ctsl.Endo.1	0.00804255
Ctsl.Endo.2	0.610535
Ctsl.Endo.3	0.950217
Ctsl.Endo.4	0.989904
Ctsl.Podo.1	0.000391746
Ctsl.Podo.2	0.785384
Ctsl.Podo.3	0.966056
Ctsl.Podo.4	0.970337
Ctsl.Stroma.1	0.000391746
Ctsl.Stroma.2	0.873368
Ctsl.Stroma.3	0.979558
Ctsl.Stroma.4	0.985855
Ctsl.Prox tub.1	0.000267243
Ctsl.Prox tub.2	0.87217
Ctsl.Prox tub.3	0.971201
Ctsl.Prox tub.4	0.995835
Ctsl.LOH.1	0.00157256
Ctsl.LOH.2	0.925121
Ctsl.LOH.3	0.992041
Ctsl.LOH.4	0.961578
Ctsl.DCT/CNT/PC.1	0.0178053
Ctsl.DCT/CNT/PC.2	0.452493
Ctsl.DCT/CNT/PC.3	0.817102
Ctsl.DCT/CNT/PC.4	0.995299
Ctsl.IC.1	0.00386436
Ctsl.IC.2	0.701401
Ctsl.IC.3	0.766258
Ctsl.IC.4	0.99208
Ctsl.Immune.1	0.0123444
Ctsl.Immune.2	0.541814
Ctsl.Immune.3	0.971402
Ctsl.Immune.4	0.935904
Slc34a1.Endo.1	0.278625
Slc34a1.Endo.2	0.368825
Slc34a1.Endo.3	0.949966
Slc34a1.Endo.4	0.939752
Slc34a1.Podo.1	0.331458
Slc34a1.Podo.2	0.818
Slc34a1.Podo.3	0.917971
Slc34a1.Podo.4	0.276545
Slc34a1.Stroma.1	0.98533
Slc34a1.Stroma.2	0.0438805
Slc34a1.Stroma.3	0.93709
Slc34a1.Stroma.4	0.994569
Slc34a1.Prox tub.1	0.382054
Slc34a1.Prox tub.2	0.174796
Slc34a1.Prox tub.3	0.694166
Slc34a1.Prox tub.4	0.592426
Slc34a1.LOH.1	0.501321
Slc34a1.LOH.2	0.0461078
Slc34a1.LOH.3	0.943929
Slc34a1.LOH.4	0.98032
Slc34a1.DCT/CNT/PC.1	0.967285
Slc34a1.DCT/CNT/PC.2	0.703386
Slc34a1.DCT/CNT/PC.3	0.511868
Slc34a1.DCT/CNT/PC.4	0.892429
Slc34a1.IC.1	0.593445
Slc34a1.IC.2	0.855488
Slc34a1.IC.3	0.0855828
Slc34a1.IC.4	0.892257
Slc34a1.Immune.1	0.350259
Slc34a1.Immune.2	0.757638
Slc34a1.Immune.3	0.762621
Slc34a1.Immune.4	0.487333
Akr1c12l1.Endo.1	0.951022
Akr1c12l1.Endo.2	0.000361481
Akr1c12l1.Endo.3	0.98533
Akr1c12l1.Endo.4	0.99008
Akr1c12l1.Podo.1	0.0263178
Akr1c12l1.Podo.2	0.386339
Akr1c12l1.Podo.3	0.779379
Akr1c12l1.Podo.4	0.963219
Akr1c12l1.Stroma.1	0.250417
Akr1c12l1.Stroma.2	0.0359788
Akr1c12l1.Stroma.3	0.97713
Akr1c12l1.Stroma.4	0.967824
Akr1c12l1.Prox tub.1	0.696966
Akr1c12l1.Prox tub.2	0.00158404
Akr1c12l1.Prox tub.3	0.992189
Akr1c12l1.Prox tub.4	0.995443
Akr1c12l1.LOH.1	0.614097
Akr1c12l1.LOH.2	0.00532227
Akr1c12l1.LOH.3	0.924579
Akr1c12l1.LOH.4	0.984549
Akr1c12l1.DCT/CNT/PC.1	0.516812
Akr1c12l1.DCT/CNT/PC.2	0.033381
Akr1c12l1.DCT/CNT/PC.3	0.944808
Akr1c12l1.DCT/CNT/PC.4	0.954601
Akr1c12l1.IC.1	0.703386
Akr1c12l1.IC.2	0.0153745
Akr1c12l1.IC.3	0.70012
Akr1c12l1.IC.4	0.972892
Akr1c12l1.Immune.1	0.910087
Akr1c12l1.Immune.2	0.000563999
Akr1c12l1.Immune.3	0.868631
Akr1c12l1.Immune.4	0.994569
Mt1.Endo.1	0.000571506
Mt1.Endo.2	0.974897
Mt1.Endo.3	0.913836
Mt1.Endo.4	0.966531
Mt1.Podo.1	0.000273845
Mt1.Podo.2	0.925672
Mt1.Podo.3	0.921903
Mt1.Podo.4	0.987324
Mt1.Stroma.1	0.000111338
Mt1.Stroma.2	0.971964
Mt1.Stroma.3	0.964134
Mt1.Stroma.4	0.971964
Mt1.Prox tub.1	0.00020421
Mt1.Prox tub.2	0.956057
Mt1.Prox tub.3	0.997828
Mt1.Prox tub.4	0.980864
Mt1.LOH.1	0.0246563
Mt1.LOH.2	0.791016
Mt1.LOH.3	0.559555
Mt1.LOH.4	0.965048
Mt1.DCT/CNT/PC.1	0.0151066
Mt1.DCT/CNT/PC.2	0.914582
Mt1.DCT/CNT/PC.3	0.359453
Mt1.DCT/CNT/PC.4	0.992935
Mt1.IC.1	0.0119642
Mt1.IC.2	0.900121
Mt1.IC.3	0.463292
Mt1.IC.4	0.976542
Mt1.Immune.1	0.000422937
Mt1.Immune.2	0.979567
Mt1.Immune.3	0.938007
Mt1.Immune.4	0.966786
Aadat.Endo.1	0.998796
Aadat.Endo.2	0.00917466
Aadat.Endo.3	0.956135
Aadat.Endo.4	0.936543
Aadat.Podo.1	0.0130909
Aadat.Podo.2	0.365372
Aadat.Podo.3	0.924423
Aadat.Podo.4	0.976871
Aadat.Stroma.1	0.306906
Aadat.Stroma.2	0.0559711
Aadat.Stroma.3	0.988704
Aadat.Stroma.4	0.855376
Aadat.Prox tub.1	0.924203
Aadat.Prox tub.2	0.000774876
Aadat.Prox tub.3	0.942214
Aadat.Prox tub.4	0.982112
Aadat.LOH.1	0.837135
Aadat.LOH.2	0.0054466
Aadat.LOH.3	0.88918
Aadat.LOH.4	0.870563
Aadat.DCT/CNT/PC.1	0.621383
Aadat.DCT/CNT/PC.2	0.0265332
Aadat.DCT/CNT/PC.3	0.707085
Aadat.DCT/CNT/PC.4	0.950217
Aadat.IC.1	0.737561
Aadat.IC.2	0.0181587
Aadat.IC.3	0.780529
Aadat.IC.4	0.970139
Aadat.Immune.1	0.86535
Aadat.Immune.2	0.00167833
Aadat.Immune.3	0.976769
Aadat.Immune.4	0.952866
Ppic.Endo.1	0.835791
Ppic.Endo.2	0.000480489
Ppic.Endo.3	0.969411
Ppic.Endo.4	0.98936
Ppic.Podo.1	0.046813
Ppic.Podo.2	0.210602
Ppic.Podo.3	0.929298
Ppic.Podo.4	0.990216
Ppic.Stroma.1	0.134861
Ppic.Stroma.2	0.087859
Ppic.Stroma.3	0.944533
Ppic.Stroma.4	0.976801
Ppic.Prox tub.1	0.329129
Ppic.Prox tub.2	0.0187133
Ppic.Prox tub.3	0.922055
Ppic.Prox tub.4	0.999149
Ppic.LOH.1	0.773746
Ppic.LOH.2	0.0021114
Ppic.LOH.3	0.939552
Ppic.LOH.4	0.981478
Ppic.DCT/CNT/PC.1	0.484046
Ppic.DCT/CNT/PC.2	0.011933
Ppic.DCT/CNT/PC.3	0.926152
Ppic.DCT/CNT/PC.4	0.99596
Ppic.IC.1	0.539548
Ppic.IC.2	0.01903
Ppic.IC.3	0.756973
Ppic.IC.4	0.964176
Ppic.Immune.1	0.66658
Ppic.Immune.2	0.00422985
Ppic.Immune.3	0.963061
Ppic.Immune.4	0.925153
Nedd4l.Endo.1	0.013938
Nedd4l.Endo.2	0.726342
Nedd4l.Endo.3	0.86914
Nedd4l.Endo.4	0.961985
Nedd4l.Podo.1	0.00894757
Nedd4l.Podo.2	0.964268
Nedd4l.Podo.3	0.983132
Nedd4l.Podo.4	0.930359
Nedd4l.Stroma.1	0.0897305
Nedd4l.Stroma.2	0.43324
Nedd4l.Stroma.3	0.810691
Nedd4l.Stroma.4	0.878572
Nedd4l.Prox tub.1	0.00670787
Nedd4l.Prox tub.2	0.844795
Nedd4l.Prox tub.3	0.997828
Nedd4l.Prox tub.4	0.955117
Nedd4l.LOH.1	0.0180316
Nedd4l.LOH.2	0.608648
Nedd4l.LOH.3	0.840778
Nedd4l.LOH.4	0.962515
Nedd4l.DCT/CNT/PC.1	0.0472754
Nedd4l.DCT/CNT/PC.2	0.969488
Nedd4l.DCT/CNT/PC.3	0.824774
Nedd4l.DCT/CNT/PC.4	0.96738
Nedd4l.IC.1	0.0550158
Nedd4l.IC.2	0.529722
Nedd4l.IC.3	0.494199
Nedd4l.IC.4	0.999149
Nedd4l.Immune.1	0.0140437
Nedd4l.Immune.2	0.87299
Nedd4l.Immune.3	0.870063
Nedd4l.Immune.4	0.878572
Slc12a3.Endo.1	0.0686736
Slc12a3.Endo.2	0.556447
Slc12a3.Endo.3	0.97177
Slc12a3.Endo.4	0.601198
Slc12a3.Podo.1	0.137839
Slc12a3.Podo.2	0.949356
Slc12a3.Podo.3	0.781084
Slc12a3.Podo.4	0.738117
Slc12a3.Stroma.1	0.544281
Slc12a3.Stroma.2	0.135066
Slc12a3.Stroma.3	0.820365
Slc12a3.Stroma.4	0.579328
Slc12a3.Prox tub.1	0.981219
Slc12a3.Prox tub.2	0.452657
Slc12a3.Prox tub.3	0.285275
Slc12a3.Prox tub.4	0.159861
Slc12a3.LOH.1	0.551605
Slc12a3.LOH.2	0.107846
Slc12a3.LOH.3	0.941704
Slc12a3.LOH.4	0.361864
Slc12a3.DCT/CNT/PC.1	0.517957
Slc12a3.DCT/CNT/PC.2	0.430726
Slc12a3.DCT/CNT/PC.3	0.178881
Slc12a3.DCT/CNT/PC.4	0.986472
Slc12a3.IC.1	0.142597
Slc12a3.IC.2	0.534391
Slc12a3.IC.3	0.921536
Slc12a3.IC.4	0.994629
Slc12a3.Immune.1	0.0216539
Slc12a3.Immune.2	0.552981
Slc12a3.Immune.3	0.97228
Slc12a3.Immune.4	0.872278
Tff3.Endo.1	0.973612
Tff3.Endo.2	0.000191981
Tff3.Endo.3	0.935869
Tff3.Endo.4	0.992966
Tff3.Podo.1	0.0168107
Tff3.Podo.2	0.44671
Tff3.Podo.3	0.923624
Tff3.Podo.4	0.913567
Tff3.Stroma.1	0.441217
Tff3.Stroma.2	0.00787751
Tff3.Stroma.3	0.979661
Tff3.Stroma.4	0.981325
Tff3.Prox tub.1	0.519637
Tff3.Prox tub.2	0.00408736
Tff3.Prox tub.3	0.982112
Tff3.Prox tub.4	0.995089
Tff3.LOH.1	0.890211
Tff3.LOH.2	0.000855127
Tff3.LOH.3	0.864385
Tff3.LOH.4	0.980232
Tff3.DCT/CNT/PC.1	0.801969
Tff3.DCT/CNT/PC.2	0.00418742
Tff3.DCT/CNT/PC.3	0.804581
Tff3.DCT/CNT/PC.4	0.97797
Tff3.IC.1	0.93709
Tff3.IC.2	0.0114014
Tff3.IC.3	0.45756
Tff3.IC.4	0.980864
Tff3.Immune.1	0.812191
Tff3.Immune.2	0.000511391
Tff3.Immune.3	0.96846
Tff3.Immune.4	0.997828
Ggt1.Endo.1	0.95894
Ggt1.Endo.2	0.00174404
Ggt1.Endo.3	0.918325
Ggt1.Endo.4	0.971722
Ggt1.Podo.1	0.00534072
Ggt1.Podo.2	0.611674
Ggt1.Podo.3	0.895389
Ggt1.Podo.4	0.948368
Ggt1.Stroma.1	0.221391
Ggt1.Stroma.2	0.0613687
Ggt1.Stroma.3	0.978655
Ggt1.Stroma.4	0.955287
Ggt1.Prox tub.1	0.0660801
Ggt1.Prox tub.2	0.14439
Ggt1.Prox tub.3	0.980232
Ggt1.Prox tub.4	0.989068
Ggt1.LOH.1	0.415
Ggt1.LOH.2	0.0208934
Ggt1.LOH.3	0.961985
Ggt1.LOH.4	0.921477
Ggt1.DCT/CNT/PC.1	0.576821
Ggt1.DCT/CNT/PC.2	0.00752666
Ggt1.DCT/CNT/PC.3	0.777949
Ggt1.DCT/CNT/PC.4	0.993506
Ggt1.IC.1	0.747222
Ggt1.IC.2	0.0166687
Ggt1.IC.3	0.700404
Ggt1.IC.4	0.95129
Ggt1.Immune.1	0.68457
Ggt1.Immune.2	0.00732281
Ggt1.Immune.3	0.980864
Ggt1.Immune.4	0.966786
Ank3.Endo.1	0.0268234
Ank3.Endo.2	0.667278
Ank3.Endo.3	0.848671
Ank3.Endo.4	0.997526
Ank3.Podo.1	0.294938
Ank3.Podo.2	0.961112
Ank3.Podo.3	0.410804
Ank3.Podo.4	0.637664
Ank3.Stroma.1	0.90484
Ank3.Stroma.2	0.0408982
Ank3.Stroma.3	0.871289
Ank3.Stroma.4	0.737836
Ank3.Prox tub.1	0.0737853
Ank3.Prox tub.2	0.196361
Ank3.Prox tub.3	0.887565
Ank3.Prox tub.4	0.991555
Ank3.LOH.1	0.00806416
Ank3.LOH.2	0.967824
Ank3.LOH.3	0.918181
Ank3.LOH.4	0.909984
Ank3.DCT/CNT/PC.1	0.1215
Ank3.DCT/CNT/PC.2	0.262551
Ank3.DCT/CNT/PC.3	0.645816
Ank3.DCT/CNT/PC.4	0.952509
Ank3.IC.1	0.046686
Ank3.IC.2	0.481227
Ank3.IC.3	0.990185
Ank3.IC.4	0.971999
Ank3.Immune.1	0.0358162
Ank3.Immune.2	0.666394
Ank3.Immune.3	0.611652
Ank3.Immune.4	0.955187
Mt-nd1.Endo.1	0.0763481
Mt-nd1.Endo.2	0.972613
Mt-nd1.Endo.3	0.802447
Mt-nd1.Endo.4	0.231305
Mt-nd1.Podo.1	0.00713488
Mt-nd1.Podo.2	0.91797
Mt-nd1.Podo.3	0.993463
Mt-nd1.Podo.4	0.723366
Mt-nd1.Stroma.1	0.626985
Mt-nd1.Stroma.2	0.942978
Mt-nd1.Stroma.3	0.921528
Mt-nd1.Stroma.4	0.00320532
Mt-nd1.Prox tub.1	0.0688985
Mt-nd1.Prox tub.2	0.970337
Mt-nd1.Prox tub.3	0.985404
Mt-nd1.Prox tub.4	0.26388
Mt-nd1.LOH.1	0.966243
Mt-nd1.LOH.2	0.835878
Mt-nd1.LOH.3	0.952508
Mt-nd1.LOH.4	0.00288026
Mt-nd1.DCT/CNT/PC.1	0.158144
Mt-nd1.DCT/CNT/PC.2	0.713707
Mt-nd1.DCT/CNT/PC.3	0.408831
Mt-nd1.DCT/CNT/PC.4	0.616552
Mt-nd1.IC.1	0.971201
Mt-nd1.IC.2	0.98533
Mt-nd1.IC.3	0.010264
Mt-nd1.IC.4	0.514258
Mt-nd1.Immune.1	0.691173
Mt-nd1.Immune.2	0.923665
Mt-nd1.Immune.3	0.737633
Mt-nd1.Immune.4	0.099008
Mt-nd2.Endo.1	0.0228724
Mt-nd2.Endo.2	0.992238
Mt-nd2.Endo.3	0.727404
Mt-nd2.Endo.4	0.422588
Mt-nd2.Podo.1	0.0768237
Mt-nd2.Podo.2	0.645816
Mt-nd2.Podo.3	0.98533
Mt-nd2.Podo.4	0.498772
Mt-nd2.Stroma.1	0.627181
Mt-nd2.Stroma.2	0.966332
Mt-nd2.Stroma.3	0.991555
Mt-nd2.Stroma.4	0.00496909
Mt-nd2.Prox tub.1	0.0648821
Mt-nd2.Prox tub.2	0.986939
Mt-nd2.Prox tub.3	0.929388
Mt-nd2.Prox tub.4	0.298443
Mt-nd2.LOH.1	0.909479
Mt-nd2.LOH.2	0.970139
Mt-nd2.LOH.3	0.999843
Mt-nd2.LOH.4	0.000240385
Mt-nd2.DCT/CNT/PC.1	0.213089
Mt-nd2.DCT/CNT/PC.2	0.925122
Mt-nd2.DCT/CNT/PC.3	0.560854
Mt-nd2.DCT/CNT/PC.4	0.391045
Mt-nd2.IC.1	0.991555
Mt-nd2.IC.2	0.973141
Mt-nd2.IC.3	0.0691904
Mt-nd2.IC.4	0.137397
Mt-nd2.Immune.1	0.981219
Mt-nd2.Immune.2	0.803068
Mt-nd2.Immune.3	0.998026
Mt-nd2.Immune.4	0.00356436
Mt-co1.Endo.1	0.0521097
Mt-co1.Endo.2	0.938007
Mt-co1.Endo.3	0.712075
Mt-co1.Endo.4	0.365234
Mt-co1.Podo.1	0.000465507
Mt-co1.Podo.2	0.938022
Mt-co1.Podo.3	0.925672
Mt-co1.Podo.4	0.96554
Mt-co1.Stroma.1	0.654024
Mt-co1.Stroma.2	0.937562
Mt-co1.Stroma.3	0.910228
Mt-co1.Stroma.4	0.0044461
Mt-co1.Prox tub.1	0.0680487
Mt-co1.Prox tub.2	0.963861
Mt-co1.Prox tub.3	0.970996
Mt-co1.Prox tub.4	0.254156
Mt-co1.LOH.1	0.8966
Mt-co1.LOH.2	0.97228
Mt-co1.LOH.3	0.999371
Mt-co1.LOH.4	0.000361481
Mt-co1.DCT/CNT/PC.1	0.107349
Mt-co1.DCT/CNT/PC.2	0.848671
Mt-co1.DCT/CNT/PC.3	0.875576
Mt-co1.DCT/CNT/PC.4	0.446547
Mt-co1.IC.1	0.979558
Mt-co1.IC.2	0.984867
Mt-co1.IC.3	0.0250907
Mt-co1.IC.4	0.46708
Mt-co1.Immune.1	0.283204
Mt-co1.Immune.2	0.852615
Mt-co1.Immune.3	0.49405
Mt-co1.Immune.4	0.166214
Mt-co2.Endo.1	0.0490977
Mt-co2.Endo.2	0.930742
Mt-co2.Endo.3	0.783017
Mt-co2.Endo.4	0.319794
Mt-co2.Podo.1	0.00270999
Mt-co2.Podo.2	0.947592
Mt-co2.Podo.3	0.831259
Mt-co2.Podo.4	0.980232
Mt-co2.Stroma.1	0.773864
Mt-co2.Stroma.2	0.992935
Mt-co2.Stroma.3	0.777461
Mt-co2.Stroma.4	0.0133717
Mt-co2.Prox tub.1	0.185063
Mt-co2.Prox tub.2	0.979856
Mt-co2.Prox tub.3	0.979558
Mt-co2.Prox tub.4	0.247702
Mt-co2.LOH.1	0.913042
Mt-co2.LOH.2	0.93709
Mt-co2.LOH.3	0.957594
Mt-co2.LOH.4	0.00133977
Mt-co2.DCT/CNT/PC.1	0.267955
Mt-co2.DCT/CNT/PC.2	0.881096
Mt-co2.DCT/CNT/PC.3	0.699762
Mt-co2.DCT/CNT/PC.4	0.776629
Mt-co2.IC.1	0.897957
Mt-co2.IC.2	0.955838
Mt-co2.IC.3	0.0189941
Mt-co2.IC.4	0.597652
Mt-co2.Immune.1	0.606786
Mt-co2.Immune.2	0.856144
Mt-co2.Immune.3	0.644825
Mt-co2.Immune.4	0.174801
Mt-atp6.Endo.1	0.0590647
Mt-atp6.Endo.2	0.986412
Mt-atp6.Endo.3	0.752423
Mt-atp6.Endo.4	0.326837
Mt-atp6.Podo.1	0.00309502
Mt-atp6.Podo.2	0.822009
Mt-atp6.Podo.3	0.996462
Mt-atp6.Podo.4	0.837237
Mt-atp6.Stroma.1	0.427667
Mt-atp6.Stroma.2	0.987772
Mt-atp6.Stroma.3	0.98415
Mt-atp6.Stroma.4	0.0102048
Mt-atp6.Prox tub.1	0.0299001
Mt-atp6.Prox tub.2	0.989418
Mt-atp6.Prox tub.3	0.913064
Mt-atp6.Prox tub.4	0.366679
Mt-atp6.LOH.1	0.662962
Mt-atp6.LOH.2	0.874851
Mt-atp6.LOH.3	0.95203
Mt-atp6.LOH.4	0.00455911
Mt-atp6.DCT/CNT/PC.1	0.0528363
Mt-atp6.DCT/CNT/PC.2	0.79619
Mt-atp6.DCT/CNT/PC.3	0.887731
Mt-atp6.DCT/CNT/PC.4	0.482323
Mt-atp6.IC.1	0.906084
Mt-atp6.IC.2	0.994727
Mt-atp6.IC.3	0.020528
Mt-atp6.IC.4	0.568364
Mt-atp6.Immune.1	0.926142
Mt-atp6.Immune.2	0.704645
Mt-atp6.Immune.3	0.972755
Mt-atp6.Immune.4	0.059455
Mt-co3.Endo.1	0.0722679
Mt-co3.Endo.2	0.974088
Mt-co3.Endo.3	0.68457
Mt-co3.Endo.4	0.423578
Mt-co3.Podo.1	0.000465644
Mt-co3.Podo.2	0.939585
Mt-co3.Podo.3	0.944808
Mt-co3.Podo.4	0.948634
Mt-co3.Stroma.1	0.483247
Mt-co3.Stroma.2	0.981944
Mt-co3.Stroma.3	0.895389
Mt-co3.Stroma.4	0.0127936
Mt-co3.Prox tub.1	0.0402728
Mt-co3.Prox tub.2	0.987787
Mt-co3.Prox tub.3	0.977918
Mt-co3.Prox tub.4	0.284718
Mt-co3.LOH.1	0.863109
Mt-co3.LOH.2	0.901321
Mt-co3.LOH.3	0.98924
Mt-co3.LOH.4	0.000850687
Mt-co3.DCT/CNT/PC.1	0.0674093
Mt-co3.DCT/CNT/PC.2	0.889138
Mt-co3.DCT/CNT/PC.3	0.8009
Mt-co3.DCT/CNT/PC.4	0.461094
Mt-co3.IC.1	0.894801
Mt-co3.IC.2	0.988941
Mt-co3.IC.3	0.032965
Mt-co3.IC.4	0.431071
Mt-co3.Immune.1	0.645791
Mt-co3.Immune.2	0.89224
Mt-co3.Immune.3	0.541814
Mt-co3.Immune.4	0.245569
Mt-nd3.Endo.1	0.216951
Mt-nd3.Endo.2	0.940532
Mt-nd3.Endo.3	0.849679
Mt-nd3.Endo.4	0.128598
Mt-nd3.Podo.1	0.000649978
Mt-nd3.Podo.2	0.872899
Mt-nd3.Podo.3	0.86973
Mt-nd3.Podo.4	0.976513
Mt-nd3.Stroma.1	0.330863
Mt-nd3.Stroma.2	0.956135
Mt-nd3.Stroma.3	0.694166
Mt-nd3.Stroma.4	0.0733174
Mt-nd3.Prox tub.1	0.010877
Mt-nd3.Prox tub.2	0.979558
Mt-nd3.Prox tub.3	0.995253
Mt-nd3.Prox tub.4	0.514434
Mt-nd3.LOH.1	0.882662
Mt-nd3.LOH.2	0.827142
Mt-nd3.LOH.3	0.829507
Mt-nd3.LOH.4	0.0111982
Mt-nd3.DCT/CNT/PC.1	0.179849
Mt-nd3.DCT/CNT/PC.2	0.798615
Mt-nd3.DCT/CNT/PC.3	0.56858
Mt-nd3.DCT/CNT/PC.4	0.581991
Mt-nd3.IC.1	0.942407
Mt-nd3.IC.2	0.937562
Mt-nd3.IC.3	0.0188531
Mt-nd3.IC.4	0.657449
Mt-nd3.Immune.1	0.7204
Mt-nd3.Immune.2	0.949387
Mt-nd3.Immune.3	0.654094
Mt-nd3.Immune.4	0.103297
Mt-nd4.Endo.1	0.0226606
Mt-nd4.Endo.2	0.998955
Mt-nd4.Endo.3	0.679163
Mt-nd4.Endo.4	0.565257
Mt-nd4.Podo.1	0.048169
Mt-nd4.Podo.2	0.697238
Mt-nd4.Podo.3	0.97114
Mt-nd4.Podo.4	0.541785
Mt-nd4.Stroma.1	0.275237
Mt-nd4.Stroma.2	0.94461
Mt-nd4.Stroma.3	0.936877
Mt-nd4.Stroma.4	0.0512752
Mt-nd4.Prox tub.1	0.0259583
Mt-nd4.Prox tub.2	0.96939
Mt-nd4.Prox tub.3	0.857639
Mt-nd4.Prox tub.4	0.452996
Mt-nd4.LOH.1	0.672041
Mt-nd4.LOH.2	0.998026
Mt-nd4.LOH.3	0.944411
Mt-nd4.LOH.4	0.00895554
Mt-nd4.DCT/CNT/PC.1	0.0344005
Mt-nd4.DCT/CNT/PC.2	0.793705
Mt-nd4.DCT/CNT/PC.3	0.925672
Mt-nd4.DCT/CNT/PC.4	0.656093
Mt-nd4.IC.1	0.967824
Mt-nd4.IC.2	0.952866
Mt-nd4.IC.3	0.0530681
Mt-nd4.IC.4	0.177788
Mt-nd4.Immune.1	0.715532
Mt-nd4.Immune.2	0.805972
Mt-nd4.Immune.3	0.8816
Mt-nd4.Immune.4	0.0101491
Mt-cyb.Endo.1	0.045921
Mt-cyb.Endo.2	0.924203
Mt-cyb.Endo.3	0.857907
Mt-cyb.Endo.4	0.401467
Mt-cyb.Podo.1	0.0096882
Mt-cyb.Podo.2	0.78417
Mt-cyb.Podo.3	0.983465
Mt-cyb.Podo.4	0.7204
Mt-cyb.Stroma.1	0.466031
Mt-cyb.Stroma.2	0.812369
Mt-cyb.Stroma.3	0.983296
Mt-cyb.Stroma.4	0.0288598
Mt-cyb.Prox tub.1	0.0388645
Mt-cyb.Prox tub.2	0.913836
Mt-cyb.Prox tub.3	0.875368
Mt-cyb.Prox tub.4	0.439203
Mt-cyb.LOH.1	0.812613
Mt-cyb.LOH.2	0.997679
Mt-cyb.LOH.3	0.914207
Mt-cyb.LOH.4	0.00185899
Mt-cyb.DCT/CNT/PC.1	0.125796
Mt-cyb.DCT/CNT/PC.2	0.678427
Mt-cyb.DCT/CNT/PC.3	0.88295
Mt-cyb.DCT/CNT/PC.4	0.493663
Mt-cyb.IC.1	0.851636
Mt-cyb.IC.2	0.953404
Mt-cyb.IC.3	0.0629927
Mt-cyb.IC.4	0.46843
Mt-cyb.Immune.1	0.950217
Mt-cyb.Immune.2	0.768782
Mt-cyb.Immune.3	0.977877
Mt-cyb.Immune.4	0.0150475
Aldh8a1.Endo.1	0.570433
Aldh8a1.Endo.2	0.278105
Aldh8a1.Endo.3	0.627541
Aldh8a1.Endo.4	0.923295
Aldh8a1.Podo.1	0.000824007
Aldh8a1.Podo.2	0.770676
Aldh8a1.Podo.3	0.993595
Aldh8a1.Podo.4	0.964875
Aldh8a1.Stroma.1	0.00505099
Aldh8a1.Stroma.2	0.964385
Aldh8a1.Stroma.3	0.779186
Aldh8a1.Stroma.4	0.916846
Aldh8a1.Prox tub.1	0.674091
Aldh8a1.Prox tub.2	0.445261
Aldh8a1.Prox tub.3	0.0567429
Aldh8a1.Prox tub.4	0.951731
Aldh8a1.LOH.1	0.233935
Aldh8a1.LOH.2	0.437162
Aldh8a1.LOH.3	0.625285
Aldh8a1.LOH.4	0.867038
Aldh8a1.DCT/CNT/PC.1	0.864775
Aldh8a1.DCT/CNT/PC.2	0.0499715
Aldh8a1.DCT/CNT/PC.3	0.629549
Aldh8a1.DCT/CNT/PC.4	0.935101
Aldh8a1.IC.1	0.420954
Aldh8a1.IC.2	0.484546
Aldh8a1.IC.3	0.906423
Aldh8a1.IC.4	0.943929
Aldh8a1.Immune.1	0.97228
Aldh8a1.Immune.2	0.398216
Aldh8a1.Immune.3	0.948634
Aldh8a1.Immune.4	0.76019
Rps12.Endo.1	0.468702
Rps12.Endo.2	0.197209
Rps12.Endo.3	0.988204
Rps12.Endo.4	0.873518
Rps12.Podo.1	0.00048952
Rps12.Podo.2	0.877044
Rps12.Podo.3	0.962515
Rps12.Podo.4	0.985404
Rps12.Stroma.1	0.00443978
Rps12.Stroma.2	0.582376
Rps12.Stroma.3	0.96094
Rps12.Stroma.4	0.922893
Rps12.Prox tub.1	0.00199825
Rps12.Prox tub.2	0.7636
Rps12.Prox tub.3	0.865575
Rps12.Prox tub.4	0.92897
Rps12.LOH.1	0.0997116
Rps12.LOH.2	0.35175
Rps12.LOH.3	0.98936
Rps12.LOH.4	0.596414
Rps12.DCT/CNT/PC.1	0.0422652
Rps12.DCT/CNT/PC.2	0.674383
Rps12.DCT/CNT/PC.3	0.892257
Rps12.DCT/CNT/PC.4	0.941294
Rps12.IC.1	0.64492
Rps12.IC.2	0.177963
Rps12.IC.3	0.210001
Rps12.IC.4	0.867573
Rps12.Immune.1	0.147736
Rps12.Immune.2	0.299971
Rps12.Immune.3	0.857784
Rps12.Immune.4	0.780529
Rps9.Endo.1	0.0877886
Rps9.Endo.2	0.436087
Rps9.Endo.3	0.875707
Rps9.Endo.4	0.987772
Rps9.Podo.1	0.00096748
Rps9.Podo.2	0.768535
Rps9.Podo.3	0.917152
Rps9.Podo.4	0.964875
Rps9.Stroma.1	0.000980083
Rps9.Stroma.2	0.767762
Rps9.Stroma.3	0.964134
Rps9.Stroma.4	0.964697
Rps9.Prox tub.1	0.000518846
Rps9.Prox tub.2	0.786635
Rps9.Prox tub.3	0.941831
Rps9.Prox tub.4	0.962109
Rps9.LOH.1	0.21186
Rps9.LOH.2	0.309377
Rps9.LOH.3	0.603742
Rps9.LOH.4	0.993606
Rps9.DCT/CNT/PC.1	0.112201
Rps9.DCT/CNT/PC.2	0.399244
Rps9.DCT/CNT/PC.3	0.735638
Rps9.DCT/CNT/PC.4	0.964134
Rps9.IC.1	0.600868
Rps9.IC.2	0.312499
Rps9.IC.3	0.144636
Rps9.IC.4	0.929085
Rps9.Immune.1	0.0587239
Rps9.Immune.2	0.305187
Rps9.Immune.3	0.813938
Rps9.Immune.4	0.97283
Ndufa3.Endo.1	0.582044
Ndufa3.Endo.2	0.0178147
Ndufa3.Endo.3	0.925598
Ndufa3.Endo.4	0.980106
Ndufa3.Podo.1	0.000479256
Ndufa3.Podo.2	0.789879
Ndufa3.Podo.3	0.97837
Ndufa3.Podo.4	0.967824
Ndufa3.Stroma.1	0.0085872
Ndufa3.Stroma.2	0.59993
Ndufa3.Stroma.3	0.958706
Ndufa3.Stroma.4	0.852685
Ndufa3.Prox tub.1	0.00893616
Ndufa3.Prox tub.2	0.524465
Ndufa3.Prox tub.3	0.857639
Ndufa3.Prox tub.4	0.950404
Ndufa3.LOH.1	0.19738
Ndufa3.LOH.2	0.602217
Ndufa3.LOH.3	0.597514
Ndufa3.LOH.4	0.763499
Ndufa3.DCT/CNT/PC.1	0.436406
Ndufa3.DCT/CNT/PC.2	0.467594
Ndufa3.DCT/CNT/PC.3	0.10257
Ndufa3.DCT/CNT/PC.4	0.954821
Ndufa3.IC.1	0.0469116
Ndufa3.IC.2	0.744957
Ndufa3.IC.3	0.534607
Ndufa3.IC.4	0.994206
Ndufa3.Immune.1	0.133864
Ndufa3.Immune.2	0.357128
Ndufa3.Immune.3	0.974068
Ndufa3.Immune.4	0.94827
Rps5.Endo.1	0.0629092
Rps5.Endo.2	0.338425
Rps5.Endo.3	0.966786
Rps5.Endo.4	0.900763
Rps5.Podo.1	0.000465507
Rps5.Podo.2	0.766218
Rps5.Podo.3	0.994756
Rps5.Podo.4	0.966008
Rps5.Stroma.1	0.00858804
Rps5.Stroma.2	0.737279
Rps5.Stroma.3	0.991555
Rps5.Stroma.4	0.924284
Rps5.Prox tub.1	0.000511391
Rps5.Prox tub.2	0.769265
Rps5.Prox tub.3	0.964134
Rps5.Prox tub.4	0.951483
Rps5.LOH.1	0.03804
Rps5.LOH.2	0.650207
Rps5.LOH.3	0.578436
Rps5.LOH.4	0.976206
Rps5.DCT/CNT/PC.1	0.232272
Rps5.DCT/CNT/PC.2	0.249065
Rps5.DCT/CNT/PC.3	0.471554
Rps5.DCT/CNT/PC.4	0.942408
Rps5.IC.1	0.0831786
Rps5.IC.2	0.48508
Rps5.IC.3	0.407668
Rps5.IC.4	0.983132
Rps5.Immune.1	0.158945
Rps5.Immune.2	0.179391
Rps5.Immune.3	0.987683
Rps5.Immune.4	0.876338
Rpl28.Endo.1	0.744957
Rpl28.Endo.2	0.172915
Rpl28.Endo.3	0.271961
Rpl28.Endo.4	0.946122
Rpl28.Podo.1	0.00116482
Rpl28.Podo.2	0.868674
Rpl28.Podo.3	0.871939
Rpl28.Podo.4	0.954426
Rpl28.Stroma.1	0.00615923
Rpl28.Stroma.2	0.735638
Rpl28.Stroma.3	0.997828
Rpl28.Stroma.4	0.958061
Rpl28.Prox tub.1	0.000437872
Rpl28.Prox tub.2	0.857516
Rpl28.Prox tub.3	0.952509
Rpl28.Prox tub.4	0.917971
Rpl28.LOH.1	0.477333
Rpl28.LOH.2	0.651514
Rpl28.LOH.3	0.205526
Rpl28.LOH.4	0.791016
Rpl28.DCT/CNT/PC.1	0.251363
Rpl28.DCT/CNT/PC.2	0.531706
Rpl28.DCT/CNT/PC.3	0.492251
Rpl28.DCT/CNT/PC.4	0.820543
Rpl28.IC.1	0.533705
Rpl28.IC.2	0.33904
Rpl28.IC.3	0.192523
Rpl28.IC.4	0.755684
Rpl28.Immune.1	0.112324
Rpl28.Immune.2	0.567377
Rpl28.Immune.3	0.976218
Rpl28.Immune.4	0.471228
Apoe.Endo.1	0.00288026
Apoe.Endo.2	0.970213
Apoe.Endo.3	0.946821
Apoe.Endo.4	0.780529
Apoe.Podo.1	0.00021214
Apoe.Podo.2	0.875707
Apoe.Podo.3	0.976513
Apoe.Podo.4	0.967824
Apoe.Stroma.1	0.0368815
Apoe.Stroma.2	0.926739
Apoe.Stroma.3	0.597652
Apoe.Stroma.4	0.867431
Apoe.Prox tub.1	0.000947722
Apoe.Prox tub.2	0.938007
Apoe.Prox tub.3	0.743991
Apoe.Prox tub.4	0.998868
Apoe.LOH.1	0.0179288
Apoe.LOH.2	0.723366
Apoe.LOH.3	0.794489
Apoe.LOH.4	0.967824
Apoe.DCT/CNT/PC.1	0.00182164
Apoe.DCT/CNT/PC.2	0.987384
Apoe.DCT/CNT/PC.3	0.86973
Apoe.DCT/CNT/PC.4	0.906888
Apoe.IC.1	0.32257
Apoe.IC.2	0.993346
Apoe.IC.3	0.517054
Apoe.IC.4	0.989418
Apoe.Immune.1	0.00464303
Apoe.Immune.2	0.943096
Apoe.Immune.3	0.716977
Apoe.Immune.4	0.997006
Rps19l2.Endo.1	0.0150517
Rps19l2.Endo.2	0.905311
Rps19l2.Endo.3	0.502541
Rps19l2.Endo.4	0.959067
Rps19l2.Podo.1	0.0141503
Rps19l2.Podo.2	0.925672
Rps19l2.Podo.3	0.471431
Rps19l2.Podo.4	0.950155
Rps19l2.Stroma.1	0.00574663
Rps19l2.Stroma.2	0.941354
Rps19l2.Stroma.3	0.603742
Rps19l2.Stroma.4	0.990889
Rps19l2.Prox tub.1	0.0108914
Rps19l2.Prox tub.2	0.923624
Rps19l2.Prox tub.3	0.46098
Rps19l2.Prox tub.4	0.967742
Rps19l2.LOH.1	0.0159781
Rps19l2.LOH.2	0.966332
Rps19l2.LOH.3	0.434034
Rps19l2.LOH.4	0.991555
Rps19l2.DCT/CNT/PC.1	0.0868202
Rps19l2.DCT/CNT/PC.2	0.718395
Rps19l2.DCT/CNT/PC.3	0.911738
Rps19l2.DCT/CNT/PC.4	0.917971
Rps19l2.IC.1	0.00349877
Rps19l2.IC.2	0.813027
Rps19l2.IC.3	0.815837
Rps19l2.IC.4	0.984198
Rps19l2.Immune.1	0.0137724
Rps19l2.Immune.2	0.883789
Rps19l2.Immune.3	0.536135
Rps19l2.Immune.4	0.918181
Cox6b1.Endo.1	0.468967
Cox6b1.Endo.2	0.112249
Cox6b1.Endo.3	0.948634
Cox6b1.Endo.4	0.824843
Cox6b1.Podo.1	0.000788462
Cox6b1.Podo.2	0.755117
Cox6b1.Podo.3	0.977433
Cox6b1.Podo.4	0.97725
Cox6b1.Stroma.1	0.00170398
Cox6b1.Stroma.2	0.720754
Cox6b1.Stroma.3	0.952718
Cox6b1.Stroma.4	0.938007
Cox6b1.Prox tub.1	0.00385376
Cox6b1.Prox tub.2	0.651138
Cox6b1.Prox tub.3	0.875371
Cox6b1.Prox tub.4	0.958706
Cox6b1.LOH.1	0.217068
Cox6b1.LOH.2	0.192849
Cox6b1.LOH.3	0.95503
Cox6b1.LOH.4	0.949032
Cox6b1.DCT/CNT/PC.1	0.191315
Cox6b1.DCT/CNT/PC.2	0.678109
Cox6b1.DCT/CNT/PC.3	0.489646
Cox6b1.DCT/CNT/PC.4	0.994262
Cox6b1.IC.1	0.726083
Cox6b1.IC.2	0.132665
Cox6b1.IC.3	0.378944
Cox6b1.IC.4	0.981219
Cox6b1.Immune.1	0.433308
Cox6b1.Immune.2	0.0290561
Cox6b1.Immune.3	0.951483
Cox6b1.Immune.4	0.992189
Napsa.Endo.1	0.404846
Napsa.Endo.2	0.909984
Napsa.Endo.3	0.970973
Napsa.Endo.4	0.647284
Napsa.Podo.1	0.000518015
Napsa.Podo.2	0.952509
Napsa.Podo.3	0.966088
Napsa.Podo.4	0.966461
Napsa.Stroma.1	0.00149837
Napsa.Stroma.2	0.916217
Napsa.Stroma.3	0.994879
Napsa.Stroma.4	0.927103
Napsa.Prox tub.1	0.00249898
Napsa.Prox tub.2	0.922895
Napsa.Prox tub.3	0.824126
Napsa.Prox tub.4	0.934957
Napsa.LOH.1	0.020502
Napsa.LOH.2	0.707689
Napsa.LOH.3	0.948634
Napsa.LOH.4	0.568134
Napsa.DCT/CNT/PC.1	0.289962
Napsa.DCT/CNT/PC.2	0.362323
Napsa.DCT/CNT/PC.3	0.39722
Napsa.DCT/CNT/PC.4	0.801101
Napsa.IC.1	0.803591
Napsa.IC.2	0.537847
Napsa.IC.3	0.0206022
Napsa.IC.4	0.850402
Napsa.Immune.1	0.299183
Napsa.Immune.2	0.454596
Napsa.Immune.3	0.918181
Napsa.Immune.4	0.857726
Rps11.Endo.1	0.154154
Rps11.Endo.2	0.268144
Rps11.Endo.3	0.914207
Rps11.Endo.4	0.994756
Rps11.Podo.1	0.000518846
Rps11.Podo.2	0.849257
Rps11.Podo.3	0.980632
Rps11.Podo.4	0.95983
Rps11.Stroma.1	0.00127184
Rps11.Stroma.2	0.743502
Rps11.Stroma.3	0.991269
Rps11.Stroma.4	0.97663
Rps11.Prox tub.1	0.000641934
Rps11.Prox tub.2	0.774888
Rps11.Prox tub.3	0.952866
Rps11.Prox tub.4	0.961333
Rps11.LOH.1	0.0064746
Rps11.LOH.2	0.807629
Rps11.LOH.3	0.994406
Rps11.LOH.4	0.890112
Rps11.DCT/CNT/PC.1	0.266083
Rps11.DCT/CNT/PC.2	0.546021
Rps11.DCT/CNT/PC.3	0.231182
Rps11.DCT/CNT/PC.4	0.995997
Rps11.IC.1	0.0263568
Rps11.IC.2	0.55744
Rps11.IC.3	0.755863
Rps11.IC.4	0.975263
Rps11.Immune.1	0.00061471
Rps11.Immune.2	0.87881
Rps11.Immune.3	0.942056
Rps11.Immune.4	0.981219
Rpl18.Endo.1	0.32728
Rpl18.Endo.2	0.090634
Rpl18.Endo.3	0.846253
Rpl18.Endo.4	0.842257
Rpl18.Podo.1	0.000850687
Rpl18.Podo.2	0.80259
Rpl18.Podo.3	0.948634
Rpl18.Podo.4	0.934859
Rpl18.Stroma.1	0.00184668
Rpl18.Stroma.2	0.685459
Rpl18.Stroma.3	0.99507
Rpl18.Stroma.4	0.996103
Rpl18.Prox tub.1	0.000444871
Rpl18.Prox tub.2	0.783017
Rpl18.Prox tub.3	0.966946
Rpl18.Prox tub.4	0.966281
Rpl18.LOH.1	0.0171923
Rpl18.LOH.2	0.663892
Rpl18.LOH.3	0.906888
Rpl18.LOH.4	0.890643
Rpl18.DCT/CNT/PC.1	0.159708
Rpl18.DCT/CNT/PC.2	0.424612
Rpl18.DCT/CNT/PC.3	0.439203
Rpl18.DCT/CNT/PC.4	0.831259
Rpl18.IC.1	0.290625
Rpl18.IC.2	0.132449
Rpl18.IC.3	0.658846
Rpl18.IC.4	0.981219
Rpl18.Immune.1	0.290213
Rpl18.Immune.2	0.0529423
Rpl18.Immune.3	0.981219
Rpl18.Immune.4	0.985404
Ldha.Endo.1	0.0695328
Ldha.Endo.2	0.813618
Ldha.Endo.3	0.97713
Ldha.Endo.4	0.386477
Ldha.Podo.1	0.000405073
Ldha.Podo.2	0.962453
Ldha.Podo.3	0.998426
Ldha.Podo.4	0.982383
Ldha.Stroma.1	0.00210711
Ldha.Stroma.2	0.969994
Ldha.Stroma.3	0.962515
Ldha.Stroma.4	0.724208
Ldha.Prox tub.1	0.000609061
Ldha.Prox tub.2	0.968363
Ldha.Prox tub.3	0.882676
Ldha.Prox tub.4	0.889058
Ldha.LOH.1	0.582135
Ldha.LOH.2	0.990889
Ldha.LOH.3	0.748734
Ldha.LOH.4	0.537174
Ldha.DCT/CNT/PC.1	0.357975
Ldha.DCT/CNT/PC.2	0.255156
Ldha.DCT/CNT/PC.3	0.355723
Ldha.DCT/CNT/PC.4	0.865038
Ldha.IC.1	0.119641
Ldha.IC.2	0.965609
Ldha.IC.3	0.666945
Ldha.IC.4	0.738839
Ldha.Immune.1	0.114723
Ldha.Immune.2	0.917971
Ldha.Immune.3	0.274774
Ldha.Immune.4	0.944533
Rps17.Endo.1	0.208151
Rps17.Endo.2	0.317233
Rps17.Endo.3	0.966531
Rps17.Endo.4	0.850611
Rps17.Podo.1	0.000337361
Rps17.Podo.2	0.858988
Rps17.Podo.3	0.981219
Rps17.Podo.4	0.968583
Rps17.Stroma.1	0.00507052
Rps17.Stroma.2	0.587084
Rps17.Stroma.3	0.835791
Rps17.Stroma.4	0.978859
Rps17.Prox tub.1	0.00115931
Rps17.Prox tub.2	0.822883
Rps17.Prox tub.3	0.863036
Rps17.Prox tub.4	0.93421
Rps17.LOH.1	0.156467
Rps17.LOH.2	0.815837
Rps17.LOH.3	0.7936
Rps17.LOH.4	0.864385
Rps17.DCT/CNT/PC.1	0.0282831
Rps17.DCT/CNT/PC.2	0.493663
Rps17.DCT/CNT/PC.3	0.955293
Rps17.DCT/CNT/PC.4	0.964875
Rps17.IC.1	0.143489
Rps17.IC.2	0.301346
Rps17.IC.3	0.523961
Rps17.IC.4	0.966087
Rps17.Immune.1	0.0880904
Rps17.Immune.2	0.484046
Rps17.Immune.3	0.889064
Rps17.Immune.4	0.902246
Rps3.Endo.1	0.0375797
Rps3.Endo.2	0.70388
Rps3.Endo.3	0.979252
Rps3.Endo.4	0.963219
Rps3.Podo.1	0.00199899
Rps3.Podo.2	0.68806
Rps3.Podo.3	0.967824
Rps3.Podo.4	0.981219
Rps3.Stroma.1	0.0109812
Rps3.Stroma.2	0.562729
Rps3.Stroma.3	0.910212
Rps3.Stroma.4	0.970337
Rps3.Prox tub.1	0.000531644
Rps3.Prox tub.2	0.782615
Rps3.Prox tub.3	0.923872
Rps3.Prox tub.4	0.969317
Rps3.LOH.1	0.0921668
Rps3.LOH.2	0.54165
Rps3.LOH.3	0.882034
Rps3.LOH.4	0.966332
Rps3.DCT/CNT/PC.1	0.0727078
Rps3.DCT/CNT/PC.2	0.370251
Rps3.DCT/CNT/PC.3	0.785859
Rps3.DCT/CNT/PC.4	0.980232
Rps3.IC.1	0.0881108
Rps3.IC.2	0.277653
Rps3.IC.3	0.910936
Rps3.IC.4	0.972613
Rps3.Immune.1	0.162147
Rps3.Immune.2	0.140115
Rps3.Immune.3	0.992189
Rps3.Immune.4	0.982383
Folr1.Endo.1	0.126797
Folr1.Endo.2	0.348342
Folr1.Endo.3	0.956213
Folr1.Endo.4	0.907863
Folr1.Podo.1	0.000267681
Folr1.Podo.2	0.865575
Folr1.Podo.3	0.983296
Folr1.Podo.4	0.992935
Folr1.Stroma.1	0.00222202
Folr1.Stroma.2	0.78016
Folr1.Stroma.3	0.896089
Folr1.Stroma.4	0.971964
Folr1.Prox tub.1	0.000984115
Folr1.Prox tub.2	0.819776
Folr1.Prox tub.3	0.814677
Folr1.Prox tub.4	0.989904
Folr1.LOH.1	0.0578422
Folr1.LOH.2	0.679135
Folr1.LOH.3	0.994916
Folr1.LOH.4	0.920122
Folr1.DCT/CNT/PC.1	0.109592
Folr1.DCT/CNT/PC.2	0.133465
Folr1.DCT/CNT/PC.3	0.922893
Folr1.DCT/CNT/PC.4	0.981219
Folr1.IC.1	0.291071
Folr1.IC.2	0.125649
Folr1.IC.3	0.578221
Folr1.IC.4	0.999114
Folr1.Immune.1	0.156189
Folr1.Immune.2	0.408831
Folr1.Immune.3	0.949387
Folr1.Immune.4	0.992189
LOC100134871.Endo.1	0.776539
LOC100134871.Endo.2	0.907542
LOC100134871.Endo.3	0.978101
LOC100134871.Endo.4	0.938007
LOC100134871.Podo.1	0.00699105
LOC100134871.Podo.2	0.808558
LOC100134871.Podo.3	0.876338
LOC100134871.Podo.4	0.980342
LOC100134871.Stroma.1	0.301313
LOC100134871.Stroma.2	0.972051
LOC100134871.Stroma.3	0.99008
LOC100134871.Stroma.4	0.981219
LOC100134871.Prox tub.1	0.0264183
LOC100134871.Prox tub.2	0.91797
LOC100134871.Prox tub.3	0.884055
LOC100134871.Prox tub.4	0.980106
LOC100134871.LOH.1	0.985591
LOC100134871.LOH.2	0.885546
LOC100134871.LOH.3	0.382908
LOC100134871.LOH.4	0.955187
LOC100134871.DCT/CNT/PC.1	0.917169
LOC100134871.DCT/CNT/PC.2	0.668724
LOC100134871.DCT/CNT/PC.3	0.227875
LOC100134871.DCT/CNT/PC.4	0.972888
LOC100134871.IC.1	0.970247
LOC100134871.IC.2	0.886736
LOC100134871.IC.3	0.098037
LOC100134871.IC.4	0.951757
LOC100134871.Immune.1	0.952812
LOC100134871.Immune.2	0.943815
LOC100134871.Immune.3	0.937562
LOC100134871.Immune.4	0.97713
Rpl27a.Endo.1	0.0353225
Rpl27a.Endo.2	0.514368
Rpl27a.Endo.3	0.987609
Rpl27a.Endo.4	0.847939
Rpl27a.Podo.1	0.000372083
Rpl27a.Podo.2	0.873518
Rpl27a.Podo.3	0.97788
Rpl27a.Podo.4	0.956052
Rpl27a.Stroma.1	0.00153315
Rpl27a.Stroma.2	0.757903
Rpl27a.Stroma.3	0.911169
Rpl27a.Stroma.4	0.980106
Rpl27a.Prox tub.1	0.0011539
Rpl27a.Prox tub.2	0.710113
Rpl27a.Prox tub.3	0.925672
[truncated: 43,761 more rows]
