# Supplementary material for: Treatment effects of soluble guanylate cyclase modulation on diabetic kidney disease at single-cell resolution
Source: Cell Rep Med. 2023 Apr 5;4(4):100992. doi: 10.1016/j.xcrm.2023.100992 (PMC10140477; doi:10.1016/j.xcrm.2023.100992)
Supplement: Data S9. DEGs PT and stroma all clusters, related to Figure 3 [file mmc10.xlsx]

## Sheet: Suppl. Data 9
	p_val	avg_log2FC	pct.1	pct.2	p_val_adj	cluster	gene
1	0	2.55147	0.898	0.436	0	01__PCT	Srrm2
2	0	2.20429	0.736	0.263	0	01__PCT	Scly
3	0	1.83449	0.444	0.141	0	01__PCT	Ptcd3
4	0	1.76398	0.448	0.101	0	01__PCT	Slc5a2
5	0	1.75995	0.467	0.159	0	01__PCT	Prpf38b
6	0	1.68593	0.473	0.147	0	01__PCT	Slc7a7
7	0	1.6779	0.529	0.157	0	01__PCT	Slc5a12
8	0	1.67631	0.612	0.276	0	01__PCT	Luc7l3
9	0	1.67587	0.679	0.265	0	01__PCT	AABR07004221.2
10	0	1.67066	0.868	0.519	0	01__PCT	Snx29
11	0	1.66883	0.316	0.086	0	01__PCT	Prima1
12	0	1.66826	0.532	0.211	0	01__PCT	Ankrd11
13	0	1.66524	0.312	0.047	0	01__PCT	Slc34a3
14	0	1.64877	0.769	0.341	0	01__PCT	Cgnl1
15	0	1.62918	0.533	0.207	0	01__PCT	Slc7a9
16	0	1.60264	0.378	0.107	0	01__PCT	Pclo
17	0	1.54691	0.415	0.156	0	01__PCT	Rbm25l1
18	0	1.54601	0.282	0.062	0	01__PCT	Mthfr
19	0	1.5242	0.32	0.066	0	01__PCT	Efcab5
20	0	1.517	0.649	0.321	0	01__PCT	Aurkaip1
21	0	1.46459	0.478	0.176	0	01__PCT	Dgkg
22	0	1.45755	0.967	0.751	0	01__PCT	Slc34a1
23	0	1.44085	0.447	0.187	0	01__PCT	Zc3h13
24	0	1.43961	0.537	0.211	0	01__PCT	Slc22a23
25	0	1.42501	0.584	0.286	0	01__PCT	Pabpn1
26	0	1.41335	0.669	0.346	0	01__PCT	Xylb
27	0	1.40413	0.273	0.076	0	01__PCT	Abca16
28	0	1.39413	0.238	0.039	0	01__PCT	AABR07041096.1
29	0	1.35665	0.867	0.517	0	01__PCT	Slc4a4
30	0	1.33875	0.49	0.181	0	01__PCT	Prodh2
31	0	1.33851	0.287	0.083	0	01__PCT	Palm3
32	0	1.3303	0.989	0.87	0	01__PCT	AC134224.1
33	0	1.32992	0.624	0.338	0	01__PCT	Pnisr
34	0	1.32784	0.332	0.086	0	01__PCT	Slc6a19
35	0	1.31509	0.402	0.187	0	01__PCT	Srek1
36	0	1.31497	0.194	0.051	0	01__PCT	AABR07040864.1
37	0	1.30938	0.686	0.389	0	01__PCT	Rab11fip3
38	0	1.30919	0.738	0.444	0	01__PCT	Col4a4
39	0	1.30897	0.397	0.141	0	01__PCT	Ppp1r16b
40	0	1.30321	0.533	0.237	0	01__PCT	Akap2
41	0	1.29163	0.539	0.278	0	01__PCT	Itsn2
42	0	1.28242	0.568	0.279	0	01__PCT	Epb41
43	0	1.26668	0.605	0.33	0	01__PCT	Tanc2
44	0	1.26502	0.504	0.213	0	01__PCT	Cdkl1
45	0	1.25814	0.608	0.337	0	01__PCT	Afdn
46	0	1.25496	0.541	0.306	0	01__PCT	Golgb1
47	0	1.25374	0.605	0.333	0	01__PCT	Nox4
48	0	1.25154	0.818	0.564	0	01__PCT	Sult1c2a
49	0	1.23312	0.39	0.141	0	01__PCT	Ddc
50	0	1.23256	0.641	0.369	0	01__PCT	Nrdc
51	0	1.22895	0.363	0.123	0	01__PCT	Epb41l3
52	0	1.22229	0.503	0.264	0	01__PCT	Baz2b
53	0	1.20521	0.181	0.035	0	01__PCT	Spta1
54	0	1.19902	0.467	0.215	0	01__PCT	Abcc4
55	0	1.19654	0.418	0.211	0	01__PCT	Baz1b
56	0	1.19307	0.427	0.179	0	01__PCT	Sergef
57	0	1.19188	0.496	0.257	0	01__PCT	Srsf5
58	0	1.19171	0.546	0.22	0	01__PCT	Akr1c1
59	0	1.18259	0.366	0.165	0	01__PCT	Ankrd12
60	0	1.17003	0.477	0.238	0	01__PCT	Zfp622
61	0	1.1674	0.52	0.289	0	01__PCT	Atrx.1
62	0	1.15349	0.473	0.264	0	01__PCT	Golga4
63	0	1.14562	0.414	0.21	0	01__PCT	Nktr
64	0	1.12892	0.188	0.028	0	01__PCT	Dnah7
65	0	1.12528	0.588	0.365	0	01__PCT	Cmip
66	0	1.12156	0.509	0.285	0	01__PCT	Ddx17
67	0	1.11309	0.818	0.577	0	01__PCT	Ank3
68	0	1.10953	0.795	0.516	0	01__PCT	Tns1
69	0	1.10898	0.36	0.139	0	01__PCT	Slc7a8
70	0	1.10313	0.828	0.576	0	01__PCT	Cpq
71	0	1.09559	0.463	0.255	0	01__PCT	Pdzd2
72	0	1.08534	0.615	0.303	0	01__PCT	Pde7b
73	0	1.08488	0.294	0.126	0	01__PCT	Prkag2
74	0	1.08387	0.606	0.367	0	01__PCT	Pth1r
75	0	1.08193	0.417	0.238	0	01__PCT	Acin1
76	0	1.0756	0.401	0.221	0	01__PCT	Srsf11
77	0	1.07429	0.298	0.124	0	01__PCT	Ntf3
78	0	1.06534	0.286	0.134	0	01__PCT	Paxbp1
79	0	1.06378	0.332	0.167	0	01__PCT	Bdp1
80	0	1.05821	0.58	0.353	0	01__PCT	Mapt
81	0	1.05751	0.378	0.2	0	01__PCT	Zfc3h1
82	0	1.04798	0.147	0.017	0	01__PCT	Adcy1
83	0	1.04698	0.345	0.183	0	01__PCT	Ythdc1
84	0	1.04511	0.239	0.085	0	01__PCT	AABR07051515.1
85	0	1.04353	0.401	0.195	0	01__PCT	Cttnbp2
86	0	1.04265	0.123	0.012	0	01__PCT	Abca15
87	0	1.04225	0.597	0.323	0	01__PCT	Bnc2
88	0	1.03835	0.427	0.189	0	01__PCT	Slc8a1
89	0	1.03521	0.774	0.516	0	01__PCT	Ca12
90	0	1.02867	0.267	0.126	0	01__PCT	Chd7
91	0	1.02864	0.192	0.041	0	01__PCT	Mapk4
92	0	1.02608	0.254	0.111	0	01__PCT	AABR07066522.1
93	0	1.02498	0.507	0.298	0	01__PCT	Clmn
94	0	1.01173	0.393	0.208	0	01__PCT	Vegfa
95	0	1.00953	0.697	0.471	0	01__PCT	Ptprd
96	0	1.00498	0.318	0.168	0	01__PCT	Rbbp6
97	0	1.00082	0.466	0.28	0	01__PCT	Akap9
98	0	1.00057	0.483	0.265	0	01__PCT	Nav2
99	0	0.995782	0.338	0.186	0	01__PCT	Col6a6
100	0	0.994403	0.336	0.164	0	01__PCT	Mroh1
101	0	0.990424	0.219	0.069	0	01__PCT	Tln2
102	0	0.989967	0.186	0.062	0	01__PCT	Sorcs2
103	0	0.987959	0.341	0.184	0	01__PCT	Fnbp4
104	0	0.987375	0.116	0.021	0	01__PCT	Grm8
105	0	0.986777	0.448	0.253	0	01__PCT	Tmem106a
106	0	0.983304	0.271	0.123	0	01__PCT	Gsta6
107	0	0.980904	0.225	0.088	0	01__PCT	Spout1
108	0	0.971799	0.394	0.196	0	01__PCT	Abhd17c
109	0	0.970509	0.341	0.163	0	01__PCT	Lims2
110	0	0.965796	0.418	0.222	0	01__PCT	Ppara
111	0	0.963792	0.253	0.111	0	01__PCT	Uaca
112	0	0.962551	0.254	0.114	0	01__PCT	Per2
113	0	0.961242	0.597	0.389	0	01__PCT	Prpf4b
114	0	0.958865	0.294	0.145	0	01__PCT	Bod1l1
115	0	0.953624	0.674	0.48	0	01__PCT	Arl15
116	0	0.953501	0.284	0.141	0	01__PCT	Kmt2a
117	0	0.949564	0.592	0.382	0	01__PCT	Mtss1
118	0	0.942652	0.742	0.49	0	01__PCT	Col4a3
119	0	0.942364	0.633	0.436	0	01__PCT	Son
120	0	0.929682	0.196	0.097	0	01__PCT	Apoo
121	0	0.922832	0.487	0.288	0	01__PCT	Ppm1h
122	0	0.912689	0.349	0.211	0	01__PCT	Thoc2
123	0	0.910935	0.171	0.075	0	01__PCT	Pmfbp1
124	0	0.91065	0.333	0.182	0	01__PCT	Tmem51
125	0	0.908083	0.333	0.192	0	01__PCT	Srrm1
126	0	0.907105	0.172	0.065	0	01__PCT	Baz2a
127	0	0.900044	0.532	0.314	0	01__PCT	Scpep1
128	0	0.899642	0.218	0.102	0	01__PCT	Upf3b
129	0	0.898566	0.266	0.109	0	01__PCT	Slc43a2
130	0	0.897806	0.176	0.061	0	01__PCT	Srcin1
131	0	0.891364	0.308	0.179	0	01__PCT	Ddx46
132	0	0.890841	0.462	0.253	0	01__PCT	Ccdc141
133	0	0.890269	0.451	0.283	0	01__PCT	Bclaf1
134	0	0.8878	0.148	0.041	0	01__PCT	Bmerb1
135	0	0.885936	0.766	0.517	0	01__PCT	St6galnac3
136	0	0.879043	0.517	0.332	0	01__PCT	Sptan1
137	0	0.877743	0.352	0.215	0	01__PCT	Sltm
138	0	0.871512	0.393	0.224	0	01__PCT	Kif12
139	0	0.871239	0.627	0.374	0	01__PCT	P3h2
140	0	0.865462	0.346	0.191	0	01__PCT	Shank2
141	0	0.86191	0.283	0.118	0	01__PCT	Folh1
142	0	0.860936	0.291	0.164	0	01__PCT	Irf3
143	0	0.860219	0.433	0.254	0	01__PCT	Iqgap2
144	0	0.857191	0.223	0.077	0	01__PCT	AABR07026778.1
145	0	0.857063	0.45	0.269	0	01__PCT	Plcb1
146	0	0.854546	0.423	0.265	0	01__PCT	Arhgap10
147	0	0.853441	0.177	0.073	0	01__PCT	Akap17a
148	0	0.850272	0.339	0.183	0	01__PCT	Samd4a
149	0	0.850157	0.227	0.094	0	01__PCT	Adgrl1
150	0	0.848594	0.265	0.128	0	01__PCT	Ccar1
151	0	0.845808	0.286	0.135	0	01__PCT	Trim35
152	0	0.837514	0.5	0.326	0	01__PCT	Plekha7
153	0	0.835623	0.309	0.177	0	01__PCT	Adra1a
154	0	0.833935	0.549	0.333	0	01__PCT	Rimbp2
155	0	0.833889	0.234	0.092	0	01__PCT	Abca2
156	0	0.828703	0.44	0.289	0	01__PCT	Kmt2c
157	0	0.821404	0.263	0.134	0	01__PCT	Clcn6
158	0	0.821324	0.271	0.135	0	01__PCT	Snta1
159	0	0.818292	0.575	0.389	0	01__PCT	Cpeb4
160	0	0.817769	0.469	0.305	0	01__PCT	Atxn1
161	0	0.817202	0.406	0.265	0	01__PCT	Phactr4
162	0	0.813835	0.644	0.453	0	01__PCT	Hnf4a
163	0	0.81316	0.193	0.084	0	01__PCT	Aplf
164	0	0.806138	0.574	0.401	0	01__PCT	Ncor1
165	0	0.805448	0.189	0.071	0	01__PCT	Maf
166	0	0.805377	0.663	0.442	0	01__PCT	Pard3b
167	0	0.804946	0.321	0.184	0	01__PCT	Inpp5f
168	0	0.803664	0.438	0.269	0	01__PCT	Fhod3
169	0	0.802061	0.18	0.092	0	01__PCT	LOC679894
170	0	0.80163	0.405	0.245	0	01__PCT	Ppargc1a
171	0	0.797848	0.35	0.225	0	01__PCT	U2surp
172	0	0.796149	0.174	0.061	0	01__PCT	Hhat
173	0	0.795328	0.317	0.192	0	01__PCT	Chd9
174	0	0.793724	0.49	0.32	0	01__PCT	Add3
175	0	0.790559	0.507	0.35	0	01__PCT	Rsrp1
176	0	0.79012	0.239	0.13	0	01__PCT	Dkc1
177	0	0.787264	0.203	0.08	0	01__PCT	Adap2
178	0	0.785533	0.401	0.247	0	01__PCT	Vps13c
179	0	0.785217	0.502	0.338	0	01__PCT	Dnajc13
180	0	0.784657	0.261	0.152	0	01__PCT	Pdcd7
181	0	0.777794	0.429	0.287	0	01__PCT	Phf3
182	0	0.773815	0.216	0.116	0	01__PCT	Leng8
183	0	0.773483	0.463	0.292	0	01__PCT	Slit2
184	0	0.77283	0.459	0.309	0	01__PCT	Zmynd8
185	0	0.77076	0.201	0.095	0	01__PCT	Wdr72
186	0	0.767733	0.332	0.221	0	01__PCT	Pnn
187	0	0.76677	0.238	0.118	0	01__PCT	Ypel2
188	0	0.766141	0.692	0.485	0	01__PCT	Ncoa7
189	0	0.765253	0.245	0.138	0	01__PCT	Veph1
190	0	0.765123	0.295	0.181	0	01__PCT	Ppig
191	0	0.763892	0.24	0.128	0	01__PCT	Anks1a
192	0	0.755847	0.194	0.103	0	01__PCT	Snrnp48
193	0	0.753506	0.345	0.216	0	01__PCT	Scaf11
194	0	0.753249	0.226	0.095	0	01__PCT	Nabp1
195	0	0.752107	0.447	0.288	0	01__PCT	RGD1562392
196	0	0.749979	0.226	0.131	0	01__PCT	Pcf11
197	0	0.74938	0.246	0.116	0	01__PCT	Kcnj15
198	0	0.74829	0.437	0.28	0	01__PCT	Chd4
199	0	0.74754	0.308	0.183	0	01__PCT	Pcsk5
200	0	0.746247	0.25	0.14	0	01__PCT	Prr5
201	0	0.746114	0.496	0.336	0	01__PCT	Acss3
202	0	0.744225	0.289	0.165	0	01__PCT	Mycbp2
203	0	0.742531	0.116	0.017	0	01__PCT	Tlr12
204	0	0.741196	0.227	0.102	0	01__PCT	Slc9a3
205	0	0.739991	0.324	0.207	0	01__PCT	Zc3h11a
206	0	0.738918	0.228	0.099	0	01__PCT	Asl
207	0	0.738222	0.142	0.061	0	01__PCT	Htatsf1
208	0	0.736542	0.245	0.146	0	01__PCT	Prdm2
209	0	0.736329	0.206	0.113	0	01__PCT	Smarcc2
210	0	0.735532	0.64	0.463	0	01__PCT	Wdfy3
211	0	0.733902	0.237	0.154	0	01__PCT	Akap8l
212	0	0.73156	0.436	0.31	0	01__PCT	Chd2
213	0	0.731542	0.174	0.073	0	01__PCT	Dpf3
214	0	0.728447	0.169	0.062	0	01__PCT	Evl
215	0	0.727553	0.198	0.101	0	01__PCT	Phf20l1
216	0	0.723993	0.578	0.35	0	01__PCT	Rbpms
217	0	0.722808	0.175	0.076	0	01__PCT	Kcnc3
218	0	0.722004	0.514	0.351	0	01__PCT	Hpd
219	0	0.720146	0.141	0.041	0	01__PCT	Myrf
220	0	0.714032	0.401	0.261	0	01__PCT	Esrrg
221	0	0.71371	0.274	0.155	0	01__PCT	Sntb2
222	0	0.713083	0.388	0.261	0	01__PCT	Nipbl
223	0	0.71302	0.167	0.086	0	01__PCT	Cep162
224	0	0.712623	0.281	0.167	0	01__PCT	RGD1311899
225	0	0.709532	0.312	0.173	0	01__PCT	Vdr
226	0	0.708352	0.309	0.199	0	01__PCT	Bptf
227	0	0.706357	0.174	0.075	0	01__PCT	Nectin1
228	0	0.701688	0.14	0.071	0	01__PCT	Col27a1
229	0	0.700565	0.254	0.157	0	01__PCT	Shb
230	0	0.700064	0.299	0.188	0	01__PCT	Trip11
231	0	0.698901	0.464	0.337	0	01__PCT	Rgl1
232	0	0.696438	0.349	0.245	0	01__PCT	Cdk12
233	0	0.692956	0.278	0.191	0	01__PCT	Srcap
234	0	0.690279	0.225	0.131	0	01__PCT	Xpc
235	0	0.689441	0.239	0.149	0	01__PCT	Arid4a
236	0	0.688895	0.359	0.222	0	01__PCT	Klf12
237	0	0.68727	0.548	0.412	0	01__PCT	Ash1l
238	0	0.687037	0.263	0.145	0	01__PCT	Arfgef3
239	0	0.686757	0.301	0.189	0	01__PCT	Dao
240	0	0.686511	0.149	0.06	0	01__PCT	Flacc1
241	0	0.685311	0.19	0.104	0	01__PCT	Glis1
242	0	0.684687	0.221	0.117	0	01__PCT	Kcnj12
243	0	0.682418	0.24	0.143	0	01__PCT	Arglu1
244	0	0.682109	0.157	0.056	0	01__PCT	Eml4
245	0	0.680247	0.19	0.103	0	01__PCT	Secisbp2
246	0	0.677836	0.344	0.23	0	01__PCT	Ggnbp2
247	0	0.677773	0.123	0.039	0	01__PCT	Cntnap1
248	0	0.676757	0.403	0.271	0	01__PCT	Eif3a
249	0	0.676686	0.14	0.064	0	01__PCT	LOC100362980
250	0	0.676602	0.39	0.264	0	01__PCT	Glb1
251	0	0.67591	0.147	0.052	0	01__PCT	Greb1
252	0	0.675674	0.191	0.093	0	01__PCT	Dmtn
253	0	0.674487	0.156	0.08	0	01__PCT	Myo7a
254	0	0.672403	0.414	0.28	0	01__PCT	Myo10
255	0	0.671711	0.222	0.134	0	01__PCT	Dnmt3a
256	0	0.671275	0.121	0.044	0	01__PCT	AABR07008287.2
257	0	0.671146	0.66	0.456	0	01__PCT	Trabd2b
258	0	0.671115	0.297	0.193	0	01__PCT	Tnrc18
259	0	0.669025	0.193	0.105	0	01__PCT	Vav2
260	0	0.668549	0.454	0.307	0	01__PCT	RGD1564865
261	0	0.662518	0.119	0.052	0	01__PCT	Traf3ip1
262	0	0.662047	0.46	0.322	0	01__PCT	Hnrnpu
263	0	0.658985	0.357	0.262	0	01__PCT	Ktn1
264	0	0.656317	0.17	0.094	0	01__PCT	Numa1
265	0	0.655544	0.338	0.207	0	01__PCT	Naprt
266	0	0.655175	0.262	0.176	0	01__PCT	Anks6
267	0	0.653587	0.366	0.256	0	01__PCT	Ndel1
268	0	0.647359	0.284	0.208	0	01__PCT	Upf2
269	0	0.646867	0.482	0.329	0	01__PCT	Ass1
270	0	0.64594	0.514	0.355	0	01__PCT	Slc22a25
271	0	0.645711	0.555	0.415	0	01__PCT	Fbxl17
272	0	0.644819	0.251	0.152	0	01__PCT	Dab2ip
273	0	0.642603	0.275	0.172	0	01__PCT	Slc16a10
274	0	0.642456	0.147	0.078	0	01__PCT	Crocc
275	0	0.64142	0.63	0.478	0	01__PCT	Slc27a2
276	0	0.640202	0.179	0.092	0	01__PCT	Dnajc6
277	0	0.640158	0.299	0.198	0	01__PCT	Sipa1l3
278	0	0.639543	0.238	0.161	0	01__PCT	Luc7l
279	0	0.637474	0.235	0.141	0	01__PCT	Kmt2d
280	0	0.637202	0.114	0.031	0	01__PCT	Mlph
281	0	0.636767	0.201	0.129	0	01__PCT	Zscan26
282	0	0.635575	0.311	0.208	0	01__PCT	Pikfyve
283	0	0.634598	0.188	0.113	0	01__PCT	AABR07064719.2
284	0	0.634197	0.127	0.04	0	01__PCT	Lama1
285	0	0.634042	0.15	0.071	0	01__PCT	Chd3
286	0	0.633333	0.142	0.068	0	01__PCT	Kmt5a
287	0	0.63126	0.25	0.166	0	01__PCT	Tcerg1
288	0	0.630915	0.185	0.107	0	01__PCT	Dlg5
289	0	0.630806	0.353	0.246	0	01__PCT	Ppfibp2
290	0	0.630767	0.263	0.176	0	01__PCT	Prkaa2
291	0	0.629219	0.144	0.061	0	01__PCT	Tut4
292	0	0.628897	0.311	0.208	0	01__PCT	Mtus1
293	0	0.628201	0.232	0.125	0	01__PCT	Slc16a2
294	0	0.627623	0.326	0.227	0	01__PCT	Dennd3
295	0	0.626163	0.236	0.152	0	01__PCT	AABR07032520.1
296	0	0.622964	0.118	0.058	0	01__PCT	Rexo1
297	0	0.619198	0.156	0.067	0	01__PCT	Zfp385b
298	0	0.619146	0.327	0.232	0	01__PCT	Trio
299	0	0.618851	0.107	0.033	0	01__PCT	Cacna1a
300	0	0.618178	0.278	0.186	0	01__PCT	Scaper
301	0	0.617868	0.24	0.152	0	01__PCT	Nisch
302	0	0.61587	0.672	0.52	0	01__PCT	Macf1
303	0	0.61111	0.123	0.048	0	01__PCT	Rxra
304	0	0.610561	0.291	0.199	0	01__PCT	Tpcn1
305	0	0.610491	0.147	0.075	0	01__PCT	Csf2rb
306	0	0.610362	0.22	0.135	0	01__PCT	Eps15l1
307	0	0.60895	0.331	0.24	0	01__PCT	Myo18a
308	0	0.608879	0.3	0.206	0	01__PCT	Foxn3
309	0	0.608609	0.166	0.09	0	01__PCT	Cep104
310	0	0.607829	0.419	0.31	0	01__PCT	Tcf25
311	0	0.607609	0.165	0.097	0	01__PCT	Cep290
312	0	0.605227	0.224	0.139	0	01__PCT	Srsf6
313	0	0.603717	0.734	0.598	0	01__PCT	Sptbn1
314	0	0.602664	0.323	0.234	0	01__PCT	Pxn
315	0	0.601474	0.139	0.08	0	01__PCT	Cep250
316	0	0.601431	0.273	0.196	0	01__PCT	Thrap3
317	0	0.600237	0.194	0.099	0	01__PCT	Lpar3
318	0	0.599736	0.305	0.172	0	01__PCT	C5
319	0	0.598605	0.143	0.069	0	01__PCT	Wnk4
320	0	0.59833	0.375	0.26	0	01__PCT	Ralgapa2
321	0	0.597689	0.123	0.062	0	01__PCT	Ttf1
322	0	0.597597	0.165	0.098	0	01__PCT	Sbno2
323	0	0.594784	0.304	0.182	0	01__PCT	Slc12a8
324	0	0.594449	0.34	0.243	0	01__PCT	Nr1h4
325	0	0.593435	0.273	0.192	0	01__PCT	Mtr
326	0	0.592166	0.283	0.198	0	01__PCT	Rassf8
327	0	0.592077	0.172	0.095	0	01__PCT	Rab11fip5
328	0	0.591555	0.152	0.087	0	01__PCT	Kcnb1
329	0	0.591393	0.314	0.233	0	01__PCT	Fam193a
330	0	0.590426	0.158	0.093	0	01__PCT	AABR07044925.1
331	0	0.589958	0.342	0.254	0	01__PCT	Brd4
332	0	0.589204	0.424	0.321	0	01__PCT	Eif4ebp3
333	0	0.58911	0.108	0.037	0	01__PCT	Epha4
334	0	0.588806	0.116	0.048	0	01__PCT	Card10
335	0	0.587696	0.216	0.148	0	01__PCT	Dido1
336	0	0.587612	0.346	0.255	0	01__PCT	Tacc2
337	0	0.585717	0.107	0.051	0	01__PCT	AABR07021930.1
338	0	0.585488	0.193	0.127	0	01__PCT	AABR07002969.1
339	0	0.584786	0.392	0.298	0	01__PCT	Jmjd1c
905	1.46e-259	0.583994	0.105	0.046	3.7e-255	01__PCT	AABR07059258.1
751	0	0.583939	0.261	0.16	0	01__PCT	Kcnk5
340	0	0.581982	0.245	0.16	0	01__PCT	Dnm2
341	0	0.581059	0.336	0.245	0	01__PCT	Kank1
342	0	0.580891	0.163	0.104	0	01__PCT	Nrde2
823	8.95e-289	0.580772	0.179	0.105	2.27e-284	01__PCT	Nhs
343	0	0.578117	0.204	0.13	0	01__PCT	Ccdc30
344	0	0.577488	0.236	0.172	0	01__PCT	Ccdc88c
746	0	0.574762	0.22	0.14	0	01__PCT	Cnnm2
345	0	0.57358	0.108	0.046	0	01__PCT	Kdm6b
346	0	0.573383	0.297	0.22	0	01__PCT	Eea1
347	0	0.571884	0.125	0.047	0	01__PCT	Npas2
348	0	0.571211	0.145	0.072	0	01__PCT	Pdk2
349	0	0.569819	0.583	0.463	0	01__PCT	Dst
350	0	0.56958	0.184	0.12	0	01__PCT	Fam193b
739	0	0.569387	0.118	0.057	0	01__PCT	Map2k6
351	0	0.569272	0.781	0.613	0	01__PCT	Pde4d
352	0	0.567996	0.625	0.445	0	01__PCT	Wwc1
741	0	0.56757	0.136	0.063	0	01__PCT	Zfp462
353	0	0.565451	0.356	0.266	0	01__PCT	Map3k13
354	0	0.565358	0.525	0.416	0	01__PCT	Igsf11
355	0	0.565338	0.47	0.374	0	01__PCT	Hnrnpa2b1
356	0	0.564687	0.529	0.407	0	01__PCT	Limch1
357	0	0.564306	0.475	0.359	0	01__PCT	Map3k5
358	0	0.56344	0.248	0.142	0	01__PCT	Etv1
359	0	0.562516	0.222	0.155	0	01__PCT	Spen
360	0	0.561344	0.404	0.31	0	01__PCT	Pcm1
361	0	0.560669	0.348	0.261	0	01__PCT	Ankrd17
362	0	0.559584	0.313	0.219	0	01__PCT	Stk3
811	3.07e-293	0.556836	0.189	0.103	7.8e-289	01__PCT	Pde3b
363	0	0.555401	0.402	0.311	0	01__PCT	Exoc6
364	0	0.554185	0.218	0.15	0	01__PCT	LOC100909712
748	0	0.553811	0.128	0.058	0	01__PCT	Arhgef17
753	0	0.553541	0.148	0.08	0	01__PCT	Hspbap1
365	0	0.55324	0.507	0.392	0	01__PCT	Arhgef28
366	0	0.552531	0.24	0.178	0	01__PCT	Prpf39
367	0	0.551642	0.326	0.207	0	01__PCT	Cdk14
784	4.77e-301	0.55107	0.183	0.108	1.21e-296	01__PCT	Gcn1
368	0	0.55084	0.39	0.293	0	01__PCT	Dmxl2
369	0	0.550446	0.42	0.324	0	01__PCT	Srsf2
883	3.78e-268	0.550174	0.117	0.055	9.59e-264	01__PCT	Pdgfa
802	3.9e-296	0.549368	0.18	0.112	9.92e-292	01__PCT	Apc
792	7.74e-298	0.549213	0.219	0.136	1.96e-293	01__PCT	Agtpbp1
370	0	0.548332	0.16	0.103	0	01__PCT	Zfp236
735	0	0.546737	0.246	0.176	0	01__PCT	Rabep1
371	0	0.545691	0.682	0.485	0	01__PCT	Slc13a1
832	3.31e-286	0.545628	0.271	0.205	8.4e-282	01__PCT	AABR07016672.1
896	2.14e-263	0.54543	0.249	0.159	5.44e-259	01__PCT	Tmprss2
813	1.73e-291	0.544656	0.198	0.109	4.4e-287	01__PCT	Cyp4a1
372	0	0.544561	0.277	0.201	0	01__PCT	Tmem131
373	0	0.544261	0.384	0.289	0	01__PCT	Dmxl1
797	8.3e-297	0.543687	0.16	0.089	2.11e-292	01__PCT	Prkce
799	1.91e-296	0.543441	0.276	0.184	4.86e-292	01__PCT	Clybl
809	6.4e-294	0.54321	0.201	0.126	1.63e-289	01__PCT	Tspan18
829	1.63e-286	0.541171	0.193	0.122	4.13e-282	01__PCT	Ccdc50
761	0	0.54111	0.136	0.082	0	01__PCT	Zfp318
771	3.76e-308	0.539213	0.231	0.16	9.55e-304	01__PCT	Sfpq
374	0	0.5389	0.299	0.221	0	01__PCT	Gcc2
375	0	0.538887	0.377	0.292	0	01__PCT	Kmt2e
376	0	0.538806	0.386	0.302	0	01__PCT	Vps13a
752	0	0.53811	0.127	0.058	0	01__PCT	Rusc2
377	0	0.538085	0.325	0.253	0	01__PCT	Zranb2
378	0	0.537844	0.298	0.225	0	01__PCT	Mllt10
842	5.94e-283	0.536857	0.145	0.082	1.51e-278	01__PCT	Bin1
379	0	0.535329	0.378	0.299	0	01__PCT	Rbm26
380	0	0.53532	0.574	0.424	0	01__PCT	Msra
766	0	0.535015	0.135	0.06	4.35e-306	01__PCT	2022-03-01
882	1.63e-268	0.534723	0.196	0.12	4.13e-264	01__PCT	Tmf1
381	0	0.53449	0.273	0.204	0	01__PCT	Brwd1
382	0	0.534156	0.344	0.261	0	01__PCT	Ccser2
383	0	0.533999	0.585	0.463	0	01__PCT	Itpr1
384	0	0.53355	0.215	0.15	0	01__PCT	Rev1
385	0	0.533236	0.105	0.035	0	01__PCT	Trib1
831	2.93e-286	0.531666	0.157	0.084	7.44e-282	01__PCT	Bmp7
386	0	0.531611	0.212	0.153	0	01__PCT	Phf20
387	0	0.531037	0.128	0.05	0	01__PCT	Lhfpl2
941	2.38e-247	0.530437	0.124	0.058	6.04e-243	01__PCT	Itpr2
388	0	0.527837	0.481	0.382	0	01__PCT	Akap13
819	6.14e-290	0.527144	0.259	0.169	1.56e-285	01__PCT	Dram2
754	0	0.526001	0.179	0.121	0	01__PCT	Mysm1
389	0	0.525476	0.336	0.259	0	01__PCT	Btbd9
390	0	0.525123	0.376	0.287	0	01__PCT	Sox6
391	0	0.524529	0.222	0.165	0	01__PCT	Ccnt2
796	2e-297	0.522098	0.126	0.057	5.07e-293	01__PCT	Slc38a7
760	0	0.521122	0.116	0.065	0	01__PCT	Cep95
877	5.33e-270	0.520765	0.157	0.099	1.35e-265	01__PCT	Tut7
907	8.88e-259	0.520764	0.107	0.051	2.25e-254	01__PCT	Nop56
392	0	0.520751	0.476	0.331	0	01__PCT	Ust5r
911	1.16e-257	0.52071	0.147	0.084	2.95e-253	01__PCT	Arfgap2
909	7.9e-258	0.518856	0.231	0.152	2.01e-253	01__PCT	Washc2c
790	3.06e-298	0.518479	0.136	0.085	7.77e-294	01__PCT	Ercc6
393	0	0.517795	0.487	0.38	0	01__PCT	Fnip2
868	5.26e-271	0.517746	0.189	0.116	1.34e-266	01__PCT	Snx30
894	8.4e-264	0.51774	0.213	0.137	2.13e-259	01__PCT	Dcaf11
394	0	0.516391	0.132	0.096	0	01__PCT	RGD1559600
795	1.99e-297	0.515042	0.205	0.145	5.06e-293	01__PCT	Chd8
908	6.33e-258	0.514992	0.154	0.094	1.61e-253	01__PCT	Pcyt2
774	1.74e-306	0.514152	0.237	0.174	4.41e-302	01__PCT	Zfp609
845	1.81e-281	0.513878	0.203	0.133	4.59e-277	01__PCT	Ski
865	1.22e-271	0.5133	0.112	0.058	3.09e-267	01__PCT	Eloa
395	0	0.512948	0.1	0.041	0	01__PCT	Zscan20
821	1.7e-289	0.512757	0.168	0.109	4.31e-285	01__PCT	Evc
758	0	0.512326	0.258	0.191	0	01__PCT	Zfp292
396	0	0.511735	0.574	0.422	0	01__PCT	Slc22a6
745	0	0.511667	0.309	0.235	0	01__PCT	Cdc42bpb
867	2.08e-271	0.51109	0.234	0.161	5.28e-267	01__PCT	Cwc27
397	0	0.509987	0.106	0.057	0	01__PCT	Lig4
871	9.9e-271	0.507793	0.268	0.182	2.52e-266	01__PCT	Tbc1d14
750	0	0.506778	0.224	0.168	0	01__PCT	Ubn2
856	1.5e-276	0.506049	0.117	0.069	3.81e-272	01__PCT	Ankrd26
872	1.23e-270	0.505751	0.206	0.146	3.11e-266	01__PCT	Ddx24
772	1.42e-307	0.505674	0.129	0.055	3.62e-303	01__PCT	Slc16a6
398	0	0.505041	0.443	0.35	0	01__PCT	Snrnp70
399	0	0.504591	0.391	0.295	0	01__PCT	Ranbp2
849	2.34e-278	0.504274	0.186	0.13	5.95e-274	01__PCT	Slf2
1083	6.22e-206	0.502939	0.217	0.154	1.58e-201	01__PCT	Jun
769	0	0.502847	0.202	0.146	2.62e-305	01__PCT	Tet3
942	5.62e-247	0.502819	0.147	0.09	1.43e-242	01__PCT	Prrc2b
400	0	0.502779	0.132	0.089	0	01__PCT	Wdr60
889	7.95e-266	0.50262	0.224	0.159	2.02e-261	01__PCT	Fam13a
861	2.53e-275	0.501746	0.301	0.217	6.43e-271	01__PCT	Lpin2
756	0	0.501582	0.311	0.231	0	01__PCT	Rasa2
1001	3.07e-232	0.501245	0.235	0.151	7.81e-228	01__PCT	Slc2a2
971	4.06e-238	0.501106	0.112	0.061	1.03e-233	01__PCT	Rnf20
742	0	0.500983	0.118	0.08	0	01__PCT	Zmat1
850	4.42e-278	0.499906	0.197	0.131	1.12e-273	01__PCT	Nacc2
401	0	0.499665	0.615	0.483	0	01__PCT	Rere
898	2.89e-263	0.498684	0.129	0.077	7.35e-259	01__PCT	Adsl
749	0	0.498612	0.335	0.258	0	01__PCT	Arhgap35
961	1.41e-241	0.4985	0.159	0.093	3.58e-237	01__PCT	Pnpla7
836	5.84e-284	0.496752	0.254	0.187	1.48e-279	01__PCT	Ubr4
402	0	0.495142	0.437	0.335	0	01__PCT	Slc22a5
403	0	0.494531	0.329	0.26	0	01__PCT	Vps13d
914	1.65e-257	0.494404	0.271	0.186	4.2e-253	01__PCT	Cluh
1009	1.67e-229	0.494329	0.169	0.107	4.23e-225	01__PCT	Sall1
924	3.93e-254	0.493742	0.169	0.111	9.98e-250	01__PCT	Tmem39b
404	0	0.493279	0.29	0.226	0	01__PCT	Huwe1
874	3.86e-270	0.493261	0.144	0.094	9.81e-266	01__PCT	Rexo4
920	5.91e-255	0.492945	0.142	0.088	1.5e-250	01__PCT	Kdm4a
998	1.83e-232	0.492883	0.192	0.128	4.64e-228	01__PCT	Grb10
767	0	0.492351	0.353	0.267	5.92e-306	01__PCT	Patj
1107	2.01e-198	0.492151	0.221	0.149	5.11e-194	01__PCT	Tfcp2l1
757	0	0.491985	0.272	0.211	0	01__PCT	Cep350
925	5.39e-254	0.490703	0.186	0.13	1.37e-249	01__PCT	Taok1
884	6.11e-268	0.489326	0.231	0.174	1.55e-263	01__PCT	Phip
875	4.58e-270	0.488728	0.286	0.211	1.16e-265	01__PCT	Rb1cc1
839	7.9e-284	0.487903	0.241	0.184	2.01e-279	01__PCT	Clip1
405	0	0.487542	0.409	0.33	0	01__PCT	Fggy
866	1.5e-271	0.485935	0.105	0.048	3.8e-267	01__PCT	Fkbp15
888	1.11e-266	0.485835	0.273	0.172	2.82e-262	01__PCT	Hdac9
775	2.74e-306	0.485155	0.173	0.129	6.96e-302	01__PCT	Mcf2l
406	0	0.485088	0.504	0.415	0	01__PCT	Dennd1a
951	3.59e-244	0.484934	0.171	0.117	9.11e-240	01__PCT	Fam227b
900	2.76e-262	0.48432	0.344	0.262	7.02e-258	01__PCT	Chd1l
780	2.26e-302	0.483566	0.122	0.08	5.74e-298	01__PCT	Cep295
1025	1.28e-224	0.483098	0.255	0.189	3.25e-220	01__PCT	Nr3c2
1039	4.99e-219	0.483043	0.142	0.088	1.27e-214	01__PCT	Topors
969	2.4e-238	0.482626	0.164	0.104	6.1e-234	01__PCT	Lrig2
923	1.54e-254	0.482149	0.263	0.196	3.91e-250	01__PCT	Ddx39b
1038	4.79e-219	0.481715	0.265	0.172	1.22e-214	01__PCT	Slc12a3
407	0	0.481324	0.126	0.051	0	01__PCT	Mab21l3
931	7.2e-251	0.480722	0.177	0.117	1.83e-246	01__PCT	Cul4a
854	3.94e-277	0.480659	0.253	0.187	1e-272	01__PCT	Ush1c
890	1.48e-265	0.479656	0.183	0.129	3.76e-261	01__PCT	Dop1a
1055	4.48e-215	0.478394	0.158	0.1	1.14e-210	01__PCT	Atf7ip
827	1.21e-286	0.478304	0.296	0.226	3.08e-282	01__PCT	Ubr5
833	4.37e-286	0.478206	0.29	0.22	1.11e-281	01__PCT	Fermt2
922	1.05e-254	0.476275	0.144	0.097	2.67e-250	01__PCT	Lnx2
915	1.29e-256	0.475611	0.228	0.169	3.29e-252	01__PCT	Ylpm1
953	1.63e-243	0.475541	0.295	0.22	4.14e-239	01__PCT	Pc
408	0	0.474503	0.469	0.383	0	01__PCT	Tbc1d5
409	0	0.474007	0.402	0.33	0	01__PCT	Gpatch8
957	4.16e-243	0.473776	0.266	0.194	1.06e-238	01__PCT	Eif4g3
895	1.58e-263	0.473496	0.32	0.244	4.01e-259	01__PCT	Ttc3
926	6.38e-254	0.473221	0.214	0.158	1.62e-249	01__PCT	Mink1
410	0	0.472474	0.688	0.572	0	01__PCT	Glyat
814	1.9e-291	0.472042	0.32	0.252	4.82e-287	01__PCT	Cpeb3
906	4.89e-259	0.471686	0.204	0.153	1.24e-254	01__PCT	Otud7b
1057	6.55e-215	0.471676	0.137	0.082	1.66e-210	01__PCT	Rapgef3
972	9.09e-238	0.471531	0.156	0.107	2.31e-233	01__PCT	Med1
885	1.19e-267	0.469979	0.313	0.241	3.03e-263	01__PCT	Tpr
1074	9.99e-209	0.467823	0.205	0.135	2.54e-204	01__PCT	Pde8a
1027	7.88e-224	0.467491	0.178	0.112	2e-219	01__PCT	Ttc7b
411	0	0.466813	0.494	0.353	0	01__PCT	Pah
1071	2.77e-209	0.466632	0.106	0.056	7.05e-205	01__PCT	Casp8ap2
943	1.11e-246	0.464629	0.124	0.058	2.82e-242	01__PCT	Ggta1
852	6.82e-278	0.463723	0.144	0.069	1.73e-273	01__PCT	Angpt1
904	5.44e-260	0.462478	0.225	0.172	1.38e-255	01__PCT	Mga
740	0	0.462399	0.146	0.109	0	01__PCT	Rnpc3
1018	1.81e-226	0.461975	0.213	0.153	4.61e-222	01__PCT	Supt5h
1105	3.52e-199	0.461011	0.189	0.123	8.95e-195	01__PCT	Ap3d1
1031	2.35e-221	0.460246	0.159	0.098	5.97e-217	01__PCT	Iqsec1
763	0	0.460099	0.432	0.35	3.85e-307	01__PCT	Lrba
1058	1.16e-214	0.459953	0.173	0.113	2.94e-210	01__PCT	Rufy1
928	7.55e-252	0.459018	0.124	0.079	1.92e-247	01__PCT	Cc2d2a
1022	4.71e-225	0.458583	0.214	0.155	1.2e-220	01__PCT	Ubn1
412	0	0.457834	0.167	0.131	0	01__PCT	Abcc6
1034	5.78e-220	0.457408	0.217	0.154	1.47e-215	01__PCT	LOC100361087
989	6.31e-234	0.457173	0.105	0.058	1.6e-229	01__PCT	Med12
822	5.59e-289	0.45671	0.343	0.272	1.42e-284	01__PCT	Mob3b
413	0	0.455886	0.185	0.09	0	01__PCT	Fam151a
830	2.1e-286	0.454926	0.34	0.276	5.35e-282	01__PCT	Crebbp
1008	4.76e-230	0.453676	0.146	0.1	1.21e-225	01__PCT	Gripap1
1059	2.3e-214	0.453067	0.226	0.142	5.83e-210	01__PCT	Dcxr
1229	6.53e-172	0.453034	0.102	0.051	1.66e-167	01__PCT	Slc26a4
1052	5.46e-216	0.452948	0.167	0.115	1.39e-211	01__PCT	Vill
956	3.65e-243	0.452928	0.143	0.092	9.26e-239	01__PCT	Ros1
785	6.57e-301	0.451995	0.325	0.267	1.67e-296	01__PCT	Chd6
1125	1e-194	0.451467	0.136	0.076	2.54e-190	01__PCT	Sesn3
414	0	0.450953	0.579	0.467	0	01__PCT	Igf1r
1060	8.93e-213	0.44973	0.168	0.108	2.27e-208	01__PCT	Nmnat3
801	1.95e-296	0.449609	0.432	0.335	4.96e-292	01__PCT	Sord
415	0	0.449545	0.461	0.38	0	01__PCT	Sh3d19
1079	9.38e-208	0.448825	0.151	0.101	2.38e-203	01__PCT	Kdm3a
916	2.83e-256	0.447955	0.119	0.054	7.19e-252	01__PCT	AC111831.1
1066	1.47e-210	0.447747	0.133	0.071	3.74e-206	01__PCT	Tango2
1269	1.67e-163	0.447519	0.174	0.107	4.25e-159	01__PCT	Slc16a7
899	1.99e-262	0.447276	0.231	0.184	5.05e-258	01__PCT	Wrn
986	8.84e-235	0.446838	0.206	0.154	2.25e-230	01__PCT	Kat6b
974	1.9e-237	0.445776	0.201	0.154	4.82e-233	01__PCT	Cabcoco1
1010	2.4e-229	0.44504	0.199	0.15	6.1e-225	01__PCT	Tasor
1123	2.97e-195	0.444976	0.154	0.1	7.55e-191	01__PCT	Acad10
1098	1.38e-200	0.443963	0.246	0.161	3.5e-196	01__PCT	Wsb1
1452	9.39e-136	0.443728	0.115	0.069	2.39e-131	01__PCT	Caln1
804	6.62e-295	0.442928	0.192	0.152	1.68e-290	01__PCT	Baiap2
789	1.74e-298	0.442626	0.395	0.302	4.42e-294	01__PCT	Klhl29
1132	6.27e-192	0.442391	0.163	0.114	1.59e-187	01__PCT	Deptor
919	2.33e-255	0.441813	0.17	0.127	5.93e-251	01__PCT	Nxf1
416	0	0.441734	0.437	0.362	0	01__PCT	Sik3
913	1.34e-257	0.441535	0.104	0.064	3.4e-253	01__PCT	Akap8
886	1.36e-267	0.440969	0.128	0.088	3.45e-263	01__PCT	Prodh1
879	1.64e-269	0.440207	0.503	0.419	4.16e-265	01__PCT	Wnk1
1056	6.22e-215	0.439466	0.19	0.142	1.58e-210	01__PCT	Ints6
901	7.03e-262	0.439459	0.295	0.236	1.78e-257	01__PCT	Kdm2a
779	1.07e-303	0.438524	0.38	0.316	2.71e-299	01__PCT	Arhgap17
995	4.82e-233	0.438442	0.23	0.179	1.22e-228	01__PCT	Usp33
1046	1.11e-216	0.437767	0.228	0.171	2.82e-212	01__PCT	Tex2
976	2.22e-237	0.436996	0.131	0.09	5.64e-233	01__PCT	Gps2
1028	1.35e-223	0.436464	0.232	0.179	3.43e-219	01__PCT	Crebrf
1050	3.9e-216	0.436413	0.188	0.136	9.91e-212	01__PCT	Trpv4
1135	1.55e-190	0.436392	0.114	0.057	3.92e-186	01__PCT	Zfp503
1117	2.18e-196	0.434387	0.102	0.062	5.54e-192	01__PCT	Bms1
1011	3.38e-228	0.433952	0.118	0.076	8.58e-224	01__PCT	Syde2
417	0	0.433118	0.468	0.387	0	01__PCT	Cux1
1498	4.36e-129	0.432539	0.116	0.074	1.11e-124	01__PCT	Srgap1
1005	2.82e-231	0.431935	0.211	0.161	7.17e-227	01__PCT	Brd1
917	3.25e-256	0.431793	0.189	0.147	8.26e-252	01__PCT	Sfswap
862	4.17e-275	0.431198	0.401	0.338	1.06e-270	01__PCT	Zcchc7
418	0	0.430609	0.569	0.455	0	01__PCT	Atp6v0a4
1104	1.48e-199	0.430596	0.187	0.132	3.77e-195	01__PCT	Ankrd27
840	2.06e-283	0.429795	0.297	0.247	5.22e-279	01__PCT	Dhx36
918	3.95e-256	0.429771	0.27	0.226	1e-251	01__PCT	Macrod1
1128	3.71e-194	0.428828	0.146	0.1	9.44e-190	01__PCT	Ttc14
1160	2.56e-185	0.428776	0.111	0.063	6.49e-181	01__PCT	Abcc2
815	5.03e-291	0.428556	0.501	0.423	1.28e-286	01__PCT	Eps8
1017	8.32e-227	0.427882	0.115	0.077	2.11e-222	01__PCT	Ptar1
851	6.54e-278	0.427191	0.112	0.076	1.66e-273	01__PCT	Dot1l
946	7.95e-245	0.427175	0.209	0.166	2.02e-240	01__PCT	Ppargc1b
838	6.47e-284	0.427076	0.467	0.375	1.64e-279	01__PCT	Rhobtb1
1226	2.7e-172	0.426747	0.124	0.083	6.85e-168	01__PCT	Trpm6
1088	2.43e-204	0.426189	0.191	0.141	6.17e-200	01__PCT	Zfp827
935	1.97e-249	0.42618	0.34	0.278	4.99e-245	01__PCT	Trpm7
960	1.76e-242	0.424863	0.263	0.215	4.47e-238	01__PCT	Zfp638
1206	2.17e-175	0.42475	0.259	0.19	5.51e-171	01__PCT	Cpt1a
863	1.55e-274	0.424691	0.513	0.398	3.94e-270	01__PCT	Pyroxd2
1184	6.49e-181	0.423046	0.192	0.123	1.65e-176	01__PCT	2022-03-02
932	9.38e-251	0.422969	0.336	0.276	2.38e-246	01__PCT	Pacsin2
965	5.64e-240	0.421592	0.259	0.213	1.43e-235	01__PCT	Smg6
1006	4.08e-231	0.421566	0.231	0.181	1.04e-226	01__PCT	Arhgef11
1172	1.85e-183	0.42129	0.234	0.155	4.7e-179	01__PCT	Kl
1089	2.46e-204	0.421067	0.138	0.098	6.25e-200	01__PCT	Pcnt
835	2.46e-285	0.420939	0.496	0.405	6.24e-281	01__PCT	Shroom4
1142	4.78e-189	0.420875	0.145	0.101	1.21e-184	01__PCT	Lama5
419	0	0.420604	0.686	0.594	0	01__PCT	AC134224.2
1082	1.86e-206	0.419702	0.11	0.066	4.73e-202	01__PCT	Ppp1r37
1183	3.67e-181	0.418051	0.166	0.116	9.32e-177	01__PCT	Usp16
1151	1.19e-187	0.41781	0.148	0.101	3.03e-183	01__PCT	Svil
1174	8.65e-183	0.41771	0.105	0.065	2.2e-178	01__PCT	Rbm10
1041	2.54e-218	0.417375	0.124	0.084	6.46e-214	01__PCT	Arhgef5
1045	6.9e-217	0.41705	0.2	0.152	1.75e-212	01__PCT	Gpatch2
944	2.03e-246	0.415301	0.23	0.189	5.17e-242	01__PCT	Erc1
1042	2.57e-217	0.415085	0.182	0.138	6.54e-213	01__PCT	Ablim3
798	8.65e-297	0.414948	0.538	0.442	2.2e-292	01__PCT	Msi2
1103	1.19e-199	0.414443	0.156	0.115	3.01e-195	01__PCT	Mical3
876	4.8e-270	0.41437	0.515	0.411	1.22e-265	01__PCT	Map7
934	4.09e-250	0.414336	0.326	0.271	1.04e-245	01__PCT	Rufy3
987	1.29e-234	0.413975	0.232	0.187	3.27e-230	01__PCT	Xrn1
1136	3.77e-190	0.413804	0.116	0.077	9.58e-186	01__PCT	N4bp2
1167	7.01e-184	0.412909	0.187	0.138	1.78e-179	01__PCT	Sestd1
958	5.46e-243	0.412844	0.189	0.154	1.39e-238	01__PCT	Kif21a
903	6.38e-261	0.412756	0.355	0.3	1.62e-256	01__PCT	Nsd1
1114	1.09e-196	0.412729	0.141	0.099	2.77e-192	01__PCT	Myo7b
1064	9.18e-211	0.412656	0.14	0.105	2.33e-206	01__PCT	Iws1
817	1.62e-290	0.412327	0.125	0.092	4.13e-286	01__PCT	Baiap2l2
1004	2.13e-231	0.411473	0.117	0.081	5.41e-227	01__PCT	Ap2a1
997	1.6e-232	0.410908	0.299	0.245	4.07e-228	01__PCT	Med13
1092	1.74e-203	0.410673	0.146	0.107	4.43e-199	01__PCT	Chm
1080	1.23e-206	0.410548	0.124	0.089	3.12e-202	01__PCT	Tp53bp1
1000	2.17e-232	0.409048	0.452	0.364	5.5e-228	01__PCT	Oplah
1078	8.6e-208	0.408709	0.138	0.098	2.18e-203	01__PCT	Dzip3
992	1.67e-233	0.40841	0.158	0.124	4.24e-229	01__PCT	Sdccag8
848	1.21e-278	0.407984	0.442	0.373	3.07e-274	01__PCT	Spag9
1033	3.8e-220	0.407334	0.141	0.108	9.65e-216	01__PCT	Pi4kb
991	1.12e-233	0.405517	0.385	0.322	2.85e-229	01__PCT	Pkp4
1189	1.16e-178	0.403424	0.279	0.212	2.93e-174	01__PCT	Slc22a18
1210	7.09e-175	0.402762	0.105	0.057	1.8e-170	01__PCT	Adam22
783	1e-301	0.401858	0.126	0.106	2.54e-297	01__PCT	Trim44
968	9.81e-239	0.40183	0.247	0.209	2.49e-234	01__PCT	Rsf1
1221	7.15e-173	0.401772	0.133	0.086	1.81e-168	01__PCT	Tasor2
1300	1.34e-157	0.401332	0.192	0.14	3.4e-153	01__PCT	Smc1a
1309	2.16e-156	0.398782	0.221	0.16	5.49e-152	01__PCT	Zfp354a
1029	1.04e-222	0.398765	0.239	0.191	2.64e-218	01__PCT	Bend7
881	4.85e-269	0.398762	0.404	0.344	1.23e-264	01__PCT	Birc6
1241	1.49e-168	0.39876	0.127	0.085	3.77e-164	01__PCT	Rbm28
1196	2.52e-177	0.398673	0.182	0.134	6.4e-173	01__PCT	Zfp618
981	2.46e-236	0.398036	0.307	0.259	6.25e-232	01__PCT	Nsd3
1124	7.45e-195	0.397357	0.111	0.072	1.89e-190	01__PCT	Pacs2
420	0	0.396415	0.441	0.288	0	01__PCT	Slc22a8
1259	1.77e-164	0.395685	0.24	0.178	4.5e-160	01__PCT	Adhfe1
891	1.25e-264	0.395394	0.409	0.343	3.17e-260	01__PCT	Snx24
1077	7e-208	0.395185	0.211	0.175	1.78e-203	01__PCT	Usp8
937	1.2e-248	0.394248	0.307	0.262	3.06e-244	01__PCT	Zhx2
1270	2.36e-163	0.393995	0.279	0.21	5.99e-159	01__PCT	Galnt14
1288	3.37e-160	0.390152	0.131	0.091	8.56e-156	01__PCT	Tex9
1367	6.12e-147	0.389459	0.107	0.063	1.55e-142	01__PCT	C2cd2l
1130	1.48e-192	0.389048	0.166	0.13	3.75e-188	01__PCT	Lrif1
1170	1.38e-183	0.388555	0.166	0.122	3.5e-179	01__PCT	Kyat1
1236	6.77e-170	0.388288	0.153	0.114	1.72e-165	01__PCT	Ahctf1
1216	4.19e-174	0.387642	0.269	0.206	1.06e-169	01__PCT	Arsb
1053	5.61e-216	0.387169	0.347	0.286	1.43e-211	01__PCT	Peli2
1320	6.58e-155	0.38671	0.211	0.159	1.67e-150	01__PCT	Hnrnpl
1069	2e-210	0.386616	0.232	0.195	5.09e-206	01__PCT	Clk1
1067	1.5e-210	0.386554	0.28	0.232	3.81e-206	01__PCT	Zfp407
1013	5.11e-228	0.386014	0.237	0.196	1.3e-223	01__PCT	Dis3l2
1090	1.11e-203	0.38561	0.29	0.241	2.82e-199	01__PCT	Tnrc6a
1362	8.53e-148	0.385287	0.216	0.149	2.17e-143	01__PCT	Eif4g1
939	1.92e-248	0.385191	0.6	0.52	4.87e-244	01__PCT	Ddx5
1177	5.25e-182	0.384914	0.164	0.125	1.33e-177	01__PCT	Myef2
1094	1.3e-202	0.38458	0.141	0.108	3.31e-198	01__PCT	Myo9b
1389	1.46e-144	0.384247	0.234	0.177	3.7e-140	01__PCT	Fgf1
1234	3.52e-170	0.384221	0.127	0.091	8.93e-166	01__PCT	Zc3h18
1065	1.36e-210	0.383557	0.267	0.223	3.46e-206	01__PCT	Setd2
1175	1.75e-182	0.383233	0.127	0.091	4.44e-178	01__PCT	AABR07047789.1
1386	7.89e-145	0.383126	0.104	0.061	2e-140	01__PCT	LOC680039
1283	5.62e-161	0.383001	0.152	0.108	1.43e-156	01__PCT	Tango6
1233	3.06e-171	0.381992	0.249	0.195	7.78e-167	01__PCT	Dglucy
1312	4.25e-156	0.381512	0.125	0.09	1.08e-151	01__PCT	Luzp1
1171	1.53e-183	0.381469	0.116	0.08	3.89e-179	01__PCT	Ice1
1512	7.64e-127	0.380948	0.18	0.134	1.94e-122	01__PCT	Nuak2
1155	4.25e-187	0.379828	0.232	0.188	1.08e-182	01__PCT	Slc11a2
1149	3.02e-188	0.379528	0.266	0.216	7.67e-184	01__PCT	Adnp
1278	2.17e-161	0.379521	0.137	0.093	5.5e-157	01__PCT	Mcoln1
1414	2.41e-140	0.378907	0.133	0.093	6.11e-136	01__PCT	Rhpn1
1109	3.24e-198	0.377608	0.112	0.08	8.24e-194	01__PCT	Mapk8ip3
1213	1.18e-174	0.377297	0.161	0.123	3e-170	01__PCT	Ncor2
1298	5.26e-158	0.376894	0.13	0.084	1.34e-153	01__PCT	Ttc39c
1337	5.93e-151	0.376809	0.101	0.061	1.51e-146	01__PCT	Gnl2
1524	7.03e-125	0.376448	0.114	0.079	1.79e-120	01__PCT	Mdga2
1243	2.53e-168	0.376195	0.122	0.088	6.44e-164	01__PCT	Cryzl1
1153	1.65e-187	0.375929	0.148	0.114	4.19e-183	01__PCT	Shprh
1279	3.01e-161	0.375867	0.142	0.1	7.65e-157	01__PCT	Zmym5
1140	1.93e-189	0.375424	0.251	0.205	4.9e-185	01__PCT	Adgra3
1181	2.01e-181	0.374167	0.249	0.203	5.1e-177	01__PCT	Pdgfc
860	1.48e-275	0.374024	0.546	0.429	3.76e-271	01__PCT	Gba3
1465	6.61e-134	0.373803	0.148	0.099	1.68e-129	01__PCT	Celsr2
1188	4.18e-179	0.371433	0.13	0.095	1.06e-174	01__PCT	Rnf214
1294	7.57e-159	0.371317	0.194	0.124	1.92e-154	01__PCT	Itgb6
1209	4.7e-175	0.370694	0.213	0.171	1.19e-170	01__PCT	Adcy9
1456	1.34e-134	0.368788	0.142	0.098	3.4e-130	01__PCT	Prkcz
1521	2.29e-125	0.368399	0.164	0.114	5.81e-121	01__PCT	Rai14
1235	4.3e-170	0.36784	0.112	0.079	1.09e-165	01__PCT	Zfyve26
1131	6.16e-192	0.367819	0.268	0.222	1.56e-187	01__PCT	Ubr2
1218	3.33e-173	0.367539	0.233	0.187	8.45e-169	01__PCT	Fndc3a
1146	2.2e-188	0.367469	0.177	0.141	5.59e-184	01__PCT	RGD1306556
1293	3.71e-159	0.366188	0.14	0.108	9.41e-155	01__PCT	Pigl
1087	1.25e-204	0.364503	0.289	0.246	3.17e-200	01__PCT	Parg
1166	6.09e-184	0.363923	0.125	0.096	1.55e-179	01__PCT	Ercc5
1375	2.48e-146	0.363885	0.163	0.121	6.29e-142	01__PCT	Nudt3
1223	8.02e-173	0.363293	0.329	0.267	2.04e-168	01__PCT	Pgpep1
1144	1.05e-188	0.363284	0.206	0.169	2.68e-184	01__PCT	Rptor
1454	7.13e-135	0.361695	0.143	0.098	1.81e-130	01__PCT	Atg2b
1502	3.89e-128	0.36166	0.148	0.107	9.88e-124	01__PCT	Kat14
1441	1.84e-137	0.361184	0.16	0.117	4.66e-133	01__PCT	Mtor
1435	3.25e-138	0.360791	0.139	0.104	8.24e-134	01__PCT	Tdrd3
1565	5.16e-120	0.360482	0.102	0.061	1.31e-115	01__PCT	Pde9a
1344	3.25e-150	0.360321	0.25	0.203	8.26e-146	01__PCT	Aff4
1458	1.44e-134	0.359478	0.17	0.127	3.66e-130	01__PCT	Setbp1
1503	3.92e-128	0.358017	0.143	0.098	9.95e-124	01__PCT	Dock4
1251	1.68e-166	0.358012	0.265	0.22	4.26e-162	01__PCT	Magi1
1396	5.95e-143	0.357961	0.13	0.089	1.51e-138	01__PCT	Rin3
1425	1.95e-139	0.35782	0.155	0.118	4.95e-135	01__PCT	Oga
1292	3.44e-159	0.357529	0.211	0.171	8.75e-155	01__PCT	Rhot1
1248	3.99e-167	0.356915	0.153	0.121	1.01e-162	01__PCT	Als2
1230	6.64e-172	0.356603	0.151	0.123	1.69e-167	01__PCT	Tcea3
1275	5.44e-162	0.356527	0.253	0.208	1.38e-157	01__PCT	Sbno1
1446	7.51e-137	0.356401	0.201	0.155	1.91e-132	01__PCT	Ipp
1228	5.92e-172	0.355087	0.192	0.154	1.5e-167	01__PCT	Ttc17
1258	1.73e-164	0.35476	0.358	0.291	4.39e-160	01__PCT	Ezr
1239	2.71e-169	0.354512	0.386	0.323	6.88e-165	01__PCT	Paqr5
1280	4.71e-161	0.353978	0.226	0.188	1.2e-156	01__PCT	Ptprg
1185	7.05e-181	0.352928	0.37	0.317	1.79e-176	01__PCT	Cldn10
1091	1.2e-203	0.35287	0.285	0.25	3.05e-199	01__PCT	Rbm5
1159	3.87e-186	0.352829	0.162	0.131	9.82e-182	01__PCT	Klc1
1556	4.13e-121	0.352772	0.162	0.112	1.05e-116	01__PCT	Ap1b1
1321	3.58e-154	0.352543	0.174	0.139	9.09e-150	01__PCT	Zzef1
1073	4.46e-209	0.352355	0.154	0.129	1.13e-204	01__PCT	Rbm33
1391	1.41e-143	0.352106	0.18	0.142	3.58e-139	01__PCT	Shld2
1438	5.36e-138	0.351321	0.145	0.105	1.36e-133	01__PCT	Mb21d2
1316	1.11e-155	0.351087	0.163	0.13	2.83e-151	01__PCT	Qrich1
1557	4.68e-121	0.350781	0.178	0.126	1.19e-116	01__PCT	Naa35
421	0	0.350708	0.158	0.083	0	01__PCT	Dpp7
1299	5.63e-158	0.349767	0.133	0.104	1.43e-153	01__PCT	Zmym6
1286	3.22e-160	0.349102	0.188	0.152	8.17e-156	01__PCT	Zzz3
1509	4.25e-127	0.348898	0.15	0.111	1.08e-122	01__PCT	Slc25a36
1204	6.75e-176	0.348657	0.176	0.146	1.71e-171	01__PCT	AABR07040412.1
1597	1.01e-116	0.347886	0.112	0.072	2.57e-112	01__PCT	Epm2aip1
1618	2.79e-114	0.347865	0.148	0.104	7.08e-110	01__PCT	Sgta
1365	1.22e-147	0.347283	0.111	0.079	3.09e-143	01__PCT	Dhx57
1291	1.63e-159	0.346819	0.326	0.272	4.14e-155	01__PCT	Kynu
1603	4.8e-116	0.346555	0.132	0.096	1.22e-111	01__PCT	AC096301.1
1444	3.31e-137	0.346531	0.1	0.065	8.4e-133	01__PCT	Mov10
816	9.42e-291	0.346462	0.693	0.577	2.39e-286	01__PCT	Acsm2
1072	3.05e-209	0.346179	0.295	0.262	7.74e-205	01__PCT	Cspp1
1192	4.16e-178	0.345911	0.15	0.123	1.06e-173	01__PCT	Phf20l1.1
1093	7.53e-203	0.345784	0.215	0.187	1.91e-198	01__PCT	Ahdc1
1495	3.39e-129	0.345244	0.172	0.136	8.62e-125	01__PCT	As3mt
1274	5.06e-162	0.345056	0.298	0.254	1.28e-157	01__PCT	Npnt
1261	3.11e-164	0.344959	0.126	0.096	7.89e-160	01__PCT	Ncoa2
1505	7.7e-128	0.344256	0.119	0.084	1.96e-123	01__PCT	Wasf2
1478	8.82e-132	0.343915	0.103	0.07	2.24e-127	01__PCT	Usp36
1494	2.72e-129	0.342776	0.313	0.248	6.9e-125	01__PCT	Igf2r
1240	1.05e-168	0.342376	0.186	0.153	2.65e-164	01__PCT	Dock3
1358	2.24e-148	0.342124	0.176	0.143	5.7e-144	01__PCT	Dhdds
1560	6.1e-121	0.341609	0.119	0.085	1.55e-116	01__PCT	Arap2
1464	5.96e-134	0.341433	0.17	0.133	1.51e-129	01__PCT	Specc1l
1364	1.06e-147	0.341358	0.12	0.067	2.7e-143	01__PCT	Pip5k1b
1133	1.48e-191	0.341082	0.195	0.168	3.75e-187	01__PCT	Sfi1
1369	8.52e-147	0.34108	0.171	0.138	2.16e-142	01__PCT	Safb
1573	9.19e-119	0.340432	0.138	0.09	2.33e-114	01__PCT	Pde7a
1401	1.4e-142	0.338968	0.142	0.111	3.55e-138	01__PCT	Itsn1
1349	1.79e-149	0.338709	0.26	0.216	4.56e-145	01__PCT	Hp1bp3
1137	4.68e-190	0.338709	0.366	0.322	1.19e-185	01__PCT	Gphn
1510	6.72e-127	0.337874	0.126	0.092	1.71e-122	01__PCT	Abcg3l1
1081	1.58e-206	0.337756	0.143	0.121	4.01e-202	01__PCT	Kcnh3
1381	3.3e-145	0.337525	0.166	0.132	8.39e-141	01__PCT	Prr14l
1457	1.38e-134	0.337038	0.208	0.168	3.49e-130	01__PCT	Macroh2a1
1617	2.02e-114	0.337029	0.206	0.157	5.12e-110	01__PCT	Sec31a
1593	1.83e-117	0.336968	0.152	0.112	4.64e-113	01__PCT	Rarb
1205	1.99e-175	0.336892	0.102	0.078	5.06e-171	01__PCT	Prpf3
1541	2.42e-123	0.336617	0.138	0.101	6.14e-119	01__PCT	Arhgef7
1559	5.56e-121	0.336391	0.23	0.165	1.41e-116	01__PCT	Acsl1
1501	2.23e-128	0.336187	0.133	0.101	5.67e-124	01__PCT	Fer
1271	3.23e-163	0.335942	0.176	0.145	8.2e-159	01__PCT	Hook2
1325	3.33e-153	0.33584	0.141	0.115	8.47e-149	01__PCT	Eml6
1257	5.81e-165	0.335529	0.253	0.216	1.47e-160	01__PCT	Kdm5a
959	7.37e-243	0.334964	0.192	0.172	1.87e-238	01__PCT	Clk4
1354	6.26e-149	0.334841	0.261	0.216	1.59e-144	01__PCT	Rnf152
1255	2.35e-165	0.33451	0.366	0.316	5.97e-161	01__PCT	Ptprj
1561	6.74e-121	0.333121	0.171	0.13	1.71e-116	01__PCT	Fut8
1651	1.31e-109	0.332732	0.141	0.101	3.34e-105	01__PCT	Osbpl11
1612	1.58e-115	0.332333	0.16	0.123	4e-111	01__PCT	RGD1562218
1303	1.73e-157	0.332224	0.405	0.34	4.41e-153	01__PCT	Timp3
1277	1.76e-161	0.331766	0.249	0.214	4.48e-157	01__PCT	Atp2b1
1201	3.5e-176	0.331479	0.322	0.283	8.88e-172	01__PCT	Ppp1r12a
1594	1.94e-117	0.331435	0.218	0.176	4.92e-113	01__PCT	Hpcal1
1341	1.55e-150	0.331303	0.217	0.182	3.94e-146	01__PCT	Pcnx1
1492	2.41e-129	0.331249	0.111	0.077	6.11e-125	01__PCT	Trim3
1225	2.11e-172	0.330721	0.301	0.264	5.36e-168	01__PCT	Senp6
1504	7.69e-128	0.330079	0.254	0.208	1.95e-123	01__PCT	Diaph1
1671	1.59e-107	0.329711	0.156	0.109	4.03e-103	01__PCT	Eva1a
1397	6.28e-143	0.329337	0.146	0.116	1.6e-138	01__PCT	Cdk5rap1
1616	8.72e-115	0.328966	0.171	0.131	2.21e-110	01__PCT	Setx
1602	2.73e-116	0.328893	0.188	0.131	6.94e-112	01__PCT	Sesn2
1403	2.89e-142	0.327476	0.12	0.094	7.34e-138	01__PCT	Gtf3c1
1282	4.96e-161	0.326613	0.119	0.094	1.26e-156	01__PCT	Rab23
1332	2.93e-152	0.32593	0.286	0.244	7.44e-148	01__PCT	Hectd1
1856	1.26e-85	0.32563	0.338	0.275	3.19e-81	01__PCT	Cyp24a1
1302	1.51e-157	0.325597	0.258	0.221	3.84e-153	01__PCT	Herc1
1581	2.95e-118	0.325441	0.132	0.099	7.5e-114	01__PCT	Dicer1
1522	2.8e-125	0.325064	0.126	0.095	7.11e-121	01__PCT	Miga2
1580	1.94e-118	0.324502	0.16	0.126	4.91e-114	01__PCT	Abhd6
1715	3.81e-102	0.324211	0.121	0.083	9.67e-98	01__PCT	S100a13
1048	1.78e-216	0.324084	0.574	0.496	4.52e-212	01__PCT	Cubn
1194	9.23e-178	0.323293	0.152	0.13	2.35e-173	01__PCT	Zcchc8
1412	1.44e-140	0.323005	0.159	0.13	3.65e-136	01__PCT	Esco1
1227	3.42e-172	0.322954	0.413	0.356	8.68e-168	01__PCT	Atrnl1
1586	6.4e-118	0.322512	0.156	0.125	1.63e-113	01__PCT	Slk
1500	1.07e-128	0.321943	0.142	0.111	2.71e-124	01__PCT	Spg11
1423	1.3e-139	0.321291	0.103	0.073	3.3e-135	01__PCT	Hmgxb3
1575	1.03e-118	0.321162	0.209	0.169	2.62e-114	01__PCT	Glod5
1490	1.2e-130	0.321115	0.117	0.085	3.05e-126	01__PCT	Pde11a
1040	1.25e-218	0.320395	0.192	0.175	3.17e-214	01__PCT	Taf1d
1830	1.64e-88	0.319709	0.17	0.13	4.17e-84	01__PCT	Mitf
1450	3.17e-136	0.319138	0.158	0.128	8.05e-132	01__PCT	Rspry1
1477	8.47e-132	0.318825	0.242	0.201	2.15e-127	01__PCT	Snx6
1506	1.44e-127	0.318612	0.123	0.093	3.66e-123	01__PCT	Arhgef10l
1723	1.47e-101	0.317729	0.136	0.099	3.74e-97	01__PCT	Fbh1
1483	2.96e-131	0.31766	0.145	0.117	7.52e-127	01__PCT	Slc28a1
1449	2.81e-136	0.316885	0.122	0.095	7.13e-132	01__PCT	Camta2
1460	1.84e-134	0.316836	0.259	0.22	4.67e-130	01__PCT	Arhgef3
1220	5.03e-173	0.316591	0.27	0.238	1.28e-168	01__PCT	Sfmbt1
1379	1.18e-145	0.316162	0.11	0.088	3e-141	01__PCT	Asxl2
1212	1.08e-174	0.315616	0.13	0.111	2.73e-170	01__PCT	Golga1
1374	1.61e-146	0.315407	0.229	0.198	4.08e-142	01__PCT	Ctr9
1461	3.02e-134	0.315361	0.239	0.204	7.68e-130	01__PCT	Aoah
1667	8.55e-108	0.314917	0.145	0.113	2.17e-103	01__PCT	Cmtr1
1900	8.88e-80	0.314508	0.127	0.094	2.25e-75	01__PCT	Stk39
1281	4.96e-161	0.3143	0.108	0.082	1.26e-156	01__PCT	Mindy4
1633	5.71e-112	0.314273	0.184	0.151	1.45e-107	01__PCT	Zfp608
1678	1.9e-106	0.314185	0.221	0.162	4.82e-102	01__PCT	Acss1
1549	5.46e-122	0.314035	0.274	0.229	1.39e-117	01__PCT	Gcnt2
1164	8.57e-185	0.313388	0.405	0.361	2.18e-180	01__PCT	Arhgef12
1197	5.69e-177	0.312911	0.312	0.28	1.45e-172	01__PCT	Rbm6
1533	4.75e-124	0.312794	0.264	0.223	1.21e-119	01__PCT	Osbpl3
1778	1.54e-95	0.31275	0.158	0.117	3.91e-91	01__PCT	Palm
1289	9.95e-160	0.312281	0.197	0.174	2.53e-155	01__PCT	Fam172a
1382	4.85e-145	0.311852	0.162	0.135	1.23e-140	01__PCT	Rps6kb1
1759	6.78e-97	0.31141	0.12	0.082	1.72e-92	01__PCT	Agl
1534	7.86e-124	0.310514	0.197	0.164	2e-119	01__PCT	Arfgef2
1624	2.68e-113	0.310071	0.158	0.126	6.8e-109	01__PCT	Erbb3
1096	2.74e-201	0.310065	0.539	0.434	6.95e-197	01__PCT	Dach1
1486	7.04e-131	0.309835	0.138	0.112	1.79e-126	01__PCT	Ccdc186
1489	1.07e-130	0.309438	0.101	0.075	2.72e-126	01__PCT	Ccdc77
1787	2.98e-94	0.309251	0.134	0.096	7.56e-90	01__PCT	Llgl2
1451	7e-136	0.30868	0.361	0.303	1.78e-131	01__PCT	Tnfaip8
1758	4.33e-97	0.308081	0.117	0.078	1.1e-92	01__PCT	Klhl24
1547	3.58e-122	0.30792	0.309	0.25	9.08e-118	01__PCT	Dab2
1350	1.92e-149	0.307657	0.241	0.21	4.88e-145	01__PCT	Ube4b
1745	3.56e-98	0.306424	0.165	0.116	9.03e-94	01__PCT	Galnt2
1514	1.79e-126	0.306402	0.154	0.126	4.54e-122	01__PCT	Reps2
1828	7.22e-89	0.306168	0.102	0.07	1.83e-84	01__PCT	Adcy6
1686	4.62e-105	0.305217	0.121	0.091	1.17e-100	01__PCT	Zfyve1
1202	4.33e-176	0.304957	0.478	0.426	1.1e-171	01__PCT	Myo6
1710	2e-102	0.304914	0.238	0.188	5.08e-98	01__PCT	Fndc3b
1467	1.17e-133	0.304725	0.133	0.107	2.97e-129	01__PCT	Prr3
1527	1.17e-124	0.304598	0.142	0.116	2.96e-120	01__PCT	Fgd4
1411	7.64e-141	0.304464	0.1	0.077	1.94e-136	01__PCT	Cabin1
1324	6.53e-154	0.304323	0.262	0.233	1.66e-149	01__PCT	Usp34
1601	2.59e-116	0.304125	0.206	0.176	6.58e-112	01__PCT	Slc13a2
1569	2.92e-119	0.303918	0.119	0.092	7.41e-115	01__PCT	Hectd4
1338	9.29e-151	0.303397	0.12	0.099	2.36e-146	01__PCT	RGD1306271
1169	1.12e-183	0.303165	0.258	0.238	2.84e-179	01__PCT	Tra2b
1285	9.35e-161	0.302726	0.152	0.128	2.38e-156	01__PCT	Tbc1d10a
1792	8.79e-94	0.302457	0.111	0.083	2.23e-89	01__PCT	Fyco1
1801	1.7e-92	0.302411	0.103	0.065	4.33e-88	01__PCT	Tmem120a
1644	1.28e-110	0.302178	0.139	0.113	3.25e-106	01__PCT	Esf1
1647	3.11e-110	0.302031	0.198	0.166	7.89e-106	01__PCT	Itprid2
1519	2.12e-125	0.301889	0.182	0.152	5.4e-121	01__PCT	Cbs
1740	1.73e-98	0.301834	0.102	0.071	4.39e-94	01__PCT	Plcg1
1782	4.65e-95	0.301206	0.102	0.067	1.18e-90	01__PCT	Snx9
1829	8.78e-89	0.301002	0.103	0.067	2.23e-84	01__PCT	Resf1
1714	2.49e-102	0.300862	0.129	0.1	6.32e-98	01__PCT	Arhgef18
1488	1.03e-130	0.300434	0.171	0.147	2.63e-126	01__PCT	Kat6a
1589	9.37e-118	0.299989	0.154	0.127	2.38e-113	01__PCT	Rprd2
1628	1.81e-112	0.299662	0.153	0.123	4.59e-108	01__PCT	Skil
1481	1.23e-131	0.299599	0.225	0.195	3.12e-127	01__PCT	Hnrnpm
1422	1.22e-139	0.299107	0.107	0.085	3.1e-135	01__PCT	Brf1
1760	6.87e-97	0.298135	0.151	0.12	1.74e-92	01__PCT	Kif13b
1388	1.03e-144	0.296872	0.256	0.226	2.62e-140	01__PCT	Med13l
1485	5.94e-131	0.296319	0.277	0.246	1.51e-126	01__PCT	Lmo7
1751	1.35e-97	0.296185	0.262	0.217	3.43e-93	01__PCT	Erbin
1232	1.68e-171	0.296062	0.174	0.157	4.26e-167	01__PCT	Cdk11b
1426	2.46e-139	0.296045	0.109	0.087	6.25e-135	01__PCT	Msl2
1755	3.63e-97	0.295368	0.102	0.071	9.22e-93	01__PCT	Gnai1
1718	9.39e-102	0.295365	0.121	0.09	2.39e-97	01__PCT	Zc3h12c
1314	9.7e-156	0.295339	0.255	0.231	2.46e-151	01__PCT	Ercc6l2
1290	1e-159	0.295148	0.113	0.098	2.55e-155	01__PCT	Mettl25
1245	3.73e-168	0.295085	0.289	0.268	9.48e-164	01__PCT	Kif16b
1621	1.55e-113	0.294437	0.113	0.089	3.93e-109	01__PCT	Mtif2
1406	1.48e-141	0.294426	0.213	0.189	3.77e-137	01__PCT	Ehmt1
1883	7.52e-83	0.294383	0.189	0.146	1.91e-78	01__PCT	Map2k2
1590	1.08e-117	0.293357	0.298	0.237	2.75e-113	01__PCT	Mylk
1373	1.29e-146	0.293166	0.186	0.164	3.27e-142	01__PCT	Cwf19l2
1366	4.93e-147	0.293028	0.353	0.312	1.25e-142	01__PCT	Osbpl1a
1420	4.94e-140	0.292989	0.138	0.121	1.25e-135	01__PCT	Arhgap21
1553	1.2e-121	0.292985	0.184	0.156	3.06e-117	01__PCT	Map4k5
1623	2.35e-113	0.292611	0.183	0.154	5.96e-109	01__PCT	Atg10
1640	2.98e-111	0.292356	0.106	0.08	7.56e-107	01__PCT	Neurl4
1459	1.57e-134	0.29221	0.197	0.171	3.99e-130	01__PCT	Mark2
1246	2.5e-167	0.292107	0.247	0.224	6.36e-163	01__PCT	Atxn2
1656	5.35e-109	0.292076	0.147	0.119	1.36e-104	01__PCT	Pdcd11
1250	1.3e-166	0.291047	0.258	0.237	3.31e-162	01__PCT	Setd5
1421	5.35e-140	0.290955	0.415	0.347	1.36e-135	01__PCT	Pdzk1
1371	1.05e-146	0.290202	0.266	0.238	2.68e-142	01__PCT	Arhgap26
1653	1.92e-109	0.289683	0.118	0.094	4.87e-105	01__PCT	N4bp2l2
1466	8.1e-134	0.289637	0.214	0.188	2.06e-129	01__PCT	Mprip
1637	1.39e-111	0.288335	0.127	0.104	3.54e-107	01__PCT	Rif1
1376	2.74e-146	0.288198	0.357	0.319	6.97e-142	01__PCT	Cflar
1840	3.56e-87	0.288029	0.104	0.072	9.03e-83	01__PCT	Arhgap8
1885	1.86e-82	0.287997	0.14	0.105	4.72e-78	01__PCT	Eif5b
1384	6.81e-145	0.287838	0.179	0.159	1.73e-140	01__PCT	Srsf4
1408	1.64e-141	0.287166	0.223	0.2	4.16e-137	01__PCT	Zfp644
1345	4.71e-150	0.286626	0.536	0.458	1.2e-145	01__PCT	Nedd4l
1331	2.85e-152	0.28585	0.221	0.202	7.24e-148	01__PCT	Ptk2
1732	9.93e-100	0.285766	0.172	0.143	2.52e-95	01__PCT	Smc3
1507	2.48e-127	0.285347	0.213	0.184	6.31e-123	01__PCT	Trak1
1327	1.09e-152	0.284641	0.368	0.33	2.76e-148	01__PCT	Rreb1
1790	7.9e-94	0.283814	0.156	0.126	2.01e-89	01__PCT	Abca3
1051	5.26e-216	0.28353	0.407	0.301	1.34e-211	01__PCT	G6pc
1752	1.62e-97	0.283095	0.184	0.153	4.11e-93	01__PCT	Dock7
1684	2.05e-105	0.282592	0.104	0.082	5.21e-101	01__PCT	Casc3
1786	1.64e-94	0.281869	0.289	0.24	4.17e-90	01__PCT	Ddx19b
1453	3.59e-135	0.281218	0.134	0.117	9.13e-131	01__PCT	Zswim5
1696	9.14e-104	0.281151	0.118	0.095	2.32e-99	01__PCT	N4bp1
1917	1.04e-77	0.280818	0.127	0.096	2.64e-73	01__PCT	Cyth1
1747	7.44e-98	0.280436	0.142	0.116	1.89e-93	01__PCT	Fam135a
1475	6.44e-132	0.280286	0.175	0.153	1.64e-127	01__PCT	Tnfrsf14
1431	8.65e-139	0.280094	0.271	0.244	2.2e-134	01__PCT	Ncoa1
1711	2.06e-102	0.279808	0.264	0.221	5.24e-98	01__PCT	Slc16a12
1721	1.35e-101	0.279618	0.154	0.127	3.43e-97	01__PCT	Vps35l
1297	1.53e-158	0.27928	0.116	0.102	3.88e-154	01__PCT	Naa16
1592	1.45e-117	0.279201	0.175	0.15	3.69e-113	01__PCT	Eefsec
1598	1.31e-116	0.27917	0.202	0.176	3.34e-112	01__PCT	Rab3ip
1956	4.28e-71	0.278852	0.105	0.076	1.09e-66	01__PCT	Psmd7
1945	5.14e-73	0.278772	0.143	0.106	1.3e-68	01__PCT	Agpat3
1911	1.75e-78	0.278723	0.279	0.231	4.43e-74	01__PCT	Slc22a1
1975	5.07e-67	0.278673	0.106	0.079	1.29e-62	01__PCT	Gadd45a
1654	3.21e-109	0.278326	0.182	0.155	8.15e-105	01__PCT	Rsrc2
1306	4.1e-157	0.278262	0.146	0.132	1.04e-152	01__PCT	Map3k21
1526	9.4e-125	0.278114	0.136	0.116	2.39e-120	01__PCT	Dync2h1
1351	2.95e-149	0.277647	0.143	0.128	7.49e-145	01__PCT	Zfp384
1491	4.08e-130	0.277592	0.368	0.332	1.04e-125	01__PCT	Add1
1811	1.69e-91	0.277209	0.11	0.084	4.29e-87	01__PCT	Ibtk
1558	5.08e-121	0.276998	0.226	0.202	1.29e-116	01__PCT	Nfyc
1347	1.01e-149	0.27691	0.273	0.252	2.56e-145	01__PCT	Mkln1
1531	2.8e-124	0.275619	0.116	0.097	7.1e-120	01__PCT	Tnrc6c
1897	2.58e-80	0.275451	0.182	0.148	6.55e-76	01__PCT	Sh3bp5
1887	6.33e-82	0.274553	0.12	0.095	1.61e-77	01__PCT	Ypel5
1846	1.97e-86	0.274051	0.138	0.113	5.01e-82	01__PCT	Golim4
1694	3.01e-104	0.273695	0.103	0.08	7.64e-100	01__PCT	Zfp507
1530	2.65e-124	0.273653	0.212	0.19	6.74e-120	01__PCT	Nckap1
1902	1.07e-79	0.272916	0.1	0.075	2.73e-75	01__PCT	Klc4
1867	1.12e-84	0.272636	0.112	0.086	2.85e-80	01__PCT	Ppfia1
1537	1.12e-123	0.272388	0.343	0.311	2.84e-119	01__PCT	Ogt
1762	1.12e-96	0.272321	0.144	0.12	2.84e-92	01__PCT	Kansl3
1659	1.42e-108	0.271947	0.109	0.09	3.61e-104	01__PCT	Phf12
1346	7.5e-150	0.271688	0.306	0.28	1.9e-145	01__PCT	Babam2
1894	6.19e-81	0.271353	0.107	0.075	1.57e-76	01__PCT	Ildr2
1398	1.06e-142	0.271351	0.263	0.238	2.7e-138	01__PCT	Kif13a
1447	1.31e-136	0.270823	0.204	0.182	3.34e-132	01__PCT	Sufu
1769	4.65e-96	0.270506	0.204	0.189	1.18e-91	01__PCT	Dnm3
1899	7.14e-80	0.270156	0.153	0.124	1.81e-75	01__PCT	Abcf1
1516	2.05e-126	0.270098	0.184	0.164	5.2e-122	01__PCT	Insr
1805	4.8e-92	0.26935	0.145	0.12	1.22e-87	01__PCT	LOC691083
1334	1.17e-151	0.269061	0.229	0.211	2.98e-147	01__PCT	Med15
1497	4.15e-129	0.268902	0.435	0.384	1.06e-124	01__PCT	Sh3rf1
1326	1.02e-152	0.267964	0.291	0.272	2.58e-148	01__PCT	Gigyf2
1469	5.36e-133	0.267885	0.393	0.356	1.36e-128	01__PCT	Lonp2
1427	3.56e-139	0.267551	0.333	0.303	9.04e-135	01__PCT	Tspan5
1462	4.37e-134	0.267504	0.116	0.101	1.11e-129	01__PCT	Ccdc62
1972	1e-67	0.266625	0.129	0.094	2.55e-63	01__PCT	Lrrc8d
1853	5.61e-86	0.266388	0.186	0.155	1.43e-81	01__PCT	Tpp2
1394	3.02e-143	0.26617	0.294	0.268	7.67e-139	01__PCT	RGD1565616
1484	3.75e-131	0.265499	0.135	0.12	9.52e-127	01__PCT	Gon4l
1771	5.52e-96	0.265271	0.166	0.144	1.4e-91	01__PCT	Pde4dip
1961	4.2e-70	0.264683	0.108	0.073	1.07e-65	01__PCT	Acvr1b
1819	7.7e-91	0.264655	0.105	0.082	1.96e-86	01__PCT	Ctif
1433	1.66e-138	0.264438	0.36	0.328	4.22e-134	01__PCT	Agap1
2017	1.56e-58	0.264119	0.108	0.082	3.96e-54	01__PCT	Prkd1
1615	8.07e-115	0.26367	0.125	0.108	2.05e-110	01__PCT	Ric1
1591	1.1e-117	0.263337	0.138	0.12	2.79e-113	01__PCT	Zmym2
1315	1.08e-155	0.263224	0.407	0.371	2.75e-151	01__PCT	Lpp
1974	3.84e-67	0.263112	0.163	0.12	9.75e-63	01__PCT	Sgk1
1818	7e-91	0.262926	0.11	0.086	1.78e-86	01__PCT	Tdg
1348	1.44e-149	0.262684	0.339	0.312	3.66e-145	01__PCT	Chchd3
1668	1.23e-107	0.260731	0.297	0.265	3.12e-103	01__PCT	Rock1
1851	4.33e-86	0.260527	0.16	0.136	1.1e-81	01__PCT	Hnrnpd
1794	1.02e-93	0.259569	0.197	0.173	2.59e-89	01__PCT	Aff1
1657	1.25e-108	0.259339	0.134	0.116	3.17e-104	01__PCT	Hdac4
1970	5.71e-68	0.259304	0.151	0.124	1.45e-63	01__PCT	Ccpg1
1973	1.13e-67	0.258921	0.149	0.119	2.87e-63	01__PCT	Cdc5l
1821	9.74e-91	0.25852	0.207	0.18	2.47e-86	01__PCT	Prpf40a
1888	8.39e-82	0.258306	0.107	0.086	2.13e-77	01__PCT	Smc5
1763	1.87e-96	0.258266	0.154	0.133	4.76e-92	01__PCT	Dip2b
1965	1.5e-69	0.258253	0.192	0.15	3.81e-65	01__PCT	St3gal6
1670	1.52e-107	0.258222	0.176	0.156	3.85e-103	01__PCT	Rap1gds1
1835	1.36e-87	0.258074	0.264	0.229	3.46e-83	01__PCT	Kmo
1988	1.72e-63	0.257776	0.12	0.087	4.37e-59	01__PCT	Atp8a1
1928	3.74e-76	0.257003	0.128	0.104	9.49e-72	01__PCT	Zc3h7a
1865	7.31e-85	0.256356	0.207	0.178	1.86e-80	01__PCT	Hykk
1676	1.6e-106	0.256259	0.233	0.206	4.07e-102	01__PCT	Tinag
1604	5.54e-116	0.255844	0.35	0.313	1.41e-111	01__PCT	Map4k3
1925	1.48e-76	0.255796	0.191	0.16	3.75e-72	01__PCT	Cblb
1701	3.3e-103	0.254976	0.223	0.199	8.37e-99	01__PCT	Arid1a
1572	6.59e-119	0.25405	0.168	0.153	1.67e-114	01__PCT	Asxl1
1596	9.06e-117	0.253947	0.518	0.463	2.3e-112	01__PCT	Ptprk
1620	3.44e-114	0.25391	0.401	0.355	8.73e-110	01__PCT	Sorbs1
1929	5.86e-76	0.253619	0.1	0.074	1.49e-71	01__PCT	Pptc7
1940	1.19e-73	0.253515	0.168	0.139	3.03e-69	01__PCT	Zfp106
1971	8.7e-68	0.253508	0.1	0.074	2.21e-63	01__PCT	Pola1
1665	5.8e-108	0.253499	0.171	0.152	1.47e-103	01__PCT	Kdm3b
1639	1.52e-111	0.253461	0.229	0.209	3.87e-107	01__PCT	Wapl
1704	6.69e-103	0.253386	0.156	0.137	1.7e-98	01__PCT	Smarca4
1455	1.18e-134	0.25274	0.264	0.247	3e-130	01__PCT	Ube3a
2013	1.44e-59	0.25273	0.145	0.112	3.65e-55	01__PCT	Kif1c
1687	5.72e-105	0.252131	0.225	0.203	1.45e-100	01__PCT	Pbrm1
1781	2.12e-95	0.251971	0.163	0.141	5.38e-91	01__PCT	Larp1
1679	2.12e-106	0.251893	0.174	0.156	5.37e-102	01__PCT	Herc2
1646	2.92e-110	0.251716	0.208	0.188	7.42e-106	01__PCT	Aak1
1576	1.21e-118	0.251561	0.203	0.184	3.08e-114	01__PCT	Xpr1
1817	6.74e-91	0.250857	0.116	0.099	1.71e-86	01__PCT	Lrrcc1
1816	6.73e-91	0.250689	0.102	0.084	1.71e-86	01__PCT	Slc25a26
1626	1.28e-112	0.250598	0.162	0.144	3.26e-108	01__PCT	Clec16a
1662	4.26e-108	0.250392	0.14	0.125	1.08e-103	01__PCT	RGD1560883
1977	3.95e-66	0.249971	0.17	0.141	1e-61	01__PCT	Srgap2
1934	5.94e-75	0.249653	0.131	0.105	1.51e-70	01__PCT	Map3k4
1957	4.33e-71	0.249409	0.102	0.075	1.1e-66	01__PCT	Snx8
1380	1.25e-145	0.249084	0.23	0.219	3.16e-141	01__PCT	Atad2b
1729	2.09e-100	0.248838	0.108	0.09	5.3e-96	01__PCT	Edrf1
1548	3.6e-122	0.248742	0.211	0.197	9.13e-118	01__PCT	Ralgapa1
1852	4.48e-86	0.248129	0.152	0.128	1.14e-81	01__PCT	Lgals8
1496	3.8e-129	0.247962	0.181	0.167	9.64e-125	01__PCT	Pex1
1677	1.63e-106	0.247671	0.115	0.1	4.13e-102	01__PCT	Smad4
1937	1.15e-74	0.247384	0.132	0.11	2.91e-70	01__PCT	Ppp4r3a
1997	8.84e-62	0.247303	0.206	0.162	2.25e-57	01__PCT	Dync1h1
1479	8.87e-132	0.246969	0.214	0.2	2.25e-127	01__PCT	Arih2
1785	8.94e-95	0.246784	0.198	0.176	2.27e-90	01__PCT	Dtnb
1804	4.09e-92	0.246669	0.111	0.094	1.04e-87	01__PCT	Ttc37
1969	2.39e-68	0.246245	0.182	0.15	6.07e-64	01__PCT	Ap2a2
1895	1.72e-80	0.245343	0.177	0.152	4.37e-76	01__PCT	Clock
1663	5.37e-108	0.245267	0.217	0.195	1.36e-103	01__PCT	RGD1310951
1834	6.14e-88	0.245239	0.109	0.089	1.56e-83	01__PCT	Rps6kc1
1543	5.3e-123	0.245164	0.239	0.223	1.35e-118	01__PCT	Arid2
1968	1.28e-68	0.244676	0.152	0.125	3.25e-64	01__PCT	Abat
1536	1.11e-123	0.244485	0.183	0.17	2.81e-119	01__PCT	Larp4b
1998	1.25e-61	0.24423	0.105	0.078	3.17e-57	01__PCT	Lztfl1
2064	1.39e-48	0.244183	0.101	0.072	3.53e-44	01__PCT	Nphs2
1585	6.02e-118	0.243986	0.402	0.361	1.53e-113	01__PCT	Arid1b
1463	5.23e-134	0.243131	0.113	0.104	1.33e-129	01__PCT	Whamm
1987	1.67e-63	0.243112	0.118	0.095	4.25e-59	01__PCT	Bmp2k
1726	7.42e-101	0.242581	0.101	0.084	1.89e-96	01__PCT	Znf740
1563	3.08e-120	0.24239	0.111	0.099	7.83e-116	01__PCT	Ino80d
1839	2.15e-87	0.242051	0.138	0.119	5.46e-83	01__PCT	Tbck
1989	3.04e-63	0.241582	0.186	0.151	7.73e-59	01__PCT	Por
2025	5.57e-57	0.241436	0.152	0.121	1.42e-52	01__PCT	Auh
1978	5.92e-66	0.241238	0.137	0.114	1.5e-61	01__PCT	Synj1
1650	1.24e-109	0.240875	0.294	0.27	3.14e-105	01__PCT	RGD1307100
1655	4.61e-109	0.240601	0.113	0.1	1.17e-104	01__PCT	Hnf1a
1848	2.67e-86	0.240297	0.156	0.139	6.78e-82	01__PCT	Ip6k2
1748	9.38e-98	0.239238	0.14	0.124	2.38e-93	01__PCT	Tent4b
1518	1.03e-125	0.239224	0.166	0.154	2.61e-121	01__PCT	Fryl
1672	3.12e-107	0.238689	0.192	0.174	7.91e-103	01__PCT	Fubp1
1962	5.73e-70	0.238454	0.107	0.084	1.46e-65	01__PCT	Zer1
1954	1.37e-71	0.237819	0.126	0.105	3.49e-67	01__PCT	Usp48
1544	6.46e-123	0.237362	0.211	0.199	1.64e-118	01__PCT	Phkb
1673	3.29e-107	0.237118	0.196	0.181	8.37e-103	01__PCT	Tlk2
1872	1.14e-83	0.237051	0.189	0.166	2.9e-79	01__PCT	Atp6v1c1
1999	1.58e-61	0.236424	0.145	0.119	4.02e-57	01__PCT	Cebpz
1890	1.17e-81	0.236413	0.253	0.223	2.97e-77	01__PCT	Zc3h15
1669	1.39e-107	0.235929	0.183	0.169	3.52e-103	01__PCT	Scaf4
1634	7.12e-112	0.235672	0.282	0.265	1.81e-107	01__PCT	AABR07007032.1
1882	5.63e-83	0.235133	0.135	0.116	1.43e-78	01__PCT	Myo5a
1542	2.82e-123	0.235092	0.147	0.136	7.16e-119	01__PCT	Chd1
1864	7.18e-85	0.234924	0.122	0.104	1.82e-80	01__PCT	Rnd3
1474	4.76e-132	0.234677	0.326	0.313	1.21e-127	01__PCT	Stag1
1916	9.33e-78	0.23448	0.117	0.099	2.37e-73	01__PCT	Tp53
1515	1.8e-126	0.234336	0.407	0.381	4.58e-122	01__PCT	Tnrc6b
1764	1.94e-96	0.233821	0.1	0.084	4.93e-92	01__PCT	Zfp142
1870	7.25e-84	0.233718	0.127	0.11	1.84e-79	01__PCT	Ppip5k2
1709	1.88e-102	0.232899	0.103	0.091	4.78e-98	01__PCT	Brd9
1836	1.47e-87	0.232652	0.445	0.405	3.74e-83	01__PCT	Mgll
1691	9.74e-105	0.232586	0.234	0.216	2.47e-100	01__PCT	Nt5e
1992	6.5e-63	0.232435	0.107	0.086	1.65e-58	01__PCT	Rabl6
1733	1.08e-99	0.232285	0.108	0.094	2.75e-95	01__PCT	Ctdp1
1317	1.24e-155	0.231929	0.205	0.199	3.15e-151	01__PCT	Rnf111
1803	2.2e-92	0.231906	0.145	0.131	5.59e-88	01__PCT	Togaram1
1439	5.39e-138	0.231832	0.14	0.136	1.37e-133	01__PCT	Cdc73
1806	6.35e-92	0.231643	0.126	0.111	1.61e-87	01__PCT	Git2
1468	5.15e-133	0.231276	0.284	0.27	1.31e-128	01__PCT	R3hdm2
1695	5.97e-104	0.230867	0.106	0.094	1.52e-99	01__PCT	AABR07064878.1
1631	3.14e-112	0.230393	0.189	0.176	7.97e-108	01__PCT	Cep112
1831	1.82e-88	0.230393	0.138	0.124	4.63e-84	01__PCT	Marchf7
1584	5.43e-118	0.230315	0.142	0.131	1.38e-113	01__PCT	Zfp326
1869	7.09e-84	0.230164	0.136	0.12	1.8e-79	01__PCT	Slain2
1741	1.95e-98	0.229231	0.112	0.098	4.95e-94	01__PCT	Dgkd
2048	4.58e-52	0.228712	0.172	0.138	1.16e-47	01__PCT	Man2b1
1866	7.52e-85	0.228514	0.1	0.085	1.91e-80	01__PCT	Eif4enif1
1958	1.03e-70	0.228162	0.154	0.132	2.62e-66	01__PCT	Atf6
1730	2.81e-100	0.228151	0.117	0.105	7.13e-96	01__PCT	Rprd1a
1931	9.42e-76	0.227654	0.123	0.107	2.39e-71	01__PCT	Exoc1
2041	8.27e-54	0.227395	0.1	0.077	2.1e-49	01__PCT	Hnrnpul2
1915	8.36e-78	0.227334	0.116	0.098	2.12e-73	01__PCT	Fbxo42
1923	8.22e-77	0.226937	0.144	0.128	2.09e-72	01__PCT	Rsu1
2022	2.89e-57	0.226927	0.211	0.176	7.35e-53	01__PCT	Eprs
1021	2.11e-225	0.226658	0.407	0.302	5.36e-221	01__PCT	Ctsa
2045	5.12e-53	0.226169	0.157	0.131	1.3e-48	01__PCT	Mgmt
1587	8.15e-118	0.226081	0.217	0.206	2.07e-113	01__PCT	Shroom2
1955	2.94e-71	0.225578	0.13	0.109	7.47e-67	01__PCT	Sh3tc1
1930	8.97e-76	0.225415	0.385	0.331	2.28e-71	01__PCT	Ntn1
1700	3.13e-103	0.225346	0.186	0.174	7.94e-99	01__PCT	Wdr7
1699	2.8e-103	0.225294	0.129	0.116	7.12e-99	01__PCT	Banp
1470	7.19e-133	0.22453	0.558	0.47	1.83e-128	01__PCT	Frmd4b
1735	2.1e-99	0.224159	0.166	0.155	5.32e-95	01__PCT	RGD1309748
1436	4.86e-138	0.224122	0.199	0.193	1.24e-133	01__PCT	Rev3l
2023	3.93e-57	0.224112	0.13	0.104	9.99e-53	01__PCT	Cpped1
1798	3.32e-93	0.224091	0.116	0.105	8.42e-89	01__PCT	Camsap2
1719	9.6e-102	0.223939	0.304	0.282	2.44e-97	01__PCT	Usp24
2006	2.53e-60	0.22392	0.159	0.137	6.43e-56	01__PCT	Acmsd
1739	1.55e-98	0.223771	0.13	0.119	3.93e-94	01__PCT	Smarcc1
2053	4.46e-51	0.223081	0.154	0.118	1.13e-46	01__PCT	Paqr7
1552	8.63e-122	0.222741	0.278	0.263	2.19e-117	01__PCT	Gab1
2062	6.31e-49	0.222376	0.17	0.139	1.6e-44	01__PCT	Clptm1
1878	2.02e-83	0.222195	0.162	0.147	5.14e-79	01__PCT	Ctcf
1909	4.75e-79	0.222187	0.136	0.119	1.21e-74	01__PCT	Nsmaf
2063	9.61e-49	0.221874	0.101	0.079	2.44e-44	01__PCT	Tbc1d4
2036	1.61e-54	0.221547	0.162	0.135	4.1e-50	01__PCT	Kif5b
2019	2.07e-58	0.221026	0.136	0.115	5.26e-54	01__PCT	Usp4
2034	5.91e-55	0.221011	0.161	0.136	1.5e-50	01__PCT	Kif11
1796	1.77e-93	0.22089	0.213	0.197	4.49e-89	01__PCT	Mtdh
1773	6.13e-96	0.220844	0.274	0.254	1.56e-91	01__PCT	Ppfibp1
1913	4.42e-78	0.220389	0.298	0.268	1.12e-73	01__PCT	Itga6
1808	8.29e-92	0.220239	0.35	0.324	2.11e-87	01__PCT	Hdlbp
1736	3.36e-99	0.220174	0.276	0.258	8.53e-95	01__PCT	Zmiz1
1810	1.18e-91	0.219331	0.142	0.13	3e-87	01__PCT	Brd7
2044	3.7e-53	0.219234	0.121	0.088	9.41e-49	01__PCT	Xdh
1568	1.84e-119	0.219213	0.246	0.233	4.68e-115	01__PCT	Smad3
2016	3.45e-59	0.218703	0.125	0.102	8.76e-55	01__PCT	Sema4b
1727	9.32e-101	0.218102	0.129	0.117	2.37e-96	01__PCT	Lrig3
1990	4.42e-63	0.217962	0.176	0.154	1.12e-58	01__PCT	Kidins220
1535	1.07e-123	0.217716	0.244	0.235	2.72e-119	01__PCT	Tra2a
1554	2.86e-121	0.217619	0.224	0.215	7.25e-117	01__PCT	Ascc3
1845	1.92e-86	0.217467	0.134	0.125	4.87e-82	01__PCT	Sim1
1793	9.25e-94	0.216779	0.156	0.144	2.35e-89	01__PCT	Ep400
1613	2.23e-115	0.216743	0.226	0.215	5.67e-111	01__PCT	Tom1l2
1707	1.59e-102	0.216408	0.249	0.235	4.04e-98	01__PCT	Foxp1
1649	8.66e-110	0.21627	0.235	0.222	2.2e-105	01__PCT	Nt5c2
1896	1.81e-80	0.216147	0.16	0.145	4.61e-76	01__PCT	Ppp1r12b
1772	5.77e-96	0.215906	0.16	0.148	1.47e-91	01__PCT	Senp7
1738	1.51e-98	0.215812	0.135	0.127	3.82e-94	01__PCT	Bbs9
1841	7.07e-87	0.215398	0.121	0.111	1.8e-82	01__PCT	Cpeb2
1583	3.32e-118	0.215094	0.247	0.238	8.44e-114	01__PCT	Ccser1
2020	6.79e-58	0.214666	0.134	0.114	1.72e-53	01__PCT	Usp7
2071	1.29e-46	0.214655	0.101	0.08	3.28e-42	01__PCT	Rdx
1884	9.05e-83	0.214452	0.143	0.13	2.3e-78	01__PCT	Zfyve9
1529	1.5e-124	0.213815	0.166	0.16	3.81e-120	01__PCT	Dgkh
2073	3.94e-46	0.213343	0.108	0.081	1e-41	01__PCT	Esrra
1797	2.58e-93	0.213314	0.32	0.3	6.55e-89	01__PCT	Gtf2i
1918	3.53e-77	0.212562	0.11	0.097	8.97e-73	01__PCT	Xrcc4
1799	7.83e-93	0.212422	0.257	0.237	1.99e-88	01__PCT	Enpp6
1609	9.43e-116	0.21224	0.149	0.141	2.39e-111	01__PCT	Ino80
2055	6.21e-51	0.212182	0.124	0.099	1.58e-46	01__PCT	Swap70
2037	1.78e-54	0.21212	0.107	0.084	4.52e-50	01__PCT	Gnl3
1705	7.91e-103	0.211432	0.307	0.288	2.01e-98	01__PCT	Nrip1
1880	2.59e-83	0.21093	0.12	0.108	6.59e-79	01__PCT	Mgat5
2084	2.44e-42	0.210455	0.101	0.079	6.19e-38	01__PCT	Prrc2a
1809	9.92e-92	0.210259	0.216	0.202	2.52e-87	01__PCT	Ubap2l
1645	1.63e-110	0.209901	0.252	0.242	4.15e-106	01__PCT	Lcor
1862	6.76e-85	0.209107	0.161	0.147	1.72e-80	01__PCT	Dym
1898	3.46e-80	0.208465	0.151	0.138	8.78e-76	01__PCT	Supt16h
1947	1.01e-72	0.208443	0.157	0.141	2.57e-68	01__PCT	Stau1
1779	1.64e-95	0.208353	0.219	0.206	4.18e-91	01__PCT	Zfp277
1648	5.93e-110	0.208035	0.236	0.225	1.51e-105	01__PCT	Irak2
2094	3.15e-39	0.207981	0.11	0.087	7.99e-35	01__PCT	Pik3ap1
1708	1.78e-102	0.207866	0.192	0.185	4.53e-98	01__PCT	Gatad2b
2060	2.32e-50	0.20785	0.106	0.09	5.9e-46	01__PCT	Myh10
1951	7.89e-72	0.207593	0.147	0.131	2e-67	01__PCT	NEWGENE-1310139
2014	2e-59	0.207555	0.122	0.105	5.09e-55	01__PCT	Smad7
1540	2.33e-123	0.207408	0.195	0.191	5.92e-119	01__PCT	Mib1
1744	2.92e-98	0.207097	0.247	0.233	7.43e-94	01__PCT	Jarid2
2061	2.56e-49	0.206604	0.127	0.107	6.49e-45	01__PCT	Wdtc1
1948	2.41e-72	0.206535	0.131	0.117	6.12e-68	01__PCT	Pcyt1a
1660	1.6e-108	0.206488	0.201	0.192	4.07e-104	01__PCT	Cdkal1
2077	2.27e-44	0.206185	0.114	0.092	5.76e-40	01__PCT	Bag3
1774	1.41e-95	0.205837	0.109	0.101	3.57e-91	01__PCT	Nsrp1
1780	2.01e-95	0.205329	0.137	0.128	5.11e-91	01__PCT	Optn
1953	9.4e-72	0.205267	0.135	0.121	2.39e-67	01__PCT	Wbp4
2021	7.56e-58	0.204674	0.156	0.138	1.92e-53	01__PCT	Lpcat3
1551	7.84e-122	0.204398	0.19	0.187	1.99e-117	01__PCT	Stxbp4
1757	4.13e-97	0.204152	0.114	0.106	1.05e-92	01__PCT	Sfxn5
2030	5.28e-56	0.203986	0.125	0.107	1.34e-51	01__PCT	LOC108348112
1843	9.49e-87	0.203908	0.201	0.19	2.41e-82	01__PCT	Mfn1
1754	3.06e-97	0.20361	0.188	0.181	7.78e-93	01__PCT	Rnf14
1606	6.37e-116	0.203215	0.133	0.129	1.62e-111	01__PCT	Hexd
2031	7.42e-56	0.203176	0.118	0.102	1.88e-51	01__PCT	Daam1
1611	1.53e-115	0.202815	0.1	0.095	3.89e-111	01__PCT	5330417C22Rik
1756	3.8e-97	0.202802	0.102	0.095	9.66e-93	01__PCT	Fat3
1725	6.74e-101	0.201731	0.241	0.23	1.71e-96	01__PCT	Papola
1728	1.59e-100	0.20169	0.143	0.136	4.03e-96	01__PCT	Htt
1966	7.37e-69	0.20155	0.286	0.259	1.87e-64	01__PCT	Galm
2056	6.82e-51	0.200674	0.123	0.103	1.73e-46	01__PCT	Sephs1
2018	1.78e-58	0.200543	0.106	0.09	4.51e-54	01__PCT	Lrrc1
1826	1.83e-89	0.200487	0.13	0.121	4.64e-85	01__PCT	Nfx1
1891	1.28e-81	0.200154	0.12	0.109	3.24e-77	01__PCT	Med27
1823	1.47e-90	0.200142	0.319	0.301	3.72e-86	01__PCT	Cobll1
786	3.25e-300	0.200113	0.761	0.637	8.25e-296	01__PCT	Pck1
1984	4.79e-64	-0.200281	0.089	0.125	1.22e-59	01__PCT	Ubl3
1981	1.97e-64	-0.201048	0.088	0.125	4.99e-60	01__PCT	Ap2b1
2004	1.92e-60	-0.201539	0.137	0.178	4.87e-56	01__PCT	Ddx3x
1419	3.7e-140	-0.201733	0.089	0.14	9.4e-136	01__PCT	Shtn1
1629	2.3e-112	-0.201951	0.089	0.137	5.83e-108	01__PCT	Tp53i3
2087	1.26e-40	-0.202453	0.091	0.121	3.21e-36	01__PCT	Sh3glb1
1959	1.26e-70	-0.203002	0.165	0.215	3.19e-66	01__PCT	Tmem150a
2108	4.86e-26	-0.203376	0.15	0.177	1.23e-21	01__PCT	Selenop
2089	6.65e-40	-0.203755	0.581	0.626	1.69e-35	01__PCT	Igfbp7
1702	3.58e-103	-0.203906	0.104	0.154	9.1e-99	01__PCT	LOC100910057
2065	1.95e-48	-0.204063	0.072	0.102	4.95e-44	01__PCT	Cr1l
2000	4.39e-61	-0.204514	0.104	0.142	1.11e-56	01__PCT	Tm2d1
1607	7.74e-116	-0.204586	0.07	0.115	1.96e-111	01__PCT	Impa1
1383	4.92e-145	-0.204777	0.08	0.131	1.25e-140	01__PCT	Ptpn9
2101	9.08e-34	-0.205457	0.149	0.182	2.31e-29	01__PCT	Pecr
1520	2.21e-125	-0.205529	0.078	0.124	5.61e-121	01__PCT	Slc5a8
2038	2.63e-54	-0.206915	0.138	0.179	6.68e-50	01__PCT	Pawr
2069	2.85e-47	-0.206919	0.275	0.324	7.25e-43	01__PCT	Dnaja1
1287	3.28e-160	-0.207321	0.073	0.126	8.34e-156	01__PCT	Slc22a15
1995	2.45e-62	-0.207466	0.087	0.122	6.21e-58	01__PCT	Dnajc10
1328	1.17e-152	-0.207688	0.131	0.193	2.97e-148	01__PCT	Cdc14b
1993	9.15e-63	-0.20792	0.301	0.359	2.32e-58	01__PCT	Tnfrsf21
2107	8.67e-27	-0.208037	0.116	0.132	2.2e-22	01__PCT	Plekhb2
2102	5.48e-31	-0.208201	0.082	0.108	1.39e-26	01__PCT	Alas1
1858	2.37e-85	-0.208568	0.068	0.106	6.03e-81	01__PCT	Psmd14
2082	3.19e-43	-0.210129	0.252	0.297	8.1e-39	01__PCT	Lifr
1941	1.54e-73	-0.211438	0.071	0.107	3.92e-69	01__PCT	Golph3
2086	5.74e-41	-0.211641	0.126	0.16	1.46e-36	01__PCT	Cct6a
1308	5.17e-157	-0.211959	0.073	0.125	1.31e-152	01__PCT	Spopl
1919	4.65e-77	-0.212814	0.08	0.12	1.18e-72	01__PCT	Mccc2
2026	2.04e-56	-0.212965	0.096	0.132	5.19e-52	01__PCT	Slc44a1
1473	2.33e-132	-0.213623	0.07	0.117	5.93e-128	01__PCT	Ppp2r1b
1983	3.03e-64	-0.213629	0.297	0.301	7.69e-60	01__PCT	Ctsh
1946	6.81e-73	-0.214527	0.069	0.105	1.73e-68	01__PCT	H2az2
1352	3.11e-149	-0.215759	0.064	0.112	7.91e-145	01__PCT	Cbfb
2109	1.94e-23	-0.216991	0.287	0.313	4.93e-19	01__PCT	Ldlrad4
1980	7.96e-65	-0.218936	0.161	0.208	2.02e-60	01__PCT	Pam
1692	1.06e-104	-0.220446	0.136	0.191	2.7e-100	01__PCT	Znrf2
2103	6.55e-31	-0.221101	0.132	0.158	1.66e-26	01__PCT	Atp6v1b2
2106	2.21e-27	-0.221964	0.218	0.251	5.62e-23	01__PCT	Vcp
1150	7.22e-188	-0.222371	0.059	0.11	1.83e-183	01__PCT	Ccdc88a
897	2.55e-263	-0.222779	0.05	0.106	6.47e-259	01__PCT	Fam171a1
1876	1.88e-83	-0.223004	0.115	0.161	4.77e-79	01__PCT	Scamp2
1863	7.08e-85	-0.226436	0.192	0.248	1.8e-80	01__PCT	Scamp3
2105	5.43e-28	-0.226911	0.31	0.343	1.38e-23	01__PCT	Hsp90b1
1407	1.61e-141	-0.22697	0.081	0.131	4.08e-137	01__PCT	Amotl2
1610	9.48e-116	-0.227406	0.178	0.24	2.41e-111	01__PCT	Pccb
2083	8.51e-43	-0.227739	0.077	0.106	2.16e-38	01__PCT	Acsl4
1921	5.64e-77	-0.227916	0.076	0.111	1.43e-72	01__PCT	Plec
1976	5.76e-67	-0.228376	0.229	0.283	1.46e-62	01__PCT	Smarca2
1901	1.03e-79	-0.228873	0.164	0.217	2.6e-75	01__PCT	Ak4
1440	6.63e-138	-0.230359	0.072	0.123	1.68e-133	01__PCT	Psen1
1904	1.51e-79	-0.230641	0.239	0.299	3.83e-75	01__PCT	Enpep
2098	4.48e-35	-0.231258	0.346	0.373	1.14e-30	01__PCT	Pax8
1493	2.66e-129	-0.231403	0.091	0.143	6.75e-125	01__PCT	Prrg4
1952	8.96e-72	-0.231512	0.177	0.229	2.28e-67	01__PCT	Pbld1
1920	4.76e-77	-0.231742	0.553	0.618	1.21e-72	01__PCT	App
893	2.07e-264	-0.23213	0.056	0.113	5.25e-260	01__PCT	Elf2
1912	4.02e-78	-0.232233	0.116	0.163	1.02e-73	01__PCT	Rab2a
1720	1.31e-101	-0.232463	0.111	0.161	3.33e-97	01__PCT	Reep3
1874	1.26e-83	-0.232544	0.087	0.128	3.19e-79	01__PCT	Fxyd2
2093	2.68e-39	-0.233022	0.107	0.139	6.82e-35	01__PCT	Gpd1
2104	3.21e-28	-0.233146	0.094	0.116	8.16e-24	01__PCT	Ywhab
2002	6.07e-61	-0.234809	0.073	0.108	1.54e-56	01__PCT	Litaf
2078	3.16e-44	-0.235392	0.073	0.102	8.03e-40	01__PCT	C1galt1
2085	1.29e-41	-0.236291	0.809	0.783	3.27e-37	01__PCT	Aldob
2032	1.52e-55	-0.236388	0.075	0.108	3.86e-51	01__PCT	Olfml1
2081	2.82e-43	-0.236859	0.352	0.397	7.15e-39	01__PCT	Sgms1
2042	1.11e-53	-0.237401	0.122	0.161	2.81e-49	01__PCT	Sucla2
1967	1.27e-68	-0.23878	0.164	0.213	3.21e-64	01__PCT	Synj2bp
2092	1.6e-39	-0.239448	0.089	0.118	4.07e-35	01__PCT	Fis1
1217	8.64e-174	-0.239517	0.136	0.206	2.19e-169	01__PCT	Xpo7
2095	3.2e-39	-0.239551	0.098	0.128	8.12e-35	01__PCT	Nol7
1838	1.9e-87	-0.239627	0.068	0.107	4.84e-83	01__PCT	Ugp2
1960	1.3e-70	-0.240291	0.101	0.143	3.31e-66	01__PCT	Dnaja2
1746	4.01e-98	-0.241142	0.137	0.191	1.02e-93	01__PCT	Stat3
2054	5.12e-51	-0.241645	0.278	0.329	1.3e-46	01__PCT	Phyh
1538	1.12e-123	-0.242089	0.172	0.238	2.85e-119	01__PCT	Lclat1
1595	2.33e-117	-0.242321	0.095	0.146	5.92e-113	01__PCT	Rad23b
1944	4.95e-73	-0.244089	0.106	0.15	1.26e-68	01__PCT	Bnip3l
2059	2.05e-50	-0.246716	0.075	0.107	5.2e-46	01__PCT	Tas1r2
1789	5.27e-94	-0.246783	0.088	0.133	1.34e-89	01__PCT	Cyp2d2
1195	1.31e-177	-0.247353	0.05	0.1	3.32e-173	01__PCT	Samd5
2057	7.05e-51	-0.247505	0.085	0.119	1.79e-46	01__PCT	Erlec1
1850	3.24e-86	-0.248803	0.064	0.103	8.22e-82	01__PCT	Ctdsp1
2099	7.65e-35	-0.248827	0.117	0.146	1.94e-30	01__PCT	Cyp2e1
1935	6.27e-75	-0.248985	0.066	0.102	1.59e-70	01__PCT	Ddr1
2097	5.52e-36	-0.249404	0.185	0.222	1.4e-31	01__PCT	Gabarapl1
1443	2.39e-137	-0.250113	0.199	0.272	6.08e-133	01__PCT	Farp1
1939	7.79e-74	-0.250522	0.094	0.136	1.98e-69	01__PCT	Tmem174
1734	1.83e-99	-0.250803	0.099	0.149	4.65e-95	01__PCT	Rnf13
1927	2.01e-76	-0.251049	0.105	0.15	5.11e-72	01__PCT	Lman2
1703	5.28e-103	-0.251233	0.078	0.123	1.34e-98	01__PCT	Stard10
1924	9.04e-77	-0.252517	0.077	0.117	2.3e-72	01__PCT	Qprt
1523	3.66e-125	-0.252555	0.086	0.137	9.3e-121	01__PCT	Map4k4
2028	3.67e-56	-0.252905	0.113	0.153	9.32e-52	01__PCT	Cox16
1943	4.37e-73	-0.252917	0.065	0.102	1.11e-68	01__PCT	Psmb2
2005	1.98e-60	-0.253215	0.072	0.106	5.04e-56	01__PCT	Cyp4f1
2100	4.48e-34	-0.254329	0.294	0.313	1.14e-29	01__PCT	Col4a1
1115	1.51e-196	-0.254597	0.052	0.106	3.83e-192	01__PCT	Kdm1b
1014	1.48e-227	-0.255308	0.071	0.133	3.76e-223	01__PCT	Pbx3
1622	1.95e-113	-0.255456	0.096	0.148	4.94e-109	01__PCT	Nptn
1963	9.28e-70	-0.25588	0.069	0.105	2.36e-65	01__PCT	Api5
1873	1.21e-83	-0.256353	0.087	0.13	3.06e-79	01__PCT	Adss
2080	1.94e-43	-0.256636	0.079	0.108	4.92e-39	01__PCT	Dynlrb1
2052	1.96e-51	-0.256649	0.098	0.134	4.98e-47	01__PCT	Pllp
1825	1.4e-89	-0.257478	0.144	0.197	3.57e-85	01__PCT	Rtn3
1783	4.67e-95	-0.257838	0.271	0.34	1.19e-90	01__PCT	Aco1
1910	9.56e-79	-0.258505	0.106	0.151	2.43e-74	01__PCT	Itfg1
1979	9.45e-66	-0.259148	0.117	0.16	2.4e-61	01__PCT	Vapa
1903	1.08e-79	-0.259178	0.149	0.201	2.73e-75	01__PCT	Lypla1
2067	3.62e-48	-0.261	0.091	0.124	9.19e-44	01__PCT	Samm50
2076	9.51e-45	-0.261921	0.08	0.111	2.42e-40	01__PCT	Sparc
2090	8.18e-40	-0.262545	0.245	0.278	2.08e-35	01__PCT	Comt
1418	3.6e-140	-0.262822	0.156	0.224	9.14e-136	01__PCT	Fat1
2110	9.82e-23	-0.263438	0.096	0.119	2.49e-18	01__PCT	Ccn2
1832	4.45e-88	-0.263438	0.087	0.131	1.13e-83	01__PCT	Cbx3
1608	8.1e-116	-0.264132	0.082	0.131	2.06e-111	01__PCT	Septin2
2074	3.8e-45	-0.264577	0.093	0.125	9.65e-41	01__PCT	Rab5c
2091	9.33e-40	-0.265611	0.133	0.161	2.37e-35	01__PCT	Tkt
1636	1.18e-111	-0.26626	0.218	0.289	2.98e-107	01__PCT	Bcl2l1
2051	1.53e-51	-0.266317	0.093	0.128	3.89e-47	01__PCT	Tpm3
2008	4.48e-60	-0.266495	0.087	0.124	1.14e-55	01__PCT	Syap1
2072	3.17e-46	-0.267535	0.096	0.129	8.06e-42	01__PCT	Rbbp7
1926	1.57e-76	-0.268376	0.083	0.124	3.99e-72	01__PCT	Mrpl52
2039	2.82e-54	-0.268638	0.107	0.145	7.16e-50	01__PCT	Dld
2096	3.47e-39	-0.269026	0.149	0.182	8.81e-35	01__PCT	Rpl4
1582	3.08e-118	-0.269907	0.356	0.358	7.83e-114	01__PCT	Defb1
1833	5.01e-88	-0.270266	0.108	0.156	1.27e-83	01__PCT	Tm9sf2
1625	1.11e-112	-0.270317	0.069	0.115	2.82e-108	01__PCT	Ssu72
1310	2.37e-156	-0.271605	0.138	0.207	6.01e-152	01__PCT	Mindy3
1307	4.45e-157	-0.272128	0.054	0.104	1.13e-152	01__PCT	Mob4
1712	2.11e-102	-0.272845	0.134	0.192	5.36e-98	01__PCT	Megf11
1532	3.8e-124	-0.272954	0.081	0.133	9.65e-120	01__PCT	Crot
1893	5.45e-81	-0.27344	0.079	0.121	1.38e-76	01__PCT	Sdf2
1777	1.52e-95	-0.273658	0.122	0.175	3.86e-91	01__PCT	Ankrd13c
2070	3.44e-47	-0.273779	0.102	0.135	8.74e-43	01__PCT	Mrpl15
1770	5.44e-96	-0.273786	0.067	0.11	1.38e-91	01__PCT	Dhcr24
2001	5.49e-61	-0.274426	0.073	0.108	1.4e-56	01__PCT	Dnajb14
1907	2.79e-79	-0.274677	0.139	0.19	7.09e-75	01__PCT	Ywhaz
1936	8.42e-75	-0.275554	0.066	0.103	2.14e-70	01__PCT	Mtch1
1268	1.59e-163	-0.275673	0.094	0.156	4.05e-159	01__PCT	Atxn10
1844	1.33e-86	-0.275959	0.067	0.108	3.39e-82	01__PCT	Sdhaf2
1242	1.66e-168	-0.276011	0.099	0.163	4.2e-164	01__PCT	Snx7
1824	4.2e-90	-0.276287	0.258	0.325	1.07e-85	01__PCT	Abcg2
1404	1.02e-141	-0.278193	0.119	0.181	2.59e-137	01__PCT	Ube2d3
1855	7.22e-86	-0.278238	0.066	0.106	1.83e-81	01__PCT	Maea
1800	8.79e-93	-0.278618	0.066	0.108	2.23e-88	01__PCT	Pdhb
1985	6.29e-64	-0.280325	0.124	0.168	1.6e-59	01__PCT	Decr1
2079	5.41e-44	-0.280701	0.078	0.107	1.37e-39	01__PCT	Atp6ap2
2029	3.77e-56	-0.281263	0.084	0.119	9.57e-52	01__PCT	Dio1
2068	6.34e-48	-0.2814	0.095	0.128	1.61e-43	01__PCT	Dynll2
2058	7.99e-51	-0.282722	0.07	0.1	2.03e-46	01__PCT	Ndufa8
1991	4.94e-63	-0.283521	0.108	0.149	1.25e-58	01__PCT	Lactb
1742	2.05e-98	-0.284259	0.063	0.106	5.22e-94	01__PCT	Mettl9
2088	1.51e-40	-0.285012	0.379	0.414	3.85e-36	01__PCT	LOC501233
993	2.41e-233	-0.285993	0.045	0.104	6.12e-229	01__PCT	Ralgps2
1666	8.09e-108	-0.286686	0.069	0.115	2.05e-103	01__PCT	Gnai3
1964	1.17e-69	-0.287219	0.275	0.334	2.98e-65	01__PCT	Cltc
2015	2.21e-59	-0.287256	0.077	0.112	5.62e-55	01__PCT	Aamp
2027	2.65e-56	-0.287477	0.113	0.152	6.74e-52	01__PCT	Hadhb
1499	7.19e-129	-0.287556	0.101	0.158	1.83e-124	01__PCT	Ppp1cb
1424	1.45e-139	-0.28789	0.18	0.254	3.69e-135	01__PCT	Gprc5c
1682	4.2e-106	-0.288343	0.187	0.25	1.07e-101	01__PCT	Nudt4
1859	3.06e-85	-0.289899	0.082	0.126	7.78e-81	01__PCT	Hspa9
1405	1.09e-141	-0.290288	0.124	0.188	2.77e-137	01__PCT	Cdk6
1933	3.11e-75	-0.291017	0.108	0.154	7.91e-71	01__PCT	Cct3
2066	2.49e-48	-0.291171	0.114	0.149	6.33e-44	01__PCT	Tex264
2075	9.49e-45	-0.291589	0.085	0.115	2.41e-40	01__PCT	Mal
1336	5.85e-151	-0.292106	0.126	0.194	1.49e-146	01__PCT	Sarnp
1390	1.03e-143	-0.29213	0.132	0.196	2.62e-139	01__PCT	Slc25a25
1768	4.42e-96	-0.292606	0.066	0.11	1.12e-91	01__PCT	Brk1
1767	3.25e-96	-0.293587	0.066	0.109	8.25e-92	01__PCT	Ube2m
1766	2.81e-96	-0.293706	0.071	0.115	7.13e-92	01__PCT	Psmb7
1353	3.33e-149	-0.293937	0.087	0.147	8.46e-145	01__PCT	Dut
1724	4.83e-101	-0.294413	0.093	0.143	1.23e-96	01__PCT	Adipor1
1795	1.19e-93	-0.294622	0.291	0.361	3.02e-89	01__PCT	Aldh8a1
2050	8.94e-52	-0.294853	0.11	0.146	2.27e-47	01__PCT	Aplp2
1996	8.46e-62	-0.295955	0.068	0.101	2.15e-57	01__PCT	Ube2l3
1877	2e-83	-0.296799	0.236	0.299	5.07e-79	01__PCT	Oxct1
1106	7.84e-199	-0.297016	0.079	0.144	1.99e-194	01__PCT	Snx1
1743	2.12e-98	-0.297257	0.072	0.117	5.37e-94	01__PCT	Txnl1
1570	5.24e-119	-0.298156	0.123	0.182	1.33e-114	01__PCT	Herpud1
1432	9.46e-139	-0.298346	0.063	0.112	2.4e-134	01__PCT	Blvra
2024	4.83e-57	-0.298432	0.08	0.114	1.23e-52	01__PCT	Fh
2046	9.42e-53	-0.298454	0.077	0.101	2.39e-48	01__PCT	Capn13
1049	2.64e-216	-0.298508	0.105	0.179	6.69e-212	01__PCT	Tle4
1685	2.2e-105	-0.298729	0.059	0.102	5.59e-101	01__PCT	Atp1b3
1837	1.63e-87	-0.298903	0.061	0.101	4.14e-83	01__PCT	Mrps21
1555	2.97e-121	-0.299566	0.078	0.13	7.54e-117	01__PCT	Tmem33
1600	2.54e-116	-0.300191	0.108	0.165	6.45e-112	01__PCT	Stt3b
1387	8.34e-145	-0.301917	0.204	0.282	2.12e-140	01__PCT	Entpd5
1511	7.62e-127	-0.301933	0.31	0.393	1.94e-122	01__PCT	Hibadh
1854	6.02e-86	-0.302367	0.062	0.101	1.53e-81	01__PCT	Fmo2
2033	2.13e-55	-0.302631	0.108	0.145	5.41e-51	01__PCT	Ech1
1249	6.23e-167	-0.303488	0.073	0.13	1.58e-162	01__PCT	Abhd14a
1868	3.95e-84	-0.304333	0.063	0.103	1e-79	01__PCT	LOC501038
1517	3.67e-126	-0.304643	0.105	0.164	9.33e-122	01__PCT	Lasp1
2040	3.13e-54	-0.305796	0.081	0.113	7.94e-50	01__PCT	Gspt1
1619	2.86e-114	-0.306679	0.35	0.414	7.27e-110	01__PCT	Hgd
2049	6.32e-52	-0.308224	0.191	0.229	1.6e-47	01__PCT	Cst3
1908	4.16e-79	-0.309485	0.093	0.137	1.06e-74	01__PCT	Aifm1
1922	8.08e-77	-0.31006	0.325	0.384	2.05e-72	01__PCT	Plxdc2
1437	4.92e-138	-0.31159	0.365	0.362	1.25e-133	01__PCT	Ctsb
938	1.89e-248	-0.31233	0.064	0.133	4.8e-244	01__PCT	AABR07016572.1
1472	1.31e-132	-0.31247	0.208	0.285	3.32e-128	01__PCT	Haao
1994	1.98e-62	-0.313072	0.174	0.208	5.04e-58	01__PCT	Ldhb
1392	1.45e-143	-0.31344	0.202	0.281	3.67e-139	01__PCT	Thnsl2
2011	1e-59	-0.313865	0.073	0.107	2.55e-55	01__PCT	Ppp1ca
1788	4.57e-94	-0.314834	0.078	0.123	1.16e-89	01__PCT	Rtn4
1932	1.32e-75	-0.31526	0.063	0.101	3.35e-71	01__PCT	Nsa2
2009	7.6e-60	-0.315292	0.223	0.262	1.93e-55	01__PCT	Aldh7a1
2012	1.09e-59	-0.315408	0.079	0.114	2.76e-55	01__PCT	Tgoln2
1173	1.87e-183	-0.316237	0.058	0.116	4.74e-179	01__PCT	Me1
1550	5.89e-122	-0.316323	0.076	0.128	1.5e-117	01__PCT	Sumo1
1938	4.84e-74	-0.317521	0.081	0.122	1.23e-69	01__PCT	Ybx1
2010	9.29e-60	-0.318002	0.128	0.169	2.36e-55	01__PCT	Gdi2
1807	7.67e-92	-0.318553	0.059	0.1	1.95e-87	01__PCT	RGD1311703
1329	2.24e-152	-0.320102	0.068	0.124	5.69e-148	01__PCT	Hsd17b12
1508	3.45e-127	-0.321365	0.127	0.191	8.76e-123	01__PCT	Fah
1182	2.14e-181	-0.321689	0.104	0.175	5.44e-177	01__PCT	Mxi1
2007	3.33e-60	-0.321958	0.095	0.132	8.47e-56	01__PCT	Tmem123
1219	3.57e-173	-0.322587	0.068	0.126	9.07e-169	01__PCT	Sbds
2035	8.24e-55	-0.322924	0.077	0.102	2.09e-50	01__PCT	Aqp2
1108	2.63e-198	-0.32372	0.05	0.105	6.67e-194	01__PCT	Gtpbp4
1122	2.5e-195	-0.324712	0.074	0.14	6.36e-191	01__PCT	Akr1c13
422	0	-0.327146	0.043	0.11	0	01__PCT	Sox5
1982	2.41e-64	-0.327399	0.135	0.177	6.13e-60	01__PCT	Got2
1942	2.83e-73	-0.327434	0.096	0.138	7.2e-69	01__PCT	Tmem37
1632	5.23e-112	-0.328063	0.059	0.104	1.33e-107	01__PCT	Psmc6
999	2.08e-232	-0.32818	0.053	0.116	5.29e-228	01__PCT	Bcl6
2003	1.32e-60	-0.329168	0.176	0.22	3.35e-56	01__PCT	Cdh16
1753	2.74e-97	-0.330966	0.062	0.105	6.95e-93	01__PCT	Derl1
1429	4.28e-139	-0.331163	0.057	0.105	1.09e-134	01__PCT	Cobl
778	3.35e-304	-0.331623	0.063	0.134	8.51e-300	01__PCT	Flt1
1101	7.06e-200	-0.332954	0.08	0.149	1.79e-195	01__PCT	Sypl1
1664	5.79e-108	-0.333071	0.064	0.109	1.47e-103	01__PCT	Ppa1
1118	2.83e-196	-0.334775	0.086	0.155	7.2e-192	01__PCT	Papss2
1571	6.57e-119	-0.335607	0.243	0.318	1.67e-114	01__PCT	Arhgap42
1750	1.01e-97	-0.335775	0.083	0.131	2.58e-93	01__PCT	Tmed10
1914	6.45e-78	-0.335783	0.071	0.11	1.64e-73	01__PCT	Vdac3
1176	2.87e-182	-0.335846	0.1	0.169	7.29e-178	01__PCT	Akr1c19
1276	6.12e-162	-0.336092	0.125	0.196	1.56e-157	01__PCT	Chdh
1168	8.2e-184	-0.336905	0.059	0.118	2.08e-179	01__PCT	Taf4b
1579	1.78e-118	-0.336957	0.102	0.159	4.51e-114	01__PCT	Cct4
1749	9.49e-98	-0.337249	0.123	0.178	2.41e-93	01__PCT	Amacr
1875	1.48e-83	-0.337391	0.074	0.115	3.76e-79	01__PCT	Mlf2
1784	8.4e-95	-0.340057	0.071	0.116	2.13e-90	01__PCT	Rabac1
1857	1.44e-85	-0.34225	0.064	0.104	3.65e-81	01__PCT	Kdelr1
1949	2.65e-72	-0.34469	0.07	0.107	6.73e-68	01__PCT	Eid1
1641	7.67e-111	-0.34546	0.069	0.117	1.95e-106	01__PCT	Actr2
1881	3.83e-83	-0.34768	0.085	0.129	9.73e-79	01__PCT	Cct8
1693	1.65e-104	-0.348071	0.341	0.406	4.2e-100	01__PCT	Pter
1791	8.08e-94	-0.350776	0.179	0.24	2.05e-89	01__PCT	Uqcrc2
1614	7.26e-115	-0.351062	0.099	0.155	1.84e-110	01__PCT	Twf1
1906	1.95e-79	-0.351765	0.164	0.217	4.94e-75	01__PCT	Sdha
1333	8.32e-152	-0.351924	0.094	0.158	2.11e-147	01__PCT	Nit2
1139	6.49e-190	-0.352433	0.205	0.297	1.65e-185	01__PCT	Rps6ka3
1112	1.26e-197	-0.352681	0.071	0.137	3.2e-193	01__PCT	Prep
1683	5.01e-106	-0.352881	0.081	0.13	1.27e-101	01__PCT	Ccni
1814	4.15e-91	-0.353008	0.103	0.152	1.05e-86	01__PCT	Pfdn1
945	2.74e-246	-0.353208	0.09	0.168	6.95e-242	01__PCT	Mpp6
1849	2.8e-86	-0.355169	0.089	0.133	7.12e-82	01__PCT	Ethe1
1986	6.97e-64	-0.355178	0.085	0.119	1.77e-59	01__PCT	Grn
1688	6.95e-105	-0.355905	0.095	0.148	1.77e-100	01__PCT	Erp29
1950	7.79e-72	-0.357222	0.074	0.11	1.98e-67	01__PCT	Ndufv1
1402	1.44e-142	-0.357425	0.087	0.147	3.67e-138	01__PCT	Psma3l
857	1.89e-276	-0.358925	0.069	0.144	4.8e-272	01__PCT	Sema3c
1717	7.07e-102	-0.359074	0.072	0.119	1.79e-97	01__PCT	Ccnd1
423	0	-0.359594	0.036	0.103	0	01__PCT	Zfhx3
1539	1.72e-123	-0.360085	0.059	0.107	4.38e-119	01__PCT	Serpinh1
1356	1.13e-148	-0.360165	0.165	0.241	2.88e-144	01__PCT	Arpc2
1661	4.26e-108	-0.360757	0.067	0.113	1.08e-103	01__PCT	Dnajc19
1813	2.48e-91	-0.360773	0.063	0.104	6.31e-87	01__PCT	Jund
1417	3.35e-140	-0.361835	0.082	0.141	8.5e-136	01__PCT	Atp6v0b
1564	3.91e-120	-0.362354	0.093	0.149	9.94e-116	01__PCT	LOC100362432
1311	2.62e-156	-0.362594	0.211	0.296	6.66e-152	01__PCT	Ywhae
818	2.71e-290	-0.362714	0.455	0.387	6.89e-286	01__PCT	Gramd1b
1627	1.31e-112	-0.363203	0.093	0.147	3.32e-108	01__PCT	Hnrnpk
1822	1.35e-90	-0.363475	0.06	0.1	3.44e-86	01__PCT	Tmem252
1842	8.97e-87	-0.363591	0.07	0.11	2.28e-82	01__PCT	Ndufa9
1400	1.19e-142	-0.363853	0.215	0.296	3.01e-138	01__PCT	Tmbim6
1399	1.1e-142	-0.364555	0.053	0.102	2.8e-138	01__PCT	Zfp36l2
1892	1.44e-81	-0.366457	0.139	0.184	3.65e-77	01__PCT	Naglt1
2043	2.07e-53	-0.370901	0.08	0.112	5.25e-49	01__PCT	Hbb
1525	7.82e-125	-0.372423	0.295	0.368	1.99e-120	01__PCT	Thada
1266	9.5e-164	-0.373039	0.411	0.434	2.41e-159	01__PCT	Kansl1l
1812	2.41e-91	-0.374329	0.063	0.105	6.11e-87	01__PCT	Tram1
1480	9.28e-132	-0.374741	0.135	0.202	2.36e-127	01__PCT	Cdc42
1889	1.09e-81	-0.374815	0.172	0.227	2.78e-77	01__PCT	Utrn
1716	3.87e-102	-0.37482	0.057	0.1	9.83e-98	01__PCT	Psma6
1820	7.71e-91	-0.374965	0.064	0.105	1.96e-86	01__PCT	Vps29
1675	6.85e-107	-0.375055	0.114	0.171	1.74e-102	01__PCT	Id2
1871	9.35e-84	-0.375709	0.077	0.119	2.38e-79	01__PCT	Chmp5
1643	1e-110	-0.377489	0.09	0.143	2.55e-106	01__PCT	Ddb1
1776	1.44e-95	-0.378256	0.06	0.101	3.65e-91	01__PCT	Ubxn1
1567	1.01e-119	-0.379839	0.073	0.124	2.57e-115	01__PCT	Cited2
1638	1.46e-111	-0.380174	0.068	0.116	3.72e-107	01__PCT	Rab11a
2047	2.98e-52	-0.380431	0.132	0.168	7.58e-48	01__PCT	Hba-a1
1416	3.16e-140	-0.381067	0.125	0.192	8.01e-136	01__PCT	Hnrnpf
424	0	-0.381206	0.053	0.128	0	01__PCT	Stard13
1689	8.16e-105	-0.383113	0.058	0.102	2.07e-100	01__PCT	Gnai2
1574	9.6e-119	-0.383131	0.065	0.114	2.44e-114	01__PCT	Hpn
1827	5.9e-89	-0.383769	0.086	0.132	1.5e-84	01__PCT	Ndufs3
1802	2e-92	-0.383829	0.099	0.147	5.08e-88	01__PCT	Nap1l1
1134	4.71e-191	-0.384502	0.093	0.165	1.2e-186	01__PCT	Slc25a30
1658	1.28e-108	-0.385212	0.061	0.106	3.24e-104	01__PCT	Snrpd3
1263	5.76e-164	-0.386325	0.092	0.159	1.46e-159	01__PCT	Ca5b
1879	2.31e-83	-0.386679	0.147	0.193	5.86e-79	01__PCT	Uqcrc1
1513	1.54e-126	-0.387425	0.145	0.212	3.92e-122	01__PCT	Csde1
1775	1.41e-95	-0.387609	0.344	0.399	3.58e-91	01__PCT	Lamp1
1415	2.9e-140	-0.388034	0.18	0.256	7.38e-136	01__PCT	Ndfip1
1265	8.01e-164	-0.388488	0.143	0.22	2.04e-159	01__PCT	Ipmk
1847	2.63e-86	-0.390298	0.088	0.126	6.67e-82	01__PCT	Arl6ip1
1003	9.69e-232	-0.390468	0.085	0.159	2.46e-227	01__PCT	Slc38a2
1578	1.43e-118	-0.390748	0.054	0.1	3.64e-114	01__PCT	Arf5
1861	3.49e-85	-0.390962	0.111	0.157	8.86e-81	01__PCT	Cyc1
1385	6.99e-145	-0.391005	0.075	0.13	1.78e-140	01__PCT	Reep5
1588	8.46e-118	-0.391703	0.057	0.103	2.15e-113	01__PCT	Tmem205
1815	4.66e-91	-0.392141	0.112	0.16	1.18e-86	01__PCT	Vdac2
1713	2.46e-102	-0.392579	0.059	0.102	6.25e-98	01__PCT	Mesd
1378	5.18e-146	-0.393756	0.06	0.114	1.32e-141	01__PCT	Rheb
1368	7.64e-147	-0.393856	0.084	0.144	1.94e-142	01__PCT	Txn2
955	3.14e-243	-0.394477	0.066	0.138	7.98e-239	01__PCT	Gsap
1190	2.68e-178	-0.394666	0.063	0.123	6.8e-174	01__PCT	Pls1
1238	2.66e-169	-0.396262	0.153	0.233	6.75e-165	01__PCT	Pik3r1
1706	1.08e-102	-0.396986	0.074	0.12	2.75e-98	01__PCT	Eef1g
1148	2.69e-188	-0.397522	0.126	0.205	6.83e-184	01__PCT	Vmp1
1860	3.21e-85	-0.398371	0.093	0.135	8.14e-81	01__PCT	Rpl12
1690	9.11e-105	-0.398813	0.068	0.114	2.31e-100	01__PCT	Phb
1630	2.32e-112	-0.400013	0.082	0.133	5.89e-108	01__PCT	Pabpc1
988	1.41e-234	-0.401053	0.046	0.11	3.58e-230	01__PCT	Rnf181
1731	5.87e-100	-0.401624	0.066	0.11	1.49e-95	01__PCT	Fahd2a
1737	6.61e-99	-0.402014	0.154	0.211	1.68e-94	01__PCT	Msrb1
1765	1.96e-96	-0.402038	0.118	0.17	4.97e-92	01__PCT	Retsat
994	3.65e-233	-0.403375	0.053	0.117	9.27e-229	01__PCT	Cd47
1377	3.99e-146	-0.403523	0.113	0.18	1.01e-141	01__PCT	Esd
1215	1.95e-174	-0.403572	0.083	0.15	4.95e-170	01__PCT	Pfdn2
1599	2.15e-116	-0.404215	0.099	0.155	5.47e-112	01__PCT	Rpn2
1323	5.05e-154	-0.404552	0.102	0.168	1.28e-149	01__PCT	Ptges3
1697	1.38e-103	-0.405394	0.076	0.122	3.5e-99	01__PCT	Rhoa
1434	2.54e-138	-0.406029	0.083	0.141	6.46e-134	01__PCT	Dars
1482	1.71e-131	-0.407539	0.217	0.294	4.34e-127	01__PCT	Lrpap1
1361	7.67e-148	-0.410723	0.119	0.188	1.95e-143	01__PCT	Csrp2
1084	1.76e-205	-0.411287	0.106	0.184	4.47e-201	01__PCT	Morf4l1
1410	6.74e-141	-0.412045	0.201	0.279	1.71e-136	01__PCT	Pdia3
1577	1.43e-118	-0.412082	0.069	0.119	3.63e-114	01__PCT	Rtraf
1674	5.15e-107	-0.413034	0.091	0.142	1.31e-102	01__PCT	Cmpk1
1253	2.57e-166	-0.413078	0.303	0.382	6.53e-162	01__PCT	Slc17a3
1905	1.86e-79	-0.41389	0.128	0.176	4.71e-75	01__PCT	AABR07025295.1
1680	2.38e-106	-0.414843	0.349	0.411	6.04e-102	01__PCT	Napsa
1761	8.94e-97	-0.414954	0.093	0.14	2.27e-92	01__PCT	Ndufs7
1267	1.16e-163	-0.415048	0.079	0.142	2.96e-159	01__PCT	Ywhaq
1445	5.27e-137	-0.416973	0.054	0.104	1.34e-132	01__PCT	Fkbp3
1370	8.98e-147	-0.41751	0.18	0.258	2.28e-142	01__PCT	Aldh2
1343	2.66e-150	-0.419056	0.061	0.116	6.75e-146	01__PCT	Ldhd
1886	2.37e-82	-0.419653	0.212	0.26	6.01e-78	01__PCT	Wls
1605	5.58e-116	-0.41983	0.082	0.115	1.42e-111	01__PCT	Cyba
1698	1.4e-103	-0.420025	0.058	0.1	3.57e-99	01__PCT	Map1lc3b
1681	2.45e-106	-0.422815	0.076	0.12	6.23e-102	01__PCT	Gns.1
1360	4.14e-148	-0.422933	0.191	0.27	1.05e-143	01__PCT	Etfa
1635	7.5e-112	-0.423968	0.056	0.101	1.9e-107	01__PCT	Rnaset2
927	9.07e-253	-0.426195	0.063	0.136	2.3e-248	01__PCT	Asrgl1
1566	7.23e-120	-0.426869	0.129	0.191	1.84e-115	01__PCT	Atp6v0e1
843	1.69e-282	-0.426882	0.092	0.181	4.3e-278	01__PCT	Sox13
1178	7.2e-182	-0.427514	0.1	0.173	1.83e-177	01__PCT	Rab14
1722	1.46e-101	-0.427524	0.286	0.358	3.7e-97	01__PCT	Slc12a1
1642	8.91e-111	-0.427954	0.072	0.12	2.26e-106	01__PCT	Arhgdia
1430	8.6e-139	-0.429892	0.098	0.159	2.18e-134	01__PCT	Pdha1
1319	4.04e-155	-0.431142	0.105	0.172	1.03e-150	01__PCT	Cct5
1191	4.11e-178	-0.432549	0.176	0.262	1.04e-173	01__PCT	Itgb1
1119	3.17e-196	-0.435232	0.086	0.158	8.04e-192	01__PCT	Smagp
425	0	-0.436734	0.501	0.514	0	01__PCT	Trps1
1214	1.57e-174	-0.437081	0.233	0.325	3.99e-170	01__PCT	Etl4
1207	2.33e-175	-0.438	0.226	0.315	5.93e-171	01__PCT	Fchsd2
755	0	-0.43905	0.047	0.124	0	01__PCT	Ppm1k
858	4.21e-276	-0.440476	0.058	0.133	1.07e-271	01__PCT	Csad
1198	8.71e-177	-0.440978	0.093	0.163	2.21e-172	01__PCT	Eif4a1
426	0	-0.441155	0.051	0.131	0	01__PCT	Gmds
1187	4.06e-180	-0.442924	0.097	0.168	1.03e-175	01__PCT	Myl12b
1024	1.02e-224	-0.443847	0.075	0.148	2.6e-220	01__PCT	Gng7
1111	5.55e-198	-0.447679	0.167	0.257	1.41e-193	01__PCT	Sfxn1
1409	2.67e-141	-0.45314	0.187	0.261	6.78e-137	01__PCT	Ugt1a6
1363	8.55e-148	-0.454994	0.049	0.1	2.17e-143	01__PCT	Vkorc1
1127	1.34e-194	-0.455941	0.203	0.297	3.41e-190	01__PCT	St13
1528	1.21e-124	-0.460983	0.173	0.239	3.07e-120	01__PCT	Suclg1
1156	1.6e-186	-0.461191	0.119	0.197	4.06e-182	01__PCT	Lap3
980	2.12e-236	-0.463242	0.183	0.284	5.38e-232	01__PCT	Wwp1
1272	5.28e-163	-0.464103	0.154	0.232	1.34e-158	01__PCT	Micos10
1546	3.42e-122	-0.465012	0.061	0.107	8.68e-118	01__PCT	Gcsh
1562	2.31e-120	-0.465282	0.068	0.117	5.85e-116	01__PCT	Iscu
1054	6.31e-216	-0.466289	0.099	0.179	1.6e-211	01__PCT	Arf4
1116	2.07e-196	-0.466746	0.283	0.376	5.25e-192	01__PCT	Dpyd
1545	2.32e-122	-0.468229	0.072	0.121	5.88e-118	01__PCT	Coa5
1339	1.24e-150	-0.468915	0.056	0.109	3.14e-146	01__PCT	Pdia6
902	7.38e-262	-0.470376	0.102	0.192	1.87e-257	01__PCT	Stat5b
1062	1.38e-211	-0.471051	0.222	0.322	3.51e-207	01__PCT	Chpt1
1247	3.64e-167	-0.47217	0.068	0.128	9.25e-163	01__PCT	Hint2
1359	2.37e-148	-0.47273	0.058	0.111	6.01e-144	01__PCT	Hsbp1
1186	1.06e-180	-0.473205	0.168	0.253	2.68e-176	01__PCT	Rnls
985	2.71e-235	-0.474445	0.362	0.473	6.88e-231	01__PCT	Aldh6a1
1442	1.92e-137	-0.475081	0.059	0.11	4.88e-133	01__PCT	Sod2
427	0	-0.475282	0.037	0.113	0	01__PCT	Slc2a5
1121	2.44e-195	-0.477263	0.059	0.123	6.21e-191	01__PCT	Lamtor5
1476	7.28e-132	-0.477629	0.085	0.141	1.85e-127	01__PCT	Slc25a39
759	0	-0.479174	0.722	0.806	0	01__PCT	Atp1b1
1340	1.28e-150	-0.480124	0.109	0.175	3.24e-146	01__PCT	Ndufv2
1068	1.73e-210	-0.4803	0.288	0.393	4.38e-206	01__PCT	Canx
1304	3.52e-157	-0.482742	0.289	0.373	8.94e-153	01__PCT	Mdh1
1395	3.62e-143	-0.48355	0.08	0.139	9.18e-139	01__PCT	Ahnak
1002	5.32e-232	-0.485182	0.07	0.143	1.35e-227	01__PCT	Paip2
1471	7.25e-133	-0.486267	0.127	0.19	1.84e-128	01__PCT	Etfb
1487	7.44e-131	-0.487754	0.118	0.178	1.89e-126	01__PCT	Txnip
428	0	-0.487978	0.749	0.701	0	01__PCT	Zbtb20
869	5.93e-271	-0.489399	0.235	0.352	1.51e-266	01__PCT	Glud1
1262	5.73e-164	-0.489406	0.056	0.112	1.46e-159	01__PCT	Cnpy2
948	1.78e-244	-0.489652	0.045	0.111	4.53e-240	01__PCT	Basp1
1295	8.22e-159	-0.489851	0.101	0.169	2.09e-154	01__PCT	P4hb
1393	2.57e-143	-0.489858	0.063	0.115	6.54e-139	01__PCT	Prdx2
966	1.11e-239	-0.490748	0.085	0.165	2.83e-235	01__PCT	Cnbp
1113	7.06e-197	-0.491467	0.157	0.244	1.79e-192	01__PCT	Acadl
910	8.84e-258	-0.492804	0.114	0.206	2.24e-253	01__PCT	Aldh9a1
1231	6.72e-172	-0.494377	0.078	0.142	1.71e-167	01__PCT	Psmb1
1357	1.54e-148	-0.494447	0.093	0.155	3.91e-144	01__PCT	Edf1
1413	2.08e-140	-0.494474	0.068	0.122	5.3e-136	01__PCT	Ldha
1428	3.74e-139	-0.494496	0.085	0.142	9.5e-135	01__PCT	Calm2
1224	1.18e-172	-0.494808	0.068	0.13	3e-168	01__PCT	Churc1
1448	1.49e-136	-0.496274	0.113	0.173	3.79e-132	01__PCT	Park7
1318	3.8e-155	-0.498097	0.075	0.134	9.64e-151	01__PCT	Ghitm
1355	8.49e-149	-0.502487	0.088	0.148	2.16e-144	01__PCT	Pgam1
1199	1.07e-176	-0.502846	0.226	0.316	2.73e-172	01__PCT	Gsta5
1313	7.91e-156	-0.502853	0.065	0.121	2.01e-151	01__PCT	Hsp90aa1
1273	1.08e-162	-0.502919	0.054	0.108	2.74e-158	01__PCT	Timm13
1256	5.27e-165	-0.503676	0.083	0.146	1.34e-160	01__PCT	Rpn1
1063	1.41e-211	-0.504468	0.229	0.319	3.59e-207	01__PCT	Sh3tc2
1145	1.4e-188	-0.506005	0.052	0.112	3.56e-184	01__PCT	Pfdn5
1075	1.1e-208	-0.506778	0.193	0.289	2.79e-204	01__PCT	LOC306766
1120	5.37e-196	-0.507481	0.265	0.356	1.36e-191	01__PCT	Acsm3
791	7.07e-298	-0.509299	0.302	0.428	1.8e-293	01__PCT	Gstt3
1007	1.73e-230	-0.509498	0.128	0.217	4.39e-226	01__PCT	AABR07027750.1
1322	4.33e-154	-0.511841	0.094	0.157	1.1e-149	01__PCT	Ndufs2
1254	8.03e-166	-0.512506	0.063	0.121	2.04e-161	01__PCT	Gsto1
1652	1.36e-109	-0.512509	0.07	0.114	3.46e-105	01__PCT	LOC100134871
1023	7.14e-225	-0.513784	0.059	0.128	1.81e-220	01__PCT	Abhd14b
1330	2.84e-152	-0.514172	0.109	0.174	7.2e-148	01__PCT	Mdh2
429	0	-0.515632	0.016	0.108	0	01__PCT	Erc2
1372	1.26e-146	-0.51724	0.059	0.11	3.19e-142	01__PCT	Ndufs8
952	5.35e-244	-0.517665	0.2	0.304	1.36e-239	01__PCT	Prlr
1284	8.07e-161	-0.517826	0.102	0.168	2.05e-156	01__PCT	Eef2
979	1.39e-236	-0.518106	0.092	0.174	3.54e-232	01__PCT	Cd59
1301	1.35e-157	-0.518919	0.061	0.117	3.42e-153	01__PCT	Psme1
1342	1.69e-150	-0.520312	0.093	0.154	4.29e-146	01__PCT	Npm1
1141	4.52e-189	-0.520514	0.27	0.361	1.15e-184	01__PCT	Hspa8
1244	3.2e-168	-0.520716	0.051	0.105	8.12e-164	01__PCT	Rfk
430	0	-0.522474	0.049	0.145	0	01__PCT	Nckap5
1097	1.22e-200	-0.525151	0.132	0.216	3.1e-196	01__PCT	Laptm4a
1061	1.17e-212	-0.527174	0.082	0.156	2.97e-208	01__PCT	Crym
1157	3.45e-186	-0.527747	0.176	0.262	8.78e-182	01__PCT	Ptms
1102	8.62e-200	-0.527785	0.049	0.109	2.19e-195	01__PCT	LOC100360841
1335	2.73e-151	-0.527926	0.064	0.117	6.93e-147	01__PCT	Ndufa12
962	1.29e-240	-0.528062	0.171	0.271	3.27e-236	01__PCT	Sema5a
431	0	-0.52869	0.32	0.279	0	01__PCT	Mt-co2
1305	3.56e-157	-0.529737	0.147	0.217	9.05e-153	01__PCT	Ddt
912	1.18e-257	-0.529916	0.068	0.146	2.99e-253	01__PCT	Tmed2
1152	1.3e-187	-0.53033	0.06	0.121	3.29e-183	01__PCT	Arpc5l
1200	1.89e-176	-0.530486	0.052	0.109	4.81e-172	01__PCT	Scand1
1260	1.8e-164	-0.532129	0.07	0.13	4.58e-160	01__PCT	Rpl10a
1158	3.7e-186	-0.532923	0.078	0.145	9.4e-182	01__PCT	Tomm20
1203	4.34e-176	-0.533489	0.165	0.237	1.1e-171	01__PCT	AABR07057997.1
1296	1.3e-158	-0.534536	0.111	0.176	3.29e-154	01__PCT	Pgk1
1163	8.26e-185	-0.536226	0.395	0.475	2.1e-180	01__PCT	Umod
1095	1.81e-202	-0.536818	0.119	0.2	4.6e-198	01__PCT	Cldn2
1032	2.07e-220	-0.538235	0.357	0.459	5.25e-216	01__PCT	Eif4g2
432	0	-0.538382	0.022	0.101	0	01__PCT	Ubash3b
433	0	-0.538709	0.815	0.706	0	01__PCT	Gpx3
1264	6.64e-164	-0.538869	0.112	0.183	1.69e-159	01__PCT	Mrps6
1252	2.12e-166	-0.541634	0.06	0.117	5.39e-162	01__PCT	Ndufb10
1147	2.51e-188	-0.544569	0.049	0.106	6.38e-184	01__PCT	Zbtb8os
1179	1.42e-181	-0.544616	0.063	0.124	3.6e-177	01__PCT	Fkbp2
1193	5.02e-178	-0.544736	0.055	0.113	1.27e-173	01__PCT	Dad1
1037	3.07e-219	-0.548608	0.127	0.214	7.79e-215	01__PCT	Ndufb3
930	3.47e-251	-0.549445	0.221	0.327	8.81e-247	01__PCT	Hnf1b
1161	3.09e-185	-0.549447	0.166	0.244	7.85e-181	01__PCT	LOC100361457
1237	1.23e-169	-0.550087	0.088	0.152	3.13e-165	01__PCT	Tst
936	6.79e-249	-0.55114	0.102	0.19	1.72e-244	01__PCT	Apmap
1086	1.03e-204	-0.551169	0.076	0.147	2.62e-200	01__PCT	Clta
793	1.67e-297	-0.552481	0.901	0.822	4.25e-293	01__PCT	AABR07000398.1
1016	6.4e-227	-0.555725	0.111	0.196	1.63e-222	01__PCT	Psma7
1180	2e-181	-0.555944	0.16	0.238	5.08e-177	01__PCT	Sdhc
1026	2.42e-224	-0.556097	0.119	0.206	6.15e-220	01__PCT	Tmem59
1222	7.54e-173	-0.55732	0.119	0.188	1.91e-168	01__PCT	Atp5f1d
805	6.88e-295	-0.557879	0.656	0.742	1.75e-290	01__PCT	Atp1a1
1110	4.25e-198	-0.558288	0.084	0.155	1.08e-193	01__PCT	Sdhd
940	1.66e-247	-0.55858	0.046	0.114	4.23e-243	01__PCT	RGD1561590
434	0	-0.558801	0.383	0.517	0	01__PCT	Cat
435	0	-0.560258	0.098	0.199	0	01__PCT	Msn
929	3.2e-251	-0.560336	0.102	0.191	8.12e-247	01__PCT	Zfp36l1
1129	9.67e-193	-0.560917	0.215	0.303	2.46e-188	01__PCT	Calr
1208	3.92e-175	-0.561455	0.118	0.188	9.96e-171	01__PCT	Ndufb5
777	3.8e-306	-0.561479	0.084	0.175	9.65e-302	01__PCT	Fahd1
1211	9.09e-175	-0.561533	0.075	0.136	2.31e-170	01__PCT	Txndc17
983	1.79e-235	-0.561769	0.229	0.329	4.54e-231	01__PCT	Car2
436	0	-0.56358	0.141	0.26	0	01__PCT	Agmat
1162	7e-185	-0.564159	0.062	0.123	1.78e-180	01__PCT	Uqcrfs1
776	3.44e-306	-0.565088	0.195	0.311	8.74e-302	01__PCT	Itgb8
977	5.92e-237	-0.566198	0.068	0.142	1.5e-232	01__PCT	Tmco1
1085	2.29e-205	-0.56883	0.054	0.117	5.82e-201	01__PCT	Serpinf1
437	0	-0.569648	0.123	0.235	0	01__PCT	Cdhr5
1036	1.99e-219	-0.572672	0.045	0.107	5.07e-215	01__PCT	Tma7
870	6.28e-271	-0.572983	0.169	0.276	1.6e-266	01__PCT	Acadm
970	2.68e-238	-0.574956	0.16	0.257	6.8e-234	01__PCT	Lamp2
1154	1.83e-187	-0.575674	0.059	0.119	4.64e-183	01__PCT	Mrfap1
1043	4.64e-217	-0.577129	0.057	0.124	1.18e-212	01__PCT	Grpel1
808	3.78e-294	-0.582274	0.047	0.123	9.6e-290	01__PCT	Lamtor2
438	0	-0.584512	0.128	0.248	0	01__PCT	Clec2g
1015	2.56e-227	-0.584944	0.18	0.273	6.49e-223	01__PCT	Mpc1
1070	2.81e-210	-0.587741	0.043	0.102	7.14e-206	01__PCT	Atp5md
439	0	-0.588212	0.038	0.133	0	01__PCT	Rell1
782	9.41e-302	-0.59051	0.13	0.236	2.39e-297	01__PCT	Mpc2
873	1.43e-270	-0.591701	0.13	0.227	3.63e-266	01__PCT	Lactb2
738	0	-0.592032	0.124	0.232	0	01__PCT	Cndp2
440	0	-0.596018	0.139	0.261	0	01__PCT	Large1
441	0	-0.596028	0.039	0.142	0	01__PCT	AABR07062897.1
765	0	-0.597432	0.277	0.404	1.06e-306	01__PCT	Spint2
1099	6.64e-200	-0.597557	0.097	0.172	1.69e-195	01__PCT	Ndufa5
1076	3.15e-208	-0.597589	0.175	0.26	8.01e-204	01__PCT	Psap
963	1.32e-240	-0.597958	0.2	0.301	3.36e-236	01__PCT	Pgrmc1
1143	6.14e-189	-0.599638	0.095	0.164	1.56e-184	01__PCT	Ndufb7
844	1.62e-281	-0.599839	0.129	0.23	4.1e-277	01__PCT	Tbca
892	1.57e-264	-0.60083	0.064	0.142	3.99e-260	01__PCT	Hist1h2bq
825	2.84e-288	-0.60191	0.05	0.125	7.2e-284	01__PCT	LOC689574
1035	1.97e-219	-0.602733	0.043	0.103	5.01e-215	01__PCT	Rpl6
1138	5.75e-190	-0.60289	0.094	0.164	1.46e-185	01__PCT	Ndufa11
442	0	-0.603289	0.239	0.384	0	01__PCT	Scp2
964	5.19e-240	-0.603323	0.064	0.137	1.32e-235	01__PCT	Anapc13
1100	7e-200	-0.60336	0.053	0.113	1.78e-195	01__PCT	Ifitm2
1165	2.71e-184	-0.605195	0.132	0.179	6.89e-180	01__PCT	Mt-nd3
996	6.61e-233	-0.606045	0.064	0.136	1.68e-228	01__PCT	Cd99
443	0	-0.611497	0.053	0.144	0	01__PCT	LOC102551265
1047	1.61e-216	-0.612452	0.074	0.145	4.08e-212	01__PCT	Hsd17b10
444	0	-0.61332	0.197	0.329	0	01__PCT	Atp11a
967	1.23e-239	-0.615092	0.115	0.202	3.13e-235	01__PCT	Zfp706
445	0	-0.615822	0.055	0.168	0	01__PCT	Srsf7
975	2.21e-237	-0.616471	0.197	0.281	5.61e-233	01__PCT	Aldoa
770	0	-0.616801	0.128	0.235	8.82e-305	01__PCT	Skp1
446	0	-0.618379	0.391	0.527	0	01__PCT	Itm2b
1126	1.04e-194	-0.619207	0.096	0.166	2.63e-190	01__PCT	Wfdc2
447	0	-0.621572	0.05	0.135	0	01__PCT	LOC103690120
947	1.17e-244	-0.623786	0.157	0.252	2.97e-240	01__PCT	Akr7a2
982	4.36e-236	-0.62582	0.212	0.286	1.11e-231	01__PCT	Cd74
1044	4.82e-217	-0.627205	0.081	0.153	1.22e-212	01__PCT	Prdx5
954	1.7e-243	-0.629983	0.086	0.166	4.32e-239	01__PCT	Ppib
950	3.26e-244	-0.630466	0.045	0.111	8.28e-240	01__PCT	LOC108349548
448	0	-0.632462	0.11	0.224	0	01__PCT	Hagh
449	0	-0.634861	0.208	0.333	0	01__PCT	Glul
984	2.16e-235	-0.635726	0.06	0.13	5.48e-231	01__PCT	Nedd8
853	8.38e-278	-0.635785	0.254	0.364	2.13e-273	01__PCT	Hspd1
450	0	-0.636078	0.322	0.476	0	01__PCT	Acy1
451	0	-0.636721	0.066	0.161	0	01__PCT	LOC103691744
452	0	-0.638124	0.15	0.275	0	01__PCT	Fmo4
921	1.03e-254	-0.638534	0.181	0.283	2.61e-250	01__PCT	Slc25a3
453	0	-0.638934	0.232	0.362	0	01__PCT	Vdac1
454	0	-0.639811	0.335	0.474	0	01__PCT	Cisd1
807	2.65e-294	-0.643807	0.044	0.119	6.74e-290	01__PCT	Bola2
978	1.28e-236	-0.645781	0.118	0.205	3.24e-232	01__PCT	Slc25a4
820	7.29e-290	-0.646659	0.036	0.105	1.85e-285	01__PCT	Ost4
455	0	-0.647906	0.313	0.378	0	01__PCT	Pm20d1
1020	1.21e-225	-0.647992	0.085	0.153	3.07e-221	01__PCT	LOC108351137
855	8.53e-277	-0.64801	0.23	0.34	2.17e-272	01__PCT	Atp5f1a
1012	3.86e-228	-0.648776	0.145	0.229	9.8e-224	01__PCT	Pebp1
1019	2.36e-226	-0.65232	0.083	0.156	6.01e-222	01__PCT	Cfl1
456	0	-0.653806	0.24	0.385	0	01__PCT	Nat8f5
973	1.61e-237	-0.656005	0.072	0.147	4.09e-233	01__PCT	Ubl5
841	4.11e-283	-0.656394	0.058	0.137	1.04e-278	01__PCT	Ndufa7
880	1.85e-269	-0.658267	0.203	0.308	4.71e-265	01__PCT	Atp6v0c
1030	5.83e-222	-0.660141	0.138	0.22	1.48e-217	01__PCT	Ctsd
457	0	-0.660822	0.117	0.245	0	01__PCT	Maml2
949	2.35e-244	-0.662042	0.044	0.109	5.97e-240	01__PCT	Sec61g
990	7.02e-234	-0.663251	0.063	0.134	1.78e-229	01__PCT	Cox17
458	0	-0.663656	0.081	0.179	0	01__PCT	Prom1
747	0	-0.664181	0.053	0.136	0	01__PCT	Clic1
933	3.44e-250	-0.665319	0.085	0.165	8.75e-246	01__PCT	Rpl21.3
459	0	-0.66815	0.173	0.3	0	01__PCT	Nit1
460	0	-0.673093	0.018	0.118	0	01__PCT	Cacnb2
461	0	-0.673276	0.031	0.124	0	01__PCT	Cyp2d5
462	0	-0.673286	0.166	0.312	0	01__PCT	Mep1a
463	0	-0.676186	0.037	0.143	0	01__PCT	Sox9
464	0	-0.676291	0.081	0.19	0	01__PCT	Ttc21b
810	2.85e-293	-0.677214	0.065	0.149	7.24e-289	01__PCT	Ndufc2
878	1.39e-269	-0.681073	0.047	0.119	3.53e-265	01__PCT	Timm8b
465	0	-0.682948	0.236	0.379	0	01__PCT	RGD1309534
803	5.66e-295	-0.685682	0.043	0.117	1.44e-290	01__PCT	Tmem256
466	0	-0.685805	0.027	0.11	0	01__PCT	Mxra7
467	0	-0.686304	0.235	0.379	0	01__PCT	Eci3
468	0	-0.688787	0.177	0.32	0	01__PCT	Cryz
762	0	-0.688815	0.037	0.111	2.54e-308	01__PCT	LOC103693375
469	0	-0.68935	0.026	0.127	0	01__PCT	Pim3
887	1.36e-267	-0.689464	0.052	0.122	3.47e-263	01__PCT	Rpl32
812	7.98e-292	-0.690449	0.096	0.188	2.03e-287	01__PCT	Ndufa6
773	2.57e-307	-0.691695	0.063	0.147	6.53e-303	01__PCT	H3f3b
859	6.5e-276	-0.692494	0.144	0.243	1.65e-271	01__PCT	Uqcrh
864	5.71e-274	-0.693121	0.055	0.129	1.45e-269	01__PCT	Ndufb4
470	0	-0.693396	0.299	0.371	0	01__PCT	Tmlhe
471	0	-0.69485	0.125	0.257	0	01__PCT	Anpep
472	0	-0.695377	0.037	0.142	0	01__PCT	Cndp1
847	5.21e-281	-0.696005	0.142	0.24	1.32e-276	01__PCT	Naca
473	0	-0.703169	0.059	0.172	0	01__PCT	Sult1b1
768	0	-0.706051	0.231	0.345	8.47e-306	01__PCT	Slc25a5
474	0	-0.70645	0.428	0.568	0	01__PCT	Dpp4
475	0	-0.708784	0.018	0.123	0	01__PCT	AC125248.1
837	6.04e-284	-0.710897	0.08	0.165	1.53e-279	01__PCT	Rack1
794	1.98e-297	-0.711155	0.061	0.143	5.02e-293	01__PCT	Atox1
476	0	-0.712307	0.088	0.218	0	01__PCT	Col18a1
477	0	-0.713145	0.149	0.266	0	01__PCT	Gsta4
478	0	-0.718624	0.061	0.18	0	01__PCT	Slc23a1
764	0	-0.71961	0.048	0.126	4.81e-307	01__PCT	Rpl22l1
846	4.05e-281	-0.721365	0.164	0.263	1.03e-276	01__PCT	Atp5if1
479	0	-0.722348	0.068	0.189	0	01__PCT	Pld1
826	1.19e-287	-0.722623	0.1	0.192	3.03e-283	01__PCT	Gabarap
806	1.96e-294	-0.722784	0.112	0.207	4.97e-290	01__PCT	Cox5a
787	3.83e-300	-0.7259	0.143	0.24	9.74e-296	01__PCT	Eno1
828	1.24e-286	-0.726558	0.084	0.169	3.14e-282	01__PCT	Eif5a
480	0	-0.72823	0.445	0.522	0	01__PCT	Mt-nd5
743	0	-0.729357	0.055	0.139	0	01__PCT	Myl12a
788	5.88e-300	-0.729897	0.065	0.149	1.49e-295	01__PCT	LOC108348287
481	0	-0.73448	0.081	0.175	0	01__PCT	Atp6v1g1
834	7.54e-286	-0.734843	0.099	0.189	1.92e-281	01__PCT	Micos13
482	0	-0.734883	0.09	0.189	0	01__PCT	Ndufab1
800	1.92e-296	-0.735101	0.056	0.134	4.89e-292	01__PCT	Cstb
483	0	-0.735387	0.072	0.199	0	01__PCT	St6gal1
484	0	-0.739677	0.301	0.322	0	01__PCT	Mt-nd1
485	0	-0.740539	0.051	0.145	0	01__PCT	Efna5
486	0	-0.74401	0.135	0.255	0	01__PCT	Dstn
487	0	-0.74603	0.25	0.366	0	01__PCT	Atp5po
488	0	-0.749666	0.45	0.476	0	01__PCT	Mt-nd2
489	0	-0.750157	0.046	0.147	0	01__PCT	Zeb1
490	0	-0.751253	0.087	0.194	0	01__PCT	Grina
491	0	-0.751674	0.07	0.208	0	01__PCT	Zfp629
492	0	-0.754661	0.06	0.152	0	01__PCT	Ggh
493	0	-0.755547	0.035	0.112	0	01__PCT	S100a10
494	0	-0.76422	0.026	0.103	0	01__PCT	Gng13
495	0	-0.765434	0.094	0.194	0	01__PCT	Pfn1
496	0	-0.766265	0.126	0.258	0	01__PCT	Pttg1ip
497	0	-0.768637	0.064	0.176	0	01__PCT	G0s2
498	0	-0.772802	0.44	0.624	0	01__PCT	Miox
499	0	-0.774086	0.076	0.184	0	01__PCT	Prdx6
500	0	-0.77514	0.223	0.345	0	01__PCT	Atp5mc3
501	0	-0.776667	0.116	0.269	0	01__PCT	Slc22a12
781	3.53e-302	-0.77676	0.095	0.186	8.96e-298	01__PCT	Cd24
502	0	-0.777029	0.11	0.252	0	01__PCT	Nme7
503	0	-0.778759	0.245	0.369	0	01__PCT	Bsg
504	0	-0.780705	0.069	0.159	0	01__PCT	H3f3c
505	0	-0.781039	0.024	0.109	0	01__PCT	Cela1
506	0	-0.782116	0.163	0.279	0	01__PCT	Actb
737	0	-0.785563	0.074	0.162	0	01__PCT	Rpl23a
507	0	-0.785778	0.228	0.355	0	01__PCT	Rpsa
508	0	-0.786002	0.425	0.522	0	01__PCT	Mt-atp8
509	0	-0.786205	0.1	0.207	0	01__PCT	Rpl17
510	0	-0.786682	0.062	0.149	0	01__PCT	Ndufa2
511	0	-0.787291	0.15	0.263	0	01__PCT	Atp5pd
736	0	-0.791024	0.167	0.262	0	01__PCT	Apoe
512	0	-0.793426	0.117	0.23	0	01__PCT	Atp5mc2
513	0	-0.793725	0.06	0.153	0	01__PCT	Sem1
514	0	-0.795102	0.15	0.257	0	01__PCT	Atp5mf
515	0	-0.795729	0.036	0.119	0	01__PCT	Tf
516	0	-0.797395	0.106	0.206	0	01__PCT	Rpl18a
517	0	-0.800314	0.099	0.203	0	01__PCT	Taldo1
518	0	-0.802267	0.159	0.283	0	01__PCT	Pdzk1ip1
519	0	-0.8024	0.331	0.378	0	01__PCT	Slc7a12
744	0	-0.803472	0.04	0.116	0	01__PCT	Cp
520	0	-0.80439	0.151	0.287	0	01__PCT	Cyb5a
521	0	-0.806959	0.024	0.142	0	01__PCT	Mybl1
522	0	-0.807787	0.078	0.176	0	01__PCT	Cald1
523	0	-0.808316	0.088	0.214	0	01__PCT	Bri3
524	0	-0.810934	0.028	0.103	0	01__PCT	S100a11
525	0	-0.812882	0.073	0.216	0	01__PCT	Slc15a2
526	0	-0.817195	0.109	0.221	0	01__PCT	Ndufb9
527	0	-0.817944	0.178	0.309	0	01__PCT	RT1-A1
528	0	-0.819565	0.095	0.195	0	01__PCT	Ndufb2
529	0	-0.820102	0.062	0.153	0	01__PCT	Rpl36a
530	0	-0.820538	0.04	0.122	0	01__PCT	Rps27a
531	0	-0.820656	0.121	0.239	0	01__PCT	Calm1
532	0	-0.820868	0.124	0.234	0	01__PCT	Uqcrq
533	0	-0.821135	0.133	0.246	0	01__PCT	Mgst3
534	0	-0.823346	0.089	0.197	0	01__PCT	Ndufb8
535	0	-0.824332	0.068	0.164	0	01__PCT	AABR07065438.1
536	0	-0.825474	0.071	0.163	0	01__PCT	Rpl26
537	0	-0.827028	0.158	0.282	0	01__PCT	Folr1
538	0	-0.830128	0.029	0.114	0	01__PCT	Niban1
539	0	-0.830634	0.024	0.148	0	01__PCT	Sema6a
540	0	-0.83087	0.238	0.373	0	01__PCT	Cox7b
541	0	-0.834067	0.282	0.427	0	01__PCT	Myl6
542	0	-0.838616	0.119	0.27	0	01__PCT	Gss
543	0	-0.839664	0.173	0.302	0	01__PCT	Etv6
544	0	-0.842092	0.11	0.222	0	01__PCT	LOC100361854
545	0	-0.842558	0.133	0.289	0	01__PCT	Akr7a3
546	0	-0.845189	0.084	0.185	0	01__PCT	Ndufb11
547	0	-0.845929	0.224	0.406	0	01__PCT	Hsd11b1
548	0	-0.846184	0.067	0.164	0	01__PCT	Rpl31
549	0	-0.847426	0.472	0.618	0	01__PCT	Atp5f1b
550	0	-0.848341	0.083	0.189	0	01__PCT	Elob
551	0	-0.849391	0.04	0.165	0	01__PCT	Slc22a22
552	0	-0.850472	0.039	0.128	0	01__PCT	Rps27l
553	0	-0.850707	0.1	0.21	0	01__PCT	Rps15
554	0	-0.85076	0.112	0.236	0	01__PCT	Rpl3
555	0	-0.85357	0.068	0.191	0	01__PCT	Rgn
556	0	-0.856512	0.1	0.207	0	01__PCT	Rpl5
557	0	-0.857287	0.075	0.179	0	01__PCT	Eef1b2
558	0	-0.857436	0.201	0.365	0	01__PCT	Aqp1
559	0	-0.859289	0.113	0.226	0	01__PCT	Apom
560	0	-0.861385	0.133	0.26	0	01__PCT	Gpx4
561	0	-0.862857	0.288	0.408	0	01__PCT	Mt-nd4l
562	0	-0.865658	0.034	0.156	0	01__PCT	Sorcs1
563	0	-0.865709	0.096	0.246	0	01__PCT	Il33
564	0	-0.865769	0.103	0.272	0	01__PCT	Fmo3
565	0	-0.865775	0.089	0.193	0	01__PCT	Rpl15
566	0	-0.866549	0.049	0.144	0	01__PCT	AC141489.1
567	0	-0.868891	0.242	0.384	0	01__PCT	Atp5mg
568	0	-0.869221	0.111	0.239	0	01__PCT	Rpl10
569	0	-0.871706	0.133	0.285	0	01__PCT	Eif1
570	0	-0.873842	0.113	0.273	0	01__PCT	Tpmt
571	0	-0.878439	0.06	0.158	0	01__PCT	Ndufs5
572	0	-0.886178	0.122	0.243	0	01__PCT	Cox6b1
573	0	-0.889725	0.095	0.217	0	01__PCT	Gstp1
574	0	-0.89034	0.113	0.265	0	01__PCT	Cd164
575	0	-0.890979	0.246	0.393	0	01__PCT	Sod1
576	0	-0.892288	0.128	0.254	0	01__PCT	Rpl18
577	0	-0.893035	0.151	0.279	0	01__PCT	LOC100359583
578	0	-0.893043	0.018	0.116	0	01__PCT	Slc34a2
579	0	-0.893252	0.089	0.203	0	01__PCT	Rps3
580	0	-0.894032	0.077	0.195	0	01__PCT	Mgst1
581	0	-0.896415	0.341	0.497	0	01__PCT	Cltrn
582	0	-0.896717	0.216	0.333	0	01__PCT	Gpx1
583	0	-0.90222	0.432	0.605	0	01__PCT	Rida
584	0	-0.903763	0.139	0.267	0	01__PCT	Rpl11
585	0	-0.903919	0.203	0.363	0	01__PCT	Epcam
586	0	-0.904047	0.152	0.283	0	01__PCT	Nme2
587	0	-0.904569	0.148	0.289	0	01__PCT	Atp5pf
588	0	-0.905306	0.109	0.223	0	01__PCT	Uqcrb.1
589	0	-0.905621	0.259	0.431	0	01__PCT	Atp5me
590	0	-0.90866	0.098	0.221	0	01__PCT	Ndufa13
591	0	-0.908914	0.047	0.188	0	01__PCT	Nid1
592	0	-0.911113	0.085	0.204	0	01__PCT	Ndufa3
593	0	-0.915713	0.059	0.16	0	01__PCT	LOC100910944
594	0	-0.916411	0.073	0.184	0	01__PCT	Rps20
595	0	-0.91821	0.111	0.229	0	01__PCT	Rpl28
596	0	-0.919084	0.907	0.947	0	01__PCT	Cyp4a2
597	0	-0.920617	0.228	0.381	0	01__PCT	Cox4i1
598	0	-0.923267	0.191	0.381	0	01__PCT	Acy3
599	0	-0.923662	0.11	0.241	0	01__PCT	Rpl24
600	0	-0.926993	0.203	0.413	0	01__PCT	Slc6a18
601	0	-0.928148	0.084	0.201	0	01__PCT	LOC108348144
602	0	-0.928402	0.056	0.154	0	01__PCT	Rps4x.1
603	0	-0.929028	0.117	0.235	0	01__PCT	Rbms3
604	0	-0.929243	0.098	0.223	0	01__PCT	LOC100360057
605	0	-0.929843	0.078	0.189	0	01__PCT	Tomm7
606	0	-0.93357	0.123	0.258	0	01__PCT	Uqcr11
607	0	-0.935945	0.048	0.155	0	01__PCT	Rps21
608	0	-0.945057	0.095	0.222	0	01__PCT	Rps11
609	0	-0.947377	0.244	0.382	0	01__PCT	Gsta1
610	0	-0.94894	0.096	0.218	0	01__PCT	Rpl27
611	0	-0.950987	0.064	0.176	0	01__PCT	Rps13
612	0	-0.951539	0.156	0.291	0	01__PCT	Atp5mc1
613	0	-0.957054	0.106	0.256	0	01__PCT	Iah1
614	0	-0.960724	0.123	0.257	0	01__PCT	Cox7a2l2
615	0	-0.961811	0.113	0.219	0	01__PCT	Tpm1
616	0	-0.962289	0.107	0.273	0	01__PCT	Oat
617	0	-0.965776	0.045	0.144	0	01__PCT	Rpl30
618	0	-0.968384	0.177	0.323	0	01__PCT	Dbi
619	0	-0.970456	0.059	0.18	0	01__PCT	Rexo5
620	0	-0.971282	0.157	0.322	0	01__PCT	Rpl14
621	0	-0.971883	0.166	0.309	0	01__PCT	Cox5b
622	0	-0.972177	0.038	0.183	0	01__PCT	Mep1b
623	0	-0.972179	0.409	0.473	0	01__PCT	Mt-co1
624	0	-0.972315	0.184	0.297	0	01__PCT	Mt-nd6
[truncated: 30,086 more rows]
