# Supplementary material for: Treatment effects of soluble guanylate cyclase modulation on diabetic kidney disease at single-cell resolution
Source: Cell Rep Med. 2023 Apr 5;4(4):100992. doi: 10.1016/j.xcrm.2023.100992 (PMC10140477; doi:10.1016/j.xcrm.2023.100992)
Supplement: Data S10. DEGs PT and stroma obese vs. lean, related to Figure 3 [file mmc11.xlsx]

## Sheet: PCT
	PCT__gene	p_val	avg_log2FC	pct.Obese	Pct.Lean	p_val_adj
Spp1	Spp1	0	3.17424	0.537	0.1	0
AABR07000398.1	AABR07000398.1	9.4289e-236	1.43305	0.901	0.939	2.39485e-231
Cyp24a1	Cyp24a1	1.29597e-96	1.43086	0.302	0.12	3.29164e-92
Pck1	Pck1	7.28176e-299	1.39062	0.817	0.594	1.84949e-294
Mt1	Mt1	3.21411e-60	1.33088	0.298	0.166	8.16351e-56
Slc5a10	Slc5a10	1.10032e-36	1.32855	0.183	0.09	2.7947e-32
Vdr	Vdr	3.76045e-125	1.28887	0.42	0.202	9.55116e-121
Slc25a25	Slc25a25	4.81223e-127	1.28549	0.251	0.056	1.22226e-122
Ppara	Ppara	6.00852e-116	1.28538	0.51	0.331	1.5261e-111
Spink1l	Spink1l	9.40165e-57	1.28165	0.244	0.12	2.38793e-52
Mt2A	Mt2A	1.22808e-54	1.21238	0.36	0.238	3.1192e-50
Ctsl	Ctsl	5.30058e-29	1.14907	0.336	0.268	1.34629e-24
Tmsb4x	Tmsb4x	1.72353e-55	1.13623	0.242	0.116	4.37759e-51
Clu	Clu	2.42638e-68	1.12652	0.142	0.031	6.16277e-64
Gpx1	Gpx1	3.74471e-47	1.08795	0.284	0.167	9.51118e-43
Apoe	Apoe	1.83661e-29	0.987695	0.194	0.113	4.6648e-25
Mlph	Mlph	3.71149e-70	0.963434	0.236	0.093	9.42682e-66
Mgp	Mgp	4.4238e-42	0.958868	0.127	0.043	1.1236e-37
Rimbp2	Rimbp2	6.28103e-108	0.942111	0.635	0.483	1.59532e-103
Mt-atp8	Mt-atp8	1.98118e-44	0.941714	0.483	0.393	5.03199e-40
Col6a6	Col6a6	1.96761e-61	0.932511	0.462	0.326	4.99752e-57
Pdzd2	Pdzd2	1.05108e-75	0.89996	0.541	0.398	2.66965e-71
LOC100364435	LOC100364435	4.14029e-37	0.882037	0.111	0.037	1.05159e-32
AABR07015057.1	AABR07015057.1	2.24006e-42	0.880074	0.123	0.039	5.68954e-38
Cd74	Cd74	2.68318e-30	0.87502	0.252	0.162	6.815e-26
Lyz2	Lyz2	5.05365e-42	0.870588	0.104	0.028	1.28358e-37
Mab21l3	Mab21l3	1.96568e-40	0.840769	0.221	0.116	4.99264e-36
Bhmt	Bhmt	3.68941e-51	0.83202	0.164	0.059	9.37074e-47
Dgkg	Dgkg	4.90187e-75	0.807943	0.636	0.505	1.24503e-70
Myof	Myof	3.9635e-41	0.787939	0.354	0.235	1.00669e-36
Wsb1	Wsb1	1.88485e-50	0.778958	0.347	0.21	4.78734e-46
Mt-nd6	Mt-nd6	1.88197e-17	0.775652	0.195	0.133	4.78e-13
Sh3pxd2b	Sh3pxd2b	1.43252e-54	0.769216	0.147	0.044	3.63845e-50
Ctsb	Ctsb	1.03707e-36	0.746593	0.473	0.383	2.63406e-32
Fgf1	Fgf1	7.87035e-35	0.727391	0.335	0.23	1.99899e-30
Slc2a2	Slc2a2	8.90365e-38	0.723816	0.309	0.196	2.26144e-33
Gpx3	Gpx3	2.80554e-28	0.722481	0.753	0.863	7.12578e-24
Rpl37	Rpl37	2.81664e-17	0.717046	0.152	0.094	7.15397e-13
Col4a1	Col4a1	5.57748e-35	0.695229	0.402	0.305	1.41662e-30
Rps28	Rps28	1.58886e-11	0.694003	0.218	0.172	4.03554e-07
Slc13a2	Slc13a2	4.74736e-26	0.693581	0.246	0.161	1.20578e-21
Lpin2	Lpin2	8.36011e-36	0.683465	0.37	0.268	2.12338e-31
LOC108352650	LOC108352650	1.58343e-08	0.673804	0.325	0.302	0.000402175
Rplp1	Rplp1	1.0035e-09	0.6596	0.358	0.339	2.54879e-05
B2m	B2m	3.70605e-08	0.658398	0.298	0.276	0.0009413
Ctsd	Ctsd	2.82001e-13	0.656303	0.169	0.119	7.16255e-09
Sorbs1	Sorbs1	2.91369e-40	0.653889	0.512	0.415	7.40048e-36
Abca16	Abca16	1.4455e-16	0.650066	0.326	0.266	3.67143e-12
Slc5a12	Slc5a12	2.35005e-49	0.64026	0.615	0.522	5.96888e-45
Epha4	Epha4	7.91347e-22	0.639203	0.178	0.106	2.00994e-17
Chd1l	Chd1l	2.00678e-38	0.630524	0.455	0.342	5.09703e-34
Unc79	Unc79	8.35472e-25	0.62976	0.125	0.059	2.12202e-20
F3	F3	6.12844e-29	0.616789	0.158	0.079	1.55656e-24
Itga9	Itga9	1.39219e-13	0.609732	0.187	0.132	3.53602e-09
Sorcs2	Sorcs2	5.74919e-25	0.597343	0.295	0.202	1.46024e-20
Col27a1	Col27a1	8.37465e-17	0.582746	0.143	0.087	2.12708e-12
Ggta1	Ggta1	1.60922e-20	0.562822	0.17	0.102	4.08727e-16
Rpl37a	Rpl37a	2.00039e-05	0.556714	0.278	0.262	0.50808
Rcan1	Rcan1	7.89462e-15	0.552372	0.117	0.068	2.00515e-10
Rpl27a	Rpl27a	6.01583e-05	0.544075	0.206	0.185	1
Ank3	Ank3	1.26727e-72	0.540723	0.874	0.849	3.21875e-68
Rpl41	Rpl41	0.00699612	0.539721	0.396	0.422	1
Tln2	Tln2	2.47494e-20	0.539317	0.3	0.222	6.2861e-16
Rps13	Rps13	9.29651e-08	0.538357	0.118	0.086	0.00236122
Naglt1	Naglt1	5.3466e-15	0.538317	0.196	0.138	1.35798e-10
Rps27	Rps27	3.65477e-05	0.536697	0.196	0.172	0.928275
Mt-nd5	Mt-nd5	7.20574e-06	0.535913	0.422	0.434	0.183019
Cltrn	Cltrn	4.81979e-06	0.533965	0.385	0.382	0.122418
Slc5a8	Slc5a8	1.54585e-19	0.53053	0.109	0.054	3.92631e-15
Sema4b	Sema4b	5.93511e-21	0.530278	0.185	0.114	1.50746e-16
Arhgap26	Arhgap26	1.13922e-20	0.529257	0.339	0.261	2.8935e-16
Rps15a	Rps15a	3.90792e-08	0.514706	0.16	0.123	0.000992573
Adgrl1	Adgrl1	9.33595e-18	0.513954	0.303	0.234	2.37124e-13
Cyp4a1	Cyp4a1	2.47189e-15	0.51175	0.232	0.171	6.27835e-11
Adra1a	Adra1a	1.53587e-12	0.506271	0.382	0.341	3.90096e-08
Fuca1	Fuca1	5.04081e-13	0.503521	0.213	0.158	1.28032e-08
Tnik	Tnik	3.78948e-17	0.499667	0.186	0.122	9.62489e-13
Rbp1	Rbp1	4.56508e-12	0.495856	0.157	0.109	1.15948e-07
Gldc	Gldc	9.31588e-23	0.492855	0.115	0.054	2.36614e-18
Rpl30	Rpl30	1.70356e-08	0.490497	0.103	0.069	0.000432687
Aco1	Aco1	5.89133e-19	0.486038	0.322	0.247	1.49634e-14
Smtnl2	Smtnl2	3.62123e-23	0.484218	0.101	0.043	9.19755e-19
Abca2	Abca2	3.22445e-14	0.482372	0.299	0.238	8.18979e-10
AABR07051515.1	AABR07051515.1	8.73921e-11	0.481379	0.313	0.265	2.21967e-06
Ca12	Ca12	6.30527e-42	0.480268	0.805	0.794	1.60148e-37
Plin2	Plin2	1.5656e-14	0.477412	0.146	0.093	3.97648e-10
Klhl29	Klhl29	2.94094e-18	0.474626	0.502	0.454	7.46968e-14
Vav2	Vav2	3.06152e-15	0.473278	0.269	0.204	7.77596e-11
Epb41l3	Epb41l3	2.51664e-20	0.472433	0.47	0.405	6.39202e-16
RT1-A1	RT1-A1	0.00131586	0.472289	0.201	0.187	1
Slc4a4	Slc4a4	3.17273e-68	0.468352	0.916	0.892	8.05842e-64
Por	Por	2.42552e-15	0.46543	0.248	0.183	6.16057e-11
Slc13a3	Slc13a3	1.5791e-14	0.463879	0.463	0.424	4.01076e-10
LOC108351137.1	LOC108351137.1	7.53417e-06	0.462205	0.154	0.126	0.19136
LOC100361854	LOC100361854	4.76971e-05	0.460955	0.158	0.133	1
Wfdc2	Wfdc2	2.20155e-06	0.460072	0.118	0.088	0.0559172
Rps7	Rps7	0.00525796	0.459137	0.161	0.149	1
Ddx19b	Ddx19b	3.32389e-10	0.458868	0.379	0.342	8.44235e-06
Actn1	Actn1	5.79659e-13	0.458419	0.155	0.104	1.47228e-08
Sergef	Sergef	5.89796e-18	0.450737	0.508	0.457	1.49802e-13
Pdk2	Pdk2	2.47622e-12	0.449414	0.221	0.168	6.28936e-08
Ephx1	Ephx1	4.2304e-11	0.447962	0.166	0.119	1.07448e-06
Mtus1	Mtus1	3.89685e-13	0.447881	0.374	0.323	9.89761e-09
Mapt	Mapt	2.31813e-29	0.443016	0.674	0.624	5.88782e-25
Cyp4a3	Cyp4a3	3.43388e-12	0.442573	0.233	0.179	8.72171e-08
Rpl31	Rpl31	5.08762e-06	0.440656	0.119	0.091	0.12922
Gna14	Gna14	1.12277e-18	0.438946	0.106	0.052	2.85171e-14
Eef1b2	Eef1b2	7.1497e-07	0.437501	0.125	0.094	0.0181595
Myo7a	Myo7a	2.27492e-10	0.437199	0.228	0.181	5.77807e-06
Parp14	Parp14	1.94308e-11	0.436023	0.126	0.081	4.93522e-07
LOC100361457	LOC100361457	6.51603e-10	0.433694	0.187	0.14	1.65501e-05
AABR07041096.1	AABR07041096.1	6.15218e-14	0.432804	0.321	0.257	1.56259e-09
LOC102555453.1	LOC102555453.1	4.65261e-09	0.431104	0.126	0.087	0.000118172
Lgmn	Lgmn	1.22491e-18	0.427904	0.619	0.594	3.11116e-14
Slc22a8	Slc22a8	1.85165e-13	0.425556	0.495	0.46	4.70299e-09
Rps16	Rps16	0.0104719	0.424477	0.205	0.197	1
Rpl36a	Rpl36a	3.40464e-05	0.421732	0.115	0.09	0.864743
Pde9a	Pde9a	2.9715e-10	0.421606	0.129	0.087	7.54731e-06
AABR07007032.1	AABR07007032.1	4.6871e-13	0.420116	0.329	0.274	1.19048e-08
Tnfrsf9	Tnfrsf9	1.34093e-10	0.418366	0.198	0.148	3.40582e-06
Rnf213	Rnf213	4.33072e-10	0.417769	0.13	0.088	1.09996e-05
Chdh	Chdh	2.25678e-09	0.417271	0.175	0.131	5.73199e-05
Kalrn	Kalrn	3.59931e-11	0.416508	0.286	0.234	9.1419e-07
Gng7	Gng7	1.20742e-11	0.41574	0.107	0.065	3.06672e-07
Ush1c	Ush1c	1.95867e-10	0.415513	0.341	0.299	4.97484e-06
C5	C5	1.7004e-11	0.41337	0.377	0.333	4.31884e-07
Cyp4a8	Cyp4a8	0.00185149	0.411598	0.133	0.116	1
Pyroxd2	Pyroxd2	6.46062e-26	0.4114	0.62	0.569	1.64093e-21
Kcnk5	Kcnk5	8.80069e-08	0.411307	0.356	0.323	0.00223529
Cfl1	Cfl1	4.67069e-07	0.410672	0.104	0.074	0.0118631
LOC685963	LOC685963	0.00696361	0.410429	0.152	0.139	1
Abcg3l1	Abcg3l1	1.30259e-12	0.410276	0.161	0.11	3.30844e-08
Unc5cl	Unc5cl	4.10465e-11	0.408299	0.162	0.115	1.04254e-06
Mcf2l	Mcf2l	1.21577e-09	0.407502	0.215	0.167	3.08794e-05
LOC100359583	LOC100359583	0.00134903	0.407078	0.203	0.187	1
Rpl36	Rpl36	0.0129703	0.406228	0.218	0.212	1
Lama1	Lama1	3.41251e-11	0.405737	0.184	0.134	8.66743e-07
Hs1bp3	Hs1bp3	2.58204e-10	0.405364	0.151	0.107	6.55811e-06
Chn2	Chn2	3.56078e-09	0.404555	0.218	0.173	9.04403e-05
Tacc2	Tacc2	4.43215e-12	0.40328	0.432	0.395	1.12572e-07
Psap	Psap	0.00431655	0.402027	0.196	0.184	1
Kcnj12	Kcnj12	1.26595e-09	0.401759	0.297	0.251	3.21539e-05
Myh7b	Myh7b	1.10161e-06	0.399459	0.126	0.094	0.0279797
Dbi	Dbi	0.189463	0.396599	0.222	0.232	1
Pfkfb4	Pfkfb4	1.65955e-08	0.395722	0.117	0.081	0.00042151
Rps23	Rps23	0.0401565	0.394634	0.169	0.162	1
Slc28a1	Slc28a1	2.95217e-09	0.39104	0.189	0.144	7.49822e-05
Optn	Optn	1.76191e-12	0.389574	0.189	0.134	4.47508e-08
Rpl23	Rpl23	0.518118	0.38885	0.188	0.198	1
Lonp2	Lonp2	3.80681e-12	0.388061	0.433	0.394	9.66891e-08
Dap	Dap	0.000123083	0.386768	0.201	0.177	1
Rapgef3	Rapgef3	4.14065e-12	0.386518	0.166	0.114	1.05168e-07
Rpl24	Rpl24	0.00737586	0.386518	0.148	0.134	1
Sqstm1	Sqstm1	7.96078e-07	0.38596	0.218	0.182	0.0202196
Cnnm2	Cnnm2	3.85682e-09	0.385248	0.275	0.228	9.79595e-05
Mt-nd4l	Mt-nd4l	0.592143	0.383825	0.305	0.336	1
Actb	Actb	6.96665e-05	0.383114	0.222	0.199	1
Sptan1	Sptan1	1.85251e-16	0.38252	0.611	0.588	4.70518e-12
Dab2ip	Dab2ip	1.4235e-08	0.38221	0.331	0.293	0.000361556
Slc22a6	Slc22a6	1.26676e-22	0.382005	0.668	0.622	3.21744e-18
Aass	Aass	1.54544e-09	0.381893	0.247	0.2	3.92527e-05
Rpl34	Rpl34	0.118964	0.381172	0.168	0.166	1
Col4a2	Col4a2	6.35583e-09	0.380874	0.106	0.07	0.000161432
Gipc2	Gipc2	1.44094e-07	0.378914	0.197	0.159	0.00365984
Gsta1	Gsta1	0.00703303	0.378815	0.245	0.313	1
Pdzk1ip1	Pdzk1ip1	0.719744	0.377985	0.174	0.187	1
Itpr1	Itpr1	1.21463e-19	0.377166	0.648	0.635	3.08504e-15
Sirpa	Sirpa	2.34637e-08	0.376994	0.111	0.076	0.000595954
Ildr2	Ildr2	1.33843e-08	0.374915	0.165	0.125	0.000339948
Calb1	Calb1	1.19021e-06	0.374652	0.135	0.103	0.0302301
Srsf5	Srsf5	1.51722e-16	0.374416	0.557	0.522	3.85359e-12
Nceh1	Nceh1	4.04252e-12	0.373834	0.11	0.066	1.02676e-07
Cpt1a	Cpt1a	3.09934e-08	0.373654	0.312	0.272	0.000787201
Slc8a1	Slc8a1	0.122243	0.373564	0.247	0.29	1
Rps10	Rps10	0.000450401	0.371855	0.118	0.097	1
Pfn1	Pfn1	0.00990087	0.371802	0.118	0.105	1
Tgm2	Tgm2	0.000204589	0.371575	0.158	0.135	1
Mgll	Mgll	1.2447e-09	0.371356	0.514	0.489	3.16141e-05
Il33	Il33	0.000130044	0.371019	0.142	0.118	1
Defb1	Defb1	0.019547	0.370627	0.311	0.314	1
Tcea3	Tcea3	8.29077e-10	0.370144	0.184	0.138	2.10577e-05
Il34	Il34	0.00126686	0.369132	0.203	0.185	1
Tmco4	Tmco4	7.51614e-11	0.368101	0.125	0.082	1.90903e-06
Aldob	Aldob	2.24458e-21	0.367429	0.83	0.867	5.701e-17
Msi2	Msi2	1.95352e-15	0.366515	0.619	0.6	4.96173e-11
Abca3	Abca3	7.34448e-10	0.364924	0.21	0.162	1.86542e-05
Rps24	Rps24	0.0226882	0.364732	0.145	0.133	1
Gabarap	Gabarap	0.015969	0.364663	0.147	0.135	1
Rasa3	Rasa3	9.96676e-12	0.364605	0.12	0.075	2.53146e-07
LOC294154	LOC294154	1.03156e-08	0.363426	0.342	0.303	0.000262007
Rpl26	Rpl26	0.00302712	0.359582	0.118	0.101	1
Rps18	Rps18	0.597635	0.359231	0.219	0.246	1
Myl6	Myl6	0.266794	0.358204	0.3	0.321	1
Adtrp	Adtrp	2.34501e-08	0.357966	0.102	0.068	0.00059561
Ces2g	Ces2g	3.64609e-11	0.357627	0.103	0.062	9.2607e-07
Sdcbp	Sdcbp	1.04124e-07	0.354869	0.169	0.13	0.00264464
Fkbp5	Fkbp5	5.10329e-09	0.354553	0.101	0.066	0.000129618
Slc13a1	Slc13a1	1.09558e-06	0.354223	0.729	0.751	0.0278266
Gosr2	Gosr2	4.74593e-08	0.353703	0.145	0.108	0.00120542
Arhgef10l	Arhgef10l	4.75282e-06	0.353578	0.198	0.165	0.120717
AABR07065438.1	AABR07065438.1	7.97961e-05	0.352658	0.128	0.104	1
Serf2	Serf2	0.503466	0.352653	0.185	0.193	1
Dpyd	Dpyd	4.6126e-10	0.351732	0.299	0.248	1.17155e-05
Rps11	Rps11	0.00192609	0.35103	0.138	0.12	1
Zfp704	Zfp704	9.08228e-09	0.35082	0.163	0.121	0.000230681
Zhx2	Zhx2	3.09468e-07	0.350543	0.397	0.373	0.00786018
Fam102a	Fam102a	2.19616e-07	0.34955	0.134	0.099	0.00557802
Tmem51	Tmem51	4.79988e-09	0.348086	0.441	0.409	0.000121912
Tlr12	Tlr12	1.71105e-06	0.348018	0.17	0.137	0.0434589
Hmgcl	Hmgcl	5.67785e-07	0.348012	0.116	0.084	0.0144212
Mroh1	Mroh1	1.08443e-10	0.347288	0.428	0.39	2.75435e-06
Dglucy	Dglucy	3.43147e-08	0.345862	0.311	0.273	0.000871559
Kctd1	Kctd1	0.000436574	0.343465	0.144	0.123	1
Zmiz1	Zmiz1	9.44104e-07	0.342914	0.348	0.319	0.0239793
LOC100360449	LOC100360449	0.608228	0.342806	0.188	0.211	1
Ftl1	Ftl1	0.0723551	0.342382	0.357	0.446	1
Szrd1	Szrd1	5.59564e-06	0.339042	0.19	0.158	0.142124
Tmem52b	Tmem52b	0.000382245	0.33856	0.155	0.132	1
Pam	Pam	2.23689e-05	0.338296	0.188	0.159	0.568147
Steap2	Steap2	6.01202e-07	0.338069	0.15	0.115	0.0152699
Ddah1	Ddah1	2.8048e-14	0.337985	0.584	0.542	7.12391e-10
Rpl11	Rpl11	0.478123	0.337398	0.171	0.176	1
Trio	Trio	1.05371e-10	0.336849	0.431	0.392	2.67631e-06
Iqgap2	Iqgap2	7.53514e-10	0.336585	0.501	0.483	1.91385e-05
Syn3	Syn3	0.000312006	0.335278	0.179	0.155	1
Comt	Comt	0.000935662	0.334549	0.328	0.319	1
Myo18a	Myo18a	1.19853e-08	0.334472	0.412	0.377	0.000304414
Asap3	Asap3	3.2e-07	0.334409	0.129	0.095	0.00812769
Gpd1	Gpd1	8.24177e-05	0.333898	0.126	0.101	1
Rpl18a	Rpl18a	0.0166501	0.33385	0.146	0.134	1
Tsc22d1	Tsc22d1	2.6047e-06	0.332817	0.412	0.395	0.0661569
Akap1	Akap1	3.79238e-07	0.332559	0.137	0.102	0.00963228
Kmt5a	Kmt5a	1.06412e-07	0.331957	0.208	0.166	0.00270275
Rab17	Rab17	1.56192e-08	0.329633	0.109	0.073	0.000396712
Xdh	Xdh	2.77413e-06	0.329222	0.14	0.108	0.0704602
Ptprf	Ptprf	1.55118e-06	0.329042	0.196	0.16	0.0393985
Eif4g2	Eif4g2	8.1759e-05	0.32894	0.429	0.425	1
Ctsa	Ctsa	0.000129046	0.328407	0.456	0.461	1
Tpt1	Tpt1	0.525626	0.327246	0.282	0.326	1
LOC691083	LOC691083	6.56684e-05	0.326982	0.186	0.159	1
Nisch	Nisch	1.79053e-06	0.3266	0.318	0.284	0.0454776
Nrp1	Nrp1	1.39342e-06	0.325815	0.194	0.158	0.0353915
Rpl17	Rpl17	0.128061	0.324274	0.145	0.141	1
Cox7c	Cox7c	0.025311	0.323513	0.25	0.305	1
Cyba	Cyba	0.248671	0.323319	0.108	0.105	1
Cyp4a2	Cyp4a2	2.61214e-26	0.32143	0.906	0.948	6.63458e-22
Etv1	Etv1	7.12956e-05	0.321175	0.272	0.249	1
Mthfr	Mthfr	0.000793382	0.321062	0.402	0.399	1
Dlg5	Dlg5	1.2561e-05	0.319943	0.243	0.212	0.319036
Eci1	Eci1	0.000450144	0.319657	0.205	0.182	1
Kif11	Kif11	7.76361e-05	0.319571	0.212	0.185	1
Rps17	Rps17	0.015592	0.318532	0.161	0.149	1
Pank1	Pank1	0.000390115	0.318196	0.302	0.288	1
Srcin1	Srcin1	0.000142728	0.317727	0.23	0.205	1
Rab11fip5	Rab11fip5	0.000197515	0.317058	0.237	0.214	1
Rps3a	Rps3a	0.426741	0.31704	0.177	0.182	1
Slc3a2	Slc3a2	0.00954433	0.316755	0.138	0.123	1
Rps12	Rps12	0.259715	0.316311	0.179	0.182	1
Mertk	Mertk	3.16415e-09	0.315882	0.108	0.07	8.03662e-05
Flot2	Flot2	9.41636e-08	0.31576	0.106	0.073	0.00239166
Akap2	Akap2	2.51409e-11	0.315298	0.571	0.551	6.38553e-07
Impa2	Impa2	2.89294e-08	0.315094	0.12	0.084	0.000734778
Atp5if1	Atp5if1	0.91559	0.313943	0.194	0.21	1
Dnm2	Dnm2	2.53885e-06	0.313503	0.321	0.289	0.0644843
Cst3	Cst3	0.350592	0.313202	0.14	0.14	1
Agtrap	Agtrap	0.000974976	0.313014	0.17	0.149	1
Bhmt2	Bhmt2	4.25497e-09	0.312922	0.504	0.479	0.000108072
Lpar3	Lpar3	7.70253e-05	0.312411	0.259	0.232	1
Man2b2	Man2b2	1.2293e-05	0.310745	0.113	0.086	0.312229
LOC100360057	LOC100360057	0.109166	0.309612	0.14	0.134	1
Net1	Net1	6.87842e-05	0.308452	0.179	0.151	1
Mfn1	Mfn1	4.32976e-06	0.304714	0.231	0.195	0.109972
Ctif	Ctif	0.000366725	0.304589	0.149	0.126	1
Atp8a1	Atp8a1	3.45034e-05	0.30453	0.16	0.131	0.876352
Rpl23a	Rpl23a	0.196239	0.303784	0.113	0.109	1
Cd63	Cd63	0.188196	0.303774	0.274	0.321	1
Bdh2	Bdh2	0.000610078	0.303012	0.208	0.187	1
Prrc2b	Prrc2b	1.10345e-05	0.30231	0.179	0.147	0.280264
Dmgdh	Dmgdh	8.12039e-06	0.301642	0.29	0.26	0.20625
Stat3	Stat3	0.000129558	0.301075	0.176	0.149	1
AABR07004221.2	AABR07004221.2	2.04307e-14	0.300058	0.714	0.698	5.18919e-10
Cryl1	Cryl1	0.000199658	0.2985	0.367	0.357	1
Myo7b	Myo7b	0.000141166	0.297482	0.188	0.161	1
Rps2	Rps2	0.520121	0.296784	0.212	0.238	1
Rps3	Rps3	0.146644	0.295815	0.135	0.13	1
Clec16a	Clec16a	0.000474002	0.295602	0.221	0.2	1
Folr1	Folr1	0.924414	0.295393	0.202	0.219	1
Man2a1	Man2a1	3.85325e-07	0.294986	0.288	0.247	0.00978687
Afap1	Afap1	2.52524e-09	0.294065	0.104	0.067	6.41387e-05
Nectin1	Nectin1	0.0127408	0.293909	0.241	0.23	1
Eps15l1	Eps15l1	4.69801e-05	0.293828	0.294	0.269	1
Bmp7	Bmp7	0.000271343	0.293503	0.213	0.188	1
Nrg1	Nrg1	0.000617416	0.292804	0.34	0.327	1
Trim14	Trim14	9.91643e-09	0.291455	0.116	0.079	0.000251867
Naa35	Naa35	4.15654e-05	0.2913	0.23	0.2	1
Dstn	Dstn	0.15729	0.289731	0.17	0.167	1
Cox8a	Cox8a	0.00258763	0.289708	0.271	0.341	1
Itgav	Itgav	0.000273708	0.288998	0.206	0.18	1
Tbc1d1	Tbc1d1	5.10945e-05	0.288906	0.199	0.169	1
Rin2	Rin2	6.46148e-08	0.287225	0.511	0.495	0.00164115
Uqcr10	Uqcr10	0.290712	0.287099	0.169	0.191	1
Hexd	Hexd	6.00486e-06	0.286989	0.164	0.131	0.152518
Calm1	Calm1	0.381236	0.286355	0.162	0.165	1
Ech1	Ech1	0.000378244	0.285201	0.139	0.115	1
Ccdc148	Ccdc148	0.00201956	0.283391	0.102	0.084	1
Nhs	Nhs	0.00116092	0.283357	0.169	0.148	1
Ttc7b	Ttc7b	0.000219151	0.281209	0.234	0.208	1
Snx29	Snx29	1.05044e-20	0.280814	0.9	0.899	2.66801e-16
Rpl29	Rpl29	0.420583	0.279438	0.16	0.164	1
Trib1	Trib1	3.78688e-06	0.27941	0.169	0.134	0.096183
Txnrd1	Txnrd1	0.0019078	0.279318	0.325	0.314	1
Ndufa4	Ndufa4	8.66785e-05	0.279089	0.304	0.398	1
Mt-nd4	Mt-nd4	2.762e-11	0.27833	0.41	0.531	7.01519e-07
Efcab14	Efcab14	0.000152823	0.278066	0.138	0.112	1
Acadl	Acadl	0.0113351	0.277952	0.186	0.171	1
Galnt7	Galnt7	9.0817e-06	0.277947	0.143	0.112	0.230666
Rpl7	Rpl7	0.244262	0.277162	0.197	0.226	1
Tns3	Tns3	1.27527e-05	0.275706	0.373	0.346	0.323906
Nt5e	Nt5e	0.0016217	0.274927	0.309	0.294	1
Pacs2	Pacs2	5.47185e-05	0.27478	0.152	0.124	1
Ttc7a	Ttc7a	1.49728e-05	0.274582	0.133	0.103	0.380294
Abcg3l3	Abcg3l3	1.46936e-07	0.274414	0.108	0.075	0.00373204
Agpat3	Agpat3	0.0096877	0.271893	0.195	0.181	1
Sfxn1	Sfxn1	0.0912579	0.271768	0.221	0.217	1
2022-03-01	2022-03-01	0.000961607	0.271632	0.158	0.136	1
Atp5mf	Atp5mf	0.546042	0.270757	0.186	0.207	1
Whamm	Whamm	0.00228813	0.270646	0.131	0.112	1
Ypel2	Ypel2	0.00548745	0.269751	0.357	0.35	1
Slc2a9	Slc2a9	0.000234347	0.269693	0.138	0.113	1
Rsrp1	Rsrp1	6.8616e-07	0.268826	0.533	0.523	0.0174278
Agxt2	Agxt2	2.24441e-08	0.268496	0.629	0.633	0.000570058
Fnbp1	Fnbp1	6.6606e-05	0.268281	0.181	0.151	1
Rps20	Rps20	0.886114	0.26821	0.122	0.127	1
Inpp4a	Inpp4a	0.00022278	0.268131	0.116	0.093	1
LOC688553	LOC688553	0.0176416	0.267657	0.147	0.133	1
Dhdds	Dhdds	0.00265995	0.267139	0.215	0.196	1
Rarb	Rarb	0.00246613	0.266919	0.206	0.185	1
Hexb	Hexb	1.97092e-05	0.266647	0.106	0.079	0.500593
AC128848.1	AC128848.1	9.00937e-06	0.266571	0.102	0.075	0.228829
Abcc2	Abcc2	0.00260989	0.266098	0.138	0.119	1
Got2	Got2	0.185504	0.26524	0.173	0.171	1
Hadh	Hadh	0.0037577	0.263887	0.207	0.189	1
Atxn1	Atxn1	9.32994e-06	0.263752	0.524	0.521	0.236971
Haao	Haao	0.000882106	0.263227	0.242	0.221	1
Uba52	Uba52	0.59658	0.262852	0.243	0.271	1
Lamp2	Lamp2	0.511653	0.262851	0.195	0.201	1
Gpi	Gpi	0.185728	0.262665	0.183	0.182	1
Glb1l2	Glb1l2	3.89332e-05	0.262443	0.162	0.133	0.988865
Il4r	Il4r	0.000422691	0.262197	0.124	0.102	1
Hnf1a	Hnf1a	0.00182169	0.262191	0.147	0.127	1
Rhobtb1	Rhobtb1	2.26224e-07	0.260892	0.563	0.56	0.00574587
Pabpc1	Pabpc1	0.016314	0.260528	0.114	0.1	1
Pgrmc1	Pgrmc1	0.0822451	0.260387	0.227	0.222	1
Ephx2	Ephx2	0.000785651	0.260183	0.22	0.196	1
Bcr	Bcr	0.0013981	0.259809	0.17	0.149	1
Ndufs5	Ndufs5	0.432178	0.259289	0.104	0.103	1
Hs6st1	Hs6st1	0.0407071	0.259107	0.279	0.274	1
Rps5	Rps5	0.364519	0.258554	0.136	0.135	1
Lrrc1	Lrrc1	8.0089e-05	0.258518	0.146	0.119	1
Tpm1	Tpm1	0.178402	0.258381	0.138	0.134	1
Litaf	Litaf	3.34591e-05	0.257749	0.108	0.082	0.849828
Cldn2	Cldn2	0.0468158	0.257258	0.168	0.158	1
Pde7a	Pde7a	0.00128652	0.257222	0.174	0.152	1
Ccdc88c	Ccdc88c	0.0025108	0.256908	0.274	0.254	1
Ass1	Ass1	6.7159e-06	0.25658	0.575	0.579	0.170577
Ndrg1	Ndrg1	7.87459e-10	0.255854	0.735	0.728	2.00007e-05
Rrbp1	Rrbp1	0.0110359	0.254474	0.289	0.28	1
Rpl35	Rpl35	0.333974	0.254458	0.277	0.315	1
Map3k13	Map3k13	0.000144753	0.253286	0.426	0.418	1
Msra	Msra	3.03101e-06	0.25327	0.621	0.62	0.0769847
Itch	Itch	0.000331236	0.252925	0.2	0.174	1
Sdhc	Sdhc	0.382501	0.252919	0.195	0.199	1
Clptm1	Clptm1	0.0527461	0.251644	0.209	0.201	1
Prickle2	Prickle2	2.34892e-05	0.250833	0.101	0.075	0.596602
Ppib	Ppib	0.773682	0.250476	0.109	0.112	1
Sec16a	Sec16a	0.00250599	0.249595	0.128	0.109	1
Tmem106a	Tmem106a	5.39049e-06	0.249576	0.516	0.51	0.136913
Myrf	Myrf	0.00115254	0.248871	0.176	0.153	1
Rplp0	Rplp0	0.331808	0.248734	0.231	0.26	1
Rpsa	Rpsa	0.925277	0.248414	0.284	0.315	1
St3gal5	St3gal5	0.0554782	0.248234	0.253	0.249	1
Arhgef5	Arhgef5	0.000511114	0.248149	0.174	0.149	1
Sdc4	Sdc4	0.0179081	0.248023	0.367	0.37	1
Nipsnap1	Nipsnap1	0.00624315	0.247494	0.265	0.251	1
Rps8	Rps8	0.554304	0.24654	0.256	0.286	1
Rpl13	Rpl13	0.616898	0.246448	0.195	0.214	1
Prkca	Prkca	0.000667906	0.246223	0.394	0.377	1
Crb1	Crb1	0.00389307	0.245811	0.135	0.117	1
Cubn	Cubn	1.15064e-09	0.245656	0.66	0.647	2.92252e-05
Prdx1	Prdx1	0.233246	0.245624	0.203	0.231	1
Atp6v1b2	Atp6v1b2	0.0234768	0.245419	0.174	0.161	1
Nme2	Nme2	0.174742	0.244758	0.2	0.231	1
Lpcat3	Lpcat3	0.0110995	0.244694	0.199	0.185	1
Slc39a11	Slc39a11	0.000158724	0.244573	0.119	0.094	1
Jade2	Jade2	9.27164e-05	0.244413	0.112	0.087	1
Tfcp2l1	Tfcp2l1	0.0124837	0.243861	0.233	0.217	1
Unc119b	Unc119b	0.562291	0.243672	0.242	0.253	1
Gdi1	Gdi1	0.00259853	0.243446	0.139	0.119	1
5330417C22Rik	5330417C22Rik	0.00456672	0.242462	0.13	0.112	1
Nr1h4	Nr1h4	0.000632053	0.241664	0.387	0.377	1
Pptc7	Pptc7	0.000142466	0.24158	0.148	0.121	1
Zmynd8	Zmynd8	5.29794e-06	0.241363	0.547	0.538	0.134562
Sdhb	Sdhb	0.00789116	0.241287	0.33	0.324	1
Nap1l1	Nap1l1	0.147756	0.240434	0.124	0.117	1
Mgmt	Mgmt	0.529122	0.240125	0.205	0.21	1
Rpl19	Rpl19	0.810703	0.24011	0.225	0.246	1
Rnf144b	Rnf144b	0.0440166	0.239467	0.245	0.238	1
Dhx32	Dhx32	4.51725e-06	0.239081	0.135	0.103	0.114734
Baiap2l2	Baiap2l2	0.000912795	0.238785	0.175	0.152	1
Aldoa	Aldoa	0.470476	0.237319	0.201	0.225	1
Prkag2	Prkag2	0.00309618	0.237298	0.38	0.371	1
Plcb1	Plcb1	0.00302202	0.236893	0.483	0.497	1
Garnl3	Garnl3	0.00147024	0.236078	0.129	0.109	1
Scpep1	Scpep1	1.32891e-06	0.235705	0.617	0.627	0.0337529
Eif5a	Eif5a	0.624581	0.235253	0.102	0.103	1
Eif4g3	Eif4g3	0.00118377	0.234758	0.344	0.33	1
Cotl1	Cotl1	0.197889	0.234575	0.227	0.227	1
Lzts3	Lzts3	0.000864063	0.234527	0.103	0.082	1
Macrod1	Macrod1	0.0953965	0.233963	0.329	0.331	1
Hadhb	Hadhb	0.206411	0.233936	0.122	0.117	1
Ergic1	Ergic1	0.00331154	0.233577	0.108	0.091	1
Msrb1	Msrb1	0.449908	0.233051	0.174	0.176	1
Flcn	Flcn	0.000764368	0.232814	0.133	0.111	1
Map3k5	Map3k5	8.52541e-05	0.232229	0.533	0.542	1
Man2b1	Man2b1	0.0564818	0.231674	0.209	0.2	1
Rps9	Rps9	0.581553	0.231176	0.133	0.144	1
Zfp827	Zfp827	0.000276505	0.231146	0.233	0.206	1
Dhrs3	Dhrs3	0.004621	0.231076	0.153	0.134	1
Chmp3	Chmp3	0.0385208	0.230851	0.148	0.137	1
Ext2	Ext2	0.0132364	0.23065	0.13	0.114	1
Evl	Evl	0.0860224	0.230448	0.222	0.217	1
Dock7	Dock7	0.00119251	0.230151	0.213	0.189	1
Cox6a1	Cox6a1	0.206639	0.229919	0.182	0.207	1
Arhgef17	Arhgef17	0.0311392	0.229852	0.166	0.154	1
Tnfrsf21	Tnfrsf21	0.0918506	0.229727	0.35	0.357	1
Uqcrq	Uqcrq	0.244036	0.228728	0.152	0.172	1
Syap1	Syap1	0.0180196	0.228619	0.123	0.108	1
Ak2	Ak2	0.0141287	0.228487	0.201	0.187	1
Slc27a2	Slc27a2	6.70988e-10	0.228217	0.683	0.696	1.70424e-05
Ccdc17	Ccdc17	0.000157644	0.228201	0.123	0.097	1
Atox1	Atox1	0.462814	0.227908	0.091	0.1	1
Zfp462	Zfp462	0.00139834	0.227627	0.172	0.149	1
Baiap2	Baiap2	0.0169244	0.226843	0.235	0.222	1
Itsn1	Itsn1	0.0013232	0.226331	0.185	0.162	1
Dennd3	Dennd3	0.000403257	0.226169	0.434	0.431	1
Hadha	Hadha	0.00858535	0.226038	0.284	0.272	1
Galm	Galm	0.00133157	0.225884	0.365	0.352	1
Acsl4	Acsl4	0.031325	0.225429	0.104	0.092	1
Mgst1	Mgst1	0.910203	0.225248	0.104	0.108	1
Chd4	Chd4	0.000252163	0.224748	0.506	0.504	1
Grina	Grina	0.815513	0.224724	0.115	0.123	1
Serbp1	Serbp1	0.663175	0.224607	0.225	0.235	1
Rnf152	Rnf152	0.0112708	0.22452	0.336	0.331	1
Nr1d2	Nr1d2	0.00208789	0.223968	0.109	0.09	1
Wwp2	Wwp2	0.00541037	0.223035	0.133	0.116	1
Pigk	Pigk	0.0212522	0.222518	0.163	0.148	1
Uap1l1	Uap1l1	0.044975	0.221989	0.108	0.096	1
Nfe2l2	Nfe2l2	0.0165364	0.221947	0.263	0.252	1
Xpnpep2	Xpnpep2	0.0144341	0.221115	0.222	0.209	1
Mov10	Mov10	0.00267756	0.220808	0.122	0.103	1
Cep170b	Cep170b	0.0396352	0.220074	0.113	0.101	1
Eps8l2	Eps8l2	0.00157114	0.22001	0.208	0.184	1
Ccdc9	Ccdc9	0.00490117	0.219935	0.103	0.086	1
Gabarapl1	Gabarapl1	0.408675	0.219534	0.22	0.225	1
Ndel1	Ndel1	0.00711327	0.219482	0.41	0.414	1
Flacc1	Flacc1	0.00369581	0.219233	0.171	0.151	1
Itga6	Itga6	0.124388	0.219213	0.369	0.384	1
Kcp	Kcp	0.0072645	0.219125	0.114	0.098	1
Tnfrsf14	Tnfrsf14	0.0322506	0.218176	0.213	0.203	1
Npl	Npl	0.00524383	0.218114	0.118	0.101	1
H3f3b	H3f3b	0.473512	0.218091	0.108	0.107	1
Aars	Aars	0.0621934	0.217887	0.117	0.107	1
Rpl5	Rpl5	0.629574	0.217725	0.144	0.156	1
Cdk6	Cdk6	6.54137e-05	0.217596	0.16	0.13	1
Agtpbp1	Agtpbp1	0.016413	0.217249	0.282	0.27	1
Epas1	Epas1	0.239598	0.217057	0.135	0.131	1
Map4	Map4	0.100215	0.216921	0.181	0.173	1
Fam107b	Fam107b	0.143764	0.216161	0.299	0.302	1
Pclo	Pclo	0.0130867	0.215999	0.419	0.418	1
Plxna2	Plxna2	0.00428642	0.215937	0.134	0.115	1
Ccdc30	Ccdc30	0.0410771	0.215296	0.216	0.206	1
Vps13d	Vps13d	0.012726	0.215138	0.407	0.407	1
Psat1	Psat1	0.528354	0.215137	0.129	0.129	1
Gpx4	Gpx4	0.596138	0.214991	0.158	0.172	1
Kat14	Kat14	0.00611082	0.214939	0.189	0.17	1
As3mt	As3mt	0.00941456	0.214501	0.197	0.181	1
Incenp	Incenp	0.077688	0.214215	0.103	0.093	1
Aco2	Aco2	0.0702547	0.214014	0.366	0.374	1
Capn2	Capn2	0.000398962	0.213524	0.123	0.099	1
Lactb	Lactb	0.0703381	0.212694	0.136	0.126	1
AC099449.1	AC099449.1	0.00214907	0.21197	0.142	0.12	1
Rps15	Rps15	0.206063	0.211887	0.126	0.143	1
RGD735065	RGD735065	0.0359565	0.211758	0.162	0.15	1
Styxl1	Styxl1	0.00374197	0.211544	0.116	0.098	1
Lrrcc1	Lrrcc1	0.102364	0.211345	0.131	0.122	1
Rab23	Rab23	0.011052	0.211345	0.153	0.137	1
Hnrnpl	Hnrnpl	0.0113732	0.211342	0.257	0.241	1
Snta1	Snta1	0.0372273	0.211031	0.348	0.349	1
Fggy	Fggy	0.00657888	0.209491	0.479	0.491	1
Auh	Auh	0.280862	0.209452	0.196	0.195	1
Tmem120a	Tmem120a	0.079921	0.208616	0.116	0.107	1
Sfxn5	Sfxn5	0.054585	0.208582	0.134	0.123	1
Lamp1	Lamp1	0.799242	0.208017	0.383	0.425	1
Acaa2	Acaa2	0.845421	0.207558	0.186	0.194	1
Mt-atp6	Mt-atp6	1.45537e-13	0.207534	0.301	0.407	3.69649e-09
Rpn1	Rpn1	0.406983	0.207528	0.099	0.108	1
Atg7	Atg7	0.137923	0.206661	0.162	0.155	1
Acox3	Acox3	0.000169885	0.206091	0.102	0.079	1
Tmem181	Tmem181	0.033328	0.206048	0.131	0.119	1
St6galnac3	St6galnac3	4.74293e-06	0.206037	0.783	0.805	0.120466
Kmt2a	Kmt2a	0.0275786	0.205806	0.332	0.328	1
Ppp1r37	Ppp1r37	0.0257504	0.205423	0.153	0.139	1
Decr1	Decr1	0.233896	0.2054	0.149	0.145	1
Nmnat3	Nmnat3	0.164702	0.205324	0.233	0.229	1
Arl6ip1	Arl6ip1	0.413352	0.205196	0.109	0.106	1
Dazap1	Dazap1	0.00888735	0.204821	0.115	0.099	1
LOC687780	LOC687780	0.0238529	0.204593	0.234	0.279	1
Rab5c	Rab5c	0.0751241	0.204541	0.12	0.11	1
Sardh	Sardh	0.0255575	0.204323	0.163	0.149	1
Egfr	Egfr	0.0133682	0.204251	0.243	0.229	1
Mtor	Mtor	0.0382978	0.204221	0.208	0.196	1
Mical3	Mical3	0.0959698	0.204129	0.19	0.181	1
Numa1	Numa1	0.073464	0.203935	0.193	0.184	1
Nme4	Nme4	0.173319	0.203805	0.318	0.325	1
Slc29a3	Slc29a3	0.379473	0.203768	0.244	0.251	1
Foxn3	Foxn3	0.319118	0.203752	0.362	0.378	1
Fam193b	Fam193b	0.107856	0.20362	0.211	0.204	1
Gan	Gan	0.00633474	0.20336	0.109	0.093	1
Ywhab	Ywhab	0.209905	0.203176	0.121	0.116	1
Mbd2	Mbd2	0.0727697	0.203009	0.218	0.21	1
Gpatch2	Gpatch2	0.10807	0.20259	0.245	0.241	1
Tst	Tst	0.827351	0.202517	0.111	0.117	1
Ctdp1	Ctdp1	0.00675009	0.201983	0.146	0.127	1
Rpl3	Rpl3	0.511749	0.201548	0.138	0.151	1
Specc1l	Specc1l	0.028012	0.201188	0.216	0.203	1
Thada	Thada	0.0481105	0.20116	0.356	0.359	1
Slc12a8	Slc12a8	0.0159819	0.2011	0.369	0.366	1
Gcdh	Gcdh	0.313217	0.200719	0.243	0.247	1
Taok3	Taok3	0.0291967	0.200674	0.115	0.102	1
Rnf10	Rnf10	0.019863	0.200389	0.159	0.144	1
Clcnkb	Clcnkb	3.95156e-07	-0.200449	0.087	0.124	0.0100366
Ppargc1a	Ppargc1a	7.67274e-10	-0.200471	0.406	0.487	1.9488e-05
Slc22a25	Slc22a25	1.44588e-19	-0.200504	0.507	0.629	3.67239e-15
Nr2f2	Nr2f2	1.23947e-13	-0.200529	0.17	0.246	3.14812e-09
Arhgap18	Arhgap18	2.30737e-11	-0.2008	0.148	0.21	5.86048e-07
Pank2	Pank2	9.16772e-11	-0.200828	0.098	0.148	2.32851e-06
Ar	Ar	9.03561e-11	-0.200845	0.153	0.214	2.29495e-06
Fah	Fah	1.08964e-09	-0.20091	0.125	0.18	2.76757e-05
Lrch3	Lrch3	7.96007e-10	-0.201604	0.133	0.187	2.02178e-05
Prom1	Prom1	1.60196e-09	-0.201669	0.09	0.136	4.06883e-05
Zbtb44	Zbtb44	1.84873e-10	-0.201995	0.079	0.125	4.69559e-06
Cgnl1	Cgnl1	1.89002e-21	-0.202228	0.815	0.879	4.80045e-17
AABR07016672.1	AABR07016672.1	8.28032e-13	-0.202713	0.235	0.318	2.10312e-08
Crem	Crem	3.95001e-11	-0.202752	0.084	0.132	1.00326e-06
Ndufv1	Ndufv1	6.77554e-13	-0.202995	0.07	0.122	1.72092e-08
Arrdc3	Arrdc3	1.41304e-07	-0.203712	0.083	0.12	0.00358897
AABR07026778.1	AABR07026778.1	1.84049e-11	-0.203951	0.275	0.356	4.67465e-07
Pcmtd1	Pcmtd1	7.82552e-11	-0.204825	0.152	0.213	1.9876e-06
Arfip1	Arfip1	1.70924e-09	-0.205244	0.094	0.139	4.34129e-05
Cep290	Cep290	2.12091e-10	-0.206114	0.169	0.231	5.38691e-06
Hspa8	Hspa8	9.99678e-21	-0.20724	0.363	0.507	2.53908e-16
Ubr3	Ubr3	1.87452e-10	-0.207326	0.256	0.329	4.76108e-06
Dhx36	Dhx36	5.38241e-12	-0.207454	0.33	0.422	1.36708e-07
Plpp3	Plpp3	6.122e-13	-0.207899	0.139	0.206	1.55493e-08
Slc6a19	Slc6a19	3.0684e-10	-0.20854	0.328	0.405	7.79343e-06
Slc22a1	Slc22a1	3.81395e-09	-0.20899	0.285	0.353	9.68704e-05
Spopl	Spopl	1.45058e-12	-0.20919	0.066	0.113	3.68434e-08
Ppp2r5a	Ppp2r5a	3.12814e-11	-0.209226	0.213	0.285	7.94517e-07
Setd5	Setd5	6.12277e-12	-0.209431	0.254	0.336	1.55512e-07
Homer1	Homer1	1.18142e-08	-0.20975	0.071	0.108	0.00030007
Gigyf2	Gigyf2	8.35002e-13	-0.209781	0.287	0.378	2.12082e-08
Zbtb11	Zbtb11	8.80045e-12	-0.209913	0.099	0.153	2.23523e-07
Tbc1d5	Tbc1d5	8.34365e-12	-0.211376	0.468	0.559	2.1192e-07
Phf21a	Phf21a	2.85783e-12	-0.211499	0.221	0.299	7.2586e-08
Shprh	Shprh	2.0291e-12	-0.211526	0.134	0.198	5.15372e-08
Cited2	Cited2	9.20367e-16	-0.212353	0.069	0.127	2.33764e-11
Serpinf2	Serpinf2	1.58659e-11	-0.212761	0.076	0.123	4.02978e-07
Nrde2	Nrde2	1.70086e-13	-0.212961	0.179	0.256	4.32002e-09
Slc12a6	Slc12a6	7.76234e-12	-0.214184	0.178	0.246	1.97156e-07
Cdk17	Cdk17	1.15902e-10	-0.214404	0.13	0.186	2.9438e-06
Fbxl5	Fbxl5	2.53024e-09	-0.214467	0.065	0.104	6.42656e-05
Swt1	Swt1	2.6872e-10	-0.214753	0.177	0.24	6.82521e-06
Sema3c	Sema3c	1.52174e-11	-0.215053	0.06	0.103	3.86507e-07
Phf20l1	Phf20l1	1.23401e-15	-0.215178	0.193	0.279	3.13426e-11
Son	Son	7.52191e-20	-0.215992	0.694	0.805	1.91049e-15
Wasl	Wasl	6.52635e-13	-0.216141	0.235	0.316	1.65763e-08
Slc26a4	Slc26a4	9.63193e-10	-0.217002	0.06	0.1	2.44641e-05
Dnajc3	Dnajc3	1.735e-11	-0.217661	0.092	0.143	4.40673e-07
Cd59	Cd59	2.1813e-13	-0.217707	0.09	0.148	5.54027e-09
Crim1	Crim1	7.48873e-15	-0.218347	0.187	0.271	1.90206e-10
Tmem50b	Tmem50b	1.34649e-12	-0.218544	0.062	0.108	3.41996e-08
Bicc1	Bicc1	6.08955e-15	-0.218717	0.347	0.445	1.54668e-10
Fam151a	Fam151a	1.42888e-19	-0.218887	0.179	0.277	3.62922e-15
Tmem135	Tmem135	7.527e-13	-0.219131	0.184	0.256	1.91178e-08
Hnrnph1	Hnrnph1	8.95955e-10	-0.219878	0.137	0.191	2.27564e-05
Ptbp3	Ptbp3	3.16158e-12	-0.220052	0.117	0.177	8.0301e-08
Fchsd2	Fchsd2	2.21307e-11	-0.220256	0.247	0.321	5.62097e-07
LOC103690120	LOC103690120	9.2575e-17	-0.221476	0.051	0.105	2.35131e-12
Lcor	Lcor	9.86404e-11	-0.22163	0.258	0.331	2.50537e-06
Hba-a1	Hba-a1	3.74565e-14	-0.2218	0.069	0.123	9.51358e-10
Tbc1d16	Tbc1d16	9.09835e-14	-0.222374	0.097	0.155	2.31089e-09
Blvra	Blvra	6.06348e-13	-0.222468	0.061	0.108	1.54006e-08
Cstf3	Cstf3	6.63276e-09	-0.222887	0.098	0.142	0.000168465
Sec62	Sec62	8.60642e-24	-0.22315	0.168	0.281	2.18595e-19
Kitlg	Kitlg	6.26163e-15	-0.22326	0.058	0.109	1.59039e-10
Kazn	Kazn	4.80824e-14	-0.223261	0.059	0.108	1.22125e-09
Acy3	Acy3	3.87112e-15	-0.223856	0.192	0.277	9.83226e-11
LOC100910526	LOC100910526	3.41852e-14	-0.224075	0.108	0.171	8.68271e-10
Rnf111	Rnf111	9.80801e-11	-0.224359	0.219	0.29	2.49114e-06
Cmip	Cmip	1.20143e-16	-0.22438	0.667	0.75	3.05152e-12
Csrnp3	Csrnp3	5.47419e-10	-0.224455	0.1	0.148	1.39039e-05
Synj2bp	Synj2bp	1.46022e-13	-0.224935	0.176	0.252	3.70882e-09
Rps6ka3	Rps6ka3	9.98046e-13	-0.225415	0.2	0.276	2.53494e-08
Trip12	Trip12	3.00043e-14	-0.225731	0.427	0.531	7.62079e-10
Erp44	Erp44	4.97942e-12	-0.226312	0.227	0.302	1.26472e-07
Samd4a	Samd4a	2.30808e-13	-0.226749	0.399	0.497	5.86229e-09
Usp3	Usp3	7.87696e-11	-0.226769	0.177	0.241	2.00067e-06
Wrn	Wrn	5.69047e-14	-0.226781	0.232	0.319	1.44532e-09
Brd1	Brd1	3.99812e-15	-0.227149	0.224	0.313	1.01548e-10
Zc3h13	Zc3h13	5.63944e-12	-0.227329	0.462	0.555	1.43236e-07
Crppa	Crppa	2.73043e-10	-0.227658	0.07	0.113	6.93502e-06
Cdk14	Cdk14	6.01017e-17	-0.227996	0.319	0.429	1.52652e-12
Pan3	Pan3	6.24302e-13	-0.228022	0.205	0.283	1.58566e-08
Cop1	Cop1	7.8725e-11	-0.228577	0.139	0.196	1.99954e-06
Hgd	Hgd	5.80671e-16	-0.228625	0.353	0.457	1.47485e-11
Tasp1	Tasp1	5.5733e-11	-0.229986	0.074	0.119	1.41556e-06
Wdr81	Wdr81	4.63232e-14	-0.230204	0.1	0.161	1.17656e-09
Dmtn	Dmtn	1.36385e-13	-0.230998	0.182	0.257	3.46404e-09
Bmpr2	Bmpr2	2.58412e-10	-0.231464	0.158	0.217	6.56339e-06
Prpf4b	Prpf4b	3.13744e-19	-0.231981	0.621	0.726	7.96878e-15
Col4a5	Col4a5	3.8098e-12	-0.232036	0.225	0.301	9.67651e-08
Slc23a1	Slc23a1	6.78937e-12	-0.232158	0.059	0.102	1.72443e-07
Pld1	Pld1	2.80676e-10	-0.232456	0.071	0.114	7.12889e-06
Prkaa2	Prkaa2	2.77537e-16	-0.233038	0.284	0.384	7.04915e-12
Sltm	Sltm	8.00946e-14	-0.233654	0.36	0.457	2.03432e-09
Sorbs2	Sorbs2	3.39442e-13	-0.234243	0.065	0.114	8.62149e-09
Rasa2	Rasa2	7.05642e-15	-0.234553	0.356	0.456	1.79226e-10
Map2k6	Map2k6	9.66195e-18	-0.234841	0.079	0.143	2.45404e-13
Exoc4	Exoc4	1.79863e-13	-0.234994	0.357	0.452	4.56835e-09
Zfand6	Zfand6	1.26344e-10	-0.235304	0.18	0.244	3.209e-06
RGD1559960	RGD1559960	5.73567e-20	-0.235414	0.208	0.315	1.4568e-15
Klk1.2	Klk1.2	6.0765e-16	-0.235796	0.137	0.213	1.54337e-11
Ero1b	Ero1b	2.19777e-12	-0.236674	0.072	0.119	5.58211e-08
Marchf6	Marchf6	5.23729e-14	-0.236741	0.183	0.26	1.33022e-09
Dennd1b	Dennd1b	1.88825e-15	-0.237258	0.156	0.232	4.79596e-11
Glcci1	Glcci1	3.49019e-14	-0.237827	0.181	0.259	8.86475e-10
AC096301.1	AC096301.1	1.6185e-15	-0.237873	0.122	0.192	4.11083e-11
Wnk1	Wnk1	8.84609e-23	-0.23792	0.423	0.572	2.24682e-18
Slc12a3	Slc12a3	3.17743e-17	-0.237944	0.177	0.268	8.07036e-13
Myo9a	Myo9a	9.34697e-16	-0.237954	0.398	0.498	2.37404e-11
Aqp1	Aqp1	1.06896e-25	-0.238147	0.205	0.331	2.71505e-21
Gba3	Gba3	4.73351e-17	-0.238667	0.539	0.643	1.20226e-12
Arih1	Arih1	5.75819e-14	-0.238767	0.234	0.317	1.46252e-09
Glyat	Glyat	4.75613e-23	-0.239674	0.656	0.776	1.20801e-18
Glis3	Glis3	7.45716e-21	-0.240016	0.547	0.678	1.89404e-16
Fndc3b	Fndc3b	2.92129e-18	-0.240206	0.262	0.367	7.41979e-14
Rbms1	Rbms1	1.31548e-12	-0.24021	0.193	0.267	3.34119e-08
Rsbn1	Rsbn1	3.49711e-13	-0.240832	0.103	0.162	8.88231e-09
Ccn2	Ccn2	1.82484e-19	-0.240872	0.051	0.11	4.63491e-15
Ppp1r12a	Ppp1r12a	3.39691e-13	-0.241016	0.312	0.402	8.62781e-09
Epc2	Epc2	1.06069e-11	-0.241046	0.108	0.162	2.69406e-07
Pten	Pten	1.84634e-15	-0.241074	0.136	0.208	4.68952e-11
Arhgap12	Arhgap12	5.68444e-13	-0.241429	0.106	0.164	1.44379e-08
RGD1311899	RGD1311899	5.32111e-16	-0.241692	0.322	0.429	1.35151e-11
ST7	ST7	1.03346e-14	-0.243569	0.173	0.25	2.62489e-10
Slc17a3	Slc17a3	2.94793e-14	-0.243951	0.309	0.4	7.48744e-10
Ddx5	Ddx5	5.04546e-19	-0.245105	0.635	0.742	1.2815e-14
Cnot4	Cnot4	3.38725e-13	-0.245549	0.153	0.221	8.60327e-09
Slc16a4	Slc16a4	6.50206e-13	-0.247018	0.204	0.277	1.65146e-08
Picalm	Picalm	1.66931e-14	-0.247442	0.449	0.55	4.23989e-10
Pcyt2	Pcyt2	1.04077e-12	-0.247894	0.15	0.217	2.64345e-08
Cdc42bpa	Cdc42bpa	9.48487e-13	-0.248117	0.188	0.259	2.40906e-08
Mgam	Mgam	1.51364e-17	-0.250101	0.287	0.392	3.8445e-13
Man1a2	Man1a2	8.92092e-16	-0.250371	0.122	0.193	2.26582e-11
Shroom3	Shroom3	3.62421e-14	-0.250605	0.07	0.124	9.20514e-10
Ptprm	Ptprm	4.05538e-14	-0.250937	0.056	0.105	1.03003e-09
Glb1	Glb1	3.70298e-18	-0.252007	0.435	0.539	9.4052e-14
Spout1	Spout1	3.59644e-17	-0.252526	0.252	0.349	9.1346e-13
Slc34a3	Slc34a3	3.38486e-15	-0.253263	0.369	0.471	8.59722e-11
Eif4ebp3	Eif4ebp3	2.78588e-15	-0.253922	0.411	0.514	7.07586e-11
Upf2	Upf2	2.14249e-15	-0.253956	0.255	0.348	5.44171e-11
Lcorl	Lcorl	5.80092e-11	-0.254133	0.146	0.204	1.47337e-06
Selenop	Selenop	1.01294e-17	-0.254142	0.183	0.272	2.57278e-13
Maml2	Maml2	2.85401e-17	-0.254579	0.073	0.135	7.24889e-13
Ubc	Ubc	1.28162e-24	-0.254652	0.387	0.543	3.25518e-20
Relch	Relch	8.12986e-13	-0.255048	0.181	0.252	2.0649e-08
Epc1	Epc1	4.17961e-18	-0.255349	0.226	0.322	1.06158e-13
Atrx.1	Atrx.1	6.42106e-18	-0.255789	0.531	0.646	1.63088e-13
Sfmbt1	Sfmbt1	2.84064e-13	-0.256295	0.277	0.362	7.21494e-09
Pzp	Pzp	2.2174e-18	-0.257633	0.232	0.333	5.63198e-14
Pah	Pah	1.02446e-17	-0.258333	0.509	0.613	2.60203e-13
Sos2	Sos2	9.34962e-15	-0.25851	0.17	0.247	2.37471e-10
Hagh	Hagh	9.75436e-17	-0.259387	0.124	0.199	2.47751e-12
AABR07057997.1	AABR07057997.1	4.09534e-14	-0.260148	0.175	0.25	1.04018e-09
Akr1c13	Akr1c13	3.61467e-12	-0.260181	0.08	0.129	9.18091e-08
Gk	Gk	1.43519e-15	-0.260332	0.23	0.317	3.64524e-11
Bcl2l1	Bcl2l1	9.88047e-18	-0.260347	0.24	0.337	2.50954e-13
Zswim5	Zswim5	3.8342e-13	-0.260382	0.121	0.183	9.73849e-09
Adgrf5	Adgrf5	5.80153e-09	-0.260489	0.062	0.1	0.000147353
Stim2	Stim2	1.14359e-16	-0.260806	0.076	0.137	2.90461e-12
Scaf11	Scaf11	4.87491e-18	-0.261016	0.364	0.48	1.23818e-13
Pign	Pign	2.33016e-14	-0.26152	0.317	0.404	5.91838e-10
Bmp4	Bmp4	1.69328e-12	-0.264739	0.067	0.113	4.30077e-08
RGD1310951	RGD1310951	5.21203e-15	-0.265462	0.225	0.31	1.3238e-10
Ipmk	Ipmk	6.18978e-16	-0.266376	0.174	0.254	1.57214e-11
Lmo7	Lmo7	1.27629e-12	-0.266764	0.268	0.351	3.24165e-08
Tle4	Tle4	5.69754e-12	-0.266916	0.097	0.15	1.44712e-07
Pspc1	Pspc1	4.87197e-13	-0.267158	0.216	0.291	1.23743e-08
Acsm3	Acsm3	1.29818e-18	-0.267251	0.265	0.374	3.29725e-14
Mbnl1	Mbnl1	1.09475e-17	-0.267703	0.227	0.323	2.78055e-13
Ube3a	Ube3a	1.29564e-15	-0.268628	0.266	0.36	3.2908e-11
Lgr4	Lgr4	2.43606e-16	-0.271145	0.167	0.248	6.18734e-12
Cul1	Cul1	1.3271e-16	-0.271257	0.158	0.238	3.3707e-12
Stat5b	Stat5b	1.54166e-12	-0.271301	0.098	0.153	3.91566e-08
Spns2	Spns2	1.51223e-18	-0.271985	0.122	0.199	3.84091e-14
Wwc2	Wwc2	4.56445e-19	-0.27357	0.37	0.482	1.15932e-14
Fahd1	Fahd1	2.54729e-20	-0.274414	0.067	0.134	6.46987e-16
Fmo2	Fmo2	1.58588e-16	-0.274633	0.05	0.101	4.02798e-12
Pou2f1	Pou2f1	3.74576e-12	-0.275297	0.104	0.158	9.51386e-08
Wdr33	Wdr33	2.68471e-16	-0.277368	0.288	0.386	6.8189e-12
Gps2	Gps2	4.57239e-21	-0.279217	0.122	0.208	1.16134e-16
Stox2	Stox2	1.11821e-21	-0.279531	0.044	0.102	2.84013e-17
Arhgap5	Arhgap5	1.56536e-14	-0.281237	0.206	0.287	3.97587e-10
Nudt4	Nudt4	2.07696e-18	-0.281612	0.152	0.239	5.27526e-14
Trpm7	Trpm7	9.14628e-19	-0.281791	0.349	0.457	2.32306e-14
Agbl3	Agbl3	2.00787e-19	-0.283053	0.071	0.135	5.09978e-15
Wwtr1	Wwtr1	1.11433e-15	-0.283438	0.177	0.256	2.83028e-11
Baz1b	Baz1b	1.2868e-19	-0.283444	0.396	0.516	3.26834e-15
Hsp90ab1	Hsp90ab1	6.36658e-29	-0.283811	0.563	0.751	1.61705e-24
Pecr	Pecr	3.71616e-20	-0.28505	0.159	0.251	9.43867e-16
Tra2b	Tra2b	1.97849e-16	-0.287431	0.254	0.349	5.02517e-12
Acy1	Acy1	1.82238e-24	-0.287585	0.303	0.436	4.62865e-20
Megf9	Megf9	8.12405e-13	-0.287666	0.121	0.181	2.06343e-08
Fxr1	Fxr1	3.49497e-18	-0.287717	0.179	0.267	8.87687e-14
Tra2a	Tra2a	1.05663e-15	-0.288896	0.219	0.305	2.68374e-11
Kcnq1	Kcnq1	6.8998e-13	-0.289423	0.065	0.114	1.75248e-08
Stk39	Stk39	1.53089e-14	-0.289476	0.084	0.143	3.88832e-10
Kcnc3	Kcnc3	3.13113e-14	-0.289533	0.217	0.297	7.95276e-10
Fras1	Fras1	9.09812e-18	-0.289841	0.175	0.26	2.31083e-13
Hist1h2bq	Hist1h2bq	3.06362e-26	-0.290807	0.056	0.13	7.78128e-22
Zfand3	Zfand3	1.38672e-19	-0.290859	0.35	0.461	3.52214e-15
AABR07021704.1	AABR07021704.1	1.16438e-15	-0.292298	0.102	0.165	2.9574e-11
Xpnpep1	Xpnpep1	2.24083e-16	-0.292345	0.216	0.303	5.69149e-12
Mtmr3	Mtmr3	2.13048e-13	-0.292602	0.192	0.264	5.41121e-09
Xpo7	Xpo7	1.54146e-14	-0.293757	0.13	0.196	3.91515e-10
Gpbp1	Gpbp1	5.95456e-21	-0.297646	0.149	0.24	1.5124e-16
Gss	Gss	1.15501e-15	-0.298354	0.133	0.203	2.9336e-11
Tmem213	Tmem213	1.30065e-20	-0.299549	0.051	0.111	3.30353e-16
Veph1	Veph1	8.82611e-21	-0.301139	0.214	0.317	2.24174e-16
Cdkl5	Cdkl5	2.84395e-16	-0.301711	0.057	0.109	7.22335e-12
Itpr2	Itpr2	1.22634e-15	-0.304938	0.114	0.182	3.11479e-11
Lactb2	Lactb2	1.28678e-24	-0.305883	0.154	0.257	3.26828e-20
Utrn	Utrn	1.85745e-18	-0.30653	0.143	0.226	4.71774e-14
Nlk	Nlk	3.43863e-18	-0.30655	0.169	0.253	8.73379e-14
Mecom	Mecom	1.16981e-14	-0.307784	0.06	0.111	2.9712e-10
Afmid	Afmid	4.87531e-23	-0.308092	0.169	0.269	1.23828e-18
Tmcc1	Tmcc1	9.26059e-15	-0.308151	0.108	0.171	2.3521e-10
Glul	Glul	2.78891e-33	-0.309759	0.185	0.32	7.08355e-29
Nfyc	Nfyc	7.89265e-18	-0.310746	0.218	0.309	2.00465e-13
Sema5a	Sema5a	8.75854e-19	-0.311714	0.176	0.266	2.22458e-14
Fgf9	Fgf9	3.66054e-17	-0.315701	0.12	0.192	9.2974e-13
Srek1	Srek1	3.16121e-24	-0.316458	0.361	0.491	8.02915e-20
Stxbp5	Stxbp5	7.61132e-20	-0.317375	0.283	0.389	1.9332e-15
Phyhd1	Phyhd1	6.77466e-24	-0.318213	0.296	0.417	1.7207e-19
Pde4d	Pde4d	2.63754e-33	-0.31835	0.769	0.865	6.69909e-29
Dcxr	Dcxr	2.1657e-22	-0.318531	0.224	0.336	5.50067e-18
Vbp1	Vbp1	6.06692e-18	-0.318732	0.075	0.136	1.54094e-13
Ogt	Ogt	3.90904e-23	-0.319007	0.339	0.464	9.92856e-19
Phf20l1.1	Phf20l1.1	4.24651e-22	-0.320144	0.145	0.237	1.07857e-17
Sox6	Sox6	7.60878e-25	-0.320442	0.349	0.475	1.93255e-20
Tsc22d2	Tsc22d2	4.60116e-17	-0.323313	0.078	0.14	1.16865e-12
Dnaja1	Dnaja1	6.51588e-31	-0.323342	0.309	0.456	1.65497e-26
Adamts6	Adamts6	1.54224e-23	-0.325474	0.059	0.126	3.91714e-19
Pbx3	Pbx3	1.1083e-18	-0.325764	0.061	0.12	2.81497e-14
Id4	Id4	6.28604e-21	-0.325922	0.115	0.198	1.59659e-16
Tnfaip8	Tnfaip8	1.04567e-26	-0.32623	0.366	0.498	2.65591e-22
Kdm6a	Kdm6a	1.5777e-19	-0.32645	0.159	0.244	4.00719e-15
Pde3b	Pde3b	5.26585e-18	-0.326694	0.178	0.264	1.33747e-13
Naa16	Naa16	2.67314e-19	-0.327578	0.107	0.181	6.78951e-15
Spire1	Spire1	8.3627e-19	-0.330793	0.078	0.144	2.12404e-14
Slc7a12	Slc7a12	1.47227e-23	-0.330991	0.375	0.493	3.73942e-19
Ppp3ca	Ppp3ca	5.35313e-24	-0.33465	0.29	0.409	1.35964e-19
Gtpbp4	Gtpbp4	9.90295e-15	-0.335131	0.054	0.101	2.51525e-10
LOC100360087	LOC100360087	1.47655e-26	-0.336211	0.055	0.128	3.75029e-22
Kcnh3	Kcnh3	1.66864e-21	-0.336221	0.15	0.24	4.23819e-17
Slc3a1	Slc3a1	5.22556e-41	-0.337373	0.548	0.725	1.32724e-36
Meis2	Meis2	8.67105e-19	-0.337695	0.098	0.17	2.20236e-14
Acss1	Acss1	7.50813e-21	-0.338225	0.251	0.354	1.90699e-16
Gsta6	Gsta6	5.50682e-23	-0.339565	0.285	0.402	1.39868e-18
Akr7a3	Akr7a3	1.34898e-27	-0.339989	0.125	0.228	3.42628e-23
Wwp1	Wwp1	5.20383e-20	-0.340107	0.191	0.283	1.32172e-15
Nudt19	Nudt19	4.95962e-26	-0.340418	0.07	0.147	1.25969e-21
Gbe1	Gbe1	1.54503e-21	-0.340645	0.075	0.145	3.92421e-17
Stag1	Stag1	1.51438e-26	-0.343934	0.286	0.414	3.84638e-22
AC108574.1	AC108574.1	2.67646e-18	-0.347095	0.054	0.109	6.79793e-14
Amotl2	Amotl2	6.5244e-24	-0.348131	0.062	0.132	1.65713e-19
Ptprk	Ptprk	3.45122e-30	-0.348486	0.534	0.657	8.76575e-26
Slc15a2	Slc15a2	2.86267e-19	-0.349128	0.059	0.119	7.27091e-15
Hspa5	Hspa5	9.28691e-35	-0.349475	0.308	0.478	2.35878e-30
Arhgef28	Arhgef28	4.06809e-35	-0.350104	0.546	0.68	1.03326e-30
Ppard	Ppard	1.0868e-24	-0.350449	0.082	0.162	2.76037e-20
Efhd1	Efhd1	5.14743e-21	-0.354255	0.048	0.107	1.3074e-16
Slc1a1	Slc1a1	4.20566e-25	-0.356753	0.314	0.433	1.0682e-20
Mt-nd3	Mt-nd3	3.27379e-23	-0.358537	0.105	0.191	8.31509e-19
Slc22a12	Slc22a12	1.12938e-24	-0.358624	0.117	0.208	2.8685e-20
Oxct1	Oxct1	5.56085e-29	-0.358635	0.236	0.367	1.4124e-24
Zcchc7	Zcchc7	3.232e-25	-0.359638	0.36	0.486	8.20896e-21
Galnt3	Galnt3	1.48515e-20	-0.360704	0.052	0.111	3.77213e-16
Gpc6	Gpc6	7.05197e-26	-0.364164	0.146	0.247	1.79113e-21
Itm2b	Itm2b	5.7444e-45	-0.364518	0.309	0.503	1.45902e-40
LOC100910057	LOC100910057	8.92813e-26	-0.365539	0.122	0.214	2.26766e-21
Ldhd	Ldhd	7.26381e-26	-0.365885	0.052	0.123	1.84493e-21
Dmxl1	Dmxl1	2.80926e-29	-0.366225	0.371	0.51	7.13525e-25
Ntn4	Ntn4	2.03248e-21	-0.366246	0.096	0.172	5.16228e-17
Atp2a2	Atp2a2	1.77514e-29	-0.368221	0.352	0.489	4.50868e-25
Mpp6	Mpp6	1.83292e-20	-0.368428	0.084	0.154	4.65544e-16
Celf2	Celf2	2.18865e-22	-0.369929	0.145	0.234	5.55896e-18
Arhgap29	Arhgap29	3.52933e-24	-0.37009	0.136	0.23	8.96414e-20
Fxyd2	Fxyd2	6.52504e-27	-0.371442	0.055	0.127	1.65729e-22
Phf14	Phf14	1.26998e-28	-0.372026	0.289	0.417	3.22562e-24
Nat8f5	Nat8f5	5.86997e-28	-0.373272	0.201	0.32	1.49091e-23
Tinag	Tinag	6.2248e-26	-0.373619	0.231	0.345	1.58104e-21
LOC103691744	LOC103691744	5.388e-28	-0.380453	0.054	0.129	1.3685e-23
Mitf	Mitf	2.03076e-23	-0.384693	0.154	0.25	5.15792e-19
Npas2	Npas2	3.53907e-32	-0.384781	0.187	0.314	8.98887e-28
Nox4	Nox4	1.74972e-36	-0.385039	0.586	0.71	4.44412e-32
Hlf	Hlf	1.34781e-29	-0.385885	0.067	0.149	3.4233e-25
AABR07008439.1	AABR07008439.1	1.97677e-27	-0.389429	0.053	0.125	5.0208e-23
Wac	Wac	6.62977e-30	-0.389627	0.208	0.331	1.68389e-25
Cldn10	Cldn10	8.77403e-33	-0.390297	0.401	0.539	2.22851e-28
Srsf11	Srsf11	2.25442e-35	-0.392425	0.346	0.503	5.726e-31
Nfib	Nfib	8.84117e-29	-0.393573	0.345	0.476	2.24557e-24
Tmlhe	Tmlhe	3.79853e-24	-0.394277	0.292	0.407	9.64789e-20
Ebf1	Ebf1	1.62146e-20	-0.395336	0.044	0.1	4.11835e-16
Cdkl1	Cdkl1	1.29227e-38	-0.396587	0.552	0.691	3.28223e-34
Hao2	Hao2	2.68932e-112	-0.397536	0.913	0.982	6.8306e-108
Kansl1l	Kansl1l	6.46096e-35	-0.398399	0.396	0.545	1.64102e-30
Arhgap24	Arhgap24	7.02735e-33	-0.399351	0.523	0.652	1.78488e-28
Ttc21b	Ttc21b	5.74778e-22	-0.404427	0.071	0.139	1.45988e-17
Stxbp6	Stxbp6	5.3669e-24	-0.404818	0.073	0.146	1.36314e-19
Ppp1r1a	Ppp1r1a	1.08358e-21	-0.407153	0.05	0.112	2.75219e-17
Rfx3	Rfx3	9.66058e-29	-0.408934	0.137	0.239	2.45369e-24
Odc1	Odc1	6.7359e-28	-0.409129	0.071	0.154	1.71085e-23
Atp11a	Atp11a	1.66257e-27	-0.411479	0.223	0.34	4.22276e-23
Tcf12	Tcf12	1.0003e-35	-0.416352	0.308	0.456	2.54066e-31
Lrp2	Lrp2	7.19093e-96	-0.417593	0.913	0.968	1.82642e-91
Sult1c2a	Sult1c2a	9.8999e-92	-0.418184	0.915	0.96	2.51448e-87
Dnase1	Dnase1	1.47944e-27	-0.420153	0.133	0.236	3.75764e-23
Zbtb7c	Zbtb7c	1.88506e-35	-0.423894	0.071	0.165	4.78786e-31
Mpv17l	Mpv17l	4.53644e-31	-0.425444	0.099	0.193	1.15221e-26
Nfat5	Nfat5	7.29506e-28	-0.425466	0.306	0.431	1.85287e-23
Ptger3	Ptger3	1.54957e-27	-0.426856	0.102	0.193	3.93576e-23
Rmdn1	Rmdn1	3.84289e-22	-0.427452	0.209	0.305	9.76055e-18
Ppm1k	Ppm1k	1.69715e-33	-0.430145	0.038	0.111	4.31058e-29
Slc38a2	Slc38a2	5.88513e-27	-0.430932	0.074	0.155	1.49476e-22
Bnc2	Bnc2	1.06638e-38	-0.433237	0.588	0.705	2.70851e-34
Me1	Me1	1.81726e-30	-0.434719	0.048	0.123	4.61566e-26
Akr1c19	Akr1c19	1.83855e-26	-0.436789	0.076	0.155	4.66973e-22
Nedd4l	Nedd4l	2.34775e-45	-0.43698	0.534	0.686	5.96306e-41
Igsf11	Igsf11	2.01079e-48	-0.442374	0.571	0.708	5.1072e-44
Pard3b	Pard3b	6.59609e-60	-0.442934	0.612	0.782	1.67534e-55
Phldb2	Phldb2	4.21229e-38	-0.45229	0.362	0.52	1.06988e-33
Xpr1	Xpr1	2.53258e-29	-0.452907	0.212	0.325	6.43249e-25
Caln1	Caln1	5.28611e-26	-0.454527	0.068	0.144	1.34262e-21
Ldb2	Ldb2	5.29882e-28	-0.460708	0.036	0.1	1.34585e-23
Ncoa7	Ncoa7	3.51946e-67	-0.462436	0.692	0.827	8.93907e-63
RGD1562392	RGD1562392	5.25213e-52	-0.463568	0.519	0.674	1.33399e-47
Cnot6l	Cnot6l	1.17527e-27	-0.469945	0.086	0.17	2.98507e-23
Pdgfc	Pdgfc	2.52285e-33	-0.47093	0.219	0.344	6.40778e-29
Ppic	Ppic	2.18115e-46	-0.471778	0.124	0.264	5.53991e-42
AABR07059258.1	AABR07059258.1	5.1982e-26	-0.474384	0.063	0.137	1.32029e-21
Etl4	Etl4	1.55658e-40	-0.476349	0.216	0.365	3.95357e-36
Ldlrad4	Ldlrad4	3.89964e-39	-0.478237	0.284	0.432	9.90471e-35
Smarca2	Smarca2	7.89197e-35	-0.480286	0.204	0.333	2.00448e-30
Abcc4	Abcc4	1.43955e-43	-0.484446	0.483	0.626	3.65631e-39
AABR07027750.1	AABR07027750.1	2.01078e-35	-0.484973	0.164	0.284	5.10717e-31
Cobll1	Cobll1	2.42865e-39	-0.490329	0.298	0.443	6.16854e-35
Bmerb1	Bmerb1	1.25907e-31	-0.491676	0.124	0.228	3.19792e-27
Rcan2	Rcan2	3.33742e-29	-0.491712	0.041	0.11	8.47671e-25
Prodh1	Prodh1	1.10998e-39	-0.494962	0.127	0.248	2.81924e-35
Hsph1	Hsph1	9.92536e-41	-0.495877	0.213	0.359	2.52094e-36
Prkd1	Prkd1	4.29977e-33	-0.503999	0.067	0.156	1.0921e-28
Osbpl8	Osbpl8	6.19501e-46	-0.506092	0.397	0.559	1.57347e-41
Slc22a2	Slc22a2	3.78484e-49	-0.507767	0.148	0.3	9.6131e-45
Ust5r	Ust5r	2.01129e-60	-0.511647	0.488	0.671	5.10847e-56
Lifr	Lifr	1.3056e-41	-0.515218	0.259	0.409	3.31609e-37
Pter	Pter	4.12249e-46	-0.523952	0.362	0.526	1.04707e-41
Erbb4	Erbb4	3.77501e-43	-0.530747	0.149	0.283	9.58815e-39
Oat	Oat	4.18137e-48	-0.530759	0.104	0.237	1.06203e-43
Ros1	Ros1	3.79375e-45	-0.532644	0.17	0.312	9.63574e-41
Fmo3	Fmo3	5.24277e-47	-0.535407	0.097	0.223	1.33161e-42
Magi3	Magi3	3.45448e-36	-0.535639	0.068	0.161	8.77402e-32
Zbtb20	Zbtb20	3.91476e-95	-0.535728	0.679	0.868	9.9431e-91
Mt-cyb	Mt-cyb	4.04188e-73	-0.544185	0.26	0.465	1.0266e-68
Npnt	Npnt	5.66037e-49	-0.546219	0.265	0.427	1.43768e-44
Mt-co3	Mt-co3	1.84596e-33	-0.549618	0.284	0.418	4.68856e-29
Sim1	Sim1	7.84813e-35	-0.550255	0.091	0.189	1.99335e-30
Sult1c2	Sult1c2	1.49168e-47	-0.554104	0.158	0.297	3.78872e-43
Fat3	Fat3	1.17119e-43	-0.554366	0.094	0.21	2.97472e-39
Dnah9	Dnah9	7.39478e-62	-0.564189	0.012	0.1	1.8782e-57
Grm8	Grm8	5.59639e-30	-0.564366	0.102	0.196	1.42143e-25
Esr1	Esr1	1.42527e-56	-0.566953	0.364	0.542	3.62004e-52
Mpdz	Mpdz	1.65841e-48	-0.57118	0.113	0.244	4.2122e-44
Mme	Mme	2.87761e-38	-0.581804	0.064	0.158	7.30884e-34
Ggt1	Ggt1	2.57433e-70	-0.585142	0.204	0.416	6.53855e-66
Oxr1	Oxr1	2.08461e-71	-0.588097	0.474	0.665	5.29471e-67
Cyfip2	Cyfip2	5.22229e-34	-0.593674	0.061	0.147	1.32641e-29
Galnt18	Galnt18	3.09946e-41	-0.605921	0.04	0.126	7.87232e-37
Miox	Miox	2.54594e-102	-0.620271	0.372	0.655	6.46643e-98
RGD1564865	RGD1564865	4.11125e-56	-0.627875	0.568	0.726	1.04422e-51
Nr3c2	Nr3c2	6.91767e-45	-0.633392	0.159	0.296	1.75702e-40
Acss2	Acss2	1.05434e-48	-0.633669	0.116	0.249	2.67791e-44
Angpt1	Angpt1	6.28413e-56	-0.636874	0.112	0.255	1.59611e-51
Akr1c12l1	Akr1c12l1	3.17477e-63	-0.649544	0.098	0.25	8.06361e-59
P4ha1	P4ha1	1.21126e-60	-0.658737	0.187	0.354	3.07648e-56
Osgin1	Osgin1	2.15818e-44	-0.661133	0.045	0.137	5.48156e-40
Tmem207	Tmem207	1.04217e-46	-0.668076	0.024	0.106	2.64701e-42
Mt-nd1	Mt-nd1	1.84146e-49	-0.669798	0.205	0.362	4.67714e-45
Kap	Kap	2.05114e-245	-0.671722	0.352	0.879	5.20969e-241
Akr1c1	Akr1c1	1.17238e-88	-0.671954	0.56	0.732	2.97773e-84
Chst9	Chst9	6.05391e-59	-0.691285	0.047	0.164	1.53763e-54
Gclm	Gclm	4.19573e-101	-0.727672	0.256	0.519	1.06567e-96
Tspan5	Tspan5	2.52535e-72	-0.733232	0.343	0.528	6.41414e-68
Aadat	Aadat	6.08866e-104	-0.748343	0.201	0.458	1.54646e-99
Trps1	Trps1	1.34271e-111	-0.781393	0.443	0.669	3.41035e-107
Plxdc2	Plxdc2	2.12877e-90	-0.791496	0.243	0.466	5.40686e-86
Etnppl	Etnppl	3.68368e-55	-0.798901	0.027	0.122	9.35617e-51
Slit2	Slit2	2.35727e-115	-0.80203	0.334	0.604	5.98724e-111
Vom2r37	Vom2r37	1.21066e-54	-0.812562	0.059	0.175	3.07496e-50
Lpl	Lpl	8.71003e-77	-0.82572	0.013	0.119	2.21226e-72
Grik2	Grik2	1.49759e-69	-0.830403	0.02	0.125	3.80374e-65
Cryab	Cryab	1.08209e-75	-0.838645	0.063	0.212	2.74839e-71
AC134224.3	AC134224.3	0	-0.848702	0.77	1	0
Prima1	Prima1	2.64546e-119	-0.864124	0.326	0.581	6.71921e-115
Ggct	Ggct	2.2908e-103	-0.866742	0.227	0.47	5.81841e-99
LOC108348190	LOC108348190	3.59067e-86	-0.875473	0.054	0.21	9.11993e-82
Mat2a	Mat2a	2.69133e-58	-0.878087	0.058	0.177	6.83572e-54
Slc16a7	Slc16a7	1.60729e-72	-0.892172	0.081	0.234	4.08234e-68
Mt-co1	Mt-co1	8.96305e-66	-0.899063	0.281	0.466	2.27652e-61
Spta1	Spta1	4.56365e-90	-0.90334	0.148	0.35	1.15912e-85
Rbms3	Rbms3	1.54918e-71	-0.905135	0.063	0.204	3.93477e-67
Mrps6	Mrps6	1.96239e-69	-0.911546	0.086	0.236	4.98427e-65
Slc21a4	Slc21a4	1.18869e-74	-0.917752	0.072	0.222	3.01914e-70
Slco1a1	Slco1a1	3.89116e-87	-0.94063	0.001	0.101	9.88316e-83
Umod	Umod	9.19391e-171	-0.994814	0.208	0.535	2.33516e-166
Tff3	Tff3	6.91412e-206	-1.00276	0.232	0.626	1.75612e-201
Dhrs7l1	Dhrs7l1	4.49289e-108	-1.00302	0.128	0.351	1.14115e-103
Dach1	Dach1	3.07351e-184	-1.0327	0.42	0.726	7.80641e-180
LOC688389	LOC688389	6.25514e-162	-1.04456	0.263	0.57	1.58874e-157
AABR07001025.1	AABR07001025.1	2.47782e-90	-1.0992	0	0.102	6.2934e-86
Rgn	Rgn	4.03118e-130	-1.14264	0.04	0.234	1.02388e-125
Hnmt	Hnmt	5.32289e-112	-1.18514	0.048	0.227	1.35196e-107
Slco1a6	Slco1a6	2.55393e-116	-1.35627	0.059	0.248	6.48672e-112
Gclc	Gclc	6.11892e-233	-1.35978	0.237	0.619	1.55414e-228
Mt-co2	Mt-co2	4.97166e-85	-1.39162	0.175	0.363	1.26275e-80
Slc7a13	Slc7a13	6.76952e-269	-1.44832	0.149	0.549	1.71939e-264
Slc12a1	Slc12a1	4.83616e-251	-1.72453	0.14	0.501	1.22834e-246

## Sheet: PST(S2)
	PST_S2__gene	p_val	avg_log2FC	pct.Obese	Pct.Lean	p_val_adj
Spp1	Spp1	9.18339e-159	2.55715	0.348	0.063	2.33249e-154
AABR07015081.2	AABR07015081.2	1.35906e-63	2.10776	0.184	0.041	3.45187e-59
Slc5a10	Slc5a10	8.05752e-178	1.97004	0.607	0.275	2.04653e-173
Cyp24a1	Cyp24a1	1.25133e-223	1.73358	0.655	0.247	3.17826e-219
Vdr	Vdr	7.52693e-154	1.50635	0.582	0.295	1.91176e-149
Slc25a25	Slc25a25	1.17288e-204	1.50027	0.659	0.294	2.979e-200
Pdzd2	Pdzd2	4.37321e-130	1.17177	0.689	0.468	1.11075e-125
Sorcs2	Sorcs2	3.10186e-104	1.12596	0.211	0.02	7.8784e-100
Ppara	Ppara	1.68726e-125	1.09036	0.766	0.618	4.28548e-121
Mt-atp8	Mt-atp8	6.06245e-30	1.03999	0.326	0.211	1.5398e-25
Sh3pxd2b	Sh3pxd2b	4.23574e-87	1.02851	0.328	0.117	1.07584e-82
Rimbp2	Rimbp2	4.37825e-165	1.00443	0.869	0.711	1.11203e-160
Fgf1	Fgf1	5.30069e-74	0.977598	0.526	0.347	1.34632e-69
Wsb1	Wsb1	1.68356e-81	0.972153	0.591	0.411	4.27606e-77
Dpyd	Dpyd	1.495e-84	0.947852	0.614	0.425	3.79716e-80
Aco1	Aco1	6.08827e-82	0.936363	0.643	0.495	1.54636e-77
AABR07000398.1	AABR07000398.1	4.68027e-25	0.927324	0.726	0.75	1.18874e-20
AABR07015057.1	AABR07015057.1	1.36585e-42	0.916193	0.127	0.028	3.46913e-38
Bhmt	Bhmt	2.89897e-44	0.910485	0.303	0.159	7.3631e-40
Mab21l3	Mab21l3	6.65225e-60	0.855596	0.155	0.027	1.68961e-55
Dgkg	Dgkg	7.3735e-73	0.854829	0.725	0.591	1.8728e-68
Slc5a8	Slc5a8	6.83281e-42	0.832843	0.449	0.318	1.73547e-37
Slc8a1	Slc8a1	5.89678e-29	0.81901	0.225	0.115	1.49772e-24
Slc13a2	Slc13a2	3.63294e-44	0.804306	0.548	0.429	9.2273e-40
Slc5a12	Slc5a12	2.95181e-18	0.770861	0.317	0.231	7.4973e-14
Sema4b	Sema4b	2.42744e-37	0.770552	0.326	0.196	6.16547e-33
Ca12	Ca12	9.54336e-170	0.770447	0.968	0.927	2.42392e-165
Slc2a2	Slc2a2	1.13131e-36	0.754701	0.307	0.177	2.8734e-32
Itga9	Itga9	3.62425e-38	0.749928	0.494	0.373	9.20524e-34
Lpin2	Lpin2	2.77107e-65	0.745388	0.625	0.488	7.03824e-61
Col27a1	Col27a1	2.99443e-30	0.744264	0.297	0.18	7.60554e-26
Epb41l3	Epb41l3	1.10005e-44	0.732482	0.484	0.341	2.79401e-40
Smtnl2	Smtnl2	1.57691e-43	0.718698	0.181	0.063	4.00518e-39
Epha4	Epha4	1.38549e-32	0.715338	0.143	0.049	3.519e-28
Mlph	Mlph	1.26221e-37	0.701281	0.178	0.067	3.2059e-33
Nrg1	Nrg1	4.41904e-43	0.698958	0.647	0.551	1.12239e-38
Tfcp2l1	Tfcp2l1	1.09989e-28	0.688437	0.377	0.264	2.79361e-24
Col6a6	Col6a6	2.82697e-24	0.687799	0.429	0.339	7.18023e-20
Chn2	Chn2	1.98844e-33	0.685913	0.456	0.341	5.05044e-29
Pde9a	Pde9a	2.86462e-27	0.672387	0.339	0.232	7.27584e-23
AABR07051515.1	AABR07051515.1	3.39341e-21	0.662912	0.371	0.279	8.61893e-17
Chdh	Chdh	7.27869e-23	0.640701	0.347	0.254	1.84871e-18
Mertk	Mertk	5.22391e-33	0.632449	0.246	0.129	1.32682e-28
Arhgap26	Arhgap26	2.92777e-36	0.626587	0.5	0.376	7.43625e-32
Kalrn	Kalrn	3.00602e-32	0.624632	0.557	0.466	7.635e-28
Pck1	Pck1	5.89726e-99	0.623951	0.911	0.812	1.49785e-94
Ctsb	Ctsb	2.60759e-14	0.62327	0.372	0.313	6.62303e-10
Fam102a	Fam102a	1.45781e-22	0.620113	0.331	0.237	3.7027e-18
Plin2	Plin2	1.57387e-21	0.615841	0.243	0.154	3.99748e-17
Tmco4	Tmco4	6.48722e-24	0.614059	0.218	0.123	1.64769e-19
Ptpro	Ptpro	2.03062e-36	0.613749	0.139	0.041	5.15757e-32
Hexd	Hexd	3.56318e-31	0.610781	0.373	0.255	9.05013e-27
Lgmn	Lgmn	4.66473e-22	0.597446	0.601	0.567	1.1848e-17
Sorbs1	Sorbs1	5.01366e-52	0.593484	0.823	0.767	1.27342e-47
Zfp704	Zfp704	6.44441e-26	0.584574	0.407	0.31	1.63682e-21
Rasa3	Rasa3	1.52747e-22	0.57132	0.278	0.182	3.87961e-18
Rbp1	Rbp1	2.68707e-18	0.569782	0.221	0.141	6.82488e-14
Kcnk5	Kcnk5	1.34276e-22	0.568887	0.592	0.52	3.41048e-18
Cd74	Cd74	9.062e-10	0.568492	0.237	0.187	2.30166e-05
Klf12	Klf12	4.54856e-29	0.568308	0.549	0.46	1.15529e-24
AABR07007032.1	AABR07007032.1	5.92811e-28	0.56419	0.556	0.479	1.50568e-23
Abcg3l1	Abcg3l1	1.39086e-25	0.563926	0.275	0.171	3.53264e-21
AABR07001061.1	AABR07001061.1	2.20435e-38	0.563829	0.127	0.032	5.59884e-34
Mt1	Mt1	0.000112657	0.562549	0.341	0.331	1
LOC691083	LOC691083	3.44614e-19	0.562052	0.344	0.262	8.75284e-15
Myof	Myof	9.30241e-16	0.561483	0.272	0.194	2.36272e-11
Cdk6	Cdk6	3.48006e-21	0.55564	0.307	0.211	8.83901e-17
F3	F3	1.9015e-21	0.551709	0.242	0.151	4.82963e-17
AC134224.2	AC134224.2	9.59402e-55	0.548355	0.857	0.814	2.43679e-50
Fuca1	Fuca1	7.80395e-19	0.548195	0.242	0.159	1.98213e-14
Thada	Thada	1.08079e-32	0.543828	0.644	0.567	2.7451e-28
Chd1l	Chd1l	8.66816e-20	0.541812	0.433	0.355	2.20162e-15
Pank1	Pank1	3.65692e-23	0.540765	0.579	0.521	9.28821e-19
Pappa1	Pappa1	1.00732e-14	0.533803	0.118	0.061	2.5585e-10
Itgav	Itgav	3.26112e-16	0.527498	0.33	0.259	8.28291e-12
Gng7	Gng7	2.59108e-19	0.521309	0.142	0.069	6.58108e-15
Spink1l	Spink1l	0.0157852	0.515359	0.211	0.205	1
Il34	Il34	2.64911e-15	0.514042	0.388	0.317	6.72848e-11
Dab2ip	Dab2ip	5.45477e-17	0.511092	0.438	0.372	1.38546e-12
Ptprf	Ptprf	3.38889e-18	0.510844	0.259	0.175	8.60745e-14
Bhmt2	Bhmt2	4.6393e-39	0.509138	0.759	0.702	1.17834e-34
Csmd1	Csmd1	3.00276e-14	0.506438	0.234	0.161	7.62672e-10
Stat3	Stat3	2.69089e-18	0.504985	0.245	0.161	6.8346e-14
Hmgcs2	Hmgcs2	1.44485e-16	0.503545	0.199	0.125	3.66978e-12
Kank4	Kank4	6.83755e-23	0.503123	0.114	0.043	1.73667e-18
Fnbp1	Fnbp1	3.17971e-15	0.496	0.359	0.288	8.07614e-11
Prlr	Prlr	6.8894e-16	0.494287	0.489	0.427	1.74984e-11
Abca2	Abca2	3.61392e-13	0.491755	0.244	0.175	9.17901e-09
Mcf2l	Mcf2l	1.47336e-13	0.490914	0.35	0.283	3.74218e-09
Rapgef3	Rapgef3	5.06642e-16	0.481656	0.256	0.179	1.28682e-11
Nhs	Nhs	2.59354e-13	0.48031	0.243	0.175	6.58734e-09
Ank3	Ank3	8.77025e-48	0.478844	0.944	0.933	2.22756e-43
2022-09-09	2022-09-09	1.20873e-11	0.473978	0.218	0.157	3.07004e-07
Agmat	Agmat	1.12529e-16	0.467352	0.422	0.349	2.85811e-12
Slc28a1	Slc28a1	2.74873e-16	0.46557	0.375	0.299	6.98151e-12
Haao	Haao	4.35793e-16	0.460595	0.4	0.328	1.10687e-11
Srsf5	Srsf5	2.31457e-22	0.45959	0.659	0.631	5.87878e-18
Prkag2	Prkag2	5.27608e-12	0.458367	0.342	0.279	1.34007e-07
Tacc2	Tacc2	5.56088e-25	0.455425	0.598	0.52	1.41241e-20
Ccdc122	Ccdc122	2.03867e-18	0.453988	0.125	0.059	5.17802e-14
Tuft1	Tuft1	2.43812e-19	0.452672	0.185	0.104	6.19257e-15
Lonp2	Lonp2	3.75029e-25	0.451398	0.655	0.603	9.52537e-21
Akap2	Akap2	1.27704e-22	0.450148	0.665	0.602	3.24356e-18
Etv1	Etv1	4.98177e-17	0.449995	0.497	0.436	1.26532e-12
Mgll	Mgll	6.25929e-15	0.447474	0.811	0.809	1.5898e-10
Rab43	Rab43	3.79789e-14	0.445837	0.192	0.125	9.64627e-10
Zfp710	Zfp710	1.43697e-13	0.441159	0.166	0.102	3.64975e-09
Galnt7	Galnt7	1.43191e-09	0.440948	0.232	0.18	3.63692e-05
Mt2A	Mt2A	1.7711e-05	0.440772	0.406	0.399	0.449841
Abca3	Abca3	3.23113e-14	0.439404	0.331	0.262	8.20675e-10
Slc38a3	Slc38a3	2.91277e-14	0.437986	0.17	0.102	7.39815e-10
Pyroxd2	Pyroxd2	8.77181e-35	0.437532	0.773	0.718	2.22795e-30
Gpd1	Gpd1	1.34008e-09	0.43624	0.238	0.183	3.40366e-05
Por	Por	1.78327e-11	0.43545	0.337	0.281	4.52932e-07
Rin2	Rin2	4.44088e-32	0.435122	0.797	0.766	1.12794e-27
Pklr	Pklr	5.66036e-14	0.434422	0.206	0.136	1.43768e-09
Zmiz1	Zmiz1	1.75086e-11	0.434022	0.513	0.483	4.447e-07
Man2a1	Man2a1	4.6637e-13	0.43042	0.434	0.378	1.18453e-08
Mt-nd4	Mt-nd4	0.000444888	0.429527	0.113	0.149	1
Clec16a	Clec16a	1.46372e-11	0.426789	0.373	0.319	3.71771e-07
Adgrl1	Adgrl1	3.74245e-11	0.426732	0.359	0.303	9.50545e-07
Fkbp5	Fkbp5	3.90832e-10	0.425923	0.185	0.131	9.92674e-06
Zdhhc14	Zdhhc14	2.20714e-08	0.423385	0.202	0.153	0.00056059
Cyp4a3	Cyp4a3	3.38966e-14	0.422672	0.5	0.449	8.6094e-10
Itpr1	Itpr1	1.19636e-29	0.42183	0.821	0.792	3.03864e-25
Slc4a4	Slc4a4	3.32645e-53	0.419545	0.963	0.96	8.44885e-49
Gpx1	Gpx1	0.00511129	0.419129	0.179	0.162	1
Arl15	Arl15	1.76065e-26	0.419123	0.864	0.871	4.47187e-22
Unc79	Unc79	2.40504e-14	0.416866	0.121	0.063	6.10856e-10
Nostrin	Nostrin	1.78383e-19	0.414416	0.159	0.081	4.53075e-15
Cblb	Cblb	1.18948e-10	0.407782	0.362	0.312	3.02116e-06
Gna14	Gna14	1.38017e-16	0.404794	0.122	0.058	3.5055e-12
Ell2	Ell2	2.82624e-11	0.403861	0.254	0.191	7.17837e-07
Kcnj12	Kcnj12	2.89793e-09	0.403508	0.449	0.422	7.36046e-05
Disp1	Disp1	2.52782e-12	0.401628	0.204	0.141	6.4204e-08
Plxna2	Plxna2	2.97055e-10	0.401555	0.325	0.27	7.54491e-06
Slc13a1	Slc13a1	1.88146e-07	0.401553	0.911	0.924	0.00477871
Ctif	Ctif	1.6712e-09	0.40067	0.25	0.198	4.24467e-05
Pam	Pam	7.51039e-11	0.400159	0.31	0.25	1.90756e-06
Gldc	Gldc	1.48719e-11	0.398248	0.171	0.112	3.77731e-07
AABR07004221.2	AABR07004221.2	1.94196e-27	0.397847	0.84	0.793	4.93237e-23
Abca16	Abca16	0.0263395	0.397714	0.273	0.261	1
Ptprd	Ptprd	3.98649e-32	0.397306	0.841	0.83	1.01253e-27
Ccdc148	Ccdc148	3.38185e-09	0.39616	0.171	0.122	8.58956e-05
Kif11	Kif11	2.37134e-08	0.392889	0.311	0.266	0.000602296
Naga	Naga	9.80752e-11	0.392126	0.132	0.081	2.49101e-06
Tcea3	Tcea3	4.96405e-08	0.39154	0.286	0.241	0.00126082
C5	C5	9.43985e-10	0.39118	0.424	0.386	2.39763e-05
Aass	Aass	3.52892e-11	0.390572	0.516	0.485	8.96309e-07
Optn	Optn	5.36183e-11	0.390033	0.261	0.198	1.36185e-06
Ergic1	Ergic1	7.46917e-10	0.389543	0.184	0.131	1.89709e-05
Tln2	Tln2	2.78542e-11	0.386344	0.194	0.133	7.0747e-07
Msi2	Msi2	5.74254e-24	0.385929	0.824	0.829	1.45855e-19
Bdh2	Bdh2	3.2381e-09	0.385802	0.362	0.322	8.22445e-05
Mt-nd5	Mt-nd5	0.290225	0.384967	0.214	0.213	1
Lama5	Lama5	8.18691e-09	0.383487	0.238	0.186	0.000207939
AC128848.1	AC128848.1	1.95692e-12	0.383414	0.358	0.283	4.97037e-08
Actn1	Actn1	2.32846e-09	0.382849	0.177	0.124	5.91406e-05
Abcg3l3	Abcg3l3	1.69976e-11	0.381572	0.209	0.15	4.31723e-07
Adra1a	Adra1a	1.7059e-08	0.379043	0.569	0.56	0.000433281
Ggta1	Ggta1	6.8908e-16	0.37893	0.156	0.087	1.75019e-11
Atxn1	Atxn1	2.49164e-19	0.374649	0.74	0.724	6.32853e-15
Dhx32	Dhx32	1.12879e-08	0.373833	0.183	0.135	0.000286703
Mfn1	Mfn1	1.17511e-09	0.371652	0.395	0.354	2.98467e-05
Ephx1	Ephx1	1.42967e-05	0.369824	0.226	0.193	0.363123
Slco2a1	Slco2a1	2.86152e-07	0.369044	0.209	0.165	0.00726799
Trio	Trio	1.01454e-11	0.368456	0.561	0.537	2.57684e-07
Nceh1	Nceh1	2.82807e-07	0.366554	0.163	0.121	0.00718302
Lama1	Lama1	2.57836e-08	0.365242	0.209	0.159	0.000654877
Lpar3	Lpar3	1.70295e-06	0.364362	0.411	0.386	0.0432531
Sergef	Sergef	1.02349e-10	0.363682	0.664	0.674	2.59955e-06
Rin3	Rin3	7.78913e-06	0.360728	0.273	0.242	0.197836
Myh9l1	Myh9l1	2.00075e-06	0.360262	0.16	0.122	0.0508171
Rsrp1	Rsrp1	4.26432e-18	0.359541	0.73	0.711	1.08309e-13
Hps4	Hps4	2.67107e-17	0.358897	0.109	0.048	6.78426e-13
Zhx2	Zhx2	2.86455e-12	0.358813	0.613	0.578	7.27566e-08
Dmgdh	Dmgdh	1.0326e-09	0.358782	0.476	0.445	2.6227e-05
Rnf213	Rnf213	6.93534e-11	0.358204	0.128	0.077	1.76151e-06
Ttyh2	Ttyh2	9.37046e-10	0.357872	0.135	0.087	2.38e-05
Vav2	Vav2	3.66727e-08	0.356387	0.326	0.279	0.000931451
Sptlc2	Sptlc2	1.01536e-06	0.356226	0.26	0.22	0.0257891
Slc2a9	Slc2a9	9.6395e-08	0.354791	0.24	0.195	0.00244834
Nek6	Nek6	6.30941e-14	0.353936	0.107	0.054	1.60253e-09
AC099449.1	AC099449.1	1.1613e-08	0.353134	0.196	0.145	0.000294959
Ppp1r16b	Ppp1r16b	8.97688e-06	0.352483	0.577	0.595	0.228004
Garnl3	Garnl3	1.93013e-06	0.350376	0.211	0.171	0.0490233
Trim14	Trim14	2.67461e-10	0.350199	0.168	0.115	6.79324e-06
AABR07021930.1	AABR07021930.1	1.81947e-05	0.34975	0.239	0.204	0.462126
Mtor	Mtor	1.23821e-06	0.34947	0.314	0.278	0.0314492
Hsd17b2	Hsd17b2	2.32895e-12	0.348068	0.101	0.052	5.91531e-08
Rxrg	Rxrg	9.91074e-15	0.347917	0.1	0.047	2.51723e-10
Gipc2	Gipc2	4.46177e-08	0.344674	0.254	0.205	0.00113324
Tnfrsf21	Tnfrsf21	2.03258e-11	0.343937	0.716	0.712	5.16255e-07
Cnnm2	Cnnm2	9.34658e-07	0.342051	0.323	0.285	0.0237394
Fam83g	Fam83g	1.71748e-12	0.341811	0.116	0.063	4.36223e-08
Pdk2	Pdk2	1.4613e-05	0.340302	0.267	0.237	0.371155
Slc26a1	Slc26a1	2.87821e-12	0.338603	0.103	0.053	7.31036e-08
LOC498154	LOC498154	2.17274e-08	0.338207	0.146	0.1	0.000551853
Cyp4a8	Cyp4a8	0.00528048	0.337018	0.224	0.209	1
Snx29	Snx29	5.55867e-44	0.334492	0.982	0.982	1.41185e-39
Pde7a	Pde7a	2.41292e-08	0.332296	0.24	0.19	0.000612859
Mtus1	Mtus1	7.24372e-07	0.331542	0.509	0.494	0.0183983
Fdft1	Fdft1	2.75e-07	0.330894	0.157	0.115	0.00698472
Ttc7b	Ttc7b	0.00014943	0.329722	0.354	0.343	1
Papln	Papln	1.5096e-11	0.327794	0.124	0.072	3.83423e-07
Nrp1	Nrp1	3.96732e-05	0.327602	0.392	0.375	1
Mapt	Mapt	2.32946e-18	0.327506	0.825	0.812	5.91658e-14
Litaf	Litaf	5.11799e-07	0.327245	0.178	0.137	0.0129992
AC134224.1	AC134224.1	6.56107e-23	0.327217	0.989	0.986	1.66645e-18
Fggy	Fggy	5.72108e-16	0.326283	0.735	0.71	1.4531e-11
Prickle2	Prickle2	3.12878e-06	0.325496	0.168	0.13	0.0794679
Rnf152	Rnf152	1.10366e-06	0.325128	0.578	0.585	0.0280318
Hs1bp3	Hs1bp3	5.97907e-08	0.322846	0.142	0.097	0.00151862
Esrrg	Esrrg	2.75719e-09	0.322414	0.621	0.62	7.00299e-05
St6galnac3	St6galnac3	4.42902e-42	0.321188	0.983	0.981	1.12493e-37
Rarb	Rarb	0.00010031	0.320886	0.292	0.266	1
Itga6	Itga6	1.09667e-07	0.320296	0.583	0.57	0.00278544
Ror1	Ror1	2.02538e-08	0.319634	0.117	0.074	0.000514427
Atxn7l1	Atxn7l1	2.59946e-05	0.319221	0.367	0.346	0.660236
Macrod1	Macrod1	4.81649e-06	0.318936	0.479	0.462	0.122334
Unc5cl	Unc5cl	1.70885e-06	0.317724	0.267	0.226	0.043403
Parp14	Parp14	2.12992e-08	0.316575	0.129	0.086	0.000540978
Slc39a11	Slc39a11	2.41479e-06	0.315833	0.213	0.171	0.0613334
Tnik	Tnik	4.90808e-05	0.315218	0.212	0.179	1
Epas1	Epas1	0.000564572	0.31486	0.21	0.185	1
Slc13a3	Slc13a3	3.73111e-10	0.314811	0.777	0.793	9.47665e-06
Pfkfb4	Pfkfb4	3.10707e-07	0.314611	0.272	0.227	0.00789163
Met	Met	1.26419e-05	0.314058	0.233	0.199	0.321093
Ctsl	Ctsl	1.47403e-06	0.313153	0.185	0.264	0.037439
Gramd2b	Gramd2b	1.67931e-06	0.312385	0.28	0.237	0.0426529
Ttc7a	Ttc7a	8.62598e-06	0.312016	0.18	0.143	0.219091
Cdh1	Cdh1	0.000764748	0.31179	0.174	0.149	1
Fam13a	Fam13a	2.97364e-05	0.311474	0.343	0.317	0.755275
Nedd9	Nedd9	2.17092e-06	0.310043	0.476	0.459	0.0551393
Mroh1	Mroh1	7.66519e-08	0.308363	0.489	0.461	0.00194688
Hmgcl	Hmgcl	5.20811e-06	0.308274	0.179	0.142	0.132281
Sox13	Sox13	2.01753e-05	0.308009	0.23	0.195	0.512433
Rab17	Rab17	1.42636e-08	0.307971	0.114	0.072	0.000362282
Greb1l	Greb1l	8.99031e-09	0.307903	0.177	0.125	0.000228345
Txn2	Txn2	0.183355	0.307472	0.221	0.221	1
Naglt1	Naglt1	0.000702427	0.305396	0.344	0.333	1
Med13l	Med13l	9.87739e-06	0.304593	0.484	0.475	0.250876
Dglucy	Dglucy	3.01142e-06	0.303327	0.48	0.465	0.0764872
Syn3	Syn3	2.80138e-05	0.300973	0.494	0.472	0.711522
Iqgap2	Iqgap2	4.22465e-10	0.300561	0.669	0.669	1.07302e-05
Rnf144b	Rnf144b	6.41954e-06	0.299584	0.453	0.427	0.16305
Tns3	Tns3	2.01133e-08	0.299444	0.581	0.57	0.000510859
Zfp827	Zfp827	4.86311e-05	0.298929	0.385	0.366	1
Cpeb1	Cpeb1	3.44769e-13	0.298223	0.1	0.049	8.75679e-09
E2f3	E2f3	1.3482e-05	0.297066	0.205	0.168	0.342429
Ralgapa2	Ralgapa2	1.47239e-08	0.296548	0.636	0.629	0.000373972
Flot2	Flot2	8.76363e-06	0.296481	0.144	0.109	0.222587
Atp1b1	Atp1b1	6.65526e-11	0.296187	0.772	0.807	1.69037e-06
Dock7	Dock7	8.33567e-06	0.296015	0.289	0.252	0.211718
Glb1l2	Glb1l2	0.000175365	0.295493	0.249	0.222	1
AABR07001519.1	AABR07001519.1	4.57502e-06	0.295323	0.388	0.356	0.116201
AC134224.3	AC134224.3	6.86328e-17	0.295114	0.926	1	1.7432e-12
Mipol1	Mipol1	8.17803e-07	0.294519	0.244	0.198	0.0207714
Tspan14	Tspan14	0.000917333	0.294009	0.206	0.184	1
Xdh	Xdh	0.00399447	0.293938	0.2	0.183	1
Tbc1d1	Tbc1d1	0.00319743	0.293581	0.226	0.206	1
Map3k5	Map3k5	5.27032e-14	0.293338	0.796	0.781	1.33861e-09
Gpat3	Gpat3	1.99741e-07	0.29224	0.148	0.105	0.00507322
Lima1	Lima1	0.000331046	0.292239	0.214	0.187	1
Inpp5a	Inpp5a	7.1957e-06	0.291104	0.11	0.077	0.182764
Steap2	Steap2	3.95435e-05	0.290775	0.209	0.177	1
Spatc1	Spatc1	0.000874571	0.289829	0.375	0.369	1
Sdcbp	Sdcbp	6.13231e-06	0.289754	0.195	0.157	0.155755
Sfxn5	Sfxn5	0.00555849	0.289731	0.28	0.267	1
Flvcr2	Flvcr2	1.30248e-05	0.289203	0.142	0.108	0.330818
Itgb8	Itgb8	6.39761e-06	0.288648	0.486	0.469	0.162493
Zbtb16	Zbtb16	0.286925	0.288626	0.174	0.175	1
Jade3	Jade3	2.07435e-06	0.287472	0.186	0.144	0.0526865
Pxmp4	Pxmp4	9.10808e-05	0.28264	0.268	0.237	1
Gng12	Gng12	7.41551e-05	0.282254	0.464	0.458	1
Adtrp	Adtrp	0.000644305	0.281093	0.215	0.191	1
Tmem51	Tmem51	0.00014226	0.279913	0.553	0.562	1
Clybl	Clybl	3.8371e-06	0.27778	0.453	0.425	0.0974584
Impa2	Impa2	3.75957e-05	0.277155	0.181	0.147	0.954893
Dixdc1	Dixdc1	4.17589e-06	0.275914	0.147	0.11	0.106063
Il4r	Il4r	7.54254e-05	0.274531	0.17	0.139	1
Cyp4a1	Cyp4a1	0.00233871	0.273934	0.375	0.366	1
Camk2d	Camk2d	9.35486e-05	0.273743	0.168	0.136	1
Cd302	Cd302	1.58193e-05	0.272973	0.132	0.098	0.401795
Adh6	Adh6	0.00111223	0.271804	0.187	0.161	1
Zfp462	Zfp462	0.000161459	0.270933	0.19	0.159	1
Smad3	Smad3	0.000225377	0.270587	0.488	0.488	1
Ano10	Ano10	6.42889e-07	0.270455	0.11	0.074	0.0163287
Vmp1	Vmp1	0.00793929	0.269278	0.33	0.327	1
Ttc14	Ttc14	2.22676e-05	0.268731	0.217	0.181	0.565575
Ankrd44	Ankrd44	3.5431e-05	0.268697	0.526	0.521	0.899912
Farp1	Farp1	0.00517457	0.267769	0.382	0.382	1
Acox3	Acox3	0.00338395	0.267655	0.181	0.161	1
Slc12a3	Slc12a3	1.01882e-08	0.26735	0.124	0.076	0.000258771
Fermt1	Fermt1	5.78895e-06	0.267321	0.109	0.076	0.147034
Szrd1	Szrd1	0.00705805	0.266815	0.265	0.252	1
Tmem117	Tmem117	1.09824e-05	0.266391	0.108	0.076	0.278942
Castor1	Castor1	3.14743e-05	0.265328	0.127	0.096	0.799416
Rptor	Rptor	0.000203985	0.26471	0.392	0.385	1
Rhoq	Rhoq	4.12966e-05	0.264695	0.116	0.086	1
Nadsyn1	Nadsyn1	5.65585e-07	0.264243	0.138	0.098	0.0143653
Jade2	Jade2	0.000718746	0.263986	0.149	0.124	1
Pacs2	Pacs2	3.29108e-05	0.263986	0.189	0.154	0.835902
Bmp7	Bmp7	0.0317712	0.263965	0.244	0.235	1
Gse1	Gse1	2.24955e-05	0.262434	0.157	0.121	0.571363
Ddi2	Ddi2	0.00013221	0.262243	0.477	0.478	1
Ripk4	Ripk4	0.000238557	0.261886	0.156	0.129	1
Cldn2	Cldn2	0.0723419	0.261767	0.188	0.182	1
Tmprss2	Tmprss2	0.000186281	0.260057	0.384	0.366	1
Gan	Gan	0.00142591	0.259861	0.174	0.15	1
Stt3a	Stt3a	0.28369	0.259678	0.196	0.199	1
Ccdc17	Ccdc17	9.43788e-05	0.259375	0.178	0.146	1
Flacc1	Flacc1	0.00169109	0.258433	0.228	0.209	1
Cdhr5	Cdhr5	0.00690915	0.257845	0.273	0.26	1
Inpp4a	Inpp4a	0.00267145	0.257765	0.162	0.14	1
Dexi	Dexi	0.000128034	0.255959	0.124	0.096	1
Rhobtb1	Rhobtb1	2.05015e-12	0.255718	0.811	0.794	5.20717e-08
Klhl29	Klhl29	1.94436e-05	0.254754	0.707	0.73	0.493848
Arhgef10l	Arhgef10l	0.00119642	0.253217	0.247	0.224	1
Susd6	Susd6	2.07214e-05	0.253182	0.552	0.545	0.526302
Rexo5	Rexo5	1.45551e-07	0.252565	0.11	0.071	0.00369686
Tead1	Tead1	5.97645e-10	0.252049	0.803	0.799	1.51796e-05
Kctd1	Kctd1	0.0267783	0.251941	0.17	0.157	1
Rreb1	Rreb1	3.29692e-07	0.25053	0.645	0.651	0.00837385
5330417C22Rik	5330417C22Rik	0.00954966	0.248869	0.226	0.209	1
Myo1d	Myo1d	0.000178035	0.24849	0.412	0.396	1
Sbno2	Sbno2	0.00130344	0.248467	0.226	0.202	1
Zkscan1	Zkscan1	0.000326228	0.248394	0.147	0.119	1
Syne3	Syne3	0.000933957	0.24806	0.137	0.112	1
Hnf1a	Hnf1a	0.0014494	0.247312	0.228	0.203	1
Crbn	Crbn	0.0131936	0.247094	0.181	0.168	1
Itsn1	Itsn1	0.000858206	0.246106	0.277	0.254	1
Atp8a1	Atp8a1	0.0157755	0.245829	0.229	0.215	1
Hadha	Hadha	0.000406336	0.245431	0.415	0.407	1
Tom1l2	Tom1l2	0.000112019	0.245378	0.433	0.42	1
Mical3	Mical3	0.0497354	0.245213	0.237	0.231	1
Prkca	Prkca	3.99327e-05	0.244791	0.646	0.654	1
Dap	Dap	0.0247755	0.24456	0.262	0.254	1
Nectin1	Nectin1	0.0410561	0.244057	0.297	0.295	1
Plcb1	Plcb1	7.45724e-07	0.243137	0.672	0.677	0.0189406
Galm	Galm	0.00113394	0.243068	0.522	0.542	1
Eif4g3	Eif4g3	0.00179252	0.242913	0.438	0.436	1
Trib1	Trib1	0.000335652	0.24238	0.15	0.12	1
Slc7a9	Slc7a9	4.84827e-05	0.242292	0.534	0.547	1
Rab11fip5	Rab11fip5	0.0609915	0.241827	0.312	0.316	1
Hs6st1	Hs6st1	0.0119452	0.241526	0.413	0.419	1
Nr1d2	Nr1d2	0.000395497	0.24054	0.155	0.128	1
Slc6a18	Slc6a18	0.0363601	0.240129	0.529	0.571	1
Ttc39b	Ttc39b	0.00145002	0.23971	0.227	0.202	1
AABR07007068.1	AABR07007068.1	0.000204844	0.239472	0.127	0.099	1
Vav3	Vav3	0.0184565	0.239406	0.122	0.106	1
Ypel2	Ypel2	0.00796455	0.239155	0.497	0.507	1
LOC688553	LOC688553	0.153262	0.238903	0.216	0.215	1
Nfe2l2	Nfe2l2	0.0030085	0.238532	0.362	0.356	1
Vps13d	Vps13d	0.000308813	0.238259	0.543	0.549	1
Magi1	Magi1	0.000389943	0.238178	0.511	0.515	1
AABR07041096.1	AABR07041096.1	0.000135098	0.237984	0.162	0.128	1
Gosr2	Gosr2	0.0119877	0.237929	0.19	0.174	1
Baiap2	Baiap2	0.00206752	0.237666	0.348	0.333	1
Ctdp1	Ctdp1	0.00202137	0.237616	0.187	0.163	1
2022-03-01	2022-03-01	0.0235737	0.237145	0.252	0.243	1
Aldob	Aldob	0.0041526	0.23692	0.77	0.843	1
Rps6ka1	Rps6ka1	0.00644915	0.236004	0.163	0.145	1
Bcl2	Bcl2	0.0189095	0.235703	0.341	0.338	1
Sesn3	Sesn3	6.74633e-05	0.235683	0.148	0.115	1
Zmynd12	Zmynd12	9.98384e-06	0.235496	0.103	0.072	0.25358
AABR07025295.1	AABR07025295.1	0.0102074	0.235105	0.305	0.293	1
Med12l	Med12l	0.0301044	0.234984	0.218	0.208	1
Myo18a	Myo18a	4.35446e-06	0.234737	0.518	0.508	0.110599
Slc44a3	Slc44a3	0.000728208	0.234563	0.114	0.089	1
Myef2	Myef2	0.00365737	0.234375	0.254	0.237	1
Cltrn	Cltrn	0.607635	0.23417	0.446	0.508	1
Shank2	Shank2	0.0257055	0.233572	0.59	0.621	1
Grpel2	Grpel2	0.000127478	0.233303	0.115	0.087	1
Slc22a15	Slc22a15	0.003966	0.233254	0.168	0.146	1
Rims2	Rims2	0.0389061	0.233124	0.222	0.213	1
Adra1b	Adra1b	0.0195931	0.232576	0.274	0.267	1
B3gnt2	B3gnt2	0.000284908	0.232452	0.114	0.087	1
Lyn	Lyn	0.0341207	0.231969	0.134	0.12	1
Hnrnpm	Hnrnpm	0.00103354	0.231221	0.339	0.326	1
Hacl1	Hacl1	0.0116207	0.230762	0.363	0.36	1
Pclo	Pclo	0.00193076	0.230733	0.342	0.32	1
Wdfy1	Wdfy1	0.00240364	0.230068	0.484	0.498	1
Ptprn	Ptprn	0.00535169	0.229813	0.131	0.111	1
St3gal6	St3gal6	0.00986752	0.229726	0.33	0.324	1
Cnn3	Cnn3	0.0452899	0.228899	0.314	0.317	1
Taok3	Taok3	0.0223997	0.228165	0.187	0.173	1
Agxt2	Agxt2	6.84898e-10	0.228083	0.835	0.844	1.73957e-05
Agap1	Agap1	0.000147109	0.227793	0.636	0.657	1
Sil1	Sil1	0.00510165	0.226896	0.249	0.232	1
Map4	Map4	0.001053	0.226821	0.25	0.223	1
Acad11	Acad11	0.000261671	0.226679	0.129	0.1	1
AABR07052486.1	AABR07052486.1	0.00880221	0.226628	0.136	0.119	1
Kmt5a	Kmt5a	0.000968979	0.226522	0.171	0.144	1
Npc1l1	Npc1l1	0.0126128	0.225971	0.187	0.17	1
Gls	Gls	0.0485753	0.225547	0.263	0.255	1
Lpp	Lpp	2.50999e-07	0.225521	0.72	0.722	0.00637513
Fam3d	Fam3d	0.0833784	0.224154	0.188	0.183	1
Ush1c	Ush1c	0.00164532	0.223739	0.496	0.5	1
Msra	Msra	1.79054e-10	0.22342	0.892	0.891	4.5478e-06
Ptpra	Ptpra	0.0270388	0.223296	0.189	0.175	1
Cd2ap	Cd2ap	0.0287132	0.22226	0.345	0.35	1
Slc20a2	Slc20a2	0.026491	0.221979	0.264	0.255	1
Mt-nd4l	Mt-nd4l	1.01749e-05	0.221763	0.132	0.187	0.258433
Rras2	Rras2	0.0194461	0.221715	0.361	0.361	1
Map3k13	Map3k13	0.000237661	0.220937	0.594	0.608	1
Tmem243	Tmem243	0.00313816	0.220473	0.15	0.129	1
Nt5e	Nt5e	0.0138214	0.219348	0.493	0.508	1
LOC361646	LOC361646	0.00154427	0.21855	0.144	0.12	1
Micu2	Micu2	0.00348487	0.218176	0.42	0.418	1
Wwp2	Wwp2	0.00493135	0.218034	0.223	0.204	1
Agfg2	Agfg2	0.00133246	0.218023	0.103	0.08	1
Ddah1	Ddah1	3.34688e-09	0.217812	0.853	0.865	8.50073e-05
Frmd4b	Frmd4b	1.62362e-07	0.216857	0.898	0.913	0.00412384
Tbc1d22a	Tbc1d22a	0.0163772	0.216668	0.161	0.144	1
Dhrs3	Dhrs3	0.170302	0.216645	0.183	0.179	1
Slc38a6	Slc38a6	8.72568e-05	0.216176	0.132	0.101	1
Whrn	Whrn	0.0129382	0.216076	0.145	0.128	1
Fam53b	Fam53b	0.0372424	0.215842	0.178	0.165	1
Ncoa2	Ncoa2	0.0560939	0.215331	0.224	0.218	1
Fam117b	Fam117b	0.511177	0.214474	0.216	0.221	1
Ehbp1	Ehbp1	0.0141559	0.213771	0.337	0.334	1
Per3	Per3	0.00280929	0.213766	0.167	0.144	1
Mta3	Mta3	0.0116855	0.213447	0.136	0.118	1
St3gal5	St3gal5	0.00343277	0.2134	0.43	0.424	1
Tjp2	Tjp2	0.00392769	0.213325	0.364	0.353	1
Rplp1	Rplp1	0.731141	0.212791	0.186	0.202	1
Thrb	Thrb	5.24159e-05	0.212122	0.798	0.802	1
Sash1	Sash1	0.237497	0.211952	0.288	0.295	1
Sbf2	Sbf2	0.0188512	0.211604	0.373	0.374	1
Galnt2	Galnt2	0.0208877	0.211182	0.264	0.254	1
Slc25a10	Slc25a10	0.0266882	0.210598	0.294	0.291	1
Shtn1	Shtn1	0.0295522	0.210424	0.18	0.166	1
Rassf3	Rassf3	0.0178557	0.210401	0.16	0.143	1
Zfp629	Zfp629	0.0917771	0.210224	0.338	0.342	1
Shpk	Shpk	0.0285886	0.210017	0.129	0.115	1
Eva1a	Eva1a	0.314862	0.209801	0.31	0.326	1
Glis1	Glis1	0.196067	0.209698	0.342	0.36	1
Wipi1	Wipi1	0.0142412	0.209234	0.222	0.209	1
Atg7	Atg7	0.071929	0.208636	0.235	0.229	1
Rffl	Rffl	0.0297367	0.208509	0.197	0.184	1
Pkp4	Pkp4	0.000520703	0.207391	0.537	0.536	1
Pgrmc1	Pgrmc1	0.232895	0.207199	0.223	0.225	1
Iqsec2	Iqsec2	0.000196095	0.207118	0.137	0.108	1
Rab11fip3	Rab11fip3	9.97418e-08	0.20679	0.873	0.906	0.00253334
Utp20	Utp20	0.101286	0.206238	0.166	0.158	1
Eml1	Eml1	0.0202651	0.205823	0.125	0.109	1
Cd82	Cd82	0.0136732	0.205376	0.186	0.169	1
Snx19	Snx19	0.0431129	0.205302	0.162	0.149	1
Rnf216	Rnf216	0.0416692	0.204666	0.378	0.386	1
Tubgcp3	Tubgcp3	0.00122066	0.204222	0.124	0.1	1
Akain1	Akain1	5.85499e-05	0.204188	0.126	0.094	1
Tti1	Tti1	0.0683158	0.203426	0.181	0.171	1
Fnbp1l	Fnbp1l	0.012239	0.203296	0.335	0.329	1
Pcsk5	Pcsk5	0.00125848	0.202839	0.49	0.495	1
Septin2	Septin2	0.0310956	0.202642	0.149	0.135	1
Nipsnap1	Nipsnap1	0.0200225	0.202523	0.434	0.447	1
Blvrb	Blvrb	0.00700381	0.202334	0.185	0.165	1
Tbc1d4	Tbc1d4	0.00135195	0.202231	0.14	0.114	1
Iqsec1	Iqsec1	0.0415648	0.201958	0.24	0.231	1
Stk24	Stk24	0.0530629	0.201657	0.157	0.145	1
Itch	Itch	0.0138677	0.201641	0.314	0.305	1
Dlg5	Dlg5	0.114671	0.201571	0.268	0.27	1
Stk3	Stk3	0.00030575	0.201564	0.503	0.496	1
Tpst2	Tpst2	0.0104029	0.201269	0.103	0.086	1
Enpp2	Enpp2	0.0635615	0.200853	0.138	0.126	1
Arhgap18	Arhgap18	0.0715045	0.200403	0.281	0.276	1
Ifrd1	Ifrd1	3.0739e-09	-0.200713	0.221	0.301	7.8074e-05
Cct5	Cct5	1.58838e-13	-0.200799	0.151	0.241	4.03432e-09
Tpmt	Tpmt	1.10769e-14	-0.201259	0.189	0.293	2.81341e-10
Scp2	Scp2	9.28678e-16	-0.201499	0.312	0.444	2.35875e-11
Tra2b	Tra2b	4.07499e-12	-0.201551	0.365	0.483	1.03501e-07
ST7	ST7	5.73856e-12	-0.201871	0.331	0.445	1.45754e-07
Eif3a	Eif3a	3.94931e-11	-0.201956	0.337	0.448	1.00308e-06
Ubr3	Ubr3	7.3916e-11	-0.202015	0.4	0.509	1.87739e-06
Pbx3	Pbx3	4.48964e-12	-0.202944	0.134	0.21	1.14032e-07
Serpinf2	Serpinf2	3.86981e-14	-0.203734	0.16	0.252	9.82892e-10
Tcea1	Tcea1	7.46984e-14	-0.20375	0.18	0.277	1.89727e-09
Fndc3b	Fndc3b	2.43142e-16	-0.203807	0.453	0.599	6.17557e-12
Cstf3	Cstf3	5.24565e-12	-0.204079	0.192	0.282	1.33234e-07
Tcf12	Tcf12	4.56604e-12	-0.204175	0.518	0.626	1.15973e-07
Pspc1	Pspc1	8.74507e-11	-0.204271	0.329	0.431	2.22116e-06
Prpf4b	Prpf4b	1.70055e-14	-0.204537	0.736	0.831	4.31922e-10
Esf1	Esf1	3.19846e-11	-0.204625	0.146	0.224	8.12377e-07
Slc7a8	Slc7a8	1.26806e-14	-0.204932	0.427	0.563	3.22074e-10
Maf	Maf	5.12151e-12	-0.205199	0.182	0.27	1.30081e-07
Slc16a13	Slc16a13	2.67655e-12	-0.205582	0.137	0.216	6.79817e-08
Aldoa	Aldoa	2.3095e-11	-0.205854	0.091	0.154	5.86589e-07
Ptges3	Ptges3	2.59703e-16	-0.205856	0.142	0.241	6.59619e-12
Erbb4	Erbb4	1.12524e-10	-0.206083	0.325	0.429	2.858e-06
Ogt	Ogt	1.40016e-11	-0.206118	0.483	0.59	3.55628e-07
Tomm7	Tomm7	8.99444e-15	-0.206359	0.048	0.106	2.2845e-10
Trpm7	Trpm7	7.4799e-12	-0.206914	0.462	0.584	1.89982e-07
AC108574.1	AC108574.1	7.53724e-15	-0.206937	0.084	0.156	1.91438e-10
Cct6a	Cct6a	1.99948e-13	-0.207049	0.165	0.258	5.07848e-09
Cyb5b	Cyb5b	3.87041e-10	-0.207194	0.27	0.361	9.83045e-06
Tmem59	Tmem59	2.45517e-13	-0.20765	0.098	0.169	6.23589e-09
Ndufab1	Ndufab1	5.97989e-16	-0.208039	0.079	0.154	1.51883e-11
Hnrnpa2b1	Hnrnpa2b1	9.36691e-13	-0.208308	0.569	0.686	2.3791e-08
Lamtor5	Lamtor5	1.49321e-18	-0.208892	0.081	0.164	3.79259e-14
Wdr33	Wdr33	6.2857e-12	-0.208969	0.475	0.59	1.59651e-07
Slc22a1	Slc22a1	2.61547e-08	-0.20897	0.434	0.526	0.000664303
Hhat	Hhat	1.16359e-10	-0.209175	0.299	0.395	2.9554e-06
Cd59	Cd59	3.00776e-11	-0.209582	0.067	0.123	7.6394e-07
RGD1559600	RGD1559600	8.04449e-12	-0.209803	0.183	0.271	2.04322e-07
Tmem232	Tmem232	6.99172e-15	-0.210167	0.063	0.127	1.77583e-10
Aldh6a1	Aldh6a1	1.84767e-14	-0.210294	0.448	0.58	4.6929e-10
Xpot	Xpot	1.15783e-12	-0.210498	0.27	0.38	2.94077e-08
Arf5	Arf5	2.06309e-14	-0.211195	0.053	0.112	5.24005e-10
AABR07002969.1	AABR07002969.1	1.88319e-13	-0.211306	0.328	0.449	4.78312e-09
Usp46	Usp46	1.48126e-16	-0.211307	0.141	0.238	3.76225e-12
Eif1	Eif1	1.23106e-19	-0.211343	0.128	0.233	3.12676e-15
Ndufa3	Ndufa3	1.65123e-17	-0.21157	0.063	0.135	4.19395e-13
Psma4	Psma4	5.48156e-12	-0.211603	0.067	0.124	1.39226e-07
Cnot2	Cnot2	3.97354e-13	-0.212215	0.219	0.32	1.00924e-08
Slc25a15	Slc25a15	2.94653e-14	-0.212507	0.133	0.218	7.48389e-10
Ovol1	Ovol1	1.03493e-10	-0.212644	0.089	0.148	2.62863e-06
Inpp5f	Inpp5f	9.58114e-13	-0.212851	0.489	0.618	2.43351e-08
Osbpl1a	Osbpl1a	5.9572e-14	-0.213763	0.543	0.674	1.51307e-09
Nuak2	Nuak2	4.37923e-10	-0.21403	0.219	0.303	1.11228e-05
Myo5a	Myo5a	2.24442e-14	-0.214201	0.151	0.242	5.70059e-10
Nme7	Nme7	6.54505e-12	-0.214927	0.259	0.357	1.66238e-07
Nr2f6	Nr2f6	9.35219e-15	-0.215334	0.062	0.125	2.37536e-10
Tpcn1	Tpcn1	1.3902e-16	-0.215798	0.435	0.583	3.53097e-12
Arvcf	Arvcf	6.6711e-14	-0.215802	0.06	0.12	1.69439e-09
Tcp1	Tcp1	2.95417e-13	-0.216923	0.063	0.123	7.5033e-09
Trpv4	Trpv4	2.73247e-13	-0.217187	0.278	0.392	6.9402e-09
Wwc2	Wwc2	2.17429e-14	-0.217933	0.597	0.721	5.52248e-10
Sdha	Sdha	1.73029e-15	-0.21807	0.168	0.269	4.39476e-11
Baz1b	Baz1b	2.11102e-11	-0.218228	0.385	0.496	5.36178e-07
Agbl3	Agbl3	2.84242e-13	-0.218446	0.126	0.204	7.21946e-09
Ldlrad4	Ldlrad4	2.92225e-12	-0.219215	0.491	0.596	7.42223e-08
Fxyd2	Fxyd2	3.3706e-14	-0.219508	0.091	0.163	8.56099e-10
Hnf4a	Hnf4a	2.88215e-15	-0.219616	0.799	0.881	7.32038e-11
Mpp5	Mpp5	3.32332e-13	-0.220393	0.399	0.513	8.44091e-09
Ndufa7	Ndufa7	1.09634e-14	-0.221167	0.052	0.112	2.7846e-10
Depdc7	Depdc7	8.83588e-14	-0.221273	0.141	0.227	2.24422e-09
Phldb2	Phldb2	1.22378e-16	-0.221295	0.515	0.653	3.10827e-12
Mdh1	Mdh1	1.42084e-17	-0.221662	0.277	0.411	3.6088e-13
Stag1	Stag1	1.47769e-12	-0.221737	0.44	0.557	3.75319e-08
Spop	Spop	2.17026e-13	-0.221866	0.262	0.368	5.51224e-09
Bri3	Bri3	4.78964e-17	-0.223172	0.103	0.189	1.21652e-12
Atrx.1	Atrx.1	7.32415e-11	-0.223587	0.476	0.587	1.86026e-06
Ugt1a6	Ugt1a6	2.6153e-10	-0.223635	0.368	0.471	6.64259e-06
Crem	Crem	1.39148e-15	-0.224381	0.106	0.188	3.53421e-11
Dock4	Dock4	2.42221e-15	-0.224469	0.303	0.429	6.15217e-11
Nxn	Nxn	1.19685e-15	-0.225113	0.046	0.105	3.03988e-11
Iqub	Iqub	1.81826e-14	-0.225222	0.048	0.105	4.61819e-10
Ankrd17	Ankrd17	1.72982e-13	-0.225623	0.39	0.519	4.39357e-09
Pm20d1	Pm20d1	3.83029e-17	-0.225919	0.74	0.83	9.72856e-13
Suclg1	Suclg1	1.6523e-14	-0.226027	0.162	0.257	4.19667e-10
Lgr4	Lgr4	3.36412e-12	-0.226346	0.297	0.406	8.54452e-08
Prpf40a	Prpf40a	3.36635e-13	-0.226456	0.258	0.366	8.55018e-09
RGD1311899	RGD1311899	1.58166e-15	-0.22711	0.314	0.442	4.01727e-11
Uqcrb.1	Uqcrb.1	1.42706e-16	-0.227142	0.054	0.119	3.62459e-12
Cdh16	Cdh16	3.80912e-16	-0.227249	0.122	0.211	9.67478e-12
Fbp1	Fbp1	3.61817e-18	-0.227607	0.628	0.753	9.18978e-14
Pdp2	Pdp2	5.56916e-20	-0.22764	0.052	0.125	1.41451e-15
Anpep	Anpep	3.80144e-17	-0.22791	0.177	0.288	9.65528e-13
Tmem135	Tmem135	2.87871e-12	-0.228769	0.33	0.44	7.31163e-08
Scarf1	Scarf1	5.02427e-14	-0.228951	0.053	0.11	1.27612e-09
Pfdn5	Pfdn5	9.55902e-18	-0.229293	0.042	0.104	2.4279e-13
Micos13	Micos13	6.09955e-19	-0.22939	0.051	0.121	1.54922e-14
Ncor1	Ncor1	1.23743e-13	-0.229744	0.618	0.737	3.14295e-09
Eef2	Eef2	9.24785e-16	-0.230153	0.069	0.138	2.34886e-11
Hint2	Hint2	4.15851e-15	-0.231299	0.09	0.164	1.05622e-10
Sox6	Sox6	1.65483e-15	-0.231651	0.522	0.652	4.20309e-11
Phf20l1.1	Phf20l1.1	1.45646e-14	-0.232264	0.189	0.288	3.69926e-10
Mctp1	Mctp1	9.39475e-20	-0.232519	0.039	0.103	2.38617e-15
LOC100362980	LOC100362980	3.88765e-14	-0.233005	0.081	0.15	9.87424e-10
Hipk3	Hipk3	1.84682e-15	-0.233337	0.137	0.229	4.69075e-11
Naprt	Naprt	8.13326e-15	-0.233386	0.398	0.538	2.06577e-10
Fxr1	Fxr1	1.49713e-14	-0.233488	0.336	0.459	3.80257e-10
AABR07026778.1	AABR07026778.1	5.51425e-09	-0.233496	0.255	0.332	0.000140056
Ccar1	Ccar1	9.93971e-14	-0.233769	0.192	0.292	2.52459e-09
Add3	Add3	1.90852e-18	-0.234241	0.588	0.727	4.84745e-14
Car2	Car2	2.23889e-16	-0.235273	0.299	0.43	5.68656e-12
Ldhb	Ldhb	6.2286e-18	-0.235561	0.11	0.202	1.582e-13
Gfra3	Gfra3	5.21344e-16	-0.236502	0.08	0.154	1.32416e-11
Plekhf2	Plekhf2	9.39792e-15	-0.236819	0.194	0.297	2.38698e-10
Snx6	Snx6	1.53626e-12	-0.237453	0.368	0.484	3.90195e-08
Tiparp	Tiparp	4.87719e-15	-0.237683	0.077	0.147	1.23876e-10
Med13	Med13	2.23929e-13	-0.237938	0.427	0.545	5.68758e-09
Stox2	Stox2	1.24294e-17	-0.238017	0.075	0.152	3.15695e-13
Sfpq	Sfpq	9.63212e-15	-0.238711	0.221	0.327	2.44646e-10
Kitlg	Kitlg	4.74563e-21	-0.238863	0.048	0.122	1.20534e-16
Cul1	Cul1	2.74301e-14	-0.238876	0.278	0.388	6.96697e-10
App	App	1.6808e-19	-0.239104	0.699	0.816	4.26906e-15
Basp1	Basp1	4.89666e-15	-0.239131	0.049	0.107	1.2437e-10
Dstyk	Dstyk	2.04012e-14	-0.239474	0.16	0.251	5.18171e-10
Gnai1	Gnai1	2.88697e-13	-0.239687	0.159	0.245	7.33261e-09
Phtf1	Phtf1	1.80657e-14	-0.240812	0.131	0.215	4.5885e-10
Mocs2	Mocs2	9.69685e-17	-0.241345	0.1	0.183	2.4629e-12
LOC501233	LOC501233	4.31752e-21	-0.241611	0.433	0.601	1.09661e-16
Cat	Cat	2.09274e-18	-0.242469	0.462	0.607	5.31535e-14
Elovl1	Elovl1	3.93322e-14	-0.242674	0.094	0.167	9.98999e-10
Sdhd	Sdhd	5.98169e-17	-0.243011	0.063	0.133	1.51929e-12
Slc34a1	Slc34a1	2.49039e-84	-0.243668	1	1	6.32535e-80
Bola2	Bola2	1.67129e-17	-0.243751	0.043	0.105	4.24491e-13
Nrdc	Nrdc	6.16764e-20	-0.244157	0.792	0.878	1.56652e-15
Prpf38b	Prpf38b	5.44277e-14	-0.245041	0.315	0.435	1.38241e-09
Pabpn1	Pabpn1	2.60359e-17	-0.245103	0.608	0.742	6.61285e-13
Mep1a	Mep1a	8.07015e-18	-0.246337	0.288	0.418	2.04974e-13
LOC100360449	LOC100360449	1.25131e-18	-0.247786	0.084	0.168	3.17821e-14
Gbe1	Gbe1	1.05226e-13	-0.24779	0.151	0.237	2.67262e-09
Ftl1	Ftl1	3.06156e-30	-0.247799	0.306	0.498	7.77606e-26
Hsd17b10	Hsd17b10	4.53596e-16	-0.247891	0.043	0.102	1.15209e-11
LOC108348144	LOC108348144	2.82187e-19	-0.248036	0.049	0.119	7.16727e-15
Rpl41	Rpl41	6.79848e-17	-0.24879	0.147	0.245	1.72675e-12
Zranb2	Zranb2	9.41041e-15	-0.249719	0.441	0.571	2.39015e-10
Aldh1a1	Aldh1a1	7.56902e-16	-0.250293	0.303	0.423	1.92246e-11
Slc22a5	Slc22a5	4.99654e-20	-0.250669	0.68	0.786	1.26907e-15
Zcchc7	Zcchc7	2.33977e-14	-0.250767	0.487	0.606	5.94277e-10
Bicc1	Bicc1	6.17733e-18	-0.251363	0.481	0.628	1.56898e-13
Arih1	Arih1	9.24183e-15	-0.252017	0.385	0.506	2.34733e-10
Rev1	Rev1	1.6756e-13	-0.25212	0.311	0.422	4.25585e-09
Ptms	Ptms	1.82063e-18	-0.252263	0.116	0.213	4.62421e-14
Atp5mf	Atp5mf	2.38831e-23	-0.253022	0.077	0.173	6.06606e-19
Rfx3	Rfx3	9.5124e-16	-0.253211	0.266	0.382	2.41605e-11
Grb14	Grb14	4.76163e-15	-0.253325	0.08	0.15	1.20941e-10
Fam184a	Fam184a	7.65329e-17	-0.253568	0.098	0.18	1.94386e-12
Glg1	Glg1	1.25609e-15	-0.253759	0.255	0.37	3.19033e-11
Amacr	Amacr	1.34426e-16	-0.253888	0.168	0.269	3.41427e-12
Kynu	Kynu	9.02912e-13	-0.255893	0.532	0.639	2.29331e-08
Sox5	Sox5	1.52777e-19	-0.25638	0.074	0.155	3.88039e-15
Brd1	Brd1	5.63773e-15	-0.25674	0.268	0.382	1.43193e-10
Cox7a2l2	Cox7a2l2	4.04401e-14	-0.256895	0.078	0.146	1.02714e-09
Dhx36	Dhx36	4.19688e-17	-0.257763	0.419	0.56	1.06597e-12
Cndp2	Cndp2	2.99413e-16	-0.257923	0.162	0.261	7.6048e-12
Magi3	Magi3	1.55032e-12	-0.25808	0.097	0.164	3.93766e-08
LOC687780	LOC687780	6.56583e-21	-0.259714	0.096	0.193	1.66766e-16
Spata22	Spata22	5.60365e-11	-0.259739	0.086	0.145	1.42327e-06
Slc43a2	Slc43a2	2.55785e-16	-0.260018	0.315	0.441	6.49669e-12
Kdm5a	Kdm5a	4.22445e-13	-0.260114	0.334	0.446	1.07297e-08
Scaf11	Scaf11	1.68597e-16	-0.260337	0.35	0.484	4.2822e-12
Lactb2	Lactb2	3.12569e-19	-0.261365	0.172	0.286	7.93895e-15
Cd164	Cd164	7.13449e-18	-0.262631	0.093	0.178	1.81209e-13
Rpl7	Rpl7	1.46424e-22	-0.262727	0.08	0.175	3.71902e-18
LOC103692048	LOC103692048	3.12648e-12	-0.262974	0.405	0.507	7.94096e-08
Matr3	Matr3	8.03955e-15	-0.263434	0.31	0.427	2.04196e-10
Pdia3	Pdia3	2.06968e-18	-0.26354	0.248	0.379	5.25679e-14
Dram2	Dram2	3.63806e-20	-0.263606	0.396	0.549	9.24032e-16
Eif2s2	Eif2s2	1.23896e-18	-0.264158	0.206	0.326	3.14684e-14
Atp5if1	Atp5if1	1.51804e-21	-0.267329	0.084	0.175	3.85568e-17
Cgnl1	Cgnl1	7.06686e-27	-0.268043	0.774	0.885	1.79491e-22
Ntn1	Ntn1	7.48396e-27	-0.268404	0.714	0.837	1.90085e-22
Serf2	Serf2	1.48887e-17	-0.268418	0.084	0.164	3.78158e-13
Atp5pf	Atp5pf	8.31731e-23	-0.269316	0.087	0.185	2.11251e-18
Dmtn	Dmtn	2.33764e-16	-0.269488	0.266	0.388	5.93738e-12
Eif4ebp3	Eif4ebp3	3.46457e-19	-0.269594	0.52	0.664	8.79966e-15
Pcyt2	Pcyt2	3.07977e-18	-0.269967	0.208	0.326	7.82232e-14
Svopl	Svopl	1.11984e-16	-0.27014	0.092	0.171	2.84429e-12
Atp5pd	Atp5pd	8.77766e-17	-0.270246	0.086	0.165	2.22944e-12
Rpl35	Rpl35	5.53832e-18	-0.27133	0.167	0.278	1.40668e-13
Apom	Apom	8.26844e-20	-0.273774	0.064	0.142	2.1001e-15
Megf9	Megf9	1.06812e-14	-0.273808	0.185	0.279	2.71292e-10
Cnot6l	Cnot6l	1.25055e-13	-0.274189	0.154	0.238	3.17626e-09
Amotl2	Amotl2	9.49693e-18	-0.274422	0.079	0.156	2.41212e-13
Sarnp	Sarnp	1.44782e-17	-0.274515	0.228	0.346	3.67732e-13
Pzp	Pzp	9.25145e-18	-0.274632	0.285	0.415	2.34978e-13
Park7	Park7	9.30599e-24	-0.275212	0.082	0.18	2.36363e-19
Fmo2	Fmo2	1.59884e-15	-0.2756	0.135	0.223	4.06088e-11
Sdc2	Sdc2	1.26781e-18	-0.275766	0.453	0.59	3.22011e-14
Rnpc3	Rnpc3	1.32774e-16	-0.276486	0.174	0.275	3.37233e-12
Ndufb8	Ndufb8	7.17515e-22	-0.276732	0.044	0.117	1.82242e-17
Naca	Naca	3.62134e-17	-0.276843	0.099	0.183	9.19785e-13
Ptprk	Ptprk	1.86283e-27	-0.27738	0.798	0.879	4.73141e-23
Wwc1	Wwc1	3.10918e-28	-0.27793	0.831	0.914	7.897e-24
Galnt3	Galnt3	6.63258e-20	-0.278303	0.098	0.189	1.68461e-15
LOC100910526	LOC100910526	6.68101e-20	-0.278477	0.122	0.222	1.69691e-15
Ssb	Ssb	1.77147e-20	-0.279394	0.15	0.262	4.49935e-16
Ndufs5	Ndufs5	5.03027e-24	-0.279442	0.034	0.105	1.27764e-19
Prkaa2	Prkaa2	1.87777e-19	-0.279512	0.34	0.478	4.76936e-15
Wdr81	Wdr81	8.03262e-17	-0.279525	0.084	0.161	2.0402e-12
Dnase1	Dnase1	5.3272e-10	-0.279683	0.07	0.12	1.35306e-05
Aqp1	Aqp1	1.35062e-25	-0.2797	0.265	0.43	3.43043e-21
Hint1	Hint1	7.28692e-25	-0.279933	0.121	0.238	1.8508e-20
Slc12a6	Slc12a6	1.48091e-19	-0.281227	0.324	0.464	3.76137e-15
Tmem131l	Tmem131l	2.00093e-17	-0.281739	0.231	0.347	5.08215e-13
Zc3h13	Zc3h13	2.97947e-16	-0.281969	0.316	0.444	7.56755e-12
Nat8f5	Nat8f5	2.5851e-22	-0.282134	0.552	0.695	6.56589e-18
Kansl1l	Kansl1l	2.37865e-20	-0.282513	0.577	0.71	6.04154e-16
Acadm	Acadm	3.61506e-21	-0.282732	0.155	0.27	9.18189e-17
Marchf6	Marchf6	1.10106e-22	-0.28317	0.352	0.509	2.79658e-18
Uqcr11	Uqcr11	8.9751e-19	-0.283589	0.064	0.14	2.27959e-14
Galnt11	Galnt11	1.37462e-19	-0.284406	0.379	0.518	3.4914e-15
Zbtb20	Zbtb20	1.20087e-24	-0.284842	0.925	0.96	3.05008e-20
Arhgap29	Arhgap29	1.02964e-20	-0.28682	0.204	0.331	2.61519e-16
G0s2	G0s2	4.43881e-35	-0.288597	0.139	0.292	1.12741e-30
Ttc39c	Ttc39c	1.0072e-19	-0.289515	0.22	0.343	2.55819e-15
Cox6b1	Cox6b1	1.88562e-21	-0.291473	0.072	0.158	4.78928e-17
Shprh	Shprh	1.31358e-19	-0.291691	0.178	0.293	3.33636e-15
Atp5mc2	Atp5mc2	2.3758e-23	-0.29184	0.069	0.159	6.03429e-19
Ndufb7	Ndufb7	4.73975e-14	-0.291876	0.057	0.115	1.20385e-09
Stxbp5	Stxbp5	1.10231e-19	-0.292168	0.454	0.593	2.79975e-15
Hsp90b1	Hsp90b1	1.07566e-20	-0.292561	0.224	0.357	2.73208e-16
Hlf	Hlf	9.47123e-21	-0.293126	0.254	0.388	2.4056e-16
Nr2f2	Nr2f2	1.1607e-18	-0.293454	0.223	0.343	2.94806e-14
AABR07044925.1	AABR07044925.1	9.16211e-20	-0.294673	0.176	0.29	2.32709e-15
Nfat5	Nfat5	1.76376e-17	-0.296135	0.336	0.468	4.47976e-13
Ppm1h	Ppm1h	1.50119e-34	-0.29664	0.795	0.902	3.81287e-30
Phf20l1	Phf20l1	2.84519e-19	-0.297457	0.173	0.284	7.22649e-15
Wac	Wac	3.07766e-17	-0.2981	0.368	0.494	7.81696e-13
Pnn	Pnn	1.50837e-17	-0.298149	0.403	0.53	3.83112e-13
Sltm	Sltm	2.05643e-20	-0.298334	0.332	0.481	5.22312e-16
Skp1	Skp1	3.0038e-22	-0.299958	0.102	0.204	7.62935e-18
Man1a2	Man1a2	2.96168e-21	-0.300116	0.194	0.318	7.52237e-17
AABR07004061.1	AABR07004061.1	2.72872e-24	-0.300184	0.037	0.11	6.93067e-20
Cdkl5	Cdkl5	9.11888e-21	-0.300475	0.096	0.189	2.3161e-16
Pnisr	Pnisr	1.02786e-25	-0.300519	0.615	0.77	2.61067e-21
Cox6a1	Cox6a1	2.49163e-24	-0.300866	0.038	0.113	6.32849e-20
Pip5k1b	Pip5k1b	5.63316e-19	-0.301844	0.222	0.342	1.43077e-14
Pdgfc	Pdgfc	2.59865e-19	-0.301893	0.381	0.519	6.60031e-15
Chordc1	Chordc1	1.64859e-21	-0.302422	0.106	0.204	4.18724e-17
Mgam	Mgam	1.83028e-22	-0.303126	0.446	0.6	4.64873e-18
Uqcrc1	Uqcrc1	2.05392e-23	-0.303157	0.096	0.198	5.21675e-19
Gsta1	Gsta1	4.25705e-31	-0.303484	0.162	0.312	1.08125e-26
Pgpep1	Pgpep1	7.87597e-21	-0.30477	0.488	0.633	2.00042e-16
Gstt3	Gstt3	2.41846e-22	-0.306011	0.473	0.63	6.14265e-18
Cbs	Cbs	2.51021e-23	-0.307726	0.28	0.434	6.37569e-19
Fkbp4	Fkbp4	7.33444e-30	-0.307727	0.03	0.111	1.86287e-25
Spout1	Spout1	3.52321e-19	-0.308363	0.255	0.384	8.9486e-15
Igfbp7	Igfbp7	2.30869e-31	-0.308432	0.616	0.796	5.86383e-27
Pc	Pc	2.38847e-18	-0.308624	0.381	0.518	6.06647e-14
Gps2	Gps2	1.57349e-22	-0.310217	0.121	0.227	3.99652e-18
Uqcrq	Uqcrq	6.78107e-28	-0.31025	0.052	0.143	1.72232e-23
Phf14	Phf14	4.74258e-17	-0.310722	0.404	0.529	1.20457e-12
Blvra	Blvra	9.34295e-26	-0.312537	0.063	0.155	2.37301e-21
Cnbp	Cnbp	3.32656e-23	-0.312642	0.103	0.206	8.44912e-19
Arpc5l	Arpc5l	3.47371e-27	-0.313295	0.044	0.128	8.82289e-23
Pde4d	Pde4d	8.68329e-41	-0.313811	0.949	0.971	2.20547e-36
Usp24	Usp24	1.27461e-22	-0.31392	0.484	0.632	3.23739e-18
LOC360919	LOC360919	7.02824e-22	-0.315653	0.072	0.158	1.7851e-17
Cox7c	Cox7c	3.24171e-34	-0.315808	0.129	0.273	8.23362e-30
Tmlhe	Tmlhe	2.00774e-19	-0.315817	0.47	0.6	5.09946e-15
Mgst3	Mgst3	2.06278e-28	-0.316547	0.131	0.262	5.23926e-24
Ndufa11	Ndufa11	3.49932e-20	-0.316721	0.036	0.1	8.88793e-16
Cox4i1	Cox4i1	3.43854e-22	-0.317152	0.104	0.206	8.73355e-18
Atp2a2	Atp2a2	1.14104e-24	-0.318255	0.46	0.623	2.89814e-20
LOC102555924	LOC102555924	1.95587e-22	-0.318541	0.066	0.15	4.96772e-18
Ndufb2	Ndufb2	2.83586e-25	-0.318699	0.039	0.117	7.20281e-21
Ldhd	Ldhd	3.76924e-23	-0.318961	0.035	0.104	9.57349e-19
Acsm2	Acsm2	8.81052e-41	-0.31902	0.875	0.935	2.23778e-36
Ndufb9	Ndufb9	2.57403e-21	-0.31918	0.067	0.15	6.53777e-17
Naa16	Naa16	7.94662e-24	-0.319247	0.166	0.292	2.01836e-19
Hpd	Hpd	2.53548e-28	-0.320854	0.546	0.727	6.43988e-24
Veph1	Veph1	4.55941e-20	-0.321568	0.261	0.394	1.15804e-15
Fras1	Fras1	5.68421e-20	-0.32495	0.385	0.519	1.44373e-15
Phyhd1	Phyhd1	2.87004e-24	-0.325222	0.47	0.634	7.28962e-20
Cpeb4	Cpeb4	3.57631e-29	-0.326801	0.713	0.816	9.08348e-25
Dcxr	Dcxr	5.2735e-22	-0.328215	0.219	0.354	1.33942e-17
Swt1	Swt1	4.82688e-20	-0.328594	0.291	0.425	1.22598e-15
Sfi1	Sfi1	1.40125e-20	-0.329082	0.322	0.462	3.55904e-16
Tmem150a	Tmem150a	4.00695e-24	-0.329316	0.426	0.58	1.01773e-19
Galnt18	Galnt18	1.65925e-15	-0.329556	0.051	0.111	4.21434e-11
Slc16a4	Slc16a4	6.53269e-21	-0.330181	0.327	0.463	1.65924e-16
Atp11a	Atp11a	1.07697e-26	-0.330326	0.428	0.601	2.7354e-22
Hagh	Hagh	5.13802e-23	-0.331156	0.154	0.272	1.30501e-18
Stip1	Stip1	2.66102e-22	-0.331327	0.097	0.194	6.75873e-18
Cox6c	Cox6c	1.43701e-32	-0.332343	0.097	0.225	3.64986e-28
Celf2	Celf2	1.30382e-20	-0.335295	0.227	0.352	3.31158e-16
Msn	Msn	3.78517e-28	-0.335964	0.078	0.183	9.61396e-24
Id4	Id4	1.33513e-21	-0.335993	0.065	0.146	3.39111e-17
Cyp2c23	Cyp2c23	2.68573e-38	-0.336551	0.823	0.913	6.82148e-34
Glyat	Glyat	7.01483e-41	-0.336896	0.773	0.9	1.7817e-36
Ppm1k	Ppm1k	8.20961e-26	-0.33805	0.048	0.13	2.08516e-21
Trim35	Trim35	5.20341e-22	-0.340091	0.383	0.53	1.32161e-17
AABR07016845.1	AABR07016845.1	9.10287e-21	-0.340145	0.107	0.202	2.31204e-16
Cmip	Cmip	1.46607e-40	-0.340373	0.805	0.924	3.72366e-36
Grhpr	Grhpr	7.11967e-27	-0.341766	0.511	0.68	1.80832e-22
Bcl2l1	Bcl2l1	4.31568e-24	-0.342887	0.373	0.532	1.09614e-19
Cyc1	Cyc1	5.30222e-27	-0.343561	0.058	0.15	1.34671e-22
Cobll1	Cobll1	3.95211e-23	-0.344599	0.486	0.627	1.0038e-18
LOC100360087	LOC100360087	1.57729e-27	-0.344666	0.076	0.178	4.00616e-23
Akr1c19	Akr1c19	8.70546e-21	-0.344998	0.151	0.259	2.2111e-16
Dmxl1	Dmxl1	6.40472e-21	-0.347111	0.506	0.639	1.62673e-16
Pde3b	Pde3b	8.12e-20	-0.347275	0.232	0.355	2.0624e-15
LOC103691744	LOC103691744	5.50819e-32	-0.348633	0.033	0.118	1.39903e-27
Mpp6	Mpp6	8.52317e-26	-0.352331	0.164	0.292	2.1648e-21
Acss2	Acss2	3.98135e-19	-0.355975	0.135	0.234	1.01122e-14
Arfgef3	Arfgef3	3.78369e-28	-0.356164	0.435	0.601	9.61019e-24
Cdk14	Cdk14	9.47564e-29	-0.356248	0.462	0.629	2.40672e-24
Crym	Crym	5.49203e-35	-0.357739	0.075	0.194	1.39492e-30
Son	Son	9.47483e-28	-0.35824	0.704	0.829	2.40651e-23
Abcc4	Abcc4	2.10522e-24	-0.358387	0.624	0.756	5.34705e-20
Oxr1	Oxr1	4.51397e-39	-0.358722	0.796	0.88	1.1465e-34
Srsf11	Srsf11	3.5742e-19	-0.358852	0.335	0.473	9.0781e-15
Cox5a	Cox5a	2.15416e-31	-0.358985	0.052	0.15	5.47136e-27
Hspa5	Hspa5	7.05556e-33	-0.359259	0.192	0.352	1.79204e-28
Akr1a1	Akr1a1	5.51519e-30	-0.359943	0.334	0.513	1.4008e-25
Slc22a6	Slc22a6	3.26116e-42	-0.360052	0.896	0.96	8.28302e-38
Osgin1	Osgin1	5.89592e-17	-0.360888	0.07	0.141	1.49751e-12
Tmem33	Tmem33	6.76373e-27	-0.361061	0.158	0.287	1.71792e-22
Atp5mg	Atp5mg	7.26211e-29	-0.362461	0.125	0.254	1.8445e-24
Bnc2	Bnc2	2.04242e-43	-0.362924	0.845	0.931	5.18753e-39
Col4a4	Col4a4	5.79568e-49	-0.363741	0.803	0.928	1.47205e-44
Gpbp1	Gpbp1	2.34721e-26	-0.365392	0.21	0.35	5.96168e-22
Slc1a1	Slc1a1	2.3449e-25	-0.365868	0.57	0.697	5.95581e-21
LOC100910057	LOC100910057	2.05879e-29	-0.367555	0.185	0.33	5.22913e-25
Gsta6	Gsta6	5.80619e-24	-0.369293	0.352	0.498	1.47471e-19
Ccn2	Ccn2	2.66436e-25	-0.370145	0.039	0.116	6.7672e-21
Uba52	Uba52	6.8887e-27	-0.375661	0.133	0.256	1.74966e-22
Amn	Amn	5.66961e-26	-0.376072	0.218	0.36	1.44002e-21
AABR07057997.1	AABR07057997.1	8.24988e-26	-0.377424	0.294	0.441	2.09539e-21
Tnfaip8	Tnfaip8	7.21365e-34	-0.378059	0.524	0.696	1.83219e-29
Timp3	Timp3	1.23173e-33	-0.378725	0.694	0.83	3.12847e-29
Cox7b	Cox7b	7.35059e-32	-0.37937	0.121	0.254	1.86698e-27
LOC103690120	LOC103690120	1.16139e-35	-0.381242	0.037	0.133	2.94982e-31
St13	St13	1.85806e-35	-0.384885	0.257	0.445	4.71929e-31
Hist1h2bq	Hist1h2bq	5.86714e-33	-0.386728	0.042	0.137	1.49019e-28
Kcnc3	Kcnc3	1.46387e-23	-0.387747	0.263	0.404	3.71807e-19
Chst9	Chst9	2.76708e-26	-0.394203	0.032	0.105	7.0281e-22
Mid1	Mid1	2.57969e-37	-0.395213	0.038	0.137	6.55215e-33
Slc25a4	Slc25a4	2.34593e-27	-0.397401	0.042	0.124	5.95842e-23
AABR07066188.1	AABR07066188.1	3.03038e-35	-0.39947	0.299	0.481	7.69687e-31
Pdcd7	Pdcd7	2.53223e-28	-0.400214	0.226	0.372	6.4316e-24
Arhgef28	Arhgef28	2.92856e-44	-0.400999	0.692	0.825	7.43826e-40
Cdk17	Cdk17	6.87599e-29	-0.401613	0.192	0.336	1.74643e-24
P3h2	P3h2	1.62636e-49	-0.402509	0.788	0.897	4.13078e-45
Aspa	Aspa	5.17581e-37	-0.403315	0.693	0.815	1.3146e-32
AABR07008439.1	AABR07008439.1	5.44403e-31	-0.404007	0.096	0.213	1.38273e-26
Gsta4	Gsta4	1.19152e-36	-0.405062	0.162	0.325	3.02635e-32
Oxct1	Oxct1	2.98844e-28	-0.410229	0.196	0.338	7.59033e-24
Ust5r	Ust5r	1.50337e-50	-0.411894	0.725	0.869	3.81841e-46
Mrps6	Mrps6	2.37484e-16	-0.41447	0.066	0.133	6.03186e-12
Akr7a3	Akr7a3	6.02882e-31	-0.415332	0.146	0.285	1.53126e-26
Sema5a	Sema5a	5.58065e-29	-0.415443	0.371	0.532	1.41743e-24
Cisd1	Cisd1	1.84906e-35	-0.419525	0.372	0.563	4.69644e-31
Adamts6	Adamts6	1.97203e-32	-0.42006	0.066	0.172	5.00876e-28
Pard3b	Pard3b	5.04683e-53	-0.420067	0.798	0.895	1.28184e-48
Rasa2	Rasa2	2.52502e-34	-0.421527	0.468	0.637	6.41329e-30
Glul	Glul	6.41289e-33	-0.422774	0.183	0.337	1.62881e-28
Rida	Rida	1.28487e-49	-0.423947	0.39	0.636	3.26345e-45
Hsp90aa1	Hsp90aa1	5.00785e-39	-0.425307	0.032	0.13	1.27194e-34
Mme	Mme	1.66073e-26	-0.432087	0.038	0.116	4.21809e-22
Atp5f1a	Atp5f1a	1.25044e-36	-0.434077	0.126	0.273	3.176e-32
Hsd11b1	Hsd11b1	8.83617e-39	-0.434871	0.258	0.443	2.2443e-34
Gatm	Gatm	5.21588e-50	-0.434946	0.655	0.834	1.32478e-45
Idh1	Idh1	2.07652e-36	-0.437768	0.185	0.348	5.27414e-32
Uqcr10	Uqcr10	3.41545e-31	-0.440669	0.048	0.143	8.6749e-27
Npas2	Npas2	3.03108e-36	-0.44375	0.182	0.343	7.69864e-32
Ndufa4	Ndufa4	1.2027e-49	-0.444696	0.108	0.28	3.05473e-45
Mpv17l	Mpv17l	9.10231e-43	-0.44579	0.162	0.335	2.3119e-38
Atp5mc3	Atp5mc3	2.5155e-42	-0.449568	0.065	0.194	6.38911e-38
Sec62	Sec62	3.0739e-34	-0.450281	0.112	0.245	7.80741e-30
Txn1	Txn1	1.3146e-40	-0.450661	0.09	0.228	3.33894e-36
Acmsd	Acmsd	2.12223e-35	-0.451226	0.278	0.448	5.39026e-31
Micos10	Micos10	4.69064e-39	-0.451624	0.123	0.274	1.19138e-34
Nedd4l	Nedd4l	9.97454e-69	-0.453283	0.817	0.926	2.53343e-64
Kcnh3	Kcnh3	1.48904e-35	-0.458738	0.197	0.357	3.78201e-31
Ccdc88a	Ccdc88a	1.63224e-30	-0.459142	0.099	0.216	4.14572e-26
Ppard	Ppard	1.81915e-37	-0.460116	0.092	0.223	4.62045e-33
Tbc1d16	Tbc1d16	6.00903e-33	-0.46051	0.113	0.24	1.52623e-28
Xpr1	Xpr1	1.67503e-35	-0.462003	0.35	0.522	4.25442e-31
Mt-co1	Mt-co1	0.000213661	-0.462934	0.08	0.109	1
Npnt	Npnt	1.65711e-39	-0.466349	0.418	0.601	4.2089e-35
Ctsh	Ctsh	6.40803e-40	-0.467204	0.344	0.548	1.62758e-35
Myo9a	Myo9a	1.95639e-43	-0.468334	0.531	0.712	4.96903e-39
Gsta5	Gsta5	2.23894e-49	-0.4731	0.284	0.509	5.68667e-45
Akr7a2	Akr7a2	7.09565e-44	-0.473969	0.121	0.282	1.80222e-39
Samd4a	Samd4a	1.46782e-41	-0.477573	0.34	0.538	3.72812e-37
Arhgap24	Arhgap24	3.37328e-57	-0.477705	0.705	0.856	8.56781e-53
Zbtb7c	Zbtb7c	3.35602e-38	-0.480387	0.117	0.257	8.52395e-34
Mpc1	Mpc1	9.15879e-43	-0.484014	0.146	0.313	2.32624e-38
Cdkl1	Cdkl1	1.57594e-43	-0.484519	0.522	0.702	4.00273e-39
Slc22a12	Slc22a12	1.892e-33	-0.487256	0.336	0.511	4.80548e-29
Cox8a	Cox8a	9.32395e-52	-0.487852	0.076	0.233	2.36819e-47
RGD1559960	RGD1559960	5.32673e-41	-0.493086	0.167	0.333	1.35294e-36
Slc22a2	Slc22a2	1.2713e-41	-0.49535	0.151	0.313	3.22898e-37
Picalm	Picalm	2.31938e-51	-0.495776	0.615	0.782	5.89099e-47
Ncoa7	Ncoa7	3.18639e-87	-0.500627	0.873	0.94	8.09312e-83
Slc22a25	Slc22a25	1.36664e-72	-0.502813	0.751	0.906	3.47113e-68
Ntn4	Ntn4	2.2176e-43	-0.511468	0.1	0.247	5.63249e-39
Prodh1	Prodh1	5.35624e-41	-0.514783	0.17	0.336	1.36043e-36
Afmid	Afmid	1.83969e-45	-0.517023	0.344	0.548	4.67263e-41
Cldn10	Cldn10	1.06649e-53	-0.519589	0.553	0.732	2.70877e-49
Itm2b	Itm2b	7.06804e-35	-0.52028	0.199	0.36	1.79521e-30
Spns2	Spns2	1.02846e-38	-0.525367	0.121	0.264	2.61219e-34
Spta1	Spta1	6.74811e-38	-0.5279	0.043	0.145	1.71395e-33
LOC108348190	LOC108348190	1.02678e-52	-0.530589	0.011	0.109	2.60792e-48
Fam151a	Fam151a	1.81413e-50	-0.533511	0.191	0.393	4.6077e-46
AABR07062897.1	AABR07062897.1	6.85659e-47	-0.536404	0.095	0.245	1.74151e-42
Sod1	Sod1	2.18926e-55	-0.537241	0.114	0.298	5.56049e-51
Pah	Pah	5.58519e-64	-0.540475	0.709	0.852	1.41858e-59
Smarca2	Smarca2	2.79158e-41	-0.553551	0.381	0.553	7.09034e-37
Lifr	Lifr	2.47625e-54	-0.553667	0.412	0.629	6.28943e-50
Glb1	Glb1	3.58116e-66	-0.555107	0.621	0.807	9.09578e-62
Pecr	Pecr	2.2023e-50	-0.561528	0.195	0.392	5.59361e-46
Igsf11	Igsf11	2.52331e-94	-0.564844	0.781	0.919	6.40894e-90
Hspa8	Hspa8	4.48181e-55	-0.565525	0.301	0.538	1.13833e-50
Slc22a22	Slc22a22	5.61635e-49	-0.565964	0.039	0.159	1.4265e-44
Cycs	Cycs	6.93622e-59	-0.569851	0.089	0.265	1.76173e-54
Esr1	Esr1	1.91555e-69	-0.574428	0.664	0.833	4.8653e-65
Sult1c2	Sult1c2	2.01098e-57	-0.576373	0.233	0.448	5.10769e-53
Ddt	Ddt	3.61096e-53	-0.578935	0.098	0.265	9.17149e-49
Plxdc2	Plxdc2	6.16412e-42	-0.579287	0.4	0.576	1.56563e-37
Samd5	Samd5	5.08141e-58	-0.579519	0.049	0.193	1.29063e-53
Bmerb1	Bmerb1	5.67996e-38	-0.583805	0.143	0.29	1.44265e-33
Ggt1	Ggt1	2.14531e-48	-0.587789	0.119	0.287	5.44888e-44
Slc25a5	Slc25a5	1.49813e-54	-0.588538	0.068	0.221	3.80509e-50
Nox4	Nox4	2.03209e-79	-0.589432	0.685	0.86	5.16132e-75
Ros1	Ros1	4.83148e-51	-0.591258	0.19	0.382	1.22715e-46
Osbpl8	Osbpl8	1.50322e-61	-0.593906	0.619	0.782	3.81802e-57
Lrp2	Lrp2	2.17892e-205	-0.600744	0.978	0.997	5.53425e-201
Atp5f1b	Atp5f1b	2.40604e-60	-0.612363	0.247	0.484	6.11109e-56
Ppic	Ppic	4.43346e-63	-0.612772	0.046	0.197	1.12605e-58
AABR07027750.1	AABR07027750.1	5.65385e-60	-0.61546	0.458	0.664	1.43602e-55
Hspd1	Hspd1	5.57165e-63	-0.619318	0.186	0.41	1.41514e-58
Fat3	Fat3	1.73764e-63	-0.627088	0.16	0.371	4.41343e-59
Slc3a1	Slc3a1	1.11942e-95	-0.629661	0.614	0.851	2.84321e-91
Oat	Oat	2.31727e-55	-0.639575	0.03	0.153	5.88564e-51
Tinag	Tinag	1.58511e-66	-0.641305	0.403	0.627	4.02601e-62
Etl4	Etl4	4.57976e-54	-0.648349	0.311	0.526	1.16321e-49
Mpdz	Mpdz	9.95815e-65	-0.659121	0.206	0.428	2.52927e-60
Hnmt	Hnmt	1.36868e-51	-0.660807	0.021	0.128	3.47632e-47
RGD1562392	RGD1562392	1.64078e-94	-0.665526	0.596	0.797	4.16743e-90
Atp5f1e	Atp5f1e	3.75028e-56	-0.666611	0.107	0.286	9.52533e-52
Mt-cyb	Mt-cyb	5.97155e-18	-0.679748	0.052	0.117	1.51671e-13
Trps1	Trps1	5.147e-111	-0.691085	0.772	0.897	1.30729e-106
Hsp90ab1	Hsp90ab1	3.94629e-86	-0.694167	0.42	0.725	1.00232e-81
Atp5me	Atp5me	2.19069e-67	-0.697161	0.154	0.375	5.56414e-63
Akr1c12l1	Akr1c12l1	6.42929e-63	-0.698366	0.062	0.222	1.63297e-58
Hsph1	Hsph1	2.31748e-71	-0.698777	0.281	0.535	5.88618e-67
Akr1c1	Akr1c1	6.62621e-119	-0.70639	0.789	0.931	1.68299e-114
Gclm	Gclm	9.2941e-63	-0.706581	0.214	0.44	2.36061e-58
Me1	Me1	1.01527e-66	-0.722553	0.119	0.313	2.57869e-62
Selenop	Selenop	2.72238e-63	-0.730128	0.237	0.454	6.91456e-59
Cryab	Cryab	2.81097e-61	-0.735955	0.01	0.12	7.13958e-57
Sult1c2a	Sult1c2a	6.68473e-166	-0.737462	0.903	0.984	1.69786e-161
Slc21a4	Slc21a4	1.98415e-52	-0.737791	0.063	0.205	5.03954e-48
Aadat	Aadat	5.22017e-65	-0.761509	0.094	0.28	1.32587e-60
Fmo3	Fmo3	1.90204e-77	-0.762326	0.118	0.335	4.83098e-73
Slit2	Slit2	1.24678e-97	-0.784473	0.457	0.728	3.16671e-93
Tspan5	Tspan5	9.44466e-128	-0.790868	0.607	0.848	2.39885e-123
P4ha1	P4ha1	7.20275e-93	-0.796076	0.302	0.58	1.82943e-88
Hao2	Hao2	5.15217e-256	-0.81696	0.892	0.992	1.3086e-251
RGD1564865	RGD1564865	6.70711e-124	-0.829909	0.726	0.924	1.70354e-119
Pter	Pter	5.39102e-125	-0.837582	0.665	0.856	1.36926e-120
Angpt1	Angpt1	1.27536e-78	-0.843977	0.089	0.29	3.23929e-74
Dnaja1	Dnaja1	1.30854e-104	-0.854358	0.37	0.665	3.32357e-100
Dhrs7l1	Dhrs7l1	9.98786e-73	-0.856084	0.102	0.303	2.53682e-68
Ubc	Ubc	1.31229e-111	-0.882791	0.273	0.593	3.33309e-107
Slc12a1	Slc12a1	6.87987e-42	-0.888022	0.084	0.214	1.74742e-37
Dach1	Dach1	3.69644e-159	-0.962036	0.73	0.913	9.38859e-155
Rgn	Rgn	2.82061e-115	-1.06813	0.012	0.202	7.16406e-111
LOC688389	LOC688389	1.07852e-155	-1.08617	0.407	0.73	2.73933e-151
Ggct	Ggct	7.44392e-191	-1.18031	0.467	0.795	1.89068e-186
Gclc	Gclc	5.66899e-81	-1.29863	0.108	0.318	1.43987e-76
Prima1	Prima1	4.5177e-139	-1.32127	0.274	0.601	1.14745e-134
Slc7a13	Slc7a13	3.7718e-157	-1.44366	0.037	0.316	9.57998e-153
Umod	Umod	5.99516e-148	-1.44398	0.036	0.3	1.52271e-143
Tff3	Tff3	2.64815e-158	-1.68106	0.038	0.32	6.72604e-154
Miox	Miox	0	-1.68507	0.46	0.913	0
Kap	Kap	0	-1.93084	0.091	0.725	0

## Sheet: PST
	PST__gene	p_val	avg_log2FC	pct.Obese	Pct.Lean	p_val_adj
Spp1	Spp1	0	4.15695	0.602	0.069	0
AABR07000398.1	AABR07000398.1	0	4.05529	0.898	0.526	0
Gpx3	Gpx3	0	3.5091	0.57	0.315	0
Mt1	Mt1	0	2.99741	0.411	0.044	0
Mt-nd4	Mt-nd4	0	2.80604	0.257	0.039	0
Mt-co1	Mt-co1	3.23411e-277	2.80164	0.179	0.016	8.21432e-273
Mt2A	Mt2A	0	2.78621	0.478	0.117	0
Ctsl	Ctsl	0	2.77281	0.568	0.211	0
Mt-co3	Mt-co3	1.176e-207	2.73724	0.133	0.011	2.98691e-203
Mt-atp8	Mt-atp8	0	2.70065	0.526	0.196	0
Mt-nd5	Mt-nd5	0	2.62265	0.436	0.166	0
Spink1l	Spink1l	0	2.5952	0.327	0.031	0
Gpx1	Gpx1	0	2.49877	0.306	0.057	0
Mt-atp6	Mt-atp6	1.36585e-145	2.44808	0.117	0.016	3.46912e-141
B2m	B2m	0	2.41521	0.454	0.193	0
Defb1	Defb1	7.14683e-237	2.37209	0.301	0.097	1.81522e-232
Mt-cyb	Mt-cyb	2.96786e-223	2.35671	0.166	0.02	7.53808e-219
Tmsb4x	Tmsb4x	3.32878e-294	2.35228	0.25	0.046	8.45476e-290
Mt-nd2	Mt-nd2	1.4173e-250	2.34866	0.185	0.023	3.5998e-246
LOC108352650	LOC108352650	1.57309e-242	2.32078	0.482	0.272	3.9955e-238
Ctsb	Ctsb	3.02017e-307	2.27233	0.353	0.108	7.67092e-303
Mt-nd6	Mt-nd6	0	2.25961	0.211	0.023	0
Slc4a4	Slc4a4	0	2.25903	0.419	0.127	0
Rpl41	Rpl41	9.5963e-147	2.22811	0.483	0.366	2.43736e-142
Rplp1	Rplp1	8.89085e-246	2.16466	0.518	0.318	2.25819e-241
Gatm	Gatm	1.00337e-217	2.11607	0.376	0.169	2.54846e-213
Cd74	Cd74	8.21623e-286	2.10611	0.256	0.051	2.08684e-281
Rps28	Rps28	1.45556e-149	2.09082	0.308	0.147	3.69697e-145
Cyp24a1	Cyp24a1	0	2.05519	0.338	0.048	0
Apoe	Apoe	2.14231e-269	1.96251	0.207	0.03	5.44125e-265
Ndufa4	Ndufa4	1.63255e-141	1.93959	0.478	0.359	4.1465e-137
Gsta1	Gsta1	2.35661e-132	1.93048	0.377	0.232	5.98555e-128
Mt-nd4l	Mt-nd4l	8.82944e-102	1.90866	0.31	0.185	2.24259e-97
Atp5f1b	Atp5f1b	1.90688e-166	1.89221	0.561	0.445	4.84327e-162
Tpt1	Tpt1	3.00455e-177	1.88716	0.471	0.31	7.63125e-173
Cd63	Cd63	2.17729e-150	1.87235	0.415	0.26	5.53009e-146
Rpl37a	Rpl37a	3.10355e-136	1.86249	0.411	0.27	7.88271e-132
G6pc	G6pc	1.00986e-215	1.8195	0.316	0.115	2.56494e-211
Rpl19	Rpl19	3.08621e-91	1.7688	0.304	0.187	7.83866e-87
Aldoa	Aldoa	9.51721e-113	1.76665	0.211	0.085	2.41728e-108
Rpl37	Rpl37	5.64695e-180	1.76586	0.265	0.092	1.43427e-175
Dbi	Dbi	1.18248e-111	1.76264	0.299	0.163	3.00339e-107
Rps23	Rps23	7.01515e-115	1.76026	0.29	0.152	1.78178e-110
Cltrn	Cltrn	4.85217e-240	1.75675	0.575	0.398	1.2324e-235
Slc22a8	Slc22a8	7.80474e-239	1.75647	0.217	0.041	1.98233e-234
Cox7c	Cox7c	3.00358e-94	1.75604	0.422	0.327	7.6288e-90
LOC100361457	LOC100361457	5.67129e-188	1.74599	0.17	0.031	1.44045e-183
Bsg	Bsg	6.88039e-116	1.74326	0.336	0.197	1.74755e-111
Myl6	Myl6	2.019e-85	1.74045	0.366	0.267	5.12806e-81
Rps27	Rps27	5.83286e-131	1.72468	0.348	0.195	1.48149e-126
Cyp2c23	Cyp2c23	0	1.72011	0.734	0.487	0
Aldob	Aldob	6.55209e-277	1.71995	0.77	0.72	1.66416e-272
Ctsh	Ctsh	1.42562e-141	1.71756	0.262	0.109	3.62094e-137
Rpl11	Rpl11	1.33908e-75	1.69846	0.206	0.105	3.40114e-71
LOC687780	LOC687780	1.16493e-74	1.68579	0.321	0.222	2.9588e-70
Ftl1	Ftl1	2.8311e-297	1.68055	0.671	0.517	7.19071e-293
Rpl23	Rpl23	3.7022e-86	1.67284	0.311	0.198	9.40321e-82
Ctsa	Ctsa	2.6522e-134	1.67163	0.25	0.103	6.73633e-130
Rpl35	Rpl35	2.26005e-98	1.65176	0.422	0.322	5.74031e-94
Rpsa	Rpsa	1.75928e-93	1.6515	0.327	0.207	4.46839e-89
LOC108351137.1	LOC108351137.1	1.25115e-118	1.65096	0.159	0.046	3.17781e-114
Atp5mc3	Atp5mc3	6.32974e-73	1.64955	0.3	0.2	1.60769e-68
Cox8a	Cox8a	3.80676e-90	1.64282	0.485	0.43	9.6688e-86
Cox5b	Cox5b	5.87537e-56	1.63375	0.266	0.183	1.49229e-51
Slc13a1	Slc13a1	1.78055e-200	1.62742	0.501	0.291	4.52242e-196
Rpl27a	Rpl27a	1.04818e-109	1.62274	0.344	0.209	2.66226e-105
Cox6a1	Cox6a1	2.13123e-59	1.61378	0.242	0.152	5.41311e-55
Cst3	Cst3	1.13869e-103	1.61025	0.177	0.064	2.89216e-99
LOC100359583	LOC100359583	9.11605e-81	1.60712	0.264	0.152	2.31539e-76
Actb	Actb	2.42635e-121	1.60683	0.258	0.117	6.16269e-117
Atp5po	Atp5po	2.38166e-60	1.59904	0.317	0.236	6.04917e-56
Akr1a1	Akr1a1	6.52901e-94	1.59553	0.36	0.245	1.6583e-89
Sod1	Sod1	4.0406e-62	1.58447	0.378	0.31	1.02627e-57
Rps8	Rps8	9.94632e-94	1.58119	0.401	0.293	2.52627e-89
Atp1a1	Atp1a1	4.02295e-257	1.57461	0.7	0.566	1.02179e-252
Rplp0	Rplp0	6.5017e-73	1.57431	0.359	0.267	1.65137e-68
Cox7b	Cox7b	9.56293e-69	1.57394	0.363	0.277	2.42889e-64
Rps18	Rps18	5.62374e-67	1.56661	0.36	0.28	1.42837e-62
RT1-A1	RT1-A1	7.81272e-104	1.55854	0.275	0.143	1.98435e-99
LOC100364435	LOC100364435	2.08773e-182	1.55338	0.118	0.011	5.30263e-178
Atp5mg	Atp5mg	1.92419e-56	1.54697	0.358	0.292	4.88724e-52
Rps16	Rps16	6.87169e-87	1.54517	0.292	0.175	1.74534e-82
Mgp	Mgp	5.45308e-175	1.54515	0.139	0.02	1.38503e-170
Rpl36	Rpl36	2.2959e-106	1.53706	0.387	0.26	5.83137e-102
Cox4i1	Cox4i1	2.92381e-40	1.52095	0.32	0.269	7.42617e-36
Psap	Psap	3.08402e-91	1.51524	0.238	0.12	7.83311e-87
Atp5mc1	Atp5mc1	1.96863e-37	1.50505	0.228	0.165	5.00011e-33
Cox6c	Cox6c	1.30269e-33	1.49973	0.332	0.3	3.30871e-29
Nme2	Nme2	2.35299e-46	1.49894	0.272	0.2	5.97636e-42
LOC100360449	LOC100360449	1.76935e-76	1.49626	0.323	0.22	4.49398e-72
Rida	Rida	1.36217e-108	1.49441	0.585	0.561	3.45976e-104
Pck1	Pck1	5.39501e-181	1.49396	0.641	0.538	1.37028e-176
Atp6v0c	Atp6v0c	1.07537e-63	1.48456	0.29	0.196	2.73133e-59
Rps15a	Rps15a	4.38571e-95	1.47378	0.262	0.138	1.11393e-90
Rpl7	Rpl7	5.72012e-54	1.47104	0.297	0.218	1.45285e-49
Rps3a	Rps3a	1.46156e-54	1.46995	0.254	0.168	3.71221e-50
Slc25a5	Slc25a5	1.08152e-33	1.46393	0.282	0.231	2.74695e-29
Rpl28	Rpl28	1.83591e-56	1.46148	0.187	0.102	4.66304e-52
Rps7	Rps7	3.38802e-77	1.45282	0.281	0.172	8.60524e-73
Rps17	Rps17	4.66879e-84	1.45201	0.222	0.111	1.18583e-79
Fth1	Fth1	0	1.4499	0.856	0.778	0
Rps24	Rps24	6.21485e-79	1.44781	0.239	0.128	1.57851e-74
Rps5	Rps5	3.2166e-52	1.44459	0.181	0.1	8.16985e-48
Clu	Clu	3.26327e-180	1.44204	0.131	0.016	8.28839e-176
Tmem52b	Tmem52b	3.34226e-141	1.43651	0.146	0.031	8.489e-137
Rps9	Rps9	6.77719e-59	1.42687	0.219	0.129	1.72134e-54
LOC100361854	LOC100361854	5.9219e-99	1.42325	0.241	0.115	1.5041e-94
Pdzk1ip1	Pdzk1ip1	3.08775e-69	1.42307	0.305	0.205	7.84257e-65
Ndrg1	Ndrg1	4.46071e-216	1.42279	0.632	0.48	1.13298e-211
Atp5pd	Atp5pd	2.48959e-45	1.41726	0.245	0.171	6.3233e-41
Rps12	Rps12	2.62721e-58	1.40872	0.269	0.178	6.67285e-54
Rps27a.1	Rps27a.1	7.63545e-62	1.40701	0.278	0.184	1.93933e-57
Uqcrb.1	Uqcrb.1	8.10658e-55	1.40465	0.23	0.143	2.05899e-50
Pebp1	Pebp1	1.0456e-51	1.40377	0.193	0.111	2.65571e-47
Ctsd	Ctsd	1.69881e-90	1.39945	0.151	0.052	4.31481e-86
Rps13	Rps13	7.17228e-86	1.39864	0.208	0.097	1.82169e-81
Rps10	Rps10	1.34207e-91	1.39778	0.193	0.081	3.40872e-87
Rpl18a	Rpl18a	1.4572e-57	1.38292	0.173	0.089	3.70114e-53
Wfdc2	Wfdc2	1.73873e-77	1.38095	0.119	0.038	4.4162e-73
Rpl34	Rpl34	2.73945e-54	1.38058	0.321	0.243	6.95793e-50
Rpl18	Rpl18	3.94656e-50	1.37653	0.227	0.145	1.00239e-45
LOC685963	LOC685963	2.74667e-51	1.3741	0.253	0.17	6.97627e-47
Cycs	Cycs	5.23592e-56	1.351	0.46	0.434	1.32987e-51
Lyz2	Lyz2	9.70084e-165	1.3498	0.118	0.014	2.46392e-160
Atp5if1	Atp5if1	5.45926e-23	1.34976	0.217	0.174	1.3866e-18
Rpl13	Rpl13	6.67065e-50	1.34562	0.257	0.177	1.69428e-45
Slc25a3	Slc25a3	1.02608e-51	1.33914	0.267	0.184	2.60614e-47
Rps15	Rps15	8.05454e-27	1.33486	0.149	0.098	2.04577e-22
Slc12a3	Slc12a3	1.38452e-175	1.33362	0.125	0.014	3.51654e-171
Atp5mf	Atp5mf	3.01765e-26	1.33273	0.216	0.167	7.66452e-22
Rpl24	Rpl24	4.25028e-46	1.33126	0.253	0.178	1.07953e-41
LOC100911847	LOC100911847	3.06081e-27	1.32165	0.179	0.126	7.77416e-23
Txnip	Txnip	8.79483e-122	1.3192	0.117	0.022	2.2338e-117
Rps3	Rps3	1.70501e-45	1.31818	0.182	0.106	4.33055e-41
Rpl5	Rpl5	6.45822e-47	1.31731	0.198	0.12	1.64032e-42
Cfl1	Cfl1	3.66267e-77	1.3168	0.122	0.039	9.30281e-73
Pah	Pah	9.63028e-140	1.31297	0.374	0.204	2.446e-135
Taldo1	Taldo1	8.39844e-62	1.31227	0.216	0.121	2.13312e-57
Cox6b1	Cox6b1	3.83817e-30	1.30955	0.234	0.179	9.74857e-26
Rpl26	Rpl26	6.03625e-72	1.30538	0.182	0.085	1.53315e-67
Napsa	Napsa	4.73244e-77	1.29136	0.439	0.362	1.20199e-72
Folr1	Folr1	2.51416e-57	1.29073	0.326	0.245	6.38572e-53
Slc13a3	Slc13a3	8.88619e-77	1.28795	0.252	0.141	2.257e-72
Rpl27	Rpl27	3.95777e-40	1.28425	0.216	0.144	1.00523e-35
Rpl15	Rpl15	4.90577e-52	1.28282	0.162	0.083	1.24602e-47
Rps11	Rps11	7.50758e-42	1.28161	0.209	0.136	1.90685e-37
Epcam	Epcam	4.71349e-56	1.27408	0.383	0.316	1.19718e-51
Pfn1	Pfn1	4.37813e-54	1.27166	0.181	0.098	1.112e-49
Rpl30	Rpl30	2.18476e-91	1.27077	0.207	0.092	5.54908e-87
Rps20	Rps20	1.01627e-40	1.26908	0.176	0.106	2.58123e-36
Rpl36a	Rpl36a	1.27693e-71	1.25984	0.192	0.093	3.24328e-67
Apom	Apom	1.6e-44	1.25917	0.235	0.158	4.06385e-40
Rps2	Rps2	1.34962e-62	1.25543	0.408	0.34	3.42791e-58
Umod	Umod	0.0176734	1.25281	0.238	0.275	1
Eno1	Eno1	5.25881e-30	1.2519	0.216	0.159	1.33568e-25
Mgst1	Mgst1	4.73264e-103	1.25165	0.27	0.136	1.20204e-98
Rps27a	Rps27a	9.34695e-97	1.2474	0.152	0.05	2.37403e-92
Rpl23a	Rpl23a	3.43889e-56	1.24106	0.168	0.085	8.73444e-52
Rpl29	Rpl29	2.92852e-36	1.23198	0.245	0.179	7.43815e-32
Uqcr11	Uqcr11	9.14302e-21	1.23118	0.241	0.204	2.32224e-16
Uqcrq	Uqcrq	1.84037e-18	1.21852	0.218	0.183	4.67436e-14
Rpl3	Rpl3	9.00309e-33	1.21712	0.211	0.151	2.2867e-28
Cgnl1	Cgnl1	7.23358e-64	1.21541	0.163	0.075	1.83726e-59
Eif5a	Eif5a	2.5061e-44	1.21423	0.156	0.084	6.36524e-40
Atp5pf	Atp5pf	6.79064e-22	1.2091	0.275	0.243	1.72475e-17
Calm1	Calm1	2.79317e-25	1.20672	0.207	0.156	7.09438e-21
LOC108348144	LOC108348144	2.53869e-26	1.20102	0.237	0.188	6.44802e-22
Akap2	Akap2	4.94789e-115	1.19935	0.213	0.082	1.25671e-110
AABR07065438.1	AABR07065438.1	4.13253e-59	1.19887	0.189	0.1	1.04962e-54
Aldh1a1	Aldh1a1	6.22082e-63	1.19833	0.123	0.047	1.58003e-58
Uqcr10	Uqcr10	9.93872e-11	1.19767	0.269	0.266	2.52434e-06
Tomm7	Tomm7	6.58602e-29	1.1965	0.222	0.166	1.67278e-24
Micos13	Micos13	6.11664e-23	1.19399	0.171	0.122	1.55356e-18
Lamp1	Lamp1	3.03023e-32	1.19193	0.367	0.341	7.69649e-28
Calb1	Calb1	2.42086e-77	1.18931	0.13	0.044	6.14874e-73
Rps21	Rps21	2.53356e-66	1.18727	0.166	0.075	6.43499e-62
H3f3a	H3f3a	5.9089e-61	1.18689	0.258	0.159	1.5008e-56
Atp5f1a	Atp5f1a	9.76286e-20	1.18479	0.288	0.265	2.47967e-15
Gpx4	Gpx4	1.71195e-17	1.18076	0.226	0.194	4.34817e-13
Rps4x.1	Rps4x.1	1.74364e-25	1.17923	0.12	0.072	4.42868e-21
Cstb	Cstb	1.05308e-62	1.17822	0.143	0.061	2.67473e-58
Rpl14	Rpl14	6.44615e-36	1.176	0.338	0.292	1.63726e-31
Ndufb11	Ndufb11	1.8629e-25	1.174	0.168	0.116	4.73159e-21
LOC100360057	LOC100360057	2.88225e-31	1.17256	0.245	0.187	7.32063e-27
LOC100910944	LOC100910944	5.09166e-34	1.16717	0.199	0.135	1.29323e-29
Rbpms	Rbpms	1.69194e-77	1.16662	0.206	0.098	4.29735e-73
Cd24	Cd24	5.26674e-45	1.1666	0.106	0.045	1.3377e-40
Prdx1	Prdx1	1.22355e-39	1.16522	0.382	0.342	3.10769e-35
LOC108351137	LOC108351137	1.41126e-35	1.16375	0.128	0.069	3.58446e-31
AABR07004221.2	AABR07004221.2	2.72577e-95	1.15957	0.258	0.129	6.92318e-91
Pgrmc1	Pgrmc1	1.03027e-49	1.15455	0.37	0.309	2.61679e-45
Mdh1	Mdh1	1.94421e-14	1.15357	0.345	0.358	4.93809e-10
Slc22a6	Slc22a6	9.34379e-78	1.15349	0.425	0.333	2.37323e-73
H3f3c	H3f3c	2.54972e-33	1.15057	0.125	0.068	6.47603e-29
Cox5a	Cox5a	4.30061e-24	1.14919	0.188	0.139	1.09231e-19
Igfbp5	Igfbp5	5.25516e-59	1.149	0.426	0.359	1.33476e-54
Mgst3	Mgst3	2.58189e-08	1.14781	0.224	0.22	0.000655773
Eef1b2	Eef1b2	6.57783e-34	1.1469	0.188	0.123	1.6707e-29
Rpl31	Rpl31	3.4084e-34	1.14348	0.159	0.097	8.657e-30
Ndufb2	Ndufb2	7.48779e-16	1.13743	0.175	0.14	1.90182e-11
Calr	Calr	3.69109e-17	1.13242	0.248	0.219	9.37499e-13
Cox7a2l2	Cox7a2l2	1.31404e-13	1.12813	0.242	0.22	3.33753e-09
Naca	Naca	9.49321e-17	1.12799	0.221	0.189	2.41118e-12
Itm2b	Itm2b	7.65817e-29	1.12776	0.461	0.485	1.9451e-24
Uba52	Uba52	1.49379e-11	1.12177	0.348	0.374	3.79408e-07
Eif4g2	Eif4g2	4.07125e-57	1.11332	0.492	0.469	1.03406e-52
Ugt1a6	Ugt1a6	2.93743e-59	1.11264	0.291	0.193	7.46078e-55
LOC100360117	LOC100360117	3.4962e-107	1.11232	0.137	0.036	8.88e-103
LOC501233	LOC501233	8.54755e-48	1.1096	0.44	0.411	2.17099e-43
Klk1.2	Klk1.2	2.22519e-22	1.10843	0.125	0.079	5.65175e-18
Rps19l2	Rps19l2	4.29761e-149	1.10754	0.112	0.014	1.09155e-144
Rack1	Rack1	1.02064e-30	1.10717	0.139	0.083	2.59233e-26
Gabarap	Gabarap	5.8511e-25	1.10546	0.184	0.133	1.48612e-20
Slc8a1	Slc8a1	2.56094e-65	1.10306	0.131	0.05	6.50453e-61
Ptms	Ptms	5.37144e-11	1.10057	0.214	0.197	1.36429e-06
Hsp90ab1	Hsp90ab1	7.59457e-32	1.0985	0.528	0.58	1.92895e-27
Ldhb	Ldhb	1.17818e-13	1.09621	0.131	0.099	2.99246e-09
Naglt1	Naglt1	1.48688e-71	1.09103	0.244	0.137	3.77654e-67
Ndufb8	Ndufb8	2.42371e-20	1.08784	0.196	0.152	6.15598e-16
Kap	Kap	1.93895e-133	1.08782	0.837	0.948	4.92475e-129
Dstn	Dstn	2.89143e-31	1.08773	0.262	0.205	7.34395e-27
Hint1	Hint1	5.44768e-31	1.0871	0.359	0.324	1.38366e-26
Myl12a	Myl12a	4.33078e-56	1.0871	0.123	0.05	1.09998e-51
C5	C5	1.54438e-106	1.08183	0.156	0.048	3.92257e-102
Pgk1	Pgk1	2.29704e-29	1.07959	0.16	0.102	5.83426e-25
Rpl17	Rpl17	3.26661e-29	1.07899	0.235	0.178	8.29686e-25
AABR07015081.2	AABR07015081.2	7.83414e-20	1.07783	0.508	0.933	1.98979e-15
Cyb5a	Cyb5a	3.17824e-23	1.06975	0.323	0.297	8.07241e-19
Ppib	Ppib	6.6759e-32	1.06954	0.171	0.109	1.69561e-27
Ndufa13	Ndufa13	2.74599e-14	1.06793	0.224	0.197	6.97454e-10
Txndc17	Txndc17	1.33137e-43	1.06701	0.152	0.081	3.38154e-39
Gstp1	Gstp1	1.9647e-14	1.06683	0.184	0.151	4.99013e-10
Uqcrh	Uqcrh	5.83555e-09	1.05421	0.211	0.198	0.000148217
Hspa5	Hspa5	2.50608e-21	1.05098	0.307	0.282	6.36519e-17
Hspd1	Hspd1	3.40232e-09	1.04382	0.34	0.366	8.64154e-05
Atp5f1e	Atp5f1e	4.70262e-20	1.04086	0.447	0.479	1.19442e-15
Ldha	Ldha	9.86581e-59	1.03412	0.111	0.041	2.50582e-54
Ndufb9	Ndufb9	1.89779e-08	1.0332	0.196	0.181	0.00048202
Sdhc	Sdhc	3.79233e-13	1.03308	0.227	0.203	9.63214e-09
Lgmn	Lgmn	6.97831e-35	1.02972	0.474	0.492	1.77242e-30
Iah1	Iah1	3.10723e-23	1.02853	0.321	0.293	7.89205e-19
Atp5mc2	Atp5mc2	1.15027e-08	1.01665	0.224	0.211	0.000292158
Ndufa3	Ndufa3	1.98777e-12	1.01465	0.228	0.207	5.04874e-08
Acaa2	Acaa2	1.978e-54	1.01082	0.119	0.048	5.02392e-50
Grina	Grina	2.24168e-24	1.00902	0.234	0.185	5.69364e-20
Aldh7a1	Aldh7a1	6.46878e-20	1.00767	0.264	0.229	1.64301e-15
Spint2	Spint2	5.11158e-25	0.998447	0.385	0.374	1.29829e-20
Gsta4	Gsta4	1.64277e-13	0.997316	0.28	0.267	4.17246e-09
Rpl32	Rpl32	6.33252e-44	0.996734	0.154	0.082	1.6084e-39
Ddt	Ddt	8.22315e-09	0.995577	0.214	0.2	0.00020886
AC141489.1	AC141489.1	2.94725e-15	0.994451	0.166	0.129	7.48572e-11
Gsta5	Gsta5	3.44347e-32	0.994149	0.396	0.371	8.74607e-28
Rpl10	Rpl10	2.06553e-05	0.990714	0.203	0.201	0.524624
Atp1b1	Atp1b1	1.75271e-131	0.990282	0.762	0.767	4.45172e-127
Rpl4	Rpl4	2.05393e-19	0.990095	0.155	0.111	5.21677e-15
Arl6ip1	Arl6ip1	6.23403e-52	0.984085	0.146	0.069	1.58338e-47
Gabarapl1	Gabarapl1	1.26828e-20	0.981074	0.256	0.218	3.2213e-16
Hsp90b1	Hsp90b1	5.96661e-10	0.978618	0.306	0.315	1.51546e-05
Ndufa5	Ndufa5	3.74626e-16	0.978284	0.185	0.148	9.51513e-12
Prdx5	Prdx5	4.86627e-16	0.976821	0.127	0.089	1.23598e-11
AABR07015057.1	AABR07015057.1	1.11255e-28	0.975547	0.611	0.77	2.82577e-24
Prodh2	Prodh2	2.08965e-80	0.972892	0.137	0.047	5.30751e-76
Tkt	Tkt	1.52959e-30	0.972509	0.137	0.08	3.88502e-26
Npm1	Npm1	2.0857e-19	0.972464	0.146	0.102	5.29746e-15
Slc34a1	Slc34a1	2.17928e-224	0.971203	0.884	0.823	5.53516e-220
Comt	Comt	3.72978e-36	0.968721	0.326	0.268	9.47326e-32
Dgkg	Dgkg	2.11547e-43	0.961565	0.146	0.075	5.37308e-39
Ndufb5	Ndufb5	0.00036082	0.957308	0.159	0.154	1
Ndufs5	Ndufs5	2.58415e-05	0.953917	0.161	0.151	0.656348
AC128848.1	AC128848.1	6.24125e-153	0.952869	0.127	0.019	1.58521e-148
Col4a1	Col4a1	2.65498e-16	0.949085	0.224	0.19	6.74339e-12
Mpc1	Mpc1	7.00103e-11	0.945667	0.254	0.242	1.77819e-06
Sod3	Sod3	4.15639e-58	0.940808	0.119	0.046	1.05568e-53
Rps27l	Rps27l	1.60201e-20	0.938561	0.126	0.082	4.06895e-16
Mdh2	Mdh2	3.1206e-09	0.937238	0.161	0.137	7.92601e-05
Vdr	Vdr	1.49418e-57	0.932774	0.153	0.071	3.79506e-53
Ndufa2	Ndufa2	1.36453e-09	0.932734	0.152	0.127	3.46577e-05
Cyp4a8	Cyp4a8	1.23387e-34	0.926511	0.357	0.308	3.1339e-30
Aif1l	Aif1l	6.00808e-10	0.926337	0.127	0.101	1.52599e-05
Elob	Elob	1.83285e-07	0.925543	0.188	0.174	0.00465526
Igf2r	Igf2r	1.73922e-34	0.925516	0.275	0.211	4.41745e-30
Serf2	Serf2	0.000154561	0.924089	0.343	0.396	1
Bnc2	Bnc2	3.56587e-28	0.923221	0.221	0.16	9.05696e-24
Ass1	Ass1	4.69274e-14	0.92161	0.318	0.312	1.19191e-09
Slc25a4	Slc25a4	0.000206944	0.921435	0.16	0.154	1
Psme1	Psme1	2.40003e-30	0.920506	0.11	0.058	6.09584e-26
Cyp2e1	Cyp2e1	9.01042e-32	0.920081	0.154	0.093	2.28856e-27
Laptm4a	Laptm4a	2.90873e-13	0.919762	0.218	0.19	7.38788e-09
Rpl21.3	Rpl21.3	4.93941e-15	0.917377	0.184	0.148	1.25456e-10
Pgam1	Pgam1	4.68388e-17	0.916156	0.139	0.099	1.18966e-12
Tst	Tst	5.04076e-16	0.915697	0.163	0.125	1.2803e-11
Ndufa11	Ndufa11	0.0742113	0.914844	0.121	0.123	1
Uqcrfs1	Uqcrfs1	3.58289e-17	0.912512	0.113	0.074	9.10019e-13
Ubl5	Ubl5	7.8179e-07	0.909216	0.125	0.105	0.0198567
Ggt1	Ggt1	7.00545e-13	0.900743	0.453	0.511	1.77931e-08
Fbp1	Fbp1	1.03852e-24	0.898932	0.458	0.474	2.63772e-20
Errfi1	Errfi1	2.81322e-19	0.897411	0.417	0.418	7.1453e-15
Zfp706	Zfp706	8.89913e-12	0.893735	0.231	0.209	2.26029e-07
Slc22a1	Slc22a1	6.3219e-36	0.889141	0.32	0.255	1.6057e-31
Kcnj16	Kcnj16	1.40112e-41	0.886969	0.104	0.045	3.55871e-37
Uqcrc1	Uqcrc1	0.000364299	0.877586	0.148	0.141	1
Txn1	Txn1	6.27934e-06	0.876054	0.262	0.27	0.159489
Mrfap1	Mrfap1	1.20823e-24	0.870248	0.118	0.069	3.06878e-20
Eif1	Eif1	1.30799e-07	0.864756	0.293	0.301	0.00332216
Atp5f1d	Atp5f1d	0.017546	0.861405	0.127	0.126	1
Calm2	Calm2	2.31445e-12	0.861073	0.137	0.105	5.87846e-08
Hsd17b10	Hsd17b10	2.46038e-11	0.855492	0.148	0.118	6.24911e-07
Vdac2	Vdac2	7.34224e-09	0.855285	0.154	0.131	0.000186486
Cdh16	Cdh16	3.01079e-05	0.853878	0.17	0.161	0.764711
Etfb	Etfb	0.000469842	0.853604	0.157	0.151	1
LOC108348287	LOC108348287	2.23837e-06	0.851497	0.143	0.126	0.0568523
Fuca1	Fuca1	1.12232e-21	0.850837	0.188	0.138	2.85059e-17
Retsat	Retsat	3.72005e-14	0.848968	0.179	0.144	9.44856e-10
Iscu	Iscu	6.76916e-13	0.848582	0.117	0.084	1.7193e-08
Slc22a23	Slc22a23	6.96655e-29	0.846444	0.103	0.053	1.76943e-24
Ifi30	Ifi30	9.87177e-40	0.842779	0.103	0.046	2.50733e-35
Rpl10a	Rpl10a	2.03649e-11	0.83925	0.122	0.092	5.17248e-07
Coa5	Coa5	6.29072e-18	0.838989	0.122	0.081	1.59778e-13
Suclg1	Suclg1	0.00774469	0.835825	0.21	0.222	1
Atp5me	Atp5me	1.43949e-05	0.835684	0.451	0.54	0.365616
Sec61g	Sec61g	3.62929e-11	0.835466	0.111	0.082	9.21803e-07
Ccdc141	Ccdc141	1.13314e-55	0.835064	0.285	0.181	2.87807e-51
Serpinf1	Serpinf1	1.32572e-25	0.833176	0.125	0.074	3.3672e-21
Ndufab1	Ndufab1	0.00082757	0.83184	0.191	0.192	1
Slc12a8	Slc12a8	7.96924e-51	0.829846	0.175	0.091	2.02411e-46
Ncl	Ncl	0.000343472	0.828414	0.172	0.167	1
Akr7a2	Akr7a2	0.142588	0.827328	0.247	0.284	1
Rpl12	Rpl12	1.08669e-07	0.826886	0.123	0.102	0.00276008
Got2	Got2	8.2986e-14	0.826632	0.181	0.147	2.10776e-09
Sod2	Sod2	1.94589e-16	0.825998	0.105	0.068	4.94236e-12
LOC108349548	LOC108349548	1.00719e-11	0.825062	0.12	0.089	2.55816e-07
Ddc	Ddc	6.39502e-59	0.819751	0.104	0.036	1.62427e-54
Dad1	Dad1	2.5761e-17	0.819211	0.114	0.075	6.54304e-13
Ndufb7	Ndufb7	0.0395199	0.815994	0.137	0.138	1
Acat1	Acat1	0.00224109	0.811723	0.18	0.182	1
Ndufs2	Ndufs2	0.000116482	0.811138	0.131	0.118	1
Vcp	Vcp	0.0168619	0.809547	0.233	0.253	1
Psmb5	Psmb5	3.22549e-15	0.809278	0.102	0.067	8.19242e-11
H3f3b	H3f3b	6.9779e-11	0.806608	0.154	0.125	1.77232e-06
Car2	Car2	6.35718e-10	0.80522	0.347	0.357	1.61466e-05
Eef2	Eef2	0.00275691	0.805178	0.124	0.117	1
Sub1	Sub1	1.58421e-21	0.804607	0.11	0.066	4.02373e-17
Fkbp2	Fkbp2	1.61522e-13	0.803585	0.145	0.11	4.1025e-09
Grpel1	Grpel1	2.5159e-13	0.801852	0.159	0.124	6.39014e-09
Ndufa6	Ndufa6	0.0131827	0.801635	0.182	0.188	1
Gns.1	Gns.1	1.88706e-16	0.800862	0.122	0.083	4.79296e-12
Park7	Park7	0.0144326	0.797137	0.138	0.137	1
Atp6v1g1	Atp6v1g1	0.000451919	0.797057	0.175	0.171	1
Sdhd	Sdhd	0.000133724	0.795192	0.152	0.142	1
Rpl6	Rpl6	1.9004e-10	0.792799	0.106	0.078	4.82683e-06
Atp5md	Atp5md	5.06274e-14	0.790605	0.112	0.077	1.28588e-09
Eci1	Eci1	3.55592e-07	0.786216	0.183	0.167	0.00903168
Atp6v0e1	Atp6v0e1	1.20387e-08	0.786118	0.199	0.18	0.00030577
Gcsh	Gcsh	1.04565e-09	0.779464	0.107	0.08	2.65584e-05
P4hb	P4hb	0.00015407	0.777657	0.152	0.142	1
Lamp2	Lamp2	6.97206e-06	0.775689	0.256	0.261	0.177083
Rbp4	Rbp4	3.73358e-40	0.774202	0.1	0.043	9.48292e-36
Edf1	Edf1	0.00201293	0.771814	0.13	0.122	1
Ndufc2	Ndufc2	1.85131e-05	0.771563	0.151	0.137	0.470213
Aplp2	Aplp2	4.00236e-08	0.770438	0.115	0.092	0.00101656
Cdkl1	Cdkl1	1.55707e-23	0.770379	0.149	0.097	3.95481e-19
Idh2	Idh2	0.00169956	0.767756	0.217	0.225	1
Sdc4	Sdc4	3.17639e-11	0.767678	0.334	0.336	8.06771e-07
LOC103693375	LOC103693375	6.14007e-17	0.766646	0.145	0.104	1.55952e-12
Slc25a39	Slc25a39	0.00177135	0.763791	0.134	0.126	1
Ndufv2	Ndufv2	0.0267517	0.759454	0.17	0.175	1
Rimbp2	Rimbp2	1.66075e-23	0.758367	0.467	0.489	4.21814e-19
Dynll2	Dynll2	7.53008e-05	0.756053	0.117	0.103	1
Sgk1	Sgk1	1.81365e-52	0.754911	0.108	0.041	4.60648e-48
Dnase1	Dnase1	0.015103	0.75367	0.102	0.097	1
Ndufv3.1	Ndufv3.1	0.0680419	0.750672	0.181	0.192	1
Tgoln2	Tgoln2	2.96363e-19	0.749141	0.129	0.086	7.52731e-15
Atp5f1c	Atp5f1c	3.07428e-05	0.748434	0.385	0.44	0.780836
Cttnbp2	Cttnbp2	6.43853e-18	0.743922	0.258	0.215	1.63532e-13
Ppp1r16b	Ppp1r16b	6.50885e-52	0.742357	0.114	0.045	1.65318e-47
Ephx1	Ephx1	3.88601e-09	0.742235	0.107	0.081	9.87009e-05
Col4a4	Col4a4	2.05174e-18	0.741075	0.422	0.427	5.2112e-14
Rpn1	Rpn1	8.95231e-11	0.740783	0.145	0.116	2.2738e-06
Snrpe	Snrpe	6.39287e-15	0.738582	0.103	0.067	1.62373e-10
Cd99	Cd99	0.000305922	0.731522	0.101	0.089	1
Msrb1	Msrb1	0.0952936	0.728886	0.216	0.238	1
Gng7	Gng7	8.73776e-33	0.727598	0.397	0.344	2.2193e-28
Slc3a2	Slc3a2	5.78493e-14	0.726674	0.104	0.07	1.46932e-09
Slc16a2	Slc16a2	4.85715e-67	0.726568	0.121	0.042	1.23367e-62
AABR07015067.1	AABR07015067.1	0.042168	0.726166	0.439	0.642	1
Scpep1	Scpep1	2.28518e-07	0.721383	0.302	0.311	0.00580414
Sem1	Sem1	0.846137	0.717186	0.148	0.165	1
Ndufs7	Ndufs7	0.222475	0.716938	0.131	0.137	1
Gls	Gls	0.00925804	0.716898	0.147	0.145	1
Rpl22l1	Rpl22l1	0.0159678	0.716559	0.139	0.137	1
Nfs1	Nfs1	0.0486566	0.714794	0.171	0.178	1
Clic1	Clic1	8.63518e-05	0.71414	0.126	0.113	1
Chmp5	Chmp5	1.97331e-05	0.71039	0.116	0.1	0.501201
Cldn2	Cldn2	9.11613e-07	0.709027	0.261	0.257	0.0231541
Nap1l1	Nap1l1	7.01552e-06	0.708347	0.125	0.107	0.178187
Nudt4	Nudt4	0.657146	0.707224	0.223	0.259	1
Zfp622	Zfp622	8.03833e-07	0.704409	0.163	0.144	0.0204165
Lpin2	Lpin2	1.47159e-24	0.701896	0.279	0.227	3.73769e-20
Klf12	Klf12	9.02306e-25	0.699772	0.16	0.104	2.29177e-20
Rhoa	Rhoa	2.98633e-08	0.69703	0.121	0.097	0.000758499
Ywhab	Ywhab	1.26722e-10	0.694398	0.115	0.086	3.2186e-06
Pabpc1	Pabpc1	5.6163e-11	0.693333	0.149	0.119	1.42648e-06
Ost4	Ost4	1.96687e-06	0.693164	0.131	0.111	0.0499565
Timm8b	Timm8b	0.627989	0.690488	0.113	0.121	1
Gdi2	Gdi2	0.0475901	0.690056	0.163	0.168	1
Cyc1	Cyc1	0.825107	0.689474	0.122	0.134	1
Pdha1	Pdha1	0.000131382	0.688701	0.172	0.162	1
Selenop	Selenop	6.4061e-07	0.685989	0.231	0.222	0.0162709
Tmem59	Tmem59	0.237858	0.685346	0.2	0.22	1
Tpm1	Tpm1	0.127945	0.684199	0.136	0.141	1
Atox1	Atox1	0.230646	0.68235	0.138	0.163	1
Kcnj15	Kcnj15	2.13189e-32	0.68003	0.123	0.065	5.41478e-28
Itgb1	Itgb1	0.00887863	0.679982	0.235	0.248	1
Cotl1	Cotl1	1.77786e-05	0.679801	0.158	0.143	0.451559
Ghitm	Ghitm	1.99634e-05	0.679266	0.143	0.128	0.507049
Mesd	Mesd	5.57494e-15	0.679221	0.129	0.091	1.41598e-10
Cox17	Cox17	0.167271	0.677878	0.128	0.153	1
Sord	Sord	6.22363e-08	0.677743	0.374	0.403	0.00158074
Rfk	Rfk	9.086e-07	0.677639	0.104	0.083	0.0230775
Nit1	Nit1	3.04924e-05	0.676459	0.379	0.432	0.774476
Pde7b	Pde7b	2.07468e-11	0.674431	0.174	0.141	5.26949e-07
Gspt1	Gspt1	9.22955e-06	0.672333	0.115	0.097	0.234421
Hadhb	Hadhb	0.316214	0.670926	0.135	0.143	1
Eid1	Eid1	0.00346518	0.670762	0.114	0.106	1
Atp6ap2	Atp6ap2	6.78772e-07	0.664803	0.104	0.083	0.0172401
Nedd8	Nedd8	0.0506417	0.664786	0.12	0.119	1
Calml4	Calml4	0.0120973	0.663311	0.11	0.104	1
Sec62	Sec62	0.556423	0.662424	0.219	0.248	1
AABR07063425.3	AABR07063425.3	3.63979e-43	0.662105	0.235	0.151	9.24471e-39
Plcb1	Plcb1	1.51754e-21	0.660717	0.358	0.321	3.85441e-17
Ggh	Ggh	0.978705	0.658804	0.172	0.195	1
Eif3c	Eif3c	0.439868	0.658738	0.186	0.206	1
Ppara	Ppara	0.000278096	0.658042	0.184	0.178	1
Ndufb4	Ndufb4	0.696439	0.658032	0.123	0.132	1
Gcdh	Gcdh	0.0132505	0.657739	0.267	0.292	1
Fzd1	Fzd1	9.37278e-15	0.653268	0.112	0.075	2.38059e-10
Gba3	Gba3	4.20978e-29	0.651499	0.535	0.555	1.06924e-24
Gpi	Gpi	0.275214	0.64989	0.118	0.122	1
Hspa8	Hspa8	0.457288	0.649768	0.37	0.476	1
Timm13	Timm13	0.00710952	0.649757	0.112	0.105	1
Tmem205	Tmem205	2.30706e-08	0.647589	0.122	0.097	0.00058597
Cat	Cat	2.2593e-13	0.643147	0.569	0.669	5.73841e-09
Ndufs3	Ndufs3	0.0900324	0.64247	0.117	0.117	1
Plekhb2	Plekhb2	0.00925873	0.638891	0.13	0.125	1
Dap	Dap	0.000505664	0.63592	0.139	0.128	1
Dync1h1	Dync1h1	0.175623	0.635544	0.139	0.144	1
Tsc22d1	Tsc22d1	0.0963022	0.632662	0.357	0.426	1
Ak2	Ak2	0.000140105	0.632376	0.171	0.161	1
Kl	Kl	4.08784e-19	0.632123	0.156	0.109	1.03827e-14
Tf	Tf	7.79515e-10	0.631016	0.131	0.102	1.97989e-05
Tomm20	Tomm20	0.273372	0.6309	0.161	0.171	1
Snx29	Snx29	7.30534e-13	0.630349	0.567	0.683	1.85548e-08
Pdia6	Pdia6	3.49486e-05	0.629186	0.111	0.095	0.887658
Selenof	Selenof	0.005359	0.625457	0.17	0.168	1
Zbed5	Zbed5	8.39675e-05	0.625244	0.101	0.086	1
Acadl	Acadl	0.591796	0.624604	0.243	0.294	1
Slc7a9	Slc7a9	1.51657e-11	0.62247	0.271	0.25	3.85194e-07
Ndufa7	Ndufa7	0.572997	0.621235	0.142	0.163	1
Fgf1	Fgf1	2.39055e-14	0.620732	0.213	0.176	6.07177e-10
Ech1	Ech1	0.144226	0.619814	0.13	0.133	1
Dcxr	Dcxr	0.0354116	0.618613	0.134	0.133	1
LOC306766	LOC306766	0.354676	0.617606	0.335	0.402	1
Ugt2b35	Ugt2b35	1.35721e-20	0.616932	0.112	0.068	3.44718e-16
Sdha	Sdha	0.0851533	0.61617	0.2	0.249	1
Clta	Clta	0.119804	0.616018	0.154	0.16	1
Psmd2	Psmd2	0.0836877	0.61557	0.103	0.101	1
Nhs	Nhs	4.50237e-45	0.615477	0.127	0.058	1.14356e-40
Rtraf	Rtraf	0.00212506	0.612457	0.135	0.127	1
Prdx6	Prdx6	0.581658	0.612117	0.203	0.239	1
Zbtb8os	Zbtb8os	0.00286231	0.611636	0.112	0.102	1
Lap3	Lap3	0.186246	0.610208	0.247	0.276	1
Phb	Phb	0.00278357	0.6091	0.115	0.106	1
Vkorc1	Vkorc1	3.13272e-07	0.608447	0.128	0.106	0.00795679
Tmco1	Tmco1	0.00496624	0.604535	0.175	0.172	1
Rbbp7	Rbbp7	0.300418	0.604489	0.13	0.135	1
Tram1	Tram1	4.7912e-05	0.603024	0.109	0.093	1
Gpd1	Gpd1	0.000642195	0.600333	0.161	0.151	1
Tmem252	Tmem252	4.13982e-09	0.598862	0.134	0.106	0.000105147
Psmb1	Psmb1	0.439118	0.598728	0.122	0.14	1
Idh1	Idh1	0.390586	0.59712	0.204	0.225	1
Ubxn1	Ubxn1	0.0177486	0.596566	0.103	0.096	1
Eci3	Eci3	0.00200688	0.596066	0.434	0.515	1
Map1lc3b	Map1lc3b	0.00121774	0.594491	0.103	0.091	1
Cd164	Cd164	0.540553	0.593681	0.326	0.396	1
Slc6a8	Slc6a8	6.10515e-06	0.586914	0.116	0.097	0.155065
Churc1	Churc1	0.306392	0.586776	0.157	0.167	1
Tob1	Tob1	7.63587e-05	0.586741	0.104	0.088	1
Kcnk5	Kcnk5	9.35112e-19	0.585394	0.132	0.087	2.37509e-14
Cmbl	Cmbl	0.0218861	0.582485	0.233	0.248	1
Pam	Pam	0.0651385	0.573678	0.233	0.252	1
Tmigd1	Tmigd1	1.05931e-11	0.571782	0.139	0.106	2.69054e-07
P3h2	P3h2	7.48197e-15	0.571206	0.368	0.343	1.90035e-10
Lactb	Lactb	0.312526	0.567902	0.173	0.186	1
Stmn1	Stmn1	0.719993	0.567477	0.109	0.116	1
Tmem37	Tmem37	0.000780079	0.567314	0.191	0.186	1
Vdac1	Vdac1	0.886538	0.566924	0.383	0.481	1
Tmem256	Tmem256	0.00241782	0.565043	0.115	0.148	1
Selenok	Selenok	0.000432494	0.562644	0.106	0.093	1
Cltc	Cltc	0.68029	0.558865	0.341	0.424	1
Sdcbp	Sdcbp	0.597855	0.556466	0.144	0.155	1
Psmc3	Psmc3	0.45582	0.55595	0.152	0.163	1
Bola2	Bola2	0.43927	0.555595	0.155	0.179	1
Spcs2	Spcs2	0.0466752	0.553857	0.103	0.099	1
Aco2	Aco2	0.703865	0.552361	0.339	0.42	1
Ap2s1	Ap2s1	0.576271	0.552107	0.106	0.112	1
Tnfaip8	Tnfaip8	5.67361e-05	0.550761	0.368	0.403	1
Dio1	Dio1	0.0124282	0.548728	0.174	0.174	1
Itga9	Itga9	9.45895e-23	0.547664	0.111	0.064	2.40248e-18
Anapc13	Anapc13	0.22365	0.547499	0.164	0.193	1
Cmpk1	Cmpk1	0.583055	0.547317	0.151	0.162	1
Tma7	Tma7	0.809915	0.545175	0.117	0.126	1
Ppic	Ppic	0.813504	0.544874	0.438	0.563	1
Gsta6	Gsta6	7.73607e-17	0.544574	0.141	0.098	1.96488e-12
Eif4g1	Eif4g1	0.908309	0.542947	0.141	0.155	1
Mmut	Mmut	0.0750491	0.541934	0.107	0.105	1
Abhd17c	Abhd17c	0.818212	0.541387	0.152	0.169	1
Ubc	Ubc	0.0200135	0.541247	0.357	0.472	1
Cnpy2	Cnpy2	0.236473	0.540022	0.106	0.107	1
Mrpl54	Mrpl54	0.561863	0.540006	0.114	0.128	1
Immt	Immt	0.0311202	0.53756	0.205	0.257	1
Phyh	Phyh	0.213466	0.537005	0.313	0.391	1
Pdzd2	Pdzd2	8.92932e-06	0.535259	0.316	0.325	0.226796
Chpt1	Chpt1	0.011675	0.533797	0.393	0.465	1
Pbld1	Pbld1	4.78961e-05	0.53245	0.315	0.329	1
Gsto1	Gsto1	0.116567	0.531606	0.111	0.131	1
Tex264	Tex264	0.569705	0.531272	0.162	0.176	1
Fahd2a	Fahd2a	0.085692	0.530171	0.099	0.119	1
Nnt	Nnt	0.392047	0.529709	0.17	0.181	1
Eef1g	Eef1g	0.0435481	0.522587	0.085	0.105	1
Eif4a1	Eif4a1	0.981279	0.51985	0.174	0.196	1
Aqp1	Aqp1	0.0413519	0.519457	0.387	0.507	1
Ndufa9	Ndufa9	0.136528	0.51938	0.101	0.12	1
Atp6v1e1	Atp6v1e1	0.134726	0.517495	0.161	0.192	1
AABR07035218.1	AABR07035218.1	0.0862122	0.517337	0.158	0.161	1
Zmat4	Zmat4	3.52875e-13	0.516606	0.102	0.068	8.96268e-09
Psma4	Psma4	0.599607	0.515611	0.096	0.1	1
Pfdn1	Pfdn1	0.223741	0.514818	0.179	0.19	1
Mrpl52	Mrpl52	0.226194	0.513708	0.153	0.16	1
Hsp90aa1	Hsp90aa1	0.00636979	0.512452	0.079	0.101	1
Ndufa8	Ndufa8	0.966322	0.507702	0.103	0.111	1
Naprt	Naprt	0.0386517	0.505956	0.181	0.224	1
Hsbp1	Hsbp1	0.0638084	0.505908	0.108	0.13	1
AABR07066188.1	AABR07066188.1	0.79044	0.504669	0.34	0.415	1
Sfxn1	Sfxn1	0.179836	0.501284	0.333	0.389	1
Dynlrb1	Dynlrb1	0.320244	0.501198	0.111	0.128	1
Aldh2	Aldh2	0.000605423	0.501185	0.258	0.342	1
Thoc7	Thoc7	0.45835	0.4989	0.108	0.112	1
Qdpr	Qdpr	0.504144	0.498805	0.102	0.115	1
Acsl1	Acsl1	0.887073	0.498114	0.104	0.113	1
Chd4	Chd4	0.17884	0.49767	0.239	0.291	1
Abcc4	Abcc4	1.82421e-07	0.49669	0.123	0.099	0.00463331
Hadh	Hadh	0.0417865	0.496242	0.182	0.223	1
Cd302	Cd302	1.53349e-07	0.496176	0.116	0.092	0.00389492
Mrps36	Mrps36	0.488733	0.494035	0.108	0.112	1
Mlf2	Mlf2	0.391438	0.493894	0.127	0.145	1
Reep5	Reep5	0.00651386	0.493755	0.121	0.153	1
Vdac3	Vdac3	0.109688	0.492016	0.096	0.114	1
Acss3	Acss3	0.268051	0.488227	0.33	0.383	1
Psat1	Psat1	0.622287	0.48794	0.114	0.127	1
Mrpl15	Mrpl15	0.0739102	0.485881	0.143	0.173	1
Ccnd1	Ccnd1	0.495896	0.484937	0.129	0.145	1
Ccni	Ccni	0.0374084	0.482823	0.124	0.151	1
Agtrap	Agtrap	0.767417	0.482247	0.172	0.189	1
Fdx1	Fdx1	0.00408993	0.480601	0.106	0.096	1
Prss8	Prss8	0.673616	0.48054	0.165	0.188	1
Fh	Fh	0.255797	0.480449	0.106	0.123	1
Etfa	Etfa	1.87064e-08	0.479178	0.26	0.371	0.000475123
Bdh2	Bdh2	0.0616545	0.479075	0.202	0.211	1
Rab5c	Rab5c	0.728141	0.478239	0.132	0.147	1
Sf3b2	Sf3b2	0.222056	0.475893	0.115	0.134	1
Clybl	Clybl	0.000399072	0.475509	0.177	0.166	1
Lims2	Lims2	0.000554958	0.474472	0.146	0.134	1
Fis1	Fis1	0.0145246	0.474158	0.107	0.133	1
Aamp	Aamp	0.374665	0.472366	0.108	0.122	1
Fkbp3	Fkbp3	0.521213	0.471463	0.128	0.134	1
Vps29	Vps29	0.139654	0.471447	0.098	0.115	1
Canx	Canx	0.000179479	0.470977	0.361	0.495	1
Clptm1l	Clptm1l	0.140254	0.469761	0.09	0.105	1
Twf1	Twf1	0.0418554	0.466908	0.175	0.214	1
Polr1d	Polr1d	0.566888	0.465954	0.15	0.17	1
Hnrnpk	Hnrnpk	0.075571	0.464527	0.151	0.181	1
Crym	Crym	0.00150373	0.464384	0.18	0.233	1
Serbp1	Serbp1	0.0873074	0.463252	0.206	0.25	1
Glul	Glul	0.0107746	0.462865	0.363	0.477	1
Rab11a	Rab11a	0.885919	0.462352	0.115	0.126	1
Vps35	Vps35	0.0473453	0.461965	0.162	0.197	1
Hnrnpu	Hnrnpu	0.00879	0.461022	0.302	0.391	1
Kif11	Kif11	1.04162e-05	0.460736	0.21	0.195	0.264562
Nox4	Nox4	0.0106804	0.458949	0.343	0.374	1
Dld	Dld	0.0151547	0.456697	0.147	0.182	1
Tpm3	Tpm3	0.25686	0.456338	0.119	0.137	1
Tmem123	Tmem123	0.0021596	0.454499	0.09	0.117	1
Lamtor2	Lamtor2	0.255941	0.454236	0.18	0.212	1
Ybx1	Ybx1	0.422408	0.454002	0.121	0.137	1
Iqgap2	Iqgap2	0.0312829	0.453597	0.275	0.295	1
Skp1	Skp1	6.07083e-11	0.449963	0.238	0.349	1.54193e-06
Atp6v1b2	Atp6v1b2	0.0428624	0.449633	0.145	0.175	1
Zfp354a	Zfp354a	5.76939e-05	0.449561	0.21	0.198	1
Furin	Furin	0.884512	0.449084	0.094	0.1	1
Eprs	Eprs	0.012229	0.448759	0.178	0.221	1
Uqcrc2	Uqcrc2	2.88612e-05	0.448249	0.219	0.295	0.733045
Tpp1	Tpp1	0.31454	0.448151	0.103	0.104	1
Bnip3	Bnip3	0.800514	0.446701	0.105	0.115	1
RGD1561590	RGD1561590	0.0094011	0.444422	0.125	0.156	1
Kcnj12	Kcnj12	1.00457e-09	0.444076	0.156	0.125	2.5515e-05
Hexa	Hexa	0.990578	0.440509	0.112	0.121	1
Acsm3	Acsm3	1.84709e-12	0.439993	0.415	0.393	4.69144e-08
Bri3	Bri3	0.00039628	0.438774	0.263	0.344	1
Ndufaf8	Ndufaf8	0.15818	0.43532	0.11	0.109	1
Dhrs4	Dhrs4	0.00708984	0.433767	0.159	0.199	1
Dars	Dars	0.379614	0.433162	0.166	0.192	1
Prr4	Prr4	5.70729e-08	0.43298	0.146	0.119	0.00144959
Dab2	Dab2	0.00274708	0.43282	0.277	0.359	1
Cct8	Cct8	0.00243711	0.432194	0.12	0.153	1
Slc34a2	Slc34a2	0.0273491	0.431816	0.109	0.134	1
Akr1c1	Akr1c1	0.765438	0.431761	0.119	0.126	1
Ndufb3	Ndufb3	2.56474e-07	0.42974	0.227	0.316	0.00651418
Snrpd3	Snrpd3	0.00660668	0.428571	0.111	0.14	1
Kdelr1	Kdelr1	0.681014	0.427924	0.111	0.116	1
Hadha	Hadha	5.77728e-06	0.427064	0.264	0.362	0.146737
Atp6v1a	Atp6v1a	5.9923e-06	0.424836	0.182	0.247	0.152198
Nars1	Nars1	0.380301	0.424691	0.098	0.111	1
Syap1	Syap1	0.0694046	0.424221	0.132	0.158	1
Arpc5l	Arpc5l	0.00183771	0.423996	0.125	0.16	1
Sh3glb1	Sh3glb1	0.194947	0.423893	0.118	0.137	1
Ttc36	Ttc36	0.000346516	0.421044	0.126	0.166	1
Pfdn5	Pfdn5	0.0106473	0.419918	0.119	0.147	1
Csrp2	Csrp2	4.18034e-07	0.419313	0.186	0.259	0.0106177
Cdv3	Cdv3	0.434059	0.417469	0.098	0.1	1
Atp6v1d	Atp6v1d	0.109672	0.417287	0.101	0.119	1
Unc119b	Unc119b	1.31384e-08	0.417251	0.202	0.285	0.000333703
Txn2	Txn2	0.347307	0.416839	0.285	0.339	1
Trpm3	Trpm3	1.17239e-05	0.415466	0.238	0.223	0.297776
Crb1	Crb1	6.54514e-22	0.414808	0.101	0.056	1.6624e-17
Cd59	Cd59	9.25159e-06	0.413556	0.174	0.233	0.234981
Hsd11b1	Hsd11b1	0.954491	0.413295	0.486	0.617	1
Ndfip1	Ndfip1	9.5555e-07	0.412468	0.254	0.348	0.02427
Tmbim6	Tmbim6	7.08074e-06	0.411511	0.3	0.412	0.179844
Hexd	Hexd	9.1788e-08	0.410931	0.229	0.208	0.00233132
Ptprn	Ptprn	0.234182	0.409935	0.111	0.128	1
2022-03-02	2022-03-02	0.876138	0.409835	0.132	0.144	1
Hint2	Hint2	0.00050028	0.409441	0.136	0.177	1
Ephx2	Ephx2	0.00563452	0.409084	0.162	0.204	1
Zfp36l2	Zfp36l2	0.279909	0.40818	0.106	0.122	1
Cdk14	Cdk14	0.0454411	0.407201	0.12	0.115	1
Arf5	Arf5	0.0250708	0.407146	0.092	0.113	1
Eif3a	Eif3a	0.000345932	0.407043	0.246	0.321	1
Iyd	Iyd	0.781621	0.406861	0.123	0.135	1
Samm50	Samm50	0.0133641	0.406357	0.145	0.179	1
Pam16	Pam16	0.00558545	0.404611	0.12	0.15	1
Lrpap1	Lrpap1	1.88074e-05	0.404219	0.335	0.462	0.47769
Cdc42	Cdc42	1.95683e-05	0.402716	0.19	0.256	0.497015
Tcp1	Tcp1	0.198272	0.402487	0.087	0.1	1
Scp2	Scp2	0.00868103	0.400355	0.421	0.555	1
G0s2	G0s2	0.0107191	0.399695	0.241	0.3	1
Trim35	Trim35	0.348339	0.396619	0.092	0.104	1
Rpn2	Rpn2	1.82697e-09	0.394271	0.132	0.195	4.64031e-05
Pttg1ip	Pttg1ip	1.9022e-12	0.393322	0.254	0.375	4.83139e-08
Sar1b	Sar1b	0.573893	0.392634	0.135	0.151	1
Sesn2	Sesn2	0.809285	0.392176	0.126	0.135	1
Grhpr	Grhpr	0.111185	0.392046	0.351	0.439	1
Ddb1	Ddb1	1.36159e-05	0.391641	0.125	0.171	0.34583
Nucb1	Nucb1	0.0179654	0.391189	0.098	0.12	1
Ywhaq	Ywhaq	0.00361197	0.390569	0.128	0.161	1
Prpf8	Prpf8	0.539035	0.390378	0.098	0.108	1
Copb1	Copb1	0.0282922	0.390011	0.131	0.159	1
Rrbp1	Rrbp1	0.00345906	0.388283	0.287	0.37	1
LOC100360841	LOC100360841	1.14293e-07	0.385473	0.08	0.12	0.00290292
Anxa11	Anxa11	0.0139036	0.383381	0.102	0.127	1
Acadm	Acadm	4.25009e-09	0.382951	0.286	0.402	0.000107948
RGD1311703	RGD1311703	0.0536471	0.382741	0.109	0.131	1
Mettl9	Mettl9	0.094088	0.382175	0.127	0.15	1
Glyctk	Glyctk	0.317689	0.382064	0.135	0.154	1
Clec2g	Clec2g	0.118808	0.381882	0.304	0.375	1
Rab14	Rab14	4.25799e-06	0.380433	0.179	0.243	0.108149
Ostf1	Ostf1	4.10891e-05	0.38021	0.09	0.123	1
Nol7	Nol7	0.0010942	0.380063	0.139	0.178	1
Ddr1	Ddr1	0.679213	0.37488	0.107	0.117	1
Shroom4	Shroom4	0.498264	0.37415	0.436	0.528	1
Nucks1	Nucks1	1.05524e-07	0.372885	0.13	0.185	0.00268021
Ethe1	Ethe1	1.42666e-06	0.372536	0.148	0.203	0.0362357
Mfsd1	Mfsd1	0.661275	0.371236	0.122	0.128	1
Ivd	Ivd	0.000607469	0.370086	0.148	0.19	1
Ube2m	Ube2m	0.288745	0.36948	0.132	0.15	1
Arpc2	Arpc2	9.94078e-09	0.368402	0.261	0.364	0.000252486
Decr1	Decr1	2.31785e-07	0.368238	0.163	0.228	0.0058871
Slc2a2	Slc2a2	0.109263	0.367572	0.143	0.169	1
Gng13	Gng13	3.11712e-14	0.366386	0.096	0.16	7.91718e-10
Capza2	Capza2	6.83287e-07	0.365522	0.179	0.245	0.0173548
Sucla2	Sucla2	0.000309519	0.365337	0.174	0.225	1
Miox	Miox	0.49496	0.361442	0.6	0.749	1
Csde1	Csde1	2.38793e-16	0.359756	0.185	0.29	6.06511e-12
Wls	Wls	0.00545194	0.358532	0.155	0.193	1
Ppa1	Ppa1	3.12282e-05	0.357471	0.103	0.139	0.793164
RGD1309534	RGD1309534	0.00565749	0.357254	0.448	0.591	1
Apmap	Apmap	0.0515206	0.357075	0.276	0.341	1
Gnl3l	Gnl3l	0.517334	0.356984	0.094	0.103	1
Tbca	Tbca	8.87159e-17	0.356778	0.222	0.342	2.2533e-12
Erlec1	Erlec1	0.00615442	0.356625	0.124	0.154	1
Actr2	Actr2	0.00486802	0.355935	0.122	0.153	1
Selenos	Selenos	0.561945	0.352654	0.096	0.106	1
Ywhae	Ywhae	5.27969e-12	0.351846	0.274	0.398	1.34099e-07
Clint1	Clint1	0.000177416	0.35156	0.315	0.42	1
Nedd4	Nedd4	1.36649e-05	0.351159	0.355	0.483	0.347075
Ddx19b	Ddx19b	9.24325e-17	0.350995	0.213	0.33	2.34769e-12
LOC103690120	LOC103690120	0.000314553	0.349513	0.216	0.281	1
Tmprss2	Tmprss2	6.17029e-05	0.347729	0.126	0.169	1
Eif4h	Eif4h	0.0041161	0.347158	0.087	0.11	1
Psma7	Psma7	8.26398e-20	0.346692	0.171	0.281	2.09897e-15
Mrpl20	Mrpl20	0.000381793	0.345861	0.086	0.114	1
Mpc2	Mpc2	1.40211e-10	0.34586	0.239	0.344	3.56123e-06
Slc37a4	Slc37a4	0.211597	0.345277	0.183	0.214	1
Amd1	Amd1	0.64546	0.345216	0.364	0.443	1
Hnrnpf	Hnrnpf	2.43172e-10	0.343787	0.186	0.27	6.17632e-06
Ube2l3	Ube2l3	0.00010079	0.343524	0.099	0.133	1
Stat3	Stat3	0.00336368	0.340478	0.172	0.215	1
Niban1	Niban1	0.0317265	0.340318	0.131	0.124	1
Psmd12	Psmd12	2.29448e-06	0.339613	0.138	0.189	0.0582776
Arcn1	Arcn1	0.00132456	0.339173	0.112	0.144	1
Eny2	Eny2	0.000497911	0.339161	0.114	0.149	1
Suclg2	Suclg2	0.0149385	0.338105	0.415	0.537	1
Tmed10	Tmed10	1.93681e-05	0.335769	0.124	0.167	0.491932
Abhd14b	Abhd14b	4.59094e-07	0.335141	0.14	0.195	0.0116605
Aifm1	Aifm1	1.12077e-06	0.334682	0.143	0.197	0.0284665
Chmp3	Chmp3	0.00152502	0.334505	0.114	0.146	1
Adipor1	Adipor1	0.000111449	0.333452	0.171	0.223	1
Acadvl	Acadvl	0.000398739	0.33264	0.092	0.121	1
Cr1l	Cr1l	0.524018	0.329623	0.091	0.1	1
F11r	F11r	0.0082645	0.328666	0.093	0.116	1
Eif1b	Eif1b	0.15933	0.328394	0.109	0.126	1
Myl12b	Myl12b	2.60898e-10	0.328071	0.136	0.202	6.62656e-06
Nsa2	Nsa2	1.03541e-05	0.327971	0.105	0.144	0.262983
Micos10	Micos10	1.37097e-25	0.327968	0.205	0.346	3.48212e-21
Mgmt	Mgmt	0.0429282	0.327111	0.171	0.168	1
Cacybp	Cacybp	4.67131e-05	0.325918	0.079	0.109	1
Hsdl2	Hsdl2	0.000468228	0.325119	0.109	0.142	1
Elovl1	Elovl1	0.131519	0.323855	0.089	0.104	1
Cox19	Cox19	0.0420478	0.323669	0.14	0.168	1
Isca1	Isca1	0.0432822	0.322762	0.092	0.111	1
Ywhaz	Ywhaz	1.01177e-09	0.322137	0.196	0.278	2.56979e-05
Dync1i2	Dync1i2	1.08939e-07	0.321767	0.174	0.241	0.00276695
Iqgap1	Iqgap1	1.07368e-06	0.320306	0.09	0.129	0.0272703
Aimp1	Aimp1	0.0154464	0.320218	0.092	0.114	1
Rasl12	Rasl12	0.00163639	0.320178	0.141	0.129	1
Rheb	Rheb	0.00133585	0.318778	0.127	0.162	1
Cuta	Cuta	1.83371e-07	0.316472	0.072	0.109	0.00465745
Cela1	Cela1	6.18215e-08	0.315769	0.155	0.217	0.00157021
Sec11a	Sec11a	0.00356707	0.315141	0.084	0.107	1
Ndufc1	Ndufc1	3.72777e-05	0.312883	0.096	0.13	0.946816
Psma5	Psma5	0.0233574	0.312464	0.091	0.111	1
Smim10l1	Smim10l1	0.671458	0.312428	0.1	0.109	1
Vps13c	Vps13c	0.0233513	0.312282	0.264	0.328	1
Nme4	Nme4	7.28345e-07	0.311929	0.323	0.443	0.0184992
Litaf	Litaf	0.0588599	0.311884	0.119	0.142	1
Dnpep	Dnpep	4.51102e-05	0.311665	0.094	0.128	1
mrpl11	mrpl11	0.018988	0.310694	0.092	0.112	1
Eif3j	Eif3j	1.51359e-11	0.310109	0.218	0.315	3.84436e-07
LOC100911664	LOC100911664	1.91023e-08	0.30998	0.117	0.169	0.00048518
H1f4	H1f4	0.00707293	0.30989	0.133	0.163	1
Nav2	Nav2	0.553306	0.309142	0.275	0.315	1
Plbd2	Plbd2	0.00274807	0.309085	0.085	0.109	1
Rnf7	Rnf7	0.0015811	0.307736	0.097	0.125	1
Tecr	Tecr	8.51868e-05	0.307005	0.094	0.126	1
Cnbp	Cnbp	2.09185e-08	0.306801	0.17	0.238	0.00053131
Paip2	Paip2	2.57312e-11	0.305212	0.166	0.243	6.53547e-07
Lipa	Lipa	7.19978e-06	0.304997	0.164	0.219	0.182867
LOC689574	LOC689574	2.15573e-12	0.304685	0.137	0.208	5.47535e-08
Id2	Id2	5.53019e-21	0.303615	0.148	0.248	1.40461e-16
Kmo	Kmo	0.00195043	0.30005	0.29	0.369	1
Ezr	Ezr	2.96896e-09	0.299841	0.296	0.417	7.54087e-05
Rnf10	Rnf10	2.91669e-06	0.299519	0.134	0.184	0.0740811
Ndufa10l1.1	Ndufa10l1.1	0.00400232	0.297874	0.103	0.129	1
Cct5	Cct5	4.83499e-12	0.297698	0.182	0.267	1.22804e-07
St6galnac3	St6galnac3	0.820537	0.29738	0.633	0.827	1
Pja2	Pja2	0.00259958	0.296952	0.08	0.103	1
Rac1	Rac1	4.68732e-08	0.296623	0.075	0.114	0.00119053
LOC108348112	LOC108348112	0.536708	0.295464	0.146	0.162	1
Cct3	Cct3	2.00109e-15	0.294887	0.146	0.231	5.08256e-11
Eif3k	Eif3k	1.2611e-08	0.294116	0.076	0.117	0.000320307
Pgpep1	Pgpep1	6.25213e-06	0.292909	0.322	0.432	0.158798
Cisd1	Cisd1	8.83993e-13	0.292619	0.503	0.716	2.24525e-08
Net1	Net1	0.000823902	0.292463	0.167	0.212	1
Actr3	Actr3	2.61099e-09	0.291742	0.127	0.186	6.63165e-05
Pdia3	Pdia3	1.56637e-12	0.290338	0.258	0.375	3.97842e-08
Ppm1h	Ppm1h	0.748696	0.289867	0.255	0.278	1
Metap2	Metap2	1.5414e-09	0.289817	0.142	0.205	3.915e-05
Agpat3	Agpat3	0.000624211	0.289456	0.105	0.136	1
Srgap2	Srgap2	0.613859	0.288455	0.129	0.134	1
Rogdi	Rogdi	6.28303e-05	0.287741	0.087	0.118	1
Clptm1	Clptm1	1.97398e-06	0.286569	0.13	0.178	0.0501371
Pdzk1	Pdzk1	1.71926e-07	0.28562	0.395	0.553	0.00436675
Cct4	Cct4	2.96889e-12	0.285253	0.165	0.245	7.54068e-08
Ppp1r14b	Ppp1r14b	0.000922328	0.285029	0.082	0.107	1
Map2k2	Map2k2	1.60026e-11	0.284712	0.134	0.201	4.0645e-07
Slc25a10	Slc25a10	0.000152948	0.284684	0.162	0.21	1
Api5	Api5	0.000158881	0.283882	0.117	0.154	1
Rabac1	Rabac1	1.09291e-09	0.283544	0.106	0.16	2.77588e-05
Mxra7	Mxra7	3.5416e-10	0.283533	0.143	0.21	8.99531e-06
Morf4l1	Morf4l1	3.7701e-08	0.283205	0.205	0.284	0.000957568
Ncoa4	Ncoa4	4.22526e-06	0.282582	0.087	0.122	0.107317
Mfn1	Mfn1	0.0112756	0.282561	0.236	0.292	1
Fbxo22	Fbxo22	0.827402	0.282298	0.1	0.107	1
Txnl1	Txnl1	8.83936e-11	0.281967	0.113	0.17	2.24511e-06
Glrx3	Glrx3	5.60113e-05	0.281535	0.078	0.107	1
Kif12	Kif12	0.000556771	0.281365	0.227	0.29	1
Serpinc1	Serpinc1	8.71975e-05	0.280928	0.072	0.1	1
Vapa	Vapa	3.44372e-12	0.280803	0.147	0.22	8.74671e-08
Hspe1	Hspe1	5.65122e-08	0.280694	0.072	0.11	0.00143535
Lrrc8d	Lrrc8d	0.012234	0.279791	0.108	0.132	1
Fmo1	Fmo1	1.62441e-08	0.279733	0.235	0.328	0.000412584
2022-09-09	2022-09-09	0.228376	0.279218	0.089	0.101	1
Dnajb14	Dnajb14	2.93241e-13	0.279203	0.092	0.151	7.44804e-09
Hspa9	Hspa9	1.29428e-06	0.279107	0.14	0.193	0.0328734
Tmed2	Tmed2	7.9223e-12	0.278504	0.161	0.24	2.01219e-07
Tbc1d14	Tbc1d14	0.00136211	0.277487	0.183	0.231	1
Cct6a	Cct6a	1.14892e-14	0.277432	0.156	0.243	2.91814e-10
C1galt1	C1galt1	1.80467e-05	0.276716	0.104	0.141	0.458369
Ehhadh	Ehhadh	5.18038e-06	0.2766	0.131	0.178	0.131576
Atf4	Atf4	0.00988936	0.276032	0.09	0.112	1
Esd	Esd	6.54871e-16	0.275984	0.194	0.298	1.66331e-11
Tsg101	Tsg101	1.3916e-05	0.27592	0.073	0.103	0.353452
St3gal6	St3gal6	0.0164367	0.275172	0.127	0.154	1
Pnkd	Pnkd	2.57538e-12	0.274693	0.169	0.252	6.5412e-08
Cenpp	Cenpp	0.153666	0.273359	0.163	0.189	1
Gosr2	Gosr2	0.14464	0.273207	0.087	0.1	1
Fam162a	Fam162a	4.73015e-05	0.272821	0.092	0.125	1
Amacr	Amacr	5.23711e-16	0.272514	0.191	0.292	1.33017e-11
Ctdsp1	Ctdsp1	0.0017593	0.271819	0.134	0.17	1
Trir	Trir	5.99805e-06	0.269494	0.088	0.123	0.152345
Ermp1	Ermp1	0.000144537	0.269362	0.09	0.119	1
Mettl7b	Mettl7b	0.000384792	0.268891	0.116	0.15	1
Smc1a	Smc1a	2.63361e-06	0.267814	0.139	0.187	0.066891
Srsf5	Srsf5	0.000281044	0.266953	0.283	0.369	1
Minpp1	Minpp1	0.015936	0.266316	0.087	0.108	1
Kif5b	Kif5b	3.17424e-09	0.265115	0.124	0.18	8.06224e-05
Nrp1	Nrp1	0.00390986	0.26462	0.159	0.196	1
Sdf4	Sdf4	1.68832e-06	0.263685	0.078	0.112	0.0428815
Atp6v0b	Atp6v0b	0.000112153	0.263148	0.188	0.242	1
Mtch2	Mtch2	9.90565e-07	0.262143	0.082	0.118	0.0251594
LOC103689965	LOC103689965	0.02952	0.262016	0.087	0.106	1
Caprin1	Caprin1	3.107e-13	0.261969	0.236	0.345	7.89146e-09
Psma3l	Psma3l	1.90011e-10	0.261822	0.162	0.236	4.8261e-06
Got1	Got1	0.0213934	0.261616	0.114	0.137	1
Dnaja2	Dnaja2	1.60718e-07	0.261461	0.162	0.225	0.00408208
Pigp	Pigp	0.0145599	0.261244	0.102	0.125	1
Bhmt	Bhmt	4.77842e-09	0.260712	0.152	0.216	0.000121367
Mrps21	Mrps21	2.98806e-05	0.26045	0.129	0.171	0.758937
Snx5	Snx5	2.13986e-08	0.258518	0.161	0.225	0.000543503
Anp32e	Anp32e	1.42227e-07	0.257169	0.083	0.122	0.00361242
Sdhb	Sdhb	2.798e-13	0.255512	0.295	0.43	7.10664e-09
Olfml1	Olfml1	0.00210067	0.254088	0.146	0.184	1
Rad21	Rad21	8.888e-08	0.253944	0.089	0.131	0.00225746
Hspa4	Hspa4	2.69256e-17	0.253823	0.253	0.386	6.83883e-13
Papss2	Papss2	0.143228	0.253223	0.253	0.3	1
Paqr7	Paqr7	5.6495e-07	0.252772	0.084	0.121	0.0143492
U2af1	U2af1	4.3677e-06	0.252055	0.071	0.102	0.110935
Snw1	Snw1	0.000829479	0.25184	0.094	0.121	1
Actn4	Actn4	6.64384e-07	0.251623	0.369	0.5	0.0168747
Man2b1	Man2b1	1.6959e-07	0.250627	0.129	0.181	0.00430742
Dnajc10	Dnajc10	2.88915e-07	0.250338	0.125	0.174	0.00733816
Parp14	Parp14	0.000133364	0.250318	0.083	0.111	1
Akr1e2	Akr1e2	0.000237066	0.249967	0.092	0.122	1
Rap1a	Rap1a	5.95343e-06	0.24941	0.116	0.157	0.151211
Serinc3	Serinc3	3.80875e-05	0.248523	0.073	0.101	0.967383
Wnk1	Wnk1	4.02592e-18	0.247341	0.346	0.521	1.02254e-13
Hpd	Hpd	4.74393e-16	0.246757	0.35	0.518	1.20491e-11
Snx30	Snx30	0.327854	0.245648	0.126	0.143	1
Hist1h2bq	Hist1h2bq	4.39836e-16	0.245283	0.158	0.246	1.11714e-11
Erp29	Erp29	8.20085e-13	0.245232	0.152	0.229	2.08293e-08
Epas1	Epas1	3.4431e-08	0.245209	0.089	0.132	0.000874513
Sgpp1	Sgpp1	2.73645e-06	0.244787	0.096	0.134	0.0695031
Grb10	Grb10	0.689376	0.243332	0.128	0.139	1
Kpnb1	Kpnb1	0.000147078	0.243234	0.113	0.147	1
Hpn	Hpn	1.06325e-09	0.242606	0.129	0.189	2.70055e-05
Rab7a	Rab7a	5.54983e-17	0.242532	0.156	0.248	1.4096e-12
LOC100362432	LOC100362432	1.8088e-11	0.241831	0.164	0.241	4.59417e-07
Sppl2a	Sppl2a	0.000722334	0.240809	0.1	0.129	1
Patj	Patj	0.00242987	0.240703	0.302	0.381	1
Rdx	Rdx	3.01055e-05	0.239874	0.075	0.103	0.764651
Tmem128	Tmem128	0.00082589	0.239002	0.087	0.113	1
Atp1b3	Atp1b3	1.53989e-07	0.23894	0.097	0.139	0.00391117
Dnajc3	Dnajc3	2.60525e-05	0.238149	0.095	0.13	0.661708
Cyp2d2	Cyp2d2	1.93843e-05	0.237659	0.191	0.251	0.492342
Pdhb	Pdhb	3.07492e-14	0.236553	0.114	0.182	7.80999e-10
Auh	Auh	6.29301e-06	0.236491	0.129	0.175	0.159836
Cdhr5	Cdhr5	3.55977e-05	0.235505	0.4	0.544	0.904146
Wdr55	Wdr55	0.000346107	0.233746	0.08	0.106	1
RGD1310495	RGD1310495	0.0269739	0.232854	0.085	0.103	1
Psmb2	Psmb2	1.35609e-06	0.23282	0.103	0.144	0.0344432
Msl3	Msl3	5.72876e-05	0.232664	0.078	0.106	1
Espn	Espn	7.65646e-10	0.232267	0.227	0.32	1.94466e-05
Maea	Maea	9.72795e-08	0.229684	0.108	0.153	0.0024708
Dsp	Dsp	2.41344e-08	0.229348	0.114	0.163	0.00061299
Nfe2l2	Nfe2l2	7.35146e-09	0.228796	0.187	0.26	0.00018672
Plec	Plec	6.46325e-10	0.228647	0.069	0.11	1.6416e-05
Haao	Haao	0.000606148	0.228234	0.442	0.587	1
Etfdh	Etfdh	3.98259e-06	0.227512	0.118	0.161	0.101154
RGD1559960	RGD1559960	4.09962e-18	0.227273	0.149	0.241	1.04126e-13
Rtn3	Rtn3	2.98877e-15	0.226916	0.202	0.303	7.59118e-11
Tm9sf2	Tm9sf2	8.89559e-16	0.226606	0.156	0.243	2.25939e-11
Stk3	Stk3	0.00013528	0.226537	0.188	0.241	1
Gstt3	Gstt3	0.0347925	0.224526	0.511	0.65	1
Psmc6	Psmc6	1.85085e-10	0.223726	0.104	0.157	4.70096e-06
Hmga2	Hmga2	0.0900423	0.223446	0.27	0.32	1
Ak3	Ak3	1.72845e-10	0.222839	0.201	0.286	4.3901e-06
Lmbrd1	Lmbrd1	1.40615e-07	0.22254	0.134	0.186	0.00357149
Ndufs1	Ndufs1	1.77975e-14	0.222529	0.12	0.191	4.52039e-10
Pc	Pc	2.1087e-09	0.221052	0.255	0.354	5.35589e-05
Igsf5	Igsf5	0.59333	0.220916	0.114	0.124	1
LOC100910732	LOC100910732	3.40551e-05	0.220684	0.095	0.128	0.864966
Nr2f6	Nr2f6	5.474e-08	0.219958	0.067	0.102	0.00139034
Dera	Dera	8.80749e-10	0.219666	0.143	0.207	2.23701e-05
Efcab14	Efcab14	4.55654e-09	0.218448	0.095	0.142	0.000115731
Ccpg1	Ccpg1	1.29304e-09	0.217963	0.113	0.167	3.28419e-05
Arrb1	Arrb1	0.123635	0.216879	0.15	0.174	1
Aldh6a1	Aldh6a1	5.41622e-08	0.216219	0.515	0.712	0.00137567
Echdc2	Echdc2	9.33378e-08	0.216164	0.085	0.125	0.00237069
Rab1a	Rab1a	4.23892e-12	0.216124	0.12	0.184	1.07664e-07
Pxmp2	Pxmp2	0.00119093	0.216082	0.107	0.136	1
Snrnp27	Snrnp27	7.74663e-09	0.215665	0.114	0.164	0.000196757
AC096473.3	AC096473.3	0.00117788	0.215274	0.101	0.129	1
Tfcp2l1	Tfcp2l1	6.67869e-09	0.215067	0.083	0.126	0.000169632
Bag1	Bag1	0.0017525	0.214833	0.08	0.103	1
Pygl	Pygl	0.136639	0.214815	0.087	0.1	1
Aldh8a1	Aldh8a1	4.38937e-09	0.214755	0.444	0.621	0.000111486
Atxn7l3b	Atxn7l3b	1.5934e-06	0.214696	0.125	0.17	0.0404708
Ahcyl2	Ahcyl2	0.000207373	0.214669	0.357	0.458	1
St13	St13	3.87803e-23	0.214101	0.316	0.493	9.8498e-19
Eif4b	Eif4b	1.07517e-13	0.213643	0.154	0.233	2.73082e-09
Tmem213	Tmem213	2.08051e-17	0.213559	0.094	0.163	5.2843e-13
Eif4a2	Eif4a2	1.71866e-22	0.212856	0.168	0.277	4.36523e-18
Ugp2	Ugp2	3.546e-07	0.212793	0.113	0.158	0.00900648
Cep192	Cep192	3.99509e-06	0.211989	0.12	0.163	0.101471
Spatc1	Spatc1	0.000146062	0.211498	0.239	0.306	1
Fam3d	Fam3d	0.00233543	0.211068	0.116	0.103	1
Sec31a	Sec31a	1.1887e-11	0.210319	0.146	0.216	3.01918e-07
Spns2	Spns2	0.000124222	0.210231	0.147	0.188	1
Dnajc19	Dnajc19	3.87652e-10	0.210227	0.131	0.191	9.84598e-06
Ubl3	Ubl3	3.60509e-17	0.20929	0.109	0.182	9.15657e-13
Hmces	Hmces	3.9588e-07	0.20917	0.088	0.127	0.0100549
Alas1	Alas1	7.93159e-15	0.20908	0.094	0.156	2.01454e-10
Srpra	Srpra	7.41072e-06	0.208931	0.103	0.14	0.188225
Slc22a18	Slc22a18	1.21075e-11	0.208281	0.222	0.319	3.07518e-07
Mylk	Mylk	0.000624203	0.207218	0.266	0.332	1
Lamtor5	Lamtor5	3.06042e-26	0.207171	0.125	0.227	7.77316e-22
Galnt2	Galnt2	2.22742e-08	0.206233	0.105	0.152	0.000565743
Cebpz	Cebpz	5.9559e-07	0.205976	0.133	0.183	0.0151274
Sptlc2	Sptlc2	4.95312e-06	0.205834	0.144	0.193	0.125804
Il33	Il33	7.43208e-09	0.205413	0.332	0.453	0.000188767
Kifap3	Kifap3	8.71734e-05	0.204213	0.163	0.211	1
Mocs2	Mocs2	1.36758e-07	0.203908	0.077	0.114	0.00347352
Flot2	Flot2	0.00437774	0.203604	0.079	0.1	1
Cpt1a	Cpt1a	5.3147e-10	0.203399	0.165	0.236	1.34988e-05
Fkbp11	Fkbp11	2.64432e-09	0.203358	0.082	0.125	6.71631e-05
Etf1	Etf1	4.87967e-07	0.203083	0.117	0.162	0.0123939
Tm2d1	Tm2d1	5.88696e-09	0.202723	0.159	0.223	0.000149523
Kat14	Kat14	1.19828e-05	0.202253	0.119	0.158	0.304352
Ccser2	Ccser2	0.000129651	0.201543	0.356	0.47	1
Sh3pxd2b	Sh3pxd2b	0.29744	0.200955	0.124	0.14	1
Plpbp	Plpbp	4.05465e-06	0.200299	0.126	0.17	0.102984
Megf11	Megf11	3.89418e-05	0.200062	0.321	0.414	0.989083
Ano6	Ano6	1.84665e-59	-0.200053	0.339	0.568	4.6903e-55
Tmem161b	Tmem161b	9.18389e-37	-0.20021	0.065	0.152	2.33262e-32
Zc3h13	Zc3h13	2.26789e-62	-0.20033	0.154	0.323	5.76021e-58
Catsperg	Catsperg	6.90309e-35	-0.200358	0.047	0.122	1.75332e-30
Sec24d	Sec24d	1.47798e-42	-0.200449	0.082	0.186	3.75393e-38
Hoxb4	Hoxb4	7.51807e-30	-0.20052	0.078	0.159	1.90951e-25
Trit1	Trit1	1.28652e-40	-0.200575	0.117	0.232	3.26764e-36
Tmem51	Tmem51	9.14049e-59	-0.200747	0.162	0.327	2.32159e-54
Btbd7	Btbd7	4.71442e-50	-0.200796	0.106	0.232	1.19741e-45
Gigyf1	Gigyf1	1.15544e-36	-0.200841	0.035	0.106	2.9347e-32
Dclk3	Dclk3	1.12133e-47	-0.200887	0.191	0.345	2.84805e-43
Usp12	Usp12	6.94468e-34	-0.201081	0.047	0.121	1.76388e-29
Zrsr2	Zrsr2	7.06474e-41	-0.201182	0.057	0.145	1.79437e-36
AC121719.1	AC121719.1	1.15141e-27	-0.20166	0.04	0.101	2.92448e-23
Pfkfb2	Pfkfb2	1.44204e-40	-0.201732	0.075	0.172	3.66264e-36
Prpsap2	Prpsap2	3.37084e-43	-0.201914	0.107	0.224	8.56159e-39
Clasp1	Clasp1	7.25954e-48	-0.202224	0.138	0.275	1.84385e-43
Ipo11	Ipo11	4.49597e-38	-0.20237	0.094	0.194	1.14193e-33
Ddx3	Ddx3	5.97397e-40	-0.202548	0.126	0.242	1.51733e-35
AABR07032135.1	AABR07032135.1	7.98877e-33	-0.202674	0.105	0.201	2.02907e-28
Pop1	Pop1	1.84059e-34	-0.202786	0.065	0.149	4.67493e-30
Miga2	Miga2	3.69204e-46	-0.202886	0.097	0.213	9.37742e-42
Cul5	Cul5	3.42544e-51	-0.202939	0.126	0.265	8.70028e-47
Mcu	Mcu	1.37285e-42	-0.203058	0.106	0.219	3.4869e-38
Rnf14	Rnf14	1.63589e-49	-0.203352	0.195	0.357	4.15499e-45
Atf1	Atf1	7.2713e-57	-0.203572	0.097	0.231	1.84684e-52
Arfgef2	Arfgef2	1.89132e-57	-0.203718	0.174	0.343	4.80375e-53
Hectd4	Hectd4	5.63431e-44	-0.203718	0.075	0.177	1.43106e-39
Rcor3	Rcor3	6.58414e-39	-0.20378	0.043	0.122	1.67231e-34
Kmt5b	Kmt5b	3.44906e-46	-0.204265	0.145	0.282	8.76026e-42
Pnpla6	Pnpla6	1.46315e-33	-0.204358	0.045	0.117	3.71624e-29
Dmac2	Dmac2	5.09055e-42	-0.204576	0.061	0.153	1.29295e-37
Glis2	Glis2	5.24349e-44	-0.204746	0.079	0.184	1.33179e-39
Ireb2	Ireb2	1.2102e-48	-0.204885	0.089	0.206	3.0738e-44
Kpna5	Kpna5	3.26777e-42	-0.20524	0.079	0.181	8.29981e-38
Secisbp2	Secisbp2	4.08308e-47	-0.2053	0.099	0.219	1.03706e-42
Alkbh1	Alkbh1	2.42451e-37	-0.205329	0.095	0.197	6.15801e-33
Usp26	Usp26	3.43732e-36	-0.205463	0.046	0.122	8.73046e-32
Dym	Dym	4.43348e-50	-0.205653	0.161	0.31	1.12606e-45
Bmpr2	Bmpr2	2.07026e-56	-0.205745	0.159	0.319	5.25825e-52
Ercc6l2	Ercc6l2	2.13776e-47	-0.205796	0.28	0.463	5.42969e-43
Mterf3	Mterf3	7.6116e-48	-0.205822	0.094	0.21	1.93327e-43
Ckap5	Ckap5	1.95103e-44	-0.205968	0.069	0.169	4.95542e-40
Slc39a8	Slc39a8	1.11321e-46	-0.206429	0.073	0.179	2.82743e-42
Ubqln1	Ubqln1	2.97623e-77	-0.206488	0.16	0.356	7.55932e-73
Ncoa6	Ncoa6	5.14256e-50	-0.206729	0.075	0.187	1.30616e-45
Tef	Tef	9.30694e-51	-0.206757	0.132	0.272	2.36387e-46
Pros1	Pros1	2.84081e-40	-0.206768	0.067	0.16	7.21538e-36
Ldlrad3	Ldlrad3	4.07654e-45	-0.207197	0.147	0.284	1.0354e-40
Efcab7	Efcab7	1.81414e-37	-0.207412	0.065	0.153	4.60774e-33
Msh3	Msh3	5.19701e-41	-0.207419	0.112	0.225	1.31999e-36
Rlf	Rlf	4.72787e-41	-0.207694	0.085	0.187	1.20083e-36
Rsbn1l	Rsbn1l	5.93897e-45	-0.208259	0.135	0.265	1.50844e-40
Gripap1	Gripap1	1.06118e-47	-0.20836	0.087	0.201	2.69529e-43
Zfp105	Zfp105	6.83002e-37	-0.208629	0.06	0.144	1.73476e-32
Mef2a	Mef2a	1.99448e-57	-0.208791	0.253	0.444	5.06579e-53
Cnnm2	Cnnm2	1.49841e-53	-0.208914	0.14	0.286	3.80581e-49
Crk	Crk	1.96115e-48	-0.20901	0.08	0.192	4.98112e-44
Stx18	Stx18	2.37715e-52	-0.209018	0.095	0.221	6.03772e-48
RGD1308428	RGD1308428	8.56455e-51	-0.20929	0.113	0.244	2.17531e-46
Ddx42	Ddx42	4.62155e-58	-0.209395	0.116	0.26	1.17383e-53
Prkcq	Prkcq	2.26575e-36	-0.209424	0.143	0.259	5.75477e-32
Bcl9l	Bcl9l	2.71158e-43	-0.209473	0.049	0.137	6.88715e-39
Zc3h3	Zc3h3	7.26121e-40	-0.209634	0.072	0.168	1.84427e-35
Cpeb3	Cpeb3	2.05365e-59	-0.209902	0.291	0.504	5.21606e-55
Slc35e2b	Slc35e2b	6.40926e-38	-0.20997	0.057	0.14	1.62789e-33
Lrrc1	Lrrc1	1.21004e-42	-0.210013	0.08	0.183	3.07337e-38
Klhl20	Klhl20	1.67304e-33	-0.210022	0.05	0.124	4.24937e-29
Dmtf1	Dmtf1	4.93267e-44	-0.210053	0.154	0.289	1.25285e-39
Hnf1a	Hnf1a	9.66636e-46	-0.210176	0.137	0.268	2.45516e-41
Styx	Styx	5.2839e-35	-0.210178	0.107	0.208	1.34206e-30
Ube2g2	Ube2g2	3.16882e-41	-0.210201	0.064	0.158	8.04848e-37
Zbtb44	Zbtb44	7.02443e-42	-0.210278	0.084	0.186	1.78414e-37
Rttn	Rttn	1.09774e-35	-0.210335	0.051	0.129	2.78816e-31
Cwf19l2	Cwf19l2	8.33032e-55	-0.210748	0.193	0.36	2.11582e-50
Slc17a2	Slc17a2	2.20707e-38	-0.210961	0.084	0.182	5.60574e-34
Tmem135	Tmem135	1.06559e-58	-0.211056	0.187	0.361	2.70649e-54
Stag2	Stag2	6.55e-66	-0.211092	0.231	0.436	1.66364e-61
Siah1	Siah1	1.58481e-43	-0.21115	0.076	0.178	4.02525e-39
Myo1d	Myo1d	5.63082e-56	-0.211177	0.261	0.456	1.43017e-51
Fars2	Fars2	4.19736e-54	-0.211232	0.259	0.447	1.06609e-49
Mknk2	Mknk2	1.09667e-51	-0.211649	0.052	0.155	2.78544e-47
Lars2	Lars2	3.93213e-39	-0.211673	0.055	0.14	9.98722e-35
Sh2b1	Sh2b1	1.59841e-37	-0.211758	0.036	0.109	4.0598e-33
Ubr4	Ubr4	1.9243e-69	-0.212157	0.166	0.352	4.88753e-65
Wasl	Wasl	1.85282e-70	-0.212267	0.213	0.417	4.70599e-66
Pcm1	Pcm1	9.87691e-67	-0.212287	0.335	0.575	2.50864e-62
Cops4	Cops4	8.47202e-58	-0.212323	0.134	0.286	2.15181e-53
RGD1309748	RGD1309748	8.67603e-66	-0.212641	0.134	0.297	2.20363e-61
Trpc1	Trpc1	1.22011e-40	-0.212919	0.033	0.109	3.09896e-36
Xrcc4	Xrcc4	8.68883e-35	-0.213095	0.101	0.199	2.20688e-30
Dhdh	Dhdh	2.99993e-32	-0.21317	0.041	0.109	7.61953e-28
Nfrkb	Nfrkb	2.87559e-39	-0.21317	0.078	0.174	7.30372e-35
Ints3	Ints3	4.97375e-44	-0.213289	0.089	0.199	1.26328e-39
Vbp1	Vbp1	2.7001e-53	-0.213712	0.225	0.405	6.85798e-49
Pip5k1a	Pip5k1a	3.32813e-44	-0.214013	0.164	0.302	8.45311e-40
Asxl1	Asxl1	1.36276e-50	-0.214059	0.136	0.277	3.46128e-46
Rhbdd1	Rhbdd1	1.6571e-36	-0.214066	0.061	0.145	4.20888e-32
Ski	Ski	7.36041e-51	-0.214507	0.101	0.228	1.86947e-46
Itpr1	Itpr1	1.72698e-54	-0.214614	0.519	0.771	4.38635e-50
Zbtb11	Zbtb11	3.26387e-39	-0.214654	0.071	0.163	8.2899e-35
Mecp2	Mecp2	1.00916e-41	-0.214811	0.093	0.199	2.56317e-37
Dnal1	Dnal1	4.48243e-35	-0.215243	0.042	0.115	1.13849e-30
Bend5	Bend5	2.91538e-54	-0.215261	0.193	0.362	7.40477e-50
Arhgap12	Arhgap12	1.87942e-46	-0.215352	0.108	0.229	4.77355e-42
Oxct1	Oxct1	8.67694e-93	-0.215413	0.281	0.545	2.20386e-88
Trmt11	Trmt11	6.3862e-39	-0.215422	0.066	0.157	1.62203e-34
Scai	Scai	1.01792e-33	-0.215424	0.071	0.155	2.58541e-29
Rnf38	Rnf38	2.26518e-38	-0.215685	0.061	0.149	5.75334e-34
Cdk16	Cdk16	5.99787e-47	-0.21574	0.067	0.171	1.5234e-42
Zbed4	Zbed4	1.43172e-45	-0.215937	0.066	0.167	3.63644e-41
Cdc27	Cdc27	2.46181e-48	-0.216154	0.066	0.171	6.25276e-44
Bbs2	Bbs2	1.65995e-48	-0.216426	0.161	0.306	4.21612e-44
Nat8f5	Nat8f5	1.00734e-60	-0.21669	0.507	0.769	2.55855e-56
Fam126b	Fam126b	3.07716e-59	-0.216722	0.117	0.263	7.81567e-55
Snx27	Snx27	3.44671e-51	-0.21683	0.105	0.233	8.75429e-47
Herc2	Herc2	8.75265e-57	-0.216856	0.149	0.305	2.22309e-52
E4f1	E4f1	8.17268e-33	-0.216864	0.063	0.143	2.07578e-28
Vps41	Vps41	1.57436e-54	-0.217088	0.138	0.285	3.99872e-50
Clcn6	Clcn6	6.33422e-60	-0.217154	0.149	0.311	1.60883e-55
Cecr2	Cecr2	2.05031e-43	-0.217208	0.122	0.243	5.20759e-39
Aig1	Aig1	1.17731e-32	-0.217369	0.076	0.16	2.99024e-28
Gabbr1	Gabbr1	8.07394e-33	-0.21745	0.05	0.122	2.0507e-28
Neurl4	Neurl4	1.79684e-47	-0.21754	0.09	0.205	4.56379e-43
Numb	Numb	8.14614e-49	-0.217661	0.129	0.261	2.06904e-44
Baz1a	Baz1a	2.75793e-42	-0.217859	0.057	0.147	7.00485e-38
Zmym5	Zmym5	1.29157e-48	-0.218078	0.087	0.203	3.28047e-44
Prdm15	Prdm15	2.12962e-35	-0.218288	0.035	0.103	5.40901e-31
Rpgrip1l	Rpgrip1l	1.92923e-47	-0.218418	0.101	0.221	4.90004e-43
Slc2a12	Slc2a12	6.79963e-37	-0.218459	0.058	0.141	1.72704e-32
Rfx1	Rfx1	1.42387e-38	-0.218766	0.076	0.17	3.61648e-34
Celf6	Celf6	1.59668e-28	-0.21878	0.053	0.12	4.0554e-24
Ctdsp2	Ctdsp2	6.15229e-35	-0.218789	0.036	0.104	1.56262e-30
Ptprg	Ptprg	2.8221e-51	-0.218799	0.185	0.343	7.16786e-47
Pla2g6	Pla2g6	3.4226e-51	-0.219104	0.083	0.201	8.69306e-47
Tdrd3	Tdrd3	1.36127e-51	-0.219151	0.084	0.204	3.45749e-47
Med17	Med17	3.1799e-34	-0.219183	0.05	0.125	8.07663e-30
Dync2h1	Dync2h1	8.2826e-50	-0.219374	0.128	0.262	2.1037e-45
Fzd3	Fzd3	3.494e-37	-0.219446	0.085	0.181	8.87442e-33
RGD1562608	RGD1562608	3.48375e-45	-0.219473	0.101	0.217	8.84837e-41
Magi1	Magi1	1.47728e-57	-0.219828	0.195	0.369	3.75214e-53
Oxsr1	Oxsr1	1.84485e-63	-0.220072	0.127	0.285	4.68572e-59
Zzz3	Zzz3	6.08282e-58	-0.220355	0.161	0.323	1.54498e-53
Tnrc18	Tnrc18	9.92686e-57	-0.220373	0.188	0.358	2.52132e-52
Zfp398	Zfp398	2.63776e-33	-0.220416	0.056	0.132	6.69965e-29
Bicra	Bicra	6.77963e-36	-0.220508	0.042	0.115	1.72196e-31
Ythdc1	Ythdc1	4.68225e-54	-0.221357	0.195	0.363	1.18925e-49
AC110488.1	AC110488.1	7.51354e-28	-0.221596	0.042	0.103	1.90837e-23
Uimc1	Uimc1	9.09011e-54	-0.221623	0.141	0.288	2.3088e-49
Rffl	Rffl	1.83516e-40	-0.221669	0.095	0.2	4.66113e-36
Ttc39c	Ttc39c	2.00541e-50	-0.221747	0.066	0.175	5.09355e-46
Cep295	Cep295	5.29229e-42	-0.22178	0.095	0.202	1.34419e-37
Gpc4	Gpc4	6.12617e-67	-0.22185	0.355	0.597	1.55599e-62
Tesk2	Tesk2	4.48739e-41	-0.221883	0.111	0.224	1.13975e-36
Pank1	Pank1	1.17652e-54	-0.222029	0.352	0.576	2.98824e-50
Nars2	Nars2	4.16401e-41	-0.222179	0.081	0.182	1.05762e-36
Slc39a11	Slc39a11	2.34155e-44	-0.222588	0.116	0.238	5.94731e-40
Sfpq	Sfpq	1.92633e-66	-0.223003	0.122	0.282	4.8927e-62
Itfg2	Itfg2	3.87928e-36	-0.223343	0.058	0.14	9.85297e-32
Farp2	Farp2	2.39431e-56	-0.223382	0.142	0.294	6.0813e-52
Grb2	Grb2	3.868e-64	-0.223427	0.18	0.362	9.82434e-60
Mb21d2	Mb21d2	1.56118e-48	-0.223487	0.094	0.214	3.96525e-44
Babam2	Babam2	8.00265e-60	-0.223828	0.316	0.534	2.03259e-55
Rpe	Rpe	5.84353e-39	-0.224068	0.12	0.231	1.4842e-34
Ptpn2	Ptpn2	5.06058e-58	-0.224193	0.144	0.299	1.28534e-53
Pphln1	Pphln1	1.5648e-45	-0.224521	0.073	0.177	3.97445e-41
Ttc3	Ttc3	1.01829e-67	-0.224547	0.2	0.393	2.58635e-63
Ptk2	Ptk2	2.85684e-57	-0.224855	0.216	0.396	7.25608e-53
Fubp1	Fubp1	4.50189e-63	-0.225427	0.174	0.352	1.14344e-58
Susd3	Susd3	3.12819e-57	-0.225617	0.094	0.226	7.94529e-53
Reps2	Reps2	3.96263e-51	-0.225795	0.161	0.311	1.00647e-46
Pbrm1	Pbrm1	7.10401e-68	-0.225811	0.199	0.393	1.80435e-63
Snx24	Snx24	4.04734e-61	-0.226134	0.382	0.62	1.02799e-56
Nckap1	Nckap1	1.74097e-68	-0.226257	0.165	0.347	4.42189e-64
Fnbp1	Fnbp1	4.33174e-57	-0.226425	0.265	0.464	1.10022e-52
Cdk10	Cdk10	1.33676e-48	-0.226494	0.223	0.391	3.39523e-44
RGD1565616	RGD1565616	4.36305e-61	-0.226524	0.295	0.509	1.10817e-56
Arhgap22	Arhgap22	6.24492e-38	-0.22668	0.058	0.144	1.58615e-33
Pxylp1	Pxylp1	9.73193e-43	-0.226683	0.07	0.168	2.47181e-38
Rsbn1	Rsbn1	2.10743e-48	-0.226748	0.098	0.219	5.35267e-44
Zbtb1	Zbtb1	3.12722e-42	-0.227174	0.046	0.13	7.94284e-38
Rnf214	Rnf214	1.78411e-47	-0.227733	0.097	0.216	4.53145e-43
Cenpn	Cenpn	3.44774e-33	-0.227917	0.053	0.127	8.75691e-29
Tbk1	Tbk1	3.55782e-46	-0.228116	0.064	0.164	9.0365e-42
Pafah1b1	Pafah1b1	1.24784e-83	-0.228238	0.358	0.636	3.1694e-79
Msantd2	Msantd2	6.76486e-47	-0.228485	0.089	0.202	1.71821e-42
Coq8b	Coq8b	7.21835e-39	-0.22858	0.078	0.174	1.83339e-34
AABR07021704.1	AABR07021704.1	1.92941e-40	-0.228694	0.12	0.235	4.90051e-36
Znf740	Znf740	2.56894e-45	-0.228781	0.103	0.22	6.52484e-41
Specc1l	Specc1l	3.68856e-56	-0.228789	0.114	0.254	9.36857e-52
Pisd	Pisd	1.9133e-40	-0.228859	0.046	0.128	4.85958e-36
Slc12a6	Slc12a6	1.30011e-64	-0.22891	0.204	0.397	3.30215e-60
Tlk2	Tlk2	8.87302e-61	-0.228979	0.188	0.365	2.25366e-56
Pmfbp1	Pmfbp1	1.4016e-43	-0.228992	0.095	0.206	3.55994e-39
Zbtb10	Zbtb10	2.13775e-45	-0.229185	0.055	0.149	5.42967e-41
Aagab	Aagab	8.0824e-40	-0.229342	0.056	0.142	2.05285e-35
Dhx30	Dhx30	4.94553e-54	-0.229551	0.108	0.241	1.25612e-49
Lman2l	Lman2l	1.95319e-50	-0.229742	0.092	0.211	4.96092e-46
Usp45	Usp45	1.31023e-52	-0.22979	0.109	0.241	3.32786e-48
Tbc1d13	Tbc1d13	1.10542e-38	-0.230041	0.067	0.158	2.80766e-34
Fbxo36	Fbxo36	1.36909e-38	-0.230058	0.063	0.152	3.47736e-34
Zfp451	Zfp451	5.08389e-48	-0.230227	0.115	0.242	1.29126e-43
Sesn1	Sesn1	4.63858e-50	-0.230237	0.104	0.228	1.17815e-45
Caap1	Caap1	4.39161e-48	-0.230436	0.093	0.209	1.11542e-43
Nek4	Nek4	5.86361e-41	-0.231002	0.082	0.184	1.4893e-36
Rin2	Rin2	3.54184e-60	-0.231193	0.549	0.82	8.99593e-56
Pik3cb	Pik3cb	2.46598e-65	-0.23139	0.216	0.416	6.26333e-61
Rarres1	Rarres1	9.5213e-46	-0.231632	0.074	0.178	2.41831e-41
Tasor2	Tasor2	1.59915e-48	-0.231638	0.083	0.196	4.06167e-44
Slc35b3	Slc35b3	3.48191e-42	-0.231809	0.05	0.137	8.84371e-38
AABR07046707.1	AABR07046707.1	3.22789e-48	-0.23216	0.088	0.202	8.19853e-44
Trappc12	Trappc12	2.61252e-42	-0.232761	0.052	0.141	6.63554e-38
AABR07047789.1	AABR07047789.1	1.85339e-56	-0.23281	0.081	0.206	4.70743e-52
Sdhaf3	Sdhaf3	2.58787e-36	-0.232814	0.066	0.151	6.57293e-32
Tbcel	Tbcel	5.22052e-50	-0.232885	0.16	0.308	1.32596e-45
Clk4	Clk4	1.3058e-50	-0.233011	0.246	0.427	3.3166e-46
Urgcp	Urgcp	2.53179e-55	-0.233129	0.072	0.189	6.4305e-51
Camk2d	Camk2d	5.07715e-51	-0.233349	0.114	0.245	1.28955e-46
LOC103693780	LOC103693780	3.2292e-66	-0.233363	0.245	0.453	8.20186e-62
Prr3	Prr3	1.74668e-47	-0.233505	0.111	0.234	4.43639e-43
Zfyve9	Zfyve9	4.31e-49	-0.233818	0.129	0.263	1.0947e-44
Slc25a51	Slc25a51	2.0123e-39	-0.234071	0.074	0.169	5.11105e-35
Ftcd	Ftcd	8.87588e-40	-0.234112	0.048	0.13	2.25438e-35
Dop1a	Dop1a	1.19054e-60	-0.234197	0.136	0.29	3.02385e-56
Zscan26	Zscan26	9.41149e-47	-0.234323	0.139	0.273	2.39043e-42
Anapc16	Anapc16	1.63611e-41	-0.234363	0.05	0.137	4.15554e-37
Rcor1	Rcor1	1.06905e-41	-0.23441	0.06	0.152	2.71528e-37
Otud7b	Otud7b	1.31048e-53	-0.23463	0.151	0.302	3.3285e-49
Parg	Parg	6.71956e-60	-0.234801	0.295	0.509	1.7067e-55
LOC100909750	LOC100909750	4.55294e-55	-0.235386	0.098	0.229	1.1564e-50
Zfp704	Zfp704	1.25062e-49	-0.235519	0.176	0.328	3.17646e-45
Ddx6	Ddx6	9.28539e-66	-0.235844	0.145	0.314	2.3584e-61
Gpatch2	Gpatch2	2.17947e-57	-0.236023	0.134	0.285	5.53564e-53
Arhgap18	Arhgap18	2.34915e-52	-0.236115	0.265	0.448	5.96661e-48
Il4r	Il4r	1.38529e-57	-0.236201	0.137	0.288	3.51851e-53
Pawr	Pawr	3.03867e-63	-0.236264	0.138	0.299	7.71791e-59
Zbtb40	Zbtb40	8.7483e-46	-0.236359	0.068	0.17	2.22198e-41
Nacc2	Nacc2	7.73261e-61	-0.23637	0.132	0.288	1.96401e-56
Stx16	Stx16	1.66169e-45	-0.236456	0.126	0.253	4.22053e-41
Nvl	Nvl	1.84632e-40	-0.236538	0.074	0.17	4.68947e-36
Ppfibp1	Ppfibp1	2.66409e-75	-0.236726	0.227	0.442	6.76652e-71
Pwwp2a	Pwwp2a	2.2173e-51	-0.236755	0.122	0.257	5.63172e-47
Ttll5	Ttll5	2.59443e-44	-0.23747	0.069	0.17	6.5896e-40
Prpf6	Prpf6	3.05714e-63	-0.237591	0.202	0.39	7.76482e-59
Gtf2i	Gtf2i	8.60247e-70	-0.237664	0.322	0.561	2.18494e-65
Tex2	Tex2	2.36326e-57	-0.23818	0.165	0.327	6.00243e-53
Alms1	Alms1	3.25239e-47	-0.238187	0.062	0.163	8.26074e-43
Ubox5	Ubox5	5.61048e-47	-0.238238	0.08	0.188	1.425e-42
Myo9b	Myo9b	4.60585e-48	-0.238266	0.12	0.249	1.16984e-43
Tmem87a	Tmem87a	1.62055e-50	-0.238328	0.094	0.214	4.11603e-46
Spock1	Spock1	5.59383e-40	-0.23844	0.211	0.355	1.42078e-35
Zfand1	Zfand1	9.62783e-40	-0.238544	0.041	0.119	2.44537e-35
Picalm	Picalm	2.53037e-65	-0.238623	0.477	0.735	6.42689e-61
Arid1a	Arid1a	2.61437e-69	-0.238679	0.183	0.373	6.64024e-65
Wdr81	Wdr81	4.13908e-59	-0.238938	0.067	0.189	1.05128e-54
Cabin1	Cabin1	2.61455e-49	-0.239025	0.071	0.179	6.64069e-45
Macroh2a1	Macroh2a1	2.93497e-61	-0.239035	0.172	0.344	7.45453e-57
Sypl1	Sypl1	9.15083e-57	-0.239272	0.22	0.404	2.32422e-52
Itsn2	Itsn2	3.07044e-72	-0.239341	0.271	0.494	7.79862e-68
Gpatch1	Gpatch1	3.78388e-45	-0.239523	0.054	0.147	9.61068e-41
Arhgap35	Arhgap35	2.35915e-69	-0.239543	0.233	0.443	5.99201e-65
Setbp1	Setbp1	6.8273e-38	-0.239829	0.102	0.204	1.73407e-33
Hps5	Hps5	2.35818e-52	-0.239931	0.123	0.26	5.98955e-48
Sec22a	Sec22a	1.72218e-47	-0.239948	0.085	0.198	4.37417e-43
Nrip1	Nrip1	8.56039e-72	-0.240011	0.322	0.564	2.17425e-67
Pklr	Pklr	3.13164e-31	-0.240686	0.212	0.339	7.95406e-27
Xpnpep1	Xpnpep1	1.69916e-63	-0.240841	0.297	0.52	4.31569e-59
Entr1	Entr1	4.95699e-55	-0.242065	0.077	0.196	1.25903e-50
Slain2	Slain2	1.5159e-56	-0.242312	0.117	0.258	3.85024e-52
AABR07034767.1	AABR07034767.1	7.36139e-43	-0.242372	0.082	0.185	1.86972e-38
Ubr5	Ubr5	8.60483e-74	-0.24259	0.222	0.435	2.18554e-69
Lemd3	Lemd3	3.26884e-49	-0.242646	0.06	0.162	8.30252e-45
Snx14	Snx14	9.4881e-54	-0.242937	0.107	0.24	2.40988e-49
Grk3	Grk3	6.74177e-44	-0.242998	0.039	0.123	1.71234e-39
Wdr82	Wdr82	6.47142e-46	-0.243032	0.092	0.206	1.64368e-41
Sh3gl1	Sh3gl1	7.8172e-41	-0.243139	0.079	0.177	1.98549e-36
Wipf2	Wipf2	5.34754e-43	-0.243202	0.064	0.159	1.35822e-38
Dgkq	Dgkq	5.55502e-42	-0.243311	0.059	0.15	1.41092e-37
Amfr	Amfr	2.5019e-45	-0.243397	0.083	0.191	6.35458e-41
Thoc2	Thoc2	1.19699e-78	-0.243554	0.202	0.414	3.04023e-74
Gabpb1	Gabpb1	2.34129e-44	-0.243562	0.094	0.205	5.94663e-40
Zfand6	Zfand6	2.56726e-71	-0.243809	0.189	0.38	6.52058e-67
Ears2	Ears2	5.65904e-44	-0.243923	0.044	0.131	1.43734e-39
Prim2	Prim2	5.99549e-47	-0.243941	0.085	0.197	1.5228e-42
Acvr2a	Acvr2a	1.02407e-48	-0.244487	0.079	0.189	2.60103e-44
Luc7l3	Luc7l3	8.84127e-70	-0.244504	0.238	0.447	2.24559e-65
Zkscan3	Zkscan3	5.18942e-51	-0.244589	0.071	0.182	1.31806e-46
Zmiz1	Zmiz1	8.74023e-70	-0.244592	0.265	0.482	2.21993e-65
Arhgap21	Arhgap21	1.08816e-51	-0.244729	0.105	0.233	2.76383e-47
Slc10a5	Slc10a5	1.80625e-36	-0.245222	0.085	0.179	4.5877e-32
Rbm14	Rbm14	7.49148e-55	-0.245672	0.086	0.211	1.90276e-50
Cidec	Cidec	2.94176e-46	-0.245862	0.083	0.192	7.47176e-42
Nsmaf	Nsmaf	1.44865e-46	-0.245958	0.123	0.25	3.67943e-42
Sult2b1	Sult2b1	2.10762e-43	-0.245967	0.038	0.119	5.35314e-39
Casc3	Casc3	6.10301e-57	-0.246108	0.061	0.176	1.5501e-52
Cdc37l1	Cdc37l1	2.77578e-52	-0.246188	0.116	0.25	7.0502e-48
Fam168a	Fam168a	7.68207e-54	-0.246264	0.12	0.258	1.95117e-49
Mtg2	Mtg2	4.23366e-45	-0.246846	0.041	0.126	1.07531e-40
Tcerg1	Tcerg1	3.26671e-69	-0.247139	0.13	0.298	8.29712e-65
Marchf5	Marchf5	1.00049e-54	-0.247248	0.096	0.224	2.54114e-50
Ino80d	Ino80d	2.1901e-53	-0.247594	0.104	0.235	5.56263e-49
Orai2	Orai2	9.86789e-59	-0.247615	0.128	0.278	2.50634e-54
Mon1a	Mon1a	1.40755e-47	-0.247628	0.08	0.19	3.57505e-43
Ceacam1	Ceacam1	4.5444e-47	-0.247638	0.057	0.155	1.15423e-42
Syvn1	Syvn1	1.40747e-46	-0.247926	0.075	0.18	3.57484e-42
Ergic1	Ergic1	2.15202e-52	-0.247975	0.079	0.197	5.4659e-48
Pogz	Pogz	9.89415e-48	-0.249325	0.108	0.231	2.51302e-43
Trim65	Trim65	1.11839e-42	-0.24947	0.05	0.137	2.8406e-38
Pibf1	Pibf1	1.94018e-45	-0.249498	0.145	0.275	4.92787e-41
Usp8	Usp8	1.47622e-74	-0.249634	0.189	0.389	3.74944e-70
Atxn2l	Atxn2l	1.51095e-47	-0.249684	0.093	0.209	3.83765e-43
Rps6ka5	Rps6ka5	6.92109e-46	-0.249752	0.117	0.239	1.75789e-41
Tyw3	Tyw3	3.43087e-49	-0.250078	0.057	0.158	8.71408e-45
Rmnd5a	Rmnd5a	2.18778e-51	-0.250196	0.065	0.174	5.55674e-47
Adnp	Adnp	3.94078e-85	-0.25028	0.193	0.411	1.00092e-80
Uqcc1	Uqcc1	7.1404e-59	-0.250417	0.099	0.236	1.81359e-54
Mau2	Mau2	8.22237e-48	-0.250488	0.128	0.259	2.0884e-43
Lyrm4	Lyrm4	8.63458e-63	-0.250634	0.167	0.342	2.1931e-58
Acap2	Acap2	9.61296e-63	-0.250645	0.123	0.277	2.4416e-58
Zzef1	Zzef1	1.35919e-60	-0.250758	0.134	0.289	3.4522e-56
Rbm15	Rbm15	2.02769e-46	-0.25076	0.089	0.2	5.15013e-42
Adam9	Adam9	1.85667e-50	-0.250792	0.11	0.239	4.71575e-46
Arnt	Arnt	1.76444e-47	-0.250811	0.1	0.22	4.48151e-43
Rif1	Rif1	6.74495e-62	-0.250878	0.088	0.222	1.71315e-57
Fan1	Fan1	1.4573e-43	-0.251256	0.05	0.139	3.7014e-39
Ahsa2	Ahsa2	1.39497e-44	-0.251318	0.104	0.22	3.54308e-40
Sardh	Sardh	1.64506e-62	-0.251589	0.169	0.342	4.1783e-58
Vps54	Vps54	1.13299e-66	-0.251714	0.145	0.315	2.87768e-62
Cdk11b	Cdk11b	5.26505e-66	-0.251717	0.168	0.345	1.33727e-61
Ssbp3	Ssbp3	6.63607e-53	-0.251882	0.105	0.235	1.6855e-48
Csnk1g3	Csnk1g3	9.76411e-51	-0.25202	0.112	0.241	2.47999e-46
Armc9	Armc9	1.15873e-55	-0.252316	0.156	0.31	2.94307e-51
RGD1306746	RGD1306746	3.75427e-42	-0.252473	0.072	0.17	9.53547e-38
Phtf1	Phtf1	5.6149e-56	-0.252562	0.092	0.219	1.42613e-51
Ccdc88c	Ccdc88c	9.77979e-65	-0.252654	0.208	0.399	2.48397e-60
Osbpl9	Osbpl9	1.48203e-63	-0.252702	0.188	0.37	3.7642e-59
Ift88	Ift88	4.95379e-49	-0.252946	0.069	0.176	1.25821e-44
Mgam	Mgam	4.45114e-75	-0.253443	0.319	0.564	1.13054e-70
Hnrnpll	Hnrnpll	2.3955e-49	-0.253558	0.099	0.219	6.08434e-45
Mep1b	Mep1b	2.07462e-65	-0.253656	0.352	0.586	5.26932e-61
Phip	Phip	2.97279e-53	-0.253676	0.162	0.315	7.55058e-49
Arfip1	Arfip1	3.99939e-56	-0.253734	0.125	0.269	1.01581e-51
Obsl1	Obsl1	1.43386e-45	-0.253991	0.025	0.101	3.64186e-41
Slc12a7	Slc12a7	3.65544e-56	-0.254208	0.118	0.259	9.28446e-52
Osbpl3	Osbpl3	5.17667e-63	-0.254392	0.19	0.37	1.31482e-58
S100pbp	S100pbp	9.37928e-56	-0.254399	0.122	0.264	2.38224e-51
Snapc3	Snapc3	4.28423e-43	-0.254418	0.077	0.179	1.08815e-38
Rrm2b	Rrm2b	5.77166e-46	-0.254454	0.046	0.136	1.46595e-41
Golga5	Golga5	2.76422e-55	-0.25456	0.074	0.193	7.02084e-51
Atrx.1	Atrx.1	9.03117e-85	-0.254726	0.256	0.496	2.29383e-80
Lhpp	Lhpp	2.56767e-57	-0.255126	0.121	0.267	6.52162e-53
Eva1c	Eva1c	2.64143e-30	-0.255134	0.059	0.131	6.70896e-26
Edrf1	Edrf1	4.44192e-54	-0.255322	0.095	0.222	1.1282e-49
Dgkd	Dgkd	1.25079e-51	-0.255438	0.093	0.215	3.17688e-47
Myo7a	Myo7a	5.16158e-49	-0.255518	0.113	0.241	1.31099e-44
Marchf3	Marchf3	9.93477e-59	-0.255586	0.147	0.303	2.52333e-54
Usp32	Usp32	3.25769e-70	-0.255676	0.179	0.365	8.27422e-66
Ccdc6	Ccdc6	6.29913e-56	-0.255707	0.178	0.341	1.59991e-51
Rassf9	Rassf9	5.8535e-45	-0.256083	0.129	0.255	1.48673e-40
Wdr36	Wdr36	9.35027e-53	-0.256146	0.098	0.225	2.37487e-48
Btd	Btd	4.40166e-57	-0.256216	0.21	0.387	1.11798e-52
Zfp384	Zfp384	3.01937e-56	-0.256418	0.135	0.283	7.66889e-52
Med27	Med27	3.23291e-51	-0.25661	0.107	0.235	8.21126e-47
Ccdc191	Ccdc191	4.41952e-44	-0.256621	0.101	0.214	1.12251e-39
Tm9sf4	Tm9sf4	1.99812e-71	-0.256669	0.147	0.324	5.07502e-67
Slc33a1	Slc33a1	1.84096e-65	-0.256729	0.092	0.235	4.67586e-61
Ddx5	Ddx5	9.04355e-65	-0.256794	0.617	0.887	2.29697e-60
Fgd4	Fgd4	3.52375e-54	-0.256871	0.117	0.253	8.94998e-50
Zmym6	Zmym6	6.29301e-49	-0.256932	0.129	0.261	1.59836e-44
Lrrk2	Lrrk2	3.43904e-58	-0.256949	0.236	0.423	8.73482e-54
Nek1	Nek1	2.5209e-41	-0.257082	0.046	0.13	6.40283e-37
Tmem82	Tmem82	5.61607e-44	-0.25742	0.06	0.154	1.42643e-39
LOC684270	LOC684270	1.66498e-64	-0.258178	0.089	0.229	4.22888e-60
Zfp280d	Zfp280d	9.96706e-57	-0.258614	0.154	0.309	2.53153e-52
Sos1	Sos1	3.00883e-61	-0.258848	0.122	0.274	7.64212e-57
Senp6	Senp6	1.62395e-77	-0.258873	0.254	0.483	4.12467e-73
Atxn7	Atxn7	1.32716e-60	-0.259057	0.164	0.331	3.37085e-56
Cmtm4	Cmtm4	8.61884e-52	-0.259338	0.094	0.217	2.1891e-47
Bclaf1	Bclaf1	2.08095e-77	-0.259452	0.281	0.516	5.2854e-73
Pkn2	Pkn2	4.05652e-68	-0.259523	0.243	0.451	1.03032e-63
Nr6a1	Nr6a1	5.21935e-43	-0.259546	0.046	0.131	1.32566e-38
Pacs1	Pacs1	2.34001e-47	-0.259654	0.086	0.199	5.94338e-43
Stxbp6	Stxbp6	6.0033e-44	-0.259942	0.155	0.288	1.52478e-39
Phlpp2	Phlpp2	3.92298e-45	-0.260073	0.064	0.162	9.96399e-41
Mprip	Mprip	8.04744e-70	-0.260221	0.18	0.37	2.04397e-65
Ankrd28	Ankrd28	1.35308e-58	-0.260239	0.106	0.243	3.43668e-54
Khdc4	Khdc4	5.8211e-60	-0.260241	0.118	0.265	1.4785e-55
Sbf2	Sbf2	1.61273e-71	-0.260448	0.214	0.419	4.09618e-67
Sycp3	Sycp3	7.42891e-40	-0.260873	0.109	0.219	1.88687e-35
Srbd1	Srbd1	5.43919e-53	-0.261082	0.109	0.241	1.3815e-48
Ncald	Ncald	9.93822e-55	-0.261347	0.168	0.324	2.52421e-50
Ercc5	Ercc5	3.02944e-54	-0.261433	0.106	0.238	7.69447e-50
Tgfbi	Tgfbi	7.41058e-52	-0.261696	0.069	0.18	1.88221e-47
Whamm	Whamm	3.18796e-55	-0.261807	0.112	0.248	8.0971e-51
Ppp6r2	Ppp6r2	1.10397e-47	-0.261948	0.062	0.163	2.80398e-43
Atp6v1c1	Atp6v1c1	2.83636e-71	-0.262055	0.165	0.351	7.20407e-67
Foxp4	Foxp4	1.02635e-53	-0.262075	0.07	0.184	2.60683e-49
Eml1	Eml1	9.57593e-40	-0.262455	0.051	0.134	2.43219e-35
Ascc1	Ascc1	1.13642e-52	-0.262585	0.115	0.248	2.88639e-48
Zfp148	Zfp148	3.31292e-65	-0.263131	0.168	0.343	8.41449e-61
Dixdc1	Dixdc1	2.78473e-42	-0.263433	0.079	0.18	7.07294e-38
Ccny	Ccny	5.67859e-60	-0.263878	0.212	0.395	1.44231e-55
Parva	Parva	4.17525e-73	-0.264251	0.173	0.362	1.06047e-68
Ints7	Ints7	3.89833e-48	-0.264721	0.034	0.119	9.90137e-44
Lsm14a	Lsm14a	2.94559e-70	-0.264847	0.146	0.323	7.4815e-66
Tmem164	Tmem164	6.11815e-58	-0.264943	0.139	0.289	1.55395e-53
Zfp142	Zfp142	4.9914e-50	-0.265277	0.089	0.207	1.26777e-45
Med13l	Med13l	7.43429e-67	-0.266145	0.204	0.399	1.88824e-62
Fam120a	Fam120a	5.67674e-66	-0.26623	0.133	0.295	1.44184e-61
Phf20l1	Phf20l1	4.4149e-64	-0.266297	0.081	0.217	1.12134e-59
Dnmbp	Dnmbp	7.18254e-55	-0.266522	0.074	0.192	1.82429e-50
Arid4a	Arid4a	1.05881e-59	-0.266722	0.157	0.319	2.68928e-55
Luc7l	Luc7l	1.19585e-64	-0.266839	0.153	0.323	3.03733e-60
Mdm4	Mdm4	2.16387e-58	-0.267536	0.143	0.296	5.49602e-54
Zdhhc13	Zdhhc13	2.96855e-57	-0.26764	0.106	0.242	7.53981e-53
Nck1	Nck1	1.49107e-55	-0.267984	0.138	0.284	3.78716e-51
Matr3	Matr3	2.5592e-96	-0.268068	0.227	0.473	6.50012e-92
RGD1565989	RGD1565989	3.62291e-61	-0.268115	0.124	0.274	9.20184e-57
Wdr19	Wdr19	3.15627e-46	-0.269733	0.097	0.212	8.01661e-42
Wtap	Wtap	1.73396e-65	-0.269775	0.119	0.274	4.40407e-61
Ccdc62	Ccdc62	4.18418e-45	-0.270475	0.114	0.232	1.06274e-40
Gpam	Gpam	1.1439e-46	-0.270558	0.036	0.121	2.90538e-42
AABR07019086.1	AABR07019086.1	1.06815e-40	-0.270604	0.083	0.183	2.713e-36
Nsmce2	Nsmce2	5.99416e-66	-0.270695	0.256	0.465	1.52246e-61
Fxr2	Fxr2	3.13677e-57	-0.27078	0.113	0.253	7.96709e-53
Atf2	Atf2	4.15275e-59	-0.271319	0.138	0.291	1.05476e-54
Spidr	Spidr	8.9337e-53	-0.27133	0.135	0.277	2.26907e-48
Hectd1	Hectd1	2.44814e-80	-0.271464	0.224	0.444	6.21803e-76
Josd2	Josd2	2.0275e-54	-0.271684	0.055	0.161	5.14965e-50
Herpud2	Herpud2	4.10987e-48	-0.27171	0.067	0.171	1.04387e-43
Bptf	Bptf	9.8117e-69	-0.271846	0.18	0.365	2.49207e-64
Rab10	Rab10	1.63181e-79	-0.271911	0.16	0.354	4.14463e-75
Foxj3	Foxj3	5.02332e-55	-0.272759	0.114	0.249	1.27587e-50
Mras	Mras	1.11847e-57	-0.272833	0.101	0.236	2.8408e-53
Ap2a1	Ap2a1	2.9207e-47	-0.273056	0.092	0.205	7.41828e-43
Ptar1	Ptar1	2.86638e-37	-0.273349	0.066	0.152	7.28032e-33
Zc3h11a	Zc3h11a	6.79031e-80	-0.273371	0.195	0.406	1.72467e-75
Ilkap	Ilkap	3.65508e-71	-0.273484	0.121	0.286	9.28353e-67
Ezh1	Ezh1	1.16463e-58	-0.273515	0.14	0.294	2.95805e-54
Ick	Ick	6.17096e-50	-0.273684	0.059	0.161	1.56736e-45
Setdb1	Setdb1	1.28512e-48	-0.273861	0.066	0.169	3.26408e-44
Xpo4	Xpo4	3.86326e-59	-0.274124	0.098	0.234	9.8123e-55
RGD1565222	RGD1565222	5.98051e-45	-0.274254	0.047	0.135	1.51899e-40
Clip1	Clip1	2.79635e-68	-0.274678	0.176	0.36	7.10245e-64
Rbm45	Rbm45	5.7224e-61	-0.275054	0.126	0.276	1.45343e-56
Nipbl	Nipbl	3.36354e-94	-0.275315	0.221	0.464	8.54307e-90
Zfp821	Zfp821	2.41637e-41	-0.275328	0.064	0.157	6.13733e-37
Psme4	Psme4	6.73405e-84	-0.275712	0.255	0.492	1.71038e-79
Ttc7a	Ttc7a	6.91527e-61	-0.275829	0.118	0.266	1.75641e-56
Slc6a20	Slc6a20	1.78451e-73	-0.275864	0.365	0.617	4.53249e-69
Wdr60	Wdr60	4.64737e-52	-0.276038	0.105	0.232	1.18038e-47
Scaf8	Scaf8	1.50986e-66	-0.276088	0.157	0.329	3.8349e-62
AABR07016672.1	AABR07016672.1	2.67716e-54	-0.276113	0.361	0.57	6.79973e-50
Rab40c	Rab40c	4.5773e-46	-0.276215	0.101	0.217	1.16259e-41
Nr1h4	Nr1h4	1.62436e-74	-0.276311	0.248	0.471	4.12571e-70
Zhx3	Zhx3	1.18822e-52	-0.277034	0.122	0.258	3.01797e-48
Rnf43	Rnf43	5.95012e-37	-0.277133	0.086	0.18	1.51127e-32
Terb1	Terb1	3.37514e-45	-0.277265	0.052	0.144	8.57251e-41
Ift122	Ift122	1.27161e-56	-0.277584	0.078	0.199	3.22977e-52
Abi1	Abi1	1.80426e-74	-0.277585	0.202	0.405	4.58264e-70
Ube2k	Ube2k	2.62566e-91	-0.277896	0.254	0.501	6.66893e-87
Prep	Prep	9.17136e-78	-0.27796	0.187	0.393	2.32943e-73
Ankrd12	Ankrd12	9.72639e-67	-0.2782	0.13	0.292	2.4704e-62
Ttc17	Ttc17	3.01e-71	-0.278467	0.158	0.339	7.64509e-67
Zfp638	Zfp638	6.4387e-68	-0.278597	0.23	0.428	1.63536e-63
Dip2b	Dip2b	3.33483e-57	-0.278796	0.122	0.265	8.47012e-53
Nhej1	Nhej1	1.96779e-41	-0.278865	0.041	0.121	4.99798e-37
Mettl25	Mettl25	6.59057e-52	-0.279063	0.111	0.24	1.67394e-47
Ush1c	Ush1c	5.71982e-77	-0.27961	0.216	0.43	1.45278e-72
Clk3	Clk3	1.27633e-61	-0.279665	0.058	0.177	3.24176e-57
Rap1gds1	Rap1gds1	1.57085e-60	-0.280028	0.157	0.319	3.9898e-56
Cog3	Cog3	4.20391e-46	-0.280165	0.079	0.186	1.06775e-41
Secisbp2l	Secisbp2l	2.48861e-78	-0.280426	0.112	0.282	6.32082e-74
AABR07012635.1	AABR07012635.1	1.92219e-40	-0.280456	0.117	0.229	4.88218e-36
Def8	Def8	3.58005e-61	-0.280634	0.083	0.215	9.09296e-57
Xylb	Xylb	1.04954e-80	-0.28064	0.396	0.672	2.66574e-76
Zcchc14	Zcchc14	2.13065e-55	-0.280719	0.103	0.235	5.41165e-51
Esco1	Esco1	5.40249e-59	-0.281336	0.129	0.278	1.37218e-54
Als2	Als2	2.19559e-61	-0.281522	0.143	0.302	5.57657e-57
Gtf2f2	Gtf2f2	3.54253e-58	-0.28163	0.067	0.185	8.99767e-54
Gkap1	Gkap1	5.38629e-71	-0.281735	0.194	0.389	1.36806e-66
Rictor	Rictor	1.79394e-62	-0.282049	0.089	0.226	4.55643e-58
LOC103692048	LOC103692048	2.08789e-53	-0.282178	0.259	0.441	5.30303e-49
Ppp2r2a	Ppp2r2a	5.09052e-75	-0.282578	0.197	0.4	1.29294e-70
Tbck	Tbck	4.02524e-66	-0.282767	0.111	0.261	1.02237e-61
Phkg2	Phkg2	7.34734e-48	-0.28314	0.067	0.17	1.86615e-43
Chd1	Chd1	1.27127e-67	-0.283781	0.129	0.29	3.22891e-63
Trpc4ap	Trpc4ap	5.36568e-70	-0.283871	0.176	0.361	1.36283e-65
Gpsm2	Gpsm2	3.28023e-46	-0.283933	0.035	0.117	8.33144e-42
Mlh3	Mlh3	1.2416e-53	-0.283963	0.174	0.331	3.15354e-49
Phkb	Phkb	2.92794e-65	-0.284048	0.228	0.422	7.43666e-61
Ssh1	Ssh1	9.72584e-47	-0.28408	0.07	0.174	2.47027e-42
Tcf25	Tcf25	1.90575e-91	-0.284183	0.287	0.548	4.84042e-87
Crim1	Crim1	1.65871e-68	-0.284205	0.17	0.351	4.21296e-64
AABR07037451.2	AABR07037451.2	2.48868e-53	-0.284303	0.145	0.289	6.321e-49
Strbp	Strbp	3.13655e-83	-0.284394	0.17	0.371	7.96653e-79
Chd9	Chd9	1.26602e-64	-0.284596	0.182	0.359	3.21557e-60
Parn	Parn	2.77682e-49	-0.284792	0.088	0.204	7.05284e-45
Sbf1	Sbf1	1.72892e-60	-0.285063	0.074	0.2	4.39129e-56
Klhdc10	Klhdc10	3.07384e-70	-0.285079	0.231	0.433	7.80725e-66
Eps15l1	Eps15l1	3.46806e-65	-0.285117	0.116	0.27	8.80854e-61
Pias2	Pias2	1.12594e-63	-0.285185	0.098	0.24	2.85978e-59
Zeb2	Zeb2	1.76287e-60	-0.285212	0.379	0.602	4.47752e-56
Ift81	Ift81	1.47609e-56	-0.285257	0.08	0.203	3.74911e-52
Pls1	Pls1	1.31567e-83	-0.285359	0.128	0.313	3.34166e-79
Fermt2	Fermt2	3.23399e-81	-0.285382	0.211	0.427	8.214e-77
Ammecr1l	Ammecr1l	5.56473e-67	-0.285434	0.158	0.331	1.41339e-62
Snx13	Snx13	1.0825e-65	-0.285479	0.136	0.298	2.74945e-61
AABR07005588.1	AABR07005588.1	2.74976e-60	-0.285993	0.083	0.213	6.98411e-56
Rabep1	Rabep1	2.56571e-70	-0.286039	0.153	0.328	6.51666e-66
Atp11c	Atp11c	3.86967e-56	-0.286296	0.072	0.19	9.82858e-52
Mllt6	Mllt6	3.0587e-61	-0.286491	0.07	0.194	7.76878e-57
Usp38	Usp38	2.60381e-58	-0.286652	0.066	0.185	6.61343e-54
Asrgl1	Asrgl1	2.58496e-94	-0.286987	0.169	0.388	6.56554e-90
Ttc27	Ttc27	1.73866e-53	-0.287001	0.091	0.214	4.41602e-49
Abca4	Abca4	3.86529e-55	-0.287315	0.049	0.152	9.81744e-51
Micu2	Micu2	1.29566e-78	-0.287782	0.256	0.483	3.29084e-74
Sos2	Sos2	8.46384e-69	-0.288046	0.196	0.386	2.14973e-64
Ncoa2	Ncoa2	6.05568e-55	-0.28806	0.097	0.226	1.53808e-50
Sh3gl2	Sh3gl2	2.36785e-37	-0.288135	0.048	0.126	6.01411e-33
Cables1	Cables1	9.91969e-47	-0.288144	0.044	0.134	2.5195e-42
Supt20h	Supt20h	1.60668e-61	-0.288301	0.217	0.401	4.08079e-57
Ate1	Ate1	1.14202e-65	-0.288365	0.172	0.35	2.90062e-61
Fbxw11	Fbxw11	2.07784e-81	-0.288648	0.157	0.351	5.27751e-77
Zfp236	Zfp236	4.73219e-59	-0.289033	0.096	0.231	1.20193e-54
Cap2	Cap2	4.70479e-44	-0.289583	0.058	0.151	1.19497e-39
Upb1	Upb1	4.91896e-69	-0.289623	0.29	0.508	1.24937e-64
Kdm5a	Kdm5a	1.29295e-81	-0.28975	0.212	0.429	3.28397e-77
Cdon	Cdon	1.9152e-46	-0.290293	0.024	0.1	4.86442e-42
Amn	Amn	3.0628e-87	-0.290323	0.197	0.417	7.7792e-83
Ggps1	Ggps1	1.33652e-59	-0.290421	0.087	0.219	3.39462e-55
Pafah2	Pafah2	1.15905e-51	-0.290453	0.12	0.253	2.94388e-47
Fip1l1	Fip1l1	1.99236e-70	-0.290924	0.149	0.325	5.06039e-66
Agfg1	Agfg1	4.97942e-64	-0.29103	0.107	0.253	1.26472e-59
Insr	Insr	1.32162e-70	-0.291237	0.161	0.343	3.35679e-66
Cdc73	Cdc73	7.16299e-64	-0.291274	0.126	0.281	1.81933e-59
Galnt11	Galnt11	2.93837e-84	-0.29145	0.236	0.47	7.46316e-80
Spag9	Spag9	2.63938e-85	-0.291842	0.38	0.655	6.70377e-81
RGD1560883	RGD1560883	1.54038e-47	-0.293101	0.129	0.258	3.91242e-43
Tent2	Tent2	8.78907e-68	-0.293169	0.122	0.28	2.23234e-63
Gramd2b	Gramd2b	1.37155e-56	-0.293197	0.137	0.284	3.4836e-52
Nploc4	Nploc4	2.28677e-61	-0.29341	0.083	0.214	5.80818e-57
Nrde2	Nrde2	4.74376e-65	-0.293711	0.128	0.287	1.20487e-60
Rdh5	Rdh5	1.01885e-66	-0.293747	0.186	0.369	2.58778e-62
Ncoa1	Ncoa1	6.66513e-79	-0.293809	0.239	0.46	1.69288e-74
Phlpp1	Phlpp1	6.76576e-63	-0.294107	0.143	0.302	1.71843e-58
Kctd9	Kctd9	8.98106e-63	-0.295128	0.074	0.202	2.2811e-58
Emx1	Emx1	4.73734e-70	-0.295949	0.099	0.25	1.20324e-65
Asxl2	Asxl2	2.30403e-64	-0.295964	0.076	0.207	5.85201e-60
Foxk2	Foxk2	1.07266e-66	-0.296172	0.067	0.197	2.72444e-62
Prkar2a	Prkar2a	3.10398e-64	-0.296444	0.1	0.243	7.88381e-60
Jade3	Jade3	2.48071e-47	-0.296901	0.074	0.178	6.30074e-43
Htt	Htt	4.09922e-58	-0.296912	0.15	0.303	1.04116e-53
Cndp1	Cndp1	4.02285e-72	-0.297252	0.221	0.424	1.02176e-67
Armh3	Armh3	4.0217e-63	-0.297396	0.109	0.255	1.02147e-58
Edc3	Edc3	1.90045e-57	-0.297415	0.083	0.208	4.82695e-53
Tbpl1	Tbpl1	4.92768e-57	-0.297477	0.106	0.241	1.25158e-52
Lrrtm3	Lrrtm3	3.61944e-44	-0.297638	0.169	0.304	9.19303e-40
Bicral	Bicral	6.62837e-55	-0.297799	0.116	0.253	1.68354e-50
Usp33	Usp33	1.67106e-80	-0.297836	0.154	0.346	4.24433e-76
Bicc1	Bicc1	3.39136e-86	-0.298572	0.328	0.589	8.61371e-82
Srek1	Srek1	1.85643e-70	-0.299175	0.191	0.381	4.71515e-66
Herc6	Herc6	5.5017e-52	-0.299661	0.029	0.115	1.39738e-47
Kyat1	Kyat1	2.44392e-64	-0.299682	0.138	0.299	6.2073e-60
Cep126	Cep126	3.65277e-46	-0.299764	0.061	0.158	9.27767e-42
Brd1	Brd1	2.90645e-74	-0.299801	0.169	0.358	7.38209e-70
Bbs9	Bbs9	1.62235e-58	-0.299929	0.13	0.279	4.1206e-54
Iqcb1	Iqcb1	8.2581e-49	-0.299946	0.078	0.186	2.09748e-44
Chd7	Chd7	9.9813e-67	-0.299969	0.122	0.28	2.53515e-62
Elk4	Elk4	2.95155e-69	-0.300512	0.075	0.214	7.49665e-65
Wrn	Wrn	1.09222e-72	-0.300942	0.208	0.408	2.77413e-68
RGD621098	RGD621098	2.35738e-53	-0.301175	0.091	0.214	5.98751e-49
Cyp4a3	Cyp4a3	1.24288e-72	-0.301205	0.233	0.442	3.15679e-68
Unc13b	Unc13b	2.38675e-51	-0.30122	0.034	0.124	6.0621e-47
Kdm2a	Kdm2a	2.12903e-76	-0.3015	0.242	0.46	5.40753e-72
Epc2	Epc2	4.39316e-71	-0.301669	0.104	0.26	1.11582e-66
Nup214.1	Nup214.1	2.94393e-73	-0.301989	0.123	0.29	7.47728e-69
Cog4	Cog4	6.32563e-68	-0.30205	0.164	0.34	1.60665e-63
Kazn	Kazn	1.13414e-53	-0.302173	0.043	0.141	2.88061e-49
Btbd2	Btbd2	9.48733e-49	-0.302324	0.025	0.105	2.40969e-44
Hagh	Hagh	5.95531e-109	-0.302529	0.272	0.552	1.51259e-104
Esyt2	Esyt2	4.88517e-63	-0.302828	0.134	0.29	1.24078e-58
Akap13	Akap13	1.66971e-90	-0.302972	0.365	0.64	4.24091e-86
Mapkbp1	Mapkbp1	5.55137e-60	-0.30311	0.112	0.255	1.40999e-55
Frmd4b	Frmd4b	1.93567e-92	-0.303356	0.573	0.872	4.9164e-88
Fam135a	Fam135a	5.89743e-63	-0.303524	0.086	0.221	1.49789e-58
Ppm1b	Ppm1b	3.56766e-90	-0.303546	0.218	0.449	9.06149e-86
Huwe1	Huwe1	1.11669e-87	-0.303742	0.204	0.429	2.83629e-83
Ep400	Ep400	2.17882e-69	-0.303927	0.128	0.293	5.53399e-65
Fam193b	Fam193b	1.4148e-61	-0.304322	0.107	0.25	3.59346e-57
Ppard	Ppard	9.50595e-58	-0.304332	0.046	0.152	2.41442e-53
Dpp8	Dpp8	2.13344e-70	-0.304616	0.131	0.298	5.41873e-66
Reep3	Reep3	4.14776e-95	-0.304652	0.169	0.389	1.05349e-90
Ptpn12	Ptpn12	4.47975e-79	-0.305014	0.156	0.347	1.13781e-74
Lonp2	Lonp2	4.25124e-87	-0.30511	0.397	0.674	1.07977e-82
Tp53i3	Tp53i3	7.60849e-69	-0.305518	0.186	0.373	1.93248e-64
Map2k4	Map2k4	6.69559e-60	-0.305576	0.084	0.214	1.70061e-55
Ccdc91	Ccdc91	3.04359e-69	-0.305644	0.132	0.297	7.73041e-65
Papola	Papola	1.43439e-93	-0.305793	0.228	0.469	3.6432e-89
Tcf20	Tcf20	1.27429e-60	-0.30599	0.096	0.231	3.23657e-56
Fmo3	Fmo3	3.89333e-97	-0.306369	0.379	0.674	9.88868e-93
Morc2	Morc2	1.20071e-55	-0.306451	0.051	0.157	3.04969e-51
Gng12	Gng12	1.06101e-83	-0.306632	0.32	0.577	2.69485e-79
Sipa1l1	Sipa1l1	2.84359e-77	-0.306767	0.24	0.456	7.22244e-73
Isoc2b	Isoc2b	5.00213e-56	-0.307179	0.048	0.152	1.27049e-51
Pigv	Pigv	4.66338e-54	-0.307285	0.056	0.163	1.18445e-49
Ift74	Ift74	2.00837e-58	-0.307561	0.153	0.309	5.10106e-54
Birc6	Birc6	1.91061e-85	-0.307635	0.358	0.626	4.85276e-81
Cemip2	Cemip2	2.98089e-56	-0.30812	0.064	0.177	7.57116e-52
Spsb4	Spsb4	1.50986e-58	-0.308901	0.122	0.266	3.8349e-54
Slc25a42	Slc25a42	3.8168e-70	-0.3092	0.101	0.253	9.69429e-66
Slc25a26	Slc25a26	9.49023e-51	-0.309242	0.074	0.184	2.41042e-46
Dtnbp1	Dtnbp1	2.81993e-78	-0.309415	0.195	0.401	7.16234e-74
Srsf4	Srsf4	4.31264e-77	-0.309452	0.163	0.355	1.09537e-72
Tecpr2	Tecpr2	3.63347e-56	-0.310174	0.089	0.215	9.22865e-52
Qrich1	Qrich1	4.24161e-72	-0.310315	0.115	0.277	1.07733e-67
Ubac2	Ubac2	4.84622e-76	-0.310477	0.155	0.342	1.23089e-71
Mphosph9	Mphosph9	2.10212e-59	-0.31086	0.044	0.151	5.33916e-55
Nhlrc2	Nhlrc2	2.00738e-68	-0.311063	0.219	0.415	5.09855e-64
Pitpnm2	Pitpnm2	3.72486e-58	-0.311315	0.051	0.16	9.46077e-54
Aff1	Aff1	8.12716e-58	-0.311395	0.143	0.294	2.06422e-53
Tasp1	Tasp1	2.02759e-58	-0.311562	0.097	0.228	5.14987e-54
Arhgef11	Arhgef11	1.90788e-66	-0.311866	0.186	0.367	4.84582e-62
Eya1	Eya1	5.756e-44	-0.312573	0.102	0.214	1.46197e-39
Pex14	Pex14	2.43644e-55	-0.312574	0.106	0.238	6.18831e-51
Golga4	Golga4	9.58714e-90	-0.312918	0.276	0.53	2.43504e-85
Zmat1	Zmat1	1.92596e-55	-0.313073	0.09	0.215	4.89174e-51
Rassf3	Rassf3	4.21654e-64	-0.313514	0.152	0.316	1.07096e-59
Bbx	Bbx	9.6823e-71	-0.313817	0.083	0.228	2.45921e-66
Ptpn21	Ptpn21	1.2142e-60	-0.313843	0.072	0.195	3.08393e-56
Mrrf	Mrrf	2.57152e-63	-0.314079	0.069	0.195	6.53139e-59
Cyld	Cyld	7.85662e-62	-0.314443	0.102	0.242	1.9955e-57
Glt1d1	Glt1d1	2.25889e-45	-0.31449	0.052	0.144	5.73735e-41
Phactr4	Phactr4	1.58923e-80	-0.314517	0.306	0.551	4.03648e-76
Pcca	Pcca	2.89413e-73	-0.314632	0.262	0.48	7.35079e-69
Xpo6	Xpo6	1.48015e-70	-0.314683	0.111	0.27	3.75942e-66
Gapvd1	Gapvd1	1.62354e-69	-0.315323	0.139	0.307	4.12364e-65
Rgl3	Rgl3	3.28125e-55	-0.315462	0.066	0.179	8.33406e-51
Usp15	Usp15	4.843e-85	-0.316179	0.25	0.485	1.23007e-80
Tnrc6a	Tnrc6a	3.95308e-83	-0.316291	0.215	0.436	1.00404e-78
Zc3h12c	Zc3h12c	4.23596e-61	-0.316338	0.075	0.201	1.07589e-56
Slc1a1	Slc1a1	1.52714e-80	-0.316818	0.389	0.65	3.87878e-76
Naa15	Naa15	6.45628e-86	-0.317281	0.135	0.327	1.63983e-81
Trpv4	Trpv4	1.1697e-76	-0.317969	0.149	0.332	2.97091e-72
Clmn	Clmn	4.45543e-85	-0.318434	0.348	0.61	1.13164e-80
Mnat1	Mnat1	4.96725e-69	-0.318581	0.123	0.284	1.26163e-64
Aurkaip1	Aurkaip1	1.41629e-91	-0.318642	0.327	0.591	3.59723e-87
Ppp1r14c	Ppp1r14c	1.25802e-51	-0.31874	0.076	0.188	3.19525e-47
AABR07067023.1	AABR07067023.1	2.55708e-70	-0.318778	0.233	0.435	6.49473e-66
Mga	Mga	1.86201e-75	-0.318784	0.173	0.363	4.72932e-71
Slc38a2	Slc38a2	4.93859e-84	-0.318936	0.171	0.372	1.25435e-79
Tmem245	Tmem245	1.49165e-63	-0.319293	0.11	0.257	3.78865e-59
Cobl	Cobl	8.68925e-61	-0.319925	0.081	0.21	2.20698e-56
Dcbld1	Dcbld1	1.66495e-60	-0.320298	0.12	0.265	4.2288e-56
AABR07032622.1	AABR07032622.1	6.73187e-50	-0.32062	0.112	0.238	1.70983e-45
Ccnt2	Ccnt2	6.17234e-77	-0.32067	0.167	0.356	1.56771e-72
Lcor	Lcor	1.62988e-81	-0.320744	0.244	0.466	4.13974e-77
Upf2	Upf2	8.14373e-76	-0.321105	0.259	0.481	2.06842e-71
Vps53	Vps53	1.04462e-79	-0.321172	0.157	0.348	2.65324e-75
Stradb	Stradb	1.24348e-78	-0.321298	0.22	0.432	3.15831e-74
Dcaf1	Dcaf1	3.13064e-71	-0.322039	0.101	0.254	7.9515e-67
Dot1l	Dot1l	2.91792e-59	-0.322337	0.086	0.216	7.41122e-55
Pi4kb	Pi4kb	4.93673e-62	-0.322366	0.097	0.235	1.25388e-57
Plekha5	Plekha5	1.06649e-94	-0.322518	0.525	0.828	2.70878e-90
Slmap	Slmap	2.53389e-91	-0.322543	0.188	0.409	6.43582e-87
Fam118b	Fam118b	3.00335e-59	-0.322612	0.066	0.185	7.62822e-55
Pten	Pten	1.5611e-83	-0.322902	0.157	0.353	3.96504e-79
Vstm5	Vstm5	3.18985e-53	-0.323162	0.063	0.172	8.1019e-49
Lrig3	Lrig3	1.29954e-66	-0.323409	0.138	0.301	3.30071e-62
Ppp1r12b	Ppp1r12b	2.64338e-72	-0.323512	0.121	0.285	6.71392e-68
Erbb4	Erbb4	1.81856e-69	-0.323694	0.263	0.471	4.61895e-65
Ints6	Ints6	3.01941e-69	-0.323761	0.118	0.277	7.66899e-65
Rptor	Rptor	5.10179e-75	-0.324005	0.178	0.373	1.2958e-70
Golga1	Golga1	5.0078e-64	-0.324168	0.117	0.267	1.27193e-59
Vti1a	Vti1a	3.28938e-66	-0.324273	0.149	0.316	8.3547e-62
Hsd17b12	Hsd17b12	1.04596e-76	-0.324322	0.119	0.29	2.65662e-72
Tbce	Tbce	5.73602e-67	-0.324539	0.132	0.294	1.45689e-62
Per2	Per2	8.15909e-63	-0.324585	0.089	0.224	2.07233e-58
Sdccag8	Sdccag8	7.21565e-62	-0.324716	0.154	0.315	1.8327e-57
Tns1	Tns1	1.64864e-122	-0.325002	0.569	0.876	4.18737e-118
Slc35f1	Slc35f1	8.28574e-51	-0.325136	0.032	0.118	2.10449e-46
Spred2	Spred2	6.06635e-68	-0.325308	0.253	0.457	1.54079e-63
Mllt10	Mllt10	7.28311e-93	-0.325635	0.228	0.463	1.84984e-88
Hnrnph1	Hnrnph1	4.59081e-80	-0.32612	0.105	0.275	1.16602e-75
Trib2	Trib2	7.66553e-70	-0.326815	0.074	0.211	1.94697e-65
Slx4ip	Slx4ip	2.84094e-61	-0.327111	0.107	0.248	7.21571e-57
Vps9d1	Vps9d1	3.22544e-49	-0.327145	0.115	0.24	8.1923e-45
Pym1	Pym1	7.3207e-63	-0.327289	0.08	0.21	1.85938e-58
Dennd1a	Dennd1a	2.87706e-98	-0.327928	0.441	0.746	7.30744e-94
Ext1	Ext1	4.74095e-77	-0.328195	0.246	0.463	1.20415e-72
Zfp629	Zfp629	2.14798e-92	-0.328391	0.356	0.638	5.45564e-88
Col4a5	Col4a5	5.22881e-80	-0.328416	0.22	0.435	1.32806e-75
Setd2	Setd2	2.33031e-84	-0.328782	0.224	0.448	5.91875e-80
AC105531.1	AC105531.1	2.74053e-79	-0.328852	0.157	0.349	6.96067e-75
Chchd3	Chchd3	2.4342e-95	-0.329158	0.313	0.583	6.18263e-91
Marchf8	Marchf8	3.88784e-82	-0.329449	0.205	0.419	9.87473e-78
Slc9a8	Slc9a8	1.53579e-60	-0.329625	0.085	0.215	3.90076e-56
Phf20l1.1	Phf20l1.1	2.38022e-68	-0.330293	0.138	0.304	6.04553e-64
Gprc5c	Gprc5c	7.26279e-103	-0.3304	0.305	0.585	1.84468e-98
Tec	Tec	4.46416e-55	-0.33043	0.082	0.202	1.13385e-50
Prag1	Prag1	1.59787e-54	-0.330514	0.026	0.112	4.05844e-50
Cyp4a2	Cyp4a2	9.4357e-130	-0.330524	0.986	0.999	2.39657e-125
Bmp4	Bmp4	4.52244e-77	-0.330775	0.068	0.212	1.14865e-72
Lrch3	Lrch3	2.12998e-66	-0.331847	0.157	0.326	5.40994e-62
Bdp1	Bdp1	5.52164e-77	-0.331965	0.155	0.34	1.40244e-72
Fbxw4	Fbxw4	1.03328e-68	-0.332029	0.094	0.241	2.62443e-64
R3hcc1l	R3hcc1l	3.13036e-70	-0.332354	0.189	0.377	7.95079e-66
Ptbp2	Ptbp2	4.44129e-77	-0.332813	0.144	0.324	1.12804e-72
Klf15	Klf15	3.81318e-71	-0.332906	0.077	0.218	9.68511e-67
AC130391.3	AC130391.3	1.04117e-52	-0.33305	0.031	0.12	2.64447e-48
Zmym2	Zmym2	3.17691e-70	-0.333187	0.114	0.271	8.06902e-66
Nufip2	Nufip2	5.70968e-62	-0.333378	0.141	0.297	1.4502e-57
Fgfr1	Fgfr1	2.6985e-66	-0.333387	0.115	0.267	6.85392e-62
Rnf169	Rnf169	1.44249e-62	-0.333665	0.12	0.267	3.66378e-58
Rps6kb1	Rps6kb1	1.41888e-75	-0.333705	0.134	0.309	3.60381e-71
Cacul1	Cacul1	5.20614e-75	-0.333836	0.128	0.298	1.32231e-70
Sfswap	Sfswap	1.69097e-74	-0.33384	0.152	0.333	4.29488e-70
Mapk8	Mapk8	7.3163e-61	-0.334109	0.104	0.243	1.85827e-56
Ddx46	Ddx46	6.65121e-81	-0.334146	0.165	0.36	1.68934e-76
Cdc42bpa	Cdc42bpa	1.48253e-80	-0.334729	0.149	0.337	3.76548e-76
RGD1304622	RGD1304622	1.97977e-60	-0.334933	0.068	0.189	5.02842e-56
Mgat5	Mgat5	9.34026e-67	-0.334981	0.095	0.239	2.37233e-62
Hcn3	Hcn3	6.59432e-43	-0.335012	0.1	0.21	1.67489e-38
Macrod1	Macrod1	8.75102e-84	-0.335139	0.306	0.551	2.22267e-79
Sox5	Sox5	3.34082e-63	-0.335197	0.129	0.282	8.48534e-59
Melk	Melk	2.26999e-56	-0.335306	0.07	0.187	5.76554e-52
Map3k7cl	Map3k7cl	5.9197e-54	-0.33539	0.045	0.144	1.50354e-49
Togaram1	Togaram1	4.71568e-77	-0.335451	0.122	0.294	1.19774e-72
Phf8	Phf8	8.08315e-64	-0.335502	0.162	0.33	2.05304e-59
Rab2b	Rab2b	1.44739e-60	-0.335551	0.153	0.31	3.67621e-56
Csrnp3	Csrnp3	5.00633e-58	-0.335683	0.183	0.346	1.27156e-53
Ptprm	Ptprm	9.43802e-76	-0.336068	0.036	0.159	2.39716e-71
Aox2	Aox2	1.49731e-96	-0.336115	0.445	0.741	3.80301e-92
Wapl	Wapl	7.50874e-95	-0.336308	0.21	0.444	1.90715e-90
Ago3	Ago3	1.87293e-62	-0.336565	0.078	0.207	4.75707e-58
Ylpm1	Ylpm1	8.49392e-82	-0.336966	0.143	0.332	2.15737e-77
Cnot2	Cnot2	1.15883e-78	-0.337194	0.117	0.288	2.9433e-74
Tinag	Tinag	8.26862e-91	-0.337215	0.239	0.48	2.10015e-86
Etnk1	Etnk1	6.57375e-83	-0.337523	0.312	0.554	1.66967e-78
Xxylt1	Xxylt1	4.07331e-61	-0.337843	0.06	0.178	1.03458e-56
Gps2	Gps2	8.7825e-72	-0.3379	0.087	0.237	2.23067e-67
Ddx17	Ddx17	1.34897e-87	-0.338333	0.278	0.524	3.42625e-83
Mcoln1	Mcoln1	9.50893e-79	-0.338703	0.079	0.232	2.41517e-74
Rsf1	Rsf1	1.319e-86	-0.339148	0.222	0.449	3.35014e-82
Slc6a13	Slc6a13	1.00524e-62	-0.339969	0.129	0.28	2.5532e-58
Zfp609	Zfp609	1.65483e-84	-0.340276	0.147	0.339	4.2031e-80
Prrg4	Prrg4	5.10037e-69	-0.340352	0.172	0.353	1.29544e-64
Ralgps2	Ralgps2	2.26621e-64	-0.340362	0.152	0.317	5.75594e-60
Cep112	Cep112	3.18097e-67	-0.340375	0.193	0.375	8.07936e-63
AABR07056624.1	AABR07056624.1	4.03631e-55	-0.340383	0.023	0.109	1.02518e-50
Opa3	Opa3	1.25837e-67	-0.340615	0.078	0.215	3.19613e-63
Trappc8	Trappc8	4.55545e-81	-0.340738	0.139	0.325	1.15704e-76
Slc25a21	Slc25a21	3.24035e-51	-0.341101	0.05	0.148	8.23016e-47
Xpnpep3	Xpnpep3	2.12973e-67	-0.341151	0.116	0.27	5.4093e-63
Pdpr	Pdpr	1.07052e-79	-0.341384	0.14	0.322	2.71902e-75
LOC679894	LOC679894	1.55064e-51	-0.341475	0.12	0.25	3.93847e-47
Tsc22d2	Tsc22d2	1.91118e-72	-0.341489	0.096	0.248	4.85422e-68
Abcc6	Abcc6	3.6733e-71	-0.34149	0.186	0.376	9.32982e-67
Rapgef6	Rapgef6	3.13835e-75	-0.341997	0.12	0.288	7.97109e-71
Ube3a	Ube3a	9.72941e-92	-0.342145	0.269	0.518	2.47117e-87
Arid1b	Arid1b	6.65346e-101	-0.342241	0.326	0.606	1.68991e-96
Slc22a12	Slc22a12	1.52726e-88	-0.342374	0.402	0.68	3.87908e-84
Crot	Crot	3.73229e-73	-0.342419	0.177	0.362	9.47964e-69
Mbtd1	Mbtd1	2.14207e-83	-0.342482	0.128	0.313	5.44065e-79
Fbxl20	Fbxl20	2.19183e-69	-0.342569	0.108	0.26	5.56702e-65
Tnrc6c	Tnrc6c	1.69249e-71	-0.342868	0.085	0.231	4.29875e-67
Cflar	Cflar	1.09366e-100	-0.342907	0.394	0.684	2.77778e-96
Cdkal1	Cdkal1	4.74204e-77	-0.343374	0.218	0.426	1.20443e-72
Dnmt3a	Dnmt3a	6.37171e-74	-0.343381	0.111	0.273	1.61835e-69
Ubn2	Ubn2	1.06525e-74	-0.343767	0.172	0.361	2.70563e-70
Pdpk1	Pdpk1	7.37289e-71	-0.343864	0.127	0.291	1.87264e-66
Rnf11l1	Rnf11l1	4.36645e-68	-0.344257	0.051	0.173	1.10903e-63
Zfx	Zfx	1.95099e-79	-0.344922	0.11	0.278	4.95532e-75
Tra2b	Tra2b	6.07444e-88	-0.345286	0.282	0.532	1.54285e-83
Sec16b	Sec16b	3.64226e-59	-0.345449	0.103	0.239	9.25097e-55
Irf3	Irf3	9.3034e-74	-0.34649	0.172	0.357	2.36297e-69
Trim37	Trim37	1.50692e-68	-0.346907	0.099	0.246	3.82742e-64
Xpo1	Xpo1	1.33109e-75	-0.347355	0.118	0.284	3.38084e-71
Top1	Top1	1.38573e-98	-0.347586	0.165	0.386	3.51961e-94
Ppp2r3a	Ppp2r3a	2.68029e-79	-0.347587	0.303	0.542	6.80768e-75
Rngtt	Rngtt	2.0223e-75	-0.347596	0.151	0.333	5.13643e-71
Fam171a1	Fam171a1	4.76913e-74	-0.347694	0.134	0.304	1.21131e-69
Ajuba	Ajuba	3.56132e-64	-0.348146	0.026	0.126	9.04539e-60
Atg5	Atg5	4.82144e-81	-0.348239	0.108	0.279	1.2246e-76
Kif21a	Kif21a	1.03457e-89	-0.348338	0.157	0.363	2.62769e-85
Nfatc3	Nfatc3	9.66212e-82	-0.348866	0.131	0.31	2.45408e-77
Nktr	Nktr	1.09729e-88	-0.349294	0.182	0.396	2.787e-84
LOC100909712	LOC100909712	1.93761e-74	-0.349397	0.132	0.302	4.92134e-70
Rprd1a	Rprd1a	5.18798e-69	-0.349955	0.1	0.249	1.31769e-64
Zfc3h1	Zfc3h1	1.89506e-98	-0.351109	0.166	0.389	4.81326e-94
Polr2a	Polr2a	4.00502e-86	-0.351742	0.243	0.471	1.01724e-81
Eea1	Eea1	4.16954e-100	-0.352296	0.218	0.463	1.05902e-95
Fto	Fto	9.46235e-90	-0.352752	0.344	0.601	2.40334e-85
Shprh	Shprh	3.70971e-79	-0.353448	0.1	0.263	9.42229e-75
Mtmr14	Mtmr14	1.2216e-72	-0.353645	0.146	0.319	3.10274e-68
Dcun1d3	Dcun1d3	1.81875e-64	-0.353976	0.115	0.264	4.61943e-60
AABR07044925.1	AABR07044925.1	4.10664e-72	-0.354089	0.095	0.245	1.04305e-67
Rnf217	Rnf217	2.27663e-68	-0.354533	0.096	0.243	5.7824e-64
Znrf1	Znrf1	7.05658e-71	-0.354597	0.12	0.281	1.7923e-66
Thrb	Thrb	1.79864e-102	-0.35485	0.542	0.837	4.56837e-98
Arfgap3	Arfgap3	5.82534e-75	-0.355291	0.1	0.257	1.47958e-70
Msl2	Msl2	5.94925e-70	-0.355348	0.087	0.231	1.51105e-65
Baz1b	Baz1b	7.49563e-93	-0.355806	0.183	0.402	1.90382e-88
Uvrag	Uvrag	2.47021e-100	-0.35587	0.238	0.489	6.27407e-96
Stxbp4	Stxbp4	1.398e-76	-0.355938	0.196	0.393	3.55078e-72
Ube3c	Ube3c	3.09479e-90	-0.356026	0.179	0.39	7.86045e-86
Arl13b	Arl13b	1.00592e-73	-0.356107	0.091	0.243	2.55494e-69
Pstpip2	Pstpip2	2.36924e-70	-0.356117	0.128	0.29	6.01764e-66
Kif13a	Kif13a	1.11254e-88	-0.356417	0.25	0.486	2.82575e-84
Wdr70	Wdr70	7.60895e-76	-0.356466	0.162	0.347	1.9326e-71
Ppp1r12a	Ppp1r12a	2.07216e-99	-0.35677	0.265	0.522	5.26308e-95
Trim33	Trim33	3.02302e-74	-0.356854	0.128	0.296	7.67817e-70
R3hdm2	R3hdm2	2.09569e-93	-0.356907	0.28	0.532	5.32284e-89
Stat5a	Stat5a	4.66941e-61	-0.357003	0.061	0.178	1.18598e-56
Ulk2	Ulk2	2.34008e-81	-0.357693	0.163	0.356	5.94356e-77
Ccdc186	Ccdc186	4.34244e-84	-0.357961	0.116	0.294	1.10294e-79
Cdo1	Cdo1	8.23987e-88	-0.358097	0.126	0.315	2.09284e-83
Nrf1	Nrf1	3.4992e-72	-0.358301	0.079	0.222	8.88761e-68
Akap10	Akap10	6.07713e-75	-0.358639	0.143	0.32	1.54353e-70
Ppp6r3	Ppp6r3	3.72983e-104	-0.35948	0.269	0.53	9.4734e-100
Smc6	Smc6	2.67529e-81	-0.360779	0.155	0.343	6.79496e-77
Exoc6b	Exoc6b	7.11067e-90	-0.360851	0.198	0.417	1.80604e-85
Smg6	Smg6	2.55891e-79	-0.361445	0.221	0.434	6.49939e-75
Kcnh8	Kcnh8	1.30191e-55	-0.361452	0.03	0.122	3.30673e-51
Cers6	Cers6	6.44826e-86	-0.36234	0.25	0.481	1.63779e-81
Pi4ka	Pi4ka	1.26546e-83	-0.362501	0.13	0.315	3.21415e-79
Pum1	Pum1	4.95683e-93	-0.362754	0.212	0.442	1.25898e-88
Pds5a	Pds5a	3.48679e-84	-0.362774	0.161	0.358	8.85611e-80
Akap11	Akap11	5.51513e-99	-0.362919	0.2	0.432	1.40079e-94
Usp47	Usp47	4.11502e-99	-0.36309	0.257	0.512	1.04517e-94
Lpgat1	Lpgat1	1.99127e-89	-0.363128	0.165	0.372	5.05762e-85
Ssbp2	Ssbp2	1.87919e-82	-0.363231	0.258	0.482	4.77295e-78
Tnrc6b	Tnrc6b	7.58478e-101	-0.363327	0.388	0.676	1.92646e-96
AABR07044001.4	AABR07044001.4	1.87754e-72	-0.364427	0.05	0.176	4.76876e-68
Rab3ip	Rab3ip	2.74851e-97	-0.364849	0.189	0.416	6.98093e-93
Nup98	Nup98	4.68809e-94	-0.365534	0.185	0.407	1.19073e-89
Mylip	Mylip	5.25726e-56	-0.365687	0.052	0.158	1.33529e-51
Dgka	Dgka	2.7898e-75	-0.365807	0.229	0.436	7.08581e-71
Ppp2r5e	Ppp2r5e	4.65957e-101	-0.365843	0.184	0.417	1.18348e-96
Gatad2a	Gatad2a	1.08519e-89	-0.36589	0.166	0.374	2.75627e-85
Fancc	Fancc	2.30264e-66	-0.365984	0.099	0.242	5.84848e-62
Trpm7	Trpm7	1.08485e-95	-0.366012	0.27	0.522	2.7554e-91
AABR07066522.1	AABR07066522.1	5.29114e-75	-0.366689	0.096	0.252	1.3439e-70
AABR07026536.1	AABR07026536.1	1.04835e-58	-0.366692	0.128	0.273	2.66271e-54
Nf2	Nf2	8.75354e-89	-0.366786	0.146	0.343	2.22331e-84
Sema6d	Sema6d	2.84083e-69	-0.366843	0.053	0.177	7.21543e-65
Gtdc1	Gtdc1	4.53105e-75	-0.367047	0.175	0.362	1.15084e-70
Aadat	Aadat	9.85683e-90	-0.36719	0.716	0.918	2.50354e-85
Celf2	Celf2	4.22428e-68	-0.367229	0.174	0.35	1.07292e-63
Sirt7	Sirt7	2.3052e-66	-0.367247	0.103	0.248	5.85497e-62
Timp3	Timp3	2.57433e-96	-0.367249	0.338	0.604	6.53855e-92
NEWGENE-1310139	NEWGENE-1310139	2.52774e-68	-0.367292	0.125	0.284	6.4202e-64
Mast3	Mast3	1.86011e-60	-0.367476	0.111	0.251	4.7245e-56
Csnk1g1	Csnk1g1	4.98883e-79	-0.367778	0.126	0.299	1.26711e-74
Mob3b	Mob3b	1.19714e-87	-0.368051	0.317	0.565	3.04063e-83
Dis3l2	Dis3l2	1.01807e-76	-0.368468	0.232	0.438	2.58579e-72
Zfp292	Zfp292	2.69496e-87	-0.368848	0.196	0.412	6.84494e-83
Mkln1	Mkln1	3.21339e-97	-0.369004	0.246	0.49	8.16169e-93
Acpp	Acpp	3.39847e-68	-0.369112	0.067	0.198	8.63178e-64
Wdr7	Wdr7	1.01391e-83	-0.369222	0.175	0.375	2.57522e-79
Ino80	Ino80	7.80658e-81	-0.369404	0.138	0.319	1.98279e-76
Zfp318	Zfp318	1.36844e-70	-0.369569	0.075	0.213	3.4757e-66
AABR07006120.1	AABR07006120.1	3.76443e-88	-0.369622	0.108	0.286	9.56129e-84
Sppl3	Sppl3	1.08206e-95	-0.369661	0.248	0.489	2.74832e-91
AABR07006283.1	AABR07006283.1	4.37444e-67	-0.370004	0.028	0.132	1.11106e-62
Cop1	Cop1	2.78174e-96	-0.370229	0.183	0.407	7.06535e-92
Ascc3	Ascc3	4.79562e-92	-0.370382	0.224	0.455	1.21804e-87
Sult1c2	Sult1c2	9.54584e-94	-0.370752	0.301	0.557	2.42455e-89
U2surp	U2surp	5.22714e-104	-0.371139	0.225	0.476	1.32764e-99
Hsph1	Hsph1	3.68745e-115	-0.372024	0.132	0.362	9.36574e-111
Senp8	Senp8	2.95023e-63	-0.372133	0.128	0.28	7.49328e-59
Dpys	Dpys	3.15033e-98	-0.372234	0.334	0.606	8.00153e-94
Vwa8	Vwa8	1.956e-66	-0.372257	0.081	0.217	4.96805e-62
Slc1a4	Slc1a4	6.14988e-69	-0.372818	0.055	0.179	1.56201e-64
Ubap2	Ubap2	7.32772e-85	-0.372898	0.101	0.272	1.86117e-80
Spata7	Spata7	2.56346e-71	-0.373284	0.103	0.255	6.51093e-67
Pkp4	Pkp4	8.83899e-107	-0.373289	0.31	0.589	2.24501e-102
Mafg	Mafg	1.11476e-69	-0.373706	0.094	0.241	2.83137e-65
Ddx58	Ddx58	1.43218e-56	-0.373736	0.054	0.161	3.63759e-52
Abl2	Abl2	1.98768e-84	-0.373973	0.161	0.358	5.0485e-80
Gpbp1l1	Gpbp1l1	4.16212e-85	-0.374257	0.135	0.321	1.05714e-80
Epb41l5	Epb41l5	1.61666e-97	-0.374654	0.231	0.474	4.10617e-93
AABR07044635.2	AABR07044635.2	3.22322e-80	-0.374663	0.091	0.25	8.18665e-76
Gtf3c2	Gtf3c2	2.41837e-77	-0.374858	0.193	0.39	6.14243e-73
Dnttip1	Dnttip1	1.03348e-81	-0.375007	0.145	0.331	2.62494e-77
Trim44	Trim44	3.34152e-66	-0.375704	0.133	0.289	8.48714e-62
Glcci1	Glcci1	1.87708e-88	-0.375951	0.216	0.437	4.76759e-84
Erc1	Erc1	2.05169e-89	-0.376321	0.194	0.41	5.21109e-85
Kctd6	Kctd6	1.20909e-78	-0.377627	0.045	0.176	3.07097e-74
Afmid	Afmid	2.65741e-94	-0.377881	0.264	0.511	6.74956e-90
AABR07008439.1	AABR07008439.1	6.78549e-74	-0.377995	0.078	0.222	1.72345e-69
Lrp2	Lrp2	4.75663e-143	-0.378068	0.9	0.995	1.20814e-138
Eya3	Eya3	5.06497e-81	-0.378631	0.115	0.288	1.28645e-76
Ca5b	Ca5b	4.87681e-110	-0.378688	0.173	0.41	1.23866e-105
Luc7l2	Luc7l2	2.3969e-105	-0.378712	0.406	0.7	6.08789e-101
Scaf4	Scaf4	5.346e-92	-0.379156	0.169	0.379	1.35783e-87
Mark1	Mark1	2.77499e-72	-0.379465	0.078	0.219	7.04819e-68
LOC103690137	LOC103690137	1.60085e-63	-0.379523	0.041	0.15	4.06599e-59
Btaf1	Btaf1	7.8726e-83	-0.379535	0.135	0.32	1.99956e-78
Gon4l	Gon4l	2.21963e-78	-0.379637	0.11	0.276	5.63764e-74
Cpxm2	Cpxm2	1.42876e-60	-0.379726	0.06	0.175	3.62891e-56
Washc4	Washc4	3.08507e-104	-0.380247	0.202	0.445	7.83577e-100
Zfp644	Zfp644	6.0881e-80	-0.380384	0.198	0.403	1.54632e-75
Fryl	Fryl	2.65426e-87	-0.380593	0.161	0.362	6.74156e-83
Zranb2	Zranb2	6.75804e-100	-0.380751	0.29	0.553	1.71647e-95
LOC500124	LOC500124	5.63984e-63	-0.381524	0.06	0.18	1.43246e-58
Zfp618	Zfp618	4.97976e-74	-0.381877	0.105	0.263	1.26481e-69
Tnks	Tnks	4.17288e-91	-0.382762	0.151	0.355	1.05987e-86
Mia2	Mia2	1.92583e-114	-0.383006	0.309	0.593	4.8914e-110
Mapk14	Mapk14	3.10543e-106	-0.383371	0.241	0.498	7.88749e-102
Ube2g1	Ube2g1	1.59386e-97	-0.384463	0.204	0.436	4.04825e-93
Gsk3b	Gsk3b	5.26222e-90	-0.385827	0.175	0.385	1.33655e-85
AABR07070802.1	AABR07070802.1	5.47258e-55	-0.385849	0.025	0.111	1.38998e-50
Tmem232	Tmem232	1.69974e-61	-0.385891	0.049	0.161	4.31718e-57
Gxylt1	Gxylt1	2.72522e-75	-0.385968	0.077	0.222	6.92179e-71
Rev3l	Rev3l	2.58877e-87	-0.386087	0.223	0.443	6.57522e-83
Fnbp4	Fnbp4	6.02932e-91	-0.386302	0.16	0.364	1.53139e-86
Spata13	Spata13	6.89741e-95	-0.386597	0.21	0.44	1.75187e-90
Gphn	Gphn	2.54376e-96	-0.386693	0.339	0.605	6.46089e-92
Rbms1	Rbms1	1.20936e-88	-0.387234	0.242	0.474	3.07165e-84
Nfyc	Nfyc	1.27761e-96	-0.387372	0.181	0.403	3.24499e-92
Cryab	Cryab	2.61417e-129	-0.387534	0.171	0.443	6.63973e-125
Rbm26	Rbm26	1.93515e-95	-0.387626	0.317	0.578	4.91509e-91
Pdlim5	Pdlim5	1.26923e-83	-0.38782	0.168	0.364	3.22372e-79
Cdkl5	Cdkl5	9.0018e-76	-0.388043	0.088	0.239	2.28637e-71
Prpf39	Prpf39	2.09129e-83	-0.388156	0.214	0.428	5.31167e-79
Adk	Adk	1.22536e-103	-0.388338	0.548	0.85	3.11229e-99
Nmrk1	Nmrk1	2.50834e-74	-0.388712	0.106	0.263	6.37093e-70
Rev1	Rev1	4.46691e-87	-0.388794	0.151	0.347	1.13455e-82
Ube4b	Ube4b	5.67487e-98	-0.389542	0.212	0.446	1.44136e-93
Baz2b	Baz2b	3.40859e-97	-0.389724	0.219	0.457	8.65748e-93
Phc3	Phc3	3.93931e-74	-0.389797	0.167	0.35	1.00055e-69
Ralgapa1	Ralgapa1	5.41104e-103	-0.390144	0.179	0.408	1.37435e-98
Eri3	Eri3	1.23986e-86	-0.39064	0.193	0.406	3.14911e-82
Ero1b	Ero1b	3.08922e-69	-0.391096	0.118	0.273	7.84631e-65
Hoga1	Hoga1	8.31157e-118	-0.391269	0.43	0.742	2.11106e-113
Kat6b	Kat6b	8.57538e-86	-0.391577	0.124	0.305	2.17806e-81
Pus10	Pus10	2.27417e-78	-0.391745	0.13	0.304	5.77617e-74
Hnrnpa2b1	Hnrnpa2b1	5.32071e-111	-0.391812	0.425	0.738	1.35141e-106
Ythdf3	Ythdf3	6.40133e-108	-0.391839	0.18	0.417	1.62587e-103
Mrps28	Mrps28	1.29254e-101	-0.392026	0.221	0.462	3.28293e-97
Tet3	Tet3	2.15586e-80	-0.392143	0.145	0.327	5.47568e-76
Rab29	Rab29	5.95767e-115	-0.392521	0.303	0.595	1.51319e-110
Herc1	Herc1	1.16216e-109	-0.392891	0.19	0.432	2.95177e-105
Mpp5	Mpp5	4.01544e-112	-0.392893	0.246	0.513	1.01988e-107
Pias1	Pias1	6.26279e-99	-0.392915	0.152	0.366	1.59069e-94
Agbl3	Agbl3	9.46028e-73	-0.393117	0.18	0.365	2.40282e-68
Sema3d	Sema3d	1.44163e-78	-0.394176	0.033	0.155	3.66158e-74
AABR07006475.1	AABR07006475.1	2.51373e-71	-0.394268	0.048	0.171	6.38463e-67
Bri3bp	Bri3bp	8.28659e-78	-0.394898	0.094	0.252	2.10471e-73
Oxnad1	Oxnad1	1.79967e-77	-0.394952	0.087	0.241	4.57097e-73
Mtmr3	Mtmr3	2.64803e-108	-0.395152	0.176	0.412	6.72572e-104
Kpna4	Kpna4	2.39429e-90	-0.395338	0.209	0.429	6.08126e-86
Elavl1	Elavl1	8.10151e-100	-0.39592	0.223	0.459	2.0577e-95
Zcchc8	Zcchc8	1.13448e-81	-0.396127	0.133	0.312	2.88146e-77
Acy3	Acy3	1.41308e-94	-0.396273	0.521	0.787	3.58907e-90
Slc47a1	Slc47a1	6.14556e-105	-0.396542	0.211	0.452	1.56091e-100
AABR07060519.1	AABR07060519.1	3.04674e-64	-0.396852	0.056	0.173	7.73842e-60
Epg5	Epg5	5.75215e-81	-0.396988	0.131	0.31	1.46099e-76
Dhx36	Dhx36	1.25705e-97	-0.397238	0.302	0.565	3.19277e-93
Pex1	Pex1	3.84165e-97	-0.397629	0.211	0.44	9.7574e-93
Tpcn1	Tpcn1	8.2515e-112	-0.398925	0.217	0.475	2.0958e-107
Map7	Map7	4.80248e-111	-0.398984	0.511	0.82	1.21978e-106
Klc1	Klc1	7.03545e-89	-0.399111	0.135	0.327	1.78693e-84
R3hdm1	R3hdm1	1.19839e-95	-0.399843	0.167	0.379	3.0438e-91
Ppfia4	Ppfia4	7.77211e-73	-0.399983	0.112	0.27	1.97404e-68
Tfdp2	Tfdp2	1.64706e-86	-0.400042	0.19	0.398	4.18336e-82
Sspo	Sspo	3.17227e-64	-0.400251	0.069	0.194	8.05726e-60
Med13	Med13	1.18136e-107	-0.40031	0.211	0.459	3.00053e-103
Slc22a22	Slc22a22	4.8715e-92	-0.400672	0.272	0.515	1.23731e-87
Rbm33	Rbm33	7.03359e-89	-0.401207	0.125	0.312	1.78646e-84
Eaf2	Eaf2	7.17483e-67	-0.401667	0.056	0.178	1.82234e-62
Plekhh1	Plekhh1	7.72819e-75	-0.401926	0.107	0.266	1.96288e-70
Ube2r2	Ube2r2	9.13563e-95	-0.402473	0.147	0.354	2.32036e-90
Pou2f1	Pou2f1	1.22949e-73	-0.402635	0.134	0.302	3.12279e-69
Crebbp	Crebbp	1.7442e-118	-0.402708	0.262	0.539	4.4301e-114
Arhgef12	Arhgef12	4.04947e-109	-0.402813	0.399	0.691	1.02853e-104
Dusp5	Dusp5	3.21274e-69	-0.402862	0.076	0.211	8.16004e-65
Bhmt2	Bhmt2	5.50128e-113	-0.403413	0.548	0.859	1.39727e-108
Kmt2c	Kmt2c	2.99715e-105	-0.403453	0.303	0.57	7.61247e-101
Armc8	Armc8	3.57105e-91	-0.403662	0.114	0.299	9.07011e-87
Btc	Btc	4.49327e-76	-0.404162	0.064	0.202	1.14125e-71
Fam43a	Fam43a	1.82187e-91	-0.404563	0.031	0.167	4.62737e-87
Mindy4	Mindy4	1.88097e-72	-0.404614	0.077	0.219	4.77748e-68
Rbks	Rbks	2.34631e-82	-0.404872	0.163	0.355	5.9594e-78
Brd4	Brd4	3.26703e-119	-0.405097	0.219	0.488	8.29792e-115
Srsf2	Srsf2	4.85238e-112	-0.405186	0.306	0.59	1.23246e-107
Ankrd17	Ankrd17	1.39955e-119	-0.405991	0.228	0.499	3.55472e-115
Dapk1	Dapk1	1.45188e-81	-0.406172	0.119	0.294	3.68764e-77
Lpp	Lpp	3.43819e-118	-0.408084	0.373	0.675	8.73265e-114
Dcaf10	Dcaf10	6.14414e-73	-0.408254	0.076	0.216	1.56055e-68
RGD1311595	RGD1311595	1.02799e-95	-0.40839	0.156	0.362	2.611e-91
Lactb2	Lactb2	2.12395e-93	-0.40868	0.308	0.563	5.39462e-89
Peli1	Peli1	6.20849e-92	-0.408793	0.096	0.273	1.5769e-87
Ank3	Ank3	1.55227e-112	-0.409052	0.628	0.893	3.9426e-108
Fcho2	Fcho2	9.80898e-117	-0.40911	0.285	0.572	2.49138e-112
Med15	Med15	3.88907e-102	-0.409695	0.219	0.459	9.87785e-98
Ric8b	Ric8b	1.60943e-92	-0.40988	0.114	0.301	4.08778e-88
RGD1306556	RGD1306556	3.59139e-96	-0.40997	0.144	0.349	9.12176e-92
Vps13d	Vps13d	1.84701e-111	-0.410037	0.274	0.55	4.69123e-107
Kdm6a	Kdm6a	1.47445e-97	-0.410514	0.207	0.438	3.74496e-93
Klhl29	Klhl29	2.37836e-118	-0.410741	0.303	0.592	6.0408e-114
Ube2h	Ube2h	1.34986e-110	-0.410807	0.293	0.567	3.42852e-106
Fbxo9	Fbxo9	1.56972e-98	-0.411066	0.14	0.347	3.98694e-94
Lrrfip2	Lrrfip2	2.34538e-98	-0.411324	0.108	0.299	5.95703e-94
Eps8	Eps8	2.39279e-125	-0.41146	0.5	0.824	6.07744e-121
Atxn7l1	Atxn7l1	7.79929e-102	-0.412616	0.249	0.497	1.98094e-97
AABR07040412.1	AABR07040412.1	3.10189e-86	-0.414028	0.158	0.354	7.8785e-82
Tube1	Tube1	3.30102e-73	-0.414437	0.021	0.126	8.38426e-69
Lmx1b	Lmx1b	6.42633e-64	-0.415402	0.07	0.195	1.63222e-59
Dock9	Dock9	3.91852e-89	-0.4156	0.128	0.315	9.95264e-85
Rreb1	Rreb1	5.37519e-110	-0.415726	0.372	0.658	1.36524e-105
Tbc1d10a	Tbc1d10a	2.67707e-94	-0.415831	0.171	0.385	6.79948e-90
Spen	Spen	1.17539e-101	-0.415868	0.137	0.348	2.98537e-97
Afdn	Afdn	2.66842e-124	-0.416963	0.345	0.655	6.77751e-120
Amotl2	Amotl2	4.84316e-107	-0.417838	0.13	0.343	1.23011e-102
Ovol1	Ovol1	2.00024e-72	-0.418075	0.065	0.199	5.08041e-68
Usp10	Usp10	9.47519e-121	-0.418317	0.207	0.469	2.4066e-116
Gas2	Gas2	1.10358e-81	-0.41836	0.08	0.234	2.80298e-77
Plscr1	Plscr1	4.55337e-120	-0.418986	0.334	0.637	1.15651e-115
Galnt3	Galnt3	1.1351e-89	-0.419482	0.045	0.189	2.88303e-85
Ift46	Ift46	1.2658e-94	-0.419639	0.091	0.269	3.215e-90
Rnf216	Rnf216	9.48373e-101	-0.420349	0.202	0.434	2.40877e-96
Plxna2	Plxna2	6.30786e-93	-0.421185	0.167	0.377	1.60213e-88
Ubr2	Ubr2	5.75829e-110	-0.421338	0.215	0.465	1.46255e-105
Trmt1l	Trmt1l	6.29077e-87	-0.421918	0.078	0.237	1.59779e-82
Ints8	Ints8	1.86468e-93	-0.423199	0.137	0.336	4.73611e-89
Crppa	Crppa	2.40656e-78	-0.423465	0.116	0.283	6.11241e-74
Lrp6	Lrp6	5.41833e-96	-0.423476	0.167	0.38	1.3762e-91
Kank1	Kank1	1.65412e-105	-0.424203	0.265	0.522	4.20131e-101
Pax2	Pax2	4.73615e-85	-0.424606	0.128	0.309	1.20293e-80
Sik3	Sik3	2.25516e-120	-0.425933	0.358	0.658	5.72788e-116
Clic4	Clic4	6.67129e-117	-0.426203	0.392	0.697	1.69444e-112
Slc25a13	Slc25a13	6.73269e-113	-0.426763	0.404	0.701	1.71003e-108
Iqch	Iqch	5.28069e-93	-0.42724	0.161	0.365	1.34124e-88
Tpk1	Tpk1	8.24646e-102	-0.427767	0.326	0.59	2.09452e-97
Kdm1b	Kdm1b	3.35764e-99	-0.428122	0.16	0.373	8.52806e-95
Fgfr4	Fgfr4	2.98133e-87	-0.428214	0.136	0.326	7.57228e-83
[truncated: 612 more rows]

## Sheet: PTinj
	PTinj__gene	p_val	avg_log2FC	pct.Obese	Pct.Lean	p_val_adj
Spp1	Spp1	1.02421e-168	3.50054	0.775	0.17	2.60139e-164
Havcr1	Havcr1	3.0504e-51	2.21919	0.355	0.051	7.74772e-47
Slc13a1	Slc13a1	6.2969e-67	2.10944	0.744	0.504	1.59935e-62
Mab21l3	Mab21l3	4.48129e-61	1.80308	0.429	0.084	1.1382e-56
Slc4a4	Slc4a4	1.60283e-99	1.63463	0.837	0.504	4.07104e-95
Kif26b	Kif26b	2.99668e-27	1.52579	0.3	0.101	7.61126e-23
Ndrg1	Ndrg1	1.13379e-57	1.42392	0.744	0.528	2.87971e-53
Dlgap1	Dlgap1	1.73538e-33	1.35604	0.498	0.273	4.4077e-29
Ctsl	Ctsl	1.61039e-21	1.32971	0.429	0.266	4.09022e-17
AABR07000398.1	AABR07000398.1	1.68021e-55	1.28668	0.823	0.658	4.26756e-51
Lgmn	Lgmn	1.1448e-39	1.26926	0.627	0.442	2.90768e-35
Slc7a7	Slc7a7	6.30525e-36	1.26095	0.445	0.194	1.60147e-31
Slc5a12	Slc5a12	3.42328e-24	1.26059	0.304	0.115	8.69479e-20
Slc12a8	Slc12a8	7.56771e-38	1.22578	0.41	0.151	1.92212e-33
Syn3	Syn3	1.5536e-33	1.21808	0.547	0.328	3.94599e-29
Cp	Cp	4.23378e-21	1.21165	0.44	0.278	1.07534e-16
Apoe	Apoe	8.17787e-17	1.21125	0.234	0.094	2.0771e-12
AABR07035916.1	AABR07035916.1	3.98218e-20	1.19569	0.268	0.104	1.01143e-15
Cyp4a8	Cyp4a8	3.99019e-19	1.16971	0.323	0.166	1.01347e-14
Kcnk5	Kcnk5	2.8823e-31	1.15501	0.531	0.325	7.32075e-27
Tenm4	Tenm4	2.99356e-23	1.14696	0.357	0.176	7.60334e-19
Dnm3	Dnm3	2.72886e-29	1.13563	0.573	0.388	6.93102e-25
Mt2A	Mt2A	3.11411e-19	1.10936	0.302	0.143	7.90952e-15
Cyp4a2	Cyp4a2	5.53628e-27	1.0953	0.805	0.785	1.40616e-22
Efcab5	Efcab5	3.28349e-18	1.08957	0.187	0.051	8.33973e-14
Cyp24a1	Cyp24a1	2.59878e-20	1.06643	0.267	0.099	6.60064e-16
Timd2	Timd2	2.19678e-24	1.05844	0.273	0.09	5.5796e-20
Nabp1	Nabp1	1.08456e-24	1.03614	0.372	0.176	2.75467e-20
Clu	Clu	8.63978e-14	1.02206	0.199	0.084	2.19442e-09
Arl15	Arl15	8.83278e-26	1.01386	0.751	0.697	2.24344e-21
F3	F3	9.00775e-22	1.00913	0.245	0.079	2.28788e-17
Ctsb	Ctsb	5.07846e-21	1.00587	0.348	0.175	1.28988e-16
Mt-atp8	Mt-atp8	2.61787e-15	1.00372	0.4	0.263	6.64913e-11
Hdac9	Hdac9	5.66954e-21	1.00327	0.338	0.163	1.44001e-16
Nfkbiz	Nfkbiz	5.82424e-26	0.995941	0.4	0.185	1.4793e-21
AC144674.2	AC144674.2	9.48179e-23	0.994091	0.213	0.052	2.40828e-18
Col6a6	Col6a6	2.01417e-22	0.976949	0.416	0.234	5.11578e-18
Ptpro	Ptpro	4.74097e-16	0.973669	0.261	0.118	1.20416e-11
Rimbp2	Rimbp2	8.06513e-18	0.942364	0.386	0.234	2.04846e-13
Sorbs1	Sorbs1	3.72324e-24	0.939535	0.642	0.518	9.45665e-20
Ypel2	Ypel2	1.50709e-22	0.936538	0.447	0.254	3.82786e-18
Pappa1	Pappa1	3.19667e-13	0.913168	0.182	0.069	8.11922e-09
Fga	Fga	8.78832e-14	0.907311	0.109	0.016	2.23215e-09
Spink1l	Spink1l	1.11358e-14	0.905769	0.139	0.031	2.82839e-10
Mt1	Mt1	2.76891e-12	0.889174	0.208	0.094	7.03277e-08
Ntf3	Ntf3	4.21825e-11	0.886411	0.185	0.082	1.07139e-06
Bnc2	Bnc2	8.86807e-29	0.883585	0.603	0.401	2.2524e-24
Slc34a2	Slc34a2	1.6988e-14	0.875726	0.303	0.169	4.31477e-10
Cdh6	Cdh6	2.25717e-13	0.834026	0.376	0.239	5.73299e-09
Egfr	Egfr	4.20688e-12	0.832161	0.43	0.322	1.06851e-07
Gpx2	Gpx2	3.34921e-17	0.828124	0.177	0.048	8.50665e-13
Il34	Il34	7.32151e-17	0.824703	0.478	0.336	1.85959e-12
Slc7a9	Slc7a9	1.56812e-17	0.819672	0.375	0.216	3.98287e-13
Lpar3	Lpar3	3.49599e-16	0.787631	0.192	0.061	8.87948e-12
Adamts1	Adamts1	3.15044e-15	0.779831	0.453	0.299	8.00181e-11
Smtnl2	Smtnl2	3.40709e-15	0.776303	0.196	0.072	8.65367e-11
Napsa	Napsa	6.81253e-11	0.773899	0.387	0.288	1.73032e-06
Slc13a3	Slc13a3	1.96008e-13	0.772936	0.291	0.157	4.9784e-09
Plxna4	Plxna4	4.35792e-09	0.772725	0.106	0.033	0.000110687
Ptger3	Ptger3	4.23121e-10	0.770271	0.281	0.178	1.07468e-05
Sdcbp	Sdcbp	5.8889e-11	0.768835	0.315	0.215	1.49572e-06
Sh3bp2	Sh3bp2	1.9751e-13	0.766905	0.196	0.081	5.01655e-09
Cpne8	Cpne8	6.77206e-11	0.756453	0.19	0.088	1.72004e-06
Tanc2	Tanc2	8.36557e-19	0.756285	0.597	0.49	2.12477e-14
Atp8a1	Atp8a1	4.55657e-14	0.749604	0.308	0.173	1.15732e-09
Plcb1	Plcb1	1.98343e-12	0.746364	0.422	0.312	5.03771e-08
Igf2r	Igf2r	6.30734e-13	0.738416	0.369	0.248	1.602e-08
Itga6	Itga6	1.02647e-12	0.736552	0.444	0.331	2.60713e-08
Abca16	Abca16	1.55522e-08	0.730919	0.22	0.128	0.00039501
Scpep1	Scpep1	6.91469e-15	0.728097	0.39	0.251	1.75626e-10
Frmd4b	Frmd4b	3.93437e-43	0.724739	0.921	0.848	9.99291e-39
Adamtsl4	Adamtsl4	1.18902e-15	0.71928	0.205	0.073	3.01999e-11
Ctsd	Ctsd	1.19013e-07	0.716847	0.167	0.09	0.00302281
Parp14	Parp14	1.82369e-14	0.714866	0.322	0.185	4.63198e-10
LOC100364435	LOC100364435	4.1835e-08	0.697101	0.152	0.075	0.00106257
Myh9l1	Myh9l1	1.35641e-08	0.696945	0.308	0.216	0.000344515
Itga9	Itga9	9.62001e-10	0.695661	0.23	0.13	2.44339e-05
Zfp385b	Zfp385b	2.62535e-12	0.694319	0.288	0.158	6.66813e-08
Slc5a2	Slc5a2	8.92575e-17	0.690319	0.208	0.066	2.26705e-12
Snx29	Snx29	3.11984e-09	0.687112	0.616	0.597	7.92407e-05
AC128848.1	AC128848.1	3.68868e-11	0.684563	0.123	0.034	9.36888e-07
Ptprj	Ptprj	1.30019e-20	0.683954	0.749	0.658	3.30236e-16
Net1	Net1	5.86806e-10	0.681485	0.289	0.19	1.49043e-05
Sptlc2	Sptlc2	4.88882e-13	0.679152	0.43	0.307	1.24171e-08
Lims2	Lims2	7.12956e-13	0.678036	0.481	0.367	1.81084e-08
Adra1d	Adra1d	2.71543e-08	0.669057	0.222	0.131	0.000689691
Gatm	Gatm	1.81122e-08	0.668377	0.302	0.204	0.000460033
Atp6v1b2	Atp6v1b2	4.43779e-09	0.660165	0.287	0.196	0.000112715
RT1-A1	RT1-A1	4.29947e-05	0.659899	0.259	0.204	1
Rab11fip3	Rab11fip3	3.79414e-09	0.658028	0.532	0.488	9.63675e-05
Dysf	Dysf	2.31552e-11	0.65633	0.14	0.046	5.88118e-07
Gja1	Gja1	3.22787e-10	0.643962	0.118	0.036	8.19847e-06
Tpm1	Tpm1	4.99865e-10	0.643031	0.458	0.367	1.26961e-05
Dap	Dap	1.45657e-10	0.641568	0.452	0.357	3.69953e-06
LOC688553	LOC688553	5.02736e-08	0.640117	0.226	0.14	0.0012769
Kif11	Kif11	1.07072e-06	0.632054	0.257	0.184	0.0271951
B2m	B2m	2.02141e-05	0.630809	0.312	0.252	0.513417
C5	C5	8.84858e-06	0.629723	0.325	0.26	0.224745
Epb41l3	Epb41l3	9.46082e-12	0.627443	0.212	0.097	2.40295e-07
Klf12	Klf12	3.65537e-10	0.616113	0.485	0.394	9.28427e-06
Fnip2	Fnip2	1.38824e-06	0.615217	0.56	0.537	0.0352598
Pck1	Pck1	1.04184e-06	0.609408	0.344	0.273	0.0264618
Lhfpl2	Lhfpl2	9.97686e-09	0.605347	0.333	0.236	0.000253402
Ddx52	Ddx52	6.61326e-06	0.603469	0.224	0.16	0.16797
Srgap2	Srgap2	8.57334e-11	0.603132	0.376	0.266	2.17754e-06
Rsrp1	Rsrp1	3.28396e-13	0.598185	0.574	0.488	8.34094e-09
Slc22a1	Slc22a1	1.37472e-07	0.592319	0.275	0.188	0.00349166
Sh3pxd2b	Sh3pxd2b	1.8814e-06	0.587361	0.206	0.136	0.0477856
Tnfsf10	Tnfsf10	2.79912e-08	0.585655	0.154	0.075	0.00071095
Cyba	Cyba	3.18889e-09	0.584594	0.115	0.039	8.09946e-05
Sirpa	Sirpa	1.44244e-10	0.58427	0.135	0.046	3.66365e-06
Etv1	Etv1	8.54345e-09	0.58326	0.204	0.113	0.000216995
Abhd17c	Abhd17c	3.06387e-08	0.581132	0.346	0.257	0.000778192
Crtac1	Crtac1	2.10264e-07	0.57436	0.121	0.052	0.0053405
Myrf	Myrf	4.81492e-13	0.566467	0.113	0.021	1.22294e-08
Tmem106a	Tmem106a	1.29028e-08	0.566339	0.364	0.276	0.000327718
AABR07071697.1	AABR07071697.1	3.04441e-08	0.566328	0.107	0.039	0.000773249
Sat1	Sat1	3.15773e-06	0.565752	0.267	0.19	0.0802031
Rdh10	Rdh10	4.96451e-09	0.559633	0.127	0.048	0.000126094
Ildr2	Ildr2	1.79255e-07	0.559284	0.342	0.26	0.00455289
Col6a5	Col6a5	3.90151e-09	0.557511	0.131	0.051	9.90946e-05
Abcg3l1	Abcg3l1	1.3508e-07	0.556534	0.198	0.115	0.0034309
Lama1	Lama1	2.48734e-10	0.554687	0.113	0.031	6.31759e-06
Flot2	Flot2	2.30384e-07	0.547606	0.262	0.182	0.00585153
Errfi1	Errfi1	7.83682e-07	0.547348	0.498	0.431	0.0199047
Sbno2	Sbno2	9.74174e-10	0.545969	0.33	0.224	2.47431e-05
Acss3	Acss3	1.31245e-11	0.543835	0.566	0.467	3.33349e-07
Ahcyl2	Ahcyl2	1.11355e-09	0.541213	0.554	0.491	2.8283e-05
Ptprf	Ptprf	1.0713e-06	0.540751	0.316	0.245	0.02721
Akr1c1	Akr1c1	2.77321e-05	0.537563	0.221	0.155	0.704368
Slc22a23	Slc22a23	2.0705e-05	0.537382	0.266	0.199	0.525886
Gna14	Gna14	5.21695e-06	0.530681	0.314	0.237	0.132505
Slc34a1	Slc34a1	0.00023545	0.530076	0.499	0.455	1
Vmp1	Vmp1	3.90218e-10	0.524906	0.489	0.396	9.91114e-06
Vdr	Vdr	4.22975e-05	0.523337	0.233	0.176	1
Igtp	Igtp	6.11961e-07	0.523243	0.181	0.104	0.0155432
Tgm2	Tgm2	8.11251e-08	0.520545	0.105	0.039	0.0020605
Loxl1	Loxl1	1.99225e-09	0.518697	0.138	0.052	5.06012e-05
Nceh1	Nceh1	2.44607e-06	0.517331	0.21	0.139	0.0621277
Zfp622	Zfp622	4.5467e-08	0.513921	0.398	0.312	0.00115482
Pcsk5	Pcsk5	6.30488e-07	0.509741	0.379	0.303	0.0160138
Tifa	Tifa	2.49174e-06	0.506544	0.136	0.072	0.0632877
Litaf	Litaf	1.4535e-07	0.505522	0.3	0.215	0.00369174
AC134224.3	AC134224.3	1.52759e-05	0.504923	0.992	0.999	0.387992
Ctsh	Ctsh	2.94637e-06	0.498189	0.392	0.316	0.0748347
Alpk1	Alpk1	3.58943e-05	0.497394	0.186	0.124	0.911679
Serpinf1	Serpinf1	1.01836e-05	0.496896	0.124	0.066	0.258652
Rasa2	Rasa2	1.99831e-08	0.496437	0.564	0.513	0.00050755
Filip1l	Filip1l	7.94434e-06	0.496232	0.282	0.209	0.201778
Slc16a12	Slc16a12	2.44893e-05	0.49197	0.338	0.282	0.622003
Dgkg	Dgkg	1.72101e-06	0.491938	0.135	0.067	0.0437119
Slfn13	Slfn13	4.48066e-05	0.491193	0.221	0.161	1
Ctsa	Ctsa	6.87838e-05	0.488547	0.256	0.197	1
Kalrn	Kalrn	2.3528e-06	0.483538	0.456	0.403	0.0597589
Tubb5	Tubb5	2.15019e-08	0.479008	0.11	0.039	0.000546126
Rbpms	Rbpms	6.16935e-10	0.477816	0.585	0.493	1.56695e-05
Tsc22d1	Tsc22d1	4.49811e-11	0.477603	0.646	0.593	1.14247e-06
Asap3	Asap3	2.49352e-08	0.477034	0.111	0.039	0.000633329
Megf11	Megf11	0.000216519	0.474319	0.244	0.191	1
Septin2	Septin2	4.40229e-05	0.474175	0.287	0.23	1
Slc16a2	Slc16a2	2.53156e-07	0.471715	0.187	0.103	0.00642992
Rab11fip5	Rab11fip5	9.75395e-05	0.47087	0.209	0.152	1
LOC691083	LOC691083	2.63549e-05	0.468911	0.241	0.176	0.669387
Pcbp3	Pcbp3	2.27108e-06	0.468629	0.138	0.072	0.0576831
Plin2	Plin2	0.0562508	0.467916	0.19	0.169	1
Pip5k1b	Pip5k1b	1.86065e-07	0.467154	0.215	0.127	0.00472587
Slc7a8	Slc7a8	1.08922e-06	0.465523	0.195	0.113	0.027665
B4galt5	B4galt5	1.02476e-08	0.463361	0.113	0.039	0.000260279
AABR07004221.2	AABR07004221.2	4.07381e-07	0.461463	0.31	0.216	0.0103471
Stk3	Stk3	9.46278e-10	0.461379	0.513	0.43	2.40345e-05
Tmem123	Tmem123	0.000282554	0.461288	0.277	0.219	1
Lpin2	Lpin2	7.00183e-05	0.460914	0.416	0.37	1
Tgif1	Tgif1	1.10245e-05	0.455085	0.286	0.213	0.280012
Dab2	Dab2	1.85241e-06	0.448443	0.421	0.352	0.0470493
Gas6	Gas6	2.2351e-06	0.445326	0.185	0.11	0.0567692
Tpm3	Tpm3	0.000162353	0.444939	0.201	0.146	1
Cdk20	Cdk20	7.69079e-06	0.443019	0.154	0.088	0.195338
Cpeb1	Cpeb1	3.46594e-07	0.44197	0.132	0.061	0.00880314
Vim	Vim	3.23951e-06	0.44175	0.115	0.054	0.0822803
St6galnac3	St6galnac3	1.05799e-08	0.441384	0.723	0.697	0.000268719
Itgb6	Itgb6	9.47899e-06	0.436688	0.205	0.131	0.240757
Igsf5	Igsf5	2.04832e-05	0.436679	0.348	0.282	0.520253
Osmr	Osmr	7.33866e-05	0.434598	0.168	0.109	1
Gpx1	Gpx1	0.00535555	0.432652	0.125	0.09	1
Anxa3	Anxa3	2.61922e-08	0.432427	0.104	0.034	0.000665255
Abcg3l3	Abcg3l3	6.24821e-06	0.431179	0.187	0.118	0.158698
Polr1a	Polr1a	0.000171071	0.430042	0.151	0.099	1
Pik3r1	Pik3r1	0.000424623	0.429381	0.458	0.434	1
Timp3	Timp3	0.0012777	0.42686	0.489	0.455	1
Parp9	Parp9	2.14365e-05	0.424506	0.158	0.097	0.544464
Ptprn	Ptprn	5.58984e-07	0.422706	0.102	0.04	0.0141976
Pced1b	Pced1b	7.28362e-06	0.422296	0.1	0.045	0.184997
Steap2	Steap2	1.82957e-05	0.422045	0.151	0.09	0.464693
Birc3	Birc3	0.0015509	0.420161	0.27	0.224	1
Htra1	Htra1	0.00017697	0.419679	0.134	0.084	1
Tgfbr2	Tgfbr2	4.4688e-05	0.418318	0.271	0.207	1
Snx24	Snx24	1.00543e-10	0.418255	0.723	0.66	2.55368e-06
Tagln2	Tagln2	4.62728e-05	0.416447	0.124	0.07	1
Tspan14	Tspan14	0.000173252	0.414401	0.153	0.101	1
Fgf1	Fgf1	2.22769e-06	0.4139	0.358	0.273	0.056581
Nt5c2	Nt5c2	3.44897e-05	0.413612	0.439	0.391	0.876004
Crb1	Crb1	4.49432e-06	0.411596	0.171	0.101	0.114151
Slc3a2	Slc3a2	0.00190884	0.409924	0.193	0.152	1
Cyp4a1	Cyp4a1	1.75055e-05	0.406285	0.112	0.057	0.444623
Cdk14	Cdk14	1.07193e-08	0.404969	0.507	0.4	0.00027226
Vav3	Vav3	0.00226435	0.40207	0.239	0.196	1
Cd63	Cd63	0.60889	0.401755	0.31	0.334	1
Pcdha13	Pcdha13	3.36341e-06	0.401203	0.233	0.154	0.0854272
Hs6st1	Hs6st1	0.00182243	0.399665	0.304	0.264	1
Wipi1	Wipi1	2.59612e-05	0.3993	0.123	0.067	0.659388
Hexd	Hexd	0.000570408	0.394674	0.302	0.257	1
Srgap1	Srgap1	0.00143526	0.392446	0.153	0.107	1
Sorcs2	Sorcs2	3.16867e-05	0.392384	0.205	0.136	0.80481
Fosl2	Fosl2	0.000720667	0.391919	0.193	0.142	1
Tmsb4x	Tmsb4x	0.0243734	0.388973	0.198	0.169	1
Pdzk1ip1	Pdzk1ip1	0.00600037	0.388711	0.224	0.185	1
Nav2	Nav2	0.000631991	0.388465	0.429	0.399	1
Nrip1	Nrip1	3.44219e-05	0.388371	0.579	0.564	0.874281
Fuca1	Fuca1	0.000740071	0.387515	0.184	0.136	1
Zdhhc18	Zdhhc18	0.000749042	0.38636	0.229	0.179	1
Pdzd2	Pdzd2	0.000531693	0.38539	0.201	0.146	1
Sema4b	Sema4b	0.00432552	0.385189	0.154	0.118	1
Mt-nd6	Mt-nd6	0.0345633	0.38419	0.106	0.081	1
Acsl4	Acsl4	0.000457838	0.383308	0.205	0.152	1
Atxn1	Atxn1	0.000112865	0.383049	0.585	0.584	1
Ptpn2	Ptpn2	0.000599485	0.382883	0.327	0.284	1
Cldn2	Cldn2	0.0190474	0.380114	0.273	0.254	1
Casp12	Casp12	0.000489268	0.379688	0.111	0.067	1
Stat3	Stat3	3.10592e-05	0.379556	0.377	0.316	0.788872
RGD1311345	RGD1311345	0.0517414	0.37879	0.222	0.204	1
Ift43	Ift43	0.000163002	0.377847	0.168	0.113	1
Sergef	Sergef	0.0140741	0.377512	0.231	0.203	1
Unc5cl	Unc5cl	0.00107291	0.377388	0.21	0.164	1
Naglt1	Naglt1	0.000154778	0.376331	0.121	0.072	1
Kcnj12	Kcnj12	0.000729754	0.376179	0.161	0.112	1
Lipa	Lipa	0.00144511	0.375484	0.253	0.207	1
LOC499643	LOC499643	0.0255105	0.37531	0.172	0.146	1
Arpc1b	Arpc1b	0.000144441	0.372516	0.117	0.067	1
Creb3l2	Creb3l2	0.0413636	0.370293	0.252	0.233	1
LOC690617	LOC690617	0.00635681	0.369567	0.123	0.09	1
Klf6	Klf6	1.42329e-06	0.367014	0.394	0.303	0.0361502
Kctd1	Kctd1	0.000707718	0.364973	0.182	0.133	1
Camta1	Camta1	0.00496725	0.364652	0.285	0.249	1
Tmem169	Tmem169	0.000421776	0.363495	0.109	0.064	1
Zfp629	Zfp629	6.53538e-05	0.363122	0.546	0.504	1
Rps15a	Rps15a	0.0373174	0.362145	0.145	0.121	1
Agtrap	Agtrap	0.00191306	0.360592	0.185	0.143	1
Swap70	Swap70	0.00899806	0.360448	0.227	0.196	1
Srsf5	Srsf5	0.00242832	0.359803	0.382	0.366	1
Shroom4	Shroom4	1.0674e-05	0.359747	0.657	0.639	0.271108
Kl	Kl	0.00178252	0.357079	0.187	0.142	1
Arhgef10l	Arhgef10l	0.0142027	0.357007	0.287	0.26	1
Rasa3	Rasa3	0.00224255	0.356831	0.174	0.131	1
Dpp7	Dpp7	4.14001e-06	0.353676	0.192	0.116	0.105152
Cyp4a3	Cyp4a3	0.00152192	0.353585	0.201	0.155	1
Sptbn1	Sptbn1	3.12617e-08	0.352446	0.808	0.812	0.000794016
Sntg2	Sntg2	0.00610337	0.35126	0.13	0.096	1
Cd74	Cd74	0.0333245	0.350248	0.105	0.081	1
Map3k2	Map3k2	0.00674263	0.349868	0.403	0.394	1
Acss1	Acss1	0.00188136	0.34854	0.318	0.273	1
Lactb	Lactb	0.00496088	0.347282	0.213	0.176	1
Wdfy1	Wdfy1	0.0193637	0.347231	0.354	0.346	1
Pde11a	Pde11a	0.00612102	0.346783	0.208	0.17	1
Cgnl1	Cgnl1	0.00758894	0.345314	0.393	0.364	1
Flacc1	Flacc1	0.00204876	0.343149	0.13	0.09	1
Slco3a1	Slco3a1	0.0047747	0.340251	0.268	0.222	1
Afap1	Afap1	0.000124623	0.339669	0.103	0.055	1
Kcnj15	Kcnj15	0.000225887	0.338401	0.106	0.06	1
AABR07051515.1	AABR07051515.1	0.0129765	0.337698	0.174	0.142	1
Ppm1h	Ppm1h	8.37495e-05	0.337579	0.652	0.618	1
Col24a1	Col24a1	0.00319018	0.3371	0.163	0.121	1
F11r	F11r	0.000991034	0.336891	0.22	0.17	1
Rab11fip2	Rab11fip2	0.00131341	0.336595	0.234	0.188	1
Mbd2	Mbd2	0.00886774	0.335514	0.35	0.331	1
Pdcd11	Pdcd11	0.00135523	0.335205	0.26	0.213	1
Ankrd6	Ankrd6	0.00206291	0.333738	0.116	0.076	1
Nap1l1	Nap1l1	0.000620025	0.333407	0.272	0.215	1
Erap1	Erap1	0.000580633	0.332214	0.191	0.139	1
Dcbld2	Dcbld2	0.0469952	0.329815	0.183	0.16	1
Cd81	Cd81	0.00141574	0.328898	0.136	0.093	1
Fam3d	Fam3d	0.0106251	0.328531	0.115	0.084	1
Usp22	Usp22	0.0111055	0.326819	0.174	0.142	1
Cxadr	Cxadr	0.00512086	0.326575	0.19	0.151	1
Krt8	Krt8	0.00709118	0.326077	0.13	0.096	1
Irak3	Irak3	0.00350542	0.32576	0.114	0.078	1
Dhrs1	Dhrs1	0.00180249	0.325237	0.117	0.078	1
Ass1	Ass1	0.0438912	0.323266	0.293	0.273	1
Fastk	Fastk	0.000270292	0.321365	0.132	0.082	1
Pla2g7	Pla2g7	0.01459	0.321305	0.108	0.079	1
Ralgps1	Ralgps1	0.0072202	0.320374	0.125	0.091	1
Ank3	Ank3	1.21711e-06	0.319722	0.825	0.827	0.0309134
Tacc2	Tacc2	8.43625e-05	0.317675	0.569	0.536	1
Abcc4	Abcc4	0.000270743	0.316931	0.523	0.485	1
LOC100909840	LOC100909840	0.0249678	0.316724	0.157	0.13	1
Tas1r2	Tas1r2	0.00554522	0.315623	0.158	0.119	1
Eml4	Eml4	0.00160616	0.31435	0.132	0.09	1
Crcp	Crcp	0.00470723	0.313697	0.208	0.166	1
Man1a1	Man1a1	0.00282499	0.313374	0.244	0.196	1
AABR07041096.1	AABR07041096.1	4.2332e-06	0.313345	0.174	0.1	0.107519
Comt	Comt	0.00393808	0.311728	0.315	0.275	1
St3gal5	St3gal5	0.0349806	0.311515	0.262	0.234	1
Garnl3	Garnl3	0.00463858	0.311294	0.134	0.097	1
Tmcc3	Tmcc3	0.0785859	0.311233	0.186	0.169	1
Atf3	Atf3	0.00149529	0.309365	0.103	0.063	1
Rrbp1	Rrbp1	0.00099004	0.308144	0.435	0.393	1
Ppp1r16b	Ppp1r16b	0.0164256	0.306905	0.103	0.075	1
Anxa5	Anxa5	0.0297878	0.305982	0.19	0.161	1
Dab2ip	Dab2ip	0.046291	0.303481	0.337	0.327	1
Rin3	Rin3	0.0409968	0.302337	0.213	0.188	1
Ca12	Ca12	0.85338	0.301344	0.408	0.473	1
Rcan1	Rcan1	0.000276029	0.301183	0.117	0.069	1
Pard3b	Pard3b	9.26447e-06	0.29921	0.766	0.79	0.235308
Klf13	Klf13	0.019176	0.298057	0.113	0.085	1
Chd4	Chd4	0.12174	0.294908	0.362	0.367	1
Myo1d	Myo1d	0.00131488	0.294695	0.476	0.442	1
Prtfdc1	Prtfdc1	0.001985	0.293913	0.18	0.131	1
AABR07065438.1	AABR07065438.1	0.0616056	0.293447	0.119	0.099	1
Lmbr1l	Lmbr1l	0.00164189	0.29288	0.17	0.124	1
Sdc4	Sdc4	0.00352036	0.292333	0.373	0.34	1
Arhgap10	Arhgap10	0.106818	0.291866	0.413	0.421	1
Rhoc	Rhoc	0.0364844	0.290826	0.111	0.087	1
Zfp354a	Zfp354a	0.198491	0.289976	0.105	0.093	1
Clec2g	Clec2g	0.0567378	0.28992	0.422	0.434	1
Dmd	Dmd	0.00916012	0.288039	0.131	0.097	1
Arl6ip1	Arl6ip1	0.0124558	0.286373	0.125	0.093	1
Pi4k2b	Pi4k2b	0.0159928	0.28616	0.187	0.157	1
Pikfyve	Pikfyve	0.00139206	0.286094	0.375	0.333	1
Suclg2	Suclg2	0.00136881	0.286059	0.559	0.555	1
Tuft1	Tuft1	0.0183371	0.284656	0.136	0.106	1
Actb	Actb	0.0926161	0.284503	0.199	0.181	1
Bmp7	Bmp7	0.04114	0.284326	0.177	0.152	1
Hook2	Hook2	0.00453328	0.284049	0.31	0.272	1
Slc11a2	Slc11a2	0.0745758	0.283849	0.264	0.248	1
Vps13c	Vps13c	0.00274244	0.283523	0.424	0.393	1
Cd276	Cd276	0.00421858	0.283384	0.114	0.078	1
Cpq	Cpq	4.58176e-05	0.282815	0.768	0.766	1
Lamp2	Lamp2	0.0546011	0.282396	0.292	0.279	1
Fastkd1	Fastkd1	0.0155279	0.281972	0.235	0.203	1
Kif12	Kif12	0.0430718	0.280183	0.383	0.376	1
Snx18	Snx18	0.0707554	0.279103	0.133	0.112	1
Rnd3	Rnd3	0.184853	0.278841	0.229	0.221	1
Susd6	Susd6	0.0113009	0.27879	0.465	0.458	1
Ephb1	Ephb1	0.03587	0.277236	0.195	0.166	1
Abca3	Abca3	0.052751	0.276848	0.21	0.19	1
E2f3	E2f3	0.00367893	0.276603	0.18	0.137	1
Vav2	Vav2	0.0578697	0.276585	0.21	0.187	1
G6pc	G6pc	0.0684736	0.27617	0.173	0.151	1
Deptor	Deptor	0.0579887	0.275346	0.269	0.252	1
Zmat4	Zmat4	0.0718987	0.27499	0.103	0.081	1
Foxn3	Foxn3	0.0249768	0.274839	0.448	0.437	1
Slc22a6	Slc22a6	0.0977309	0.274075	0.206	0.187	1
Abcc2	Abcc2	0.80717	0.273803	0.182	0.187	1
Cnih4	Cnih4	0.0349239	0.273073	0.123	0.097	1
RGD1309730	RGD1309730	0.00566092	0.272147	0.126	0.09	1
Tspan9	Tspan9	0.0212218	0.272003	0.101	0.073	1
Pnpla7	Pnpla7	0.0136374	0.271656	0.18	0.145	1
Npc1l1	Npc1l1	0.128653	0.2716	0.226	0.215	1
RGD1559600	RGD1559600	0.00388853	0.271392	0.119	0.081	1
Slc17a5	Slc17a5	0.304922	0.270031	0.19	0.187	1
Ctsc	Ctsc	0.219633	0.269731	0.129	0.116	1
Stk38l	Stk38l	0.055048	0.269332	0.186	0.163	1
RT1-T24-1	RT1-T24-1	0.192047	0.269153	0.124	0.112	1
Lmna	Lmna	0.0887439	0.268351	0.123	0.103	1
Mapt	Mapt	0.000407021	0.267401	0.593	0.56	1
Ccdc47	Ccdc47	0.032155	0.266667	0.332	0.318	1
Myo7b	Myo7b	0.0792979	0.265759	0.21	0.193	1
Il3ra	Il3ra	0.35521	0.265385	0.169	0.164	1
Mob3b	Mob3b	0.147026	0.265262	0.424	0.44	1
Med13l	Med13l	0.00377948	0.264429	0.446	0.421	1
Mfsd1	Mfsd1	0.0409465	0.264235	0.134	0.109	1
Plcl2	Plcl2	0.0105144	0.263869	0.104	0.073	1
AABR07015081.2	AABR07015081.2	1.15033e-09	0.263548	0.374	0.567	2.92171e-05
Epb41	Epb41	0.204197	0.263061	0.391	0.409	1
Vat1	Vat1	0.0228339	0.262078	0.131	0.101	1
Lama5	Lama5	0.00968718	0.261929	0.172	0.136	1
Dot1l	Dot1l	0.160054	0.261326	0.148	0.134	1
Ppib	Ppib	0.104587	0.261224	0.139	0.119	1
Kmt5a	Kmt5a	0.056578	0.259913	0.167	0.143	1
Rbp1	Rbp1	0.000518753	0.258811	0.1	0.057	1
Rpl3	Rpl3	0.214293	0.257101	0.214	0.206	1
Abca2	Abca2	0.0491563	0.256345	0.114	0.09	1
Csnk1d	Csnk1d	0.176886	0.255608	0.343	0.348	1
Lurap1l	Lurap1l	0.172913	0.25559	0.143	0.127	1
Slc12a3	Slc12a3	0.0440203	0.25525	0.163	0.133	1
Ect2	Ect2	0.0455076	0.254955	0.1	0.076	1
Xylb	Xylb	0.0172713	0.254278	0.42	0.401	1
Bsg	Bsg	0.0985012	0.253317	0.239	0.222	1
Fam76b	Fam76b	0.0617988	0.252734	0.255	0.237	1
Rps19bp1	Rps19bp1	0.0577827	0.251755	0.128	0.104	1
Cd99	Cd99	0.100238	0.250743	0.154	0.133	1
Rras2	Rras2	0.125525	0.250638	0.308	0.304	1
Ttbk2	Ttbk2	0.109596	0.250597	0.151	0.134	1
Tmem252	Tmem252	0.0326809	0.2502	0.113	0.087	1
Uhrf2	Uhrf2	0.12884	0.249301	0.32	0.322	1
Bin1	Bin1	0.136283	0.249127	0.164	0.148	1
Fancc	Fancc	0.195882	0.248467	0.186	0.175	1
Sh3rf1	Sh3rf1	0.000100661	0.247828	0.772	0.749	1
NEWGENE-1310139	NEWGENE-1310139	0.0476139	0.247173	0.274	0.246	1
Il13ra1	Il13ra1	0.00942068	0.246217	0.104	0.072	1
Irf3	Irf3	0.011234	0.245855	0.34	0.306	1
Mcph1	Mcph1	0.0632218	0.245813	0.138	0.116	1
Aars	Aars	0.0445251	0.245544	0.142	0.118	1
Ptcd3	Ptcd3	0.310436	0.244541	0.256	0.252	1
Rpl37	Rpl37	0.249532	0.244273	0.119	0.107	1
Slc39a11	Slc39a11	0.11619	0.244142	0.212	0.196	1
AC134224.2	AC134224.2	0.0047585	0.244062	0.741	0.787	1
Pde3b	Pde3b	0.0769183	0.244059	0.197	0.176	1
Gls	Gls	0.000100056	0.243833	0.636	0.593	1
Phf12	Phf12	0.155479	0.243807	0.159	0.145	1
Pabpc1	Pabpc1	0.146054	0.243529	0.158	0.143	1
Adar	Adar	0.295525	0.242663	0.154	0.146	1
Mpv17l	Mpv17l	0.026023	0.242532	0.156	0.125	1
Fam117b	Fam117b	0.584258	0.242277	0.245	0.257	1
Slc25a37	Slc25a37	0.0514435	0.241185	0.106	0.084	1
Lamp1	Lamp1	0.273115	0.240381	0.399	0.424	1
AC125248.1	AC125248.1	0.961995	0.240328	0.25	0.273	1
Rtn4	Rtn4	0.176026	0.239744	0.282	0.276	1
Cd2ap	Cd2ap	0.00301273	0.239684	0.645	0.64	1
Arfgef3	Arfgef3	0.0403114	0.239597	0.178	0.149	1
Kif13b	Kif13b	0.0112158	0.239412	0.288	0.252	1
Numb	Numb	0.13785	0.239371	0.221	0.209	1
Bach2	Bach2	0.0290923	0.239203	0.308	0.281	1
Gipc2	Gipc2	0.0685632	0.2392	0.243	0.224	1
Zfp385d	Zfp385d	0.0775874	0.238813	0.167	0.142	1
Ppara	Ppara	0.728425	0.237684	0.199	0.206	1
Prss48	Prss48	0.191528	0.237611	0.233	0.222	1
Gcn1	Gcn1	0.0644596	0.236674	0.172	0.149	1
Ralgapa2	Ralgapa2	0.00284863	0.236349	0.444	0.419	1
Iqgap2	Iqgap2	0.0844319	0.235924	0.288	0.273	1
Pola1	Pola1	0.121815	0.235745	0.185	0.167	1
Cep57l1	Cep57l1	0.213695	0.235738	0.168	0.157	1
Folr1	Folr1	0.973267	0.234579	0.199	0.213	1
Nectin2	Nectin2	0.00574485	0.234567	0.112	0.076	1
Mfsd11	Mfsd11	0.13453	0.23362	0.144	0.128	1
Samd4a	Samd4a	0.002462	0.233596	0.562	0.522	1
Ssh2	Ssh2	0.388361	0.233339	0.251	0.254	1
Sash1	Sash1	0.0151505	0.233155	0.484	0.46	1
Dap3	Dap3	0.343604	0.233012	0.12	0.113	1
Pdgfa	Pdgfa	0.0236656	0.23292	0.138	0.107	1
Uxs1	Uxs1	0.147361	0.232802	0.154	0.139	1
Hspa14	Hspa14	0.216072	0.23241	0.15	0.139	1
Tpd52	Tpd52	0.0119954	0.231678	0.133	0.099	1
Prickle2	Prickle2	0.275656	0.231568	0.144	0.134	1
Epcam	Epcam	0.915562	0.231547	0.374	0.415	1
Slc6a8	Slc6a8	0.0509045	0.23134	0.2	0.175	1
Sema4a	Sema4a	0.110308	0.231317	0.235	0.218	1
Adgrl1	Adgrl1	0.0508968	0.231232	0.106	0.084	1
Slc38a7	Slc38a7	0.158372	0.231014	0.119	0.103	1
Sesn2	Sesn2	0.505879	0.230685	0.166	0.167	1
Actn1	Actn1	0.114282	0.230505	0.363	0.358	1
Trio	Trio	0.167105	0.228417	0.413	0.43	1
Gpatch2	Gpatch2	0.200649	0.227915	0.335	0.345	1
AABR07013746.1	AABR07013746.1	0.0436241	0.227508	0.146	0.119	1
Sh3bgrl2	Sh3bgrl2	0.0155703	0.226832	0.125	0.093	1
Polr3g	Polr3g	0.0230551	0.226793	0.123	0.093	1
Ugt1a6	Ugt1a6	0.128676	0.226619	0.262	0.245	1
Pros1	Pros1	0.0779252	0.226571	0.106	0.085	1
Snx30	Snx30	0.0398188	0.226396	0.22	0.191	1
Inpp5f	Inpp5f	0.267507	0.226018	0.235	0.231	1
Coq8b	Coq8b	0.210279	0.225632	0.185	0.175	1
Plce1	Plce1	0.139096	0.224022	0.379	0.37	1
Cpt1a	Cpt1a	0.518765	0.223943	0.218	0.222	1
Nars1	Nars1	0.0094892	0.22361	0.116	0.082	1
Clmp	Clmp	0.745286	0.223308	0.157	0.158	1
Plcg1	Plcg1	0.446239	0.222713	0.136	0.133	1
Ddah1	Ddah1	0.0419107	0.222502	0.589	0.604	1
Sema4d	Sema4d	0.130609	0.221629	0.128	0.11	1
Cxcl16	Cxcl16	0.100512	0.221199	0.214	0.196	1
Mroh1	Mroh1	0.0442655	0.220665	0.284	0.258	1
Ttc14	Ttc14	0.186906	0.219585	0.194	0.181	1
Dhdds	Dhdds	0.240915	0.219527	0.221	0.212	1
Dync1h1	Dync1h1	0.933342	0.218219	0.219	0.236	1
Rpl27a	Rpl27a	0.66988	0.217856	0.223	0.234	1
Lpp	Lpp	0.00352138	0.21748	0.705	0.716	1
Pafah2	Pafah2	0.449365	0.216652	0.139	0.136	1
Agpat4	Agpat4	0.0994739	0.216497	0.218	0.197	1
AABR07058091.2	AABR07058091.2	0.0718985	0.215811	0.12	0.099	1
Dennd5a	Dennd5a	0.0703041	0.215578	0.178	0.155	1
Pank1	Pank1	0.202999	0.215304	0.283	0.279	1
Aff1	Aff1	0.303456	0.21523	0.342	0.349	1
Tmem51	Tmem51	0.181751	0.214195	0.326	0.321	1
St3gal6	St3gal6	0.203764	0.214143	0.357	0.364	1
Zfyve16	Zfyve16	0.0611026	0.214122	0.168	0.145	1
Aen	Aen	0.293065	0.213935	0.151	0.142	1
Irak2	Irak2	0.0814763	0.213276	0.416	0.412	1
Mtmr11	Mtmr11	0.457243	0.212622	0.15	0.148	1
Gpr108	Gpr108	0.283091	0.212484	0.119	0.109	1
Pclo	Pclo	0.0349409	0.212155	0.255	0.222	1
Ddr1	Ddr1	0.228709	0.211931	0.169	0.158	1
Ski	Ski	0.518011	0.211823	0.241	0.248	1
Tns1	Tns1	0.155381	0.210635	0.706	0.736	1
Casp8	Casp8	0.342036	0.210538	0.148	0.142	1
Cubn	Cubn	0.0131684	0.210436	0.641	0.636	1
Mtch1	Mtch1	0.400936	0.209894	0.146	0.142	1
Fzd1	Fzd1	0.187699	0.208966	0.125	0.11	1
Slc22a18	Slc22a18	0.107461	0.208047	0.172	0.152	1
Kat14	Kat14	0.165785	0.207395	0.19	0.173	1
Hus1	Hus1	0.29834	0.207367	0.127	0.118	1
Slc8a1	Slc8a1	0.345625	0.207293	0.303	0.355	1
Acaa2	Acaa2	0.0933301	0.207033	0.1	0.081	1
Angpt1	Angpt1	0.21163	0.20518	0.128	0.113	1
Furin	Furin	0.190672	0.204823	0.125	0.11	1
Tnfrsf12a	Tnfrsf12a	0.345477	0.204778	0.129	0.121	1
AC105531.1	AC105531.1	0.272734	0.204472	0.303	0.3	1
Xkr4	Xkr4	0.0747033	0.204449	0.316	0.293	1
Hmgcl	Hmgcl	0.0986591	0.20431	0.119	0.1	1
Zfp516	Zfp516	0.0824418	0.204309	0.112	0.091	1
Plac8	Plac8	0.188501	0.204215	0.105	0.091	1
Hs1bp3	Hs1bp3	0.248758	0.203985	0.102	0.091	1
Slc16a10	Slc16a10	0.290077	0.203772	0.261	0.255	1
Zfp277	Zfp277	0.165229	0.203517	0.366	0.373	1
Clic1	Clic1	0.281178	0.203423	0.189	0.182	1
Mat2b	Mat2b	0.225154	0.202791	0.162	0.151	1
Grb10	Grb10	0.260387	0.202771	0.249	0.242	1
Pah	Pah	0.410457	0.202584	0.288	0.287	1
Washc5	Washc5	0.339789	0.202131	0.154	0.146	1
Utp20	Utp20	0.318672	0.201503	0.146	0.137	1
Sgk1	Sgk1	0.0496014	0.201444	0.1	0.078	1
Npc2	Npc2	0.330157	0.20038	0.13	0.122	1
Mdm2	Mdm2	0.26289	0.200257	0.221	0.209	1
Spata5	Spata5	4.32631e-05	-0.200295	0.237	0.33	1
Dars	Dars	3.00243e-07	-0.200368	0.166	0.27	0.00762587
Pds5b	Pds5b	2.08191e-05	-0.200447	0.202	0.297	0.528784
Nek7	Nek7	2.16225e-06	-0.200456	0.091	0.163	0.0549189
Ncoa7	Ncoa7	1.00277e-05	-0.200528	0.748	0.828	0.254693
Baiap2l1	Baiap2l1	0.00060486	-0.20074	0.249	0.328	1
Ankrd17	Ankrd17	0.000313357	-0.200787	0.385	0.482	1
Fbxo3	Fbxo3	3.59435e-06	-0.200997	0.122	0.203	0.091293
Fam193a	Fam193a	1.81254e-05	-0.201113	0.377	0.503	0.460367
Arhgap32	Arhgap32	3.00627e-05	-0.201359	0.154	0.236	0.763564
Togaram1	Togaram1	2.54356e-05	-0.20147	0.212	0.309	0.646038
Ranbp2	Ranbp2	8.80502e-06	-0.201487	0.329	0.449	0.223639
Slc6a18	Slc6a18	4.96125e-09	-0.201526	0.254	0.397	0.000126011
Rbbp6	Rbbp6	0.00157589	-0.202231	0.23	0.303	1
Myc	Myc	5.90439e-05	-0.202259	0.089	0.146	1
Sult1b1	Sult1b1	5.87462e-07	-0.202382	0.112	0.197	0.014921
Tmem33	Tmem33	5.52928e-05	-0.202601	0.12	0.187	1
Mob1a	Mob1a	2.92699e-05	-0.20265	0.079	0.137	0.743426
Bbs9	Bbs9	5.23535e-06	-0.202747	0.204	0.307	0.132973
Tmem30a	Tmem30a	0.000104287	-0.20276	0.104	0.164	1
Nfs1	Nfs1	9.34955e-05	-0.202768	0.083	0.137	1
Rbpj	Rbpj	6.18235e-07	-0.202855	0.131	0.221	0.0157025
Tmem131l	Tmem131l	7.90118e-07	-0.203035	0.12	0.204	0.0200682
Lrpap1	Lrpap1	1.81784e-09	-0.203162	0.186	0.319	4.61712e-05
Bdp1	Bdp1	0.000109198	-0.203332	0.287	0.388	1
Tbc1d19	Tbc1d19	0.000130321	-0.203364	0.211	0.288	1
Uqcrb.1	Uqcrb.1	2.91395e-06	-0.203412	0.073	0.136	0.0740115
Armc7	Armc7	1.11853e-07	-0.203412	0.064	0.133	0.00284095
Acvr1	Acvr1	9.8694e-07	-0.20346	0.254	0.373	0.0250673
Ppp1r36	Ppp1r36	9.26598e-05	-0.203582	0.129	0.197	1
Ilkap	Ilkap	3.27165e-08	-0.203994	0.185	0.306	0.000830966
Tef	Tef	9.28857e-05	-0.20422	0.086	0.14	1
Gtf2a1	Gtf2a1	0.000671265	-0.204359	0.081	0.127	1
Scamp3	Scamp3	2.73523e-05	-0.204565	0.209	0.303	0.69472
Srpra	Srpra	8.40994e-05	-0.2046	0.117	0.181	1
Mob1b	Mob1b	7.0873e-06	-0.204643	0.089	0.154	0.18001
Fam126b	Fam126b	9.80921e-06	-0.204721	0.16	0.245	0.249144
Lrp4	Lrp4	8.56953e-07	-0.204855	0.051	0.107	0.0217657
Ppp2r5e	Ppp2r5e	3.55003e-05	-0.204957	0.305	0.421	0.901672
Txn1	Txn1	2.54686e-06	-0.205066	0.101	0.176	0.0646876
Snx4	Snx4	3.25215e-05	-0.205162	0.304	0.424	0.826014
Uqcrc2	Uqcrc2	6.97034e-05	-0.205235	0.198	0.284	1
Rb1	Rb1	3.68266e-05	-0.205414	0.389	0.503	0.935359
Mterf3	Mterf3	2.58666e-05	-0.205488	0.09	0.151	0.656985
Srpk1	Srpk1	9.32303e-06	-0.205691	0.111	0.184	0.236796
Zmym4	Zmym4	1.63883e-06	-0.205694	0.347	0.487	0.0416248
Tmem87a	Tmem87a	4.7078e-06	-0.205965	0.147	0.231	0.119573
Aldh1a1	Aldh1a1	1.50564e-07	-0.20606	0.069	0.139	0.00382418
Mkks	Mkks	4.38837e-06	-0.206129	0.069	0.128	0.11146
Tnip1	Tnip1	1.67517e-08	-0.2062	0.127	0.228	0.000425478
Ptprz1	Ptprz1	0.0319193	-0.206264	0.146	0.184	1
Tex2	Tex2	0.000385088	-0.206468	0.173	0.243	1
Wdr33	Wdr33	1.00707e-05	-0.206491	0.415	0.542	0.255786
Ndufa13	Ndufa13	2.47001e-05	-0.206531	0.109	0.176	0.627357
Adcy9	Adcy9	0.000533002	-0.206844	0.194	0.264	1
Trabd2b	Trabd2b	8.80279e-07	-0.207066	0.787	0.864	0.0223582
Prkd1	Prkd1	1.71762e-05	-0.207244	0.179	0.266	0.436257
Alkbh5	Alkbh5	2.5504e-06	-0.207357	0.107	0.184	0.0647775
Aif1l	Aif1l	7.42313e-08	-0.207549	0.082	0.16	0.0018854
Serpinf2	Serpinf2	4.85303e-06	-0.207596	0.067	0.125	0.123262
Tbck	Tbck	1.46936e-07	-0.207632	0.142	0.242	0.00373203
Nhsl1	Nhsl1	6.36516e-07	-0.207971	0.245	0.363	0.0161669
Cdc42bpa	Cdc42bpa	9.81742e-06	-0.208012	0.298	0.416	0.249353
Tom1l1	Tom1l1	3.32325e-06	-0.208137	0.074	0.137	0.0844072
Ppp1r12a	Ppp1r12a	2.86153e-05	-0.208366	0.466	0.6	0.726799
Nfyb	Nfyb	2.4535e-05	-0.208641	0.052	0.1	0.623164
Nf1	Nf1	2.5183e-05	-0.208911	0.481	0.6	0.639624
Cpsf7	Cpsf7	2.4982e-06	-0.209099	0.206	0.313	0.0634519
Fgf9	Fgf9	5.16012e-07	-0.209171	0.144	0.237	0.0131062
Trim2	Trim2	6.57451e-06	-0.209471	0.05	0.101	0.166986
Ylpm1	Ylpm1	1.0037e-05	-0.209815	0.262	0.37	0.254931
Zfp292	Zfp292	2.29742e-05	-0.209909	0.304	0.419	0.583521
Supt16h	Supt16h	1.18606e-05	-0.210102	0.173	0.263	0.301247
Pard6b	Pard6b	2.56081e-07	-0.210144	0.089	0.167	0.0065042
Rnpc3	Rnpc3	0.000101979	-0.210238	0.146	0.218	1
Tp53i3	Tp53i3	1.12275e-06	-0.210242	0.169	0.27	0.0285168
Plekhg1	Plekhg1	1.25808e-05	-0.210569	0.105	0.176	0.319538
Mprip	Mprip	1.28195e-06	-0.210642	0.282	0.404	0.0325603
Kdm6a	Kdm6a	4.70451e-05	-0.210698	0.29	0.394	1
Mtmr4	Mtmr4	3.90967e-07	-0.210714	0.046	0.101	0.00993016
Cdkl1	Cdkl1	0.0019158	-0.210722	0.231	0.303	1
Bhmt2	Bhmt2	1.8128e-06	-0.210793	0.257	0.375	0.0460433
Zfand6	Zfand6	4.79541e-05	-0.210796	0.316	0.425	1
Gatad2b	Gatad2b	0.000113452	-0.211045	0.335	0.445	1
Slc2a13	Slc2a13	6.68966e-07	-0.211438	0.132	0.222	0.0169911
Mrps28	Mrps28	7.88814e-05	-0.211941	0.275	0.376	1
Clstn1	Clstn1	3.35905e-05	-0.211977	0.106	0.172	0.853165
Mgll	Mgll	1.05824e-06	-0.212065	0.382	0.516	0.0268782
Kdm5a	Kdm5a	1.12656e-05	-0.21216	0.323	0.445	0.286136
RGD1307100	RGD1307100	5.7049e-05	-0.212604	0.458	0.575	1
Arid2	Arid2	1.80953e-05	-0.212775	0.366	0.49	0.459603
Ros1	Ros1	5.19378e-07	-0.212792	0.062	0.125	0.0131917
Flrt2	Flrt2	4.07743e-05	-0.21285	0.117	0.184	1
U2surp	U2surp	6.46928e-05	-0.212874	0.308	0.418	1
Acadsb	Acadsb	4.40254e-06	-0.212953	0.128	0.207	0.11182
Pank2	Pank2	0.0003137	-0.213277	0.205	0.284	1
Phf20l1	Phf20l1	7.92175e-07	-0.213329	0.125	0.212	0.0201205
Erlin1	Erlin1	4.04279e-06	-0.213386	0.073	0.134	0.102683
Dnajc21	Dnajc21	3.8579e-05	-0.213751	0.115	0.182	0.979869
Pdhb	Pdhb	6.41072e-06	-0.213938	0.06	0.115	0.162826
Nf2	Nf2	6.25134e-06	-0.213949	0.2	0.301	0.158778
Mdfic	Mdfic	2.34544e-05	-0.214114	0.098	0.161	0.595717
Baz2b	Baz2b	3.36475e-05	-0.214485	0.386	0.504	0.854614
Kctd6	Kctd6	2.10281e-06	-0.214892	0.051	0.104	0.0534094
Macrod1	Macrod1	7.86285e-08	-0.21518	0.308	0.449	0.00199708
Pfdn5	Pfdn5	3.76897e-08	-0.215489	0.083	0.163	0.00095728
Mitf	Mitf	1.03973e-05	-0.215738	0.264	0.372	0.26408
Trim24	Trim24	4.13398e-07	-0.215749	0.102	0.184	0.0104999
Ssu72	Ssu72	4.08616e-07	-0.215776	0.142	0.236	0.0103784
Rab32	Rab32	2.78325e-08	-0.215822	0.082	0.161	0.000706919
Shprh	Shprh	4.49065e-05	-0.215828	0.178	0.26	1
Polr2a	Polr2a	0.000302981	-0.216332	0.307	0.407	1
Tesk2	Tesk2	2.61408e-06	-0.216444	0.124	0.204	0.066395
Casp7	Casp7	1.34649e-07	-0.216586	0.044	0.101	0.00341996
Anapc13	Anapc13	4.4839e-08	-0.216789	0.062	0.133	0.00113887
Zfp398	Zfp398	2.47076e-05	-0.216886	0.074	0.13	0.627547
Hsd17b10	Hsd17b10	6.98324e-06	-0.217055	0.056	0.109	0.177367
Cul1	Cul1	2.12603e-05	-0.217106	0.263	0.364	0.539991
Scamp1	Scamp1	0.000224392	-0.217215	0.121	0.181	1
Mras	Mras	3.82315e-06	-0.217851	0.117	0.194	0.0971043
Vamp2	Vamp2	1.01094e-06	-0.217994	0.048	0.103	0.0256768
Ppig	Ppig	0.000132889	-0.218164	0.247	0.34	1
Cuta	Cuta	0.000230863	-0.21827	0.057	0.1	1
Herpud2	Herpud2	6.16088e-07	-0.218301	0.136	0.225	0.015648
Bri3	Bri3	8.20335e-07	-0.218348	0.117	0.2	0.0208357
AABR07053749.2	AABR07053749.2	2.85347e-08	-0.218978	0.052	0.118	0.000724754
Bicc1	Bicc1	8.19729e-06	-0.219423	0.706	0.81	0.208203
Grsf1	Grsf1	4.65851e-06	-0.219924	0.08	0.145	0.118321
LOC100360841	LOC100360841	2.05953e-06	-0.219978	0.052	0.107	0.05231
Afmid	Afmid	1.33605e-06	-0.220109	0.179	0.279	0.0339345
Agmat	Agmat	0.000215107	-0.220474	0.258	0.342	1
Slc33a1	Slc33a1	4.08705e-07	-0.22068	0.09	0.166	0.0103807
Sec62	Sec62	6.66847e-07	-0.220907	0.198	0.309	0.0169372
Slc38a2	Slc38a2	2.79502e-06	-0.22107	0.252	0.366	0.0709907
Lrrc75b	Lrrc75b	1.24605e-06	-0.221361	0.062	0.122	0.0316483
Fbxl5	Fbxl5	2.3136e-05	-0.221427	0.177	0.266	0.587631
Acyp2	Acyp2	8.0089e-06	-0.222015	0.165	0.252	0.203418
Mgat3	Mgat3	5.19439e-05	-0.222704	0.084	0.14	1
Mbnl2	Mbnl2	7.97441e-06	-0.223016	0.559	0.675	0.202542
Pttg1ip	Pttg1ip	2.38837e-06	-0.2232	0.274	0.391	0.0606621
Plcl1	Plcl1	2.86616e-05	-0.223279	0.076	0.131	0.727975
Plau	Plau	3.60504e-07	-0.223304	0.154	0.252	0.00915645
Epg5	Epg5	3.69168e-06	-0.223399	0.1	0.17	0.0937651
Acer2	Acer2	4.05993e-07	-0.223477	0.048	0.104	0.0103118
Tusc3	Tusc3	1.23495e-06	-0.223656	0.126	0.21	0.0313664
Pcyt2	Pcyt2	3.13226e-06	-0.223924	0.074	0.137	0.0795564
Vps41	Vps41	8.75446e-07	-0.224387	0.215	0.327	0.0222354
Sh3yl1	Sh3yl1	4.38134e-06	-0.224475	0.087	0.154	0.111282
Cers6	Cers6	7.54075e-07	-0.224705	0.305	0.434	0.0191528
Dao	Dao	1.0316e-06	-0.224725	0.102	0.181	0.0262017
Ndufb5	Ndufb5	4.29561e-09	-0.225423	0.07	0.151	0.000109104
Tfdp2	Tfdp2	0.000118127	-0.225446	0.273	0.363	1
Slc25a15	Slc25a15	6.12165e-06	-0.225467	0.08	0.145	0.155484
Adgrv1	Adgrv1	1.56687e-06	-0.225847	0.1	0.175	0.0397969
Msi2	Msi2	8.12062e-10	-0.226316	0.751	0.857	2.06256e-05
Fam189a1	Fam189a1	7.46881e-05	-0.226334	0.09	0.146	1
Evc2	Evc2	2.72354e-06	-0.226817	0.124	0.204	0.0691752
Atp6v0a1	Atp6v0a1	7.55906e-07	-0.226892	0.155	0.252	0.0191992
AABR07006458.1	AABR07006458.1	1.74595e-05	-0.226928	0.067	0.122	0.443453
Ndufa3	Ndufa3	2.48078e-06	-0.22712	0.056	0.112	0.0630092
Helz	Helz	3.96543e-07	-0.227126	0.281	0.41	0.0100718
Ndufab1	Ndufab1	1.24969e-07	-0.227489	0.096	0.179	0.00317409
Dzip1l	Dzip1l	0.000202169	-0.227947	0.06	0.103	1
Myl6	Myl6	0.000186113	-0.228056	0.208	0.293	1
Asap2	Asap2	2.93114e-05	-0.228156	0.225	0.319	0.74448
Pcmtd1	Pcmtd1	3.45522e-05	-0.228244	0.205	0.299	0.87759
Rb1cc1	Rb1cc1	3.22913e-05	-0.228311	0.293	0.397	0.820166
Ndufa8	Ndufa8	1.15609e-08	-0.228482	0.049	0.115	0.000293635
Acox1	Acox1	1.83445e-07	-0.228987	0.174	0.282	0.00465933
LOC100362980	LOC100362980	0.000117324	-0.229392	0.069	0.118	1
Wwc1	Wwc1	2.75537e-08	-0.229921	0.715	0.842	0.000699837
Ndufb4	Ndufb4	1.09645e-06	-0.230017	0.064	0.125	0.0278487
Emsy	Emsy	7.66713e-06	-0.230204	0.076	0.137	0.194738
Arhgap18	Arhgap18	1.59421e-05	-0.230571	0.216	0.31	0.404914
Ctdspl2	Ctdspl2	2.15584e-06	-0.230697	0.129	0.212	0.0547562
Stt3b	Stt3b	2.60149e-06	-0.230797	0.153	0.243	0.0660752
Pabpn1	Pabpn1	5.50648e-05	-0.231144	0.397	0.504	1
Caln1	Caln1	0.000113163	-0.231432	0.102	0.161	1
Cited2	Cited2	4.29183e-05	-0.231659	0.13	0.2	1
Map3k7cl	Map3k7cl	6.00796e-05	-0.231803	0.07	0.121	1
Snrnp27	Snrnp27	7.0752e-05	-0.231905	0.13	0.199	1
Zfp91	Zfp91	1.35957e-05	-0.232015	0.253	0.358	0.345318
Rab3ip	Rab3ip	9.73842e-06	-0.232272	0.245	0.346	0.247346
Kmt5b	Kmt5b	6.17429e-07	-0.232362	0.223	0.333	0.0156821
Zfr	Zfr	3.09021e-05	-0.232754	0.442	0.554	0.784882
Srcap	Srcap	0.000116298	-0.233231	0.278	0.372	1
Mtx2	Mtx2	1.30953e-05	-0.233294	0.182	0.272	0.332607
Wdpcp	Wdpcp	1.92049e-06	-0.233609	0.27	0.385	0.0487786
Ncor2	Ncor2	7.73447e-05	-0.233614	0.225	0.315	1
Tnrc6b	Tnrc6b	9.13614e-07	-0.234154	0.552	0.676	0.0232049
P4ha2	P4ha2	3.10906e-08	-0.234239	0.079	0.157	0.00078967
Impa1	Impa1	4.01117e-08	-0.234431	0.087	0.169	0.0010188
Rbm47	Rbm47	1.70189e-07	-0.23444	0.145	0.242	0.00432262
Edf1	Edf1	0.000299805	-0.234898	0.118	0.179	1
Polg2	Polg2	7.79678e-07	-0.235307	0.063	0.125	0.0198031
Phb	Phb	5.91773e-08	-0.235573	0.074	0.149	0.00150304
Lamtor5	Lamtor5	5.24338e-07	-0.235677	0.066	0.131	0.0133177
Grk5	Grk5	3.93864e-06	-0.236254	0.118	0.196	0.100038
Chd2	Chd2	2.12459e-05	-0.236392	0.452	0.566	0.539624
Anxa6	Anxa6	4.54609e-09	-0.236645	0.118	0.219	0.000115466
Rab3gap2	Rab3gap2	4.53182e-06	-0.236859	0.152	0.239	0.115104
Clk1	Clk1	9.78173e-07	-0.23689	0.312	0.446	0.0248446
Fam149a	Fam149a	1.62784e-08	-0.237766	0.143	0.249	0.000413456
Atl2	Atl2	8.20795e-07	-0.237881	0.092	0.166	0.0208474
Zcchc8	Zcchc8	2.3334e-05	-0.238034	0.183	0.27	0.59266
Upb1	Upb1	1.51611e-06	-0.238444	0.061	0.121	0.0385077
Nudt12	Nudt12	2.51337e-07	-0.238547	0.047	0.104	0.0063837
RGD621098	RGD621098	1.03797e-07	-0.238624	0.097	0.179	0.00263634
Tmcc1	Tmcc1	3.84054e-06	-0.238777	0.261	0.373	0.0975458
Rpl35	Rpl35	6.43341e-07	-0.238918	0.198	0.312	0.0163402
Fkbp9	Fkbp9	2.90828e-08	-0.239754	0.076	0.154	0.000738673
Cdr2	Cdr2	1.26443e-07	-0.240059	0.067	0.136	0.00321152
Mccc1	Mccc1	1.45371e-11	-0.240061	0.05	0.131	3.69228e-07
Trpm7	Trpm7	5.45245e-07	-0.24084	0.382	0.513	0.0138487
AABR07067024.1	AABR07067024.1	1.55222e-08	-0.240905	0.088	0.173	0.000394248
Gbe1	Gbe1	1.61031e-07	-0.241512	0.152	0.252	0.00409002
H3f3a	H3f3a	4.99853e-05	-0.241616	0.219	0.307	1
Pdlim5	Pdlim5	2.31676e-05	-0.241657	0.222	0.315	0.588435
Id2	Id2	4.1029e-07	-0.24172	0.104	0.185	0.010421
Dmxl2	Dmxl2	6.62329e-07	-0.241843	0.36	0.494	0.0168225
Scamp2	Scamp2	4.11116e-08	-0.24216	0.157	0.266	0.00104419
Hnrnpu	Hnrnpu	1.69026e-07	-0.242263	0.356	0.51	0.00429309
Col4a1	Col4a1	0.00388912	-0.242387	0.487	0.561	1
Flvcr2	Flvcr2	3.88751e-08	-0.242512	0.078	0.155	0.000987389
Pdzk1	Pdzk1	6.56527e-07	-0.243751	0.22	0.337	0.0166751
Sntb1	Sntb1	0.001528	-0.243862	0.103	0.149	1
LOC108348287	LOC108348287	2.09815e-05	-0.243989	0.063	0.116	0.532908
Naprt	Naprt	3.58728e-07	-0.244412	0.084	0.158	0.00911132
Ganc	Ganc	4.10935e-06	-0.244739	0.101	0.173	0.104373
Lonp1	Lonp1	8.88109e-07	-0.244809	0.062	0.124	0.0225571
Cpeb2	Cpeb2	4.58044e-08	-0.245158	0.196	0.316	0.00116339
Mknk2	Mknk2	2.81329e-07	-0.245271	0.045	0.1	0.00714549
Klc1	Klc1	7.46436e-06	-0.245318	0.19	0.285	0.189587
Slc25a30	Slc25a30	5.28407e-05	-0.245363	0.098	0.157	1
Tent2	Tent2	3.25354e-09	-0.245555	0.156	0.272	8.26367e-05
Gxylt1	Gxylt1	1.12708e-05	-0.245711	0.152	0.234	0.286267
Yaf2	Yaf2	1.88651e-08	-0.245781	0.131	0.231	0.000479155
Ankle2	Ankle2	1.28353e-05	-0.24586	0.144	0.224	0.326004
Trmt1l	Trmt1l	1.30848e-06	-0.245958	0.119	0.201	0.0332341
Terb1	Terb1	2.27796e-06	-0.24624	0.058	0.113	0.0578578
Dhx36	Dhx36	6.45712e-06	-0.246692	0.391	0.525	0.164004
Hipk2	Hipk2	1.70732e-06	-0.246998	0.435	0.572	0.0433643
Frmd6	Frmd6	4.66998e-06	-0.247422	0.096	0.164	0.118613
Ndufa6	Ndufa6	4.31093e-07	-0.247465	0.067	0.133	0.0109493
Usp34	Usp34	1.65598e-06	-0.24789	0.347	0.472	0.0420602
Tnfrsf21	Tnfrsf21	0.000363186	-0.247905	0.441	0.539	1
Bcl2	Bcl2	4.49791e-05	-0.248186	0.269	0.366	1
Dut	Dut	2.21364e-07	-0.24886	0.139	0.233	0.00562242
Slc25a10	Slc25a10	1.70121e-08	-0.249184	0.06	0.131	0.00043209
Setdb1	Setdb1	2.02335e-08	-0.249593	0.109	0.201	0.00051391
Kynu	Kynu	8.97513e-08	-0.249818	0.161	0.264	0.00227959
Atp6v0d1	Atp6v0d1	3.24238e-07	-0.249954	0.182	0.288	0.00823532
Fam133b	Fam133b	4.66593e-07	-0.250161	0.201	0.31	0.011851
Arhgap12	Arhgap12	3.81815e-07	-0.250427	0.205	0.319	0.00969772
Apaf1	Apaf1	5.49235e-06	-0.250835	0.106	0.178	0.1395
Abat	Abat	3.78203e-05	-0.251125	0.08	0.136	0.960598
Pla2g4a	Pla2g4a	1.17262e-08	-0.251142	0.058	0.128	0.000297834
Rapgef2	Rapgef2	2.52288e-07	-0.25127	0.408	0.551	0.00640787
Cytip	Cytip	0.00105199	-0.251528	0.068	0.109	1
Rngtt	Rngtt	1.11413e-06	-0.2517	0.263	0.382	0.0282977
Nrf1	Nrf1	5.36752e-08	-0.251816	0.142	0.246	0.0013633
Msrb1	Msrb1	3.09169e-07	-0.252132	0.081	0.154	0.00785259
Zzz3	Zzz3	2.33811e-07	-0.252135	0.238	0.36	0.00593857
Rnf169	Rnf169	1.06674e-07	-0.252375	0.199	0.313	0.00270942
Efhc2	Efhc2	9.59793e-07	-0.252566	0.12	0.203	0.0243778
Fam81a	Fam81a	1.24547e-10	-0.252997	0.038	0.106	3.16337e-06
Vdac3	Vdac3	7.12292e-08	-0.253016	0.076	0.151	0.00180915
Lclat1	Lclat1	2.23743e-07	-0.25308	0.28	0.412	0.00568284
Rassf3	Rassf3	2.71028e-07	-0.253804	0.195	0.304	0.00688384
Tspan5	Tspan5	2.89787e-05	-0.254198	0.577	0.658	0.736029
Slc1a1	Slc1a1	2.56087e-06	-0.254877	0.288	0.409	0.0650435
Ptpn14	Ptpn14	6.04414e-07	-0.255027	0.194	0.299	0.0153515
Foxp1	Foxp1	1.7007e-07	-0.25503	0.384	0.534	0.0043196
Relch	Relch	1.15189e-05	-0.255173	0.299	0.413	0.292568
AABR07021544.1	AABR07021544.1	1.08504e-07	-0.255208	0.095	0.176	0.00275588
Retsat	Retsat	2.58402e-06	-0.255254	0.07	0.131	0.0656314
Nlk	Nlk	3.25431e-06	-0.255651	0.385	0.51	0.0826561
Med13	Med13	2.91781e-08	-0.256302	0.333	0.482	0.000741094
Pcca	Pcca	1.15218e-07	-0.25654	0.249	0.381	0.00292643
Sos2	Sos2	2.17925e-05	-0.256659	0.301	0.404	0.553508
Traf3	Traf3	2.04592e-05	-0.256756	0.294	0.399	0.519643
Spo11	Spo11	2.2076e-07	-0.257126	0.048	0.106	0.00560707
Tead1	Tead1	1.08246e-07	-0.257706	0.72	0.812	0.00274934
Tent4b	Tent4b	2.97354e-07	-0.257909	0.16	0.261	0.00755248
Osbpl1a	Osbpl1a	5.5635e-06	-0.25836	0.351	0.466	0.141307
Stag2	Stag2	8.23953e-06	-0.258691	0.298	0.401	0.209276
Cacnb4	Cacnb4	1.23713e-06	-0.258825	0.25	0.361	0.0314218
Kansl1	Kansl1	2.8906e-06	-0.259216	0.403	0.521	0.0734183
Ajuba	Ajuba	1.14291e-09	-0.259252	0.059	0.136	2.90288e-05
Mtmr3	Mtmr3	5.23943e-07	-0.259283	0.291	0.416	0.0133076
Zfp638	Zfp638	1.7938e-06	-0.259336	0.3	0.416	0.0455607
Ints8	Ints8	1.03319e-06	-0.259737	0.229	0.343	0.0262421
Arhgef28	Arhgef28	1.62827e-07	-0.259749	0.627	0.749	0.00413565
Dlg1	Dlg1	4.71814e-07	-0.2599	0.35	0.479	0.0119836
RGD1311595	RGD1311595	8.99015e-07	-0.261376	0.22	0.33	0.0228341
Pacsin2	Pacsin2	1.14596e-06	-0.262033	0.333	0.458	0.0291061
Lca5	Lca5	2.08507e-07	-0.262897	0.061	0.124	0.00529586
Tinag	Tinag	7.75749e-07	-0.26292	0.188	0.291	0.0197033
Abhd14b	Abhd14b	1.7526e-08	-0.263205	0.044	0.106	0.000445143
Canx	Canx	1.36325e-08	-0.263726	0.373	0.53	0.000346252
Rsph3	Rsph3	1.13621e-05	-0.263917	0.109	0.176	0.288587
Mia2	Mia2	2.03768e-07	-0.264151	0.3	0.428	0.0051755
Afap1l2	Afap1l2	3.30561e-06	-0.264169	0.205	0.304	0.0839592
Lcorl	Lcorl	2.81571e-06	-0.265127	0.271	0.384	0.0715162
Crim1	Crim1	2.30171e-07	-0.265352	0.398	0.531	0.0058461
Map3k21	Map3k21	3.07384e-08	-0.265371	0.267	0.403	0.000780725
Herc1	Herc1	6.04326e-06	-0.265496	0.291	0.406	0.153493
Akap11	Akap11	1.78161e-09	-0.265616	0.238	0.382	4.52512e-05
Espn	Espn	2.72542e-08	-0.265973	0.101	0.19	0.000692229
Sim1	Sim1	3.30571e-07	-0.266143	0.16	0.26	0.00839617
Ubash3b	Ubash3b	3.60771e-09	-0.266541	0.116	0.216	9.16323e-05
Esd	Esd	2.91466e-07	-0.266886	0.124	0.21	0.00740296
Ndst1	Ndst1	1.87223e-08	-0.267554	0.069	0.143	0.000475528
Anpep	Anpep	1.3536e-07	-0.268304	0.122	0.213	0.00343801
Mark3	Mark3	3.73863e-06	-0.268492	0.422	0.539	0.0949574
Slc25a4	Slc25a4	9.2499e-08	-0.268633	0.09	0.17	0.00234938
Itpr2	Itpr2	3.60713e-07	-0.268666	0.071	0.139	0.00916176
Mmut	Mmut	3.82013e-10	-0.268672	0.048	0.121	9.70276e-06
Ptprk	Ptprk	8.35426e-11	-0.26875	0.765	0.876	2.1219e-06
Mccc2	Mccc2	2.89498e-08	-0.268899	0.09	0.173	0.000735295
Tmem174	Tmem174	7.23652e-08	-0.268905	0.088	0.167	0.001838
Gbf1	Gbf1	1.63967e-07	-0.268909	0.37	0.506	0.0041646
Ndufb7	Ndufb7	8.47425e-09	-0.269074	0.047	0.112	0.000215237
Lcor	Lcor	7.59252e-06	-0.269122	0.461	0.584	0.192842
Hadh	Hadh	7.19376e-07	-0.269394	0.103	0.181	0.0182714
Parm1	Parm1	3.22884e-06	-0.269669	0.144	0.228	0.0820094
Atp5mc3	Atp5mc3	4.73258e-08	-0.27028	0.114	0.204	0.00120203
Atxn7l1	Atxn7l1	3.77902e-07	-0.270395	0.273	0.396	0.00959833
Igsf11	Igsf11	1.34304e-07	-0.271228	0.612	0.709	0.00341118
Tmpo	Tmpo	1.35147e-06	-0.27146	0.151	0.242	0.0343261
LOC100910526	LOC100910526	1.07471e-08	-0.271659	0.066	0.14	0.000272965
Fbxo9	Fbxo9	1.73454e-07	-0.27191	0.117	0.204	0.00440556
Hibadh	Hibadh	2.66588e-07	-0.272493	0.369	0.513	0.00677107
Cd59	Cd59	3.57243e-07	-0.27273	0.113	0.196	0.00907361
Pnisr	Pnisr	6.4152e-08	-0.27283	0.518	0.658	0.0016294
Ero1b	Ero1b	3.28598e-07	-0.273141	0.168	0.269	0.00834606
Slc25a39	Slc25a39	1.56626e-10	-0.273563	0.065	0.151	3.97813e-06
Iah1	Iah1	1.61259e-09	-0.273875	0.105	0.203	4.09583e-05
Strn3	Strn3	4.79593e-07	-0.274499	0.481	0.615	0.0121812
Clcn3	Clcn3	4.37909e-07	-0.274823	0.157	0.254	0.0111225
Klhl7	Klhl7	8.18064e-08	-0.274864	0.135	0.231	0.0020778
Prlr	Prlr	2.36329e-06	-0.274907	0.263	0.37	0.0600253
Dmgdh	Dmgdh	1.21789e-06	-0.275167	0.159	0.252	0.0309332
Cnot4	Cnot4	7.29622e-07	-0.275575	0.362	0.49	0.0185317
Gk	Gk	4.71584e-07	-0.275585	0.214	0.319	0.0119778
AABR07016572.1	AABR07016572.1	1.67794e-08	-0.275676	0.197	0.318	0.000426179
Lrrtm3	Lrrtm3	8.28001e-09	-0.27593	0.131	0.234	0.000210304
Igfbp5	Igfbp5	9.65647e-11	-0.276313	0.22	0.364	2.45265e-06
Ankrd12	Ankrd12	0.00012464	-0.276441	0.286	0.384	1
Ubl5	Ubl5	4.48892e-10	-0.276683	0.047	0.118	1.14014e-05
Ift81	Ift81	1.98548e-07	-0.276706	0.126	0.215	0.00504293
Zcchc7	Zcchc7	5.6166e-08	-0.277943	0.561	0.687	0.00142656
Acat1	Acat1	1.43285e-07	-0.278093	0.118	0.206	0.0036393
AABR07015057.1	AABR07015057.1	3.00629e-18	-0.278569	0.313	0.533	7.63567e-14
Hnrnph1	Hnrnph1	6.65701e-07	-0.278708	0.235	0.351	0.0169081
Cdip1	Cdip1	6.29179e-07	-0.279279	0.114	0.196	0.0159805
Pspc1	Pspc1	1.15017e-06	-0.279355	0.33	0.452	0.0292132
Ankib1	Ankib1	3.29125e-06	-0.279558	0.491	0.61	0.0835945
Zswim5	Zswim5	4.95906e-08	-0.279804	0.178	0.29	0.00125955
Cyp4f1	Cyp4f1	1.93036e-10	-0.280284	0.042	0.112	4.90292e-06
Rpl28	Rpl28	1.65798e-05	-0.280347	0.09	0.154	0.42111
Glul	Glul	1.34398e-09	-0.280866	0.174	0.297	3.41356e-05
Luc7l2	Luc7l2	2.55277e-06	-0.280901	0.494	0.613	0.0648377
Epc2	Epc2	1.6195e-07	-0.280917	0.18	0.284	0.00411337
Slc25a48	Slc25a48	3.17314e-14	-0.280973	0.028	0.101	8.05946e-10
AABR07028902.1	AABR07028902.1	1.63478e-08	-0.282447	0.158	0.266	0.000415217
Crebrf	Crebrf	4.80544e-07	-0.282511	0.246	0.36	0.0122053
Cfap36	Cfap36	6.34447e-10	-0.282683	0.066	0.148	1.61143e-05
Nfib	Nfib	5.80317e-08	-0.283176	0.579	0.694	0.00147395
Stk39	Stk39	2.8647e-07	-0.283366	0.121	0.207	0.00727606
Pccb	Pccb	1.67958e-09	-0.283744	0.137	0.249	4.26597e-05
Sdhd	Sdhd	7.465e-09	-0.283831	0.072	0.149	0.000189603
Slc6a20	Slc6a20	1.35746e-05	-0.28392	0.223	0.316	0.344782
Fgf13	Fgf13	4.53685e-09	-0.284551	0.144	0.252	0.000115231
Hsbp1	Hsbp1	7.73111e-08	-0.284731	0.051	0.113	0.00196362
Iqch	Iqch	2.40379e-07	-0.284929	0.046	0.101	0.00610538
Marchf6	Marchf6	2.47673e-06	-0.285454	0.254	0.361	0.0629064
Pxk	Pxk	3.38456e-07	-0.285456	0.143	0.236	0.00859643
Ssb	Ssb	3.05409e-08	-0.28553	0.138	0.237	0.000775709
AC108574.1	AC108574.1	7.98758e-06	-0.286012	0.073	0.131	0.202877
Ogt	Ogt	4.34554e-06	-0.286535	0.521	0.622	0.110372
Bcl2l1	Bcl2l1	6.48758e-07	-0.286587	0.467	0.6	0.0164778
LOC684270	LOC684270	1.97852e-09	-0.286607	0.079	0.164	5.02524e-05
Kdm2a	Kdm2a	5.46119e-07	-0.287099	0.4	0.533	0.0138709
Eif4ebp3	Eif4ebp3	6.86675e-07	-0.287329	0.434	0.561	0.0174409
Phip	Phip	1.56151e-06	-0.287478	0.272	0.385	0.0396609
Glud1	Glud1	4.77181e-07	-0.287548	0.311	0.439	0.0121199
Nck1	Nck1	4.2155e-06	-0.287754	0.177	0.267	0.107069
Ddx3	Ddx3	3.6763e-08	-0.287802	0.157	0.264	0.000933743
P3h2	P3h2	3.12344e-05	-0.288	0.491	0.6	0.793321
Fth1	Fth1	1.11686e-15	-0.288027	0.362	0.569	2.8367e-11
Gprc5c	Gprc5c	3.92129e-07	-0.288229	0.194	0.3	0.00995969
Pten	Pten	4.89776e-08	-0.288418	0.236	0.36	0.00124398
AABR07040412.1	AABR07040412.1	2.60217e-07	-0.288551	0.215	0.324	0.00660925
Nfkbia	Nfkbia	9.16183e-11	-0.288687	0.078	0.169	2.32701e-06
Faf1	Faf1	3.59044e-09	-0.288803	0.437	0.601	9.11935e-05
Atp11a	Atp11a	1.55387e-06	-0.289576	0.35	0.469	0.0394667
Dnase1	Dnase1	1.68275e-08	-0.29064	0.096	0.184	0.000427403
Rps6ka5	Rps6ka5	2.76803e-08	-0.29092	0.126	0.221	0.000703052
Rpap3	Rpap3	1.80342e-08	-0.291979	0.169	0.284	0.00045805
Snx7	Snx7	1.4488e-06	-0.292014	0.155	0.243	0.036798
AABR07029596.1	AABR07029596.1	1.37635e-07	-0.292395	0.133	0.225	0.0034958
Cpeb4	Cpeb4	2.34086e-06	-0.293406	0.451	0.573	0.0594556
Ndufa7	Ndufa7	1.123e-07	-0.293838	0.082	0.158	0.00285232
C2cd5	C2cd5	2.14983e-05	-0.294058	0.131	0.203	0.546035
Arhgef40	Arhgef40	3.74273e-07	-0.294143	0.11	0.19	0.00950617
Nudt4	Nudt4	4.36487e-09	-0.294615	0.169	0.29	0.000110863
Strbp	Strbp	9.59518e-10	-0.295289	0.259	0.407	2.43708e-05
Acsm5	Acsm5	2.33489e-07	-0.29568	0.056	0.116	0.0059304
Elf2	Elf2	5.56584e-08	-0.295741	0.16	0.264	0.00141367
Hsp90ab1	Hsp90ab1	1.4625e-07	-0.296068	0.49	0.625	0.0037146
N4bp2	N4bp2	1.03924e-05	-0.296689	0.118	0.19	0.263957
Dapk1	Dapk1	4.7002e-09	-0.296711	0.159	0.275	0.00011938
Cyb5a	Cyb5a	2.98837e-12	-0.297381	0.126	0.252	7.59017e-08
Matr3	Matr3	5.55067e-08	-0.297664	0.36	0.501	0.00140982
Slc2a5	Slc2a5	2.61711e-11	-0.297784	0.038	0.109	6.64719e-07
Aig1	Aig1	1.61509e-06	-0.297967	0.139	0.224	0.0410216
AABR07062583.1	AABR07062583.1	2.19945e-07	-0.298454	0.208	0.316	0.00558639
Exoc4	Exoc4	1.39567e-09	-0.298585	0.543	0.685	3.54487e-05
AABR07001519.1	AABR07001519.1	7.62212e-08	-0.29874	0.325	0.452	0.00193594
Mpc2	Mpc2	5.22915e-09	-0.299498	0.14	0.249	0.000132815
Fmo1	Fmo1	2.09828e-06	-0.300055	0.093	0.163	0.0532942
Setbp1	Setbp1	1.64239e-07	-0.300074	0.203	0.312	0.0041715
Lrp6	Lrp6	1.78335e-08	-0.300115	0.253	0.39	0.000452953
Ube3a	Ube3a	6.04302e-09	-0.300262	0.373	0.525	0.000153487
Atp5po	Atp5po	9.40409e-08	-0.300515	0.146	0.246	0.00238854
Oplah	Oplah	6.02911e-07	-0.300842	0.446	0.575	0.0153133
Fam160a1	Fam160a1	4.35331e-07	-0.300971	0.246	0.364	0.011057
Epb41l4a	Epb41l4a	1.16258e-09	-0.300986	0.177	0.301	2.95284e-05
Hoxb7	Hoxb7	3.00017e-11	-0.301439	0.04	0.112	7.62013e-07
Fam20c	Fam20c	2.45062e-08	-0.301747	0.188	0.306	0.000622432
Kmo	Kmo	3.27714e-10	-0.302723	0.135	0.251	8.3236e-06
Map4k3	Map4k3	3.14317e-09	-0.303307	0.41	0.572	7.98334e-05
Ndufv1	Ndufv1	3.09211e-11	-0.303767	0.037	0.106	7.85366e-07
Ldhb	Ldhb	5.12268e-07	-0.304101	0.116	0.2	0.0130111
Etfa	Etfa	2.77301e-09	-0.304553	0.202	0.331	7.04318e-05
Sorcs1	Sorcs1	1.82959e-05	-0.304954	0.267	0.369	0.464699
Chd6	Chd6	1.40757e-06	-0.30538	0.412	0.536	0.0357509
Fahd1	Fahd1	3.12082e-11	-0.305723	0.103	0.212	7.92657e-07
Smad7	Smad7	8.79102e-08	-0.306008	0.156	0.257	0.00223283
Gmds	Gmds	5.89701e-08	-0.306054	0.269	0.404	0.00149778
AABR07026291.1	AABR07026291.1	6.30862e-08	-0.3061	0.195	0.306	0.00160233
AC096301.1	AC096301.1	1.00745e-06	-0.306136	0.189	0.285	0.0255882
Mib1	Mib1	8.76452e-09	-0.306225	0.282	0.421	0.00022261
Dop1a	Dop1a	4.59965e-07	-0.30646	0.167	0.264	0.0116827
Hsp90aa1	Hsp90aa1	1.92876e-11	-0.306492	0.044	0.119	4.89885e-07
Cnot6l	Cnot6l	4.61484e-07	-0.306512	0.182	0.284	0.0117212
Mtmr12	Mtmr12	2.92915e-08	-0.306832	0.259	0.39	0.000743976
Sox6	Sox6	2.95465e-08	-0.306982	0.519	0.648	0.000750453
Lamc1	Lamc1	1.15775e-08	-0.307043	0.354	0.496	0.000294057
Atad2b	Atad2b	7.60693e-09	-0.307142	0.322	0.469	0.000193208
Zfp36l1	Zfp36l1	3.501e-06	-0.30716	0.385	0.499	0.0889219
Slc25a21	Slc25a21	1.16856e-06	-0.307254	0.048	0.101	0.0296803
St13	St13	8.13096e-10	-0.307557	0.294	0.452	2.06518e-05
Eva1c	Eva1c	5.05329e-09	-0.307567	0.114	0.21	0.000128348
Polr2b	Polr2b	1.29941e-08	-0.308373	0.083	0.164	0.000330038
Me1	Me1	2.45277e-10	-0.308897	0.066	0.149	6.2298e-06
Wasl	Wasl	9.05465e-09	-0.308936	0.298	0.436	0.000229979
Hoxb4	Hoxb4	7.1074e-08	-0.309459	0.15	0.246	0.00180521
Tox	Tox	1.69781e-10	-0.309526	0.513	0.663	4.31228e-06
Rps15	Rps15	2.90165e-14	-0.310118	0.056	0.154	7.3699e-10
Mecom	Mecom	5.73216e-09	-0.310788	0.056	0.127	0.000145591
Phyh	Phyh	5.4617e-10	-0.310859	0.207	0.34	1.38722e-05
Chd1l	Chd1l	2.32913e-09	-0.311198	0.252	0.394	5.91577e-05
Hgd	Hgd	2.39465e-08	-0.311493	0.248	0.376	0.000608218
Gsta5	Gsta5	1.09802e-07	-0.311787	0.11	0.196	0.00278887
Abhd14a	Abhd14a	1.181e-10	-0.31187	0.038	0.106	2.99961e-06
Rpl11	Rpl11	6.93455e-08	-0.312024	0.094	0.175	0.00176131
Fam53b	Fam53b	2.70287e-10	-0.312946	0.171	0.296	6.86502e-06
Atp5mg	Atp5mg	2.84922e-08	-0.313126	0.141	0.243	0.000723673
Herc4	Herc4	9.49843e-10	-0.313146	0.296	0.455	2.41251e-05
Dek	Dek	2.05885e-08	-0.31349	0.191	0.31	0.000522927
Atp5f1d	Atp5f1d	7.66925e-10	-0.313707	0.063	0.142	1.94791e-05
LOC687780	LOC687780	1.54955e-11	-0.313888	0.119	0.237	3.9357e-07
Cnnm1	Cnnm1	3.76089e-10	-0.314	0.122	0.228	9.55229e-06
Wwtr1	Wwtr1	6.14295e-08	-0.314251	0.291	0.418	0.00156025
Dtnb	Dtnb	7.43485e-11	-0.314511	0.301	0.467	1.88838e-06
Cop1	Cop1	2.3186e-08	-0.31489	0.269	0.403	0.000588902
Lifr	Lifr	6.51597e-10	-0.31501	0.366	0.522	1.65499e-05
Phf20l1.1	Phf20l1.1	4.32446e-08	-0.315249	0.174	0.282	0.00109837
Tob1	Tob1	5.7268e-10	-0.31541	0.049	0.121	1.45455e-05
Kdm1b	Kdm1b	1.29002e-07	-0.315668	0.103	0.185	0.00327652
Uqcr11	Uqcr11	4.88078e-08	-0.315714	0.088	0.167	0.00123967
Acpp	Acpp	4.97741e-15	-0.316091	0.029	0.106	1.26421e-10
Map2k6	Map2k6	5.65764e-11	-0.318359	0.083	0.178	1.43698e-06
RGD1559960	RGD1559960	1.0148e-10	-0.318589	0.067	0.152	2.57749e-06
Celf6	Celf6	4.63142e-09	-0.318674	0.081	0.163	0.000117634
Col4a3	Col4a3	2.02335e-11	-0.318719	0.439	0.612	5.13912e-07
Sh3tc2	Sh3tc2	1.32097e-07	-0.319642	0.546	0.642	0.00335513
Trak2	Trak2	1.09093e-06	-0.319684	0.521	0.648	0.0277085
Spopl	Spopl	1.71867e-10	-0.319906	0.167	0.294	4.36525e-06
Ap3b1	Ap3b1	1.45867e-09	-0.319972	0.376	0.537	3.70489e-05
Hoga1	Hoga1	2.72251e-07	-0.320715	0.412	0.54	0.0069149
Tpmt	Tpmt	1.20368e-08	-0.320805	0.214	0.336	0.000305723
Wdfy3	Wdfy3	7.13838e-14	-0.321118	0.642	0.815	1.81308e-09
Akr1c13	Akr1c13	3.78211e-12	-0.321137	0.051	0.134	9.60617e-08
Gsta4	Gsta4	1.90766e-10	-0.321358	0.138	0.252	4.84526e-06
Atp5f1b	Atp5f1b	1.85233e-10	-0.322257	0.28	0.436	4.70473e-06
Ift46	Ift46	1.21593e-09	-0.322287	0.082	0.167	3.08833e-05
Slc17a3	Slc17a3	0.000275469	-0.32323	0.449	0.53	1
Mfhas1	Mfhas1	1.90787e-10	-0.323289	0.079	0.17	4.8458e-06
Dcaf1	Dcaf1	1.06845e-10	-0.32345	0.168	0.299	2.71376e-06
Mid1	Mid1	2.10409e-07	-0.323577	0.173	0.272	0.00534418
Txnip	Txnip	4.94307e-08	-0.323652	0.084	0.161	0.00125549
AABR07044900.1	AABR07044900.1	1.54241e-07	-0.323902	0.151	0.245	0.00391757
Ralgps2	Ralgps2	6.10922e-08	-0.323941	0.137	0.231	0.00155168
H3f3c	H3f3c	4.98177e-12	-0.324154	0.044	0.122	1.26532e-07
Stxbp4	Stxbp4	5.33952e-08	-0.324265	0.243	0.363	0.00135619
Aldh9a1	Aldh9a1	6.7405e-10	-0.324457	0.119	0.224	1.71202e-05
Atp5if1	Atp5if1	3.33182e-08	-0.324482	0.099	0.185	0.000846249
Col4a5	Col4a5	7.0686e-06	-0.324834	0.4	0.515	0.179535
Enpp6	Enpp6	2.07965e-07	-0.324968	0.358	0.482	0.00528211
AABR07021704.1	AABR07021704.1	3.53875e-11	-0.326191	0.157	0.287	8.98807e-07
Slc23a1	Slc23a1	4.14087e-11	-0.326799	0.062	0.148	1.05174e-06
Khdrbs3	Khdrbs3	6.59208e-12	-0.327905	0.058	0.145	1.67432e-07
Entpd5	Entpd5	3.65485e-11	-0.328259	0.152	0.279	9.28295e-07
Pan3	Pan3	4.92068e-08	-0.328459	0.362	0.499	0.0012498
Mgst3	Mgst3	5.82016e-13	-0.32864	0.065	0.163	1.47826e-08
Gpbp1	Gpbp1	1.22482e-09	-0.329179	0.283	0.431	3.11092e-05
Ccser1	Ccser1	1.8311e-09	-0.329285	0.403	0.56	4.65081e-05
Gtpbp4	Gtpbp4	8.46678e-11	-0.329533	0.048	0.122	2.15048e-06
Cox7c	Cox7c	6.63714e-15	-0.330232	0.154	0.307	1.68577e-10
Nfyc	Nfyc	5.20589e-10	-0.330445	0.244	0.388	1.32224e-05
Dcxr	Dcxr	7.22962e-09	-0.331006	0.04	0.101	0.000183625
Baiap2	Baiap2	1.70672e-10	-0.331024	0.165	0.291	4.33489e-06
Lpgat1	Lpgat1	6.85743e-11	-0.331418	0.208	0.352	1.74172e-06
Trip12	Trip12	4.70736e-09	-0.332543	0.536	0.672	0.000119562
Myo6	Myo6	1.10356e-11	-0.333662	0.527	0.704	2.80293e-07
Msra	Msra	5.16413e-08	-0.334394	0.516	0.654	0.00131164
Ndufs3	Ndufs3	4.64787e-10	-0.334664	0.062	0.142	1.18051e-05
Slco4c1	Slco4c1	2.19744e-18	-0.335135	0.023	0.104	5.58128e-14
Plpp1	Plpp1	5.94703e-08	-0.335187	0.115	0.203	0.00151049
Ep300	Ep300	4.83809e-09	-0.335203	0.234	0.364	0.000122883
Fah	Fah	9.7546e-11	-0.336664	0.073	0.163	2.47757e-06
Atp5pd	Atp5pd	2.64598e-10	-0.336997	0.09	0.187	6.72053e-06
Kdm4c	Kdm4c	1.4819e-08	-0.337224	0.234	0.36	0.000376387
Pax2	Pax2	9.241e-11	-0.337273	0.281	0.436	2.34712e-06
Erbb4	Erbb4	2.60817e-09	-0.33785	0.396	0.537	6.6245e-05
Atp6v1a	Atp6v1a	4.16186e-08	-0.337855	0.185	0.299	0.00105707
Pebp1	Pebp1	3.84619e-09	-0.338599	0.072	0.152	9.76894e-05
Kcnk1	Kcnk1	1.01051e-12	-0.338646	0.092	0.203	2.5666e-08
Rnf144b	Rnf144b	2.6772e-12	-0.338686	0.32	0.485	6.79982e-08
Stard10	Stard10	8.81364e-16	-0.339529	0.098	0.228	2.23858e-11
Phb2	Phb2	3.20856e-07	-0.339928	0.046	0.101	0.00814943
Jun	Jun	6.30697e-05	-0.340047	0.279	0.378	1
Dsp	Dsp	1.48592e-09	-0.340364	0.138	0.246	3.77408e-05
Ahdc1	Ahdc1	1.39931e-09	-0.340413	0.282	0.433	3.5541e-05
Pstpip2	Pstpip2	2.91681e-09	-0.340757	0.139	0.243	7.40841e-05
Utrn	Utrn	8.07197e-08	-0.341166	0.407	0.533	0.0020502
Hcn3	Hcn3	1.62106e-08	-0.341202	0.052	0.118	0.000411732
Klk1.2	Klk1.2	2.69754e-08	-0.341724	0.065	0.136	0.000685149
Hspe1	Hspe1	1.18304e-13	-0.342142	0.03	0.103	3.0048e-09
Bend5	Bend5	1.61467e-11	-0.342506	0.106	0.216	4.10109e-07
Rpl18	Rpl18	6.32818e-11	-0.342615	0.081	0.176	1.6073e-06
Amn	Amn	2.06166e-09	-0.34328	0.118	0.219	5.23642e-05
Pkn1	Pkn1	3.29324e-09	-0.345013	0.149	0.258	8.3645e-05
Smc3	Smc3	2.48487e-08	-0.345109	0.169	0.279	0.000631131
AABR07044925.1	AABR07044925.1	1.59841e-07	-0.345742	0.125	0.213	0.0040598
Dmxl1	Dmxl1	1.47331e-07	-0.345977	0.383	0.515	0.00374207
Nr2f2	Nr2f2	4.87479e-08	-0.34614	0.162	0.263	0.00123815
Atf7	Atf7	4.75288e-10	-0.34624	0.373	0.531	1.20718e-05
Agap1	Agap1	3.00476e-12	-0.347092	0.528	0.71	7.6318e-08
Pls1	Pls1	3.94686e-08	-0.347222	0.18	0.288	0.00100246
Ccn2	Ccn2	3.40982e-05	-0.347531	0.111	0.176	0.866059
Cacna2d3	Cacna2d3	1.57658e-09	-0.348618	0.101	0.194	4.00436e-05
Efhd1	Efhd1	1.18644e-09	-0.348826	0.071	0.152	3.01344e-05
Nedd9	Nedd9	1.58479e-10	-0.349331	0.372	0.537	4.0252e-06
Plcb4	Plcb4	4.47493e-12	-0.349343	0.082	0.182	1.13659e-07
Pign	Pign	1.07108e-11	-0.349477	0.422	0.601	2.72043e-07
Amacr	Amacr	8.96778e-13	-0.349907	0.042	0.121	2.27773e-08
Rfx3	Rfx3	2.97287e-10	-0.350243	0.307	0.455	7.5508e-06
Kitlg	Kitlg	5.75707e-14	-0.350339	0.084	0.197	1.46224e-09
Aldh6a1	Aldh6a1	1.4808e-10	-0.350348	0.268	0.419	3.76109e-06
Mpdz	Mpdz	1.90441e-10	-0.350938	0.163	0.285	4.83701e-06
Mpc1	Mpc1	6.21837e-12	-0.351212	0.132	0.257	1.5794e-07
AC130391.3	AC130391.3	1.2659e-11	-0.352457	0.037	0.107	3.21526e-07
Dst	Dst	5.83119e-11	-0.352471	0.58	0.731	1.48106e-06
Mdh1	Mdh1	1.94916e-12	-0.353237	0.172	0.316	4.95067e-08
Pbx3	Pbx3	3.52583e-09	-0.35373	0.159	0.27	8.95525e-05
Usp20	Usp20	4.45379e-10	-0.354877	0.227	0.367	1.13122e-05
AABR07059258.1	AABR07059258.1	5.92291e-10	-0.354957	0.076	0.163	1.50436e-05
Nipbl	Nipbl	4.3115e-08	-0.356473	0.336	0.467	0.00109508
Psma7	Psma7	4.9418e-11	-0.356652	0.152	0.279	1.25517e-06
Spred2	Spred2	1.98572e-08	-0.357215	0.338	0.475	0.000504352
Xpo7	Xpo7	3.80387e-11	-0.358673	0.274	0.434	9.66145e-07
Mxi1	Mxi1	1.21268e-11	-0.359128	0.252	0.409	3.08008e-07
Defb1	Defb1	1.77582e-12	-0.359725	0.123	0.246	4.51041e-08
Slc6a13	Slc6a13	2.58669e-13	-0.360735	0.044	0.127	6.56993e-09
Cyp2d5	Cyp2d5	1.12567e-18	-0.361444	0.021	0.101	2.8591e-14
Reep5	Reep5	4.15057e-12	-0.361608	0.086	0.19	1.0542e-07
Abcb4	Abcb4	0.143188	-0.363437	0.204	0.233	1
Cox7a2l2	Cox7a2l2	3.19489e-13	-0.364821	0.074	0.178	8.11469e-09
Spata13	Spata13	1.3336e-10	-0.365257	0.226	0.367	3.38721e-06
Cndp2	Cndp2	5.53463e-15	-0.368029	0.13	0.272	1.40574e-10
Fign	Fign	1.05384e-08	-0.368185	0.102	0.19	0.000267665
Ndufa4	Ndufa4	9.27938e-13	-0.369079	0.183	0.333	2.35687e-08
Mpp6	Mpp6	1.32612e-10	-0.369101	0.171	0.296	3.36821e-06
Cdc14b	Cdc14b	3.06685e-11	-0.369291	0.271	0.425	7.7895e-07
Btc	Btc	1.60102e-16	-0.36942	0.033	0.118	4.06644e-12
Sdha	Sdha	1.16585e-14	-0.369594	0.125	0.263	2.96115e-10
P4ha1	P4ha1	1.26906e-12	-0.369695	0.292	0.463	3.22328e-08
Efhd2	Efhd2	1.28115e-12	-0.370322	0.043	0.121	3.25398e-08
Arhgap5	Arhgap5	3.07468e-08	-0.37065	0.279	0.407	0.000780938
RGD1309748	RGD1309748	8.99037e-10	-0.371568	0.185	0.307	2.28346e-05
Ppp1r14c	Ppp1r14c	5.10013e-11	-0.371596	0.11	0.216	1.29538e-06
AABR07046707.1	AABR07046707.1	5.81818e-08	-0.371709	0.132	0.222	0.00147776
Eml6	Eml6	1.81508e-08	-0.372253	0.167	0.275	0.000461012
Uqcrq	Uqcrq	9.11106e-11	-0.372673	0.057	0.137	2.31412e-06
Car2	Car2	1.03696e-11	-0.373762	0.346	0.525	2.63377e-07
Etv6	Etv6	1.12784e-08	-0.374048	0.499	0.609	0.000286461
Mthfd1	Mthfd1	6.24964e-14	-0.375025	0.074	0.179	1.58735e-09
Rnls	Rnls	6.49413e-11	-0.377392	0.398	0.563	1.64944e-06
Cox7b	Cox7b	1.46171e-07	-0.377817	0.158	0.257	0.0037126
Lrba	Lrba	3.17839e-12	-0.377895	0.476	0.64	8.07279e-08
Atp5mf	Atp5mf	1.744e-14	-0.378229	0.058	0.158	4.4296e-10
Slc16a4	Slc16a4	2.26559e-08	-0.378801	0.147	0.251	0.000575437
Cyp2d2	Cyp2d2	3.56036e-11	-0.379048	0.042	0.113	9.04295e-07
Cox5a	Cox5a	3.43995e-09	-0.380963	0.078	0.163	8.73713e-05
Rab29	Rab29	1.6902e-09	-0.381334	0.169	0.284	4.29294e-05
Cd47	Cd47	5.7104e-13	-0.382466	0.219	0.379	1.45039e-08
Tmem213	Tmem213	1.24103e-12	-0.383984	0.05	0.134	3.15209e-08
Fmo4	Fmo4	1.56283e-12	-0.384775	0.118	0.237	3.96944e-08
Rassf9	Rassf9	6.60135e-13	-0.38547	0.086	0.193	1.67668e-08
Tgfa	Tgfa	2.97532e-18	-0.386226	0.021	0.1	7.557e-14
Lmo7	Lmo7	1.34234e-11	-0.387006	0.439	0.604	3.4094e-07
Fam126a	Fam126a	1.95496e-12	-0.387712	0.119	0.239	4.96541e-08
Rev3l	Rev3l	9.16794e-11	-0.38805	0.318	0.478	2.32856e-06
Hsd11b1	Hsd11b1	2.63676e-14	-0.389466	0.232	0.401	6.69712e-10
Wwc2	Wwc2	6.9488e-12	-0.391497	0.518	0.675	1.76492e-07
Atp5mc2	Atp5mc2	6.61155e-14	-0.392549	0.082	0.193	1.67927e-09
Asrgl1	Asrgl1	5.51206e-16	-0.393305	0.072	0.187	1.40001e-11
Jag1	Jag1	8.27315e-16	-0.394286	0.047	0.142	2.1013e-11
Ldhd	Ldhd	1.59323e-14	-0.394471	0.035	0.115	4.04664e-10
Jazf1	Jazf1	1.08105e-11	-0.394513	0.146	0.272	2.74576e-07
Sgcd	Sgcd	3.75678e-10	-0.39473	0.085	0.175	9.54185e-06
Ppp1r12b	Ppp1r12b	3.87142e-11	-0.394984	0.261	0.413	9.83301e-07
Stard13	Stard13	6.90807e-11	-0.39623	0.127	0.239	1.75458e-06
ST7	ST7	8.78266e-10	-0.3964	0.274	0.412	2.23071e-05
Cox17	Cox17	7.53112e-15	-0.397586	0.033	0.113	1.91283e-10
Atp5pf	Atp5pf	7.28258e-14	-0.397955	0.112	0.239	1.8497e-09
Atp2a2	Atp2a2	4.06956e-10	-0.398406	0.363	0.512	1.03363e-05
Tdrp	Tdrp	1.8408e-11	-0.398581	0.115	0.227	4.67544e-07
Dpp4	Dpp4	1.66718e-10	-0.400137	0.495	0.66	4.23447e-06
Scp2	Scp2	1.40599e-14	-0.402442	0.198	0.364	3.57106e-10
Stxbp6	Stxbp6	1.91473e-10	-0.404774	0.222	0.358	4.86323e-06
Naa16	Naa16	7.82326e-12	-0.405302	0.157	0.288	1.98703e-07
AABR07057997.1	AABR07057997.1	2.08013e-10	-0.406054	0.235	0.369	5.28332e-06
Stag1	Stag1	1.58794e-12	-0.406508	0.484	0.648	4.0332e-08
Arrb1	Arrb1	5.4951e-15	-0.407042	0.097	0.222	1.3957e-10
Osbpl8	Osbpl8	1.47353e-11	-0.407817	0.437	0.588	3.74263e-07
Eya1	Eya1	6.78408e-19	-0.409672	0.037	0.136	1.72309e-14
Cox6a1	Cox6a1	3.51131e-12	-0.411882	0.063	0.154	8.91838e-08
Slc22a25	Slc22a25	6.17495e-11	-0.413189	0.138	0.254	1.56838e-06
Hnrnpa2b1	Hnrnpa2b1	1.12933e-12	-0.413533	0.549	0.7	2.86837e-08
LOC306766	LOC306766	6.26129e-15	-0.41473	0.141	0.287	1.5903e-10
Bbs7	Bbs7	5.87737e-10	-0.415003	0.312	0.451	1.49279e-05
Tcf12	Tcf12	3.05801e-16	-0.415334	0.604	0.776	7.76705e-12
Ndufs5	Ndufs5	9.8051e-17	-0.416073	0.036	0.125	2.4904e-12
Ndufb2	Ndufb2	3.57017e-11	-0.416811	0.051	0.128	9.06788e-07
Herpud1	Herpud1	5.74841e-13	-0.417222	0.109	0.227	1.46004e-08
Paqr5	Paqr5	1.89216e-13	-0.418833	0.33	0.513	4.80589e-09
Sema3c	Sema3c	9.99615e-14	-0.418986	0.335	0.522	2.53892e-09
Adk	Adk	5.46879e-20	-0.419104	0.695	0.837	1.38902e-15
Gsta1	Gsta1	6.3913e-18	-0.42035	0.089	0.225	1.62333e-13
Cbs	Cbs	4.31141e-15	-0.420724	0.057	0.157	1.09505e-10
Lrp2	Lrp2	3.55123e-13	-0.420775	0.765	0.863	9.01978e-09
Slc16a7	Slc16a7	4.01236e-11	-0.420941	0.082	0.176	1.0191e-06
Sec16b	Sec16b	2.22683e-18	-0.4214	0.039	0.137	5.65592e-14
Aoah	Aoah	7.78307e-10	-0.421617	0.14	0.246	1.97682e-05
Kmt2e	Kmt2e	2.04162e-14	-0.421738	0.401	0.597	5.1855e-10
Prkci	Prkci	3.74907e-12	-0.422638	0.222	0.369	9.52225e-08
Ndufa11	Ndufa11	5.28802e-14	-0.423511	0.037	0.118	1.3431e-09
Ppm1k	Ppm1k	2.60656e-12	-0.424535	0.039	0.113	6.62041e-08
Cep350	Cep350	1.90657e-12	-0.427466	0.293	0.461	4.84249e-08
Pdzrn3	Pdzrn3	5.66124e-14	-0.427625	0.455	0.625	1.4379e-09
Agbl3	Agbl3	4.49958e-10	-0.428162	0.141	0.249	1.14285e-05
Cox6c	Cox6c	1.18697e-18	-0.429824	0.113	0.264	3.01479e-14
Nr3c2	Nr3c2	1.9469e-16	-0.430649	0.22	0.401	4.94494e-12
Slc22a22	Slc22a22	5.37063e-16	-0.431905	0.034	0.119	1.36409e-11
Hnf1b	Hnf1b	9.40217e-12	-0.432223	0.483	0.637	2.38806e-07
Celf2	Celf2	2.59479e-14	-0.432404	0.242	0.407	6.59051e-10
Myo9a	Myo9a	8.54004e-12	-0.433575	0.651	0.772	2.16908e-07
Id4	Id4	8.52245e-15	-0.434829	0.06	0.16	2.16462e-10
Plekha1	Plekha1	2.83304e-14	-0.435882	0.217	0.382	7.19564e-10
Thrb	Thrb	9.6862e-16	-0.437179	0.448	0.654	2.4602e-11
Nfia	Nfia	3.70523e-19	-0.437821	0.741	0.842	9.41092e-15
Ubc	Ubc	3.96777e-12	-0.439815	0.252	0.415	1.00777e-07
Hsph1	Hsph1	2.3177e-12	-0.441351	0.143	0.269	5.88673e-08
Rnf43	Rnf43	1.29275e-15	-0.441407	0.105	0.236	3.28345e-11
Cd44	Cd44	3.10848e-08	-0.441652	0.154	0.251	0.000789523
Fzd4	Fzd4	1.82355e-15	-0.4424	0.045	0.136	4.63164e-11
AABR07044049.1	AABR07044049.1	5.00274e-17	-0.445418	0.054	0.16	1.27065e-12
Hspd1	Hspd1	1.36767e-13	-0.447267	0.208	0.37	3.47374e-09
Skp1	Skp1	4.61985e-16	-0.450564	0.113	0.252	1.1734e-11
Etfb	Etfb	1.63009e-12	-0.451267	0.063	0.155	4.14028e-08
Ddt	Ddt	6.9967e-15	-0.451309	0.057	0.155	1.77709e-10
Map3k13	Map3k13	1.31125e-14	-0.451425	0.472	0.639	3.33044e-10
Nfat5	Nfat5	9.02943e-13	-0.45173	0.631	0.749	2.29339e-08
St3gal3	St3gal3	2.91014e-15	-0.453012	0.422	0.603	7.39148e-11
Spop	Spop	2.11147e-10	-0.453552	0.295	0.428	5.36292e-06
Erc2	Erc2	4.74064e-19	-0.453599	0.049	0.157	1.20407e-14
Dach1	Dach1	9.05687e-16	-0.454091	0.521	0.707	2.30035e-11
Foxo3	Foxo3	6.91721e-16	-0.454131	0.27	0.458	1.7569e-11
B3galt5	B3galt5	3.36233e-19	-0.454567	0.074	0.201	8.53998e-15
Picalm	Picalm	5.85809e-18	-0.457064	0.692	0.825	1.4879e-13
Ttc21b	Ttc21b	1.41411e-08	-0.459521	0.216	0.333	0.000359171
Sult1c2	Sult1c2	7.30873e-15	-0.461088	0.129	0.264	1.85634e-10
Septin4	Septin4	6.11949e-13	-0.461278	0.145	0.272	1.55429e-08
Dnaja1	Dnaja1	2.19504e-14	-0.463697	0.291	0.472	5.57519e-10
Cdo1	Cdo1	2.79225e-21	-0.464063	0.026	0.121	7.09205e-17
Jdp2	Jdp2	9.79346e-20	-0.464313	0.037	0.137	2.48744e-15
Pax8	Pax8	4.87384e-19	-0.464889	0.707	0.854	1.23791e-14
Haao	Haao	2.78323e-20	-0.46659	0.085	0.228	7.06913e-16
Stat5b	Stat5b	1.79263e-11	-0.466626	0.205	0.336	4.55311e-07
Mpped2	Mpped2	3.24603e-19	-0.467767	0.035	0.133	8.2446e-15
Pcdh17	Pcdh17	2.00169e-16	-0.468613	0.072	0.187	5.0841e-12
Sod1	Sod1	3.93849e-16	-0.470489	0.143	0.296	1.00034e-11
Uqcr10	Uqcr10	5.41084e-14	-0.474093	0.067	0.169	1.3743e-09
Ubr3	Ubr3	3.1439e-15	-0.47452	0.314	0.5	7.98519e-11
Pklr	Pklr	2.68061e-08	-0.475263	0.104	0.191	0.000680849
Gng7	Gng7	1.22597e-14	-0.476818	0.139	0.275	3.11384e-10
Ntn1	Ntn1	2.41951e-13	-0.477418	0.447	0.613	6.1453e-09
Fbp1	Fbp1	1.63812e-15	-0.478778	0.144	0.293	4.16067e-11
Epb41l4b	Epb41l4b	4.00257e-25	-0.479123	0.036	0.155	1.01661e-20
Gpm6a	Gpm6a	6.48849e-14	-0.481931	0.539	0.687	1.64801e-09
Sh3gl2	Sh3gl2	6.23481e-16	-0.484282	0.091	0.213	1.58358e-11
Smarca2	Smarca2	9.91316e-14	-0.484672	0.263	0.419	2.51784e-09
Arrdc3	Arrdc3	3.81213e-13	-0.486618	0.113	0.23	9.68242e-09
Topaz1	Topaz1	1.7803e-12	-0.488743	0.261	0.419	4.52178e-08
Cisd1	Cisd1	3.41275e-20	-0.489347	0.257	0.476	8.66805e-16
Slc5a10	Slc5a10	3.24204e-16	-0.491633	0.369	0.551	8.23445e-12
Blvra	Blvra	3.06505e-20	-0.492001	0.028	0.119	7.78492e-16
AABR07072236.1	AABR07072236.1	8.29058e-19	-0.492617	0.077	0.206	2.10572e-14
Kcnh8	Kcnh8	6.1833e-22	-0.493223	0.033	0.137	1.5705e-17
Ndufb10	Ndufb10	1.31174e-18	-0.493915	0.021	0.1	3.3317e-14
Hagh	Hagh	5.13901e-17	-0.493965	0.123	0.269	1.30526e-12
Wwp1	Wwp1	5.86354e-14	-0.495735	0.271	0.446	1.48928e-09
AABR07027750.1	AABR07027750.1	1.68774e-08	-0.498526	0.253	0.369	0.000428668
AABR07066188.1	AABR07066188.1	2.37246e-16	-0.498618	0.133	0.276	6.0258e-12
Apom	Apom	2.21202e-21	-0.500949	0.033	0.136	5.61832e-17
Aspa	Aspa	1.91833e-11	-0.501305	0.234	0.376	4.87236e-07
Pou3f3	Pou3f3	1.84946e-22	-0.502434	0.057	0.185	4.69745e-18
Igfbp7	Igfbp7	7.14183e-22	-0.504716	0.694	0.857	1.81395e-17
Papss2	Papss2	2.8641e-16	-0.504948	0.2	0.366	7.27453e-12
Acsm2	Acsm2	1.92132e-08	-0.505803	0.496	0.603	0.000487995
Nme7	Nme7	1.45697e-14	-0.506224	0.216	0.375	3.70055e-10
Aldh8a1	Aldh8a1	1.69678e-21	-0.506891	0.184	0.384	4.30965e-17
Cox4i1	Cox4i1	2.11675e-15	-0.506915	0.119	0.257	5.37634e-11
Galnt14	Galnt14	1.91102e-09	-0.507969	0.106	0.199	4.85379e-05
G0s2	G0s2	3.18646e-17	-0.511754	0.043	0.139	8.09329e-13
Kif16b	Kif16b	2.27876e-16	-0.512805	0.343	0.542	5.78781e-12
Cobll1	Cobll1	2.13866e-17	-0.515722	0.38	0.575	5.43199e-13
Mt-nd2	Mt-nd2	0.109639	-0.516087	0.16	0.184	1
Gss	Gss	2.0547e-16	-0.519332	0.182	0.346	5.21873e-12
Cox5b	Cox5b	2.54812e-22	-0.519938	0.062	0.197	6.47196e-18
Phf14	Phf14	7.7159e-16	-0.520068	0.388	0.564	1.95976e-11
LOC100910057	LOC100910057	3.98248e-20	-0.520374	0.201	0.393	1.01151e-15
Oxct1	Oxct1	1.68669e-17	-0.522931	0.236	0.424	4.28403e-13
Arhgap42	Arhgap42	1.40145e-18	-0.522945	0.567	0.725	3.55955e-14
Ar	Ar	8.78061e-14	-0.523748	0.259	0.419	2.23019e-09
LOC103690120	LOC103690120	1.78393e-28	-0.523922	0.015	0.113	4.53102e-24
Tmem236	Tmem236	3.1106e-29	-0.524352	0.022	0.134	7.90062e-25
A1cf	A1cf	4.64496e-16	-0.525849	0.154	0.303	1.17977e-11
Dpyd	Dpyd	1.0206e-19	-0.527917	0.446	0.646	2.59223e-15
LOC102551695	LOC102551695	5.32189e-15	-0.529292	0.077	0.185	1.35171e-10
Fras1	Fras1	6.60065e-16	-0.529686	0.194	0.36	1.6765e-11
Acvr1c	Acvr1c	3.57017e-17	-0.530058	0.052	0.155	9.06787e-13
Eps8l2	Eps8l2	4.74369e-21	-0.531523	0.169	0.355	1.20485e-16
Chst9	Chst9	4.52141e-19	-0.532989	0.337	0.546	1.14839e-14
Btg2	Btg2	5.37519e-10	-0.535674	0.12	0.218	1.36524e-05
RGD1309534	RGD1309534	2.58862e-16	-0.537274	0.12	0.258	6.57483e-12
Cryz	Cryz	4.13447e-18	-0.537294	0.131	0.287	1.05012e-13
Rida	Rida	1.11277e-24	-0.538565	0.225	0.457	2.82633e-20
Crym	Crym	6.2939e-28	-0.539438	0.031	0.151	1.59859e-23
Stxbp5	Stxbp5	1.95765e-16	-0.539484	0.364	0.554	4.97224e-12
Bckdhb	Bckdhb	1.1702e-18	-0.540209	0.309	0.516	2.97218e-14
Slc22a12	Slc22a12	5.73877e-17	-0.542943	0.112	0.251	1.45759e-12
Ndufs7	Ndufs7	8.13385e-25	-0.544861	0.039	0.16	2.06592e-20
Cycs	Cycs	1.81867e-22	-0.547685	0.138	0.319	4.61925e-18
Amotl2	Amotl2	5.78504e-18	-0.551744	0.088	0.218	1.46934e-13
Gstt3	Gstt3	5.86546e-21	-0.553983	0.285	0.501	1.48977e-16
RGD1562392	RGD1562392	1.28097e-17	-0.556325	0.479	0.645	3.25353e-13
Khk	Khk	6.24123e-21	-0.556628	0.11	0.27	1.58521e-16
Csrnp3	Csrnp3	7.10864e-21	-0.558604	0.139	0.309	1.80552e-16
Acadm	Acadm	6.15967e-16	-0.5622	0.136	0.279	1.56449e-11
Atp5mc1	Atp5mc1	2.51883e-18	-0.562697	0.055	0.166	6.39758e-14
Zfhx3	Zfhx3	1.84354e-23	-0.564471	0.136	0.322	4.6824e-19
Atp5f1a	Atp5f1a	1.72155e-20	-0.565188	0.127	0.293	4.37257e-16
Egr1	Egr1	2.33414e-13	-0.566157	0.082	0.185	5.92849e-09
Hspa8	Hspa8	9.66114e-16	-0.566845	0.249	0.424	2.45383e-11
Csad	Csad	1.10745e-24	-0.567092	0.048	0.175	2.8128e-20
Mt-nd4	Mt-nd4	1.81121e-08	-0.569261	0.159	0.254	0.00046003
Akr1c19	Akr1c19	4.21465e-21	-0.570015	0.085	0.227	1.07048e-16
Tle4	Tle4	1.11323e-22	-0.571621	0.17	0.367	2.82749e-18
Phldb2	Phldb2	3.34261e-20	-0.572294	0.397	0.601	8.48988e-16
Aspg	Aspg	2.66131e-23	-0.57376	0.141	0.327	6.75945e-19
Dstyk	Dstyk	6.31136e-22	-0.575117	0.195	0.391	1.60302e-17
LOC103691744	LOC103691744	1.78961e-26	-0.578282	0.03	0.143	4.54544e-22
Ppp1r1a	Ppp1r1a	1.01263e-31	-0.57836	0.008	0.1	2.57197e-27
Ifrd1	Ifrd1	4.73093e-15	-0.584114	0.219	0.378	1.20161e-10
Veph1	Veph1	1.58404e-20	-0.584275	0.139	0.306	4.0233e-16
AABR07016672.1	AABR07016672.1	3.76066e-17	-0.584567	0.124	0.27	9.55169e-13
Prkcq	Prkcq	4.95985e-26	-0.584875	0.058	0.199	1.25975e-21
Cables1	Cables1	1.55392e-21	-0.586283	0.099	0.252	3.94681e-17
Cox8a	Cox8a	2.1136e-21	-0.588265	0.118	0.284	5.36834e-17
Sox9	Sox9	1.07735e-17	-0.589161	0.202	0.373	2.73635e-13
Plxdc2	Plxdc2	2.9922e-19	-0.590966	0.508	0.685	7.59989e-15
Mbnl1	Mbnl1	1.37883e-17	-0.591736	0.413	0.604	3.50208e-13
Large1	Large1	2.53834e-22	-0.591964	0.367	0.593	6.44713e-18
Gc	Gc	1.21864e-30	-0.59456	0.019	0.13	3.09522e-26
Atp5me	Atp5me	1.51593e-18	-0.596793	0.14	0.3	3.85031e-14
Ppard	Ppard	5.84295e-28	-0.598395	0.069	0.225	1.48405e-23
Adgrl3	Adgrl3	1.34765e-25	-0.600992	0.042	0.166	3.42289e-21
Ptprm	Ptprm	9.99438e-21	-0.602731	0.114	0.273	2.53847e-16
Ndufb9	Ndufb9	3.07281e-26	-0.603796	0.056	0.197	7.80463e-22
Dpys	Dpys	1.06996e-18	-0.605923	0.134	0.29	2.71759e-14
Gucy1a2	Gucy1a2	9.58567e-22	-0.606095	0.239	0.44	2.43466e-17
Mybl1	Mybl1	5.3877e-25	-0.62095	0.118	0.299	1.36842e-20
Sema5a	Sema5a	8.4732e-18	-0.621045	0.386	0.582	2.15211e-13
Zbtb20	Zbtb20	2.50388e-57	-0.622164	0.961	0.985	6.35959e-53
Cyfip2	Cyfip2	7.63504e-25	-0.628288	0.05	0.181	1.93922e-20
Itm2b	Itm2b	2.6965e-23	-0.629471	0.332	0.557	6.84884e-19
Fchsd2	Fchsd2	5.69058e-25	-0.636405	0.459	0.675	1.44535e-20
Gstp1	Gstp1	9.01469e-29	-0.640977	0.044	0.182	2.28964e-24
Kansl1l	Kansl1l	8.77243e-37	-0.644485	0.869	0.931	2.22811e-32
Odc1	Odc1	2.2573e-28	-0.645137	0.073	0.234	5.73331e-24
Arhgap24	Arhgap24	1.64025e-22	-0.648723	0.422	0.649	4.16606e-18
Glyat	Glyat	6.86356e-22	-0.656898	0.33	0.542	1.74327e-17
Spns2	Spns2	1.68649e-22	-0.658785	0.289	0.5	4.28351e-18
AABR07067023.1	AABR07067023.1	3.25489e-26	-0.659141	0.41	0.633	8.26709e-22
Oxr1	Oxr1	7.09255e-32	-0.659236	0.779	0.887	1.80144e-27
Cobl	Cobl	4.09651e-25	-0.661475	0.154	0.348	1.04047e-20
Il33	Il33	1.54805e-22	-0.66321	0.188	0.387	3.93189e-18
Atp5f1e	Atp5f1e	1.23424e-18	-0.664611	0.119	0.27	3.13483e-14
Cat	Cat	2.34576e-29	-0.665827	0.186	0.419	5.95799e-25
Akr7a2	Akr7a2	8.4153e-32	-0.666652	0.052	0.209	2.1374e-27
Ldlrad4	Ldlrad4	1.68494e-20	-0.672015	0.507	0.685	4.27958e-16
Mep1b	Mep1b	7.69816e-27	-0.674075	0.035	0.155	1.95526e-22
Maml2	Maml2	8.613e-26	-0.680002	0.292	0.522	2.18762e-21
RGD1563354	RGD1563354	5.34041e-27	-0.683919	0.097	0.267	1.35641e-22
Mep1a	Mep1a	2.90052e-26	-0.686373	0.137	0.33	7.36702e-22
Lactb2	Lactb2	3.9109e-29	-0.696053	0.103	0.288	9.9333e-25
Sult1c2a	Sult1c2a	2.30149e-25	-0.701637	0.567	0.745	5.84555e-21
Etl4	Etl4	3.96454e-24	-0.708486	0.484	0.694	1.00695e-19
Slc38a3	Slc38a3	1.63869e-26	-0.71607	0.059	0.201	4.16211e-22
Pld1	Pld1	3.77353e-25	-0.716479	0.177	0.373	9.58438e-21
Npnt	Npnt	2.53974e-25	-0.716854	0.198	0.401	6.45069e-21
Sema6a	Sema6a	3.54004e-32	-0.717347	0.166	0.397	8.99134e-28
Ipmk	Ipmk	7.3833e-24	-0.718312	0.226	0.439	1.87528e-19
Aqp1	Aqp1	2.30441e-33	-0.720891	0.122	0.339	5.85296e-29
Galnt18	Galnt18	8.56315e-29	-0.722354	0.075	0.24	2.17495e-24
AABR07028488.1	AABR07028488.1	5.1783e-27	-0.725088	0.029	0.142	1.31524e-22
Hist1h2bq	Hist1h2bq	1.8363e-24	-0.727584	0.101	0.266	4.66403e-20
Slc7a12	Slc7a12	3.21249e-18	-0.738606	0.201	0.375	8.15941e-14
Sox5	Sox5	4.38526e-36	-0.741295	0.115	0.333	1.11381e-31
Nat8f5	Nat8f5	1.88387e-30	-0.748948	0.1	0.288	4.78483e-26
Akr7a3	Akr7a3	2.68383e-27	-0.751093	0.069	0.222	6.81667e-23
Cndp1	Cndp1	1.32465e-37	-0.751265	0.055	0.231	3.36447e-33
Slc25a5	Slc25a5	4.90373e-28	-0.755878	0.059	0.207	1.2455e-23
AABR07062897.1	AABR07062897.1	4.55977e-36	-0.758246	0.055	0.225	1.15814e-31
Trpm3	Trpm3	6.00581e-39	-0.762571	0.091	0.304	1.52541e-34
LOC108348190	LOC108348190	1.32164e-42	-0.774076	0.01	0.134	3.35683e-38
Cttnbp2	Cttnbp2	4.26593e-10	-0.779816	0.573	0.652	1.0835e-05
Cldn10	Cldn10	1.9955e-28	-0.78049	0.231	0.46	5.06837e-24
Srgap3	Srgap3	1.76616e-33	-0.780815	0.03	0.164	4.48588e-29
Rcan2	Rcan2	4.23235e-34	-0.783939	0.101	0.304	1.07498e-29
Trps1	Trps1	9.06898e-43	-0.813476	0.72	0.882	2.30343e-38
Samd5	Samd5	3.32088e-36	-0.833792	0.084	0.278	8.43471e-32
Ssbp2	Ssbp2	1.26551e-39	-0.839889	0.357	0.636	3.21428e-35
Nid1	Nid1	3.16745e-39	-0.841832	0.14	0.385	8.04502e-35
Fmo3	Fmo3	3.39918e-36	-0.842586	0.071	0.255	8.63357e-32
Colec12	Colec12	1.45017e-30	-0.853687	0.08	0.251	3.68329e-26
Slc15a2	Slc15a2	4.41024e-41	-0.868417	0.074	0.276	1.12016e-36
Acy1	Acy1	7.00386e-39	-0.875371	0.18	0.437	1.77891e-34
Spns3	Spns3	6.59005e-35	-0.883641	0.059	0.227	1.67381e-30
Acy3	Acy3	1.08339e-36	-0.885765	0.075	0.266	2.7517e-32
Efna5	Efna5	8.39373e-33	-0.886743	0.144	0.36	2.13192e-28
Gramd1b	Gramd1b	2.79334e-30	-0.899565	0.404	0.642	7.09481e-26
Dclk1	Dclk1	1.0041e-24	-0.902311	0.093	0.249	2.55031e-20
Tf	Tf	5.12642e-11	-0.908987	0.119	0.221	1.30206e-06
Nckap5	Nckap5	1.37459e-40	-0.926497	0.116	0.348	3.49133e-36
Cacnb2	Cacnb2	3.64513e-51	-0.929848	0.105	0.366	9.25828e-47
Ggt1	Ggt1	4.1436e-42	-0.930506	0.129	0.381	1.05243e-37
Ppic	Ppic	8.24514e-45	-0.932524	0.091	0.319	2.09418e-40
Hao2	Hao2	1.26597e-57	-0.94082	0.592	0.863	3.21544e-53
Slc3a1	Slc3a1	6.3269e-38	-0.943535	0.41	0.676	1.60697e-33
LOC102554608	LOC102554608	1.13642e-46	-0.952249	0.04	0.225	2.8864e-42
LOC360919	LOC360919	2.09548e-51	-0.960869	0.074	0.307	5.32232e-47
Esr1	Esr1	2.56113e-40	-0.962485	0.202	0.467	6.505e-36
Mt-nd1	Mt-nd1	7.75989e-08	-0.975303	0.05	0.109	0.00197093
Ust5r	Ust5r	2.61995e-23	-0.989672	0.18	0.366	6.65441e-19
Pm20d1	Pm20d1	1.23397e-32	-1.00565	0.191	0.422	3.13417e-28
Akr1c12l1	Akr1c12l1	8.94104e-58	-1.00938	0.066	0.309	2.27093e-53
Mt-co3	Mt-co3	1.18049e-07	-1.04136	0.063	0.127	0.00299832
Mat2a	Mat2a	1.62274e-30	-1.04729	0.115	0.303	4.12159e-26
LOC688389	LOC688389	3.08188e-35	-1.06783	0.383	0.639	7.82766e-31
Gucy1b2	Gucy1b2	8.50351e-48	-1.07918	0.051	0.251	2.15981e-43
Rbms3	Rbms3	1.98265e-37	-1.09316	0.151	0.382	5.03572e-33
LOC361914	LOC361914	1.56417e-31	-1.09472	0.025	0.145	3.97283e-27
Oat	Oat	1.39157e-77	-1.10992	0.04	0.303	3.53444e-73
Osgin1	Osgin1	2.19762e-61	-1.11377	0.028	0.228	5.58174e-57
Gclm	Gclm	7.56439e-58	-1.11481	0.33	0.669	1.92128e-53
Ggct	Ggct	6.12545e-49	-1.13528	0.342	0.643	1.5558e-44
Vom2r37	Vom2r37	2.9256e-66	-1.13581	0.017	0.209	7.43074e-62
AABR07049085.1	AABR07049085.1	1.77639e-38	-1.15456	0.07	0.26	4.51185e-34
Rgn	Rgn	6.78921e-81	-1.15537	0.017	0.243	1.72439e-76
Etnppl	Etnppl	2.07367e-61	-1.17789	0.069	0.324	5.26691e-57
Slc22a2	Slc22a2	1.27754e-86	-1.18914	0.093	0.446	3.24484e-82
Tmlhe	Tmlhe	4.73182e-48	-1.20706	0.268	0.554	1.20183e-43
Satb2	Satb2	1.38527e-63	-1.22576	0.192	0.53	3.51846e-59
Mt-co1	Mt-co1	3.56795e-11	-1.31607	0.057	0.134	9.06223e-07
Slco1a1	Slco1a1	2.2232e-91	-1.31856	0.004	0.218	5.64671e-87
Mme	Mme	6.78765e-71	-1.32467	0.13	0.458	1.724e-66
Slc12a1	Slc12a1	1.73001e-55	-1.32564	0.114	0.387	4.39405e-51
Dhrs7l1	Dhrs7l1	2.22977e-93	-1.33667	0.108	0.494	5.6634e-89
Acss2	Acss2	1.25564e-61	-1.36236	0.121	0.412	3.1892e-57
Hnmt	Hnmt	2.80732e-86	-1.44207	0.093	0.439	7.13032e-82
LOC102551339	LOC102551339	1.34812e-56	-1.48202	0.028	0.216	3.42408e-52
Mt-atp6	Mt-atp6	6.72486e-42	-1.54364	0.018	0.157	1.70805e-37
Cryab	Cryab	5.78377e-99	-1.59707	0.026	0.31	1.46902e-94
Miox	Miox	7.59731e-116	-1.68479	0.073	0.467	1.92964e-111
Mt-cyb	Mt-cyb	6.22316e-48	-1.9497	0.019	0.172	1.58062e-43
Slc21a4	Slc21a4	3.50781e-122	-1.95926	0.171	0.633	8.90948e-118
Aadat	Aadat	3.36651e-161	-2.17796	0.106	0.625	8.5506e-157
Umod	Umod	4.63164e-169	-2.23563	0.016	0.422	1.17639e-164
Tff3	Tff3	4.28421e-214	-2.46182	0.036	0.578	1.08815e-209
Slc7a13	Slc7a13	1.29285e-211	-2.53415	0.043	0.581	3.28371e-207
Kap	Kap	5.62473e-267	-2.65178	0.097	0.809	1.42863e-262
Mt-co2	Mt-co2	2.52007e-37	-2.67771	0.01	0.121	6.40073e-33
Slco1a6	Slco1a6	1.65807e-159	-2.84052	0.042	0.475	4.21134e-155
Gclc	Gclc	9.56249e-180	-2.84851	0.129	0.684	2.42878e-175

## Sheet: ProfibPT
	ProfibPT__gene	p_val	avg_log2FC	pct.Obese	Pct.Lean	p_val_adj
Havcr1	Havcr1	1.33216e-10	3.18216	0.479	0.06	3.38355e-06
Mab21l3	Mab21l3	1.02361e-09	2.14055	0.471	0.09	2.59987e-05
Il24	Il24	8.4024e-06	2.11778	0.302	0.045	0.213412
Col8a1	Col8a1	5.38228e-07	1.95596	0.407	0.09	0.0136705
Tnc	Tnc	0.000309922	1.70204	0.243	0.045	1
Dlgap1	Dlgap1	1.36916e-10	1.65219	0.704	0.313	3.47752e-06
Pid1	Pid1	1.00125e-07	1.64273	0.659	0.373	0.00254308
Fut9	Fut9	2.3796e-06	1.42839	0.312	0.03	0.0604395
Nfkbiz	Nfkbiz	5.07382e-10	1.41375	0.704	0.313	1.2887e-05
Tenm4	Tenm4	8.71981e-08	1.39519	0.532	0.164	0.00221475
Clu	Clu	0.000199405	1.39273	0.434	0.194	1
Adam12	Adam12	2.39802e-05	1.35119	0.392	0.134	0.609074
Abcb4	Abcb4	0.00885512	1.30784	0.296	0.164	1
Spp1	Spp1	3.41607e-13	1.30781	0.82	0.373	8.67648e-09
Runx2	Runx2	0.00076979	1.28829	0.312	0.134	1
Slc5a12	Slc5a12	0.000313411	1.28749	0.235	0.045	1
F3	F3	0.00218729	1.28479	0.228	0.075	1
Axl	Axl	8.46076e-06	1.21052	0.434	0.164	0.214895
AC144674.2	AC144674.2	9.61149e-05	1.21026	0.286	0.075	1
Ctsl	Ctsl	0.00811113	1.18351	0.365	0.239	1
Pdgfd	Pdgfd	6.29655e-05	1.16325	0.299	0.06	1
Dnm3	Dnm3	4.9602e-06	1.13047	0.677	0.478	0.125984
Tpm1	Tpm1	2.75131e-10	1.12082	0.947	0.716	6.98806e-06
Timd2	Timd2	0.000283234	1.09524	0.235	0.045	1
Rsrp1	Rsrp1	3.7335e-07	1.09445	0.68	0.448	0.00948271
Cd63	Cd63	0.00708637	1.08612	0.354	0.209	1
Vmp1	Vmp1	1.87226e-06	1.08516	0.614	0.358	0.0475535
AABR07001068.1	AABR07001068.1	0.000592222	1.07907	0.177	0.015	1
Tifa	Tifa	0.00176301	1.07117	0.283	0.119	1
Adamts1	Adamts1	5.70974e-05	1.07001	0.487	0.224	1
Itga9	Itga9	0.000637975	1.06719	0.349	0.164	1
Ctsd	Ctsd	0.0243787	1.05407	0.257	0.149	1
Plxna4	Plxna4	0.00203406	1.04687	0.323	0.149	1
Apoe	Apoe	0.0157864	1.0436	0.201	0.09	1
Ngf	Ngf	0.0154682	0.98046	0.151	0.045	1
Tgfb2	Tgfb2	0.0236189	0.975893	0.354	0.239	1
Adra1d	Adra1d	0.000112356	0.975027	0.513	0.284	1
Anxa1	Anxa1	0.00271927	0.97226	0.31	0.134	1
Bach2	Bach2	0.00015492	0.947503	0.593	0.373	1
Gja1	Gja1	0.0491511	0.93263	0.164	0.075	1
Srsf7	Srsf7	0.00011918	0.931309	0.55	0.358	1
Actn1	Actn1	0.00429877	0.929435	0.595	0.493	1
Scpep1	Scpep1	0.00453084	0.926445	0.257	0.104	1
Tes	Tes	0.00194756	0.910888	0.22	0.06	1
Rasa2	Rasa2	0.000443988	0.902498	0.548	0.373	1
Adcy2	Adcy2	0.006918	0.885913	0.222	0.09	1
Sash1	Sash1	0.000472873	0.882202	0.532	0.343	1
Slc12a8	Slc12a8	0.00250589	0.881597	0.31	0.149	1
Fn1	Fn1	1.90837e-05	0.878958	0.352	0.09	0.484707
Npc1l1	Npc1l1	0.00137449	0.877726	0.267	0.09	1
Ildr2	Ildr2	0.00122116	0.874383	0.378	0.194	1
Lamb1	Lamb1	0.00550482	0.854401	0.28	0.134	1
Ncald	Ncald	0.0133264	0.846562	0.257	0.134	1
Adamts16	Adamts16	0.151173	0.846488	0.167	0.104	1
AABR07025295.1	AABR07025295.1	0.0003401	0.842431	0.698	0.552	1
Slfn13	Slfn13	0.000470247	0.8419	0.439	0.239	1
Twist2	Twist2	0.00412852	0.838377	0.188	0.045	1
Rtn4	Rtn4	0.00043022	0.836231	0.405	0.179	1
Crlf1	Crlf1	0.00729751	0.829328	0.169	0.045	1
Myl12a	Myl12a	0.00403523	0.8266	0.204	0.06	1
AABR07058158.1	AABR07058158.1	0.00124024	0.820867	0.585	0.433	1
Syn3	Syn3	0.000302813	0.82045	0.598	0.358	1
Marchf3	Marchf3	0.00302105	0.816584	0.545	0.373	1
Sh3pxd2b	Sh3pxd2b	0.00133415	0.810229	0.286	0.104	1
Runx1	Runx1	0.000385595	0.808817	0.624	0.373	1
Tmed2	Tmed2	0.00226403	0.80584	0.172	0.03	1
Filip1l	Filip1l	0.00039224	0.805327	0.439	0.224	1
AC095390.2	AC095390.2	0.00438774	0.803438	0.294	0.134	1
Alcam	Alcam	0.00957506	0.801249	0.437	0.299	1
Col5a2	Col5a2	0.0398476	0.782117	0.214	0.119	1
Sorbs1	Sorbs1	7.36042e-05	0.78167	0.675	0.433	1
Sntg2	Sntg2	0.00400286	0.781069	0.185	0.045	1
Nabp1	Nabp1	0.018131	0.773655	0.222	0.104	1
Cpne8	Cpne8	0.016549	0.773236	0.296	0.164	1
Aen	Aen	0.0184132	0.768944	0.214	0.104	1
Napsa	Napsa	0.0149608	0.764175	0.283	0.149	1
Sorcs1	Sorcs1	0.007666	0.761205	0.474	0.343	1
Cyba	Cyba	0.00763561	0.757254	0.127	0.015	1
Smg7	Smg7	0.0104304	0.757085	0.212	0.09	1
LOC690617	LOC690617	0.00417802	0.754451	0.18	0.045	1
Slc7a9	Slc7a9	0.00910525	0.752461	0.201	0.075	1
Prss48	Prss48	0.0142276	0.747182	0.257	0.134	1
Ezh2	Ezh2	0.00332484	0.745947	0.143	0.015	1
Loxl1	Loxl1	0.00488721	0.74404	0.325	0.164	1
Stk38l	Stk38l	0.0300101	0.743464	0.254	0.149	1
AABR07042514.3	AABR07042514.3	0.0206222	0.74243	0.101	0.015	1
Klf6	Klf6	0.0118211	0.741027	0.463	0.328	1
Tmem123	Tmem123	0.00108445	0.73975	0.474	0.284	1
Asap1	Asap1	0.0167067	0.739244	0.392	0.284	1
Col24a1	Col24a1	1.12099e-05	0.737058	0.508	0.194	0.284719
Tagln2	Tagln2	0.0279044	0.732048	0.156	0.06	1
Slc34a2	Slc34a2	0.000253799	0.72892	0.407	0.194	1
Ect2	Ect2	0.027424	0.726402	0.156	0.06	1
Adamts12	Adamts12	0.0362736	0.723922	0.188	0.09	1
Itgb8	Itgb8	0.00302582	0.721922	0.566	0.388	1
Wdr34	Wdr34	0.0115566	0.721278	0.193	0.075	1
Col11a1	Col11a1	0.163697	0.72093	0.188	0.119	1
Zfp521	Zfp521	0.00190851	0.720434	0.315	0.119	1
Zfp629	Zfp629	0.00290907	0.718343	0.606	0.448	1
Cntnap5c	Cntnap5c	0.0981702	0.718316	0.106	0.045	1
Mt-atp8	Mt-atp8	0.0372184	0.717902	0.434	0.313	1
Mdga2	Mdga2	0.00209074	0.71432	0.127	0	1
Nrde2	Nrde2	0.00589175	0.711105	0.193	0.06	1
Parp9	Parp9	0.00422348	0.707042	0.228	0.075	1
Fam189a1	Fam189a1	0.0284953	0.705826	0.267	0.149	1
Cap1	Cap1	0.00420204	0.704842	0.22	0.075	1
Tmem169	Tmem169	0.0303988	0.704456	0.132	0.045	1
Plaa	Plaa	0.0113519	0.701902	0.175	0.06	1
Med15	Med15	0.00417856	0.697806	0.489	0.343	1
Fat3	Fat3	0.0103854	0.696293	0.23	0.09	1
Arntl2	Arntl2	0.00336476	0.693083	0.116	0	1
AC134224.3	AC134224.3	0.00100721	0.692077	0.997	1	1
Dennd2a	Dennd2a	0.0123221	0.691789	0.265	0.134	1
Prxl2c	Prxl2c	0.00990648	0.686035	0.349	0.209	1
Trappc8	Trappc8	0.00947753	0.677099	0.217	0.09	1
Clasp1	Clasp1	0.00259991	0.675287	0.426	0.254	1
B2m	B2m	0.139893	0.674216	0.302	0.239	1
Stxbp1	Stxbp1	0.0357455	0.672689	0.164	0.075	1
Fblim1	Fblim1	0.00659976	0.67195	0.153	0.03	1
Smarcc1	Smarcc1	0.0172561	0.668225	0.299	0.179	1
Dysf	Dysf	0.00364744	0.667593	0.143	0.015	1
Lcn2	Lcn2	0.0115263	0.665508	0.114	0.015	1
Klf12	Klf12	0.000773467	0.665242	0.698	0.537	1
Il1rap	Il1rap	0.0632942	0.662769	0.156	0.075	1
Plscr1	Plscr1	0.00299749	0.66266	0.638	0.537	1
Ddr1	Ddr1	0.0298281	0.659671	0.209	0.104	1
Plxna2	Plxna2	0.0287403	0.659132	0.196	0.09	1
Slc4a4	Slc4a4	1.57089e-05	0.657058	0.812	0.537	0.39899
Arhgef40	Arhgef40	0.00868142	0.656685	0.349	0.194	1
Tpm3	Tpm3	0.0113582	0.654233	0.201	0.075	1
Setd7	Setd7	0.00788353	0.652507	0.278	0.134	1
Clcnkb	Clcnkb	0.030135	0.651513	0.116	0.03	1
Ube2f	Ube2f	0.0284633	0.648799	0.135	0.045	1
Col4a1	Col4a1	0.000506063	0.648739	0.751	0.493	1
Pdia6	Pdia6	0.0163022	0.647787	0.13	0.03	1
Rpe	Rpe	0.0354227	0.645704	0.286	0.179	1
Cyp4a8	Cyp4a8	0.0726886	0.644545	0.153	0.075	1
Birc3	Birc3	0.0400891	0.64434	0.296	0.194	1
Ifitm10	Ifitm10	0.0117213	0.644089	0.14	0.03	1
Cp	Cp	0.00019855	0.643458	0.653	0.448	1
Ccn1	Ccn1	0.103343	0.642212	0.291	0.209	1
Ccz1b	Ccz1b	0.0158397	0.641328	0.225	0.104	1
Efemp2	Efemp2	0.0351733	0.640512	0.188	0.09	1
Wdr43	Wdr43	0.0117673	0.639567	0.291	0.149	1
Lmcd1	Lmcd1	0.0620673	0.637127	0.37	0.254	1
Slc13a1	Slc13a1	0.077021	0.635397	0.37	0.269	1
Enah	Enah	0.00511434	0.634759	0.508	0.313	1
Tnfrsf12a	Tnfrsf12a	0.0496296	0.633691	0.196	0.104	1
Prorp	Prorp	0.0314799	0.63226	0.169	0.075	1
Arhgap20	Arhgap20	0.016495	0.631876	0.127	0.03	1
Copa	Copa	0.0118806	0.631544	0.22	0.09	1
Plcxd2	Plcxd2	0.0113319	0.628907	0.114	0.015	1
Prpsap1	Prpsap1	0.0347458	0.622724	0.204	0.104	1
Myh9l1	Myh9l1	0.0128421	0.622643	0.574	0.433	1
Tgif1	Tgif1	0.0308843	0.618489	0.368	0.239	1
Il3ra	Il3ra	0.0389262	0.61759	0.19	0.09	1
Ca3	Ca3	0.0201429	0.613202	0.103	0.015	1
Rhoc	Rhoc	0.0377365	0.611978	0.13	0.045	1
Mcph1	Mcph1	0.0386754	0.611354	0.217	0.119	1
Slc13a3	Slc13a3	0.0561631	0.609608	0.161	0.075	1
Ptprt	Ptprt	0.0187112	0.608353	0.106	0.015	1
Slc5a2	Slc5a2	0.0122079	0.605386	0.164	0.045	1
Kif26b	Kif26b	0.00264357	0.603928	0.442	0.284	1
Slc11a2	Slc11a2	0.0354813	0.603641	0.175	0.075	1
Anxa5	Anxa5	0.0173883	0.601648	0.344	0.209	1
Stam2	Stam2	0.0370847	0.600793	0.206	0.104	1
Pxdn	Pxdn	0.118706	0.600365	0.27	0.209	1
Lims1	Lims1	0.0432383	0.600241	0.22	0.119	1
Myo1b	Myo1b	0.0375666	0.598205	0.13	0.045	1
Tra2a	Tra2a	0.0118087	0.598204	0.484	0.328	1
Sypl1	Sypl1	0.0450407	0.592288	0.259	0.164	1
Vim	Vim	0.00659424	0.591659	0.365	0.209	1
Rab11fip2	Rab11fip2	0.0405444	0.588262	0.27	0.164	1
Ccdc80	Ccdc80	0.0850729	0.588072	0.233	0.149	1
Igf2r	Igf2r	0.0457573	0.585705	0.302	0.194	1
Frmd4b	Frmd4b	6.16481e-05	0.58536	0.929	0.731	1
Slc5a10	Slc5a10	0.142598	0.583049	0.119	0.06	1
Septin11	Septin11	0.043914	0.580412	0.37	0.254	1
Slc3a2	Slc3a2	0.0166835	0.58031	0.201	0.075	1
Abca16	Abca16	0.214887	0.580163	0.169	0.119	1
Atf6	Atf6	0.00516259	0.5795	0.212	0.06	1
Rexo5	Rexo5	0.068902	0.577502	0.193	0.104	1
Sdcbp	Sdcbp	0.0708795	0.573522	0.254	0.164	1
Pcdh19	Pcdh19	0.0191494	0.572465	0.148	0.045	1
Ptch1	Ptch1	0.00963022	0.572419	0.23	0.09	1
Cep57l1	Cep57l1	0.078582	0.569882	0.206	0.134	1
Ugt1a6	Ugt1a6	0.0531637	0.56752	0.262	0.164	1
Ctsb	Ctsb	0.0435891	0.566462	0.257	0.149	1
Ddx39b	Ddx39b	0.0254461	0.565613	0.41	0.284	1
Slc2a2	Slc2a2	0.0134824	0.564577	0.503	0.373	1
Rbfox2	Rbfox2	0.0135924	0.560324	0.521	0.418	1
Rars2	Rars2	0.0210251	0.559828	0.122	0.03	1
Iqce	Iqce	0.0399414	0.559601	0.241	0.134	1
Msn	Msn	0.169674	0.55876	0.386	0.373	1
Nek9	Nek9	0.0191245	0.557464	0.151	0.045	1
LOC679894	LOC679894	0.00463429	0.550807	0.251	0.09	1
Rab11fip3	Rab11fip3	0.0202336	0.550166	0.333	0.209	1
Ddx39a	Ddx39a	0.0217296	0.54964	0.124	0.03	1
Dpysl3	Dpysl3	0.0506312	0.549369	0.201	0.104	1
Dclre1a	Dclre1a	0.0440861	0.548964	0.217	0.119	1
Zwint	Zwint	0.0152707	0.547414	0.111	0.015	1
Loxl2	Loxl2	0.0306829	0.547233	0.114	0.03	1
Rad23b	Rad23b	0.0398382	0.546543	0.254	0.149	1
Slc25a12	Slc25a12	0.0185056	0.544369	0.106	0.015	1
Slc7a7	Slc7a7	0.00210725	0.543773	0.746	0.552	1
Plppr1	Plppr1	0.0714942	0.540769	0.302	0.194	1
Etv4	Etv4	0.141054	0.540726	0.164	0.104	1
Adamts6	Adamts6	0.36674	0.539253	0.198	0.164	1
Arf5	Arf5	0.0489342	0.539072	0.124	0.045	1
Irf1	Irf1	0.0944047	0.53672	0.108	0.045	1
Rdh10	Rdh10	0.0356184	0.535963	0.138	0.045	1
Ccdc39	Ccdc39	0.00356527	0.535632	0.188	0.045	1
Ltbp1	Ltbp1	0.0364168	0.53209	0.138	0.045	1
Copz1	Copz1	0.0418947	0.531066	0.22	0.119	1
Btbd11	Btbd11	0.0283933	0.530729	0.209	0.104	1
Nrxn3	Nrxn3	0.152771	0.53065	0.114	0.06	1
Smad2	Smad2	0.0304186	0.529412	0.368	0.254	1
Klhdc10	Klhdc10	0.0301426	0.528763	0.447	0.343	1
RGD1560883	RGD1560883	0.0960943	0.528469	0.386	0.299	1
Cnot8	Cnot8	0.0434958	0.527184	0.106	0.03	1
Rpl37	Rpl37	0.249989	0.526888	0.116	0.075	1
Add1	Add1	0.0521423	0.526213	0.476	0.373	1
Dok6	Dok6	0.0403128	0.525637	0.235	0.119	1
LOC103693375	LOC103693375	0.0219222	0.525149	0.101	0.015	1
Shroom4	Shroom4	0.0108603	0.524841	0.772	0.627	1
AABR07016572.1	AABR07016572.1	0.0507717	0.524567	0.23	0.134	1
Basp1	Basp1	0.134426	0.521823	0.228	0.164	1
Optn	Optn	0.0724684	0.518725	0.196	0.104	1
Asf1a	Asf1a	0.036572	0.518567	0.111	0.03	1
Clec2dl1	Clec2dl1	0.078133	0.518556	0.153	0.075	1
Tbpl1	Tbpl1	0.0192685	0.518034	0.193	0.075	1
Rnf144b	Rnf144b	0.0144881	0.517536	0.304	0.149	1
Ccdc114	Ccdc114	0.0416721	0.516849	0.111	0.03	1
Fam204a	Fam204a	0.190876	0.516146	0.153	0.104	1
Tead3	Tead3	0.0532231	0.514059	0.101	0.03	1
AC125248.1	AC125248.1	0.158787	0.51354	0.344	0.284	1
Pvr	Pvr	0.0630527	0.513247	0.259	0.164	1
Gcc2	Gcc2	0.067854	0.512768	0.365	0.284	1
Cdk17	Cdk17	0.0824026	0.510208	0.458	0.418	1
Calu	Calu	0.0262436	0.509704	0.18	0.075	1
Clmp	Clmp	0.0433983	0.509292	0.19	0.09	1
Simc1	Simc1	0.0203668	0.509111	0.103	0.015	1
Htr2b	Htr2b	0.0760217	0.508963	0.114	0.045	1
Aff1	Aff1	0.0286364	0.508946	0.579	0.448	1
Rbbp8	Rbbp8	0.119655	0.508788	0.238	0.164	1
E2f3	E2f3	0.132825	0.506803	0.262	0.194	1
Septin2	Septin2	0.0544601	0.506607	0.368	0.269	1
Mdm2	Mdm2	0.0154075	0.505872	0.288	0.149	1
Ankrd33b	Ankrd33b	0.0591076	0.505067	0.212	0.119	1
Fam76b	Fam76b	0.0341978	0.504847	0.291	0.164	1
Nceh1	Nceh1	0.102723	0.504697	0.233	0.164	1
Ttc28	Ttc28	0.0948713	0.504128	0.164	0.09	1
Kdelr1	Kdelr1	0.03311	0.504075	0.159	0.06	1
Soat1	Soat1	0.115747	0.503477	0.151	0.09	1
Slc9a8	Slc9a8	0.0290632	0.502705	0.18	0.075	1
LOC108352756	LOC108352756	0.113424	0.502197	0.14	0.075	1
Exosc9	Exosc9	0.0753788	0.499046	0.114	0.045	1
LOC100909840	LOC100909840	0.0335048	0.497645	0.222	0.104	1
Sec61a1	Sec61a1	0.0460864	0.496833	0.108	0.03	1
AC128154.1	AC128154.1	0.0962834	0.495726	0.175	0.104	1
Foxp4	Foxp4	0.104209	0.495237	0.175	0.104	1
Zfyve27	Zfyve27	0.0185308	0.495013	0.103	0.015	1
Lama1	Lama1	0.036751	0.494643	0.111	0.03	1
Ppp2r3a	Ppp2r3a	0.0262891	0.493932	0.656	0.552	1
Spata17	Spata17	0.0184983	0.493336	0.13	0.03	1
Ywhag	Ywhag	0.0447348	0.493185	0.204	0.104	1
Elmo1	Elmo1	0.233323	0.492999	0.101	0.06	1
Tead2	Tead2	0.0316321	0.492083	0.212	0.104	1
Spred1	Spred1	0.163475	0.492038	0.286	0.224	1
Pak1	Pak1	0.0336201	0.490974	0.267	0.149	1
Zcchc4	Zcchc4	0.0507352	0.490327	0.103	0.03	1
Acsl4	Acsl4	0.072107	0.489651	0.27	0.179	1
Cdh6	Cdh6	0.0103938	0.488242	0.823	0.761	1
AABR07068728.1	AABR07068728.1	0.0339816	0.486723	0.18	0.075	1
Tanc2	Tanc2	0.179864	0.486184	0.434	0.403	1
Ankfy1	Ankfy1	0.0999441	0.485186	0.294	0.209	1
Pdlim4	Pdlim4	0.0460864	0.484966	0.108	0.03	1
Supt20h	Supt20h	0.0860752	0.483084	0.344	0.254	1
B4galt5	B4galt5	0.061489	0.480649	0.183	0.09	1
Pdlim5	Pdlim5	0.328826	0.480415	0.368	0.328	1
Casp8	Casp8	0.043185	0.479955	0.188	0.09	1
Cbx7	Cbx7	0.133677	0.478753	0.151	0.09	1
Mgst1	Mgst1	0.168056	0.478626	0.13	0.075	1
Ddx21	Ddx21	0.0307743	0.478624	0.14	0.045	1
AABR07057997.1	AABR07057997.1	0.0808176	0.478605	0.167	0.09	1
Tspan9	Tspan9	0.0907479	0.47847	0.381	0.299	1
Mtap	Mtap	0.174774	0.476998	0.31	0.254	1
Ttll13	Ttll13	0.0620903	0.476337	0.14	0.06	1
Epn2	Epn2	0.200836	0.475834	0.262	0.209	1
Smtnl2	Smtnl2	0.073412	0.475121	0.135	0.06	1
Uhrf2	Uhrf2	0.0113131	0.474804	0.36	0.224	1
Dhrsx	Dhrsx	0.0837406	0.474675	0.114	0.045	1
Npat	Npat	0.0292066	0.47452	0.164	0.06	1
Plac8	Plac8	0.14409	0.473043	0.114	0.06	1
Scoc	Scoc	0.0878163	0.47212	0.169	0.09	1
Ttc8	Ttc8	0.136203	0.471898	0.132	0.075	1
Ifngr1	Ifngr1	0.0824601	0.471795	0.172	0.09	1
Cdk6	Cdk6	0.0602392	0.471763	0.553	0.478	1
Sae1	Sae1	0.0648655	0.470216	0.407	0.313	1
Mcm3ap	Mcm3ap	0.138381	0.469597	0.238	0.179	1
Kit	Kit	0.0354012	0.469563	0.265	0.149	1
Map4k4	Map4k4	0.0728197	0.469517	0.54	0.463	1
Adamtsl4	Adamtsl4	0.148627	0.469403	0.172	0.104	1
Ing4	Ing4	0.0418694	0.469363	0.108	0.03	1
RGD1359158	RGD1359158	0.0344095	0.468319	0.153	0.06	1
Zmym1	Zmym1	0.110697	0.467133	0.122	0.06	1
Akap12	Akap12	0.106942	0.466686	0.127	0.06	1
Tjp2	Tjp2	0.0264288	0.465128	0.418	0.284	1
Etv1	Etv1	0.0844791	0.465048	0.172	0.09	1
Zmiz1	Zmiz1	0.0983109	0.465045	0.598	0.552	1
Tshz3	Tshz3	0.130241	0.464882	0.116	0.06	1
Sugp1	Sugp1	0.0542354	0.464696	0.103	0.03	1
Eif4a1	Eif4a1	0.105739	0.464534	0.241	0.164	1
Txndc12	Txndc12	0.0740799	0.464141	0.138	0.06	1
Gcnt2	Gcnt2	0.0685611	0.46383	0.418	0.313	1
Hdx	Hdx	0.0563684	0.463746	0.101	0.03	1
Abhd6	Abhd6	0.189327	0.463641	0.249	0.194	1
Gmpr2	Gmpr2	0.172523	0.463368	0.127	0.075	1
Nus1	Nus1	0.105749	0.462731	0.106	0.045	1
Crk	Crk	0.0885362	0.46214	0.164	0.09	1
Nup214.1	Nup214.1	0.0776522	0.461478	0.22	0.134	1
Khsrp	Khsrp	0.0527134	0.461223	0.101	0.03	1
Alpk1	Alpk1	0.0639343	0.46018	0.299	0.194	1
Ttc26	Ttc26	0.232625	0.460031	0.246	0.209	1
Dock4	Dock4	0.116092	0.459976	0.206	0.134	1
Maml2	Maml2	0.0606148	0.45986	0.672	0.567	1
Diaph1	Diaph1	0.0799393	0.459782	0.302	0.209	1
Zfp184	Zfp184	0.31085	0.459712	0.108	0.075	1
Osbpl2	Osbpl2	0.0842105	0.45946	0.111	0.045	1
Tafa5	Tafa5	0.155407	0.458444	0.201	0.134	1
Mau2	Mau2	0.120352	0.458442	0.22	0.149	1
Atp8a1	Atp8a1	0.0521783	0.457799	0.376	0.254	1
RT1-T24-4	RT1-T24-4	0.0728088	0.457216	0.116	0.045	1
Urb1	Urb1	0.0924609	0.457184	0.108	0.045	1
Cd99	Cd99	0.145047	0.456369	0.19	0.119	1
Nrip1	Nrip1	0.0385621	0.45614	0.566	0.433	1
Tor1aip2.1	Tor1aip2.1	0.0524609	0.455457	0.103	0.03	1
Kpna4	Kpna4	0.0375602	0.455084	0.421	0.284	1
Hspbap1	Hspbap1	0.158577	0.45501	0.148	0.09	1
Ttc39c	Ttc39c	0.0674799	0.45492	0.198	0.104	1
Ap2b1	Ap2b1	0.0819617	0.454803	0.251	0.164	1
LOC361985	LOC361985	0.14598	0.454756	0.164	0.104	1
Anxa3	Anxa3	0.243497	0.454143	0.169	0.119	1
Sbf2	Sbf2	0.0882662	0.454128	0.495	0.433	1
Hormad2	Hormad2	0.113184	0.452319	0.103	0.045	1
Itga1	Itga1	0.00663699	0.450137	0.86	0.746	1
Zfp105	Zfp105	0.0760574	0.449317	0.135	0.06	1
Dennd4a	Dennd4a	0.0932285	0.449052	0.127	0.06	1
Afap1	Afap1	0.280153	0.448647	0.161	0.119	1
Stx16	Stx16	0.245154	0.448307	0.294	0.254	1
Spred3	Spred3	0.0430988	0.447839	0.108	0.03	1
Rit1	Rit1	0.0975862	0.447354	0.124	0.06	1
Nmt2	Nmt2	0.0922112	0.447182	0.333	0.254	1
Coro1c	Coro1c	0.0904184	0.446686	0.188	0.104	1
Wdr78	Wdr78	0.128025	0.44647	0.156	0.09	1
Arhgap42	Arhgap42	0.00470459	0.44607	0.73	0.537	1
Hmgcr	Hmgcr	0.366097	0.44559	0.119	0.09	1
Itga6	Itga6	0.0938323	0.444953	0.288	0.194	1
Psma3l	Psma3l	0.183303	0.444739	0.238	0.179	1
Chsy3	Chsy3	0.151888	0.44457	0.177	0.104	1
LOC102555377	LOC102555377	0.0498375	0.444075	0.127	0.045	1
Dennd5a	Dennd5a	0.134577	0.443507	0.262	0.194	1
Topaz1	Topaz1	0.628127	0.443371	0.294	0.284	1
Xpa	Xpa	0.0298731	0.44289	0.119	0.03	1
Ugp2	Ugp2	0.0725752	0.442682	0.119	0.045	1
Cds2	Cds2	0.133678	0.442412	0.116	0.06	1
Cpne3	Cpne3	0.136649	0.442201	0.169	0.104	1
Fgf1	Fgf1	0.0157798	0.442029	0.595	0.478	1
Ccne2	Ccne2	0.0495243	0.441712	0.106	0.03	1
Aftph	Aftph	0.0425168	0.440858	0.294	0.179	1
Ssr1	Ssr1	0.0697907	0.440739	0.114	0.045	1
Lman2l	Lman2l	0.0508107	0.439898	0.201	0.104	1
Shroom3	Shroom3	0.208873	0.439456	0.31	0.239	1
Trim37	Trim37	0.0707059	0.437701	0.212	0.119	1
AABR07019086.1	AABR07019086.1	0.125352	0.437483	0.19	0.119	1
Adss	Adss	0.105372	0.437311	0.265	0.179	1
Atxn7l1	Atxn7l1	0.146043	0.437025	0.376	0.299	1
Fuca1	Fuca1	0.156885	0.436911	0.169	0.104	1
Helb	Helb	0.165454	0.43602	0.146	0.09	1
Ostc	Ostc	0.0596669	0.435865	0.101	0.03	1
Tnik	Tnik	0.0887473	0.435702	0.471	0.388	1
Slc37a3	Slc37a3	0.335178	0.434015	0.167	0.134	1
Pced1b	Pced1b	0.0507761	0.433969	0.185	0.09	1
Gli3	Gli3	0.0892403	0.433657	0.204	0.119	1
Usp8	Usp8	0.149797	0.43346	0.265	0.194	1
Tdrp	Tdrp	0.258633	0.432221	0.132	0.09	1
Arglu1	Arglu1	0.135254	0.432182	0.349	0.284	1
Pdzk1ip1	Pdzk1ip1	0.170274	0.43197	0.196	0.134	1
Fmn1	Fmn1	0.144957	0.431805	0.22	0.149	1
Amn1	Amn1	0.145689	0.431729	0.114	0.06	1
Dcbld2	Dcbld2	0.195649	0.431725	0.161	0.104	1
Ddah1	Ddah1	0.109824	0.431327	0.603	0.567	1
Tspan3	Tspan3	0.122512	0.430677	0.122	0.06	1
Nfkb1	Nfkb1	0.0326729	0.430439	0.418	0.299	1
Rasa3	Rasa3	0.150427	0.429861	0.204	0.134	1
Ythdf3	Ythdf3	0.205842	0.429818	0.489	0.448	1
Clptm1	Clptm1	0.158311	0.429762	0.169	0.104	1
Atxn1	Atxn1	0.0211853	0.429139	0.611	0.448	1
Naa35	Naa35	0.19675	0.428514	0.206	0.149	1
Myl12b	Myl12b	0.0947815	0.426511	0.503	0.418	1
Bicc1	Bicc1	0.00213984	0.425385	0.939	0.851	1
Actr10	Actr10	0.100022	0.424836	0.108	0.045	1
Cxadr	Cxadr	0.150561	0.424486	0.265	0.194	1
Tcf4	Tcf4	0.0588521	0.423902	0.656	0.582	1
Snrnp70	Snrnp70	0.0128868	0.422197	0.722	0.627	1
Prss12	Prss12	0.190509	0.422133	0.124	0.075	1
Abce1	Abce1	0.113529	0.420835	0.127	0.06	1
Rnf111	Rnf111	0.236491	0.420616	0.378	0.343	1
Syt14	Syt14	0.09435	0.420266	0.13	0.06	1
Efnb2	Efnb2	0.153641	0.419757	0.188	0.119	1
Slc38a7	Slc38a7	0.067401	0.418827	0.119	0.045	1
Adar	Adar	0.11495	0.418794	0.159	0.09	1
Dab2	Dab2	0.175538	0.418373	0.368	0.313	1
Atp10a	Atp10a	0.0496633	0.417301	0.148	0.06	1
Agps	Agps	0.142036	0.417059	0.275	0.194	1
AABR07000398.1	AABR07000398.1	0.0898294	0.416865	0.807	0.821	1
Pacs1	Pacs1	0.138885	0.416252	0.36	0.299	1
Prrg1	Prrg1	0.109356	0.415678	0.164	0.09	1
Rims2	Rims2	0.0999161	0.415605	0.463	0.403	1
St3gal5	St3gal5	0.245968	0.415147	0.426	0.388	1
Dusp3	Dusp3	0.0499975	0.415089	0.106	0.03	1
Mgrn1	Mgrn1	0.046152	0.41424	0.302	0.179	1
Nes	Nes	0.0179615	0.414223	0.108	0.015	1
Xkr4	Xkr4	0.0512427	0.414073	0.336	0.209	1
Tmbim4	Tmbim4	0.0985551	0.413943	0.111	0.045	1
Megf11	Megf11	0.292622	0.413848	0.212	0.164	1
Dnajb12	Dnajb12	0.191401	0.413419	0.106	0.06	1
Nmnat3	Nmnat3	0.161432	0.413298	0.222	0.149	1
Abhd17c	Abhd17c	0.384126	0.41315	0.18	0.149	1
Epcam	Epcam	0.676681	0.412642	0.405	0.493	1
Errfi1	Errfi1	0.00546873	0.412114	0.598	0.418	1
Zfp326	Zfp326	0.176101	0.411318	0.315	0.254	1
Pter	Pter	0.158594	0.411243	0.524	0.493	1
Egfr	Egfr	0.105355	0.410691	0.545	0.478	1
Slc30a6	Slc30a6	0.202021	0.410684	0.124	0.075	1
Dlgap4	Dlgap4	0.233694	0.410247	0.119	0.075	1
Zfp827	Zfp827	0.171091	0.409641	0.328	0.269	1
Enpep	Enpep	0.198406	0.409639	0.146	0.09	1
Leprot	Leprot	0.066262	0.409198	0.119	0.045	1
Minpp1	Minpp1	0.345764	0.40788	0.167	0.134	1
Ctsa	Ctsa	0.770614	0.40776	0.151	0.149	1
Lgals3bp	Lgals3bp	0.101883	0.407687	0.108	0.045	1
Cdk10	Cdk10	0.133327	0.407345	0.405	0.343	1
Vat1	Vat1	0.144702	0.406818	0.153	0.09	1
Fmnl2	Fmnl2	0.285746	0.406744	0.206	0.164	1
Adamts10	Adamts10	0.0500981	0.406341	0.193	0.09	1
Smg6	Smg6	0.124916	0.406087	0.463	0.388	1
Rev1	Rev1	0.201213	0.405586	0.204	0.149	1
Uckl1	Uckl1	0.117909	0.405165	0.14	0.075	1
Synj2bp	Synj2bp	0.190965	0.404969	0.254	0.194	1
Fkbp1a	Fkbp1a	0.226885	0.404958	0.103	0.06	1
Arl6ip5	Arl6ip5	0.141932	0.404394	0.153	0.09	1
Pdcd11	Pdcd11	0.1073	0.404389	0.323	0.239	1
Tubb5	Tubb5	0.172108	0.404123	0.167	0.104	1
Zfp318	Zfp318	0.0688474	0.403555	0.119	0.045	1
Pds5a	Pds5a	0.131731	0.403464	0.397	0.328	1
Zmynd8	Zmynd8	0.217334	0.40336	0.466	0.433	1
Arpp21	Arpp21	0.0826756	0.402793	0.175	0.09	1
Ric8b	Ric8b	0.152027	0.400128	0.217	0.149	1
Elmsan1	Elmsan1	0.344667	0.399746	0.18	0.149	1
Zbtb7a	Zbtb7a	0.174887	0.399231	0.13	0.075	1
Tmtc2	Tmtc2	0.349689	0.398679	0.19	0.149	1
Rplp0	Rplp0	0.482838	0.397183	0.275	0.254	1
Ahi1	Ahi1	0.0488146	0.396849	0.22	0.119	1
Ctnnd2	Ctnnd2	0.131761	0.396826	0.18	0.104	1
Ezh1	Ezh1	0.195416	0.396684	0.209	0.149	1
Sepsecs	Sepsecs	0.237423	0.396612	0.177	0.134	1
Wipi1	Wipi1	0.168056	0.396541	0.13	0.075	1
Grik5	Grik5	0.16693	0.396111	0.243	0.179	1
Yeats2	Yeats2	0.0605652	0.395841	0.534	0.433	1
Cfl2	Cfl2	0.110609	0.395177	0.127	0.06	1
Atp6v0b	Atp6v0b	0.398261	0.395075	0.249	0.224	1
Morf4l2	Morf4l2	0.198167	0.395074	0.302	0.254	1
Cdk12	Cdk12	0.148839	0.394753	0.476	0.418	1
NEWGENE-1582771	NEWGENE-1582771	0.157152	0.394556	0.222	0.149	1
Clasrp	Clasrp	0.0622446	0.39449	0.101	0.03	1
Adgrl2	Adgrl2	0.0163602	0.393956	0.582	0.433	1
Ppm1b	Ppm1b	0.19131	0.393434	0.317	0.254	1
Vamp4	Vamp4	0.307139	0.393037	0.108	0.075	1
Btd	Btd	0.233257	0.392064	0.169	0.119	1
Spns1	Spns1	0.107313	0.391955	0.146	0.075	1
Ptpn4	Ptpn4	0.0782243	0.391952	0.421	0.313	1
Dgka	Dgka	0.159668	0.391852	0.217	0.149	1
Myo7b	Myo7b	0.282768	0.391431	0.214	0.164	1
Sp1	Sp1	0.142161	0.389787	0.153	0.09	1
Map3k2	Map3k2	0.0968133	0.389089	0.407	0.328	1
Rpl29	Rpl29	0.458313	0.388506	0.114	0.09	1
Zfp68	Zfp68	0.0744245	0.388434	0.14	0.06	1
Map2k1	Map2k1	0.36175	0.387818	0.138	0.104	1
Camta1	Camta1	0.46577	0.387326	0.368	0.358	1
Crebrf	Crebrf	0.182641	0.386014	0.262	0.194	1
Mxra7	Mxra7	0.186065	0.385953	0.146	0.09	1
Kif11	Kif11	0.102559	0.38466	0.13	0.06	1
Hdac9	Hdac9	0.196425	0.384631	0.41	0.328	1
Gpc6	Gpc6	0.0336194	0.384495	0.656	0.507	1
Zrsr2	Zrsr2	0.33654	0.384121	0.14	0.104	1
Frs2	Frs2	0.154316	0.383618	0.241	0.164	1
Hexa	Hexa	0.0977218	0.383489	0.185	0.104	1
Klhl7	Klhl7	0.250295	0.383224	0.196	0.149	1
Cwf19l2	Cwf19l2	0.268816	0.383076	0.307	0.254	1
Ybx3	Ybx3	0.264243	0.382918	0.196	0.149	1
Ptprs	Ptprs	0.0545884	0.382701	0.167	0.075	1
Fosl2	Fosl2	0.0266533	0.381772	0.243	0.119	1
Rnmt	Rnmt	0.131982	0.381328	0.198	0.119	1
Gabpb1	Gabpb1	0.106508	0.380971	0.177	0.104	1
Slc27a2	Slc27a2	0.430888	0.380292	0.183	0.149	1
Smo	Smo	0.114305	0.379797	0.146	0.075	1
Dhrs1	Dhrs1	0.196733	0.379184	0.143	0.09	1
Ccdc47	Ccdc47	0.179622	0.378885	0.354	0.299	1
Cpt1a	Cpt1a	0.304968	0.378758	0.196	0.149	1
Hspa4	Hspa4	0.287878	0.378669	0.376	0.343	1
Flot2	Flot2	0.279147	0.378132	0.243	0.194	1
Dcakd	Dcakd	0.306227	0.378106	0.262	0.224	1
Srgap2	Srgap2	0.121161	0.377809	0.479	0.403	1
Ern1	Ern1	0.0289278	0.377227	0.188	0.075	1
AABR07066522.1	AABR07066522.1	0.249087	0.376213	0.22	0.164	1
Rras2	Rras2	0.206231	0.375496	0.341	0.284	1
Pde3b	Pde3b	0.0385329	0.375003	0.18	0.075	1
Ube2b	Ube2b	0.0703192	0.374499	0.119	0.045	1
Cd276	Cd276	0.211147	0.374288	0.161	0.104	1
Klhl22	Klhl22	0.143362	0.374211	0.116	0.06	1
Acsl5	Acsl5	0.169728	0.374124	0.151	0.09	1
LOC100361854	LOC100361854	0.187335	0.374053	0.13	0.075	1
Luc7l	Luc7l	0.375043	0.373787	0.339	0.328	1
LOC100364435	LOC100364435	0.259131	0.373553	0.153	0.104	1
Noc2l	Noc2l	0.088433	0.372955	0.135	0.06	1
Hnrnpd	Hnrnpd	0.32235	0.37245	0.22	0.179	1
Lpp	Lpp	0.0620606	0.372315	0.804	0.776	1
Cyp24a1	Cyp24a1	0.18461	0.372232	0.169	0.104	1
Prkci	Prkci	0.368623	0.371959	0.373	0.343	1
Plcg1	Plcg1	0.531249	0.371745	0.177	0.164	1
Sh3bp2	Sh3bp2	0.0873102	0.371625	0.153	0.075	1
Nova1	Nova1	0.159267	0.371525	0.169	0.104	1
Azi2	Azi2	0.13353	0.370178	0.119	0.06	1
Flacc1	Flacc1	0.196893	0.369965	0.111	0.06	1
Tsc22d1	Tsc22d1	0.0529159	0.369426	0.685	0.642	1
Arhgef10	Arhgef10	0.200355	0.368932	0.108	0.06	1
Clk4	Clk4	0.0295708	0.368769	0.283	0.164	1
Crybg3	Crybg3	0.295927	0.367546	0.146	0.104	1
Wdr36	Wdr36	0.183713	0.366734	0.148	0.09	1
Styx	Styx	0.279774	0.366494	0.193	0.149	1
Kcnj12	Kcnj12	0.181771	0.36572	0.111	0.06	1
Usp46	Usp46	0.216848	0.365437	0.217	0.164	1
Krt8	Krt8	0.621885	0.364977	0.135	0.119	1
Cep112	Cep112	0.150757	0.364127	0.492	0.403	1
Tex9	Tex9	0.260409	0.363935	0.183	0.134	1
Cltc	Cltc	0.0614644	0.363932	0.333	0.224	1
LOC100174910	LOC100174910	0.113202	0.363703	0.167	0.09	1
Mta3	Mta3	0.215833	0.363195	0.177	0.119	1
Flna	Flna	0.162088	0.363163	0.262	0.179	1
Lsr	Lsr	0.43668	0.362699	0.148	0.119	1
Atf7ip	Atf7ip	0.228118	0.362273	0.217	0.164	1
Pxk	Pxk	0.140386	0.362253	0.257	0.179	1
AABR07031399.1	AABR07031399.1	0.326202	0.362232	0.177	0.134	1
Dnajc5	Dnajc5	0.120633	0.362006	0.143	0.075	1
Plec	Plec	0.140817	0.361981	0.249	0.164	1
Ptprj	Ptprj	0.0839699	0.361772	0.728	0.642	1
Mettl3	Mettl3	0.0981541	0.36061	0.111	0.045	1
Arfgef3	Arfgef3	0.2422	0.360383	0.169	0.119	1
Dcaf5	Dcaf5	0.143345	0.360324	0.288	0.209	1
Smad3	Smad3	0.132781	0.359767	0.529	0.433	1
Stradb	Stradb	0.340455	0.359745	0.421	0.388	1
Garnl3	Garnl3	0.178321	0.359113	0.167	0.104	1
Pin4	Pin4	0.167	0.358894	0.132	0.075	1
Dhx40	Dhx40	0.215524	0.3587	0.225	0.164	1
Auh	Auh	0.329054	0.358626	0.286	0.254	1
Tra2b	Tra2b	0.192823	0.358557	0.444	0.388	1
Pcdha13	Pcdha13	0.0586737	0.358516	0.463	0.328	1
Zdhhc15	Zdhhc15	0.117805	0.3583	0.127	0.06	1
Mpp5	Mpp5	0.0532587	0.356349	0.37	0.254	1
Nars1	Nars1	0.295517	0.356183	0.114	0.075	1
Specc1	Specc1	0.354409	0.356034	0.156	0.119	1
Dync1i2	Dync1i2	0.116368	0.355477	0.323	0.239	1
Fbxo10	Fbxo10	0.137189	0.355202	0.101	0.045	1
Robo1	Robo1	0.181273	0.355095	0.254	0.179	1
Cxcl16	Cxcl16	0.274235	0.354776	0.148	0.104	1
Ell2	Ell2	0.695129	0.354574	0.235	0.239	1
Naca	Naca	0.901213	0.354258	0.14	0.149	1
H6pd	H6pd	0.101811	0.353803	0.111	0.045	1
Pik3r1	Pik3r1	0.164952	0.353675	0.399	0.313	1
Gulp1	Gulp1	0.202995	0.353305	0.376	0.299	1
Angpt2	Angpt2	0.118815	0.352878	0.124	0.06	1
Gatad2b	Gatad2b	0.418976	0.352703	0.429	0.418	1
Stard3	Stard3	0.4706	0.351065	0.204	0.179	1
Kcnh3	Kcnh3	0.231831	0.35104	0.19	0.134	1
LOC498154	LOC498154	0.0901614	0.350845	0.172	0.09	1
Mctp2	Mctp2	0.152276	0.350787	0.172	0.104	1
Dap	Dap	0.11878	0.350177	0.481	0.403	1
Nectin2	Nectin2	0.111205	0.349611	0.198	0.119	1
Aggf1	Aggf1	0.258682	0.348971	0.116	0.075	1
Rassf1	Rassf1	0.345345	0.348671	0.188	0.149	1
Trip4	Trip4	0.188214	0.348561	0.225	0.164	1
Dcdc2	Dcdc2	0.00745045	0.348544	0.693	0.463	1
Psip1	Psip1	0.246767	0.348448	0.315	0.254	1
Med25	Med25	0.303534	0.347775	0.111	0.075	1
Fcf1	Fcf1	0.161968	0.347411	0.235	0.164	1
Unc5cl	Unc5cl	0.310897	0.347051	0.159	0.119	1
Nufip2	Nufip2	0.396043	0.346972	0.251	0.224	1
Caprin1	Caprin1	0.484329	0.3469	0.376	0.358	1
Mat2a	Mat2a	0.0875794	0.346524	0.138	0.06	1
Rpl3	Rpl3	0.276103	0.346212	0.262	0.209	1
Lactb	Lactb	0.110815	0.346096	0.238	0.149	1
Itprid2	Itprid2	0.55289	0.345714	0.177	0.164	1
Ercc6	Ercc6	0.279205	0.345335	0.18	0.134	1
Slc38a9	Slc38a9	0.200303	0.345103	0.228	0.164	1
Pibf1	Pibf1	0.324201	0.344879	0.339	0.313	1
Ccdc6	Ccdc6	0.228543	0.344529	0.267	0.209	1
Lad1	Lad1	0.110534	0.343163	0.185	0.104	1
MGC116121	MGC116121	0.292874	0.343073	0.114	0.075	1
Map4	Map4	0.144222	0.34248	0.505	0.433	1
Ndfip1	Ndfip1	0.231924	0.34238	0.317	0.269	1
Pip5k1b	Pip5k1b	0.171211	0.341788	0.217	0.149	1
Pxn	Pxn	0.0742075	0.341786	0.466	0.358	1
Abhd17b	Abhd17b	0.165095	0.341701	0.169	0.104	1
Cd82	Cd82	0.312623	0.341678	0.198	0.149	1
Relb	Relb	0.302407	0.341222	0.18	0.134	1
Dock3	Dock3	0.167533	0.3412	0.31	0.239	1
Ubqln1	Ubqln1	0.620049	0.340415	0.225	0.224	1
Rimbp2	Rimbp2	0.357893	0.339566	0.31	0.284	1
Fbxo34	Fbxo34	0.371966	0.339517	0.138	0.104	1
Pih1d2	Pih1d2	0.216293	0.339351	0.122	0.075	1
Snx13	Snx13	0.176202	0.33924	0.206	0.134	1
LOC100360828	LOC100360828	0.127232	0.338973	0.103	0.045	1
Bicd1	Bicd1	0.136613	0.338703	0.177	0.104	1
Cadm1	Cadm1	0.258129	0.338049	0.151	0.104	1
Cmtm4	Cmtm4	0.121523	0.337656	0.164	0.09	1
Sema3e	Sema3e	0.1426	0.337591	0.103	0.045	1
Pcbp3	Pcbp3	0.212144	0.337418	0.196	0.134	1
Slc16a6	Slc16a6	0.139925	0.336974	0.101	0.045	1
Lmln	Lmln	0.0310478	0.336458	0.146	0.045	1
Ripor1	Ripor1	0.24301	0.336206	0.122	0.075	1
Brk1	Brk1	0.352618	0.336105	0.138	0.104	1
Ddx27	Ddx27	0.177128	0.33571	0.135	0.075	1
Pdlim7	Pdlim7	0.181717	0.33492	0.188	0.119	1
Ppip5k1	Ppip5k1	0.131338	0.334909	0.315	0.239	1
Luzp1	Luzp1	0.136557	0.334657	0.283	0.194	1
Ahsa2	Ahsa2	0.351007	0.334542	0.124	0.09	1
Stx6	Stx6	0.360184	0.334073	0.14	0.104	1
Cpeb1	Cpeb1	0.177703	0.33404	0.135	0.075	1
Scamp3	Scamp3	0.21509	0.333966	0.251	0.179	1
Ttc17	Ttc17	0.57599	0.333613	0.294	0.299	1
RGD1305807	RGD1305807	0.382269	0.333477	0.106	0.075	1
Ypel2	Ypel2	0.187066	0.33308	0.283	0.209	1
LOC102551265	LOC102551265	0.675451	0.332242	0.188	0.179	1
Rcn1	Rcn1	0.200595	0.332232	0.127	0.075	1
Gmps	Gmps	0.442224	0.331499	0.201	0.179	1
Il34	Il34	0.215319	0.331325	0.283	0.209	1
Ptpn14	Ptpn14	0.132492	0.330997	0.307	0.224	1
Acaca	Acaca	0.240015	0.330916	0.122	0.075	1
Adra1a	Adra1a	0.407702	0.330539	0.225	0.194	1
Tango6	Tango6	0.239698	0.330025	0.19	0.134	1
Cotl1	Cotl1	0.27263	0.329323	0.201	0.149	1
LOC498231	LOC498231	0.118928	0.329307	0.106	0.045	1
Ola1	Ola1	0.26979	0.328942	0.254	0.194	1
Dmd	Dmd	0.174935	0.32874	0.167	0.104	1
Sbf1	Sbf1	0.290601	0.328183	0.148	0.104	1
Thbs1	Thbs1	0.218934	0.327808	0.214	0.149	1
Mllt10	Mllt10	0.214971	0.327475	0.413	0.358	1
Hmga2	Hmga2	0.183713	0.327453	0.148	0.09	1
Spindoc	Spindoc	0.15324	0.327175	0.175	0.104	1
Atp6v0a2	Atp6v0a2	0.362214	0.326375	0.106	0.075	1
Ccm2	Ccm2	0.142039	0.326213	0.156	0.09	1
Tmem30a	Tmem30a	0.137767	0.325378	0.122	0.06	1
Rps6ka1	Rps6ka1	0.686672	0.324791	0.127	0.119	1
Tbc1d9	Tbc1d9	0.101674	0.324621	0.23	0.134	1
Fhl2	Fhl2	0.108068	0.324398	0.108	0.045	1
Pdcd10	Pdcd10	0.290601	0.323416	0.148	0.104	1
Tmem241	Tmem241	0.168935	0.323364	0.148	0.09	1
Kif5c	Kif5c	0.25376	0.322541	0.172	0.119	1
Plekha7	Plekha7	0.145451	0.322041	0.537	0.463	1
Hnrnpl	Hnrnpl	0.269776	0.321929	0.212	0.164	1
Rsph3	Rsph3	0.143022	0.321601	0.159	0.09	1
Sf3b3	Sf3b3	0.223636	0.321369	0.257	0.194	1
Sdccag8	Sdccag8	0.523544	0.321349	0.283	0.269	1
Nck1	Nck1	0.298225	0.320719	0.225	0.179	1
Myo18a	Myo18a	0.513488	0.320701	0.437	0.448	1
Kctd18	Kctd18	0.275356	0.320431	0.148	0.104	1
AABR07028615.1	AABR07028615.1	0.193722	0.319997	0.185	0.119	1
Nmt1	Nmt1	0.480376	0.319804	0.294	0.284	1
Ppan	Ppan	0.228215	0.319611	0.14	0.09	1
Sgk1	Sgk1	0.380201	0.319269	0.169	0.134	1
Myadm	Myadm	0.264143	0.319234	0.101	0.06	1
Krit1	Krit1	0.576466	0.319096	0.228	0.224	1
Csrp1	Csrp1	0.540052	0.319008	0.169	0.149	1
Serbp1	Serbp1	0.218687	0.318397	0.344	0.284	1
Bbs5	Bbs5	0.36871	0.317705	0.122	0.09	1
Srsf10	Srsf10	0.207052	0.317376	0.267	0.209	1
Afap1l1	Afap1l1	0.368413	0.316373	0.153	0.119	1
Dock5	Dock5	0.235296	0.31625	0.378	0.313	1
RGD1309730	RGD1309730	0.156336	0.315694	0.188	0.119	1
Cdk14	Cdk14	0.0223225	0.315587	0.759	0.687	1
Nelfb	Nelfb	0.209452	0.315387	0.146	0.09	1
Disp1	Disp1	0.364183	0.315334	0.339	0.299	1
C5	C5	0.1323	0.31526	0.254	0.164	1
AABR07054370.1	AABR07054370.1	0.237831	0.31524	0.172	0.119	1
Cacna2d1	Cacna2d1	0.235502	0.315038	0.103	0.06	1
Kcnq5	Kcnq5	0.483666	0.31496	0.127	0.104	1
RGD1311899	RGD1311899	0.281139	0.314762	0.235	0.179	1
Arhgap8	Arhgap8	0.227971	0.314714	0.175	0.119	1
Cd44	Cd44	0.101923	0.314612	0.423	0.313	1
Sqstm1	Sqstm1	0.554178	0.313601	0.196	0.179	1
Tmem131	Tmem131	0.239628	0.313215	0.222	0.164	1
Rhob	Rhob	0.290775	0.313116	0.164	0.119	1
Brf1	Brf1	0.508769	0.31277	0.127	0.104	1
Dcbld1	Dcbld1	0.233788	0.312631	0.238	0.179	1
Mertk	Mertk	0.178933	0.312194	0.132	0.075	1
Utp3	Utp3	0.137147	0.312161	0.103	0.045	1
Tas1r2	Tas1r2	0.650696	0.311687	0.212	0.209	1
Lmf1	Lmf1	0.271856	0.310953	0.135	0.09	1
Kansl3	Kansl3	0.251638	0.310634	0.201	0.149	1
Zeb1	Zeb1	0.213571	0.310477	0.148	0.09	1
Ptpn2	Ptpn2	0.23998	0.310309	0.294	0.239	1
Tomm70	Tomm70	0.458464	0.30983	0.146	0.119	1
Cops2	Cops2	0.213486	0.309818	0.143	0.09	1
Dpp7	Dpp7	0.26556	0.30964	0.153	0.104	1
Eya3	Eya3	0.177553	0.309499	0.267	0.194	1
Pum2	Pum2	0.244875	0.309447	0.439	0.418	1
Samd4a	Samd4a	0.0357277	0.309037	0.836	0.731	1
RGD1561161	RGD1561161	0.261827	0.308729	0.172	0.119	1
Clybl	Clybl	0.260719	0.308623	0.188	0.134	1
Tmem51	Tmem51	0.183825	0.308178	0.347	0.284	1
Glmn	Glmn	0.339846	0.307583	0.146	0.104	1
Bfar	Bfar	0.225877	0.307366	0.143	0.09	1
Cyth1	Cyth1	0.250027	0.30688	0.28	0.224	1
Pls3	Pls3	0.327754	0.306215	0.111	0.075	1
Slc16a2	Slc16a2	0.380448	0.306206	0.161	0.119	1
Tmem110	Tmem110	0.289375	0.306069	0.114	0.075	1
Supt6h	Supt6h	0.315921	0.305843	0.286	0.239	1
Kif5b	Kif5b	0.381765	0.305823	0.201	0.164	1
Rere	Rere	0.0140554	0.305768	0.91	0.851	1
Sec23a	Sec23a	0.265013	0.305482	0.101	0.06	1
Trak2	Trak2	0.318884	0.305457	0.606	0.537	1
Lpcat2	Lpcat2	0.235203	0.304952	0.122	0.075	1
Fam49b	Fam49b	0.143971	0.304608	0.233	0.149	1
Wls	Wls	0.0425266	0.30458	0.706	0.567	1
Smyd2	Smyd2	0.568674	0.304343	0.119	0.104	1
Marchf7	Marchf7	0.100802	0.304264	0.259	0.164	1
Ranbp10	Ranbp10	0.356175	0.304199	0.172	0.134	1
Cers6	Cers6	0.164005	0.304147	0.339	0.269	1
Mms19	Mms19	0.504738	0.304112	0.172	0.149	1
Creb5	Creb5	0.0564853	0.303771	0.455	0.313	1
Sgsm2	Sgsm2	0.268402	0.303555	0.116	0.075	1
Fip1l1	Fip1l1	0.253476	0.303512	0.299	0.254	1
Nipsnap1	Nipsnap1	0.40067	0.303225	0.259	0.224	1
Ube2o	Ube2o	0.420658	0.303223	0.101	0.075	1
Agpat4	Agpat4	0.289164	0.30292	0.307	0.254	1
Rnf180	Rnf180	0.265013	0.302629	0.101	0.06	1
Mvb12b	Mvb12b	0.30758	0.30175	0.238	0.194	1
Tada2a	Tada2a	0.353528	0.300934	0.127	0.09	1
Phf10	Phf10	0.525723	0.300838	0.111	0.09	1
Ctif	Ctif	0.349705	0.300787	0.161	0.119	1
Pi4k2b	Pi4k2b	0.225616	0.300561	0.161	0.104	1
AABR07065438.1	AABR07065438.1	0.358603	0.299957	0.143	0.104	1
Cab39l	Cab39l	0.13056	0.299483	0.143	0.075	1
Pik3r4	Pik3r4	0.227454	0.299238	0.106	0.06	1
Stk40	Stk40	0.414785	0.2986	0.151	0.119	1
Snx24	Snx24	0.00508386	0.298562	0.775	0.612	1
Cbll1	Cbll1	0.585309	0.297734	0.135	0.119	1
Hook2	Hook2	0.490537	0.297585	0.19	0.164	1
Myof	Myof	0.0055634	0.297515	0.939	0.925	1
Pigu	Pigu	0.398245	0.297079	0.169	0.134	1
Sh3rf1	Sh3rf1	0.134417	0.29638	0.775	0.716	1
Rapgef2	Rapgef2	0.284704	0.296335	0.561	0.582	1
Cyb5r4	Cyb5r4	0.154446	0.296089	0.206	0.134	1
Fubp3	Fubp3	0.199672	0.295813	0.198	0.134	1
Hace1	Hace1	0.20689	0.295736	0.13	0.075	1
Aplf	Aplf	0.293295	0.295608	0.132	0.09	1
LOC100360117	LOC100360117	0.526973	0.295335	0.111	0.09	1
Metap1	Metap1	0.391726	0.295045	0.156	0.119	1
Rsph10b	Rsph10b	0.251757	0.29476	0.103	0.06	1
LOC108348175	LOC108348175	0.32417	0.292766	0.127	0.09	1
Rab11fip5	Rab11fip5	0.712109	0.292069	0.212	0.209	1
Ap2a1	Ap2a1	0.186735	0.292054	0.233	0.164	1
RGD1310819	RGD1310819	0.133336	0.291882	0.122	0.06	1
Lurap1l	Lurap1l	0.637024	0.29182	0.196	0.179	1
Elp2	Elp2	0.444232	0.291751	0.101	0.075	1
Cnksr3	Cnksr3	0.386446	0.291632	0.357	0.313	1
Sap130	Sap130	0.111794	0.291462	0.27	0.179	1
Cstf3	Cstf3	0.188708	0.291285	0.384	0.313	1
Kpnb1	Kpnb1	0.108454	0.291273	0.185	0.104	1
Kif2a	Kif2a	0.288725	0.291132	0.249	0.194	1
Rabep1	Rabep1	0.312958	0.291028	0.307	0.269	1
Abca3	Abca3	0.349939	0.29059	0.206	0.164	1
Pym1	Pym1	0.287725	0.290053	0.116	0.075	1
Lamp2	Lamp2	0.274652	0.289953	0.233	0.179	1
Dennd3	Dennd3	0.621639	0.289501	0.267	0.269	1
Mfsd1	Mfsd1	0.364957	0.28916	0.127	0.09	1
Slc8a1	Slc8a1	0.480507	0.288675	0.339	0.448	1
Bnc2	Bnc2	0.19632	0.288601	0.685	0.672	1
Cpsf3	Cpsf3	0.362224	0.28821	0.143	0.104	1
Ephb1	Ephb1	0.087632	0.288067	0.392	0.269	1
AABR07032622.1	AABR07032622.1	0.210568	0.288037	0.235	0.179	1
Septin8	Septin8	0.362798	0.287605	0.108	0.075	1
Traf3	Traf3	0.243226	0.287507	0.352	0.299	1
Kpna3	Kpna3	0.106991	0.287437	0.225	0.134	1
Zcchc9	Zcchc9	0.26439	0.287253	0.262	0.209	1
Armc9	Armc9	0.22679	0.287166	0.376	0.313	1
Zmym4	Zmym4	0.127203	0.287099	0.458	0.388	1
Lnx2	Lnx2	0.282668	0.286967	0.119	0.075	1
Xpr1	Xpr1	0.342664	0.286956	0.28	0.239	1
Tmem209	Tmem209	0.122832	0.286681	0.124	0.06	1
Dync2li1	Dync2li1	0.209231	0.286484	0.183	0.119	1
Glis3	Glis3	0.0110785	0.286339	0.984	0.97	1
Gpat4	Gpat4	0.220617	0.285839	0.127	0.075	1
Pclo	Pclo	0.24078	0.285697	0.222	0.164	1
Ccdc34	Ccdc34	0.254261	0.285193	0.103	0.06	1
Snx18	Snx18	0.138526	0.285161	0.198	0.119	1
Gabbr1	Gabbr1	0.480128	0.28439	0.23	0.209	1
Ube2z	Ube2z	0.545119	0.283959	0.138	0.119	1
LOC103690175	LOC103690175	0.514546	0.28348	0.111	0.09	1
Sh3glb1	Sh3glb1	0.221232	0.283473	0.241	0.179	1
Plcl2	Plcl2	0.23343	0.283419	0.183	0.119	1
Ppm1e	Ppm1e	0.304047	0.283374	0.135	0.09	1
Slc22a15	Slc22a15	0.204621	0.283289	0.246	0.179	1
Nploc4	Nploc4	0.286564	0.283032	0.18	0.134	1
Mt1	Mt1	0.20291	0.282433	0.114	0.06	1
Cramp1	Cramp1	0.153779	0.282243	0.138	0.075	1
Tmod3	Tmod3	0.374777	0.282214	0.175	0.134	1
Nhlrc3	Nhlrc3	0.233736	0.282143	0.122	0.075	1
Megf9	Megf9	0.194359	0.281976	0.18	0.119	1
Zfand5	Zfand5	0.245482	0.281917	0.185	0.134	1
Tnip3	Tnip3	0.29376	0.281806	0.119	0.075	1
Parp14	Parp14	0.425172	0.281805	0.325	0.299	1
Eif2ak4	Eif2ak4	0.715405	0.281145	0.214	0.224	1
Csnk1g2	Csnk1g2	0.560257	0.280983	0.204	0.194	1
Sdha	Sdha	0.604693	0.280979	0.151	0.134	1
Galk2	Galk2	0.149954	0.280854	0.267	0.194	1
Mapk6	Mapk6	0.266639	0.280795	0.188	0.134	1
Pmepa1	Pmepa1	0.270467	0.280647	0.415	0.358	1
Elp5	Elp5	0.348984	0.280244	0.175	0.134	1
Stx3	Stx3	0.359224	0.280013	0.185	0.149	1
Man2b1	Man2b1	0.272249	0.279989	0.167	0.119	1
Cttnbp2nl	Cttnbp2nl	0.0441651	0.279796	0.31	0.194	1
Ppp2r2c	Ppp2r2c	0.345358	0.279386	0.124	0.09	1
Pola1	Pola1	0.222893	0.27931	0.196	0.134	1
Usp37	Usp37	0.418704	0.279143	0.135	0.104	1
Tmem131l	Tmem131l	0.393788	0.279101	0.153	0.119	1
Apmap	Apmap	0.371086	0.278808	0.108	0.075	1
Tnip1	Tnip1	0.271149	0.27851	0.151	0.104	1
Myo19	Myo19	0.244763	0.278439	0.106	0.06	1
Psme4	Psme4	0.311499	0.277971	0.458	0.448	1
E2f5	E2f5	0.181465	0.277919	0.148	0.09	1
Elp1	Elp1	0.511084	0.2779	0.127	0.104	1
Prpsap2	Prpsap2	0.558068	0.277129	0.169	0.149	1
Irs2	Irs2	0.275748	0.276928	0.217	0.164	1
Cadps	Cadps	0.437099	0.276586	0.103	0.075	1
Fam149a	Fam149a	0.580719	0.276486	0.169	0.149	1
Ppfibp1	Ppfibp1	0.152255	0.276379	0.579	0.507	1
Tbc1d32	Tbc1d32	0.467371	0.276366	0.243	0.224	1
Atm	Atm	0.394114	0.275212	0.185	0.149	1
Cse1l	Cse1l	0.317021	0.275112	0.13	0.09	1
Cox11	Cox11	0.532566	0.27452	0.108	0.09	1
Rab12	Rab12	0.207581	0.274171	0.146	0.09	1
Adk	Adk	0.0925351	0.273877	0.815	0.716	1
Vac14	Vac14	0.36592	0.273539	0.127	0.09	1
Ormdl2	Ormdl2	0.133361	0.273077	0.106	0.045	1
Eif2ak3	Eif2ak3	0.514969	0.272575	0.254	0.239	1
Fgfr1op	Fgfr1op	0.231309	0.27203	0.106	0.06	1
Camsap2	Camsap2	0.415597	0.272002	0.246	0.209	1
Ddx1	Ddx1	0.461562	0.271711	0.146	0.119	1
Ctsc	Ctsc	0.768531	0.271592	0.135	0.134	1
Nr2c1	Nr2c1	0.326466	0.271581	0.238	0.194	1
Comt	Comt	0.642859	0.271198	0.228	0.224	1
Usp22	Usp22	0.497074	0.27117	0.188	0.164	1
Ak2	Ak2	0.349201	0.271013	0.111	0.075	1
RGD1309540	RGD1309540	0.402076	0.271002	0.323	0.299	1
Phlpp2	Phlpp2	0.25984	0.27076	0.153	0.104	1
Shfl	Shfl	0.242917	0.270413	0.124	0.075	1
Rbks	Rbks	0.463295	0.270405	0.18	0.149	1
Smim14	Smim14	0.214836	0.269951	0.243	0.179	1
Dcun1d3	Dcun1d3	0.488741	0.269558	0.114	0.09	1
Tmed9	Tmed9	0.545096	0.269526	0.14	0.119	1
NEWGENE-1310139	NEWGENE-1310139	0.0793128	0.269496	0.246	0.149	1
Nek6	Nek6	0.285081	0.269438	0.209	0.149	1
Ktn1	Ktn1	0.175319	0.26886	0.59	0.537	1
Atl3	Atl3	0.699249	0.268562	0.196	0.194	1
Pde7a	Pde7a	0.178573	0.268146	0.54	0.433	1
Swap70	Swap70	0.34601	0.268031	0.28	0.239	1
Jpt1	Jpt1	0.593985	0.267891	0.167	0.149	1
Mef2d	Mef2d	0.488741	0.267614	0.114	0.09	1
Vegfc	Vegfc	0.292047	0.267203	0.116	0.075	1
Glb1	Glb1	0.466813	0.266645	0.209	0.179	1
Lrch3	Lrch3	0.276837	0.266638	0.365	0.299	1
Gmeb1	Gmeb1	0.525723	0.266579	0.111	0.09	1
Plpp1	Plpp1	0.26265	0.266533	0.14	0.09	1
Hm13	Hm13	0.091066	0.26647	0.302	0.194	1
Ctr9	Ctr9	0.816507	0.266116	0.307	0.328	1
Cald1	Cald1	0.059599	0.26566	0.817	0.746	1
Glt8d1	Glt8d1	0.139035	0.265505	0.161	0.09	1
Limk2	Limk2	0.193463	0.265461	0.167	0.104	1
Sema4a	Sema4a	0.228202	0.265454	0.193	0.134	1
Clstn1	Clstn1	0.573604	0.265191	0.198	0.179	1
Cep164	Cep164	0.637024	0.265087	0.196	0.179	1
Lpin2	Lpin2	0.0773616	0.26503	0.394	0.254	1
Cd81	Cd81	0.255994	0.264634	0.19	0.134	1
Cct8	Cct8	0.0947906	0.264611	0.153	0.075	1
Kdm7a	Kdm7a	0.337354	0.264137	0.143	0.104	1
Gsap	Gsap	0.405499	0.263324	0.418	0.373	1
Ganab	Ganab	0.47407	0.263177	0.146	0.119	1
Ifnar1	Ifnar1	0.520587	0.263024	0.124	0.104	1
Prickle2	Prickle2	0.752848	0.262713	0.164	0.164	1
Creb3l2	Creb3l2	0.472732	0.2627	0.413	0.403	1
Chd1	Chd1	0.212125	0.262486	0.307	0.239	1
Cpped1	Cpped1	0.519232	0.260995	0.127	0.104	1
Cux1	Cux1	0.177684	0.260742	0.741	0.701	1
Naa50	Naa50	0.23521	0.260384	0.106	0.06	1
Dstn	Dstn	0.743644	0.260009	0.299	0.313	1
Tial1	Tial1	0.265032	0.259888	0.217	0.164	1
Tjp1	Tjp1	0.23076	0.259781	0.302	0.239	1
Vil1	Vil1	0.596754	0.259781	0.167	0.149	1
Gdi2	Gdi2	0.458543	0.259381	0.183	0.149	1
Dse	Dse	0.319796	0.259266	0.288	0.239	1
Usp12	Usp12	0.250097	0.25775	0.103	0.06	1
Kdm2a	Kdm2a	0.243133	0.256785	0.471	0.418	1
Fcgrt	Fcgrt	0.314465	0.256703	0.114	0.075	1
Pdcd7	Pdcd7	0.523229	0.256673	0.111	0.09	1
Klhl12	Klhl12	0.370762	0.256579	0.14	0.104	1
Fbxl20	Fbxl20	0.297095	0.256328	0.296	0.254	1
Mia2	Mia2	0.671015	0.256279	0.246	0.239	1
Nudcd3	Nudcd3	0.2551	0.256276	0.103	0.06	1
Cnn3	Cnn3	0.192336	0.256271	0.481	0.418	1
Ube4a	Ube4a	0.433826	0.25627	0.259	0.239	1
Bag1	Bag1	0.586209	0.256045	0.151	0.134	1
Ggps1	Ggps1	0.426193	0.255391	0.119	0.09	1
Cabin1	Cabin1	0.376343	0.25514	0.156	0.119	1
Srgap1	Srgap1	0.668588	0.25474	0.27	0.269	1
Sgpl1	Sgpl1	0.668882	0.254733	0.175	0.164	1
Creb1	Creb1	0.720407	0.254423	0.198	0.194	1
Col4a2	Col4a2	0.434916	0.254124	0.328	0.299	1
Atg4b	Atg4b	0.439458	0.253674	0.101	0.075	1
Vav2	Vav2	0.264424	0.253405	0.19	0.134	1
Furin	Furin	0.262734	0.2533	0.103	0.06	1
Taf2	Taf2	0.171397	0.253027	0.138	0.075	1
Tjap1	Tjap1	0.0554115	0.252985	0.19	0.09	1
Rpl4	Rpl4	0.662636	0.252035	0.14	0.179	1
Zc2hc1a	Zc2hc1a	0.404155	0.251298	0.122	0.09	1
Slc19a1	Slc19a1	0.438758	0.251244	0.119	0.09	1
Agpat5	Agpat5	0.453869	0.250957	0.101	0.075	1
Arl6ip1	Arl6ip1	0.564758	0.250442	0.108	0.09	1
Ubn2	Ubn2	0.322659	0.250395	0.394	0.343	1
Dera	Dera	0.450794	0.250234	0.193	0.164	1
Msantd2	Msantd2	0.56692	0.250078	0.259	0.254	1
Ppip5k2	Ppip5k2	0.523447	0.249712	0.185	0.164	1
Tmem175	Tmem175	0.485826	0.249321	0.161	0.134	1
Myef2	Myef2	0.303927	0.24932	0.336	0.284	1
Prtfdc1	Prtfdc1	0.30551	0.248853	0.426	0.358	1
Rbsn	Rbsn	0.467561	0.248781	0.114	0.09	1
Ctbs	Ctbs	0.437099	0.248657	0.103	0.075	1
Ubap2l	Ubap2l	0.47783	0.248447	0.339	0.313	1
Foxo1	Foxo1	0.741307	0.248339	0.262	0.269	1
Por	Por	0.413496	0.248041	0.153	0.119	1
Fbxo32	Fbxo32	0.145431	0.247715	0.146	0.075	1
Kdm3a	Kdm3a	0.774192	0.247688	0.167	0.164	1
Commd10	Commd10	0.408751	0.247295	0.153	0.119	1
Eif4ebp3	Eif4ebp3	0.473138	0.247052	0.468	0.478	1
Opa3	Opa3	0.600425	0.246858	0.106	0.09	1
Tex10	Tex10	0.435896	0.246623	0.101	0.075	1
Plekhb2	Plekhb2	0.282247	0.246492	0.119	0.075	1
Bbx	Bbx	0.313481	0.246487	0.251	0.194	1
Zfp346	Zfp346	0.525723	0.245967	0.111	0.09	1
Dnajc7	Dnajc7	0.361124	0.245551	0.228	0.179	1
Zyx	Zyx	0.446046	0.245398	0.161	0.134	1
Gdpd1	Gdpd1	0.235204	0.245347	0.111	0.06	1
Snd1	Snd1	0.289858	0.245151	0.468	0.433	1
Fam117b	Fam117b	0.587316	0.245017	0.31	0.299	1
Col6a6	Col6a6	0.272811	0.244826	0.212	0.149	1
Metap2	Metap2	0.779758	0.244812	0.222	0.224	1
Ube2m	Ube2m	0.400723	0.244747	0.138	0.104	1
Rps19bp1	Rps19bp1	0.183526	0.243753	0.135	0.075	1
Rmnd1	Rmnd1	0.671611	0.24366	0.262	0.254	1
Ankle2	Ankle2	0.539492	0.243357	0.18	0.164	1
Casp12	Casp12	0.243172	0.243124	0.209	0.149	1
Igtp	Igtp	0.465224	0.242857	0.135	0.104	1
Ddx10	Ddx10	0.72855	0.242739	0.238	0.239	1
Lmo4	Lmo4	0.384115	0.242591	0.124	0.09	1
Fam114a1	Fam114a1	0.194199	0.242363	0.111	0.06	1
Apaf1	Apaf1	0.502086	0.242294	0.18	0.149	1
Tmco1	Tmco1	0.505053	0.242285	0.146	0.119	1
Meaf6	Meaf6	0.432418	0.242279	0.103	0.075	1
Eloa	Eloa	0.281015	0.242006	0.101	0.06	1
Dhx9	Dhx9	0.746423	0.241569	0.22	0.224	1
Phrf1	Phrf1	0.730566	0.241146	0.13	0.119	1
Mtrex	Mtrex	0.429379	0.241119	0.291	0.254	1
Hlcs	Hlcs	0.632321	0.240625	0.249	0.239	1
Dhx30	Dhx30	0.669864	0.240523	0.18	0.164	1
Snx4	Snx4	0.292741	0.240496	0.368	0.313	1
Ctps1	Ctps1	0.346225	0.240182	0.111	0.075	1
Senp8	Senp8	0.320298	0.24008	0.146	0.104	1
Numa1	Numa1	0.595827	0.239919	0.193	0.179	1
Rab5b	Rab5b	0.523643	0.239654	0.143	0.119	1
Arhgef7	Arhgef7	0.739139	0.239551	0.14	0.134	1
Zdhhc20	Zdhhc20	0.533032	0.239507	0.204	0.179	1
Bend7	Bend7	0.807398	0.239438	0.193	0.194	1
AABR07058091.2	AABR07058091.2	0.240015	0.239418	0.122	0.075	1
Susd6	Susd6	0.446458	0.239367	0.519	0.478	1
Iqcg	Iqcg	0.257619	0.239262	0.347	0.299	1
Pax8	Pax8	0.336473	0.23913	0.735	0.746	1
Dnajc2	Dnajc2	0.698774	0.239117	0.13	0.119	1
Prr3	Prr3	0.395568	0.239077	0.172	0.134	1
B3galnt2	B3galnt2	0.799107	0.239057	0.204	0.209	1
Eif4g2	Eif4g2	0.921623	0.239014	0.323	0.343	1
Bcr	Bcr	0.313543	0.23901	0.325	0.269	1
Sh3d19	Sh3d19	0.151552	0.23857	0.698	0.612	1
Bbs9	Bbs9	0.355842	0.237965	0.267	0.224	1
Entr1	Entr1	0.181201	0.237787	0.114	0.06	1
Dcun1d5	Dcun1d5	0.810918	0.237705	0.148	0.149	1
Pld1	Pld1	0.592682	0.23749	0.249	0.239	1
Klhdc3	Klhdc3	0.233644	0.23703	0.106	0.06	1
Irak3	Irak3	0.157737	0.236769	0.122	0.06	1
Fastkd1	Fastkd1	0.191381	0.236553	0.183	0.119	1
Rfx3	Rfx3	0.754953	0.236465	0.384	0.418	1
Pdpr	Pdpr	0.383343	0.236402	0.175	0.134	1
Mrps21	Mrps21	0.475977	0.236398	0.101	0.075	1
Parm1	Parm1	0.0743786	0.236241	0.299	0.179	1
RGD1311703	RGD1311703	0.559984	0.236163	0.111	0.09	1
Clcn3	Clcn3	0.710881	0.236101	0.169	0.164	1
Mindy4	Mindy4	0.357388	0.235792	0.204	0.164	1
Slc31a2	Slc31a2	0.102713	0.235763	0.114	0.045	1
Mbtd1	Mbtd1	0.449432	0.235413	0.254	0.224	1
Kdm6a	Kdm6a	0.413248	0.235112	0.336	0.299	1
Sbno2	Sbno2	0.641066	0.235037	0.304	0.299	1
Ttyh3	Ttyh3	0.264316	0.234595	0.122	0.075	1
Ube2k	Ube2k	0.283526	0.234522	0.463	0.403	1
Stk4	Stk4	0.391505	0.23426	0.127	0.09	1
C1galt1	C1galt1	0.676746	0.233804	0.101	0.09	1
Afg3l2	Afg3l2	0.175647	0.233738	0.233	0.164	1
Grpel2	Grpel2	0.455082	0.233252	0.101	0.075	1
Sec63	Sec63	0.92498	0.2332	0.27	0.313	1
Brd8	Brd8	0.968089	0.233179	0.296	0.328	1
Kcnc3	Kcnc3	0.958019	0.232904	0.106	0.119	1
Eif2a	Eif2a	0.437099	0.232386	0.103	0.075	1
Kcnq1	Kcnq1	0.288614	0.232301	0.156	0.104	1
Nisch	Nisch	0.368186	0.232232	0.352	0.313	1
Itgb1	Itgb1	0.155445	0.232055	0.582	0.522	1
Psmd14	Psmd14	0.471692	0.231774	0.235	0.209	1
Tpm4	Tpm4	0.303829	0.231608	0.101	0.06	1
Rph3al	Rph3al	0.385507	0.231384	0.127	0.09	1
Abcd4	Abcd4	0.309769	0.230997	0.116	0.075	1
Trappc13	Trappc13	0.370013	0.230377	0.159	0.119	1
Sacm1l	Sacm1l	0.391909	0.229839	0.286	0.239	1
Pth1r	Pth1r	0.616278	0.229307	0.122	0.104	1
Exoc5	Exoc5	0.219963	0.229276	0.198	0.134	1
Trip12	Trip12	0.214538	0.228736	0.616	0.552	1
Sptlc2	Sptlc2	0.493819	0.228561	0.426	0.403	1
Fyttd1	Fyttd1	0.377472	0.228364	0.146	0.104	1
Fam184a	Fam184a	0.22978	0.228321	0.283	0.209	1
AABR07035218.1	AABR07035218.1	0.203596	0.227543	0.114	0.06	1
Txnl1	Txnl1	0.365524	0.227308	0.161	0.119	1
Pogz	Pogz	0.378819	0.227003	0.262	0.224	1
Pcgf6	Pcgf6	0.320022	0.226195	0.114	0.075	1
Zfp131	Zfp131	0.476755	0.226114	0.116	0.09	1
Nrep	Nrep	0.4365	0.226073	0.415	0.388	1
Mtor	Mtor	0.372892	0.225924	0.235	0.194	1
Ncoa7	Ncoa7	0.414562	0.225567	0.648	0.642	1
Ears2	Ears2	0.659414	0.225142	0.116	0.104	1
Mid1	Mid1	0.506847	0.224821	0.333	0.299	1
Rexo4	Rexo4	0.610523	0.224765	0.151	0.134	1
Snrpa1	Snrpa1	0.296402	0.224594	0.114	0.075	1
Snw1	Snw1	0.56904	0.224485	0.111	0.09	1
Olfml1	Olfml1	0.454312	0.224384	0.103	0.075	1
Tmem245	Tmem245	0.999343	0.224179	0.151	0.164	1
Parp12	Parp12	0.991751	0.22398	0.111	0.119	1
Ptcd3	Ptcd3	0.325373	0.223894	0.278	0.224	1
Mrps28	Mrps28	0.26694	0.223798	0.336	0.269	1
Vps13d	Vps13d	0.505303	0.223587	0.474	0.433	1
Poc1b	Poc1b	0.661991	0.22342	0.18	0.164	1
Ttf1	Ttf1	0.532599	0.223359	0.143	0.119	1
Vps50	Vps50	0.306206	0.223276	0.169	0.119	1
Phtf1	Phtf1	0.368852	0.223237	0.175	0.134	1
Uevld	Uevld	0.409671	0.223116	0.106	0.075	1
Tnpo3	Tnpo3	0.232539	0.222923	0.299	0.239	1
Prim2	Prim2	0.39817	0.222922	0.156	0.119	1
Galnt10	Galnt10	0.162276	0.222509	0.389	0.299	1
Bcl3	Bcl3	0.150139	0.22208	0.122	0.06	1
Psme3ip1	Psme3ip1	0.718703	0.22144	0.101	0.09	1
Cep192	Cep192	0.356919	0.22118	0.161	0.119	1
Slc39a9	Slc39a9	0.620934	0.220659	0.106	0.09	1
Chfr	Chfr	0.37213	0.220421	0.108	0.075	1
Vav3	Vav3	0.337752	0.220334	0.407	0.358	1
Tmem67	Tmem67	0.509414	0.22016	0.235	0.209	1
Mcts1	Mcts1	0.599616	0.220086	0.122	0.104	1
Leng8	Leng8	0.430933	0.219461	0.233	0.194	1
Vdr	Vdr	0.781463	0.219398	0.153	0.149	1
LOC108348180	LOC108348180	0.110765	0.219187	0.146	0.075	1
Mprip	Mprip	0.29878	0.21912	0.452	0.418	1
Tnfsf10	Tnfsf10	0.484945	0.218925	0.116	0.09	1
Stard7	Stard7	0.920475	0.218834	0.132	0.149	1
Tctn1	Tctn1	0.936207	0.21855	0.159	0.164	1
Slit2	Slit2	0.391969	0.218415	0.471	0.418	1
Crb1	Crb1	0.318576	0.217974	0.151	0.104	1
Ift140	Ift140	0.560248	0.217858	0.175	0.149	1
Ust	Ust	0.416508	0.21784	0.119	0.09	1
Ldlrad3	Ldlrad3	0.242952	0.21777	0.143	0.09	1
Clcf1	Clcf1	0.352112	0.217603	0.146	0.104	1
Dap3	Dap3	0.721242	0.217125	0.13	0.119	1
Ranbp9	Ranbp9	0.493859	0.217006	0.302	0.269	1
Appl1	Appl1	0.707573	0.216964	0.101	0.09	1
Aatf	Aatf	0.880647	0.216515	0.183	0.194	1
Thumpd2	Thumpd2	0.244763	0.21621	0.106	0.06	1
Camsap1	Camsap1	0.728714	0.21571	0.114	0.104	1
Zdhhc13	Zdhhc13	0.392174	0.21459	0.124	0.09	1
Mfge8	Mfge8	0.363303	0.213963	0.111	0.075	1
Rcbtb2	Rcbtb2	0.58717	0.213239	0.108	0.09	1
Dnajc13	Dnajc13	0.235698	0.213216	0.439	0.373	1
Itga3	Itga3	0.74482	0.213131	0.291	0.284	1
Map9	Map9	0.511648	0.213122	0.114	0.09	1
Cachd1	Cachd1	0.283563	0.213112	0.222	0.164	1
Cast	Cast	0.404211	0.212753	0.378	0.343	1
Larp1	Larp1	0.687502	0.21261	0.294	0.284	1
AABR07002969.1	AABR07002969.1	0.479087	0.212336	0.116	0.09	1
Idh1	Idh1	0.538514	0.212229	0.185	0.164	1
Slx4ip	Slx4ip	0.781278	0.211782	0.196	0.194	1
Commd3	Commd3	0.714603	0.211629	0.146	0.134	1
Scrn1	Scrn1	0.45828	0.2114	0.119	0.09	1
AABR07015081.2	AABR07015081.2	0.540418	0.21117	0.183	0.224	1
Aff4	Aff4	0.227104	0.210941	0.429	0.358	1
Bmp1	Bmp1	0.530675	0.210878	0.13	0.104	1
Nptn	Nptn	0.382324	0.210806	0.283	0.239	1
Eftud2	Eftud2	0.603424	0.210693	0.167	0.149	1
Inava	Inava	0.158846	0.210674	0.122	0.06	1
Chchd3	Chchd3	0.706171	0.210542	0.474	0.493	1
Trim33	Trim33	0.505646	0.210353	0.32	0.299	1
Selenos	Selenos	0.650466	0.210259	0.103	0.09	1
Camk2d	Camk2d	0.37989	0.210086	0.323	0.269	1
Spint2	Spint2	0.715287	0.210045	0.524	0.537	1
Exosc1	Exosc1	0.572621	0.209743	0.108	0.09	1
Srsf3	Srsf3	0.135969	0.209729	0.323	0.239	1
Yaf2	Yaf2	0.267372	0.209647	0.18	0.119	1
Ptprz1	Ptprz1	0.144844	0.20963	0.214	0.134	1
Ugdh	Ugdh	0.860112	0.20948	0.135	0.134	1
Cdk7	Cdk7	0.879442	0.209394	0.106	0.104	1
Uri1	Uri1	0.575902	0.209374	0.278	0.254	1
Sipa1l3	Sipa1l3	0.401995	0.209363	0.474	0.448	1
Arl5a	Arl5a	0.261862	0.209168	0.161	0.104	1
Ccar1	Ccar1	0.632689	0.20911	0.153	0.134	1
Syt17	Syt17	0.420432	0.208975	0.235	0.194	1
Frk	Frk	0.538236	0.208668	0.143	0.119	1
Ubac2	Ubac2	0.596615	0.208473	0.185	0.164	1
RT1-T24-1	RT1-T24-1	0.259861	0.2077	0.19	0.134	1
Snrnp40	Snrnp40	0.316136	0.207566	0.116	0.075	1
Ptk2b	Ptk2b	0.268975	0.207492	0.212	0.149	1
Mast2	Mast2	0.367885	0.207334	0.272	0.224	1
Ap2a2	Ap2a2	0.195471	0.207264	0.198	0.134	1
Tecr	Tecr	0.812656	0.206529	0.135	0.134	1
Rpgrip1l	Rpgrip1l	0.306583	0.206441	0.249	0.194	1
Pdcd4	Pdcd4	0.681892	0.206259	0.177	0.164	1
Hsf2	Hsf2	0.396242	0.205307	0.124	0.09	1
Tcf12	Tcf12	0.185669	0.204984	0.765	0.642	1
Cdk16	Cdk16	0.507637	0.204969	0.101	0.075	1
Ahcyl2	Ahcyl2	0.395239	0.204665	0.479	0.448	1
Nfxl1	Nfxl1	0.544624	0.204359	0.111	0.09	1
Map3k4	Map3k4	0.626977	0.203834	0.151	0.134	1
Mrpl17	Mrpl17	0.125239	0.203248	0.106	0.045	1
Lman1	Lman1	0.785481	0.203067	0.111	0.104	1
Cwc27	Cwc27	0.292773	0.202831	0.265	0.209	1
Pex14	Pex14	0.428422	0.20258	0.272	0.239	1
Pikfyve	Pikfyve	0.639253	0.202514	0.307	0.284	1
Eml5	Eml5	0.387975	0.202368	0.204	0.164	1
Decr1	Decr1	0.620934	0.201928	0.106	0.09	1
Acadl	Acadl	0.923073	0.201915	0.317	0.328	1
Ift43	Ift43	0.247917	0.201849	0.225	0.164	1
Tfdp2	Tfdp2	0.954503	0.201833	0.27	0.299	1
Cnih4	Cnih4	0.520384	0.201752	0.146	0.119	1
Ncam1	Ncam1	0.486266	0.201534	0.233	0.194	1
Npc2	Npc2	0.866937	0.20147	0.135	0.134	1
Sucla2	Sucla2	0.297302	0.201159	0.185	0.134	1
Zc3h13	Zc3h13	0.98398	0.201146	0.233	0.254	1
Bcar1	Bcar1	0.469542	0.200853	0.135	0.104	1
Hdac8	Hdac8	0.740042	0.200766	0.114	0.104	1
Zeb2	Zeb2	0.434259	0.200187	0.577	0.552	1
Alkbh8	Alkbh8	0.667178	0.200135	0.164	0.149	1
Tmem219	Tmem219	0.968724	0.200027	0.095	0.104	1
Cryl1	Cryl1	0.287482	-0.200076	0.093	0.134	1
LOC100365958	LOC100365958	0.0490958	-0.200175	0.053	0.119	1
Med29	Med29	0.158264	-0.200195	0.069	0.119	1
Nup188	Nup188	0.115991	-0.200202	0.095	0.164	1
Prkar2a	Prkar2a	0.917011	-0.20022	0.148	0.149	1
Zfp512b	Zfp512b	0.108386	-0.200313	0.053	0.104	1
Rassf8	Rassf8	0.247238	-0.20053	0.325	0.418	1
Rps18	Rps18	0.109956	-0.20058	0.183	0.284	1
Mok	Mok	0.0890847	-0.200834	0.061	0.119	1
Fam91a1	Fam91a1	0.373033	-0.200899	0.175	0.224	1
2022-09-09	2022-09-09	0.761893	-0.201192	0.22	0.239	1
Tmed4	Tmed4	0.0527876	-0.201535	0.045	0.104	1
RGD1559960	RGD1559960	0.0130631	-0.201627	0.05	0.134	1
Tent4b	Tent4b	0.303249	-0.201651	0.14	0.194	1
Dad1	Dad1	0.0300049	-0.201862	0.087	0.179	1
Gnb1l	Gnb1l	0.0656813	-0.201887	0.056	0.119	1
Acvr2a	Acvr2a	0.385828	-0.201902	0.135	0.179	1
Arl5b	Arl5b	0.0899664	-0.202017	0.061	0.119	1
Wdr75	Wdr75	0.284785	-0.202117	0.093	0.134	1
Card10	Card10	0.498411	-0.202163	0.079	0.104	1
Cog3	Cog3	0.021151	-0.202418	0.122	0.239	1
Dnajc3	Dnajc3	0.347621	-0.202578	0.108	0.149	1
Clip2	Clip2	0.398574	-0.202769	0.222	0.269	1
Daxx	Daxx	0.0756112	-0.203385	0.111	0.194	1
Thsd7a	Thsd7a	0.524557	-0.203478	0.108	0.134	1
Arhgef3	Arhgef3	0.349108	-0.203597	0.415	0.493	1
Gramd4	Gramd4	0.170154	-0.204166	0.14	0.209	1
AABR07064719.2	AABR07064719.2	0.402323	-0.204228	0.22	0.269	1
Rnf215	Rnf215	0.461156	-0.204314	0.116	0.149	1
Pgpep1	Pgpep1	0.272774	-0.204571	0.196	0.269	1
Gosr2	Gosr2	0.700092	-0.2046	0.09	0.104	1
Zdhhc9	Zdhhc9	0.133614	-0.204603	0.056	0.104	1
Cep126	Cep126	0.12404	-0.204906	0.098	0.164	1
Usp34	Usp34	0.289446	-0.204926	0.439	0.552	1
Mtif2	Mtif2	0.491736	-0.205109	0.095	0.119	1
Prrc2a	Prrc2a	0.045526	-0.205214	0.071	0.149	1
Stag2	Stag2	0.338718	-0.205273	0.328	0.403	1
Arhgap5	Arhgap5	0.0540328	-0.20531	0.291	0.433	1
Cops6	Cops6	0.3939	-0.205352	0.087	0.119	1
Snx7	Snx7	0.488146	-0.20548	0.106	0.134	1
Evi5	Evi5	0.180447	-0.205667	0.299	0.388	1
Cox5a	Cox5a	0.079087	-0.205746	0.058	0.119	1
Cdip1	Cdip1	0.559193	-0.205785	0.127	0.149	1
Mkln1	Mkln1	0.266584	-0.206147	0.466	0.537	1
As3mt	As3mt	0.353207	-0.206159	0.122	0.164	1
G3bp2	G3bp2	0.253231	-0.206216	0.167	0.224	1
Mtif3	Mtif3	0.0138116	-0.206444	0.034	0.104	1
Rnf38	Rnf38	0.100129	-0.206598	0.138	0.224	1
Msl2	Msl2	0.312289	-0.206808	0.106	0.149	1
LOC501233	LOC501233	0.0998101	-0.207054	0.193	0.284	1
Agtpbp1	Agtpbp1	0.0818905	-0.207055	0.146	0.239	1
Sorbs2	Sorbs2	0.166905	-0.207079	0.198	0.284	1
Bag3	Bag3	0.0909871	-0.207205	0.103	0.179	1
Il4r	Il4r	0.129849	-0.207262	0.056	0.104	1
Dbnl	Dbnl	0.148249	-0.207283	0.09	0.149	1
Tarbp1	Tarbp1	0.169782	-0.207577	0.116	0.179	1
Ybx1	Ybx1	0.0580215	-0.20764	0.167	0.284	1
Pnpla8	Pnpla8	0.794045	-0.207699	0.328	0.284	1
Sdhd	Sdhd	0.304586	-0.207774	0.069	0.104	1
Rtcb	Rtcb	0.0670052	-0.208089	0.066	0.134	1
Myo1c	Myo1c	0.0908552	-0.208255	0.061	0.119	1
Zbtb21	Zbtb21	0.599884	-0.208769	0.087	0.104	1
AABR07021704.1	AABR07021704.1	0.154643	-0.208814	0.251	0.343	1
Gps2	Gps2	0.0975862	-0.209017	0.103	0.179	1
Ccnd1	Ccnd1	0.112722	-0.209165	0.085	0.149	1
Pgam1	Pgam1	0.115046	-0.209202	0.085	0.149	1
Nol10	Nol10	0.0342049	-0.209207	0.069	0.149	1
Pkig	Pkig	0.657533	-0.209352	0.347	0.373	1
Nfe2l1	Nfe2l1	0.0997665	-0.209473	0.132	0.209	1
Wac	Wac	0.360479	-0.210137	0.495	0.522	1
Ptpn9	Ptpn9	0.121856	-0.210156	0.296	0.403	1
Tab1	Tab1	0.261581	-0.210298	0.101	0.149	1
Dop1b	Dop1b	0.137399	-0.210667	0.09	0.149	1
Hexb	Hexb	0.46532	-0.210862	0.132	0.164	1
Sntb2	Sntb2	0.244086	-0.210912	0.352	0.433	1
Zfhx3	Zfhx3	0.0595114	-0.211038	0.233	0.358	1
Fbxo7	Fbxo7	0.0131531	-0.211395	0.05	0.134	1
Lamp1	Lamp1	0.223413	-0.211413	0.331	0.403	1
Zfp507	Zfp507	0.458653	-0.211471	0.143	0.179	1
Stxbp6	Stxbp6	0.842499	-0.21148	0.389	0.343	1
Dock7	Dock7	0.242082	-0.211615	0.407	0.448	1
Slc44a3	Slc44a3	0.0177041	-0.211722	0.09	0.194	1
Micos10	Micos10	0.576926	-0.212448	0.225	0.254	1
Ube2q2	Ube2q2	0.510465	-0.212567	0.196	0.239	1
Cep104	Cep104	0.448924	-0.212574	0.119	0.149	1
Aldh16a1	Aldh16a1	0.37213	-0.212769	0.098	0.134	1
Galnt3	Galnt3	0.0518287	-0.212911	0.045	0.104	1
Map3k1	Map3k1	0.0356548	-0.212949	0.13	0.239	1
Ift80	Ift80	0.0921512	-0.213001	0.114	0.194	1
Fra10ac1	Fra10ac1	0.219334	-0.213951	0.074	0.119	1
Ski	Ski	0.246152	-0.214216	0.341	0.433	1
Tle1	Tle1	0.541437	-0.214268	0.124	0.149	1
Samd5	Samd5	0.198318	-0.214539	0.132	0.194	1
Bri3	Bri3	0.0252815	-0.214565	0.074	0.164	1
Tm2d2	Tm2d2	0.0286497	-0.214851	0.04	0.104	1
Dnaja3	Dnaja3	0.431328	-0.215008	0.116	0.149	1
Fancc	Fancc	0.363241	-0.215225	0.169	0.209	1
Bmp2k	Bmp2k	0.653037	-0.215365	0.175	0.194	1
Cyp4f6	Cyp4f6	0.68845	-0.215373	0.146	0.164	1
Rnf146	Rnf146	0.13235	-0.215437	0.056	0.104	1
Inpp5a	Inpp5a	0.256733	-0.215659	0.101	0.149	1
Fnbp1l	Fnbp1l	0.425955	-0.215755	0.415	0.478	1
Arrb1	Arrb1	0.15974	-0.215757	0.09	0.149	1
Spidr	Spidr	0.345699	-0.215774	0.225	0.284	1
Chd8	Chd8	0.290351	-0.216004	0.259	0.328	1
Parp1	Parp1	0.26772	-0.216352	0.069	0.104	1
Amotl2	Amotl2	0.260426	-0.216467	0.151	0.209	1
Gripap1	Gripap1	0.237815	-0.216572	0.138	0.194	1
Lig4	Lig4	0.292369	-0.216658	0.138	0.194	1
Zfp142	Zfp142	0.119501	-0.216662	0.153	0.239	1
Sptssa	Sptssa	0.174604	-0.216861	0.058	0.104	1
Fzd6	Fzd6	0.639804	-0.21714	0.119	0.134	1
Tspan33	Tspan33	0.416516	-0.217141	0.101	0.134	1
Azin1	Azin1	0.517154	-0.217283	0.106	0.134	1
Zmym5	Zmym5	0.235824	-0.217287	0.193	0.269	1
Yes1	Yes1	0.562722	-0.217389	0.302	0.328	1
Mapk8ip3	Mapk8ip3	0.129426	-0.21742	0.228	0.328	1
Psd3	Psd3	0.467093	-0.21744	0.206	0.239	1
Hnrnpul1	Hnrnpul1	0.537195	-0.217861	0.167	0.194	1
Med12	Med12	0.130241	-0.21803	0.098	0.164	1
Ncor1	Ncor1	0.411502	-0.21804	0.474	0.552	1
Smarcc2	Smarcc2	0.385179	-0.218041	0.22	0.269	1
Smad7	Smad7	0.367217	-0.218293	0.267	0.313	1
Orc2	Orc2	0.328365	-0.219341	0.19	0.239	1
Fbxw8	Fbxw8	0.429262	-0.219604	0.132	0.164	1
Eef1d	Eef1d	0.182351	-0.219652	0.116	0.179	1
Cops4	Cops4	0.109877	-0.219875	0.177	0.269	1
Rgl1	Rgl1	0.472001	-0.219936	0.302	0.343	1
Phyh	Phyh	0.0465386	-0.220011	0.177	0.299	1
Gtf2h2	Gtf2h2	0.187447	-0.220088	0.082	0.134	1
Ankrd13a	Ankrd13a	0.0439792	-0.220241	0.053	0.119	1
AABR07073181.1	AABR07073181.1	0.454444	-0.220343	0.079	0.104	1
Sdf4	Sdf4	0.269223	-0.220531	0.103	0.149	1
Zzz3	Zzz3	0.235872	-0.220985	0.246	0.328	1
Hnrnpdl	Hnrnpdl	0.167277	-0.221007	0.114	0.179	1
Wdr3	Wdr3	0.137462	-0.221316	0.056	0.104	1
Trim27	Trim27	0.146581	-0.221346	0.09	0.149	1
Mmadhc	Mmadhc	0.0680319	-0.221506	0.048	0.104	1
Skil	Skil	0.537126	-0.221714	0.286	0.328	1
Cacul1	Cacul1	0.272734	-0.221742	0.328	0.418	1
Slf1	Slf1	0.197485	-0.221948	0.108	0.164	1
Fbxl3	Fbxl3	0.0545428	-0.22209	0.103	0.194	1
Caprin2	Caprin2	0.00737894	-0.222322	0.079	0.194	1
Cnnm3	Cnnm3	0.350498	-0.222384	0.108	0.149	1
Rps10	Rps10	0.0527876	-0.222476	0.045	0.104	1
Golph3	Golph3	0.0689739	-0.222504	0.153	0.254	1
LOC100909712	LOC100909712	0.649334	-0.222628	0.331	0.328	1
Esco1	Esco1	0.208189	-0.222751	0.233	0.313	1
Ubtf	Ubtf	0.361207	-0.222928	0.074	0.104	1
Cebpb	Cebpb	0.147457	-0.222957	0.056	0.104	1
Eif1b	Eif1b	0.433259	-0.223119	0.077	0.104	1
Armc7	Armc7	0.387098	-0.223165	0.087	0.119	1
Slc44a1	Slc44a1	0.394086	-0.22337	0.299	0.358	1
Dvl3	Dvl3	0.443634	-0.223372	0.093	0.119	1
Atp1a1	Atp1a1	0.0714588	-0.223409	0.616	0.716	1
Gk	Gk	0.285243	-0.223965	0.114	0.164	1
Baz2a	Baz2a	0.120122	-0.224012	0.087	0.149	1
Nsd2	Nsd2	0.377891	-0.22422	0.209	0.254	1
Wdtc1	Wdtc1	0.170775	-0.224229	0.127	0.194	1
Rpf1	Rpf1	0.509347	-0.224241	0.119	0.149	1
Tnrc6b	Tnrc6b	0.11902	-0.2243	0.638	0.776	1
Mitf	Mitf	0.400451	-0.224303	0.423	0.478	1
Xylt1	Xylt1	0.0513547	-0.224326	0.045	0.104	1
Zfp61	Zfp61	0.420632	-0.224395	0.167	0.209	1
Sumo1	Sumo1	0.153199	-0.224673	0.151	0.224	1
Capn2	Capn2	0.30151	-0.224777	0.188	0.239	1
Cab39	Cab39	0.206119	-0.22516	0.291	0.358	1
Kcnh8	Kcnh8	0.184127	-0.225312	0.085	0.134	1
AABR07067024.1	AABR07067024.1	0.27146	-0.225333	0.156	0.209	1
Gnai2	Gnai2	0.26202	-0.225509	0.127	0.179	1
Lekr1	Lekr1	0.0905449	-0.225585	0.193	0.299	1
Epc1	Epc1	0.0879319	-0.225753	0.399	0.537	1
Srp9	Srp9	0.0304967	-0.22577	0.04	0.104	1
Dars	Dars	0.199937	-0.225932	0.177	0.254	1
Gsta4	Gsta4	0.104581	-0.226147	0.13	0.209	1
Trappc12	Trappc12	0.0349508	-0.226331	0.069	0.149	1
Ap4e1	Ap4e1	0.220447	-0.226713	0.122	0.179	1
Rpl30	Rpl30	0.46592	-0.22683	0.077	0.104	1
Tubgcp3	Tubgcp3	0.203286	-0.226889	0.061	0.104	1
Cdyl2	Cdyl2	0.0458093	-0.227012	0.053	0.119	1
Dph5	Dph5	0.00856011	-0.227168	0.032	0.104	1
Ifrd1	Ifrd1	0.0913099	-0.227394	0.161	0.254	1
AABR07021544.1	AABR07021544.1	0.457089	-0.227481	0.23	0.269	1
Itgb4	Itgb4	0.91484	-0.227745	0.193	0.194	1
Fat1	Fat1	0.569464	-0.227907	0.415	0.433	1
Churc1	Churc1	0.165623	-0.228192	0.103	0.164	1
Sec11a	Sec11a	0.129142	-0.228222	0.172	0.254	1
Cep63	Cep63	0.162333	-0.228282	0.188	0.269	1
Spout1	Spout1	0.260687	-0.228364	0.103	0.149	1
Arfgef1	Arfgef1	0.128372	-0.228378	0.5	0.642	1
Rpl37a	Rpl37a	0.0738787	-0.228421	0.204	0.313	1
Gpbp1	Gpbp1	0.133578	-0.22879	0.339	0.448	1
Sord	Sord	0.337242	-0.228812	0.19	0.239	1
AABR07043772.1	AABR07043772.1	0.467926	-0.229007	0.093	0.119	1
Dpp8	Dpp8	0.104717	-0.229018	0.259	0.358	1
Psmc2	Psmc2	0.205743	-0.229416	0.074	0.119	1
Hipk2	Hipk2	0.25947	-0.229535	0.511	0.552	1
Rbm41	Rbm41	0.0526112	-0.229813	0.095	0.179	1
Invs	Invs	0.238503	-0.229964	0.124	0.179	1
Gab1	Gab1	0.387621	-0.230271	0.585	0.642	1
Asph	Asph	0.199575	-0.230275	0.238	0.313	1
Erf	Erf	0.11239	-0.230319	0.074	0.134	1
Trim25	Trim25	0.164732	-0.23103	0.13	0.194	1
Akr7a2	Akr7a2	0.00915871	-0.23111	0.04	0.119	1
RGD1306271	RGD1306271	0.0715256	-0.231293	0.164	0.269	1
Zfp91	Zfp91	0.49881	-0.23133	0.302	0.343	1
Mthfs	Mthfs	0.088742	-0.231441	0.093	0.164	1
Odf2	Odf2	0.0975636	-0.231624	0.159	0.254	1
Ctnnbip1	Ctnnbip1	0.376081	-0.232348	0.14	0.179	1
Dpy19l4	Dpy19l4	0.175692	-0.232362	0.143	0.209	1
Kif21a	Kif21a	0.288022	-0.232411	0.198	0.254	1
Rmdn2	Rmdn2	0.0383191	-0.232623	0.042	0.104	1
Keap1	Keap1	0.127592	-0.232691	0.077	0.134	1
Ankrd10	Ankrd10	0.118144	-0.232718	0.122	0.194	1
Ascc1	Ascc1	0.200395	-0.232732	0.151	0.224	1
Prpf39	Prpf39	0.344577	-0.233368	0.455	0.493	1
Tmem183a	Tmem183a	0.588202	-0.233638	0.116	0.134	1
Usp16	Usp16	0.219078	-0.233688	0.153	0.209	1
Zc3h7b	Zc3h7b	0.427916	-0.233915	0.198	0.239	1
Junb	Junb	0.360389	-0.234174	0.138	0.179	1
Hibadh	Hibadh	0.487179	-0.234249	0.405	0.433	1
Ythdf2	Ythdf2	0.0925512	-0.234374	0.127	0.209	1
Lasp1	Lasp1	0.0787212	-0.23443	0.209	0.313	1
Nrdc	Nrdc	0.45167	-0.235016	0.352	0.403	1
Zyg11b	Zyg11b	0.0299426	-0.235277	0.058	0.134	1
Map2k4	Map2k4	0.0566029	-0.235362	0.228	0.358	1
Togaram1	Togaram1	0.192494	-0.235365	0.246	0.328	1
Slc35b4	Slc35b4	0.0747539	-0.23538	0.069	0.134	1
Wwp2	Wwp2	0.310463	-0.235534	0.119	0.164	1
Tnrc18	Tnrc18	0.0139779	-0.235635	0.27	0.448	1
Slc6a6	Slc6a6	0.617353	-0.235836	0.444	0.507	1
Slc43a2	Slc43a2	0.156253	-0.235902	0.058	0.104	1
Ap3b1	Ap3b1	0.0668977	-0.235964	0.386	0.552	1
Kmt2d	Kmt2d	0.538907	-0.236054	0.27	0.299	1
Fbxw11	Fbxw11	0.154881	-0.236076	0.333	0.448	1
Rab21	Rab21	0.380368	-0.236414	0.087	0.119	1
Atp5mf	Atp5mf	0.00600981	-0.236644	0.053	0.149	1
Sdc2	Sdc2	0.37966	-0.236816	0.291	0.343	1
Abcd3	Abcd3	0.078868	-0.236845	0.241	0.358	1
Eef1g	Eef1g	0.165376	-0.237155	0.116	0.179	1
P4hb	P4hb	0.452771	-0.237382	0.132	0.164	1
Rpl13	Rpl13	0.0934345	-0.237661	0.169	0.269	1
Clic5	Clic5	0.0350794	-0.237725	0.05	0.119	1
Lrrk1	Lrrk1	0.27115	-0.237833	0.114	0.164	1
Mboat1	Mboat1	0.666559	-0.237916	0.103	0.119	1
Pon2	Pon2	0.13252	-0.23844	0.066	0.119	1
S100a10	S100a10	0.762169	-0.238455	0.167	0.194	1
Cluap1	Cluap1	0.163147	-0.238837	0.151	0.224	1
Mtf2	Mtf2	0.222053	-0.238863	0.159	0.224	1
Kbtbd2	Kbtbd2	0.281675	-0.238977	0.069	0.104	1
Hoga1	Hoga1	0.347889	-0.239139	0.376	0.463	1
Samd12	Samd12	0.264227	-0.239299	0.153	0.209	1
Snx1	Snx1	0.129493	-0.239451	0.198	0.299	1
Otub1	Otub1	0.0224625	-0.239894	0.056	0.134	1
Fsd1l	Fsd1l	0.141312	-0.240067	0.151	0.224	1
Srrm1	Srrm1	0.245646	-0.240123	0.249	0.328	1
Atp9a	Atp9a	0.226486	-0.240191	0.114	0.164	1
Vrk3	Vrk3	0.241793	-0.240208	0.135	0.194	1
Psen1	Psen1	0.203251	-0.240296	0.222	0.299	1
Ctdsp2	Ctdsp2	0.251244	-0.240333	0.077	0.119	1
Ssrp1	Ssrp1	0.0457479	-0.240652	0.063	0.134	1
Rps27a.1	Rps27a.1	0.660052	-0.240669	0.148	0.164	1
Rnf7	Rnf7	0.12548	-0.240676	0.077	0.134	1
Tpd52	Tpd52	0.184835	-0.240865	0.119	0.179	1
Itfg2	Itfg2	0.18537	-0.240875	0.082	0.134	1
Map1lc3b	Map1lc3b	0.300331	-0.241166	0.069	0.104	1
Ptprd	Ptprd	0.0573555	-0.241234	0.585	0.716	1
Phb2	Phb2	0.0363943	-0.241395	0.05	0.119	1
Vti1a	Vti1a	0.322434	-0.241506	0.315	0.388	1
Wdr37	Wdr37	0.182417	-0.242027	0.106	0.164	1
N4bp2	N4bp2	0.401472	-0.242128	0.14	0.179	1
Ttll5	Ttll5	0.134511	-0.242256	0.225	0.313	1
Mapk1ip1l	Mapk1ip1l	0.601566	-0.242279	0.209	0.239	1
Ccdc50	Ccdc50	0.155756	-0.242335	0.394	0.478	1
Hnrnpu	Hnrnpu	0.0221062	-0.24235	0.378	0.552	1
AABR07059041.1	AABR07059041.1	0.105819	-0.242513	0.132	0.209	1
Uspl1	Uspl1	0.128168	-0.242869	0.09	0.149	1
Zfp638	Zfp638	0.135063	-0.242893	0.362	0.463	1
Tmem117	Tmem117	0.111804	-0.24295	0.085	0.149	1
Hnf1b	Hnf1b	0.0594343	-0.243059	0.548	0.701	1
Lhfpl2	Lhfpl2	0.258767	-0.243151	0.315	0.403	1
Pabpn1	Pabpn1	0.21366	-0.243197	0.397	0.522	1
Ndufs2	Ndufs2	0.115046	-0.243231	0.085	0.149	1
Lztfl1	Lztfl1	0.0710501	-0.24383	0.069	0.134	1
Cep250	Cep250	0.179864	-0.243998	0.095	0.149	1
Stip1	Stip1	0.178777	-0.244402	0.106	0.164	1
Slc2a13	Slc2a13	0.877019	-0.244409	0.177	0.179	1
RGD1562608	RGD1562608	0.29712	-0.244839	0.257	0.328	1
Kif12	Kif12	0.136995	-0.245125	0.304	0.403	1
Fam98a	Fam98a	0.0886312	-0.245422	0.05	0.104	1
Ddx17	Ddx17	0.220297	-0.245633	0.413	0.507	1
Eef2	Eef2	0.229015	-0.245765	0.111	0.164	1
Gpi	Gpi	0.031952	-0.245767	0.077	0.164	1
Dnmt3a	Dnmt3a	0.316954	-0.246028	0.315	0.358	1
Trim35	Trim35	0.105854	-0.246306	0.193	0.299	1
Ino80	Ino80	0.2423	-0.246675	0.262	0.343	1
Agap1	Agap1	0.180063	-0.246698	0.608	0.642	1
Fam53a	Fam53a	0.191741	-0.247028	0.061	0.104	1
Elp3	Elp3	0.789623	-0.24703	0.146	0.149	1
Nucks1	Nucks1	0.131905	-0.247315	0.169	0.254	1
Fbxo11	Fbxo11	0.0144638	-0.247907	0.116	0.239	1
Mmp16	Mmp16	0.428672	-0.247969	0.116	0.149	1
RGD1311847	RGD1311847	0.386109	-0.248026	0.074	0.104	1
Pias2	Pias2	0.160912	-0.248063	0.212	0.299	1
Bcap29	Bcap29	0.0895849	-0.248419	0.05	0.104	1
Efl1	Efl1	0.684824	-0.248914	0.201	0.224	1
Ppargc1b	Ppargc1b	0.37814	-0.249015	0.087	0.119	1
Cep290	Cep290	0.0848157	-0.249086	0.204	0.313	1
Ankrd11	Ankrd11	0.607834	-0.249093	0.307	0.343	1
Kdm5a	Kdm5a	0.161581	-0.249133	0.368	0.493	1
Tmem87a	Tmem87a	0.449888	-0.24956	0.183	0.224	1
Vps13a	Vps13a	0.0668326	-0.249684	0.407	0.567	1
Pcid2	Pcid2	0.0367179	-0.249799	0.042	0.104	1
Nol7	Nol7	0.101688	-0.249806	0.119	0.194	1
Cog2	Cog2	0.0558263	-0.249993	0.077	0.149	1
Pacsin2	Pacsin2	0.380004	-0.250254	0.325	0.388	1
LOC690000	LOC690000	0.0025155	-0.250377	0.026	0.104	1
Acbd6	Acbd6	0.459856	-0.250547	0.323	0.358	1
Gtf3c2	Gtf3c2	0.333524	-0.250612	0.214	0.269	1
Niban1	Niban1	0.298279	-0.250668	0.659	0.627	1
Znf740	Znf740	0.0558866	-0.251002	0.098	0.179	1
Ehmt2	Ehmt2	0.137368	-0.251117	0.122	0.194	1
Ints7	Ints7	0.0340206	-0.251294	0.069	0.149	1
Abhd14b	Abhd14b	0.00025292	-0.251575	0.024	0.119	1
Ccdc91	Ccdc91	0.125277	-0.252493	0.146	0.224	1
Ylpm1	Ylpm1	0.232119	-0.252729	0.286	0.373	1
Fcho2	Fcho2	0.253339	-0.252865	0.437	0.552	1
Alms1	Alms1	0.113188	-0.253153	0.151	0.239	1
Csnk1g3	Csnk1g3	0.0693269	-0.253303	0.159	0.254	1
Rpl21.3	Rpl21.3	0.144473	-0.253422	0.124	0.194	1
Nsd1	Nsd1	0.179661	-0.253538	0.603	0.701	1
Arhgap26	Arhgap26	0.176423	-0.253545	0.402	0.493	1
Mknk2	Mknk2	0.0778799	-0.253769	0.058	0.119	1
AABR07064878.1	AABR07064878.1	0.0789227	-0.253787	0.161	0.254	1
Msantd4	Msantd4	0.135527	-0.253843	0.056	0.104	1
Crebbp	Crebbp	0.273448	-0.254078	0.439	0.522	1
Ppp1cb	Ppp1cb	0.171933	-0.254145	0.325	0.418	1
Zbtb11	Zbtb11	0.357977	-0.254306	0.153	0.194	1
Pla2g12a	Pla2g12a	0.0818679	-0.25463	0.061	0.119	1
Mpc2	Mpc2	0.186146	-0.254815	0.132	0.194	1
Zcchc2	Zcchc2	0.0898444	-0.254938	0.093	0.164	1
Usp25	Usp25	0.21205	-0.255154	0.143	0.209	1
Sox9	Sox9	0.524504	-0.25526	0.18	0.209	1
Xxylt1	Xxylt1	0.0209691	-0.255273	0.056	0.134	1
Taok1	Taok1	0.174034	-0.255332	0.291	0.373	1
Dhrs3	Dhrs3	0.648368	-0.255507	0.085	0.104	1
Ripk1	Ripk1	0.168388	-0.255544	0.114	0.179	1
Dcaf10	Dcaf10	0.37976	-0.255685	0.146	0.194	1
Kif16b	Kif16b	0.203009	-0.256116	0.302	0.388	1
Pcnt	Pcnt	0.102203	-0.256369	0.106	0.179	1
Mapt	Mapt	0.371638	-0.25656	0.399	0.448	1
Gga1	Gga1	0.0691155	-0.256655	0.058	0.119	1
Ptprk	Ptprk	0.208707	-0.256681	0.828	0.821	1
Gnptab	Gnptab	0.079444	-0.256736	0.114	0.194	1
Ptpn13	Ptpn13	0.18735	-0.256804	0.786	0.836	1
Dapk1	Dapk1	0.834002	-0.257451	0.206	0.224	1
Tulp3	Tulp3	0.0661052	-0.257704	0.048	0.104	1
RGD1306556	RGD1306556	0.133779	-0.257899	0.312	0.403	1
Dcaf8	Dcaf8	0.460854	-0.257902	0.31	0.358	1
Tor1aip1	Tor1aip1	0.125562	-0.258087	0.056	0.104	1
Rab32	Rab32	0.300144	-0.258294	0.13	0.179	1
Il17rd	Il17rd	0.0587818	-0.25886	0.066	0.134	1
Mysm1	Mysm1	0.102618	-0.258862	0.225	0.328	1
Vps37a	Vps37a	0.246239	-0.258907	0.14	0.194	1
Npepo	Npepo	0.2971	-0.259097	0.508	0.552	1
Cttnbp2	Cttnbp2	0.128782	-0.259112	0.63	0.701	1
Mapkap1	Mapkap1	0.179032	-0.259121	0.336	0.403	1
Ammecr1l	Ammecr1l	0.0572415	-0.259155	0.188	0.299	1
Zfp133	Zfp133	0.219707	-0.259159	0.063	0.104	1
Kars	Kars	0.0732005	-0.259179	0.058	0.119	1
Gbf1	Gbf1	0.156147	-0.259365	0.405	0.537	1
Slc9a1	Slc9a1	0.153281	-0.259384	0.14	0.209	1
Pard6b	Pard6b	0.0690317	-0.260014	0.066	0.134	1
Dclk3	Dclk3	0.0675754	-0.260723	0.087	0.164	1
LOC102551340	LOC102551340	0.00560296	-0.260785	0.045	0.134	1
Psmd3	Psmd3	0.0700046	-0.260912	0.048	0.104	1
Wdr27	Wdr27	0.140277	-0.261132	0.103	0.164	1
Irf3	Irf3	0.131316	-0.261202	0.288	0.403	1
Stxbp3	Stxbp3	0.983427	-0.261431	0.214	0.224	1
Slc4a2	Slc4a2	0.228687	-0.261471	0.098	0.149	1
Elovl1	Elovl1	0.315398	-0.261699	0.069	0.104	1
Hmgxb4	Hmgxb4	0.374629	-0.261916	0.101	0.134	1
Eprs	Eprs	0.43991	-0.262225	0.238	0.284	1
Cpsf6	Cpsf6	0.540919	-0.262354	0.376	0.418	1
Lrrfip2	Lrrfip2	0.144794	-0.262388	0.288	0.388	1
Sdf2	Sdf2	0.410009	-0.262403	0.156	0.194	1
Atp2a2	Atp2a2	0.584388	-0.262501	0.315	0.358	1
Hsbp1	Hsbp1	0.0118466	-0.262592	0.034	0.104	1
Arhgef28	Arhgef28	0.308427	-0.262667	0.68	0.731	1
Ass1	Ass1	0.0132217	-0.262702	0.148	0.284	1
Rnpep	Rnpep	0.0452939	-0.262786	0.071	0.149	1
Wdr45b	Wdr45b	0.121258	-0.263444	0.119	0.194	1
Ech1	Ech1	0.0338052	-0.263526	0.05	0.119	1
Hoxb5	Hoxb5	0.0112938	-0.263604	0.05	0.134	1
Slc6a18	Slc6a18	0.0452901	-0.263643	0.103	0.194	1
Als2	Als2	0.779306	-0.263713	0.146	0.149	1
Aldh9a1	Aldh9a1	0.327397	-0.263869	0.119	0.164	1
Scap	Scap	0.169782	-0.264	0.116	0.179	1
Hadha	Hadha	0.500233	-0.264038	0.267	0.299	1
Acss1	Acss1	0.30143	-0.264094	0.196	0.254	1
Btbd1	Btbd1	0.232252	-0.264244	0.238	0.313	1
Rpl23a	Rpl23a	0.0975512	-0.264345	0.095	0.164	1
Usp47	Usp47	0.325942	-0.264374	0.339	0.403	1
Tnfaip8	Tnfaip8	0.51835	-0.264796	0.241	0.284	1
Prpf38b	Prpf38b	0.139579	-0.264853	0.238	0.328	1
Fam149b1	Fam149b1	0.613803	-0.26487	0.164	0.179	1
Atg16l1	Atg16l1	0.509453	-0.265272	0.095	0.119	1
Rora	Rora	0.0808845	-0.265295	0.262	0.373	1
Pank2	Pank2	0.105248	-0.265658	0.212	0.299	1
Nipbl	Nipbl	0.116414	-0.265793	0.376	0.507	1
Tbc1d14	Tbc1d14	0.320654	-0.266051	0.222	0.284	1
Rapgef1	Rapgef1	0.158217	-0.266143	0.127	0.194	1
Tet1	Tet1	0.0127442	-0.266342	0.034	0.104	1
Rnf32	Rnf32	0.408354	-0.266839	0.138	0.179	1
Mindy3	Mindy3	0.30002	-0.267398	0.146	0.194	1
Pcmt1	Pcmt1	0.0856272	-0.267598	0.061	0.119	1
Pggt1b	Pggt1b	0.70824	-0.26794	0.106	0.119	1
Mgat1	Mgat1	0.0451055	-0.267995	0.093	0.179	1
Cgrrf1	Cgrrf1	0.04528	-0.268062	0.053	0.119	1
Dnajb6	Dnajb6	0.0850096	-0.268923	0.204	0.299	1
Nhsl1	Nhsl1	0.394578	-0.269008	0.193	0.239	1
Slc25a16	Slc25a16	0.203748	-0.269041	0.095	0.149	1
Pced1a	Pced1a	0.021234	-0.269226	0.056	0.134	1
Brcc3	Brcc3	0.0369605	-0.269331	0.042	0.104	1
Zfp110	Zfp110	0.372903	-0.269639	0.127	0.164	1
Cabcoco1	Cabcoco1	0.142366	-0.269789	0.228	0.328	1
Deptor	Deptor	0.744572	-0.269967	0.212	0.224	1
Ift81	Ift81	0.0268601	-0.270149	0.135	0.254	1
Arap2	Arap2	0.235984	-0.270303	0.212	0.284	1
Prom1	Prom1	0.0269063	-0.270508	0.119	0.224	1
Ash2l	Ash2l	0.129886	-0.270696	0.101	0.164	1
Ndufab1	Ndufab1	0.210468	-0.270868	0.074	0.119	1
Ints13	Ints13	0.153088	-0.270885	0.13	0.194	1
Smurf2	Smurf2	0.376464	-0.271062	0.124	0.164	1
Ndufv3.1	Ndufv3.1	0.201926	-0.271466	0.135	0.194	1
Gxylt1	Gxylt1	0.101417	-0.271566	0.164	0.254	1
Hgd	Hgd	0.0332298	-0.271712	0.09	0.179	1
Dusp6	Dusp6	0.212705	-0.271718	0.061	0.104	1
Cyth3	Cyth3	0.0116134	-0.271985	0.05	0.134	1
Bbs1	Bbs1	0.0533422	-0.272093	0.056	0.119	1
Hes1	Hes1	0.108072	-0.272228	0.108	0.179	1
Tsen2	Tsen2	0.105536	-0.272289	0.085	0.149	1
Zfyve9	Zfyve9	0.338854	-0.272477	0.262	0.313	1
Tmem230	Tmem230	0.0098247	-0.272716	0.066	0.164	1
Ppp2r2d	Ppp2r2d	0.0967542	-0.273471	0.138	0.224	1
Plekha1	Plekha1	0.281355	-0.273473	0.262	0.328	1
Anks3	Anks3	0.28558	-0.273596	0.103	0.149	1
Wfdc2	Wfdc2	0.308881	-0.273721	0.069	0.104	1
Nr2f6	Nr2f6	0.0150077	-0.273929	0.061	0.149	1
Brd9	Brd9	0.194229	-0.274176	0.233	0.313	1
Ctcf	Ctcf	0.126132	-0.274286	0.222	0.313	1
Xrcc1	Xrcc1	0.124508	-0.274437	0.098	0.164	1
Tm2d1	Tm2d1	0.243836	-0.274537	0.206	0.269	1
Pttg1ip	Pttg1ip	0.148813	-0.274681	0.23	0.313	1
Cpeb4	Cpeb4	0.160877	-0.274732	0.386	0.478	1
Caln1	Caln1	0.348574	-0.274984	0.098	0.134	1
Mtmr14	Mtmr14	0.0630618	-0.274996	0.09	0.164	1
Ap3s2	Ap3s2	0.492991	-0.275088	0.095	0.119	1
Rint1	Rint1	0.0284505	-0.275708	0.04	0.104	1
Ssu72	Ssu72	0.209125	-0.275902	0.138	0.194	1
Fkbp2	Fkbp2	0.188898	-0.27607	0.071	0.119	1
Gatm	Gatm	0.219287	-0.276293	0.198	0.269	1
AABR07045485.1	AABR07045485.1	0.357384	-0.276635	0.087	0.119	1
Exoc6	Exoc6	0.456131	-0.276756	0.492	0.537	1
Flt1	Flt1	0.13939	-0.27691	0.069	0.119	1
Slc16a12	Slc16a12	0.541465	-0.27709	0.304	0.343	1
Stx5	Stx5	0.120602	-0.277124	0.087	0.149	1
Rbm26	Rbm26	0.0728841	-0.277337	0.587	0.672	1
Cog4	Cog4	0.225275	-0.277508	0.246	0.313	1
Ghr	Ghr	0.500961	-0.27779	0.286	0.328	1
Atrn	Atrn	0.277861	-0.277966	0.278	0.358	1
AC134224.1	AC134224.1	0.113805	-0.277998	0.934	0.955	1
Lats1	Lats1	0.156616	-0.278058	0.119	0.179	1
Eci1	Eci1	0.101522	-0.278164	0.095	0.164	1
Eef1b2	Eef1b2	0.0922062	-0.278365	0.071	0.134	1
Ar	Ar	0.0853184	-0.278452	0.212	0.313	1
RGD1307100	RGD1307100	0.115085	-0.278463	0.511	0.612	1
AABR07006458.1	AABR07006458.1	0.114133	-0.278774	0.063	0.119	1
Sf3b1	Sf3b1	0.140152	-0.278881	0.394	0.493	1
Stk16	Stk16	0.0419636	-0.278922	0.053	0.119	1
Pten	Pten	0.140378	-0.279098	0.294	0.388	1
Zfp384	Zfp384	0.0467534	-0.279422	0.161	0.269	1
Prrc2b	Prrc2b	0.237853	-0.279555	0.196	0.254	1
Usp9x	Usp9x	0.195957	-0.279763	0.471	0.567	1
Depdc5	Depdc5	0.128255	-0.279768	0.177	0.254	1
Fnip2	Fnip2	0.0529018	-0.279985	0.384	0.537	1
Ndufa11	Ndufa11	0.00137238	-0.280067	0.024	0.104	1
Wrn	Wrn	0.180654	-0.280626	0.235	0.313	1
Per2	Per2	0.279544	-0.280956	0.079	0.119	1
Mtmr12	Mtmr12	0.0162144	-0.280994	0.241	0.403	1
AABR07015067.1	AABR07015067.1	0.531449	-0.281241	0.14	0.164	1
Egln1	Egln1	0.113684	-0.281326	0.122	0.194	1
Tbc1d5	Tbc1d5	0.0624361	-0.282204	0.675	0.776	1
Fggy	Fggy	0.214361	-0.282347	0.336	0.433	1
Nktr	Nktr	0.336559	-0.283124	0.376	0.463	1
Bcar3	Bcar3	0.0641892	-0.283315	0.058	0.119	1
Flywch1	Flywch1	0.121256	-0.28336	0.098	0.164	1
Dhcr24	Dhcr24	0.376712	-0.283407	0.101	0.134	1
Lhfpl6	Lhfpl6	0.45477	-0.283523	0.175	0.209	1
Taok3	Taok3	0.126533	-0.283637	0.077	0.134	1
Tst	Tst	0.0280558	-0.283759	0.04	0.104	1
Nme2	Nme2	0.00543669	-0.284423	0.116	0.254	1
Tet2	Tet2	0.126294	-0.284512	0.254	0.343	1
Lin54	Lin54	0.0740446	-0.284513	0.05	0.104	1
Cmtm8	Cmtm8	0.206568	-0.285017	0.071	0.119	1
Col27a1	Col27a1	0.111064	-0.2853	0.153	0.239	1
Oxr1	Oxr1	0.074639	-0.28578	0.762	0.866	1
Nbas	Nbas	0.0154243	-0.285918	0.222	0.388	1
Scai	Scai	0.116595	-0.286075	0.315	0.418	1
Fgfr2	Fgfr2	0.00794232	-0.286078	0.153	0.299	1
Kcmf1	Kcmf1	0.125208	-0.286191	0.156	0.239	1
Atg2b	Atg2b	0.226477	-0.286467	0.122	0.179	1
Dnajc19	Dnajc19	0.138456	-0.286674	0.09	0.149	1
Sec23b	Sec23b	0.0758605	-0.286715	0.093	0.164	1
Mapk14	Mapk14	0.0370602	-0.286717	0.341	0.493	1
Cdc42bpa	Cdc42bpa	0.186393	-0.2868	0.399	0.507	1
Cipc	Cipc	0.0469925	-0.286944	0.063	0.134	1
Hmg20a	Hmg20a	0.233939	-0.287034	0.233	0.313	1
Snrpd3	Snrpd3	0.101656	-0.287114	0.085	0.149	1
Usp3	Usp3	0.0502465	-0.287197	0.349	0.493	1
Piezo1	Piezo1	0.731732	-0.287214	0.095	0.104	1
Luc7l2	Luc7l2	0.230208	-0.287519	0.497	0.582	1
Rsbn1	Rsbn1	0.180665	-0.287618	0.175	0.254	1
Lmbrd1	Lmbrd1	0.167091	-0.287819	0.201	0.284	1
Akt2	Akt2	0.00689937	-0.288092	0.063	0.164	1
Klhl32	Klhl32	0.0499546	-0.288479	0.045	0.104	1
Sgta	Sgta	0.648785	-0.288558	0.114	0.134	1
Tnks1bp1	Tnks1bp1	0.00524392	-0.2887	0.061	0.164	1
Zfr	Zfr	0.086351	-0.288835	0.474	0.582	1
Mal	Mal	0.011373	-0.2889	0.05	0.134	1
Acss2	Acss2	0.0549953	-0.288911	0.066	0.134	1
Cfap36	Cfap36	0.346665	-0.289262	0.108	0.149	1
Utrn	Utrn	0.0660708	-0.289524	0.558	0.672	1
Ythdc2	Ythdc2	0.086858	-0.289553	0.071	0.134	1
Ubr5	Ubr5	0.0878108	-0.290467	0.336	0.448	1
Srek1	Srek1	0.284569	-0.290563	0.328	0.388	1
Lrrc8d	Lrrc8d	0.0263374	-0.290669	0.04	0.104	1
Cnbp	Cnbp	0.053429	-0.291294	0.13	0.224	1
Rbm4b	Rbm4b	0.312304	-0.291358	0.124	0.164	1
Madd	Madd	0.0172993	-0.291359	0.037	0.104	1
Atrx.1	Atrx.1	0.0992713	-0.291437	0.407	0.522	1
Jak1	Jak1	0.392924	-0.29182	0.265	0.313	1
Pard3b	Pard3b	0.0266276	-0.291859	0.82	0.881	1
Fst	Fst	0.835263	-0.291891	0.098	0.104	1
Bdp1	Bdp1	0.0434435	-0.291987	0.291	0.433	1
Mier1	Mier1	0.0856322	-0.292046	0.267	0.388	1
Nit1	Nit1	0.0963126	-0.292531	0.13	0.209	1
Zbtb8os	Zbtb8os	0.0205772	-0.292857	0.056	0.134	1
Ttc13	Ttc13	0.60858	-0.293293	0.087	0.104	1
Cyc1	Cyc1	0.0143621	-0.293913	0.061	0.149	1
Kyat1	Kyat1	0.0170064	-0.29399	0.045	0.119	1
Tmx4	Tmx4	0.027351	-0.293998	0.087	0.179	1
Oplah	Oplah	0.415791	-0.294021	0.288	0.343	1
Nek4	Nek4	0.455891	-0.294225	0.132	0.164	1
Cpeb2	Cpeb2	0.130782	-0.294407	0.148	0.224	1
Atp11a	Atp11a	0.241265	-0.294606	0.331	0.418	1
Serf2	Serf2	0.310178	-0.294641	0.127	0.179	1
Lonp1	Lonp1	0.00786522	-0.294818	0.056	0.149	1
Fbf1	Fbf1	0.365382	-0.294891	0.151	0.194	1
Dcaf13	Dcaf13	0.0174804	-0.294897	0.093	0.194	1
Nipsnap2	Nipsnap2	0.258235	-0.295513	0.212	0.284	1
Snx9	Snx9	0.102065	-0.295763	0.164	0.254	1
Prkar2b	Prkar2b	0.126776	-0.295976	0.056	0.104	1
Mpp7	Mpp7	0.0839848	-0.296549	0.05	0.104	1
Entpd5	Entpd5	0.174008	-0.296566	0.106	0.164	1
Ccny	Ccny	0.149933	-0.296683	0.368	0.478	1
Cops7a	Cops7a	0.274834	-0.296789	0.066	0.104	1
Rin3	Rin3	0.0472932	-0.296823	0.22	0.343	1
Dusp10	Dusp10	0.00434295	-0.296862	0.029	0.104	1
Txlna	Txlna	0.086648	-0.297044	0.082	0.149	1
Hnrnpa3	Hnrnpa3	0.302415	-0.29715	0.143	0.194	1
Btbd9	Btbd9	0.107546	-0.29741	0.397	0.522	1
Trim39	Trim39	0.0881574	-0.297478	0.05	0.104	1
Phip	Phip	0.48509	-0.297819	0.328	0.373	1
Dock1	Dock1	0.21937	-0.298022	0.593	0.657	1
Ankrd26	Ankrd26	0.0647397	-0.298082	0.111	0.194	1
Gcdh	Gcdh	0.58694	-0.298212	0.116	0.134	1
Eny2	Eny2	0.54924	-0.298385	0.098	0.119	1
Pbxip1	Pbxip1	0.000240943	-0.2984	0.024	0.119	1
Ccni	Ccni	0.0242251	-0.298581	0.14	0.254	1
Idh3g	Idh3g	0.0178609	-0.298609	0.045	0.119	1
Tbc1d9b	Tbc1d9b	0.0474983	-0.298619	0.063	0.134	1
Gapvd1	Gapvd1	0.172795	-0.298671	0.246	0.343	1
Il17rc	Il17rc	0.105138	-0.298676	0.053	0.104	1
Ccdc62	Ccdc62	0.284466	-0.298892	0.201	0.254	1
Ypel3	Ypel3	0.011513	-0.299141	0.034	0.104	1
Ap5m1	Ap5m1	0.0660213	-0.29927	0.069	0.134	1
Ralgps2	Ralgps2	0.0526112	-0.29951	0.095	0.179	1
Gna14	Gna14	0.508677	-0.300218	0.259	0.299	1
Ankrd6	Ankrd6	0.40516	-0.300234	0.164	0.209	1
Xrcc4	Xrcc4	0.425099	-0.300313	0.233	0.269	1
Thumpd3	Thumpd3	0.00309977	-0.300378	0.066	0.179	1
Vgll4	Vgll4	0.415366	-0.300907	0.389	0.433	1
Gcfc2	Gcfc2	0.253033	-0.300907	0.079	0.119	1
Ppp2r5a	Ppp2r5a	0.701257	-0.300959	0.235	0.254	1
Zfp771	Zfp771	0.0194394	-0.300987	0.056	0.134	1
G3bp1	G3bp1	0.0714289	-0.301178	0.254	0.388	1
Eml4	Eml4	0.667267	-0.301491	0.148	0.164	1
Ipmk	Ipmk	0.0268994	-0.301567	0.151	0.269	1
Cbx6	Cbx6	0.0778133	-0.301911	0.05	0.104	1
Ttc37	Ttc37	0.277785	-0.301938	0.188	0.239	1
Tmem174	Tmem174	0.0876857	-0.30194	0.05	0.104	1
Eif3a	Eif3a	0.192587	-0.302198	0.354	0.418	1
Ldb2	Ldb2	0.189331	-0.302288	0.061	0.104	1
Mfhas1	Mfhas1	0.146197	-0.30253	0.167	0.239	1
Grsf1	Grsf1	0.086858	-0.302668	0.071	0.134	1
Ncoa1	Ncoa1	0.117094	-0.302708	0.317	0.418	1
Chmp2a	Chmp2a	0.0157276	-0.302829	0.053	0.134	1
Ash1l	Ash1l	0.14843	-0.302914	0.638	0.716	1
Prr13	Prr13	0.287987	-0.303154	0.119	0.164	1
Zkscan3	Zkscan3	0.135953	-0.303364	0.079	0.134	1
Cacna1d	Cacna1d	0.211866	-0.303768	0.177	0.239	1
Nup160	Nup160	0.0267158	-0.304384	0.077	0.164	1
Tmem199	Tmem199	0.0412282	-0.304505	0.053	0.119	1
Ubash3b	Ubash3b	0.802879	-0.304854	0.283	0.299	1
Ttc3	Ttc3	0.481293	-0.305125	0.54	0.582	1
Rps6ka3	Rps6ka3	0.508417	-0.305182	0.418	0.448	1
Ociad1	Ociad1	0.599565	-0.305312	0.212	0.224	1
Lsg1	Lsg1	0.223084	-0.305413	0.077	0.119	1
Sfmbt1	Sfmbt1	0.251591	-0.305452	0.344	0.418	1
Zfat	Zfat	0.0588427	-0.305489	0.048	0.104	1
Thap2	Thap2	0.0250644	-0.305494	0.04	0.104	1
Rpl26	Rpl26	0.170295	-0.30618	0.071	0.119	1
Egln2	Egln2	0.00770322	-0.306338	0.056	0.149	1
Nln	Nln	0.172335	-0.306766	0.183	0.254	1
Syap1	Syap1	0.179372	-0.307254	0.148	0.209	1
Tmem178a	Tmem178a	0.144861	-0.307302	0.069	0.119	1
Tcim	Tcim	0.54185	-0.307455	0.116	0.09	1
Atp2b4	Atp2b4	0.0181056	-0.307475	0.037	0.104	1
Ddx3	Ddx3	0.244011	-0.308135	0.177	0.239	1
Rab11fip4	Rab11fip4	0.00128383	-0.308175	0.024	0.104	1
Trak1	Trak1	0.286329	-0.308204	0.172	0.239	1
Mpp6	Mpp6	0.169591	-0.308398	0.19	0.269	1
Yars1	Yars1	0.18146	-0.308484	0.061	0.104	1
Rps6kb2	Rps6kb2	0.0265237	-0.308937	0.04	0.104	1
Anapc11	Anapc11	0.0460884	-0.309389	0.045	0.104	1
Dnaja1	Dnaja1	0.893194	-0.310114	0.307	0.313	1
Pms1	Pms1	0.0353262	-0.31022	0.061	0.134	1
Galt	Galt	0.00477075	-0.310225	0.037	0.119	1
Nipal2	Nipal2	0.156478	-0.310543	0.172	0.239	1
Lrrc29	Lrrc29	0.208066	-0.310805	0.087	0.134	1
Lipa	Lipa	0.0796066	-0.310911	0.267	0.403	1
Rbm5	Rbm5	0.0176509	-0.311227	0.325	0.507	1
Top1	Top1	0.0834721	-0.311368	0.336	0.463	1
Hps1	Hps1	0.187447	-0.311422	0.082	0.134	1
Ndst1	Ndst1	0.175333	-0.311822	0.108	0.164	1
Nap1l4	Nap1l4	0.183962	-0.312082	0.151	0.224	1
Kdm5c	Kdm5c	0.0187839	-0.312228	0.122	0.239	1
Dek	Dek	0.293854	-0.313031	0.148	0.194	1
Snrk	Snrk	0.193061	-0.31321	0.087	0.134	1
Mea1	Mea1	0.00177568	-0.313439	0.032	0.119	1
St3gal3	St3gal3	0.0604771	-0.313605	0.392	0.507	1
Alkbh5	Alkbh5	0.126517	-0.313806	0.138	0.209	1
Zer1	Zer1	0.267782	-0.313837	0.106	0.149	1
Rb1cc1	Rb1cc1	0.129577	-0.314162	0.286	0.373	1
Lcorl	Lcorl	0.131792	-0.314187	0.328	0.433	1
R3hdm1	R3hdm1	0.571209	-0.314391	0.36	0.388	1
Hddc2	Hddc2	0.00573521	-0.3144	0.045	0.134	1
Zfp644	Zfp644	0.279842	-0.314973	0.429	0.463	1
Hacd2	Hacd2	0.0883161	-0.315147	0.127	0.209	1
Htatsf1	Htatsf1	0.11083	-0.315887	0.087	0.149	1
Gtpbp2	Gtpbp2	0.209358	-0.316345	0.063	0.104	1
Bckdhb	Bckdhb	0.160726	-0.31638	0.262	0.358	1
Nxn	Nxn	0.292121	-0.316578	0.36	0.403	1
Slc18b1	Slc18b1	0.115868	-0.316582	0.087	0.149	1
Rftn1	Rftn1	0.470174	-0.316595	0.079	0.104	1
Denr	Denr	0.125572	-0.317107	0.108	0.179	1
Macf1	Macf1	0.1325	-0.31734	0.733	0.776	1
Plekhm1	Plekhm1	0.267435	-0.317495	0.079	0.119	1
Phb	Phb	0.0253685	-0.317588	0.066	0.149	1
Atp6v1c1	Atp6v1c1	0.32246	-0.317617	0.233	0.284	1
Aldh8a1	Aldh8a1	0.139734	-0.317752	0.098	0.164	1
Sh2b1	Sh2b1	0.0183815	-0.317816	0.037	0.104	1
Tdp2	Tdp2	0.00721804	-0.31798	0.048	0.134	1
Man1c1	Man1c1	0.162683	-0.318035	0.058	0.104	1
Eef1akmt2	Eef1akmt2	0.413462	-0.318177	0.116	0.149	1
Anxa4	Anxa4	0.0667724	-0.318327	0.132	0.224	1
Ptpn3	Ptpn3	0.0896579	-0.318365	0.283	0.388	1
Ivd	Ivd	0.000766306	-0.31861	0.056	0.179	1
Bcl9l	Bcl9l	0.08566	-0.318783	0.071	0.134	1
Immt	Immt	0.0401723	-0.318942	0.22	0.343	1
AABR07037436.1	AABR07037436.1	0.223125	-0.31923	0.087	0.134	1
Rps23	Rps23	0.300874	-0.319429	0.177	0.239	1
Ggh	Ggh	0.0215671	-0.319469	0.095	0.194	1
Bola2	Bola2	0.0201916	-0.319476	0.056	0.134	1
Hnrnpf	Hnrnpf	0.16647	-0.319546	0.241	0.328	1
Ndufb4	Ndufb4	0.0920053	-0.319638	0.05	0.104	1
Actn4	Actn4	0.234002	-0.319643	0.489	0.537	1
Mkrn1	Mkrn1	0.233429	-0.319677	0.101	0.149	1
Atp6v0c	Atp6v0c	0.230634	-0.31969	0.185	0.239	1
AABR07000411.1	AABR07000411.1	0.0904523	-0.319974	0.074	0.134	1
Epha7	Epha7	0.729444	-0.320067	0.185	0.194	1
Kank2	Kank2	0.0516641	-0.320098	0.116	0.209	1
Zbtb44	Zbtb44	0.286397	-0.320255	0.143	0.194	1
Gbe1	Gbe1	0.215698	-0.320466	0.161	0.224	1
Hp1bp3	Hp1bp3	0.0993145	-0.320748	0.283	0.388	1
Terb1	Terb1	0.0982227	-0.320845	0.063	0.119	1
Rab43	Rab43	0.0229427	-0.32115	0.066	0.149	1
Dock8	Dock8	0.183698	-0.321209	0.545	0.642	1
AABR07046707.1	AABR07046707.1	0.0423963	-0.321213	0.116	0.209	1
Armh3	Armh3	0.0580162	-0.321246	0.193	0.299	1
Ppp1r12b	Ppp1r12b	0.244979	-0.321568	0.331	0.403	1
Trim44	Trim44	0.377133	-0.321579	0.262	0.299	1
Epg5	Epg5	0.0279054	-0.321625	0.108	0.209	1
Rps9	Rps9	0.160561	-0.321657	0.14	0.209	1
Puf60	Puf60	0.0165344	-0.321914	0.045	0.119	1
Atp5if1	Atp5if1	0.437422	-0.321919	0.087	0.119	1
Rela	Rela	0.0166888	-0.321939	0.053	0.134	1
Mef2a	Mef2a	0.0301131	-0.322158	0.399	0.552	1
Sh3bp5	Sh3bp5	0.0673029	-0.322227	0.185	0.299	1
Rbm47	Rbm47	0.0430751	-0.322615	0.082	0.164	1
Whamm	Whamm	0.079444	-0.323162	0.114	0.194	1
Dcxr	Dcxr	0.00177568	-0.323223	0.032	0.119	1
Syvn1	Syvn1	0.0121738	-0.323283	0.061	0.149	1
Ide	Ide	0.131086	-0.323335	0.296	0.388	1
Mkks	Mkks	0.0175288	-0.323399	0.063	0.149	1
Rhod	Rhod	0.0507743	-0.32346	0.085	0.164	1
Plcl1	Plcl1	0.0119656	-0.323702	0.069	0.164	1
Stk32b	Stk32b	9.11726e-05	-0.323855	0.016	0.104	1
Mycbp2	Mycbp2	0.0917608	-0.323931	0.291	0.403	1
Slc7a1	Slc7a1	0.139311	-0.324364	0.114	0.179	1
Coq3	Coq3	0.0200645	-0.324822	0.056	0.134	1
Atg4d	Atg4d	0.0156239	-0.324968	0.053	0.134	1
Evc2	Evc2	0.0777903	-0.325071	0.124	0.209	1
Ddx19b	Ddx19b	0.0131888	-0.325085	0.161	0.299	1
Mink1	Mink1	0.257918	-0.325274	0.204	0.269	1
Ntn1	Ntn1	0.0259345	-0.32561	0.206	0.343	1
Fbxw2	Fbxw2	0.161167	-0.326018	0.18	0.254	1
Tmem213	Tmem213	0.00464061	-0.32628	0.029	0.104	1
Cmpk1	Cmpk1	0.0842928	-0.3263	0.116	0.194	1
Npr2	Npr2	0.0631722	-0.326416	0.058	0.119	1
Ap2m1	Ap2m1	0.399121	-0.326465	0.103	0.134	1
Aars	Aars	0.0616776	-0.327047	0.09	0.164	1
Zscan26	Zscan26	0.152437	-0.327075	0.251	0.328	1
Ufsp2	Ufsp2	0.00410544	-0.327431	0.14	0.299	1
Stk39	Stk39	0.316768	-0.327694	0.151	0.194	1
Acvr1	Acvr1	0.0725816	-0.327971	0.302	0.418	1
Slain2	Slain2	0.0805581	-0.328249	0.254	0.373	1
Tpmt	Tpmt	0.264714	-0.328516	0.119	0.164	1
Psma2	Psma2	0.0103083	-0.328577	0.05	0.134	1
Mtmr10	Mtmr10	0.160823	-0.328923	0.164	0.239	1
Tex264	Tex264	0.0602539	-0.329	0.101	0.179	1
Sart3	Sart3	0.0504378	-0.329133	0.056	0.119	1
Bmt2	Bmt2	0.526847	-0.32933	0.114	0.134	1
Tmem50a	Tmem50a	0.0136469	-0.329356	0.09	0.194	1
Spice1	Spice1	0.0447558	-0.3299	0.053	0.119	1
St6gal1	St6gal1	0.261717	-0.331331	0.286	0.343	1
Slx4	Slx4	0.0277211	-0.331532	0.058	0.134	1
Trim26	Trim26	0.00654147	-0.33169	0.063	0.164	1
Dexi	Dexi	0.0355252	-0.331712	0.042	0.104	1
Shld1	Shld1	0.123885	-0.331839	0.127	0.194	1
Slc25a39	Slc25a39	0.00209241	-0.331879	0.04	0.134	1
Herc6	Herc6	0.0441408	-0.331907	0.095	0.179	1
Fkbp5	Fkbp5	0.151131	-0.332023	0.069	0.119	1
Cox7a2l	Cox7a2l	0.00410779	-0.332737	0.069	0.179	1
Vps9d1	Vps9d1	0.0620733	-0.333207	0.101	0.179	1
Tbc1d23	Tbc1d23	0.0475248	-0.333273	0.14	0.239	1
Hyou1	Hyou1	0.0370884	-0.333511	0.071	0.149	1
Abhd18	Abhd18	0.0257851	-0.333545	0.04	0.104	1
Agpat3	Agpat3	0.0896806	-0.334003	0.106	0.179	1
Nup88	Nup88	0.108187	-0.334008	0.085	0.149	1
Rpl35	Rpl35	0.162397	-0.334119	0.116	0.179	1
Pnpt1	Pnpt1	0.143157	-0.334122	0.116	0.179	1
Alg14	Alg14	0.0944964	-0.334194	0.106	0.179	1
Isca1	Isca1	0.117744	-0.334254	0.087	0.149	1
Dop1a	Dop1a	0.136875	-0.33446	0.193	0.269	1
Akt1	Akt1	0.304877	-0.334802	0.071	0.104	1
Tmem39b	Tmem39b	0.0323343	-0.334813	0.101	0.194	1
Atp2c1	Atp2c1	0.131135	-0.335769	0.138	0.209	1
Aco2	Aco2	0.0375339	-0.335843	0.243	0.373	1
Dnajb14	Dnajb14	0.370228	-0.33587	0.14	0.179	1
Nomo1	Nomo1	0.00893228	-0.335977	0.066	0.164	1
Zfyve26	Zfyve26	0.108949	-0.336243	0.146	0.224	1
Ei24	Ei24	0.0307918	-0.336368	0.05	0.119	1
Nsmce2	Nsmce2	0.140674	-0.336532	0.45	0.537	1
Erbb2	Erbb2	0.14797	-0.336843	0.069	0.119	1
Rap1gap	Rap1gap	0.118743	-0.336884	0.101	0.164	1
Luc7l3	Luc7l3	0.186685	-0.337175	0.577	0.672	1
Klhl24	Klhl24	0.10321	-0.337225	0.124	0.194	1
Mvp	Mvp	0.330437	-0.337237	0.14	0.179	1
Nfix	Nfix	0.0218705	-0.337307	0.159	0.284	1
RGD735065	RGD735065	0.216768	-0.338082	0.108	0.164	1
Ust5r	Ust5r	0.0464913	-0.338298	0.063	0.134	1
Taf4b	Taf4b	0.143472	-0.338479	0.111	0.179	1
Nup98	Nup98	0.111012	-0.338526	0.336	0.433	1
Rb1	Rb1	0.123852	-0.338605	0.365	0.448	1
Gkap1	Gkap1	0.164025	-0.338912	0.291	0.373	1
Ddx18	Ddx18	0.0352142	-0.338984	0.09	0.179	1
Riok3	Riok3	0.0220873	-0.339099	0.225	0.373	1
Erp44	Erp44	0.534698	-0.339118	0.267	0.299	1
Dnpep	Dnpep	0.00110172	-0.339451	0.066	0.194	1
Cyp7b1	Cyp7b1	0.0262677	-0.339906	0.058	0.134	1
Id2	Id2	0.138196	-0.340827	0.069	0.119	1
Adgrv1	Adgrv1	0.127297	-0.340939	0.119	0.194	1
Cbwd1	Cbwd1	0.0543379	-0.340956	0.188	0.299	1
Thoc1	Thoc1	0.187209	-0.341027	0.146	0.209	1
LOC103690166	LOC103690166	0.413069	-0.341139	0.077	0.104	1
Atp5f1c	Atp5f1c	0.0227113	-0.341197	0.336	0.507	1
Nfia	Nfia	0.10819	-0.341631	0.749	0.701	1
Trappc10	Trappc10	0.0177703	-0.341984	0.124	0.239	1
Prpf40a	Prpf40a	0.185668	-0.34251	0.278	0.373	1
Pik3c3	Pik3c3	0.166461	-0.34251	0.106	0.164	1
Snx14	Snx14	0.0324984	-0.342531	0.193	0.328	1
Chm	Chm	0.314095	-0.342995	0.233	0.269	1
Trdmt1	Trdmt1	0.0171081	-0.343016	0.063	0.149	1
Kmt2a	Kmt2a	0.127115	-0.343017	0.243	0.343	1
Tfcp2l1	Tfcp2l1	0.023911	-0.343022	0.196	0.328	1
RGD621098	RGD621098	0.21518	-0.343618	0.114	0.164	1
Kif13a	Kif13a	0.180584	-0.343671	0.46	0.582	1
Mthfd1	Mthfd1	0.000943374	-0.344133	0.05	0.164	1
Rps12	Rps12	0.0412826	-0.344244	0.156	0.269	1
Unc45a	Unc45a	0.00506112	-0.344281	0.045	0.134	1
Tinag	Tinag	0.0160814	-0.344489	0.111	0.224	1
Rtn1	Rtn1	0.0575943	-0.344692	0.066	0.134	1
Smndc1	Smndc1	0.0390211	-0.344709	0.116	0.209	1
Nucb1	Nucb1	0.0115852	-0.344875	0.127	0.254	1
Slc17a3	Slc17a3	0.29356	-0.344927	0.132	0.179	1
Wdr7	Wdr7	0.412129	-0.345766	0.259	0.299	1
Ift57	Ift57	0.00597788	-0.345911	0.156	0.313	1
Spg11	Spg11	0.00184845	-0.346396	0.106	0.254	1
Rars1	Rars1	0.100714	-0.346578	0.098	0.164	1
Pom121	Pom121	0.0306766	-0.347594	0.069	0.149	1
Hint1	Hint1	0.065264	-0.347751	0.111	0.194	1
Slc25a40	Slc25a40	0.253608	-0.34784	0.172	0.224	1
Dhdh	Dhdh	0.0250644	-0.347929	0.04	0.104	1
Pkn1	Pkn1	0.0786752	-0.348365	0.159	0.254	1
Mllt3	Mllt3	0.383724	-0.348788	0.087	0.119	1
[truncated: 874 more rows]

## Sheet: DediffPT_1
	DediffPT_1__gene	p_val	avg_log2FC	pct.Obese	Pct.Lean	p_val_adj
Spp1	Spp1	0	3.47343	0.879	0.215	0
Spink1l	Spink1l	4.08756e-204	2.43565	0.484	0.101	1.0382e-199
Mt1	Mt1	5.99754e-248	2.3869	0.597	0.176	1.52331e-243
AABR07000398.1	AABR07000398.1	0	2.21025	0.993	0.895	0
Clu	Clu	1.8156e-96	2.07055	0.292	0.068	4.61145e-92
Mt2A	Mt2A	1.21756e-225	2.04143	0.639	0.261	3.09247e-221
Ctsl	Ctsl	4.9413e-191	1.79615	0.671	0.375	1.25504e-186
Gpx3	Gpx3	0	1.74889	0.962	0.787	0
LOC100364435	LOC100364435	4.93312e-89	1.7328	0.286	0.07	1.25296e-84
Gpx1	Gpx1	4.08708e-148	1.71691	0.547	0.245	1.03808e-143
AABR07015057.1	AABR07015057.1	6.29076e-75	1.70325	0.245	0.056	1.59779e-70
Ctsb	Ctsb	4.18584e-133	1.68553	0.509	0.224	1.06316e-128
Mgp	Mgp	3.43032e-73	1.61974	0.257	0.069	8.71267e-69
Tmsb4x	Tmsb4x	1.65419e-114	1.54856	0.502	0.241	4.20147e-110
Cd74	Cd74	2.61604e-97	1.54785	0.421	0.182	6.64449e-93
Lyz2	Lyz2	4.02497e-59	1.54434	0.206	0.052	1.0223e-54
Mt-atp8	Mt-atp8	1.35163e-216	1.47985	0.785	0.528	3.43299e-212
Havcr1	Havcr1	2.07448e-60	1.45151	0.125	0.002	5.26897e-56
Pck1	Pck1	3.95737e-226	1.43046	0.811	0.566	1.00513e-221
Apoe	Apoe	1.71326e-58	1.41347	0.308	0.136	4.35152e-54
Rplp1	Rplp1	1.25631e-153	1.39678	0.707	0.463	3.1909e-149
Rpl37	Rpl37	5.09763e-66	1.38413	0.351	0.162	1.29475e-61
B2m	B2m	2.98217e-111	1.31067	0.615	0.403	7.57442e-107
Ctsa	Ctsa	3.70365e-64	1.30275	0.373	0.193	9.40691e-60
Lgmn	Lgmn	2.01019e-82	1.29347	0.499	0.301	5.10569e-78
Cyp24a1	Cyp24a1	2.51106e-44	1.291	0.226	0.088	6.37784e-40
LOC108352650	LOC108352650	1.74892e-122	1.28136	0.691	0.497	4.44209e-118
Rps28	Rps28	7.16196e-80	1.27606	0.502	0.303	1.81907e-75
Cltrn	Cltrn	2.504e-96	1.26401	0.599	0.414	6.3599e-92
Mt-nd5	Mt-nd5	1.69247e-174	1.23942	0.799	0.613	4.2987e-170
Gsta1	Gsta1	1.35042e-79	1.22517	0.542	0.363	3.42993e-75
Rpl41	Rpl41	3.24462e-135	1.21746	0.76	0.597	8.241e-131
Aldob	Aldob	4.64757e-242	1.21036	0.909	0.771	1.18044e-237
Rps19l2	Rps19l2	2.27124e-40	1.18979	0.16	0.045	5.76873e-36
Rpl27a	Rpl27a	5.91946e-60	1.17743	0.432	0.261	1.50348e-55
LOC108351137.1	LOC108351137.1	1.20913e-51	1.17047	0.353	0.198	3.07108e-47
Rpl37a	Rpl37a	7.35132e-78	1.17032	0.558	0.386	1.86716e-73
Rps13	Rps13	2.78627e-44	1.16947	0.292	0.148	7.07684e-40
Cyp2c23	Cyp2c23	1.03498e-102	1.15343	0.67	0.495	2.62875e-98
Pdzk1ip1	Pdzk1ip1	2.99132e-43	1.13673	0.336	0.197	7.59766e-39
Rps27	Rps27	2.39272e-60	1.132	0.444	0.278	6.07726e-56
LOC685963	LOC685963	1.73085e-45	1.12324	0.35	0.202	4.39618e-41
Rpl36	Rpl36	3.32867e-53	1.11098	0.428	0.27	8.45449e-49
Rps27a	Rps27a	2.68377e-34	1.10762	0.186	0.073	6.81651e-30
Rps24	Rps24	2.72528e-46	1.09975	0.332	0.179	6.92193e-42
Cox8a	Cox8a	6.24147e-87	1.09858	0.652	0.514	1.58527e-82
Rps15a	Rps15a	1.77256e-43	1.07809	0.345	0.203	4.50213e-39
Rpl30	Rpl30	7.05587e-33	1.07417	0.227	0.11	1.79212e-28
Rps23	Rps23	6.08372e-54	1.06859	0.43	0.27	1.54521e-49
Ftl1	Ftl1	4.04878e-95	1.06558	0.679	0.527	1.02835e-90
Mt-nd6	Mt-nd6	4.12197e-45	1.06314	0.446	0.31	1.04694e-40
Rpl23	Rpl23	1.06467e-49	1.06221	0.44	0.295	2.70416e-45
Rps16	Rps16	1.87101e-51	1.06144	0.411	0.252	4.75217e-47
Tpt1	Tpt1	6.60994e-74	1.05027	0.598	0.453	1.67886e-69
Rps18	Rps18	2.10865e-55	1.04732	0.492	0.345	5.35577e-51
Gatm	Gatm	1.51927e-60	1.04297	0.539	0.399	3.85879e-56
Pfn1	Pfn1	5.85865e-37	1.0422	0.272	0.145	1.48804e-32
Slc22a8	Slc22a8	1.10886e-28	1.03451	0.276	0.167	2.81638e-24
Mt-nd4	Mt-nd4	1.88739e-159	1.02892	0.901	0.865	4.79379e-155
Comt	Comt	1.52702e-34	1.02244	0.29	0.163	3.87847e-30
Dbi	Dbi	3.90859e-54	1.01616	0.464	0.304	9.92743e-50
Slc34a2	Slc34a2	2.50812e-28	1.01437	0.106	0.026	6.37038e-24
Rpl34	Rpl34	1.3374e-39	1.01233	0.385	0.258	3.39687e-35
LOC100360117	LOC100360117	1.05232e-30	1.00911	0.162	0.06	2.67278e-26
Rpl31	Rpl31	1.90156e-31	1.0063	0.269	0.153	4.82976e-27
Ctsd	Ctsd	1.19536e-24	0.998153	0.271	0.174	3.0361e-20
Cyp4a8	Cyp4a8	1.34143e-32	0.996732	0.259	0.14	3.40711e-28
Akr1a1	Akr1a1	1.91208e-49	0.995369	0.465	0.317	4.85649e-45
Rps2	Rps2	4.55782e-41	0.991203	0.432	0.308	1.15764e-36
Rpl35	Rpl35	2.53401e-58	0.990112	0.551	0.411	6.43614e-54
G6pc	G6pc	1.33884e-38	0.988647	0.379	0.251	3.40053e-34
LOC100361854	LOC100361854	9.81335e-33	0.98715	0.311	0.192	2.49249e-28
Rps12	Rps12	6.75854e-40	0.98147	0.385	0.25	1.7166e-35
Cox6c	Cox6c	3.77017e-52	0.980975	0.518	0.386	9.57587e-48
Cfl1	Cfl1	4.73165e-28	0.975897	0.229	0.123	1.20179e-23
Rpl26	Rpl26	3.48476e-31	0.974577	0.266	0.151	8.85094e-27
Naglt1	Naglt1	8.79003e-27	0.971528	0.187	0.088	2.23258e-22
Cst3	Cst3	6.50531e-35	0.969884	0.35	0.23	1.65228e-30
Ndrg1	Ndrg1	8.7276e-79	0.969876	0.644	0.497	2.21672e-74
Cstb	Cstb	9.99116e-27	0.968968	0.202	0.101	2.53765e-22
Folr1	Folr1	1.12642e-29	0.962154	0.335	0.229	2.861e-25
Mt-nd4l	Mt-nd4l	1.4757e-67	0.960846	0.632	0.494	3.74813e-63
Rps7	Rps7	4.72538e-35	0.957379	0.36	0.24	1.2002e-30
Atp5if1	Atp5if1	1.0704e-36	0.955572	0.385	0.26	2.71872e-32
Uqcr10	Uqcr10	2.65728e-34	0.950336	0.395	0.279	6.74922e-30
Rpl36a	Rpl36a	2.36244e-28	0.949149	0.248	0.138	6.00036e-24
LOC100360057	LOC100360057	4.69535e-30	0.948249	0.29	0.175	1.19257e-25
Cyba	Cyba	1.07892e-23	0.947799	0.159	0.073	2.74034e-19
Txndc17	Txndc17	2.66477e-25	0.943948	0.195	0.097	6.76824e-21
Fth1	Fth1	2.05654e-125	0.943664	0.846	0.756	5.22342e-121
LOC100910944	LOC100910944	6.26143e-28	0.936073	0.249	0.14	1.59034e-23
Rps21	Rps21	1.65567e-26	0.933056	0.221	0.121	4.20524e-22
Nme2	Nme2	4.60094e-34	0.931408	0.388	0.275	1.16859e-29
Cox6a1	Cox6a1	2.34441e-40	0.927875	0.435	0.308	5.95457e-36
Cox7c	Cox7c	2.2253e-56	0.927615	0.579	0.449	5.65205e-52
Myl12a	Myl12a	1.12767e-23	0.926152	0.183	0.092	2.86416e-19
Rpl11	Rpl11	1.02415e-32	0.916588	0.402	0.29	2.60125e-28
Rps27l	Rps27l	8.92982e-23	0.916262	0.171	0.083	2.26809e-18
Rps17	Rps17	5.76545e-29	0.913797	0.333	0.225	1.46437e-24
Wfdc2	Wfdc2	1.86638e-24	0.912575	0.259	0.161	4.74043e-20
Rps11	Rps11	8.1608e-31	0.910827	0.321	0.207	2.07276e-26
Ndufa4	Ndufa4	6.12283e-70	0.90845	0.673	0.555	1.55514e-65
Sod3	Sod3	3.54235e-23	0.907099	0.124	0.046	8.9972e-19
LOC501233	LOC501233	7.71268e-36	0.898193	0.423	0.311	1.95894e-31
Rps3a	Rps3a	4.42017e-34	0.894839	0.383	0.262	1.12268e-29
Cp	Cp	1.9656e-18	0.894635	0.115	0.049	4.99244e-14
Scpep1	Scpep1	8.04228e-23	0.893945	0.247	0.153	2.04266e-18
Napsa	Napsa	9.70889e-33	0.892726	0.408	0.301	2.46596e-28
Cd63	Cd63	1.48269e-49	0.892043	0.564	0.446	3.76588e-45
S100a10	S100a10	1.41716e-22	0.891456	0.148	0.065	3.59945e-18
Ctsh	Ctsh	1.80002e-33	0.886117	0.362	0.245	4.57188e-29
Uqcrb.1	Uqcrb.1	8.39892e-30	0.882471	0.334	0.218	2.13324e-25
Atp5mg	Atp5mg	4.31888e-43	0.881382	0.524	0.411	1.09695e-38
RT1-Db1	RT1-Db1	6.36944e-17	0.877476	0.105	0.043	1.61777e-12
LOC100359583	LOC100359583	1.11321e-30	0.872591	0.394	0.292	2.82745e-26
Serf2	Serf2	3.55995e-35	0.872414	0.436	0.321	9.04192e-31
Prdx1	Prdx1	8.65055e-36	0.865521	0.42	0.307	2.19715e-31
LOC108348144	LOC108348144	3.06707e-29	0.86362	0.301	0.186	7.79006e-25
Serpinf1	Serpinf1	3.04216e-22	0.862282	0.148	0.066	7.72678e-18
Gabarap	Gabarap	3.9679e-24	0.859492	0.281	0.183	1.00781e-19
LOC100360449	LOC100360449	5.10868e-31	0.857558	0.422	0.323	1.29755e-26
Myl6	Myl6	3.99403e-45	0.85699	0.558	0.448	1.01444e-40
Actb	Actb	1.72589e-32	0.852782	0.365	0.25	4.3836e-28
Ppial4d	Ppial4d	2.95834e-19	0.852455	0.12	0.05	7.5139e-15
Rpl19	Rpl19	1.35775e-40	0.850967	0.476	0.355	3.44855e-36
Rpl17	Rpl17	1.01241e-22	0.846527	0.282	0.19	2.57143e-18
Rpl15	Rpl15	1.24438e-20	0.846057	0.272	0.184	3.16061e-16
Rpl24	Rpl24	1.93878e-27	0.844316	0.331	0.223	4.9243e-23
Defb1	Defb1	2.49949e-55	0.84367	0.603	0.473	6.34846e-51
Tomm7	Tomm7	5.36142e-19	0.842166	0.256	0.171	1.36175e-14
Aldoa	Aldoa	6.30686e-32	0.841795	0.414	0.304	1.60188e-27
Rpl5	Rpl5	1.68702e-26	0.840325	0.312	0.207	4.28486e-22
Uba52	Uba52	8.24599e-33	0.84005	0.46	0.361	2.0944e-28
Hint1	Hint1	3.94296e-25	0.839647	0.365	0.271	1.00147e-20
Ubl5	Ubl5	2.75666e-19	0.835936	0.211	0.128	7.00165e-15
Rpl29	Rpl29	4.06614e-27	0.83593	0.353	0.248	1.03276e-22
Lamp1	Lamp1	1.65338e-35	0.834036	0.46	0.351	4.19941e-31
Atp5mf	Atp5mf	2.14597e-25	0.833931	0.371	0.28	5.45056e-21
Rplp0	Rplp0	2.55724e-40	0.828392	0.503	0.391	6.49512e-36
Rbp1	Rbp1	3.17518e-19	0.827306	0.104	0.038	8.06465e-15
Slc5a2	Slc5a2	2.99485e-18	0.824232	0.11	0.045	7.60662e-14
Rpl32	Rpl32	1.00649e-21	0.819447	0.181	0.093	2.55638e-17
Rpl27	Rpl27	5.83363e-25	0.818279	0.317	0.217	1.48168e-20
Rps5	Rps5	7.22365e-21	0.811702	0.309	0.225	1.83474e-16
Rps8	Rps8	4.29991e-36	0.810528	0.511	0.414	1.09213e-31
[truncated: 1,778 more rows]

## Sheet: DediffPT_2
	DediffPT_2__gene	p_val	avg_log2FC	pct.Obese	Pct.Lean	p_val_adj
[truncated: 2,335 more rows]

[truncated: 6 more sheets: DediffPT_3, mitoPT, PT(Spp1+), Int, Mesench, SMC]
