# Supplementary material for: Treatment effects of soluble guanylate cyclase modulation on diabetic kidney disease at single-cell resolution
Source: Cell Rep Med. 2023 Apr 5;4(4):100992. doi: 10.1016/j.xcrm.2023.100992 (PMC10140477; doi:10.1016/j.xcrm.2023.100992)
Supplement: Data S11. DEGs PT and stroma obese + sGCact vs. obese, related to Figure 3 [file mmc12.xlsx]

## Sheet: PCT
	PCT__gene	p_val	avg_log2FC	pct.Obese+sGCact	Pct.Obese	p_val_adj
Mt-co2	Mt-co2	2.71963e-162	1.66312	0.404	0.175	6.9076e-158
Slc8a1	Slc8a1	1.57238e-306	1.56902	0.578	0.247	3.99369e-302
Srgap1	Srgap1	2.82758e-133	1.52753	0.19	0.028	7.18176e-129
Slc12a3	Slc12a3	5.86713e-100	1.15076	0.341	0.177	1.49019e-95
Slc16a7	Slc16a7	1.16309e-75	1.14133	0.204	0.081	2.95414e-71
Mdga2	Mdga2	3.17402e-78	1.13588	0.168	0.051	8.0617e-74
Umod	Umod	1.19091e-162	1.09382	0.447	0.208	3.02478e-158
Nr3c2	Nr3c2	9.74231e-69	1.07545	0.28	0.159	2.47445e-64
Slc12a1	Slc12a1	7.86201e-92	1.07131	0.294	0.14	1.99687e-87
Mt-co1	Mt-co1	9.7696e-119	1.04618	0.494	0.281	2.48138e-114
AC134224.3	AC134224.3	0	1.02137	0.999	0.77	0
LOC108348190	LOC108348190	5.01265e-54	0.946044	0.146	0.054	1.27316e-49
Wnk1	Wnk1	7.49439e-96	0.903692	0.539	0.423	1.9035e-91
Hba-a1	Hba-a1	4.92669e-55	0.894145	0.168	0.069	1.25133e-50
Slit2	Slit2	1.22716e-88	0.888784	0.468	0.334	3.11687e-84
Nphs2	Nphs2	1.20984e-50	0.8832	0.145	0.056	3.07288e-46
Podxl	Podxl	7.00317e-47	0.862986	0.125	0.045	1.77873e-42
Cyp24a1	Cyp24a1	1.08681e-80	0.861364	0.443	0.302	2.7604e-76
Slc26a4	Slc26a4	2.84254e-42	0.858761	0.139	0.06	7.21977e-38
Clcnkb	Clcnkb	2.17553e-37	0.850419	0.165	0.087	5.52562e-33
Mt-nd1	Mt-nd1	5.37436e-79	0.846654	0.364	0.205	1.36503e-74
Klk1.2	Klk1.2	1.00193e-54	0.835483	0.248	0.137	2.54479e-50
Mt-co3	Mt-co3	6.77584e-97	0.80354	0.483	0.284	1.721e-92
Atp6v1b1	Atp6v1b1	2.36061e-33	0.792616	0.108	0.045	5.99572e-29
Caln1	Caln1	1.44212e-33	0.780273	0.137	0.068	3.66283e-29
Galnt17	Galnt17	7.31643e-41	0.77379	0.104	0.035	1.8583e-36
Luc7l3	Luc7l3	3.52534e-75	0.77216	0.615	0.572	8.954e-71
Calb1	Calb1	1.82624e-34	0.765852	0.214	0.135	4.63848e-30
Rcan2	Rcan2	5.93784e-33	0.760396	0.102	0.041	1.50815e-28
Nphs1	Nphs1	1.10142e-32	0.740154	0.12	0.055	2.79749e-28
Dach1	Dach1	7.8088e-73	0.736316	0.524	0.42	1.98336e-68
Plxdc2	Plxdc2	2.60502e-40	0.73347	0.327	0.243	6.61649e-36
Adgrf5	Adgrf5	5.74823e-27	0.729327	0.121	0.062	1.45999e-22
Mt-nd2	Mt-nd2	1.48476e-129	0.728862	0.558	0.328	3.77115e-125
Mt-cyb	Mt-cyb	7.12331e-114	0.71239	0.463	0.26	1.80925e-109
Ccn2	Ccn2	2.11284e-30	0.710662	0.113	0.051	5.3664e-26
Maml2	Maml2	1.22493e-32	0.709975	0.144	0.073	3.11119e-28
AABR07059258.1	AABR07059258.1	2.4833e-32	0.692583	0.13	0.063	6.30732e-28
Chst9	Chst9	5.15846e-33	0.66935	0.112	0.047	1.3102e-28
Rbms3	Rbms3	3.86104e-24	0.656925	0.118	0.063	9.80666e-20
Sim1	Sim1	4.74912e-15	0.655801	0.132	0.091	1.20623e-10
Mecom	Mecom	2.00107e-22	0.655226	0.111	0.06	5.08253e-18
Stk39	Stk39	1.23702e-26	0.654695	0.147	0.084	3.1419e-22
Nfs1	Nfs1	3.82255e-23	0.641145	0.183	0.121	9.70888e-19
Cst3	Cst3	2.68825e-36	0.637484	0.227	0.14	6.82788e-32
Vav3	Vav3	8.2539e-20	0.637394	0.142	0.09	2.09641e-15
Kcnq1	Kcnq1	2.27796e-23	0.631403	0.12	0.065	5.7858e-19
Sparc	Sparc	1.52223e-23	0.630354	0.106	0.054	3.86631e-19
Rbm25l1	Rbm25l1	4.45692e-32	0.616064	0.43	0.374	1.13201e-27
Prpf38b	Prpf38b	1.14646e-33	0.610592	0.471	0.423	2.91188e-29
Pde1c	Pde1c	1.2353e-22	0.606463	0.119	0.066	3.13754e-18
Tsc22d2	Tsc22d2	2.11179e-14	0.604323	0.118	0.078	5.36374e-10
Thoc2	Thoc2	1.02155e-21	0.604221	0.359	0.323	2.59464e-17
Cnot6l	Cnot6l	2.44257e-12	0.603186	0.121	0.086	6.20387e-08
Ecrg4	Ecrg4	1.44857e-25	0.598784	0.13	0.071	3.67923e-21
Etnk1	Etnk1	1.51171e-12	0.597107	0.276	0.249	3.8396e-08
Dnase1	Dnase1	2.30202e-20	0.578553	0.19	0.133	5.8469e-16
Defb1	Defb1	2.81736e-46	0.576573	0.418	0.311	7.1558e-42
Ptpro	Ptpro	1.46412e-15	0.575599	0.12	0.078	3.71872e-11
Kitlg	Kitlg	1.81851e-18	0.570759	0.102	0.058	4.61884e-14
Zcchc7	Zcchc7	6.68726e-20	0.566181	0.385	0.36	1.6985e-15
Stag1	Stag1	3.66605e-14	0.562616	0.312	0.286	9.31141e-10
Arhgap18	Arhgap18	1.90915e-12	0.562465	0.185	0.148	4.84906e-08
AABR07040864.1	AABR07040864.1	1.01749e-19	0.560476	0.231	0.172	2.58434e-15
Prkd1	Prkd1	8.38807e-20	0.560091	0.116	0.067	2.13049e-15
Pde7b	Pde7b	6.56213e-69	0.549934	0.636	0.56	1.66672e-64
Sorbs2	Sorbs2	2.94688e-17	0.545618	0.109	0.065	7.48477e-13
Luc7l2	Luc7l2	4.74878e-16	0.539094	0.359	0.337	1.20614e-11
Phldb2	Phldb2	1.87205e-17	0.534592	0.386	0.362	4.75483e-13
Gpm6a	Gpm6a	9.39199e-23	0.527373	0.431	0.404	2.38547e-18
Tmem52b	Tmem52b	6.20503e-15	0.526307	0.201	0.155	1.57601e-10
Nudt4	Nudt4	7.29712e-15	0.524379	0.197	0.152	1.85339e-10
Upf2	Upf2	5.9151e-11	0.523347	0.279	0.255	1.50238e-06
Pappa1	Pappa1	2.86741e-14	0.521154	0.112	0.072	7.28294e-10
AABR07016672.1	AABR07016672.1	2.54698e-10	0.51208	0.266	0.235	6.46907e-06
Map2k6	Map2k6	2.84097e-13	0.50953	0.117	0.079	7.21577e-09
Itm2b	Itm2b	1.42509e-33	0.495982	0.398	0.309	3.61959e-29
Pmfbp1	Pmfbp1	4.41492e-09	0.494263	0.171	0.141	0.000112135
Hsd11b2	Hsd11b2	1.54573e-16	0.490796	0.131	0.085	3.92601e-12
Meis2	Meis2	1.251e-11	0.489485	0.134	0.098	3.17741e-07
Npnt	Npnt	3.34801e-08	0.487501	0.279	0.265	0.00085036
Atp6v1g3	Atp6v1g3	3.76947e-13	0.484931	0.122	0.083	9.57408e-09
Igfbp5	Igfbp5	4.31595e-30	0.481534	0.511	0.462	1.09621e-25
Ptbp3	Ptbp3	2.65525e-07	0.48083	0.142	0.117	0.00674406
Srsf11	Srsf11	1.84608e-15	0.480429	0.375	0.346	4.68886e-11
Shroom3	Shroom3	1.29418e-12	0.478751	0.106	0.07	3.28708e-08
Zmat1	Zmat1	8.77728e-09	0.478529	0.127	0.098	0.000222934
Fras1	Fras1	1.41411e-07	0.477914	0.198	0.175	0.00359169
Srek1	Srek1	8.27246e-14	0.477647	0.378	0.361	2.10112e-09
Hlf	Hlf	7.14859e-12	0.473562	0.102	0.067	1.81567e-07
Nhs	Nhs	8.63322e-09	0.473192	0.198	0.169	0.000219275
Aif1l	Aif1l	6.56945e-11	0.470444	0.158	0.122	1.66858e-06
Veph1	Veph1	1.56279e-09	0.470171	0.242	0.214	3.96934e-05
Trps1	Trps1	1.64552e-20	0.46737	0.464	0.443	4.17946e-16
Ktn1	Ktn1	7.93348e-11	0.466157	0.356	0.345	2.01503e-06
Lcorl	Lcorl	0.000286479	0.451884	0.159	0.146	1
Pc	Pc	6.63801e-07	0.43893	0.281	0.271	0.0168599
Pard3b	Pard3b	9.1401e-40	0.434394	0.645	0.612	2.32149e-35
Hnrnph1	Hnrnph1	0.00304657	0.432388	0.145	0.137	1
Glyat	Glyat	4.1682e-42	0.429628	0.667	0.656	1.05868e-37
Ehhadh	Ehhadh	1.74138e-06	0.426791	0.123	0.099	0.0442294
Esrrg	Esrrg	5.43483e-10	0.42531	0.386	0.381	1.38039e-05
Vegfa	Vegfa	1.82155e-08	0.423588	0.394	0.402	0.000462655
Eif4a2	Eif4a2	4.70121e-05	0.42111	0.15	0.133	1
Ppig	Ppig	3.54359e-08	0.417435	0.29	0.271	0.000900035
Gls	Gls	8.16147e-06	0.412801	0.254	0.242	0.207293
Scoc	Scoc	0.000309969	0.411645	0.196	0.184	1
Nfib	Nfib	6.05143e-08	0.405315	0.35	0.345	0.001537
Mbnl1	Mbnl1	4.03515e-05	0.404785	0.237	0.227	1
Oxr1	Oxr1	1.18887e-19	0.403513	0.495	0.474	3.0196e-15
Utrn	Utrn	9.99127e-07	0.398951	0.168	0.143	0.0253768
Gk	Gk	0.00210197	0.396573	0.23	0.23	1
Rbms1	Rbms1	0.000601747	0.393516	0.203	0.193	1
Tcf12	Tcf12	2.9288e-05	0.391833	0.307	0.308	0.743886
Pspc1	Pspc1	0.0337828	0.37939	0.21	0.216	1
Tmem164	Tmem164	0.000262094	0.377049	0.103	0.086	1
Mt-nd3	Mt-nd3	6.67771e-11	0.377002	0.143	0.105	1.69607e-06
Snx2	Snx2	0.0610316	0.376963	0.167	0.167	1
Sox6	Sox6	2.90363e-08	0.376924	0.354	0.349	0.000737493
Phf14	Phf14	0.000150272	0.375803	0.288	0.289	1
Rfx3	Rfx3	0.0633061	0.374291	0.139	0.137	1
Kynu	Kynu	8.11526e-05	0.374003	0.307	0.312	1
Zbtb20	Zbtb20	7.46467e-42	0.368228	0.738	0.679	1.89595e-37
Mitf	Mitf	0.0481625	0.367561	0.156	0.154	1
Bmpr2	Bmpr2	0.137244	0.364048	0.156	0.158	1
Strn3	Strn3	0.0380645	0.36313	0.256	0.268	1
Tmprss2	Tmprss2	0.187859	0.362566	0.246	0.266	1
AABR07021930.1	AABR07021930.1	2.51852e-05	0.362353	0.117	0.097	0.639679
Htatsf1	Htatsf1	0.000476264	0.35538	0.144	0.128	1
Rnf14	Rnf14	0.0907898	0.355358	0.179	0.182	1
Mtx2	Mtx2	0.0379524	0.355293	0.103	0.097	1
Erbb4	Erbb4	0.0240136	0.353228	0.154	0.149	1
Upf3b	Upf3b	0.00134351	0.352976	0.212	0.204	1
Golim4	Golim4	0.00728439	0.349665	0.134	0.125	1
Dcaf6	Dcaf6	0.130134	0.349557	0.145	0.145	1
Pdgfc	Pdgfc	0.0151927	0.349354	0.218	0.219	1
Nat8f5	Nat8f5	0.0218956	0.348241	0.202	0.201	1
Tbc1d5	Tbc1d5	6.10737e-08	0.346743	0.448	0.468	0.00155121
Tra2a	Tra2a	0.0683977	0.344825	0.214	0.219	1
Pcmtd1	Pcmtd1	0.261518	0.34408	0.148	0.152	1
Iqgap1	Iqgap1	7.64407e-05	0.343286	0.109	0.091	1
Shroom2	Shroom2	0.0878712	0.342778	0.201	0.206	1
Arhgap29	Arhgap29	0.0322063	0.342511	0.141	0.136	1
Acsl1	Acsl1	0.0121186	0.340966	0.207	0.205	1
Gphn	Gphn	0.00125849	0.340197	0.348	0.367	1
Cdc73	Cdc73	0.13527	0.33962	0.138	0.137	1
Lrba	Lrba	5.57041e-05	0.337662	0.404	0.43	1
Pde3b	Pde3b	0.220532	0.336624	0.172	0.178	1
Mt-atp6	Mt-atp6	4.94603e-85	0.336044	0.497	0.301	1.25624e-80
Hacl1	Hacl1	0.0756731	0.332984	0.19	0.192	1
Zfand6	Zfand6	0.704246	0.332887	0.168	0.18	1
Grb10	Grb10	0.0398814	0.332689	0.187	0.186	1
Mettl25	Mettl25	0.0556413	0.330762	0.112	0.106	1
Nrdc	Nrdc	1.82802e-15	0.330458	0.618	0.65	4.643e-11
Ptbp2	Ptbp2	0.35033	0.328227	0.115	0.116	1
Ppargc1a	Ppargc1a	0.000285626	0.326616	0.383	0.406	1
Smarca2	Smarca2	0.0807724	0.326396	0.199	0.204	1
AABR07067023.1	AABR07067023.1	0.050989	0.324885	0.167	0.164	1
Lmo7	Lmo7	0.161142	0.323415	0.251	0.268	1
Dock8	Dock8	6.09376e-06	0.321259	0.426	0.44	0.154776
Tmbim6	Tmbim6	0.00570093	0.319305	0.202	0.195	1
Ppp1r16b	Ppp1r16b	4.3616e-07	0.318126	0.388	0.388	0.011078
Mtmr3	Mtmr3	0.823778	0.315888	0.173	0.192	1
Baz1b	Baz1b	7.25977e-05	0.315879	0.383	0.396	1
Setd5	Setd5	0.253568	0.315003	0.237	0.254	1
Eif4ebp3	Eif4ebp3	0.000443532	0.312009	0.385	0.411	1
Dmxl1	Dmxl1	0.01271	0.311372	0.345	0.371	1
Nlk	Nlk	0.736656	0.310221	0.159	0.169	1
Ppp1r12a	Ppp1r12a	0.0578567	0.307218	0.291	0.312	1
Col27a1	Col27a1	0.00731994	0.306842	0.153	0.143	1
Itpr2	Itpr2	0.0927574	0.3063	0.117	0.114	1
Mipol1	Mipol1	0.132086	0.30328	0.115	0.112	1
Itprid2	Itprid2	0.174453	0.302117	0.196	0.202	1
Sec62	Sec62	2.72265e-07	0.301402	0.2	0.168	0.00691525
Espn	Espn	0.0122097	0.300607	0.165	0.157	1
Wac	Wac	0.414922	0.298914	0.196	0.208	1
Cobll1	Cobll1	0.181486	0.298527	0.277	0.298	1
Plpp3	Plpp3	0.284533	0.298044	0.137	0.139	1
Itgb1	Itgb1	0.0852676	0.296942	0.176	0.177	1
Kansl1l	Kansl1l	0.00206814	0.295758	0.375	0.396	1
RGD1559600	RGD1559600	0.056969	0.294312	0.127	0.121	1
Esr1	Esr1	7.59844e-06	0.294082	0.366	0.364	0.192993
Cpq	Cpq	1.45465e-29	0.293977	0.827	0.829	3.69465e-25
Aldh1a1	Aldh1a1	0.0095759	0.292914	0.176	0.169	1
Atp1b1	Atp1b1	4.61308e-22	0.291792	0.713	0.696	1.17168e-17
Ythdc1	Ythdc1	0.012975	0.290557	0.33	0.349	1
Nnt	Nnt	0.738919	0.290236	0.185	0.199	1
Kdm2a	Kdm2a	0.0494917	0.290101	0.265	0.275	1
Cpeb2	Cpeb2	0.98159	0.289742	0.112	0.12	1
Ctnna1	Ctnna1	0.735226	0.28923	0.155	0.164	1
Gba3	Gba3	1.33742e-10	0.289179	0.526	0.539	3.3969e-06
Cyp2e1	Cyp2e1	0.001478	0.288753	0.111	0.096	1
Cpsf6	Cpsf6	0.787063	0.288542	0.115	0.121	1
AABR07021704.1	AABR07021704.1	0.436541	0.286049	0.101	0.102	1
Sos2	Sos2	0.818133	0.284832	0.16	0.17	1
Epb41	Epb41	3.03509e-08	0.284184	0.54	0.576	0.000770882
Hnf4a	Hnf4a	1.03177e-07	0.284094	0.604	0.65	0.00262059
Cdc42bpa	Cdc42bpa	0.49055	0.282608	0.179	0.188	1
Lmbrd1	Lmbrd1	0.510313	0.282474	0.098	0.1	1
Kansl1	Kansl1	0.361528	0.282005	0.194	0.22	1
Dennd1b	Dennd1b	0.921038	0.281221	0.145	0.156	1
Arhgap12	Arhgap12	0.663129	0.280605	0.103	0.106	1
Cdk13	Cdk13	0.462399	0.279728	0.211	0.225	1
Col4a5	Col4a5	0.778375	0.279335	0.208	0.225	1
Nfat5	Nfat5	0.939859	0.279088	0.272	0.306	1
Rb1	Rb1	0.997657	0.278365	0.18	0.195	1
Acin1	Acin1	0.0172836	0.278206	0.412	0.451	1
Tmcc1	Tmcc1	0.965315	0.277339	0.102	0.108	1
Crebrf	Crebrf	0.321315	0.276843	0.215	0.227	1
Gigyf2	Gigyf2	0.249794	0.276107	0.267	0.287	1
Sfpq	Sfpq	0.340855	0.275589	0.211	0.223	1
Tfcp2l1	Tfcp2l1	0.288899	0.273583	0.222	0.233	1
Exoc6b	Exoc6b	0.857307	0.272598	0.201	0.218	1
ST7	ST7	0.848827	0.272213	0.16	0.173	1
Nfyc	Nfyc	0.580918	0.270548	0.194	0.218	1
Slc6a20	Slc6a20	0.520423	0.268925	0.205	0.231	1
Mkln1	Mkln1	0.931229	0.268626	0.252	0.281	1
Slc22a25	Slc22a25	2.90546e-07	0.267873	0.495	0.507	0.00737958
Atp6v1h	Atp6v1h	0.775687	0.267777	0.16	0.174	1
Dpyd	Dpyd	0.371048	0.267261	0.275	0.299	1
Cop1	Cop1	0.382027	0.266092	0.125	0.139	1
Atf2	Atf2	0.661342	0.265481	0.099	0.102	1
Uri1	Uri1	0.938706	0.265303	0.107	0.112	1
Kdm6a	Kdm6a	0.699737	0.264507	0.145	0.159	1
Itsn2	Itsn2	5.43207e-05	0.264126	0.513	0.556	1
Slmap	Slmap	0.997831	0.263965	0.194	0.212	1
Ssh2	Ssh2	0.429429	0.262426	0.129	0.143	1
Mef2a	Mef2a	0.653371	0.2624	0.157	0.172	1
Kmo	Kmo	0.69484	0.262036	0.242	0.264	1
Zc3h13	Zc3h13	0.0063869	0.260411	0.426	0.462	1
Ptprd	Ptprd	1.43014e-16	0.26039	0.679	0.69	3.63242e-12
Pou2f1	Pou2f1	0.963949	0.260287	0.098	0.104	1
Ankrd28	Ankrd28	0.774986	0.260221	0.111	0.115	1
Ube2g1	Ube2g1	0.997759	0.25938	0.164	0.177	1
LOC100362980	LOC100362980	0.069166	0.25898	0.136	0.131	1
Tox	Tox	0.265651	0.258965	0.266	0.284	1
Spta1	Spta1	0.0657677	0.258368	0.153	0.148	1
Ccpg1	Ccpg1	0.270345	0.25828	0.146	0.147	1
Ivns1abp	Ivns1abp	0.302596	0.25392	0.231	0.265	1
Faf1	Faf1	0.914356	0.252839	0.267	0.297	1
AABR07008287.2	AABR07008287.2	0.208276	0.251822	0.121	0.119	1
Asph	Asph	0.871176	0.251813	0.153	0.165	1
Shprh	Shprh	0.549916	0.251695	0.131	0.134	1
Clk1	Clk1	0.297762	0.251359	0.2	0.228	1
Dlg1	Dlg1	0.756659	0.251157	0.204	0.226	1
Mpp5	Mpp5	0.44365	0.249355	0.222	0.251	1
Acat1	Acat1	0.316962	0.24922	0.169	0.173	1
Ypel5	Ypel5	0.0524141	0.248602	0.116	0.108	1
Kcnj16	Kcnj16	0.00905153	0.248595	0.116	0.105	1
Tnrc6a	Tnrc6a	0.551019	0.247036	0.265	0.288	1
Mt-nd5	Mt-nd5	2.01251e-23	0.245843	0.511	0.422	5.11157e-19
Psme4	Psme4	0.4533	0.245628	0.223	0.253	1
Tdrd3	Tdrd3	0.54672	0.245604	0.126	0.138	1
Osbpl3	Osbpl3	0.217427	0.245532	0.247	0.259	1
Srcap	Srcap	0.635304	0.245379	0.263	0.289	1
Naa16	Naa16	0.695946	0.244536	0.104	0.107	1
Arhgap21	Arhgap21	0.753391	0.243647	0.13	0.14	1
Dynll2	Dynll2	0.00302854	0.243434	0.101	0.087	1
Fam126b	Fam126b	0.89592	0.242863	0.096	0.101	1
Slc6a18	Slc6a18	0.310561	0.242804	0.186	0.191	1
Ptk2	Ptk2	0.223608	0.242666	0.205	0.235	1
Nox4	Nox4	7.51593e-11	0.241551	0.581	0.586	1.90897e-06
R3hdm1	R3hdm1	0.833834	0.241132	0.152	0.165	1
Eif3a	Eif3a	0.0196261	0.240026	0.379	0.401	1
Rbbp6	Rbbp6	0.0356529	0.239336	0.298	0.307	1
Lrp6	Lrp6	0.373354	0.239148	0.151	0.168	1
Ctnnd1	Ctnnd1	0.532493	0.238652	0.185	0.205	1
Ogt	Ogt	0.394104	0.23822	0.294	0.339	1
Top1	Top1	0.450529	0.23802	0.148	0.164	1
Tanc1	Tanc1	0.511126	0.237729	0.202	0.212	1
Xpo7	Xpo7	0.255159	0.237424	0.116	0.13	1
Acsm2	Acsm2	6.90531e-12	0.237116	0.671	0.691	1.75388e-07
Yes1	Yes1	0.988897	0.237074	0.119	0.125	1
Bmerb1	Bmerb1	0.345863	0.236878	0.124	0.124	1
Atf7	Atf7	0.437873	0.236731	0.141	0.156	1
F11r	F11r	0.66112	0.235505	0.1	0.108	1
Angpt1	Angpt1	0.508263	0.235397	0.111	0.112	1
Leng8	Leng8	0.549526	0.23493	0.206	0.231	1
Tnrc6b	Tnrc6b	0.147284	0.234705	0.372	0.408	1
Glcci1	Glcci1	0.228036	0.233925	0.159	0.181	1
Akap13	Akap13	0.0198163	0.233106	0.443	0.487	1
Rock1	Rock1	0.61845	0.232942	0.27	0.305	1
Arih1	Arih1	0.129422	0.232841	0.202	0.234	1
Prodh2	Prodh2	0.0228896	0.232545	0.44	0.489	1
Ncl	Ncl	0.0781117	0.232539	0.166	0.162	1
Rtn3	Rtn3	0.530131	0.232206	0.13	0.143	1
Clip1	Clip1	0.502497	0.231814	0.22	0.248	1
Relch	Relch	0.196399	0.231366	0.16	0.181	1
Arglu1	Arglu1	0.170779	0.231182	0.226	0.234	1
Chd2	Chd2	0.101186	0.230583	0.4	0.444	1
Ldhb	Ldhb	0.0781519	0.229747	0.162	0.159	1
Pan3	Pan3	0.431511	0.228842	0.184	0.205	1
Ercc6l2	Ercc6l2	0.0936731	0.228324	0.23	0.27	1
Rps6ka3	Rps6ka3	0.35468	0.227766	0.179	0.2	1
Kifap3	Kifap3	0.298291	0.22747	0.123	0.138	1
Itgb6	Itgb6	0.691379	0.226258	0.187	0.197	1
Gadd45a	Gadd45a	0.0190031	0.226242	0.112	0.102	1
Ar	Ar	0.608574	0.224571	0.141	0.153	1
Exoc4	Exoc4	0.823008	0.224557	0.313	0.357	1
Epc2	Epc2	0.7696	0.22414	0.101	0.108	1
Ankrd17	Ankrd17	0.830717	0.223285	0.317	0.363	1
Zfc3h1	Zfc3h1	0.417416	0.222729	0.358	0.397	1
Rpl4	Rpl4	0.00248648	0.221271	0.149	0.134	1
Chd6	Chd6	0.89429	0.220944	0.286	0.319	1
Trim44	Trim44	0.221102	0.220668	0.124	0.122	1
Rsu1	Rsu1	0.537701	0.220458	0.135	0.148	1
Stag2	Stag2	0.0300839	0.220063	0.176	0.209	1
Uaca	Uaca	0.876724	0.220031	0.234	0.253	1
Myo9a	Myo9a	0.716708	0.21976	0.351	0.398	1
Shroom4	Shroom4	2.26314e-05	0.219642	0.477	0.496	0.574814
Zfp384	Zfp384	0.47676	0.219114	0.129	0.142	1
Spata13	Spata13	0.21783	0.218913	0.11	0.124	1
Add3	Add3	0.0575292	0.217773	0.449	0.501	1
Strbp	Strbp	0.526462	0.217598	0.145	0.159	1
Slk	Slk	0.732304	0.217007	0.151	0.157	1
Etl4	Etl4	0.298367	0.216869	0.209	0.216	1
Naa15	Naa15	0.555225	0.216699	0.148	0.163	1
Trim33	Trim33	0.0423786	0.216698	0.12	0.141	1
Zswim5	Zswim5	0.690306	0.21653	0.113	0.121	1
Rbm26	Rbm26	0.791358	0.216041	0.334	0.381	1
Slc17a3	Slc17a3	0.36232	0.215995	0.269	0.309	1
Lcor	Lcor	0.17039	0.215923	0.223	0.258	1
Zmym4	Zmym4	0.0873327	0.215546	0.166	0.192	1
Slc25a5	Slc25a5	0.000275271	0.215296	0.222	0.202	1
Zfp638	Zfp638	0.899814	0.214807	0.241	0.264	1
Cep250	Cep250	0.571736	0.214788	0.135	0.138	1
Cpeb4	Cpeb4	1.18775e-06	0.214097	0.557	0.591	0.0301678
Dmtn	Dmtn	0.362468	0.213877	0.163	0.182	1
Ube3a	Ube3a	0.0970446	0.213655	0.228	0.266	1
Hsp90b1	Hsp90b1	0.0192896	0.213534	0.312	0.317	1
Ncoa7	Ncoa7	9.17177e-09	0.213316	0.654	0.692	0.000232954
Ubr3	Ubr3	0.217196	0.212396	0.223	0.256	1
Camsap2	Camsap2	0.864481	0.212232	0.105	0.112	1
Ahctf1	Ahctf1	0.724958	0.212195	0.143	0.149	1
Cdk14	Cdk14	0.421119	0.211703	0.297	0.319	1
Jmjd1c	Jmjd1c	0.441547	0.2116	0.376	0.422	1
Osbpl9	Osbpl9	0.0824053	0.211421	0.108	0.125	1
Ythdf3	Ythdf3	0.132709	0.211208	0.12	0.137	1
Kdm4c	Kdm4c	0.0200768	0.2091	0.135	0.161	1
Cat	Cat	0.0204145	0.209055	0.353	0.364	1
Clcn3	Clcn3	0.442303	0.209033	0.109	0.12	1
Fcho2	Fcho2	0.483693	0.208775	0.292	0.335	1
Fam117b	Fam117b	0.138873	0.208177	0.105	0.119	1
AABR07029596.1	AABR07029596.1	0.115798	0.208045	0.13	0.149	1
Ecpas	Ecpas	0.0875085	0.207887	0.144	0.167	1
Gcnt2	Gcnt2	0.217419	0.207883	0.234	0.269	1
P4hb	P4hb	0.0154237	0.205539	0.101	0.09	1
Srrm2	Srrm2	5.4655e-21	0.205265	0.866	0.925	1.38818e-16
Ppp3ca	Ppp3ca	0.332701	0.205026	0.255	0.29	1
Crim1	Crim1	0.819933	0.204602	0.177	0.187	1
Cnot4	Cnot4	0.0135864	0.203913	0.128	0.153	1
Vps54	Vps54	0.0884121	0.203645	0.114	0.131	1
Hspa5	Hspa5	3.67393e-05	0.203564	0.324	0.308	0.933142
Ppp2r2a	Ppp2r2a	0.244306	0.20237	0.176	0.199	1
Ccser1	Ccser1	0.129772	0.202289	0.226	0.261	1
Picalm	Picalm	0.892719	0.201561	0.393	0.449	1
Ugt1a6	Ugt1a6	8.56528e-21	-0.200137	0.142	0.214	2.17549e-16
Sqstm1	Sqstm1	5.92182e-25	-0.200171	0.138	0.218	1.50408e-20
Baiap2l2	Baiap2l2	1.63884e-27	-0.200369	0.103	0.175	4.16249e-23
Slc16a1	Slc16a1	1.12346e-25	-0.200458	0.069	0.125	2.85349e-21
Dazap1	Dazap1	1.77295e-26	-0.2005	0.06	0.115	4.50311e-22
Sox13	Sox13	2.29611e-24	-0.200588	0.068	0.122	5.83189e-20
Zfp706	Zfp706	1.74657e-14	-0.201382	0.094	0.142	4.43612e-10
Slc5a12	Slc5a12	3.66564e-17	-0.201443	0.503	0.615	9.31036e-13
Slc16a12	Slc16a12	8.12429e-30	-0.202026	0.209	0.319	2.06349e-25
Pkig	Pkig	2.12289e-28	-0.202064	0.118	0.196	5.39194e-24
Samm50	Samm50	3.81619e-20	-0.202071	0.065	0.114	9.69275e-16
Rin2	Rin2	1.99911e-25	-0.203041	0.375	0.511	5.07754e-21
Abhd6	Abhd6	1.49068e-29	-0.20306	0.122	0.203	3.78618e-25
Sh3tc1	Sh3tc1	4.85169e-26	-0.203293	0.097	0.164	1.23228e-21
Rxra	Rxra	1.01475e-23	-0.20365	0.098	0.162	2.57737e-19
Psmc3	Psmc3	1.48224e-15	-0.203892	0.087	0.134	3.76474e-11
Eif2s2	Eif2s2	2.59747e-20	-0.203931	0.143	0.214	6.59732e-16
Pacs2	Pacs2	1.46282e-24	-0.204149	0.089	0.152	3.71542e-20
Abca3	Abca3	1.69938e-32	-0.204297	0.124	0.21	4.31626e-28
Cryl1	Cryl1	2.35554e-27	-0.204694	0.252	0.367	5.98283e-23
Ttc36	Ttc36	3.01872e-15	-0.204846	0.078	0.122	7.66724e-11
Rapgef1	Rapgef1	1.03545e-26	-0.204871	0.064	0.12	2.62994e-22
Baiap2	Baiap2	4.13312e-23	-0.205435	0.155	0.235	1.04977e-18
Oat	Oat	9.95648e-10	-0.205725	0.071	0.104	2.52885e-05
Gpr137b	Gpr137b	1.21689e-35	-0.205825	0.132	0.228	3.09078e-31
Ubr4	Ubr4	1.30808e-27	-0.205876	0.21	0.316	3.32239e-23
Nme4	Nme4	7.96428e-31	-0.205894	0.207	0.318	2.02285e-26
Atp5f1d	Atp5f1d	1.025e-11	-0.206293	0.09	0.131	2.6034e-07
Psma7	Psma7	1.49326e-11	-0.206728	0.077	0.114	3.79273e-07
Nipsnap1	Nipsnap1	4.56821e-30	-0.207166	0.167	0.265	1.16028e-25
Lpcat3	Lpcat3	3.91031e-26	-0.207299	0.123	0.199	9.93179e-22
Garnl3	Garnl3	1.07354e-26	-0.207427	0.071	0.129	2.72669e-22
Tmem87b	Tmem87b	1.27114e-33	-0.207847	0.067	0.133	3.22858e-29
Zcchc9	Zcchc9	2.36562e-25	-0.208944	0.111	0.183	6.00844e-21
Sgms1	Sgms1	1.59058e-28	-0.209293	0.282	0.411	4.03992e-24
Syn3	Syn3	5.84974e-25	-0.209464	0.109	0.179	1.48578e-20
Card10	Card10	9.67258e-27	-0.2097	0.094	0.162	2.45674e-22
St6galnac3	St6galnac3	2.10243e-14	-0.21012	0.737	0.783	5.33996e-10
St3gal6	St3gal6	1.28969e-29	-0.210131	0.15	0.241	3.27569e-25
Vrk3	Vrk3	4.98981e-27	-0.210338	0.052	0.103	1.26736e-22
Lmtk2	Lmtk2	1.17273e-35	-0.210838	0.121	0.212	2.97861e-31
Prkce	Prkce	3.39497e-31	-0.21091	0.123	0.207	8.62289e-27
Afmid	Afmid	1.14703e-24	-0.211718	0.102	0.169	2.91333e-20
Sema4d	Sema4d	8.23645e-28	-0.211781	0.062	0.119	2.09198e-23
Syap1	Syap1	9.39437e-22	-0.211791	0.07	0.123	2.38608e-17
Gsta1	Gsta1	0.000525578	-0.212267	0.217	0.245	1
Eif4g2	Eif4g2	1.17812e-20	-0.212414	0.317	0.429	2.9923e-16
Ankrd27	Ankrd27	1.22283e-32	-0.212467	0.138	0.23	3.10586e-28
Camta1	Camta1	1.41569e-22	-0.21253	0.085	0.143	3.59572e-18
Ppp1r37	Ppp1r37	1.11656e-27	-0.213093	0.087	0.153	2.83595e-23
Atp6v1e1	Atp6v1e1	9.57477e-26	-0.213274	0.131	0.21	2.4319e-21
Spns2	Spns2	2.17162e-16	-0.213645	0.076	0.122	5.5157e-12
Zfp36l1	Zfp36l1	9.61218e-23	-0.213828	0.074	0.13	2.4414e-18
Ank3	Ank3	8.51635e-25	-0.213913	0.785	0.874	2.16307e-20
Arhgef5	Arhgef5	8.5879e-29	-0.214073	0.1	0.174	2.18124e-24
LOC100910526	LOC100910526	4.79888e-29	-0.21503	0.054	0.108	1.21887e-24
Gng7	Gng7	8.03733e-21	-0.215495	0.06	0.107	2.0414e-16
Litaf	Litaf	4.07314e-26	-0.215566	0.056	0.108	1.03454e-21
Actn4	Actn4	2.34146e-29	-0.215938	0.334	0.472	5.94708e-25
Tpp1	Tpp1	3.74715e-24	-0.215962	0.053	0.102	9.5174e-20
Dtnbp1	Dtnbp1	4.32765e-30	-0.216464	0.111	0.189	1.09918e-25
Tbca	Tbca	1.3437e-14	-0.216598	0.1	0.149	3.41286e-10
Gatad2a	Gatad2a	3.43518e-28	-0.216912	0.112	0.187	8.72502e-24
St3gal5	St3gal5	3.2885e-27	-0.217149	0.163	0.253	8.35247e-23
Ttc7b	Ttc7b	2.80138e-30	-0.217384	0.144	0.234	7.11523e-26
Ethe1	Ethe1	1.02022e-27	-0.217523	0.066	0.124	2.59125e-23
Pfdn1	Pfdn1	1.07869e-21	-0.21773	0.074	0.127	2.73977e-17
Vdr	Vdr	6.7385e-23	-0.217789	0.304	0.42	1.71151e-18
Bckdha	Bckdha	4.12543e-32	-0.218019	0.14	0.232	1.04782e-27
RGD1311345	RGD1311345	8.11873e-31	-0.218512	0.069	0.132	2.06208e-26
Pdgfa	Pdgfa	8.28919e-25	-0.218605	0.083	0.144	2.10537e-20
Aldob	Aldob	5.67848e-17	-0.219018	0.785	0.83	1.44228e-12
Txnrd1	Txnrd1	2.15088e-31	-0.21931	0.211	0.325	5.46301e-27
Sptan1	Sptan1	2.22814e-25	-0.219625	0.466	0.611	5.65926e-21
Tmem181	Tmem181	3.901e-29	-0.219694	0.07	0.131	9.90814e-25
Cep104	Cep104	2.02828e-25	-0.219923	0.132	0.21	5.15162e-21
Ugdh	Ugdh	8.64073e-28	-0.219952	0.111	0.186	2.19466e-23
Rptor	Rptor	1.18753e-32	-0.220739	0.162	0.262	3.01622e-28
Ubr2	Ubr2	5.01609e-38	-0.221148	0.202	0.325	1.27404e-33
Atp5mc1	Atp5mc1	3.19719e-11	-0.221353	0.125	0.172	8.12053e-07
Arl3	Arl3	2.24028e-27	-0.221439	0.059	0.114	5.69008e-23
Flnb	Flnb	2.00306e-28	-0.221538	0.179	0.278	5.08757e-24
Cdk10	Cdk10	1.02914e-33	-0.221566	0.078	0.148	2.61392e-29
Stt3a	Stt3a	2.29686e-26	-0.221747	0.062	0.118	5.8338e-22
Rnd3	Rnd3	2.56215e-27	-0.222055	0.083	0.147	6.50762e-23
Tango2	Tango2	1.04832e-32	-0.222163	0.089	0.163	2.66263e-28
RGD1309534	RGD1309534	3.97391e-22	-0.22237	0.182	0.267	1.00933e-17
Fgfr1	Fgfr1	1.8641e-29	-0.222473	0.077	0.141	4.73463e-25
Smagp	Smagp	1.02791e-29	-0.222507	0.061	0.119	2.61079e-25
Med13l	Med13l	7.1216e-37	-0.222865	0.204	0.326	1.80882e-32
Got2	Got2	1.66898e-20	-0.223323	0.11	0.173	4.23904e-16
Rbks	Rbks	7.56896e-33	-0.224028	0.062	0.125	1.92244e-28
Slc38a7	Slc38a7	3.05e-27	-0.22419	0.093	0.161	7.7467e-23
Dnaja1	Dnaja1	1.04686e-21	-0.224334	0.217	0.309	2.65892e-17
Hnrnpa3	Hnrnpa3	1.56094e-21	-0.224391	0.075	0.129	3.96463e-17
Igf1r	Igf1r	4.47425e-20	-0.224416	0.518	0.635	1.13642e-15
Hexa	Hexa	4.73508e-29	-0.224504	0.093	0.164	1.20266e-24
Tp53i3	Tp53i3	6.08835e-29	-0.224866	0.06	0.116	1.54638e-24
Il4r	Il4r	3.63253e-28	-0.225025	0.066	0.124	9.22626e-24
Tln2	Tln2	2.28836e-30	-0.225502	0.193	0.3	5.81221e-26
Ccz1b	Ccz1b	1.90455e-30	-0.225671	0.087	0.157	4.83736e-26
Evc	Evc	1.44358e-31	-0.225759	0.131	0.22	3.66656e-27
Wdr91	Wdr91	3.53157e-34	-0.225826	0.048	0.104	8.96984e-30
Purb	Purb	6.31634e-21	-0.226019	0.062	0.111	1.60429e-16
Klhl8	Klhl8	6.1618e-34	-0.226048	0.056	0.116	1.56504e-29
E2f3	E2f3	4.52416e-30	-0.226055	0.049	0.102	1.14909e-25
Rack1	Rack1	7.34863e-13	-0.226091	0.064	0.101	1.86648e-08
Nfia	Nfia	4.80011e-19	-0.226517	0.447	0.556	1.21918e-14
Wdfy1	Wdfy1	3.6743e-34	-0.226558	0.181	0.29	9.33234e-30
Wwp2	Wwp2	4.19348e-31	-0.226837	0.07	0.133	1.0651e-26
Map2k5	Map2k5	1.59792e-33	-0.226917	0.139	0.233	4.05855e-29
Iqsec1	Iqsec1	4.09664e-32	-0.227422	0.13	0.218	1.04051e-27
Unc5cl	Unc5cl	1.23386e-30	-0.227723	0.091	0.162	3.13387e-26
Aars	Aars	5.49351e-28	-0.227843	0.061	0.117	1.3953e-23
Wdr43	Wdr43	5.67445e-31	-0.22816	0.052	0.107	1.44125e-26
Nit1	Nit1	1.72466e-14	-0.229558	0.135	0.192	4.38046e-10
Bdh2	Bdh2	5.04236e-32	-0.230032	0.123	0.208	1.28071e-27
Slc2a9	Slc2a9	1.57386e-30	-0.230324	0.073	0.138	3.99745e-26
Acox3	Acox3	4.31274e-36	-0.230438	0.045	0.102	1.09539e-31
Mtor	Mtor	2.50897e-33	-0.230522	0.121	0.208	6.37253e-29
Nmt1	Nmt1	1.17669e-28	-0.230937	0.085	0.152	2.98869e-24
Pfkfb4	Pfkfb4	9.68453e-22	-0.231136	0.067	0.117	2.45977e-17
Zmiz1	Zmiz1	5.06935e-28	-0.231188	0.237	0.348	1.28756e-23
Kcp	Kcp	7.84507e-18	-0.231972	0.069	0.114	1.99257e-13
Kif12	Kif12	3.96248e-35	-0.232283	0.316	0.461	1.00643e-30
Ca12	Ca12	1.6584e-18	-0.23432	0.748	0.805	4.21218e-14
Ech1	Ech1	1.50023e-18	-0.234407	0.087	0.139	3.81044e-14
Vps13d	Vps13d	1.24811e-30	-0.235568	0.277	0.407	3.17008e-26
Enpp6	Enpp6	2.46342e-33	-0.23579	0.205	0.319	6.25683e-29
Ergic1	Ergic1	2.43437e-25	-0.235793	0.057	0.108	6.18305e-21
Agpat3	Agpat3	1.7848e-26	-0.235823	0.119	0.195	4.53322e-22
Galnt7	Galnt7	1.11875e-32	-0.236141	0.075	0.143	2.84152e-28
Lhpp	Lhpp	3.7463e-28	-0.236576	0.063	0.12	9.51522e-24
Kdm3a	Kdm3a	2.98185e-33	-0.237089	0.117	0.204	7.57359e-29
Capzb	Capzb	8.81417e-35	-0.23749	0.138	0.233	2.23871e-30
Atp5pd	Atp5pd	2.63907e-14	-0.237957	0.12	0.173	6.70297e-10
Tex2	Tex2	2.46717e-33	-0.238638	0.177	0.283	6.26637e-29
Zc3h12c	Zc3h12c	8.67604e-33	-0.239036	0.088	0.162	2.20363e-28
Slc3a1	Slc3a1	2.11111e-14	-0.23915	0.459	0.548	5.36201e-10
Gpc4	Gpc4	3.68663e-29	-0.239298	0.218	0.328	9.36367e-25
Dstn	Dstn	6.31648e-17	-0.239364	0.113	0.17	1.60432e-12
Mt-atp8	Mt-atp8	2.64654e-05	-0.240005	0.441	0.483	0.672195
Zscan20	Zscan20	3.25676e-29	-0.240451	0.079	0.144	8.27184e-25
Tmem37	Tmem37	5.26658e-29	-0.240467	0.073	0.135	1.33766e-24
Cpped1	Cpped1	6.59441e-33	-0.240522	0.095	0.171	1.67491e-28
Galnt2	Galnt2	3.35304e-35	-0.240525	0.127	0.218	8.51639e-31
Cdc42bpb	Cdc42bpb	2.09736e-41	-0.240885	0.252	0.397	5.32708e-37
Xrcc5	Xrcc5	1.10489e-36	-0.24102	0.074	0.146	2.8063e-32
Eef2	Eef2	4.39988e-14	-0.241307	0.072	0.113	1.11753e-09
Agtpbp1	Agtpbp1	8.78921e-37	-0.241675	0.171	0.282	2.23237e-32
Tom1	Tom1	1.50978e-32	-0.241948	0.066	0.13	3.83468e-28
Slc6a6	Slc6a6	7.38149e-27	-0.242718	0.127	0.204	1.87483e-22
Arid1b	Arid1b	2.04144e-30	-0.243362	0.332	0.467	5.18505e-26
Akap8l	Akap8l	1.86051e-32	-0.243473	0.188	0.295	4.72551e-28
Cox4i1	Cox4i1	3.08204e-09	-0.243797	0.197	0.248	7.82807e-05
Nceh1	Nceh1	7.21305e-31	-0.243899	0.054	0.11	1.83204e-26
Inpp5f	Inpp5f	3.9079e-36	-0.244141	0.255	0.39	9.92566e-32
Cnot3	Cnot3	2.06096e-28	-0.244442	0.064	0.121	5.23463e-24
Nisch	Nisch	3.91351e-33	-0.244544	0.203	0.318	9.93992e-29
Oplah	Oplah	1.88895e-36	-0.24469	0.362	0.522	4.79774e-32
Nudt3	Nudt3	1.48865e-34	-0.244966	0.122	0.211	3.78102e-30
Tmem106a	Tmem106a	1.21343e-33	-0.24562	0.364	0.516	3.08199e-29
Smad3	Smad3	7.14149e-30	-0.245783	0.194	0.298	1.81387e-25
Ankrd33b	Ankrd33b	3.48531e-31	-0.246168	0.062	0.121	8.85234e-27
Megf11	Megf11	4.31691e-31	-0.246884	0.095	0.168	1.09645e-26
Mapk4	Mapk4	9.84353e-27	-0.247077	0.145	0.227	2.50016e-22
Ptprj	Ptprj	4.48701e-21	-0.247091	0.312	0.419	1.13966e-16
Eci3	Eci3	1.18855e-28	-0.249032	0.183	0.283	3.01881e-24
Trim3	Trim3	9.459e-34	-0.249206	0.078	0.148	2.40249e-29
Naglt1	Naglt1	6.04815e-34	-0.249415	0.112	0.196	1.53617e-29
Lipa	Lipa	1.64421e-36	-0.24982	0.145	0.246	4.17613e-32
Bmp7	Bmp7	6.93416e-34	-0.250029	0.125	0.213	1.76121e-29
Col4a4	Col4a4	8.33269e-25	-0.250118	0.7	0.794	2.11642e-20
RGD1311899	RGD1311899	1.17485e-31	-0.250147	0.211	0.322	2.98399e-27
Slc43a2	Slc43a2	1.40094e-26	-0.250321	0.199	0.297	3.55825e-22
Vac14	Vac14	7.56011e-31	-0.250474	0.051	0.106	1.92019e-26
Lims2	Lims2	5.43618e-32	-0.250569	0.28	0.41	1.38074e-27
Cltrn	Cltrn	9.97887e-14	-0.250857	0.307	0.385	2.53453e-09
Tst	Tst	9.83517e-16	-0.251845	0.068	0.111	2.49803e-11
Lgals8	Lgals8	1.8078e-30	-0.251903	0.114	0.194	4.59164e-26
Xpnpep2	Xpnpep2	1.36983e-36	-0.251931	0.128	0.222	3.47923e-32
Ak2	Ak2	4.96531e-37	-0.252244	0.113	0.201	1.26114e-32
Tns3	Tns3	1.17365e-35	-0.252623	0.243	0.373	2.98095e-31
Prdx6	Prdx6	2.52034e-21	-0.252665	0.055	0.1	6.40142e-17
C5	C5	3.71601e-33	-0.252698	0.251	0.377	9.4383e-29
Gsta4	Gsta4	3.98124e-17	-0.253508	0.117	0.174	1.01119e-12
Trabd2b	Trabd2b	1.96045e-12	-0.253512	0.615	0.687	4.97935e-08
Nrep	Nrep	2.06756e-35	-0.253794	0.05	0.109	5.25141e-31
Ube3b	Ube3b	1.11448e-37	-0.25463	0.066	0.135	2.83066e-33
Mob3b	Mob3b	3.74476e-29	-0.254684	0.276	0.396	9.51132e-25
Sergef	Sergef	5.04553e-30	-0.25515	0.366	0.508	1.28151e-25
Tspan18	Tspan18	3.70779e-27	-0.257117	0.155	0.242	9.4174e-23
Eefsec	Eefsec	7.96381e-37	-0.257412	0.134	0.23	2.02273e-32
Selenop	Selenop	2.11689e-29	-0.257488	0.107	0.183	5.37669e-25
Celsr2	Celsr2	5.39675e-31	-0.257552	0.106	0.185	1.37072e-26
Abca16	Abca16	1.95684e-15	-0.25768	0.25	0.326	4.97018e-11
Slc16a2	Slc16a2	4.82712e-29	-0.25781	0.188	0.288	1.22604e-24
LOC102555453.1	LOC102555453.1	4.81795e-18	-0.258567	0.078	0.126	1.22371e-13
Rab3ip	Rab3ip	1.36702e-36	-0.258975	0.155	0.258	3.47211e-32
Cldn2	Cldn2	5.87023e-31	-0.25908	0.094	0.168	1.49098e-26
Lrpprc	Lrpprc	3.52434e-39	-0.259157	0.174	0.29	8.95147e-35
Pyroxd2	Pyroxd2	1.796e-36	-0.259446	0.453	0.62	4.56165e-32
Abcd4	Abcd4	6.90195e-34	-0.259489	0.058	0.12	1.75303e-29
Sult1c2	Sult1c2	3.67679e-39	-0.259709	0.08	0.158	9.33867e-35
Ptcd3	Ptcd3	4.88052e-21	-0.260137	0.375	0.483	1.2396e-16
Taldo1	Taldo1	2.69481e-18	-0.2608	0.076	0.126	6.84455e-14
Stx8	Stx8	7.28471e-39	-0.261045	0.126	0.223	1.85024e-34
Rpl3	Rpl3	1.22158e-14	-0.261238	0.091	0.138	3.10269e-10
Slc6a8	Slc6a8	2.28502e-34	-0.262266	0.133	0.225	5.80372e-30
Gosr2	Gosr2	6.13327e-39	-0.262363	0.072	0.145	1.55779e-34
Dnmt3a	Dnmt3a	3.32448e-37	-0.264	0.174	0.285	8.44386e-33
Ndufb8	Ndufb8	2.32639e-15	-0.264154	0.067	0.108	5.90879e-11
Atp5if1	Atp5if1	2.47485e-12	-0.264698	0.142	0.194	6.28588e-08
Pptc7	Pptc7	3.40734e-37	-0.264714	0.075	0.148	8.65429e-33
Tnik	Tnik	1.29378e-34	-0.265362	0.105	0.186	3.28606e-30
Wbp1l	Wbp1l	1.25714e-38	-0.265642	0.127	0.222	3.19302e-34
Cul4a	Cul4a	2.96275e-33	-0.266682	0.132	0.221	7.52508e-29
Ybx1	Ybx1	1.0518e-28	-0.267068	0.059	0.116	2.67146e-24
Gipc2	Gipc2	3.87118e-32	-0.267228	0.115	0.197	9.83241e-28
Dnm2	Dnm2	1.94139e-41	-0.267461	0.195	0.321	4.93092e-37
Uqcrq	Uqcrq	3.88243e-14	-0.268286	0.104	0.152	9.86098e-10
Lama1	Lama1	1.17437e-34	-0.268748	0.103	0.184	2.98278e-30
Topaz1	Topaz1	1.04589e-30	-0.26978	0.083	0.151	2.65647e-26
Cd63	Cd63	1.15765e-08	-0.271037	0.224	0.274	0.00029403
Slc7a13	Slc7a13	0.00040072	-0.271472	0.126	0.149	1
Slc16a14	Slc16a14	3.92756e-32	-0.272377	0.118	0.201	9.97561e-28
Asap3	Asap3	7.44873e-33	-0.272605	0.065	0.129	1.8919e-28
Dab2	Dab2	1.87795e-37	-0.272771	0.249	0.382	4.76981e-33
Ndufab1	Ndufab1	8.83523e-15	-0.27279	0.068	0.108	2.24406e-10
Uqcrb.1	Uqcrb.1	2.91268e-13	-0.273247	0.091	0.135	7.39793e-09
Atp5pf	Atp5pf	4.56453e-15	-0.273409	0.121	0.176	1.15935e-10
Slc13a3	Slc13a3	8.35865e-29	-0.273722	0.333	0.463	2.12301e-24
Tpcn1	Tpcn1	3.68382e-33	-0.273756	0.234	0.353	9.35654e-29
Plin2	Plin2	3.28476e-32	-0.273932	0.078	0.146	8.34296e-28
Plekhm2	Plekhm2	2.47374e-34	-0.274778	0.065	0.13	6.28305e-30
Pabpc1	Pabpc1	1.14764e-26	-0.275812	0.06	0.114	2.9149e-22
Cdhr5	Cdhr5	1.82441e-32	-0.277816	0.089	0.161	4.63381e-28
Bend7	Bend7	2.71678e-39	-0.278141	0.18	0.294	6.90036e-35
Atp5me	Atp5me	5.86112e-12	-0.27832	0.211	0.269	1.48867e-07
Slc49a4	Slc49a4	1.69682e-40	-0.278336	0.062	0.132	4.30975e-36
Rcan1	Rcan1	6.79538e-22	-0.27922	0.067	0.117	1.72596e-17
Med27	Med27	1.27176e-40	-0.2802	0.08	0.16	3.23013e-36
Lactb2	Lactb2	4.24969e-29	-0.280489	0.086	0.154	1.07938e-24
Fggy	Fggy	3.60006e-31	-0.280639	0.344	0.479	9.14379e-27
Slc12a8	Slc12a8	6.86233e-37	-0.280947	0.241	0.369	1.74296e-32
Myo7a	Myo7a	4.49335e-35	-0.281074	0.135	0.228	1.14127e-30
Macroh2a1	Macroh2a1	6.84521e-36	-0.283362	0.159	0.26	1.73861e-31
Rin3	Rin3	6.90099e-38	-0.284181	0.095	0.177	1.75278e-33
Snta1	Snta1	2.38117e-40	-0.285726	0.219	0.348	6.04794e-36
Slc34a1	Slc34a1	1.84782e-88	-0.286692	0.946	0.986	4.69329e-84
Tbc1d10a	Tbc1d10a	2.54297e-41	-0.287049	0.105	0.196	6.45889e-37
Cyba	Cyba	1.24153e-18	-0.287414	0.063	0.108	3.15337e-14
Ctsa	Ctsa	4.18514e-28	-0.287518	0.332	0.456	1.06298e-23
Parp16	Parp16	6.33526e-38	-0.287948	0.048	0.108	1.60909e-33
Micos13	Micos13	3.6566e-13	-0.288206	0.078	0.118	9.28741e-09
Eno1	Eno1	5.05353e-21	-0.288338	0.107	0.169	1.28355e-16
Arl15	Arl15	2.54354e-16	-0.288822	0.634	0.707	6.46034e-12
Btbd9	Btbd9	3.06738e-38	-0.28883	0.263	0.396	7.79085e-34
Actn1	Actn1	2.89943e-40	-0.288897	0.077	0.155	7.36427e-36
Evl	Evl	5.55504e-40	-0.289295	0.126	0.222	1.41093e-35
Mgst3	Mgst3	1.17311e-10	-0.289375	0.106	0.145	2.97958e-06
Trak1	Trak1	1.23744e-41	-0.289919	0.166	0.279	3.14297e-37
Kcnj15	Kcnj15	6.70924e-33	-0.290453	0.196	0.302	1.70408e-28
Glis1	Glis1	9.23974e-37	-0.290479	0.151	0.25	2.3468e-32
Mapt	Mapt	6.63454e-40	-0.292412	0.503	0.674	1.68511e-35
Kmt5a	Kmt5a	5.49e-36	-0.292787	0.119	0.208	1.39441e-31
Slc13a1	Slc13a1	9.01684e-11	-0.293321	0.652	0.729	2.29019e-06
Ggt1	Ggt1	6.18024e-08	-0.293597	0.164	0.204	0.00156972
Hhat	Hhat	2.00847e-32	-0.294593	0.13	0.216	5.10131e-28
Rarb	Rarb	1.43921e-37	-0.294856	0.116	0.206	3.65546e-33
Eif3j	Eif3j	2.56515e-31	-0.295405	0.131	0.218	6.51522e-27
Col4a3	Col4a3	1.56515e-39	-0.296533	0.706	0.818	3.97533e-35
Mfsd1	Mfsd1	1.59555e-38	-0.297497	0.052	0.115	4.05253e-34
Grhpr	Grhpr	1.79368e-36	-0.297631	0.209	0.325	4.55577e-32
Dnah7	Dnah7	3.00621e-40	-0.299826	0.137	0.237	7.63548e-36
Scpep1	Scpep1	7.02551e-43	-0.299983	0.444	0.617	1.78441e-38
Sipa1l3	Sipa1l3	1.19048e-45	-0.301267	0.23	0.37	3.02371e-41
Frmd4b	Frmd4b	7.84456e-20	-0.301535	0.5	0.604	1.99244e-15
Nabp1	Nabp1	2.28439e-39	-0.301996	0.174	0.285	5.80213e-35
Cdh2	Cdh2	5.13199e-41	-0.302785	0.13	0.229	1.30348e-36
Por	Por	7.10307e-42	-0.30403	0.143	0.248	1.80411e-37
Rpl15	Rpl15	7.48378e-19	-0.304371	0.068	0.116	1.9008e-14
Apom	Apom	1.22534e-11	-0.304508	0.091	0.13	3.11225e-07
Rab11fip5	Rab11fip5	3.61007e-42	-0.304751	0.135	0.237	9.16922e-38
Prkca	Prkca	2.22287e-42	-0.30627	0.254	0.394	5.64586e-38
Alpl	Alpl	4.73228e-37	-0.306346	0.196	0.309	1.20195e-32
Klf9	Klf9	4.81146e-46	-0.308795	0.096	0.187	1.22206e-41
Man2b2	Man2b2	5.39122e-32	-0.309095	0.055	0.113	1.36932e-27
Lpar3	Lpar3	1.05122e-43	-0.309345	0.15	0.259	2.67e-39
Actb	Actb	4.06493e-28	-0.310273	0.138	0.222	1.03245e-23
Atg7	Atg7	8.68298e-43	-0.310469	0.081	0.162	2.20539e-38
Bhmt	Bhmt	3.62777e-31	-0.310709	0.092	0.164	9.21418e-27
Ipmk	Ipmk	1.31066e-37	-0.311095	0.093	0.174	3.32896e-33
AABR07060133.1	AABR07060133.1	9.52916e-38	-0.311372	0.248	0.377	2.42031e-33
Glb1	Glb1	4.10759e-38	-0.311462	0.293	0.435	1.04329e-33
Chd1l	Chd1l	9.05816e-42	-0.31166	0.302	0.455	2.30068e-37
AABR07002969.1	AABR07002969.1	4.35901e-38	-0.311792	0.138	0.234	1.10715e-33
Sema4b	Sema4b	1.87289e-42	-0.311927	0.097	0.185	4.75694e-38
Gramd1b	Gramd1b	1.26509e-31	-0.312115	0.38	0.511	3.2132e-27
Foxn3	Foxn3	1.56474e-35	-0.312149	0.24	0.362	3.97429e-31
Amd1	Amd1	4.94342e-43	-0.312449	0.141	0.247	1.25558e-38
Ndufb2	Ndufb2	9.96048e-13	-0.313342	0.073	0.111	2.52986e-08
Sfxn1	Sfxn1	4.74459e-36	-0.31348	0.129	0.221	1.20508e-31
Atp5mf	Atp5mf	2.62499e-17	-0.314181	0.126	0.186	6.66721e-13
Bcr	Bcr	4.51293e-43	-0.314425	0.086	0.17	1.14624e-38
Ppfibp2	Ppfibp2	8.29731e-40	-0.314448	0.284	0.422	2.10743e-35
Igsf11	Igsf11	4.66891e-32	-0.314777	0.435	0.571	1.18586e-27
Lmbr1l	Lmbr1l	1.4765e-43	-0.31545	0.047	0.112	3.75017e-39
Adra1a	Adra1a	3.37742e-30	-0.315635	0.266	0.382	8.5783e-26
Vav2	Vav2	1.48043e-44	-0.316468	0.156	0.269	3.76014e-40
Iah1	Iah1	1.84297e-17	-0.316548	0.072	0.117	4.68097e-13
LOC294154	LOC294154	1.17762e-44	-0.316811	0.21	0.342	2.99103e-40
Mroh1	Mroh1	2.94341e-45	-0.317447	0.278	0.428	7.47597e-41
Opa3	Opa3	4.34035e-44	-0.318716	0.055	0.124	1.1024e-39
Adgrl1	Adgrl1	1.20078e-41	-0.319583	0.185	0.303	3.04986e-37
Fnip2	Fnip2	1.48574e-27	-0.319664	0.41	0.538	3.77363e-23
Macrod1	Macrod1	1.04645e-37	-0.322162	0.21	0.329	2.65787e-33
Uqcr11	Uqcr11	5.1057e-17	-0.32245	0.092	0.143	1.2968e-12
Mgst1	Mgst1	3.16149e-22	-0.323202	0.057	0.104	8.02986e-18
H3f3a	H3f3a	8.07237e-24	-0.323564	0.053	0.101	2.0503e-19
Arhgap10	Arhgap10	2.84333e-44	-0.323705	0.345	0.506	7.22178e-40
Sdhb	Sdhb	2.80426e-46	-0.323771	0.197	0.33	7.12254e-42
Hmg20b	Hmg20b	4.48416e-36	-0.324851	0.064	0.13	1.13893e-31
Chdh	Chdh	1.17043e-36	-0.324893	0.095	0.175	2.97279e-32
Jun	Jun	6.50034e-37	-0.325649	0.187	0.301	1.65102e-32
Abtb2	Abtb2	2.94898e-43	-0.32652	0.068	0.143	7.4901e-39
AABR07041096.1	AABR07041096.1	1.42389e-44	-0.326948	0.193	0.321	3.61653e-40
Ski	Ski	7.35665e-43	-0.327597	0.155	0.264	1.86851e-38
Smtnl2	Smtnl2	5.40941e-47	-0.328406	0.039	0.101	1.37394e-42
Rpl11	Rpl11	1.89516e-14	-0.329408	0.12	0.171	4.81353e-10
AC091481.1	AC091481.1	2.15592e-36	-0.329974	0.062	0.127	5.47581e-32
Map3k14	Map3k14	5.05033e-39	-0.330799	0.078	0.153	1.28273e-34
Mgll	Mgll	1.37869e-34	-0.331217	0.372	0.514	3.50173e-30
Pllp	Pllp	2.38501e-44	-0.332148	0.064	0.138	6.05769e-40
Dap	Dap	2.23256e-37	-0.333724	0.113	0.201	5.67047e-33
Trio	Trio	7.12801e-54	-0.333727	0.268	0.431	1.81044e-49
Gclm	Gclm	1.63889e-17	-0.334711	0.186	0.256	4.16261e-13
AABR07027750.1	AABR07027750.1	4.45761e-46	-0.335818	0.08	0.164	1.13219e-41
Eif4g3	Eif4g3	2.16415e-50	-0.336734	0.206	0.344	5.49673e-46
Dab2ip	Dab2ip	1.64041e-45	-0.337169	0.202	0.331	4.16648e-41
Hnrnpa2b1	Hnrnpa2b1	1.48964e-47	-0.338543	0.372	0.544	3.78355e-43
Tead1	Tead1	1.57039e-37	-0.338819	0.308	0.444	3.98864e-33
Nacc2	Nacc2	3.41374e-43	-0.338925	0.141	0.245	8.67057e-39
RGD1562392	RGD1562392	9.68249e-45	-0.339068	0.356	0.519	2.45925e-40
Msi2	Msi2	1.41527e-41	-0.33922	0.464	0.619	3.59463e-37
Txn2	Txn2	2.91089e-35	-0.339348	0.058	0.12	7.39338e-31
Egfr	Egfr	1.0957e-43	-0.339351	0.138	0.243	2.78298e-39
Szrd1	Szrd1	2.71774e-48	-0.339768	0.096	0.19	6.90278e-44
Kcnb1	Kcnb1	1.13052e-38	-0.34119	0.111	0.199	2.87142e-34
Hs1bp3	Hs1bp3	3.63113e-46	-0.341571	0.071	0.151	9.2227e-42
Dpp4	Dpp4	7.12191e-40	-0.341884	0.347	0.498	1.80889e-35
Zfp622	Zfp622	3.66122e-40	-0.343656	0.406	0.559	9.29914e-36
Shb	Shb	5.58433e-41	-0.343987	0.184	0.299	1.41836e-36
LOC688553	LOC688553	1.12509e-39	-0.344053	0.073	0.147	2.85762e-35
Atp5f1e	Atp5f1e	6.78632e-14	-0.344625	0.201	0.262	1.72366e-09
Ndufb9	Ndufb9	5.87297e-18	-0.344838	0.079	0.128	1.49168e-13
Rpl24	Rpl24	1.0446e-21	-0.345164	0.09	0.148	2.65317e-17
Grina	Grina	1.65472e-22	-0.345525	0.065	0.115	4.20283e-18
Agap1	Agap1	1.64921e-43	-0.346469	0.284	0.427	4.18883e-39
Crb1	Crb1	6.92675e-46	-0.346938	0.061	0.135	1.75933e-41
Rhobtb1	Rhobtb1	9.98352e-47	-0.347365	0.394	0.563	2.53572e-42
Cox6a1	Cox6a1	5.5966e-18	-0.347419	0.122	0.182	1.42148e-13
Cemip	Cemip	3.72624e-30	-0.347903	0.07	0.132	9.46428e-26
Cox5b	Cox5b	4.37416e-19	-0.348622	0.138	0.204	1.11099e-14
B2m	B2m	1.30865e-12	-0.349318	0.239	0.298	3.32383e-08
Slc22a2	Slc22a2	2.68839e-27	-0.349904	0.084	0.148	6.82824e-23
Slc16a6	Slc16a6	4.45866e-47	-0.351236	0.091	0.18	1.13246e-42
Amn	Amn	4.33011e-44	-0.35149	0.111	0.207	1.0998e-39
Gpx4	Gpx4	5.83703e-22	-0.351892	0.098	0.158	1.48255e-17
Rpl18a	Rpl18a	1.41724e-24	-0.352332	0.085	0.146	3.59965e-20
Clec16a	Clec16a	6.37067e-47	-0.352732	0.12	0.221	1.61809e-42
Rpl27	Rpl27	3.86915e-22	-0.353486	0.072	0.124	9.82725e-18
Itga6	Itga6	1.19735e-44	-0.353999	0.235	0.369	3.04115e-40
Ndufb11	Ndufb11	1.4557e-20	-0.355323	0.06	0.107	3.69734e-16
Hsph1	Hsph1	8.19179e-44	-0.355468	0.116	0.213	2.08063e-39
Tlr12	Tlr12	1.11164e-42	-0.355845	0.087	0.17	2.82346e-38
Parp14	Parp14	3.8902e-40	-0.35707	0.058	0.126	9.88073e-36
Cntnap4	Cntnap4	1.21095e-51	-0.357771	0.058	0.135	3.07569e-47
Eps15l1	Eps15l1	8.76662e-53	-0.359256	0.166	0.294	2.22663e-48
Gpx1	Gpx1	5.00276e-18	-0.359838	0.211	0.284	1.27065e-13
Ppara	Ppara	2.77763e-33	-0.360673	0.381	0.51	7.0549e-29
Slc4a4	Slc4a4	8.43757e-61	-0.360956	0.842	0.916	2.14306e-56
Ildr2	Ildr2	8.24941e-53	-0.361988	0.077	0.165	2.09527e-48
Rpl10	Rpl10	5.10223e-24	-0.362068	0.081	0.139	1.29592e-19
Kcnj12	Kcnj12	1.20321e-47	-0.362447	0.176	0.297	3.05602e-43
Efcab5	Efcab5	1.4088e-44	-0.362504	0.261	0.401	3.57822e-40
Sh3pxd2b	Sh3pxd2b	1.0002e-45	-0.363058	0.069	0.147	2.54041e-41
Gstp1	Gstp1	4.92343e-22	-0.363563	0.06	0.109	1.2505e-17
Ush1c	Ush1c	3.81952e-54	-0.364829	0.201	0.341	9.70121e-50
Cisd1	Cisd1	3.00163e-37	-0.36539	0.256	0.38	7.62385e-33
Rnf152	Rnf152	7.52219e-51	-0.365498	0.2	0.336	1.91056e-46
Mcoln1	Mcoln1	2.28781e-47	-0.365947	0.089	0.178	5.81082e-43
Cotl1	Cotl1	4.53622e-44	-0.366309	0.126	0.227	1.15216e-39
Rpl18	Rpl18	5.45614e-18	-0.368159	0.096	0.148	1.3858e-13
Anks1a	Anks1a	9.12709e-56	-0.369179	0.177	0.312	2.31819e-51
Cyp4a8	Cyp4a8	3.01482e-30	-0.370492	0.07	0.133	7.65733e-26
Dhrs7l1	Dhrs7l1	1.37649e-23	-0.371664	0.073	0.128	3.49615e-19
Cox7c	Cox7c	2.22573e-11	-0.372899	0.199	0.25	5.65313e-07
F3	F3	4.59778e-50	-0.375134	0.073	0.158	1.16779e-45
Mgmt	Mgmt	3.19824e-37	-0.375165	0.117	0.205	8.1232e-33
Kcnc3	Kcnc3	7.95382e-54	-0.376563	0.111	0.217	2.02019e-49
Agtrap	Agtrap	1.00594e-44	-0.377223	0.086	0.17	2.55499e-40
Errfi1	Errfi1	9.68773e-34	-0.377942	0.343	0.475	2.46059e-29
Lgmn	Lgmn	1.86371e-43	-0.381539	0.462	0.619	4.73364e-39
Slc29a3	Slc29a3	2.82588e-49	-0.384939	0.135	0.244	7.17746e-45
Ttc7a	Ttc7a	1.12933e-50	-0.386651	0.057	0.133	2.86838e-46
Galm	Galm	9.23017e-56	-0.38848	0.218	0.365	2.34437e-51
Cox6c	Cox6c	1.61509e-21	-0.390346	0.156	0.227	4.10218e-17
AABR07051515.1	AABR07051515.1	6.7285e-40	-0.391216	0.198	0.313	1.70897e-35
Samd4a	Samd4a	7.42228e-42	-0.391527	0.269	0.399	1.88519e-37
Rps15	Rps15	9.73857e-20	-0.392764	0.076	0.126	2.4735e-15
Eif5b	Eif5b	1.27835e-46	-0.392776	0.102	0.196	3.24689e-42
Col4a1	Col4a1	1.69229e-49	-0.393596	0.255	0.402	4.29824e-45
Il33	Il33	1.7837e-40	-0.394627	0.069	0.142	4.53043e-36
Banp	Banp	2.01112e-53	-0.394734	0.089	0.184	5.10804e-49
Ndufb7	Ndufb7	2.59681e-26	-0.395274	0.066	0.122	6.59564e-22
Pdk2	Pdk2	4.65063e-54	-0.398686	0.114	0.221	1.18121e-49
Fuca1	Fuca1	1.57088e-45	-0.399221	0.115	0.213	3.98987e-41
Rab11fip3	Rab11fip3	5.129e-68	-0.399337	0.603	0.772	1.30271e-63
Comt	Comt	5.13529e-53	-0.399899	0.193	0.328	1.30431e-48
Rps11	Rps11	2.09192e-31	-0.400332	0.073	0.138	5.31326e-27
RGD1559960	RGD1559960	4.00919e-47	-0.402409	0.111	0.208	1.0183e-42
Rbp1	Rbp1	4.69625e-47	-0.405312	0.075	0.157	1.1928e-42
Ppic	Ppic	3.15781e-23	-0.40579	0.071	0.124	8.02053e-19
Gna14	Gna14	6.95646e-59	-0.408488	0.036	0.106	1.76687e-54
Slc22a6	Slc22a6	1.69511e-46	-0.408861	0.52	0.668	4.30541e-42
Uqcr10	Uqcr10	3.72702e-18	-0.409162	0.113	0.169	9.46625e-14
Nmnat3	Nmnat3	6.94512e-53	-0.410669	0.124	0.233	1.76399e-48
LOC108348144	LOC108348144	2.35804e-30	-0.415547	0.061	0.12	5.98918e-26
Trib1	Trib1	1.3883e-62	-0.417414	0.073	0.169	3.52614e-58
Tpmt	Tpmt	6.55387e-45	-0.419155	0.068	0.144	1.66462e-40
Cox6b1	Cox6b1	3.3684e-26	-0.41973	0.092	0.156	8.55539e-22
AC111831.1	AC111831.1	1.94843e-59	-0.421231	0.079	0.174	4.94881e-55
Ndufa3	Ndufa3	1.06471e-27	-0.421347	0.06	0.114	2.70425e-23
Ass1	Ass1	3.99659e-57	-0.421752	0.399	0.575	1.01509e-52
Ros1	Ros1	2.51442e-56	-0.422956	0.078	0.17	6.38637e-52
Fam20c	Fam20c	5.6657e-54	-0.424075	0.163	0.288	1.43903e-49
Snx29	Snx29	1.08664e-73	-0.424797	0.845	0.9	2.75995e-69
Rpl7	Rpl7	5.38226e-23	-0.425412	0.128	0.197	1.36704e-18
LOC100359583	LOC100359583	8.40599e-29	-0.426684	0.125	0.203	2.13504e-24
Rpsa	Rpsa	3.71686e-31	-0.427337	0.188	0.284	9.44046e-27
Gabarap	Gabarap	1.24759e-32	-0.430411	0.079	0.147	3.16875e-28
Slc5a10	Slc5a10	1.52728e-18	-0.431518	0.123	0.183	3.87914e-14
Dbi	Dbi	3.13795e-27	-0.432413	0.144	0.222	7.97008e-23
Epb41l3	Epb41l3	1.78298e-60	-0.434183	0.299	0.47	4.5286e-56
Zhx2	Zhx2	3.25019e-60	-0.434347	0.242	0.397	8.25516e-56
Nt5e	Nt5e	5.69434e-60	-0.436505	0.174	0.309	1.4463e-55
Rpl14	Rpl14	2.2428e-32	-0.436983	0.117	0.198	5.69648e-28
Elob	Elob	1.34028e-30	-0.438539	0.059	0.117	3.40419e-26
AABR07026778.1	AABR07026778.1	3.98562e-52	-0.438598	0.156	0.275	1.01231e-47
Arsb	Arsb	1.08846e-62	-0.439055	0.196	0.343	2.76459e-58
Susd6	Susd6	1.66088e-70	-0.441881	0.172	0.321	4.21848e-66
Sorbs1	Sorbs1	8.34337e-57	-0.441997	0.343	0.512	2.11913e-52
Slc7a12	Slc7a12	4.96066e-61	-0.443404	0.223	0.375	1.25996e-56
Fgf1	Fgf1	5.56868e-56	-0.443761	0.197	0.335	1.41439e-51
Lhfpl2	Lhfpl2	4.20871e-62	-0.448307	0.082	0.182	1.06897e-57
Rpl5	Rpl5	1.58434e-37	-0.448994	0.072	0.144	4.02406e-33
Rps9	Rps9	7.26734e-30	-0.450314	0.071	0.133	1.84583e-25
Timp3	Timp3	4.96967e-45	-0.452091	0.323	0.47	1.26225e-40
Prkag2	Prkag2	3.32227e-64	-0.452856	0.224	0.38	8.43823e-60
Ctsb	Ctsb	1.75186e-50	-0.460662	0.322	0.473	4.44956e-46
Tmem140	Tmem140	1.28531e-60	-0.460682	0.117	0.23	3.26456e-56
Rpl28	Rpl28	7.89588e-40	-0.462237	0.08	0.157	2.00548e-35
Eef1b2	Eef1b2	1.47387e-43	-0.463497	0.056	0.125	3.74347e-39
LOC100361854	LOC100361854	7.50967e-39	-0.463652	0.082	0.158	1.90738e-34
Cox7a2l2	Cox7a2l2	6.01478e-33	-0.463754	0.086	0.156	1.52769e-28
Rps7	Rps7	7.58616e-31	-0.464472	0.091	0.161	1.92681e-26
Folr1	Folr1	4.3125e-36	-0.466286	0.118	0.202	1.09533e-31
Calm1	Calm1	1.02755e-36	-0.468883	0.087	0.162	2.60988e-32
Tomm7	Tomm7	2.10336e-36	-0.46967	0.053	0.113	5.34233e-32
Cycs	Cycs	1.53997e-21	-0.472964	0.165	0.235	3.91136e-17
Arhgef10l	Arhgef10l	2.27761e-71	-0.473916	0.087	0.198	5.78489e-67
Arntl	Arntl	1.05069e-81	-0.475505	0.052	0.149	2.66865e-77
Ndrg1	Ndrg1	5.96484e-77	-0.476581	0.563	0.735	1.51501e-72
Txn1	Txn1	1.2029e-38	-0.476829	0.06	0.126	3.05523e-34
Rpl12	Rpl12	1.06064e-45	-0.480691	0.063	0.138	2.69391e-41
Cmip	Cmip	9.59902e-74	-0.482066	0.491	0.667	2.43806e-69
Rpl26	Rpl26	2.70891e-41	-0.482613	0.053	0.118	6.88037e-37
Rpl23a	Rpl23a	1.90492e-38	-0.486603	0.051	0.113	4.83831e-34
LOC100360057	LOC100360057	3.78913e-40	-0.487403	0.068	0.14	9.62402e-36
Serf2	Serf2	2.36181e-28	-0.493689	0.113	0.185	5.99876e-24
AC128848.1	AC128848.1	3.16462e-67	-0.494973	0.032	0.102	8.03781e-63
Ndufa4	Ndufa4	2.71152e-18	-0.495072	0.235	0.304	6.887e-14
Hint1	Hint1	1.24796e-32	-0.495464	0.094	0.166	3.16968e-28
Ppm1h	Ppm1h	7.53365e-63	-0.499035	0.401	0.568	1.91347e-58
Nectin1	Nectin1	3.0971e-66	-0.499555	0.12	0.241	7.86633e-62
Rpl17	Rpl17	2.90981e-42	-0.500746	0.07	0.145	7.39063e-38
Mthfr	Mthfr	4.97252e-68	-0.503104	0.239	0.402	1.26297e-63
Nme2	Nme2	7.23679e-39	-0.505542	0.113	0.2	1.83807e-34
Slc25a25	Slc25a25	6.90142e-74	-0.505655	0.12	0.251	1.75289e-69
Rps3	Rps3	2.41854e-45	-0.508094	0.061	0.135	6.14285e-41
Ddx19b	Ddx19b	3.92333e-62	-0.51394	0.228	0.379	9.96485e-58
Dennd3	Dennd3	3.02338e-90	-0.514237	0.242	0.434	7.67908e-86
Slc34a3	Slc34a3	9.0641e-84	-0.515309	0.2	0.369	2.30219e-79
Napsa	Napsa	4.54107e-63	-0.516975	0.259	0.416	1.15339e-58
AABR07015057.1	AABR07015057.1	4.35031e-31	-0.517789	0.064	0.123	1.10494e-26
LOC108351137	LOC108351137	3.30638e-51	-0.520805	0.054	0.129	8.39789e-47
Rpl21.3	Rpl21.3	7.40122e-44	-0.521223	0.054	0.123	1.87984e-39
Tmem51	Tmem51	1.00187e-80	-0.529187	0.257	0.441	2.54465e-76
Tgm2	Tgm2	4.5103e-70	-0.529723	0.063	0.158	1.14557e-65
Pde11a	Pde11a	9.79005e-75	-0.530082	0.066	0.166	2.48658e-70
Rpl31	Rpl31	4.37639e-48	-0.531484	0.05	0.119	1.11156e-43
Ndufa13	Ndufa13	7.81312e-44	-0.533101	0.065	0.139	1.98445e-39
Rps5	Rps5	3.42661e-48	-0.53703	0.06	0.136	8.70325e-44
Prr5	Prr5	5.03483e-85	-0.541684	0.172	0.333	1.2788e-80
Tpt1	Tpt1	3.64233e-38	-0.541703	0.181	0.282	9.25115e-34
H3f3b	H3f3b	7.19228e-62	-0.544612	0.037	0.108	1.82677e-57
Mgp	Mgp	4.59887e-44	-0.549526	0.057	0.127	1.16807e-39
Klhl29	Klhl29	1.75915e-79	-0.550683	0.316	0.502	4.46806e-75
Sorcs2	Sorcs2	1.03183e-67	-0.551634	0.159	0.295	2.62076e-63
LOC100911847	LOC100911847	5.70895e-46	-0.554059	0.054	0.125	1.45002e-41
Itga9	Itga9	5.4325e-55	-0.557159	0.091	0.187	1.3798e-50
Col6a6	Col6a6	3.04443e-73	-0.559912	0.286	0.462	7.73255e-69
Epha4	Epha4	2.6994e-60	-0.566213	0.082	0.178	6.85622e-56
Npas2	Npas2	6.67529e-97	-0.574899	0.068	0.187	1.69546e-92
Ndufs5	Ndufs5	1.08928e-54	-0.576732	0.038	0.104	2.76665e-50
Lyz2	Lyz2	1.37901e-51	-0.581232	0.039	0.104	3.50255e-47
AABR07035218.1	AABR07035218.1	1.02401e-79	-0.587406	0.089	0.207	2.60088e-75
Rpl29	Rpl29	6.37044e-56	-0.588079	0.072	0.16	1.61803e-51
Prima1	Prima1	5.55734e-28	-0.602811	0.231	0.326	1.41151e-23
Rps13	Rps13	3.75316e-53	-0.602876	0.047	0.118	9.53266e-49
AABR07065438.1	AABR07065438.1	1.93765e-76	-0.60435	0.042	0.128	4.92145e-72
Rpl36a	Rpl36a	3.62887e-60	-0.610052	0.042	0.115	9.21697e-56
Kcnk5	Kcnk5	6.89597e-76	-0.615584	0.199	0.356	1.75151e-71
Mab21l3	Mab21l3	1.62912e-82	-0.615894	0.097	0.221	4.13781e-78
Rps16	Rps16	1.40597e-59	-0.615913	0.1	0.205	3.57101e-55
Rps27	Rps27	1.7176e-49	-0.634546	0.101	0.196	4.36254e-45
Hs6st1	Hs6st1	6.89958e-98	-0.636576	0.127	0.279	1.75242e-93
Cox8a	Cox8a	1.00864e-32	-0.647186	0.183	0.271	2.56185e-28
Rps17	Rps17	9.2224e-79	-0.661854	0.06	0.161	2.3424e-74
Dnm3	Dnm3	1.30732e-49	-0.663092	0.135	0.242	3.32045e-45
Dpp7	Dpp7	1.22697e-107	-0.6666	0.093	0.236	3.11638e-103
Prdx1	Prdx1	7.10085e-66	-0.671706	0.095	0.203	1.80355e-61
Rps20	Rps20	1.20362e-67	-0.691808	0.043	0.122	3.05708e-63
Mlph	Mlph	1.23512e-120	-0.695673	0.087	0.236	3.13709e-116
Rpl23	Rpl23	1.93807e-50	-0.705747	0.096	0.188	4.92249e-46
Rps24	Rps24	6.9394e-75	-0.70903	0.053	0.145	1.76254e-70
Tmsb4x	Tmsb4x	1.35217e-65	-0.710253	0.123	0.242	3.43438e-61
Tnfrsf9	Tnfrsf9	4.2522e-125	-0.719355	0.063	0.198	1.08002e-120
Ypel2	Ypel2	9.68443e-102	-0.720617	0.182	0.357	2.45975e-97
Sult1c2a	Sult1c2a	4.39996e-230	-0.724859	0.769	0.915	1.11755e-225
Rpl19	Rpl19	3.81998e-71	-0.728891	0.107	0.225	9.70238e-67
Rps10	Rps10	6.4912e-95	-0.733916	0.031	0.118	1.6487e-90
Uba52	Uba52	7.28859e-77	-0.735662	0.116	0.243	1.85123e-72
Rps28	Rps28	1.32259e-64	-0.738983	0.107	0.218	3.35925e-60
Rpl41	Rpl41	3.07699e-48	-0.74417	0.278	0.396	7.81524e-44
Rps23	Rps23	6.22331e-65	-0.747414	0.074	0.169	1.58066e-60
Rps12	Rps12	1.188e-82	-0.748319	0.07	0.179	3.01741e-78
LOC100364435	LOC100364435	1.20677e-90	-0.75404	0.029	0.111	3.06507e-86
Hspa8	Hspa8	1.5983e-100	-0.757648	0.191	0.363	4.05951e-96
Il34	Il34	3.4241e-114	-0.758796	0.072	0.203	8.69687e-110
Rps4x.1	Rps4x.1	4.19646e-99	-0.75887	0.026	0.11	1.06586e-94
Capn13	Capn13	1.09428e-94	-0.765311	0.046	0.146	2.77935e-90
LOC687780	LOC687780	8.96696e-73	-0.766274	0.113	0.234	2.27752e-68
Clu	Clu	9.20307e-100	-0.768843	0.041	0.142	2.33749e-95
Rplp0	Rplp0	2.11454e-76	-0.782779	0.108	0.231	5.37072e-72
Dgkg	Dgkg	1.96659e-144	-0.78635	0.395	0.636	4.99495e-140
Rpl30	Rpl30	6.57076e-107	-0.791164	0.021	0.103	1.66891e-102
Rpl35	Rpl35	3.20318e-77	-0.801896	0.142	0.277	8.13576e-73
LOC685963	LOC685963	4.50909e-97	-0.840943	0.049	0.152	1.14526e-92
Ctsl	Ctsl	6.4817e-67	-0.862118	0.205	0.336	1.64629e-62
Ftl1	Ftl1	1.41133e-73	-0.877253	0.22	0.357	3.58463e-69
Fth1	Fth1	1.5055e-62	-0.878321	0.319	0.444	3.82381e-58
Rpl34	Rpl34	8.87552e-102	-0.896022	0.056	0.168	2.25429e-97
Rps3a	Rps3a	4.11007e-113	-0.898255	0.056	0.177	1.04392e-108
Rpl27a	Rpl27a	3.09422e-105	-0.906264	0.077	0.206	7.85901e-101
RGD1564865	RGD1564865	1.17802e-175	-0.919292	0.313	0.568	2.99204e-171
LOC108351137.1	LOC108351137.1	1.6098e-119	-0.93122	0.043	0.154	4.08874e-115
AABR07000398.1	AABR07000398.1	5.9343e-151	-0.932711	0.923	0.901	1.50725e-146
Rps27a.1	Rps27a.1	4.7203e-123	-0.934207	0.045	0.161	1.19891e-118
LOC100360449	LOC100360449	7.4292e-101	-0.949604	0.069	0.188	1.88694e-96
Rps8	Rps8	1.87193e-115	-0.951936	0.105	0.256	4.7545e-111
Rps15a	Rps15a	5.26612e-129	-0.955065	0.043	0.16	1.33754e-124
Spink1l	Spink1l	3.67826e-103	-0.960236	0.105	0.244	9.3424e-99
Rpl37a	Rpl37a	1.71622e-109	-0.96476	0.123	0.278	4.35902e-105
Rpl13	Rpl13	2.60442e-125	-0.968121	0.063	0.195	6.61496e-121
Rpl37	Rpl37	9.14538e-136	-1.02194	0.037	0.152	2.32283e-131
Rplp1	Rplp1	1.49057e-126	-1.05118	0.175	0.358	3.78591e-122
Kap	Kap	0.000107249	-1.07707	0.399	0.352	1
Rps18	Rps18	1.91781e-132	-1.0798	0.075	0.219	4.87105e-128
LOC108352650	LOC108352650	8.46402e-128	-1.17877	0.153	0.325	2.14978e-123
Mt2A	Mt2A	1.4956e-153	-1.19456	0.164	0.36	3.79868e-149
Rpl36	Rpl36	1.39149e-206	-1.22633	0.051	0.218	3.53425e-202
Mt1	Mt1	5.05421e-171	-1.24515	0.111	0.298	1.28372e-166
Rps2	Rps2	1.0028e-204	-1.25217	0.049	0.212	2.54701e-200
Tff3	Tff3	9.12773e-212	-1.81623	0.06	0.232	2.31835e-207
Spp1	Spp1	0	-2.9558	0.068	0.537	0

## Sheet: PST(S2)
	PST_S2__gene	p_val	avg_log2FC	pct.Obese+sGCact	Pct.Obese	p_val_adj
Miox	Miox	1.11418e-157	0.97907	0.722	0.46	2.82991e-153
Mdga2	Mdga2	2.29344e-80	0.852073	0.217	0.058	5.8251e-76
Umod	Umod	2.60274e-40	0.820406	0.125	0.036	6.61071e-36
Plb1	Plb1	6.83946e-67	0.767389	0.101	0.001	1.73715e-62
Plxdc2	Plxdc2	4.05048e-77	0.749959	0.576	0.4	1.02878e-72
Hba-a1	Hba-a1	1.17193e-51	0.681828	0.107	0.014	2.97658e-47
Cyp24a1	Cyp24a1	5.49288e-81	0.670372	0.75	0.655	1.39514e-76
Nat8f5	Nat8f5	8.00515e-65	0.650408	0.673	0.552	2.03323e-60
Glyat	Glyat	8.03961e-141	0.641696	0.883	0.773	2.04198e-136
Ehhadh	Ehhadh	1.23586e-40	0.641661	0.368	0.234	3.13896e-36
Wnk3	Wnk3	2.94074e-73	0.633782	0.118	0.004	7.46919e-69
Slc22a25	Slc22a25	1.17766e-122	0.628964	0.886	0.751	2.99115e-118
Hlf	Hlf	2.85148e-54	0.610529	0.418	0.254	7.24246e-50
Fras1	Fras1	1.51774e-50	0.588676	0.528	0.385	3.85492e-46
Pde7b	Pde7b	1.81278e-86	0.577997	0.818	0.692	4.60427e-82
Samd5	Samd5	1.18412e-43	0.54579	0.152	0.049	3.00754e-39
AABR07021930.1	AABR07021930.1	5.62432e-27	0.543048	0.34	0.239	1.42852e-22
Srgap1	Srgap1	1.0656e-31	0.542115	0.109	0.034	2.70652e-27
AABR07016672.1	AABR07016672.1	1.01017e-27	0.538293	0.48	0.378	2.56573e-23
Myo9a	Myo9a	2.93379e-54	0.534935	0.657	0.531	7.45153e-50
Spata22	Spata22	2.28105e-20	0.530606	0.157	0.086	5.79363e-16
Srrm2	Srrm2	8.97685e-58	0.522721	0.913	0.847	2.28003e-53
Slc6a20	Slc6a20	1.98754e-50	0.519434	0.609	0.484	5.04816e-46
Veph1	Veph1	3.97069e-25	0.511445	0.363	0.261	1.00852e-20
Kmo	Kmo	8.80848e-41	0.510262	0.552	0.429	2.23727e-36
Nhs	Nhs	7.99824e-27	0.504964	0.348	0.243	2.03147e-22
Map2k6	Map2k6	9.84688e-32	0.503129	0.178	0.084	2.50101e-27
Tmem150a	Tmem150a	3.42229e-36	0.484894	0.539	0.426	8.69228e-32
Hacl1	Hacl1	6.12005e-28	0.479721	0.469	0.363	1.55443e-23
Kynu	Kynu	2.62622e-40	0.474737	0.636	0.532	6.67033e-36
Slc6a18	Slc6a18	3.55254e-42	0.466424	0.654	0.529	9.02309e-38
Hmgcs2	Hmgcs2	2.74722e-28	0.465844	0.307	0.199	6.97767e-24
Cpq	Cpq	8.53417e-96	0.461294	0.967	0.935	2.16759e-91
Rbm25l1	Rbm25l1	1.5406e-13	0.460952	0.333	0.269	3.91296e-09
Pm20d1	Pm20d1	4.26615e-52	0.459256	0.804	0.74	1.08356e-47
Akr1a1	Akr1a1	7.24824e-29	0.453673	0.455	0.334	1.84098e-24
Nox4	Nox4	6.16467e-50	0.45046	0.772	0.685	1.56577e-45
Mep1a	Mep1a	1.45811e-29	0.447959	0.405	0.288	3.70344e-25
Tmlhe	Tmlhe	1.8655e-35	0.447192	0.585	0.47	4.73819e-31
AABR07062897.1	AABR07062897.1	8.42921e-29	0.432359	0.187	0.095	2.14093e-24
Ktn1	Ktn1	1.07124e-19	0.429725	0.461	0.38	2.72084e-15
Cat	Cat	7.9976e-37	0.427694	0.587	0.462	2.03131e-32
Hpd	Hpd	6.35103e-36	0.427638	0.669	0.546	1.6131e-31
Luc7l3	Luc7l3	4.73885e-19	0.427387	0.577	0.506	1.20362e-14
Nfs1	Nfs1	5.71968e-18	0.425099	0.192	0.121	1.45274e-13
Prodh2	Prodh2	5.484e-35	0.424352	0.716	0.627	1.39288e-30
Pc	Pc	2.0726e-21	0.409933	0.471	0.381	5.2642e-17
Prpf38b	Prpf38b	2.64332e-12	0.407837	0.376	0.315	6.71378e-08
Osbpl3	Osbpl3	2.27856e-29	0.405074	0.536	0.428	5.78732e-25
Gk	Gk	1.71299e-22	0.395542	0.563	0.483	4.35081e-18
Per3	Per3	5.33134e-17	0.394805	0.24	0.167	1.35411e-12
Baz2b	Baz2b	2.02693e-23	0.391627	0.591	0.515	5.14819e-19
Srsf11	Srsf11	4.74878e-13	0.391442	0.397	0.335	1.20614e-08
Hnf4a	Hnf4a	3.46494e-38	0.385062	0.848	0.799	8.80061e-34
Ccdc30	Ccdc30	1.99174e-18	0.38482	0.405	0.323	5.05882e-14
Defb1	Defb1	2.91234e-08	0.382205	0.159	0.117	0.000739706
Acy1	Acy1	3.00115e-28	0.381129	0.578	0.463	7.62262e-24
Cyp2e1	Cyp2e1	3.51259e-20	0.380965	0.265	0.176	8.92164e-16
Gpc6	Gpc6	3.86042e-17	0.376554	0.303	0.22	9.80509e-13
Pmfbp1	Pmfbp1	6.81418e-14	0.376432	0.212	0.148	1.73073e-09
Baz1b	Baz1b	1.31091e-16	0.375533	0.462	0.385	3.32957e-12
Sec62	Sec62	7.49018e-16	0.373501	0.178	0.112	1.90243e-11
Amotl2	Amotl2	8.77628e-16	0.36905	0.137	0.079	2.22909e-11
Add1	Add1	4.82357e-22	0.368103	0.555	0.476	1.22514e-17
Acsm5	Acsm5	5.77261e-17	0.367984	0.175	0.107	1.46619e-12
Wnk1	Wnk1	3.12039e-05	0.367978	0.425	0.407	0.792548
Gba3	Gba3	5.84317e-47	0.367573	0.867	0.821	1.48411e-42
Upb1	Upb1	6.48964e-19	0.362008	0.5	0.421	1.6483e-14
Akap13	Akap13	2.59706e-29	0.360801	0.698	0.625	6.59628e-25
Slit2	Slit2	7.84019e-20	0.359393	0.545	0.457	1.99133e-15
Nrdc	Nrdc	1.50512e-35	0.358148	0.842	0.792	3.82286e-31
Pck1	Pck1	1.65845e-75	0.357144	0.964	0.911	4.2123e-71
AABR07008287.2	AABR07008287.2	1.25068e-13	0.356884	0.208	0.146	3.17659e-09
Aspa	Aspa	4.2631e-29	0.356625	0.736	0.693	1.08278e-24
Akr1c1	Akr1c1	1.37644e-25	0.354072	0.818	0.789	3.49603e-21
Acsm2	Acsm2	1.37751e-52	0.353532	0.906	0.875	3.49875e-48
Glyatl2	Glyatl2	2.12514e-17	0.352458	0.256	0.178	5.39765e-13
Eif4ebp3	Eif4ebp3	1.9917e-20	0.347372	0.594	0.52	5.05872e-16
AABR07040864.1	AABR07040864.1	0.0283125	0.346824	0.104	0.091	1
Trps1	Trps1	5.29245e-30	0.342052	0.798	0.772	1.34423e-25
Pah	Pah	1.37274e-28	0.34136	0.763	0.709	3.48661e-24
Pex11a	Pex11a	6.38099e-18	0.338405	0.339	0.253	1.62071e-13
Esr1	Esr1	8.93751e-31	0.338317	0.741	0.664	2.27004e-26
Aoah	Aoah	2.98162e-15	0.337942	0.439	0.369	7.57301e-11
Acsl1	Acsl1	4.06232e-15	0.334455	0.417	0.339	1.03179e-10
Aurkaip1	Aurkaip1	4.18365e-14	0.332197	0.675	0.637	1.06261e-09
Hnf4g	Hnf4g	5.42396e-16	0.332037	0.397	0.316	1.37763e-11
Zmat1	Zmat1	1.08538e-08	0.331494	0.186	0.142	0.000275675
Kdm2a	Kdm2a	1.36219e-13	0.328843	0.414	0.347	3.45983e-09
Hsd11b1	Hsd11b1	1.24913e-17	0.326975	0.348	0.258	3.17267e-13
Akr1c19	Akr1c19	2.01525e-13	0.325759	0.214	0.151	5.11854e-09
Ust5r	Ust5r	5.76266e-39	0.32172	0.811	0.725	1.46366e-34
Aldh1l1	Aldh1l1	8.21083e-16	0.321305	0.257	0.181	2.08547e-11
Bmerb1	Bmerb1	1.32908e-10	0.320651	0.198	0.143	3.37572e-06
Cyp4a1	Cyp4a1	2.67306e-13	0.320146	0.442	0.375	6.78929e-09
Slc25a42	Slc25a42	1.03748e-13	0.319979	0.248	0.181	2.63509e-09
Phf14	Phf14	2.21828e-13	0.319829	0.468	0.404	5.63422e-09
Pnisr	Pnisr	1.67598e-20	0.31971	0.684	0.615	4.25683e-16
Zcchc7	Zcchc7	1.13587e-16	0.318422	0.549	0.487	2.88499e-12
Vegfa	Vegfa	1.35154e-11	0.316464	0.534	0.483	3.43277e-07
Rbbp6	Rbbp6	1.19179e-06	0.313131	0.286	0.247	0.0302703
Acaa1a	Acaa1a	1.32497e-15	0.310759	0.155	0.093	3.36528e-11
Gpm6a	Gpm6a	8.04117e-18	0.309634	0.673	0.621	2.04238e-13
Luc7l2	Luc7l2	1.57924e-15	0.308889	0.575	0.516	4.01112e-11
AC096301.1	AC096301.1	1.79592e-17	0.308772	0.463	0.377	4.56145e-13
Wwc1	Wwc1	4.2113e-35	0.308415	0.876	0.831	1.06963e-30
RGD1559600	RGD1559600	3.60031e-12	0.307722	0.247	0.183	9.14444e-08
Gphn	Gphn	9.00457e-21	0.30741	0.664	0.608	2.28707e-16
Ar	Ar	9.74165e-13	0.307073	0.43	0.365	2.47428e-08
Sh3tc2	Sh3tc2	1.75651e-18	0.30675	0.64	0.583	4.46136e-14
Golgb1	Golgb1	2.22278e-08	0.305651	0.521	0.481	0.000564565
Smarca2	Smarca2	7.10157e-13	0.303983	0.448	0.381	1.80373e-08
Ypel5	Ypel5	1.88013e-10	0.300797	0.158	0.109	4.77534e-06
Phf3	Phf3	3.22474e-14	0.300573	0.584	0.534	8.19051e-10
Zfp354a	Zfp354a	6.02545e-16	0.29944	0.57	0.501	1.5304e-11
Amacr	Amacr	1.59505e-12	0.298853	0.233	0.168	4.05127e-08
LOC361914	LOC361914	2.90419e-10	0.298531	0.144	0.097	7.37634e-06
Ppp1r16b	Ppp1r16b	1.54655e-28	0.298403	0.689	0.577	3.92809e-24
Slc25a5	Slc25a5	4.88722e-11	0.297892	0.113	0.068	1.24131e-06
Slc22a5	Slc22a5	2.5384e-22	0.297257	0.736	0.68	6.44727e-18
Add3	Add3	2.85314e-20	0.297178	0.65	0.588	7.24668e-16
Cpeb4	Cpeb4	4.32248e-24	0.296614	0.764	0.713	1.09787e-19
Glul	Glul	1.33154e-11	0.296384	0.246	0.183	3.38197e-07
Fermt2	Fermt2	1.0585e-11	0.290585	0.418	0.354	2.68849e-07
Anpep	Anpep	6.65335e-15	0.290036	0.253	0.177	1.68989e-10
Fam151a	Fam151a	8.98583e-11	0.288832	0.252	0.191	2.28231e-06
Adam22	Adam22	8.79971e-11	0.288554	0.263	0.204	2.23504e-06
Mpdz	Mpdz	1.09457e-11	0.286886	0.27	0.206	2.78011e-07
Slco2a1	Slco2a1	4.37833e-14	0.282833	0.285	0.209	1.11205e-09
Tmem106a	Tmem106a	5.94973e-17	0.28278	0.721	0.684	1.51117e-12
Thoc2	Thoc2	3.71241e-09	0.281511	0.411	0.355	9.42915e-05
Srek1	Srek1	5.95194e-07	0.278786	0.403	0.361	0.0151173
Aldh1a1	Aldh1a1	5.6085e-11	0.278322	0.37	0.303	1.4245e-06
Idh1	Idh1	1.32782e-10	0.278032	0.245	0.185	3.37253e-06
Dgkq	Dgkq	8.88723e-07	0.277917	0.168	0.131	0.0225727
Adk	Adk	2.93539e-21	0.277401	0.739	0.69	7.45559e-17
Sclt1	Sclt1	3.38388e-10	0.274344	0.401	0.346	8.59473e-06
Atrx.1	Atrx.1	3.44008e-07	0.274035	0.507	0.476	0.00873745
Csf2rb	Csf2rb	6.51386e-08	0.272888	0.272	0.223	0.00165446
Pdgfc	Pdgfc	3.51278e-10	0.272655	0.438	0.381	8.9221e-06
Rnf14	Rnf14	1.89956e-08	0.27248	0.359	0.309	0.000482468
Pccb	Pccb	4.0516e-09	0.272263	0.273	0.218	0.000102907
Itsn2	Itsn2	4.06576e-09	0.271225	0.557	0.511	0.000103266
Pabpn1	Pabpn1	4.80127e-14	0.269548	0.662	0.608	1.21947e-09
Blvra	Blvra	1.67358e-16	0.269194	0.121	0.063	4.25073e-12
Acat1	Acat1	4.97306e-09	0.268543	0.254	0.199	0.000126311
Npnt	Npnt	1.31342e-09	0.267683	0.466	0.418	3.33595e-05
Naprt	Naprt	1.82473e-10	0.267449	0.464	0.398	4.63463e-06
Bclaf1	Bclaf1	2.05427e-08	0.266817	0.509	0.468	0.000521765
Cmbl	Cmbl	3.16239e-12	0.266177	0.367	0.297	8.03215e-08
Shprh	Shprh	3.50437e-10	0.26602	0.235	0.178	8.90074e-06
Zbtb20	Zbtb20	3.81799e-29	0.265822	0.932	0.925	9.69731e-25
Def8	Def8	1.56511e-10	0.265307	0.214	0.158	3.97522e-06
Rbm6	Rbm6	8.96008e-09	0.264236	0.471	0.428	0.000227577
Akap9	Akap9	8.09206e-07	0.263966	0.478	0.432	0.020553
Ankrd11	Ankrd11	2.29429e-07	0.26198	0.472	0.417	0.00582728
Cobll1	Cobll1	7.48513e-10	0.261281	0.53	0.486	1.90115e-05
Zfp93	Zfp93	1.63232e-08	0.260135	0.227	0.175	0.000414592
Nudt12	Nudt12	1.28899e-10	0.2594	0.182	0.128	3.27391e-06
Fgd4	Fgd4	2.64253e-09	0.259337	0.282	0.227	6.71175e-05
Fmnl1	Fmnl1	9.62267e-11	0.259103	0.211	0.153	2.44406e-06
Dmtn	Dmtn	3.10056e-08	0.258446	0.318	0.266	0.000787511
Tef	Tef	8.25598e-11	0.257812	0.225	0.166	2.09694e-06
Sfpq	Sfpq	1.28939e-06	0.257369	0.263	0.221	0.0327492
As3mt	As3mt	4.88807e-09	0.25735	0.342	0.284	0.000124152
Fmo2	Fmo2	1.83724e-08	0.256005	0.182	0.135	0.000466639
Slc8a1	Slc8a1	0.017867	0.255651	0.192	0.225	1
Fmo3	Fmo3	5.68866e-11	0.255155	0.173	0.118	1.44486e-06
Slc15a2	Slc15a2	2.22113e-10	0.254916	0.192	0.137	5.64144e-06
Ncoa7	Ncoa7	6.33952e-28	0.252308	0.888	0.873	1.61017e-23
Bbs2	Bbs2	1.79109e-10	0.251656	0.178	0.126	4.54918e-06
Eml6	Eml6	0.000960756	0.251179	0.182	0.157	1
Ptprd	Ptprd	2.87203e-26	0.250823	0.875	0.841	7.29467e-22
Tmem178a	Tmem178a	6.07159e-07	0.250049	0.16	0.121	0.0154212
Ugt2b35	Ugt2b35	1.89956e-12	0.249427	0.182	0.122	4.82469e-08
Zfp384	Zfp384	3.40078e-07	0.248691	0.303	0.258	0.00863763
Tkfc	Tkfc	4.72463e-10	0.248476	0.175	0.123	1.20001e-05
Sptb	Sptb	7.92558e-12	0.247786	0.113	0.066	2.01302e-07
Mbd6	Mbd6	1.35601e-06	0.247495	0.121	0.088	0.0344412
Eci1	Eci1	3.89554e-11	0.247238	0.387	0.316	9.89429e-07
Ppig	Ppig	4.4254e-05	0.246827	0.297	0.264	1
Zfc3h1	Zfc3h1	1.76403e-05	0.246793	0.397	0.365	0.448046
Scp2	Scp2	1.82716e-10	0.246461	0.377	0.312	4.64081e-06
Fgf10	Fgf10	2.39573e-08	0.246296	0.145	0.103	0.000608492
Zc3h13	Zc3h13	2.56129e-05	0.24604	0.354	0.316	0.650543
Sox6	Sox6	1.86645e-12	0.245578	0.581	0.522	4.74059e-08
Cenpp	Cenpp	4.4118e-09	0.244834	0.304	0.247	0.000112055
LOC360919	LOC360919	1.08357e-10	0.244028	0.117	0.072	2.75215e-06
Dmxl1	Dmxl1	5.36751e-09	0.243702	0.545	0.506	0.000136329
Ankrd28	Ankrd28	4.35772e-07	0.24254	0.226	0.183	0.0110682
Dcxr	Dcxr	8.47832e-07	0.241953	0.265	0.219	0.0215341
Pspc1	Pspc1	1.44184e-07	0.241393	0.375	0.329	0.00366214
Lrp2	Lrp2	1.2376e-43	0.241223	0.987	0.978	3.14338e-39
Elfn1	Elfn1	8.84345e-11	0.241066	0.146	0.096	2.24615e-06
Hspd1	Hspd1	1.27391e-09	0.239404	0.244	0.186	3.2356e-05
Rida	Rida	5.43125e-20	0.239293	0.511	0.39	1.37948e-15
Ctdspl	Ctdspl	2.15926e-07	0.239121	0.18	0.137	0.00548431
Tinag	Tinag	6.17236e-11	0.238687	0.467	0.403	1.56772e-06
Pnn	Pnn	1.1991e-05	0.237455	0.434	0.403	0.304561
Slc6a19	Slc6a19	0.00068343	0.236971	0.288	0.261	1
Acox1	Acox1	4.45165e-11	0.236249	0.517	0.454	1.13068e-06
Nhsl1	Nhsl1	6.61599e-09	0.235911	0.478	0.426	0.00016804
Homer1	Homer1	7.60365e-07	0.234012	0.196	0.156	0.0193125
Tbc1d5	Tbc1d5	4.53107e-13	0.233682	0.698	0.654	1.15085e-08
Mfn1	Mfn1	2.31044e-07	0.233665	0.439	0.395	0.0058683
Ggnbp2	Ggnbp2	2.43087e-07	0.233662	0.459	0.416	0.00617416
Mgam	Mgam	7.45213e-09	0.233007	0.503	0.446	0.000189277
Cdh16	Cdh16	1.4792e-07	0.232864	0.164	0.122	0.00375702
Acmsd	Acmsd	1.10947e-07	0.232418	0.328	0.278	0.00281794
P3h2	P3h2	3.9912e-22	0.232209	0.839	0.788	1.01372e-17
Clk1	Clk1	2.16984e-05	0.230663	0.37	0.336	0.551118
Espn	Espn	1.10843e-06	0.230463	0.141	0.104	0.0281529
Alad	Alad	2.67227e-09	0.229741	0.141	0.095	6.78731e-05
Epb41	Epb41	2.27801e-12	0.229057	0.729	0.699	5.78592e-08
Fam126b	Fam126b	4.16901e-08	0.228796	0.233	0.183	0.00105889
Tmbim6	Tmbim6	1.66333e-09	0.228496	0.334	0.269	4.2247e-05
Zc3h11a	Zc3h11a	1.25696e-07	0.228287	0.38	0.33	0.00319255
Ccpg1	Ccpg1	9.59233e-08	0.227908	0.169	0.126	0.00243636
Col4a5	Col4a5	9.43973e-07	0.225403	0.398	0.354	0.023976
Rbm26	Rbm26	1.39119e-06	0.225102	0.541	0.511	0.0353349
Incenp	Incenp	4.69015e-07	0.224169	0.216	0.171	0.0119125
Klc4	Klc4	1.05881e-05	0.224103	0.16	0.125	0.268928
Ccar1	Ccar1	0.000431184	0.223505	0.221	0.192	1
Retsat	Retsat	6.80077e-11	0.22276	0.15	0.098	1.72733e-06
Jakmip2	Jakmip2	1.92147e-06	0.222534	0.116	0.083	0.0488034
Osbpl8	Osbpl8	3.27871e-11	0.221787	0.663	0.619	8.3276e-07
Cnbp	Cnbp	3.92156e-10	0.221589	0.154	0.103	9.96037e-06
Sim1	Sim1	2.54961e-06	0.221514	0.274	0.23	0.0647577
Ttc3	Ttc3	3.48182e-05	0.221259	0.391	0.356	0.884347
A1cf	A1cf	5.89152e-09	0.221104	0.54	0.499	0.000149639
Gpatch8	Gpatch8	2.34709e-07	0.220758	0.57	0.538	0.00596137
Ahctf1	Ahctf1	4.2396e-06	0.220696	0.223	0.184	0.107682
Usp9x	Usp9x	8.27129e-07	0.220613	0.457	0.416	0.0210082
Dnpep	Dnpep	2.49015e-06	0.220445	0.123	0.089	0.0632473
Cnot6l	Cnot6l	0.000223107	0.219806	0.182	0.154	1
Fn3k	Fn3k	1.22951e-07	0.219643	0.154	0.113	0.00312283
Abhd14a	Abhd14a	3.26943e-09	0.219205	0.143	0.097	8.30401e-05
Cntnap1	Cntnap1	1.90338e-05	0.218986	0.177	0.143	0.483439
AC108574.1	AC108574.1	2.35057e-07	0.21737	0.12	0.084	0.0059702
Ankrd26	Ankrd26	7.14452e-06	0.217288	0.151	0.117	0.181464
Llgl2	Llgl2	3.3057e-08	0.217013	0.241	0.188	0.000839614
Rock1	Rock1	6.13744e-07	0.216977	0.394	0.347	0.0155885
Abca16	Abca16	9.22052e-08	0.216889	0.328	0.273	0.00234192
Rbms1	Rbms1	7.71148e-07	0.216461	0.441	0.398	0.0195864
Gpbp1	Gpbp1	2.24779e-07	0.216433	0.258	0.21	0.00570916
Lztfl1	Lztfl1	7.62654e-06	0.216316	0.222	0.184	0.193706
Kifap3	Kifap3	4.46707e-08	0.216305	0.361	0.308	0.00113459
Itgb6	Itgb6	3.17353e-07	0.216207	0.327	0.278	0.00806045
Upf3b	Upf3b	0.000177128	0.215751	0.205	0.174	1
Capza2	Capza2	2.30203e-05	0.213871	0.206	0.17	0.584693
Lmo7	Lmo7	6.66535e-05	0.213406	0.376	0.34	1
Shroom2	Shroom2	5.81347e-06	0.213381	0.42	0.385	0.147656
Bnc2	Bnc2	4.65695e-19	0.213353	0.86	0.845	1.18282e-14
Per2	Per2	2.99076e-07	0.212716	0.363	0.312	0.00759624
Depdc7	Depdc7	2.34151e-06	0.212176	0.18	0.141	0.0594721
Scamp3	Scamp3	0.00131273	0.212158	0.242	0.216	1
Sigirr	Sigirr	1.72034e-07	0.211921	0.12	0.084	0.00436949
ST7	ST7	5.24082e-07	0.211415	0.382	0.331	0.0133112
Akr7a2	Akr7a2	3.00601e-10	0.21137	0.176	0.121	7.63496e-06
Slc34a1	Slc34a1	2.71933e-76	0.211306	1	1	6.90684e-72
Aldh2	Aldh2	3.87725e-08	0.211078	0.279	0.224	0.000984782
Ubr3	Ubr3	8.85339e-07	0.210947	0.441	0.4	0.0224867
Tcerg1	Tcerg1	1.76312e-05	0.210923	0.299	0.259	0.447814
Mib1	Mib1	2.77036e-06	0.210921	0.357	0.312	0.0703643
Zmym4	Zmym4	2.80846e-06	0.210916	0.329	0.286	0.071332
Picalm	Picalm	2.80808e-11	0.210681	0.661	0.615	7.13224e-07
Hadhb	Hadhb	5.20679e-08	0.210669	0.205	0.156	0.00132247
Gfra3	Gfra3	5.57154e-08	0.210606	0.118	0.08	0.00141512
Dmxl2	Dmxl2	1.05127e-09	0.210447	0.632	0.594	2.67012e-05
Slc17a3	Slc17a3	7.95646e-10	0.210443	0.717	0.695	2.02086e-05
Inpp5b	Inpp5b	1.21376e-08	0.21034	0.1	0.063	0.000308284
Smc3	Smc3	2.95642e-07	0.210085	0.231	0.183	0.00750901
Oxr1	Oxr1	1.43178e-17	0.210028	0.811	0.796	3.63657e-13
Phldb2	Phldb2	1.01015e-07	0.210003	0.558	0.515	0.00256568
Rnpc3	Rnpc3	1.45004e-05	0.209845	0.211	0.174	0.368295
Akr7a3	Akr7a3	3.84617e-08	0.209298	0.196	0.146	0.000976888
Phldb1	Phldb1	7.78098e-06	0.209049	0.166	0.129	0.197629
Med13	Med13	6.33523e-06	0.208882	0.459	0.427	0.160909
Lrif1	Lrif1	0.000498758	0.208811	0.256	0.229	1
Gsta6	Gsta6	0.000670399	0.208754	0.379	0.352	1
Bdp1	Bdp1	0.00234018	0.208582	0.332	0.308	1
Rev1	Rev1	3.38261e-05	0.208482	0.348	0.311	0.85915
Srsf5	Srsf5	6.62001e-10	0.208476	0.71	0.659	1.68142e-05
Uri1	Uri1	3.35441e-06	0.208278	0.21	0.17	0.0851986
Phf20l1	Phf20l1	4.79208e-06	0.207671	0.213	0.173	0.121714
Cdc42bpa	Cdc42bpa	5.40393e-05	0.207496	0.327	0.294	1
Gsta4	Gsta4	1.02326e-10	0.207272	0.225	0.162	2.59897e-06
Ncs1	Ncs1	4.75761e-07	0.206234	0.157	0.118	0.0120839
Slc39a5	Slc39a5	7.45825e-07	0.206054	0.194	0.151	0.0189432
Rfx3	Rfx3	1.73963e-06	0.206039	0.311	0.266	0.0441848
Lcor	Lcor	6.84802e-07	0.205911	0.389	0.341	0.0173933
Kif21a	Kif21a	1.05461e-05	0.2058	0.317	0.275	0.267861
Epb41l5	Epb41l5	4.07409e-06	0.205758	0.409	0.365	0.103478
Tra2a	Tra2a	0.000147864	0.205574	0.372	0.343	1
AABR07004221.2	AABR07004221.2	3.2959e-13	0.20481	0.858	0.84	8.37126e-09
Msn	Msn	1.25233e-09	0.204802	0.122	0.078	3.18079e-05
Lonp2	Lonp2	5.76692e-10	0.204739	0.682	0.655	1.46474e-05
Nbeal1	Nbeal1	4.228e-06	0.204373	0.426	0.385	0.107387
Hykk	Hykk	4.67117e-09	0.204248	0.455	0.392	0.000118643
Usp40	Usp40	7.8985e-05	0.204198	0.137	0.108	1
Ube3a	Ube3a	1.34603e-05	0.204128	0.369	0.33	0.341878
Hgd	Hgd	6.53901e-11	0.20366	0.682	0.65	1.66084e-06
RGD1311595	RGD1311595	6.30239e-06	0.203599	0.254	0.213	0.160074
Gcnt2	Gcnt2	8.47052e-09	0.20352	0.565	0.52	0.000215143
Nr3c2	Nr3c2	0.0981439	0.202503	0.219	0.208	1
Atf7	Atf7	8.03682e-05	0.201944	0.353	0.319	1
Pde4d	Pde4d	6.59074e-20	0.201439	0.939	0.949	1.67398e-15
Me1	Me1	1.12542e-06	0.200993	0.157	0.119	0.0285846
Mia2	Mia2	1.90198e-06	0.200976	0.41	0.369	0.0483085
Cdk14	Cdk14	1.40807e-05	0.20095	0.5	0.462	0.357635
Rb1cc1	Rb1cc1	0.000178194	0.200369	0.383	0.351	1
Sf3b1	Sf3b1	1.81521e-05	0.200301	0.406	0.367	0.461045
Zfp36l1	Zfp36l1	1.72532e-07	-0.200626	0.104	0.141	0.00438213
Sh3rf1	Sh3rf1	1.35749e-10	-0.200808	0.715	0.765	3.4479e-06
Creb3l2	Creb3l2	9.41893e-07	-0.201294	0.118	0.155	0.0239231
Pank1	Pank1	2.51822e-06	-0.20198	0.536	0.579	0.0639602
Dab2	Dab2	6.79325e-09	-0.202005	0.4	0.458	0.000172542
Abtb2	Abtb2	4.13768e-06	-0.202248	0.177	0.216	0.105093
Mbnl2	Mbnl2	1.00459e-10	-0.202725	0.609	0.666	2.55156e-06
Stx18	Stx18	1.46286e-06	-0.202971	0.176	0.217	0.0371551
Eif4ebp2	Eif4ebp2	7.27688e-09	-0.203545	0.114	0.157	0.000184825
Agfg2	Agfg2	1.67919e-08	-0.203693	0.069	0.103	0.000426497
Rab17	Rab17	7.3704e-11	-0.203733	0.073	0.114	1.87201e-06
Cacnb4	Cacnb4	6.00232e-09	-0.203901	0.362	0.424	0.000152453
Tpp1	Tpp1	9.15022e-08	-0.204242	0.077	0.111	0.00232407
Nme2	Nme2	8.44731e-05	-0.204916	0.113	0.141	1
Banp	Banp	1.90194e-07	-0.205117	0.207	0.254	0.00483075
AABR07051515.1	AABR07051515.1	0.000252004	-0.20611	0.334	0.371	1
Lactb2	Lactb2	9.61371e-07	-0.206417	0.134	0.172	0.0244179
Asap3	Asap3	1.05242e-06	-0.206782	0.176	0.22	0.0267303
Slc2a2	Slc2a2	1.32771e-09	-0.207137	0.243	0.307	3.37225e-05
Iqcg	Iqcg	1.2659e-07	-0.207794	0.075	0.108	0.00321525
Cys1	Cys1	5.65552e-09	-0.207933	0.197	0.25	0.000143644
Gpx1	Gpx1	0.0204311	-0.209303	0.163	0.179	1
Atp6v1b2	Atp6v1b2	2.58774e-07	-0.210622	0.205	0.25	0.0065726
Napa	Napa	7.34168e-10	-0.210658	0.098	0.142	1.86471e-05
Prdx6	Prdx6	2.94113e-06	-0.211112	0.079	0.108	0.0747017
Zfp622	Zfp622	9.8843e-14	-0.212392	0.584	0.671	2.51051e-09
Scap	Scap	5.58016e-10	-0.212584	0.089	0.133	1.4173e-05
Cdhr5	Cdhr5	6.33141e-06	-0.212647	0.234	0.273	0.160812
Jun	Jun	2.29273e-07	-0.213399	0.155	0.199	0.00582331
Ak2	Ak2	1.36614e-07	-0.21351	0.215	0.263	0.00346986
Rrbp1	Rrbp1	1.03814e-10	-0.213761	0.253	0.317	2.63677e-06
Fggy	Fggy	4.85547e-13	-0.214461	0.674	0.735	1.23324e-08
Zbtb7c	Zbtb7c	7.26779e-08	-0.216258	0.081	0.117	0.00184595
Tnik	Tnik	1.33065e-08	-0.216353	0.164	0.212	0.000337972
Zeb1	Zeb1	3.53009e-05	-0.216856	0.131	0.162	0.896609
Ass1	Ass1	1.54047e-09	-0.217125	0.514	0.575	3.91264e-05
Tpmt	Tpmt	1.88341e-08	-0.217162	0.144	0.189	0.000478366
Fnip2	Fnip2	2.31693e-12	-0.217271	0.711	0.777	5.88477e-08
Lpar3	Lpar3	1.38098e-06	-0.217512	0.362	0.411	0.0350756
Megf11	Megf11	8.95902e-07	-0.21845	0.437	0.487	0.022755
Sesn3	Sesn3	4.22691e-12	-0.219579	0.098	0.148	1.07359e-07
Cmip	Cmip	1.02492e-09	-0.220073	0.771	0.805	2.6032e-05
Trak1	Trak1	1.70646e-08	-0.220708	0.323	0.381	0.000433423
AABR07008142.2	AABR07008142.2	4.48394e-12	-0.221221	0.071	0.114	1.13888e-07
Washc4	Washc4	2.927e-08	-0.221986	0.335	0.389	0.000743428
Klhl29	Klhl29	8.15814e-09	-0.222455	0.67	0.707	0.000207208
Susd6	Susd6	1.48345e-12	-0.223138	0.474	0.552	3.76781e-08
Aqp1	Aqp1	0.000817308	-0.224252	0.241	0.265	1
Slc38a3	Slc38a3	3.72952e-06	-0.226419	0.135	0.17	0.0947261
Gas2	Gas2	6.1953e-07	-0.226745	0.153	0.194	0.0157354
Mroh1	Mroh1	2.52988e-12	-0.227152	0.416	0.489	6.42565e-08
Ush1c	Ush1c	3.28428e-11	-0.227361	0.425	0.496	8.34175e-07
Hexa	Hexa	4.20226e-09	-0.228487	0.136	0.183	0.000106733
Pllp	Pllp	1.41498e-08	-0.228777	0.133	0.178	0.000359391
Vmp1	Vmp1	2.28191e-09	-0.229909	0.271	0.33	5.79583e-05
Kctd1	Kctd1	2.25557e-08	-0.230163	0.127	0.17	0.000572892
Farp1	Farp1	6.6035e-09	-0.232	0.325	0.382	0.000167722
Arf4	Arf4	8.32443e-10	-0.232221	0.155	0.206	2.11432e-05
Arhgef10l	Arhgef10l	4.07779e-10	-0.232281	0.189	0.247	1.03572e-05
Arl6ip1	Arl6ip1	5.72133e-11	-0.232483	0.084	0.128	1.45316e-06
Chd1l	Chd1l	9.30717e-10	-0.232641	0.375	0.433	2.36393e-05
Nrg1	Nrg1	2.31853e-09	-0.233157	0.588	0.647	5.88882e-05
Acox3	Acox3	2.79262e-09	-0.234891	0.134	0.181	7.09297e-05
Lamp1	Lamp1	8.64796e-08	-0.2351	0.341	0.393	0.0021965
Uba52	Uba52	3.58478e-06	-0.236093	0.1	0.133	0.09105
Nedd9	Nedd9	8.11653e-12	-0.23665	0.404	0.476	2.06152e-07
Pik3r1	Pik3r1	1.70727e-08	-0.23682	0.267	0.323	0.000433628
Sptlc2	Sptlc2	1.92205e-10	-0.237137	0.202	0.26	4.88183e-06
Mgat5	Mgat5	9.57344e-07	-0.238245	0.202	0.244	0.0243156
Unc79	Unc79	1.47905e-14	-0.238331	0.071	0.121	3.75665e-10
Gabarapl1	Gabarapl1	1.66568e-13	-0.23899	0.147	0.212	4.23065e-09
Akain1	Akain1	1.37133e-18	-0.239053	0.069	0.126	3.48304e-14
Clec2g	Clec2g	6.18037e-07	-0.239216	0.153	0.193	0.0156975
Nme4	Nme4	5.16254e-12	-0.240415	0.432	0.503	1.31123e-07
Fhod3	Fhod3	9.39718e-14	-0.240424	0.424	0.511	2.38679e-09
Map3k2	Map3k2	1.19858e-10	-0.240737	0.261	0.323	3.04426e-06
Vac14	Vac14	9.89341e-10	-0.24122	0.113	0.158	2.51283e-05
Tsc22d1	Tsc22d1	9.25532e-17	-0.241292	0.313	0.407	2.35076e-12
Tbc1d14	Tbc1d14	5.28472e-11	-0.241737	0.412	0.481	1.34227e-06
Eif4g3	Eif4g3	4.23159e-10	-0.24192	0.374	0.438	1.07478e-05
Itgb8	Itgb8	3.55889e-11	-0.242362	0.417	0.486	9.03923e-07
Arsb	Arsb	2.63203e-09	-0.244812	0.351	0.411	6.6851e-05
Eepd1	Eepd1	2.37594e-09	-0.24526	0.13	0.176	6.03466e-05
Large1	Large1	1.15033e-09	-0.245938	0.339	0.401	2.92173e-05
Med13l	Med13l	8.67584e-13	-0.246265	0.407	0.484	2.20358e-08
App	App	1.91607e-15	-0.246645	0.635	0.699	4.86663e-11
Hmg20b	Hmg20b	2.47525e-14	-0.24676	0.099	0.156	6.28688e-10
Cd63	Cd63	0.00542432	-0.248356	0.115	0.134	1
Atg7	Atg7	7.44182e-12	-0.248503	0.174	0.235	1.89015e-07
Sema4b	Sema4b	1.09408e-07	-0.249945	0.277	0.326	0.00277886
Crcp	Crcp	2.55875e-07	-0.250529	0.15	0.19	0.00649897
Slc16a12	Slc16a12	1.32009e-14	-0.252728	0.363	0.447	3.3529e-10
Epb41l4a	Epb41l4a	1.21505e-10	-0.252886	0.171	0.227	3.0861e-06
Camk2d	Camk2d	4.12213e-14	-0.253595	0.11	0.168	1.04698e-09
Rpl41	Rpl41	0.000131801	-0.253953	0.118	0.147	1
Tfcp2l1	Tfcp2l1	1.50762e-10	-0.254739	0.31	0.377	3.82919e-06
Plin2	Plin2	3.25339e-10	-0.255029	0.188	0.243	8.2633e-06
Npc1l1	Npc1l1	6.71096e-09	-0.255192	0.142	0.187	0.000170452
Thada	Thada	2.85477e-16	-0.257665	0.561	0.644	7.25083e-12
Hhat	Hhat	4.03094e-12	-0.258829	0.23	0.299	1.02382e-07
Ildr2	Ildr2	1.09267e-11	-0.258847	0.189	0.25	2.77527e-07
Slc5a10	Slc5a10	0.0377569	-0.259833	0.592	0.607	1
Ank3	Ank3	7.49158e-22	-0.261178	0.92	0.944	1.90279e-17
Nfe2l2	Nfe2l2	8.65748e-15	-0.261336	0.283	0.362	2.19891e-10
Syn3	Syn3	4.8554e-11	-0.262895	0.426	0.494	1.23322e-06
Gpc4	Gpc4	1.52642e-13	-0.263233	0.521	0.592	3.87696e-09
Dip2b	Dip2b	1.36512e-13	-0.263554	0.196	0.265	3.46726e-09
Ctsh	Ctsh	3.46918e-11	-0.263645	0.28	0.344	8.81137e-07
Zhx2	Zhx2	2.27112e-13	-0.26398	0.542	0.613	5.76842e-09
Bdh2	Bdh2	1.09187e-13	-0.264671	0.29	0.362	2.77324e-09
Slc9a9	Slc9a9	6.3105e-11	-0.264724	0.191	0.251	1.6028e-06
Zmiz1	Zmiz1	1.9914e-11	-0.266049	0.447	0.513	5.05796e-07
Gng7	Gng7	2.13521e-12	-0.267729	0.092	0.142	5.42321e-08
Nt5e	Nt5e	1.50212e-12	-0.267762	0.423	0.493	3.81524e-08
Bckdhb	Bckdhb	4.76868e-11	-0.268952	0.445	0.51	1.2112e-06
Asap2	Asap2	7.36277e-15	-0.271164	0.089	0.143	1.87007e-10
Ptprj	Ptprj	1.48993e-10	-0.271261	0.488	0.552	3.78427e-06
Rell1	Rell1	4.54128e-14	-0.271784	0.059	0.103	1.15344e-09
Ndufa4	Ndufa4	0.00686318	-0.271892	0.091	0.108	1
Crb1	Crb1	1.15838e-18	-0.272042	0.062	0.117	2.94216e-14
Cldn2	Cldn2	1.84011e-10	-0.272151	0.138	0.188	4.67368e-06
Vdr	Vdr	2.64152e-07	-0.272221	0.546	0.582	0.0067092
Col18a1	Col18a1	1.4022e-14	-0.272654	0.066	0.114	3.56145e-10
Cald1	Cald1	7.38483e-16	-0.273441	0.055	0.102	1.87567e-11
Parp14	Parp14	1.68893e-18	-0.276234	0.072	0.129	4.28971e-14
Tacc2	Tacc2	1.87459e-21	-0.277319	0.492	0.598	4.76128e-17
Klf9	Klf9	1.52591e-12	-0.277341	0.239	0.305	3.87566e-08
Tmem252	Tmem252	2.25382e-15	-0.277922	0.087	0.142	5.72448e-11
Cdk10	Cdk10	8.64487e-15	-0.278022	0.19	0.26	2.19571e-10
Snx29	Snx29	2.40586e-48	-0.280065	0.973	0.982	6.11065e-44
Tmem140	Tmem140	8.4242e-15	-0.281729	0.17	0.239	2.13966e-10
Klhl8	Klhl8	1.16708e-12	-0.282135	0.188	0.251	2.96426e-08
Atp6v0b	Atp6v0b	1.01618e-14	-0.282261	0.099	0.155	2.58098e-10
Rab11fip3	Rab11fip3	4.12776e-28	-0.283414	0.824	0.873	1.04841e-23
Nmnat3	Nmnat3	4.77719e-12	-0.287704	0.278	0.343	1.21336e-07
Nectin1	Nectin1	6.44652e-12	-0.288468	0.232	0.297	1.63735e-07
Acss1	Acss1	4.05387e-17	-0.291062	0.123	0.192	1.02964e-12
Sult1c2a	Sult1c2a	4.7721e-16	-0.291984	0.901	0.903	1.21207e-11
E2f3	E2f3	3.16706e-14	-0.294461	0.142	0.205	8.04402e-10
Trib1	Trib1	3.33271e-19	-0.297255	0.086	0.15	8.46475e-15
Slc7a7	Slc7a7	8.74908e-17	-0.297626	0.345	0.439	2.22218e-12
Timp3	Timp3	9.23642e-12	-0.298072	0.637	0.694	2.34596e-07
Mthfr	Mthfr	5.05477e-16	-0.298672	0.128	0.194	1.28386e-11
Tpm1	Tpm1	2.79938e-12	-0.298719	0.094	0.143	7.11014e-08
Dap	Dap	1.83413e-16	-0.300335	0.187	0.262	4.6585e-12
Zfp629	Zfp629	3.07503e-12	-0.302692	0.274	0.338	7.81028e-08
Tgm2	Tgm2	8.6176e-12	-0.303857	0.064	0.105	2.18879e-07
Cdk6	Cdk6	2.27684e-14	-0.305776	0.233	0.307	5.78295e-10
AABR07026778.1	AABR07026778.1	9.14247e-14	-0.305925	0.187	0.255	2.3221e-09
Ca12	Ca12	8.27592e-43	-0.305948	0.943	0.968	2.102e-38
Csmd1	Csmd1	7.31882e-11	-0.306582	0.177	0.234	1.85891e-06
Etv6	Etv6	5.75344e-12	-0.306987	0.324	0.389	1.46132e-07
Zdhhc14	Zdhhc14	4.60531e-13	-0.307847	0.143	0.202	1.1697e-08
Ppm1h	Ppm1h	2.22941e-19	-0.307908	0.738	0.795	5.66247e-15
RGD1564865	RGD1564865	2.04465e-12	-0.308271	0.693	0.726	5.19322e-08
Ipmk	Ipmk	4.50782e-14	-0.308508	0.251	0.325	1.14494e-09
B2m	B2m	0.00150921	-0.308576	0.114	0.135	1
Tbc1d1	Tbc1d1	1.78694e-16	-0.311092	0.155	0.226	4.53865e-12
Slc34a3	Slc34a3	1.72571e-21	-0.313214	0.14	0.223	4.38312e-17
Prr5	Prr5	2.17405e-15	-0.313741	0.42	0.496	5.52187e-11
Nabp1	Nabp1	1.24282e-15	-0.314593	0.186	0.26	3.15664e-11
Nceh1	Nceh1	3.54201e-18	-0.314659	0.099	0.163	8.99636e-14
Frmd4b	Frmd4b	9.38269e-28	-0.314724	0.847	0.898	2.38311e-23
Rnf152	Rnf152	5.36956e-16	-0.319073	0.509	0.578	1.36381e-11
Kcnk5	Kcnk5	2.32944e-16	-0.319206	0.507	0.592	5.91655e-12
Abhd17c	Abhd17c	1.0028e-20	-0.320478	0.399	0.497	2.54701e-16
Stat3	Stat3	6.99137e-18	-0.321665	0.169	0.245	1.77574e-13
Hs1bp3	Hs1bp3	6.56196e-19	-0.322753	0.082	0.142	1.66667e-14
Tmem37	Tmem37	1.55767e-17	-0.324334	0.13	0.197	3.95633e-13
Mt-nd4l	Mt-nd4l	0.416255	-0.324847	0.129	0.132	1
Fuca1	Fuca1	1.89327e-18	-0.32489	0.165	0.242	4.80871e-14
Slc13a1	Slc13a1	2.00303e-08	-0.326054	0.898	0.911	0.000508749
Lama1	Lama1	1.14599e-19	-0.328308	0.134	0.209	2.91069e-15
Sorbs1	Sorbs1	5.29242e-24	-0.328761	0.767	0.823	1.34422e-19
LOC100360057	LOC100360057	1.40024e-14	-0.33223	0.058	0.103	3.55646e-10
Clec16a	Clec16a	9.66308e-18	-0.333016	0.288	0.373	2.45433e-13
Hsph1	Hsph1	4.98752e-15	-0.337079	0.21	0.281	1.26678e-10
Tead1	Tead1	8.13086e-30	-0.339309	0.715	0.803	2.06516e-25
AC111831.1	AC111831.1	2.28645e-16	-0.340759	0.203	0.276	5.80735e-12
Tmem51	Tmem51	2.8717e-18	-0.348181	0.466	0.553	7.29384e-14
Sult1c2	Sult1c2	1.47364e-21	-0.35009	0.152	0.233	3.74289e-17
Dennd3	Dennd3	5.03434e-24	-0.354979	0.42	0.525	1.27867e-19
Hs6st1	Hs6st1	2.3014e-21	-0.355614	0.316	0.413	5.84532e-17
Topaz1	Topaz1	2.51472e-14	-0.358418	0.194	0.262	6.38713e-10
Galnt7	Galnt7	2.93595e-16	-0.359674	0.163	0.232	7.45701e-12
F3	F3	1.7543e-18	-0.360469	0.167	0.242	4.45575e-14
Tmco4	Tmco4	3.69446e-18	-0.361306	0.146	0.218	9.38355e-14
Rps16	Rps16	8.52472e-28	-0.363806	0.048	0.112	2.16519e-23
Prima1	Prima1	0.00441968	-0.37188	0.249	0.274	1
Comt	Comt	1.68029e-21	-0.373485	0.381	0.479	4.26777e-17
Actn1	Actn1	4.02928e-27	-0.37686	0.096	0.177	1.0234e-22
Rbp1	Rbp1	4.47233e-19	-0.378559	0.147	0.221	1.13593e-14
Hspa8	Hspa8	1.13723e-12	-0.379093	0.241	0.301	2.88845e-08
Slc4a4	Slc4a4	2.28998e-70	-0.390039	0.936	0.963	5.81631e-66
Pde11a	Pde11a	1.30215e-19	-0.393646	0.14	0.214	3.30733e-15
Slc5a12	Slc5a12	5.93496e-12	-0.393743	0.251	0.317	1.50742e-07
AC134224.2	AC134224.2	6.09488e-50	-0.396025	0.763	0.857	1.54804e-45
Prkag2	Prkag2	2.83198e-22	-0.396759	0.247	0.342	7.19294e-18
Ttc7a	Ttc7a	1.50596e-24	-0.397512	0.103	0.18	3.825e-20
Myh9l1	Myh9l1	3.19893e-23	-0.399167	0.09	0.16	8.12496e-19
LOC688553	LOC688553	1.96491e-21	-0.400971	0.138	0.216	4.99068e-17
Lhfpl2	Lhfpl2	3.80994e-33	-0.402045	0.055	0.129	9.67688e-29
Pappa1	Pappa1	2.79537e-24	-0.402869	0.056	0.118	7.09996e-20
Cyp4a8	Cyp4a8	1.97622e-19	-0.40576	0.151	0.224	5.01939e-15
Mt2A	Mt2A	1.31495e-10	-0.415097	0.364	0.406	3.33985e-06
Spink1l	Spink1l	2.08358e-05	-0.416358	0.182	0.211	0.529209
Tpt1	Tpt1	3.1478e-13	-0.419635	0.091	0.141	7.99511e-09
AC134224.3	AC134224.3	3.28556e-18	-0.42323	0.998	0.926	8.34499e-14
Rplp0	Rplp0	3.19645e-24	-0.429298	0.055	0.117	8.11865e-20
Arntl	Arntl	1.64536e-30	-0.431849	0.131	0.226	4.17906e-26
Gclc	Gclc	8.44717e-08	-0.433547	0.075	0.108	0.0021455
Rps12	Rps12	1.14575e-28	-0.437382	0.043	0.105	2.91009e-24
Rpl35	Rpl35	1.24886e-23	-0.44324	0.094	0.167	3.17198e-19
Stt3a	Stt3a	3.39121e-18	-0.448856	0.13	0.196	8.61334e-14
RGD1311345	RGD1311345	6.80957e-18	-0.44956	0.166	0.239	1.72956e-13
Rps27	Rps27	1.34477e-31	-0.453936	0.044	0.109	3.41559e-27
Itga6	Itga6	2.13378e-38	-0.461917	0.452	0.583	5.41959e-34
Sorcs2	Sorcs2	8.60807e-31	-0.463308	0.118	0.211	2.18636e-26
Smtnl2	Smtnl2	8.89853e-36	-0.464218	0.09	0.181	2.26014e-31
Gna14	Gna14	8.09051e-48	-0.468152	0.04	0.122	2.05491e-43
Myof	Myof	1.66769e-30	-0.468363	0.167	0.272	4.23575e-26
Ctsb	Ctsb	7.50212e-18	-0.471734	0.294	0.372	1.90546e-13
Ypel2	Ypel2	9.43755e-31	-0.474363	0.382	0.497	2.39704e-26
Rps18	Rps18	6.77296e-15	-0.47806	0.062	0.108	1.72027e-10
Rpl37a	Rpl37a	6.83058e-21	-0.481458	0.077	0.14	1.7349e-16
Ftl1	Ftl1	5.74726e-09	-0.490648	0.267	0.306	0.000145975
Ndrg1	Ndrg1	6.04704e-62	-0.491468	0.767	0.852	1.53589e-57
Ddx19b	Ddx19b	1.23161e-24	-0.495287	0.373	0.466	3.12818e-20
Txn2	Txn2	1.97815e-21	-0.501539	0.145	0.221	5.02429e-17
Rpl27a	Rpl27a	3.26421e-34	-0.509141	0.053	0.127	8.29077e-30
Fgf1	Fgf1	3.62034e-40	-0.513001	0.398	0.526	9.19529e-36
Dpp7	Dpp7	4.14749e-67	-0.518574	0.028	0.12	1.05342e-62
Epb41l3	Epb41l3	9.43678e-45	-0.518592	0.337	0.484	2.39685e-40
Rps8	Rps8	3.61374e-27	-0.539109	0.073	0.143	9.17854e-23
Arl15	Arl15	1.17849e-76	-0.552858	0.776	0.864	2.99325e-72
Rps2	Rps2	7.23015e-29	-0.561422	0.066	0.136	1.83639e-24
Efcab5	Efcab5	1.04986e-34	-0.570053	0.201	0.315	2.66655e-30
Itga9	Itga9	1.46786e-46	-0.580709	0.351	0.494	3.72821e-42
Lgmn	Lgmn	2.05522e-46	-0.583348	0.478	0.601	5.22006e-42
AABR07000398.1	AABR07000398.1	2.93263e-23	-0.583779	0.687	0.726	7.44858e-19
Mlph	Mlph	2.92467e-53	-0.593874	0.072	0.178	7.42836e-49
Npas2	Npas2	8.04948e-55	-0.60612	0.073	0.182	2.04449e-50
Col6a6	Col6a6	3.87763e-45	-0.609018	0.29	0.429	9.8488e-41
Epha4	Epha4	2.75996e-57	-0.622552	0.046	0.143	7.01001e-53
Mt1	Mt1	2.68489e-20	-0.629118	0.265	0.341	6.81936e-16
Mab21l3	Mab21l3	8.00598e-58	-0.634262	0.054	0.155	2.03344e-53
Mt-nd4	Mt-nd4	0.9069	-0.650461	0.114	0.113	1
LOC108352650	LOC108352650	3.35732e-26	-0.656957	0.056	0.119	8.52726e-22
AC128848.1	AC128848.1	1.15025e-52	-0.658947	0.215	0.358	2.92151e-48
Rpl36	Rpl36	2.72398e-44	-0.686202	0.068	0.158	6.91863e-40
Dgkg	Dgkg	1.40564e-94	-0.699715	0.532	0.725	3.57019e-90
Rplp1	Rplp1	2.06012e-44	-0.73011	0.086	0.186	5.23251e-40
Mt-atp8	Mt-atp8	3.02925e-30	-0.735557	0.219	0.326	7.69398e-26
Il34	Il34	5.41483e-79	-0.769795	0.208	0.388	1.37531e-74
AABR07015057.1	AABR07015057.1	4.60127e-55	-0.798918	0.039	0.127	1.16868e-50
Ctsl	Ctsl	1.13856e-33	-0.816015	0.096	0.185	2.89183e-29
Fth1	Fth1	1.229e-31	-0.831322	0.241	0.342	3.12155e-27
Dnm3	Dnm3	1.62212e-57	-0.912591	0.095	0.214	4.12003e-53
AABR07015081.2	AABR07015081.2	3.07758e-68	-1.96059	0.069	0.184	7.81675e-64
Spp1	Spp1	0	-2.9545	0.002	0.348	0

## Sheet: PST
	PST__gene	p_val	avg_log2FC	pct.Obese+sGCact	Pct.Obese	p_val_adj
Slc5a10	Slc5a10	0	1.28123	0.96	0.589	0
P3h2	P3h2	1.86449e-227	1.26911	0.756	0.368	4.73561e-223
Trps1	Trps1	0	1.24949	0.965	0.638	0
Zbtb20	Zbtb20	0	1.24822	0.99	0.765	0
Cyp24a1	Cyp24a1	4.85682e-137	1.24707	0.615	0.338	1.23358e-132
AABR07016672.1	AABR07016672.1	6.11054e-224	1.24654	0.739	0.361	1.55202e-219
Plxdc2	Plxdc2	3.95443e-274	1.23728	0.854	0.451	1.00439e-269
Gpc6	Gpc6	5.12819e-169	1.23697	0.479	0.16	1.30251e-164
Ust5r	Ust5r	0	1.22021	0.914	0.503	0
Slc22a25	Slc22a25	7.31437e-281	1.20089	0.877	0.49	1.85778e-276
Ldlrad4	Ldlrad4	1.2168e-221	1.18454	0.767	0.392	3.09056e-217
Fras1	Fras1	1.64847e-194	1.16093	0.618	0.255	4.18694e-190
Msra	Msra	1.67917e-300	1.07617	0.932	0.567	4.26493e-296
Esr1	Esr1	1.06024e-239	1.05709	0.882	0.499	2.6929e-235
Gpm6a	Gpm6a	1.00129e-213	1.04416	0.861	0.517	2.54319e-209
Dpyd	Dpyd	7.72327e-258	1.03991	0.911	0.564	1.96163e-253
Myo9a	Myo9a	1.49164e-205	1.03467	0.797	0.434	3.78861e-201
Trabd2b	Trabd2b	1.33173e-273	1.03063	0.935	0.586	3.38247e-269
Nedd4l	Nedd4l	2.47611e-239	1.02871	0.866	0.479	6.28907e-235
Fam83g	Fam83g	2.13478e-153	1.02569	0.408	0.123	5.42212e-149
Smarca2	Smarca2	3.66942e-176	1.00716	0.723	0.364	9.31996e-172
St6galnac3	St6galnac3	1.0143e-287	1.00511	0.951	0.633	2.57623e-283
Zfp354a	Zfp354a	1.32134e-143	1.00486	0.521	0.21	3.35608e-139
Oxr1	Oxr1	3.01896e-272	1.00284	0.955	0.621	7.66786e-268
Galnt14	Galnt14	1.16997e-123	1.00272	0.492	0.207	2.9716e-119
Etv6	Etv6	2.17678e-190	1.00071	0.782	0.42	5.52882e-186
Hnf4a	Hnf4a	4.41372e-225	0.983244	0.893	0.541	1.12104e-220
Igf1r	Igf1r	1.90144e-224	0.975174	0.872	0.503	4.82947e-220
Nfib	Nfib	2.07896e-196	0.974485	0.813	0.45	5.28035e-192
Ntn1	Ntn1	5.8239e-199	0.973277	0.787	0.415	1.47921e-194
Gba3	Gba3	2.14852e-188	0.958201	0.865	0.535	5.45702e-184
Dach1	Dach1	6.05462e-150	0.957927	0.704	0.368	1.53781e-145
Etnppl	Etnppl	5.10941e-192	0.955807	0.853	0.495	1.29774e-187
Glis3	Glis3	2.44079e-246	0.954542	0.929	0.568	6.19936e-242
Atrnl1	Atrnl1	3.60719e-195	0.951291	0.793	0.417	9.16189e-191
Aspa	Aspa	1.11282e-226	0.94689	0.93	0.618	2.82646e-222
Hlf	Hlf	3.84353e-138	0.946146	0.401	0.126	9.76218e-134
Pamr1	Pamr1	2.81313e-107	0.939096	0.295	0.084	7.14506e-103
Slc22a22	Slc22a22	7.43129e-127	0.936293	0.577	0.272	1.88747e-122
Pde4d	Pde4d	1.59714e-232	0.928088	0.953	0.701	4.05656e-228
Plekha7	Plekha7	5.66886e-178	0.927489	0.746	0.382	1.43983e-173
Kynu	Kynu	1.19178e-155	0.927184	0.683	0.347	3.02699e-151
Msi2	Msi2	6.79024e-209	0.924174	0.854	0.472	1.72465e-204
Frmd4b	Frmd4b	3.87164e-232	0.92015	0.924	0.573	9.83358e-228
Veph1	Veph1	3.65556e-109	0.918582	0.438	0.183	9.28476e-105
Sox6	Sox6	2.25405e-148	0.91646	0.614	0.291	5.72505e-144
Rimbp2	Rimbp2	5.11096e-163	0.915062	0.8	0.467	1.29813e-158
Fchsd2	Fchsd2	5.38728e-160	0.914096	0.726	0.383	1.36832e-155
Nhs	Nhs	1.00087e-103	0.899482	0.356	0.127	2.54212e-99
Exoc4	Exoc4	1.75326e-174	0.899344	0.807	0.466	4.45311e-170
Cpq	Cpq	5.47258e-196	0.893124	0.922	0.648	1.38998e-191
Spred2	Spred2	7.25074e-133	0.891914	0.563	0.253	1.84162e-128
Gramd1b	Gramd1b	1.75074e-205	0.890434	0.894	0.525	4.4467e-201
Ncoa7	Ncoa7	1.23683e-200	0.886288	0.904	0.586	3.14142e-196
Tmlhe	Tmlhe	1.31086e-183	0.885402	0.896	0.573	3.32945e-179
Mep1b	Mep1b	2.74196e-146	0.883552	0.69	0.352	6.9643e-142
Pign	Pign	1.23356e-162	0.883007	0.737	0.394	3.13312e-158
Pnisr	Pnisr	3.54544e-151	0.880563	0.683	0.341	9.00505e-147
Aoah	Aoah	2.09293e-136	0.876961	0.651	0.333	5.31583e-132
Phldb2	Phldb2	5.20327e-168	0.876025	0.826	0.476	1.32158e-163
Thrb	Thrb	3.13473e-191	0.874639	0.883	0.542	7.9619e-187
Dock8	Dock8	2.58289e-117	0.874498	0.757	0.471	6.56029e-113
Ghr	Ghr	1.05719e-195	0.86954	0.916	0.603	2.68515e-191
Wwc1	Wwc1	9.79824e-180	0.866821	0.872	0.541	2.48865e-175
Cttnbp2	Cttnbp2	1.23418e-83	0.866605	0.499	0.258	3.1347e-79
Ncald	Ncald	1.68663e-123	0.863483	0.44	0.168	4.28387e-119
Mme	Mme	4.87967e-89	0.859379	0.643	0.384	1.23939e-84
Ankrd44	Ankrd44	4.3382e-143	0.85745	0.625	0.298	1.10186e-138
Ppp1r16b	Ppp1r16b	1.16567e-114	0.857338	0.36	0.114	2.96068e-110
Wdfy3	Wdfy3	4.09222e-195	0.856277	0.888	0.541	1.03938e-190
Srrm2	Srrm2	7.12458e-133	0.852898	0.747	0.431	1.80957e-128
Syn3	Syn3	1.473e-87	0.851855	0.48	0.242	3.74127e-83
Tns1	Tns1	7.11984e-183	0.850949	0.885	0.569	1.80837e-178
Rabgap1l	Rabgap1l	6.78161e-141	0.84682	0.707	0.382	1.72246e-136
Nckap5	Nckap5	1.854e-116	0.846087	0.574	0.29	4.70897e-112
Tox	Tox	1.23233e-154	0.845544	0.788	0.45	3.13e-150
Agap1	Agap1	9.80562e-155	0.843547	0.712	0.365	2.49053e-150
RGD1559600	RGD1559600	6.35436e-99	0.843454	0.413	0.176	1.61394e-94
Gphn	Gphn	5.26466e-138	0.8434	0.663	0.339	1.33717e-133
Ccser1	Ccser1	9.47463e-127	0.841225	0.547	0.248	2.40646e-122
Slc6a20	Slc6a20	9.35959e-152	0.83924	0.703	0.365	2.37724e-147
Tet2	Tet2	3.3514e-133	0.838386	0.669	0.342	8.51221e-129
Cpeb4	Cpeb4	1.53637e-158	0.837816	0.778	0.42	3.90222e-154
Plekha5	Plekha5	4.51319e-178	0.834734	0.875	0.525	1.14631e-173
Nfia	Nfia	3.02641e-192	0.829719	0.907	0.587	7.68677e-188
Limch1	Limch1	1.26475e-158	0.828779	0.833	0.509	3.21235e-154
Kansl1l	Kansl1l	1.06289e-163	0.826148	0.872	0.538	2.69963e-159
Erbb4	Erbb4	1.04082e-101	0.825566	0.527	0.263	2.64358e-97
Dennd1a	Dennd1a	3.11419e-156	0.825231	0.784	0.441	7.90974e-152
Xylb	Xylb	1.04025e-155	0.82515	0.747	0.396	2.64213e-151
Pard3	Pard3	1.15306e-152	0.824645	0.738	0.394	2.92866e-148
Samd5	Samd5	1.26548e-106	0.821164	0.265	0.066	3.21419e-102
A1cf	A1cf	1.08493e-136	0.81929	0.693	0.368	2.75562e-132
Rexo5	Rexo5	3.42139e-91	0.815868	0.576	0.318	8.68999e-87
Zmat4	Zmat4	2.553e-68	0.814433	0.274	0.102	6.48436e-64
Cux1	Cux1	1.20395e-150	0.812874	0.742	0.402	3.05792e-146
Akr1c19	Akr1c19	1.8042e-100	0.812423	0.455	0.203	4.58248e-96
Plekhh1	Plekhh1	7.05823e-107	0.810168	0.332	0.107	1.79272e-102
Map7	Map7	5.96537e-171	0.808847	0.864	0.511	1.51514e-166
ST7	ST7	2.00674e-111	0.80709	0.518	0.241	5.09692e-107
Ttc21b	Ttc21b	2.52524e-97	0.805826	0.524	0.26	6.41387e-93
AABR07062897.1	AABR07062897.1	4.06091e-119	0.804272	0.587	0.29	1.03143e-114
Fto	Fto	2.70744e-124	0.801492	0.652	0.344	6.87664e-120
Pdzrn3	Pdzrn3	2.55339e-125	0.799043	0.695	0.386	6.48535e-121
Adgra3	Adgra3	1.27796e-118	0.797337	0.576	0.282	3.24589e-114
Gcnt2	Gcnt2	4.16142e-113	0.791369	0.513	0.227	1.05696e-108
Map3k5	Map3k5	4.63208e-134	0.789686	0.744	0.415	1.1765e-129
Ar	Ar	3.14582e-105	0.788031	0.555	0.279	7.99006e-101
Tspan5	Tspan5	4.51594e-134	0.787574	0.688	0.364	1.147e-129
Stag1	Stag1	1.03361e-118	0.782008	0.634	0.334	2.62526e-114
St3gal3	St3gal3	1.38742e-117	0.781327	0.649	0.343	3.5239e-113
Plcb1	Plcb1	2.13439e-106	0.777775	0.652	0.358	5.42114e-102
Prkca	Prkca	4.96758e-126	0.776613	0.69	0.38	1.26172e-121
Nhsl1	Nhsl1	4.01303e-122	0.773634	0.619	0.309	1.01927e-117
Satb2	Satb2	3.81042e-116	0.773196	0.679	0.375	9.67809e-112
AABR07057997.1	AABR07057997.1	6.03703e-123	0.771589	0.733	0.424	1.53334e-118
Acsm2	Acsm2	4.81057e-180	0.771037	0.932	0.684	1.22184e-175
Trio	Trio	7.50714e-114	0.770113	0.519	0.235	1.90674e-109
Pde4b	Pde4b	2.74618e-82	0.769402	0.265	0.085	6.97501e-78
Trpv3	Trpv3	1.08173e-96	0.765447	0.496	0.241	2.7475e-92
Megf11	Megf11	1.16463e-106	0.763509	0.603	0.321	2.95804e-102
Atf7	Atf7	9.02977e-100	0.762542	0.497	0.239	2.29347e-95
Dennd1b	Dennd1b	2.14201e-101	0.760957	0.475	0.216	5.44049e-97
Ubr3	Ubr3	1.73799e-105	0.760396	0.505	0.23	4.41433e-101
AABR07067023.1	AABR07067023.1	1.64315e-99	0.757792	0.496	0.233	4.17343e-95
Ptprk	Ptprk	1.53965e-155	0.757684	0.862	0.532	3.91055e-151
Fnbp1	Fnbp1	3.95184e-110	0.75637	0.554	0.265	1.00373e-105
Maml2	Maml2	1.36757e-94	0.756271	0.572	0.307	3.4735e-90
Zfand3	Zfand3	4.28218e-122	0.752235	0.667	0.357	1.08763e-117
Ptpn13	Ptpn13	1.69374e-127	0.748885	0.724	0.403	4.30192e-123
Adk	Adk	2.07618e-151	0.747575	0.872	0.548	5.2733e-147
Hnf4g	Hnf4g	3.37782e-100	0.747362	0.47	0.213	8.57932e-96
Osbpl3	Osbpl3	5.72544e-96	0.745632	0.438	0.19	1.4542e-91
Tpk1	Tpk1	1.22445e-104	0.741845	0.609	0.326	3.10999e-100
Prlr	Prlr	1.7219e-101	0.740846	0.724	0.442	4.37346e-97
Carmil1	Carmil1	3.40735e-99	0.739868	0.515	0.249	8.65434e-95
AABR07060133.1	AABR07060133.1	2.83388e-124	0.73905	0.692	0.376	7.19777e-120
Tns3	Tns3	4.88859e-131	0.737764	0.678	0.35	1.24165e-126
Osbpl8	Osbpl8	2.53119e-127	0.737419	0.813	0.506	6.42897e-123
Slc2a13	Slc2a13	6.65479e-75	0.732271	0.267	0.093	1.69025e-70
Arhgef28	Arhgef28	6.75411e-126	0.731171	0.728	0.409	1.71548e-121
Large1	Large1	4.18604e-117	0.730465	0.651	0.348	1.06321e-112
Hormad2	Hormad2	2.06615e-78	0.72917	0.306	0.117	5.24781e-74
AABR07062583.1	AABR07062583.1	3.86381e-94	0.728835	0.414	0.175	9.8137e-90
Ogt	Ogt	1.94128e-98	0.726811	0.566	0.292	4.93065e-94
Npnt	Npnt	1.88009e-108	0.724476	0.676	0.382	4.77525e-104
Arhgap42	Arhgap42	8.45124e-123	0.724213	0.749	0.436	2.14653e-118
Itpr1	Itpr1	2.07816e-134	0.723837	0.837	0.519	5.27832e-130
Lpp	Lpp	6.70294e-113	0.722246	0.672	0.373	1.70248e-108
Myo5b	Myo5b	5.64539e-102	0.721482	0.602	0.321	1.43387e-97
Lrrtm3	Lrrtm3	7.50737e-66	0.721002	0.355	0.169	1.9068e-61
Btbd9	Btbd9	3.85153e-103	0.720814	0.555	0.278	9.78249e-99
Arhgef12	Arhgef12	1.86613e-113	0.720171	0.698	0.399	4.73979e-109
Nat8f5	Nat8f5	1.04334e-119	0.718508	0.799	0.507	2.64999e-115
Klhl29	Klhl29	4.58498e-121	0.717	0.623	0.303	1.16454e-116
Smad3	Smad3	8.64291e-102	0.716203	0.511	0.24	2.19521e-97
Mgll	Mgll	1.21466e-97	0.715785	0.759	0.473	3.08512e-93
Tbc1d5	Tbc1d5	8.87972e-110	0.714691	0.709	0.414	2.25536e-105
Faf1	Faf1	2.10594e-113	0.712636	0.663	0.358	5.34887e-109
Tnrc6b	Tnrc6b	4.45591e-116	0.711265	0.694	0.388	1.13176e-111
Ankib1	Ankib1	4.11152e-114	0.710327	0.703	0.394	1.04429e-109
Tenm4	Tenm4	5.97115e-79	0.710289	0.303	0.111	1.51661e-74
Adra1a	Adra1a	1.54822e-90	0.709904	0.414	0.175	3.93232e-86
Akap13	Akap13	7.22253e-113	0.708369	0.665	0.365	1.83445e-108
Tnfrsf21	Tnfrsf21	2.01299e-112	0.707502	0.736	0.436	5.11279e-108
Dmxl2	Dmxl2	1.98329e-105	0.705278	0.625	0.341	5.03736e-101
Hgd	Hgd	7.50855e-139	0.704824	0.871	0.566	1.9071e-134
Sclt1	Sclt1	1.13464e-88	0.704356	0.469	0.231	2.88187e-84
Rfx3	Rfx3	1.04965e-88	0.702281	0.463	0.218	2.666e-84
Flvcr2	Flvcr2	2.84427e-78	0.701814	0.4	0.184	7.22416e-74
Cldn10	Cldn10	5.47906e-112	0.70106	0.722	0.418	1.39163e-107
Pdgfc	Pdgfc	1.42827e-91	0.698719	0.475	0.225	3.62765e-87
Rnf144b	Rnf144b	1.00839e-93	0.698704	0.566	0.299	2.5612e-89
Zcchc7	Zcchc7	4.08491e-104	0.698652	0.623	0.337	1.03753e-99
Rnls	Rnls	9.45991e-82	0.697457	0.642	0.385	2.40272e-77
Per3	Per3	1.79949e-86	0.695374	0.33	0.122	4.57053e-82
Rere	Rere	7.91711e-135	0.694073	0.861	0.539	2.01087e-130
Baiap2	Baiap2	6.92535e-89	0.693241	0.393	0.165	1.75897e-84
Fggy	Fggy	1.19074e-107	0.690112	0.719	0.426	3.02436e-103
Helz	Helz	2.0603e-95	0.689186	0.495	0.233	5.23295e-91
AABR07044900.1	AABR07044900.1	1.22149e-70	0.688456	0.351	0.154	3.10246e-66
Macrod1	Macrod1	1.85086e-96	0.687974	0.58	0.306	4.70099e-92
Ptprg	Ptprg	1.58269e-84	0.687314	0.415	0.185	4.01988e-80
Rufy3	Rufy3	1.16576e-102	0.686926	0.635	0.345	2.96092e-98
Zmynd8	Zmynd8	3.7928e-100	0.68674	0.606	0.32	9.63333e-96
Shb	Shb	3.31377e-86	0.686475	0.354	0.138	8.41664e-82
Lifr	Lifr	2.58626e-87	0.686168	0.668	0.405	6.56884e-83
Shank2	Shank2	2.999e-88	0.682938	0.403	0.171	7.61716e-84
Fam193a	Fam193a	1.66613e-91	0.682853	0.452	0.205	4.23181e-87
Mob3b	Mob3b	2.49823e-98	0.682413	0.598	0.317	6.34524e-94
Cmip	Cmip	1.25928e-100	0.681925	0.679	0.384	3.19844e-96
Nkd2	Nkd2	3.83412e-62	0.680913	0.263	0.103	9.73828e-58
Tcf4	Tcf4	5.88075e-90	0.679172	0.542	0.281	1.49365e-85
Mcf2l	Mcf2l	1.52014e-81	0.679126	0.402	0.182	3.86101e-77
Slc1a1	Slc1a1	1.43823e-92	0.678781	0.665	0.389	3.65295e-88
Eif4ebp3	Eif4ebp3	9.48197e-100	0.678648	0.6	0.323	2.40833e-95
AABR07001519.1	AABR07001519.1	2.22063e-82	0.676908	0.511	0.265	5.64019e-78
Rnf19a	Rnf19a	1.73422e-89	0.674339	0.561	0.301	4.40474e-85
Glyat	Glyat	4.9297e-140	0.674286	0.901	0.642	1.25209e-135
Sfmbt1	Sfmbt1	1.70147e-92	0.673915	0.509	0.252	4.32155e-88
Sema5a	Sema5a	7.13996e-91	0.673792	0.619	0.341	1.81348e-86
Larp4b	Larp4b	3.2297e-84	0.673147	0.401	0.177	8.20312e-80
Nox4	Nox4	8.67286e-94	0.673128	0.627	0.343	2.20282e-89
LOC360919	LOC360919	6.05525e-95	0.672993	0.652	0.371	1.53797e-90
Fnip2	Fnip2	5.39473e-110	0.672698	0.761	0.457	1.37021e-105
AABR07016674.1	AABR07016674.1	5.20501e-66	0.67183	0.295	0.123	1.32202e-61
Fbxl17	Fbxl17	9.57708e-105	0.66948	0.718	0.419	2.43248e-100
Foxo1	Foxo1	3.45429e-87	0.66875	0.415	0.182	8.77355e-83
Nrdc	Nrdc	3.05664e-111	0.66838	0.761	0.454	7.76355e-107
Sorcs1	Sorcs1	5.26581e-62	0.668255	0.467	0.264	1.33746e-57
Mapt	Mapt	5.28643e-97	0.667412	0.689	0.407	1.3427e-92
Rims2	Rims2	1.38036e-78	0.667302	0.385	0.172	3.50597e-74
Mdga2	Mdga2	8.49126e-83	0.665919	0.24	0.069	2.15669e-78
Slco1a1	Slco1a1	1.28891e-31	0.664097	0.325	0.2	3.27371e-27
Pm20d1	Pm20d1	3.09807e-129	0.661906	0.92	0.604	7.86878e-125
Sipa1l3	Sipa1l3	1.47958e-85	0.658987	0.411	0.179	3.75799e-81
Fndc3b	Fndc3b	2.15071e-84	0.658034	0.359	0.14	5.4626e-80
Tead1	Tead1	5.41482e-126	0.656401	0.788	0.451	1.37531e-121
Ppp3ca	Ppp3ca	6.66104e-92	0.655337	0.592	0.32	1.69184e-87
Upb1	Upb1	1.20037e-94	0.654866	0.564	0.29	3.04881e-90
Ap3b1	Ap3b1	5.04864e-95	0.654815	0.598	0.315	1.2823e-90
Zhx3	Zhx3	2.90965e-78	0.654791	0.318	0.122	7.39021e-74
Sorbs1	Sorbs1	4.73023e-115	0.654513	0.766	0.447	1.20143e-110
Sh3d19	Sh3d19	7.51112e-103	0.652101	0.723	0.429	1.90775e-98
Lclat1	Lclat1	9.24234e-90	0.651802	0.609	0.344	2.34746e-85
Enpep	Enpep	2.93396e-91	0.651285	0.692	0.411	7.45197e-87
Dock5	Dock5	5.90818e-79	0.651094	0.426	0.201	1.50062e-74
Cobll1	Cobll1	1.66352e-90	0.650669	0.603	0.333	4.22517e-86
Ccdc148	Ccdc148	1.90931e-78	0.650663	0.401	0.184	4.84945e-74
Epb41	Epb41	1.3431e-89	0.647983	0.497	0.235	3.41134e-85
Herc4	Herc4	4.69425e-83	0.646987	0.548	0.295	1.19229e-78
Rora	Rora	3.07613e-78	0.645881	0.42	0.198	7.81306e-74
Ank3	Ank3	6.32022e-118	0.645666	0.896	0.628	1.60527e-113
Spata13	Spata13	4.50078e-75	0.645638	0.43	0.21	1.14315e-70
Srsf5	Srsf5	4.66043e-84	0.645379	0.538	0.283	1.1837e-79
Atxn2	Atxn2	1.4163e-87	0.64225	0.479	0.227	3.59725e-83
Slc21a4	Slc21a4	2.13213e-120	0.641096	0.911	0.624	5.41539e-116
Homer1	Homer1	5.14169e-71	0.640332	0.334	0.142	1.30594e-66
Peli2	Peli2	2.12555e-93	0.639951	0.625	0.342	5.39868e-89
Plxna2	Plxna2	4.29055e-75	0.639218	0.377	0.167	1.08976e-70
Pcdh17	Pcdh17	8.89354e-61	0.636381	0.348	0.167	2.25887e-56
Gigyf2	Gigyf2	9.73508e-89	0.634311	0.498	0.242	2.47261e-84
Gpatch8	Gpatch8	9.87772e-85	0.62967	0.627	0.362	2.50884e-80
Zhx2	Zhx2	3.51156e-88	0.627846	0.588	0.315	8.91902e-84
Add1	Add1	4.43911e-92	0.627653	0.575	0.295	1.12749e-87
Kmo	Kmo	3.01198e-95	0.627434	0.569	0.29	7.65012e-91
Hacl1	Hacl1	1.74398e-56	0.627207	0.354	0.177	4.42953e-52
Parg	Parg	1.52106e-84	0.626699	0.553	0.295	3.86334e-80
Gucy1b2	Gucy1b2	2.15266e-98	0.626479	0.696	0.405	5.46754e-94
Cabcoco1	Cabcoco1	3.96409e-65	0.626319	0.402	0.199	1.00684e-60
Map4k3	Map4k3	6.6901e-87	0.626309	0.541	0.283	1.69922e-82
AABR07004221.2	AABR07004221.2	2.1621e-59	0.626201	0.466	0.258	5.49151e-55
Cdk13	Cdk13	7.79095e-77	0.626001	0.457	0.228	1.97882e-72
Atxn1	Atxn1	5.73157e-93	0.625092	0.58	0.295	1.45576e-88
Slc17a3	Slc17a3	6.53601e-109	0.622538	0.852	0.557	1.66008e-104
Kif16b	Kif16b	3.42906e-84	0.621686	0.585	0.323	8.70946e-80
Spatc1	Spatc1	3.07332e-83	0.62112	0.49	0.239	7.80592e-79
Chd6	Chd6	3.20151e-90	0.620426	0.521	0.256	8.13153e-86
AABR07029596.1	AABR07029596.1	1.25202e-72	0.619648	0.439	0.222	3.18e-68
Tcaim	Tcaim	3.91264e-84	0.619192	0.56	0.3	9.93772e-80
Foxo3	Foxo3	2.73859e-67	0.618849	0.373	0.176	6.95576e-63
Dst	Dst	2.48963e-93	0.617894	0.776	0.498	6.32341e-89
Rb1	Rb1	6.86891e-80	0.617509	0.551	0.3	1.74463e-75
Lgr4	Lgr4	2.40933e-80	0.616677	0.41	0.183	6.11945e-76
Abcc6	Abcc6	5.13397e-72	0.616664	0.397	0.186	1.30398e-67
Phf14	Phf14	7.9771e-86	0.61573	0.647	0.381	2.0261e-81
Rps6ka3	Rps6ka3	2.64673e-83	0.615679	0.632	0.36	6.72243e-79
Clmn	Clmn	1.03446e-90	0.614791	0.627	0.348	2.62743e-86
Pax8	Pax8	8.90247e-102	0.614461	0.769	0.463	2.26114e-97
Rbms1	Rbms1	1.09946e-73	0.614426	0.475	0.242	2.79252e-69
Kyat1	Kyat1	3.48738e-80	0.613858	0.345	0.138	8.8576e-76
Shroom2	Shroom2	3.7225e-80	0.61355	0.446	0.212	9.45477e-76
Gab1	Gab1	1.14797e-87	0.613485	0.571	0.306	2.91573e-83
Enpp6	Enpp6	4.72797e-87	0.613179	0.548	0.289	1.20086e-82
Pan3	Pan3	2.2921e-81	0.612949	0.471	0.231	5.82171e-77
Sh3tc2	Sh3tc2	4.83488e-108	0.611892	0.818	0.493	1.22801e-103
Wnk3	Wnk3	4.75135e-94	0.611341	0.12	0.003	1.2068e-89
Ddah1	Ddah1	4.23142e-112	0.610801	0.843	0.553	1.07474e-107
Gk	Gk	2.3494e-77	0.610493	0.635	0.377	5.96724e-73
Pabpn1	Pabpn1	3.31076e-63	0.610201	0.45	0.241	8.40901e-59
Snx29	Snx29	2.91553e-96	0.610145	0.833	0.567	7.40515e-92
Phkb	Phkb	1.64267e-75	0.609271	0.457	0.228	4.17222e-71
Mtss1	Mtss1	3.99532e-92	0.608263	0.701	0.411	1.01477e-87
Slc6a18	Slc6a18	2.07686e-109	0.608016	0.894	0.609	5.27502e-105
Spata22	Spata22	1.89965e-47	0.607921	0.217	0.088	4.82493e-43
Patj	Patj	6.54885e-79	0.606832	0.556	0.302	1.66334e-74
Lmo7	Lmo7	9.0221e-73	0.606455	0.494	0.264	2.29152e-68
Rcan2	Rcan2	1.45401e-53	0.60519	0.328	0.16	3.69304e-49
Mib1	Mib1	3.73145e-73	0.603304	0.4	0.187	9.47751e-69
Sycp3	Sycp3	5.56052e-57	0.601644	0.262	0.109	1.41232e-52
Kank1	Kank1	4.9375e-78	0.601087	0.507	0.265	1.25407e-73
Pdzd2	Pdzd2	4.5987e-83	0.600154	0.583	0.316	1.16802e-78
Inpp5f	Inpp5f	4.47891e-69	0.597981	0.445	0.229	1.1376e-64
Tmem106a	Tmem106a	3.48813e-71	0.59797	0.535	0.301	8.8595e-67
Tcf12	Tcf12	7.31779e-94	0.597713	0.632	0.343	1.85865e-89
Med13	Med13	7.67249e-78	0.597435	0.44	0.211	1.94874e-73
Zeb2	Zeb2	4.05174e-70	0.597361	0.616	0.379	1.0291e-65
Exoc6b	Exoc6b	3.54407e-76	0.597195	0.422	0.198	9.00158e-72
Wdr33	Wdr33	5.69526e-78	0.595949	0.586	0.336	1.44654e-73
Wdpcp	Wdpcp	6.84591e-65	0.595199	0.376	0.183	1.73879e-60
Bcl2l1	Bcl2l1	1.56048e-79	0.594972	0.58	0.326	3.96345e-75
Srcap	Srcap	2.09107e-73	0.593112	0.414	0.198	5.3111e-69
Xpnpep1	Xpnpep1	1.1675e-76	0.592845	0.548	0.297	2.96533e-72
Fam160a1	Fam160a1	2.47915e-76	0.592777	0.387	0.171	6.29678e-72
Ppargc1b	Ppargc1b	3.88871e-59	0.592706	0.392	0.202	9.87694e-55
Tbc1d19	Tbc1d19	1.38197e-73	0.592065	0.367	0.162	3.51005e-69
AABR07012635.1	AABR07012635.1	6.75296e-57	0.592042	0.272	0.117	1.71518e-52
Slc22a15	Slc22a15	1.40612e-65	0.590502	0.385	0.187	3.5714e-61
Sufu	Sufu	5.71857e-68	0.590189	0.385	0.182	1.45246e-63
Ambra1	Ambra1	2.60342e-71	0.590147	0.452	0.23	6.61241e-67
Baz2b	Baz2b	9.42208e-70	0.590023	0.438	0.219	2.39311e-65
Kalrn	Kalrn	4.67172e-74	0.588695	0.501	0.262	1.18657e-69
Cpsf7	Cpsf7	8.30768e-65	0.588664	0.39	0.193	2.11007e-60
Sik3	Sik3	2.10934e-83	0.588296	0.628	0.358	5.35752e-79
Cachd1	Cachd1	2.98808e-63	0.58829	0.307	0.131	7.58943e-59
Slc34a1	Slc34a1	2.95409e-137	0.587918	0.973	0.884	7.50308e-133
Luc7l2	Luc7l2	1.69175e-80	0.587478	0.665	0.406	4.29688e-76
Ddi2	Ddi2	1.71087e-89	0.587077	0.606	0.326	4.34543e-85
Kansl1	Kansl1	1.00384e-73	0.585959	0.475	0.243	2.54964e-69
Stxbp5	Stxbp5	1.05937e-79	0.585532	0.58	0.327	2.6907e-75
Aspg	Aspg	7.37782e-72	0.585357	0.633	0.382	1.87389e-67
Brwd1	Brwd1	1.35977e-73	0.584636	0.391	0.178	3.45368e-69
Dcaf6	Dcaf6	1.30105e-64	0.583761	0.404	0.202	3.30453e-60
Fam13a	Fam13a	3.54488e-66	0.58283	0.362	0.167	9.00363e-62
Foxp1	Foxp1	1.07109e-63	0.582823	0.435	0.227	2.72046e-59
Ccdc88c	Ccdc88c	2.26925e-73	0.582078	0.43	0.208	5.76368e-69
Pax2	Pax2	5.69636e-60	0.581205	0.295	0.128	1.44682e-55
Cacnb4	Cacnb4	1.42621e-79	0.580224	0.622	0.365	3.62242e-75
Cyp4a3	Cyp4a3	1.91843e-69	0.578044	0.452	0.233	4.87263e-65
Tmcc1	Tmcc1	1.19558e-63	0.576193	0.325	0.143	3.03666e-59
Ski	Ski	8.55557e-66	0.576107	0.269	0.101	2.17303e-61
Efna5	Efna5	1.56376e-32	0.576055	0.288	0.165	3.97179e-28
Hnf1b	Hnf1b	5.5023e-64	0.576049	0.646	0.415	1.39753e-59
Spidr	Spidr	6.54426e-64	0.576047	0.314	0.135	1.66218e-59
NEWGENE-1310139	NEWGENE-1310139	8.00969e-60	0.57581	0.293	0.125	2.03438e-55
Pspc1	Pspc1	2.24139e-64	0.574797	0.432	0.225	5.69292e-60
Erc2	Erc2	3.8981e-64	0.57475	0.449	0.242	9.90078e-60
Spop	Spop	1.90305e-68	0.57388	0.486	0.262	4.83356e-64
Arhgap18	Arhgap18	1.4293e-62	0.573821	0.476	0.265	3.63027e-58
Wwc2	Wwc2	1.7822e-82	0.573523	0.686	0.41	4.52661e-78
Aak1	Aak1	1.66639e-63	0.573227	0.36	0.169	4.23247e-59
Dyrk1a	Dyrk1a	2.66548e-72	0.57321	0.374	0.168	6.77005e-68
Mpp5	Mpp5	2.23417e-80	0.572829	0.493	0.246	5.67457e-76
Akap8l	Akap8l	1.77506e-60	0.572655	0.362	0.177	4.50847e-56
Map3k13	Map3k13	1.12298e-69	0.572	0.556	0.32	2.85226e-65
Arhgef11	Arhgef11	2.312e-63	0.571802	0.381	0.186	5.87225e-59
Mbnl2	Mbnl2	4.18393e-84	0.570921	0.699	0.419	1.06268e-79
Trpm3	Trpm3	4.17756e-58	0.569648	0.435	0.238	1.06106e-53
Egfr	Egfr	1.51358e-73	0.568677	0.507	0.264	3.84434e-69
Snd1	Snd1	4.68711e-65	0.567629	0.43	0.22	1.19048e-60
Nlk	Nlk	8.50034e-65	0.567568	0.429	0.219	2.159e-60
Rev1	Rev1	3.2149e-68	0.567385	0.343	0.151	8.16553e-64
Sox13	Sox13	1.11312e-65	0.567103	0.491	0.271	2.8272e-61
Mgam	Mgam	1.35641e-85	0.566518	0.594	0.319	3.44514e-81
Stxbp6	Stxbp6	1.16683e-54	0.565732	0.325	0.155	2.96362e-50
Arhgap21	Arhgap21	1.83639e-64	0.565516	0.272	0.105	4.66425e-60
Fgf13	Fgf13	5.7679e-47	0.565	0.256	0.115	1.46499e-42
Zbtb16	Zbtb16	1.55307e-62	0.564091	0.177	0.046	3.94464e-58
Pmfbp1	Pmfbp1	2.77274e-57	0.562769	0.244	0.095	7.04249e-53
Skint10	Skint10	7.34137e-62	0.562534	0.198	0.061	1.86464e-57
Mbnl1	Mbnl1	3.49556e-67	0.562363	0.475	0.251	8.87837e-63
Zswim5	Zswim5	1.26208e-50	0.5621	0.256	0.112	3.20555e-46
Foxp2	Foxp2	3.08854e-54	0.561834	0.321	0.155	7.84459e-50
Cpox	Cpox	4.99451e-59	0.561632	0.322	0.148	1.26856e-54
LOC691083	LOC691083	9.74682e-59	0.561575	0.318	0.145	2.4756e-54
Bend5	Bend5	1.73039e-67	0.561156	0.401	0.193	4.39502e-63
AABR07027750.1	AABR07027750.1	1.65207e-61	0.560951	0.555	0.332	4.1961e-57
Pkd2l2	Pkd2l2	3.72576e-51	0.558963	0.308	0.148	9.46305e-47
Nrg1	Nrg1	3.1166e-75	0.558951	0.68	0.411	7.91584e-71
Dgkh	Dgkh	8.47881e-60	0.558745	0.327	0.148	2.15353e-55
Rbm6	Rbm6	1.22866e-70	0.558324	0.509	0.273	3.12068e-66
Tle4	Tle4	5.4947e-65	0.558113	0.379	0.18	1.3956e-60
Zfp407	Zfp407	9.92077e-64	0.557709	0.461	0.248	2.51978e-59
Kat6b	Kat6b	1.06482e-66	0.557564	0.303	0.124	2.70454e-62
Rreb1	Rreb1	6.84142e-79	0.557479	0.638	0.372	1.73765e-74
Magi1	Magi1	2.83033e-67	0.556292	0.405	0.195	7.18875e-63
Cbfa2t2	Cbfa2t2	2.35169e-54	0.555695	0.381	0.201	5.97307e-50
Zmym4	Zmym4	2.73128e-64	0.555631	0.414	0.208	6.93718e-60
Acvr1c	Acvr1c	1.68866e-54	0.554838	0.289	0.128	4.28903e-50
Cep112	Cep112	4.60147e-59	0.554512	0.383	0.193	1.16873e-54
Kif13a	Kif13a	6.44519e-65	0.553963	0.466	0.25	1.63702e-60
Thada	Thada	1.12418e-83	0.553899	0.85	0.573	2.8553e-79
Eri3	Eri3	4.25027e-61	0.553017	0.389	0.193	1.07953e-56
Mtmr12	Mtmr12	1.43959e-67	0.5521	0.457	0.24	3.65641e-63
Gatad2b	Gatad2b	6.37464e-62	0.551906	0.334	0.152	1.6191e-57
Asph	Asph	6.33409e-68	0.551834	0.51	0.28	1.60879e-63
Cert1	Cert1	1.26075e-66	0.551459	0.518	0.29	3.20218e-62
Luc7l3	Luc7l3	2.95397e-53	0.551456	0.425	0.238	7.50278e-49
Rnf43	Rnf43	2.10156e-47	0.550815	0.212	0.086	5.33774e-43
Birc6	Birc6	7.66698e-79	0.55045	0.62	0.358	1.94734e-74
Pcsk5	Pcsk5	1.32448e-62	0.549996	0.391	0.192	3.36404e-58
Epb41l5	Epb41l5	7.29427e-69	0.549658	0.454	0.231	1.85267e-64
Clic4	Clic4	3.77139e-75	0.549145	0.657	0.392	9.57895e-71
Marchf6	Marchf6	6.12085e-65	0.548993	0.445	0.236	1.55463e-60
Mark3	Mark3	1.7443e-71	0.54897	0.492	0.261	4.43034e-67
Strn3	Strn3	7.23876e-76	0.548837	0.512	0.265	1.83857e-71
Cers6	Cers6	1.72356e-66	0.548555	0.473	0.25	4.37768e-62
Farp1	Farp1	3.36187e-65	0.546743	0.528	0.303	8.53881e-61
Mllt10	Mllt10	1.07676e-72	0.546725	0.452	0.228	2.73485e-68
Sec24a	Sec24a	2.1024e-61	0.546419	0.335	0.153	5.33989e-57
Nid1	Nid1	5.70655e-60	0.546246	0.497	0.281	1.44941e-55
LOC100363193	LOC100363193	1.69905e-43	0.546234	0.253	0.119	4.31542e-39
AABR07031399.1	AABR07031399.1	4.67525e-61	0.545684	0.336	0.155	1.18747e-56
Irak2	Irak2	4.96843e-67	0.544873	0.48	0.256	1.26193e-62
Rapgef2	Rapgef2	4.3253e-71	0.542686	0.531	0.29	1.09858e-66
Fam214a	Fam214a	4.09749e-73	0.542639	0.497	0.259	1.04072e-68
Acss2	Acss2	8.0286e-72	0.541721	0.829	0.591	2.03919e-67
Ep300	Ep300	1.12461e-54	0.541492	0.304	0.139	2.8564e-50
Dmxl1	Dmxl1	6.77548e-58	0.541047	0.464	0.258	1.7209e-53
Manba	Manba	1.84393e-68	0.541003	0.442	0.223	4.6834e-64
Atxn7l1	Atxn7l1	3.34687e-68	0.540945	0.473	0.249	8.50072e-64
Vps13a	Vps13a	8.94553e-72	0.54063	0.633	0.382	2.27207e-67
Zfp384	Zfp384	1.87939e-56	0.539559	0.3	0.135	4.77346e-52
Ints8	Ints8	3.45062e-59	0.53935	0.31	0.137	8.76422e-55
Per2	Per2	7.34203e-57	0.539085	0.235	0.089	1.8648e-52
Wac	Wac	3.765e-68	0.538705	0.481	0.257	9.56273e-64
Yap1	Yap1	1.92159e-64	0.538616	0.367	0.171	4.88064e-60
Zfp644	Zfp644	1.17164e-58	0.538282	0.391	0.198	2.97585e-54
Slc25a13	Slc25a13	1.04977e-80	0.538095	0.68	0.404	2.6663e-76
Stard13	Stard13	1.85325e-48	0.53702	0.324	0.163	4.70706e-44
Shroom4	Shroom4	8.44474e-66	0.536197	0.678	0.436	2.14488e-61
Bckdhb	Bckdhb	6.83794e-69	0.535415	0.706	0.448	1.73677e-64
Mylk	Mylk	1.96925e-57	0.534597	0.474	0.266	5.0017e-53
Sdc2	Sdc2	1.22541e-70	0.533825	0.584	0.33	3.11242e-66
Zfp704	Zfp704	4.65605e-54	0.533782	0.349	0.176	1.18259e-49
Dnajc6	Dnajc6	5.0607e-59	0.532828	0.246	0.092	1.28537e-54
Tfdp2	Tfdp2	2.6914e-60	0.532675	0.382	0.19	6.8359e-56
Hpcal1	Hpcal1	2.07628e-61	0.5325	0.368	0.173	5.27353e-57
Zfp609	Zfp609	2.56793e-67	0.532444	0.339	0.147	6.5223e-63
Bcl2	Bcl2	1.16888e-59	0.53232	0.382	0.191	2.96885e-55
Xpr1	Xpr1	1.30359e-60	0.532004	0.383	0.189	3.31099e-56
Cpeb3	Cpeb3	2.48354e-64	0.531906	0.519	0.291	6.30795e-60
Gpatch2	Gpatch2	9.78468e-63	0.531406	0.312	0.134	2.48521e-58
Exoc6	Exoc6	2.35058e-69	0.531313	0.574	0.332	5.97025e-65
Phlpp1	Phlpp1	3.363e-56	0.530759	0.311	0.143	8.54168e-52
AABR07060519.1	AABR07060519.1	2.51035e-48	0.530651	0.167	0.056	6.37603e-44
Ptpn9	Ptpn9	7.10161e-54	0.530025	0.327	0.159	1.80374e-49
Rptor	Rptor	5.69417e-58	0.529369	0.364	0.178	1.44626e-53
Sipa1l1	Sipa1l1	3.85443e-69	0.529048	0.462	0.24	9.78987e-65
LOC102551695	LOC102551695	1.48182e-57	0.528612	0.421	0.228	3.76369e-53
Cubn	Cubn	1.734e-87	0.527489	0.852	0.586	4.40418e-83
Ash1l	Ash1l	1.04713e-78	0.52731	0.718	0.445	2.65959e-74
Clk1	Clk1	1.23043e-48	0.526564	0.361	0.194	3.12517e-44
Sema6a	Sema6a	2.80025e-52	0.526551	0.479	0.281	7.11236e-48
Bcl6	Bcl6	3.51837e-53	0.526396	0.345	0.173	8.93631e-49
Zfp827	Zfp827	1.72415e-59	0.526374	0.306	0.133	4.37916e-55
Ppp2r5e	Ppp2r5e	5.18111e-67	0.52629	0.393	0.184	1.31595e-62
Eml6	Eml6	8.75224e-39	0.525378	0.336	0.193	2.22298e-34
Gbf1	Gbf1	6.19467e-68	0.524966	0.58	0.341	1.57338e-63
Ankrd11	Ankrd11	1.74614e-61	0.52459	0.345	0.154	4.43503e-57
Col4a3	Col4a3	4.566e-88	0.524328	0.872	0.619	1.15972e-83
Lrrk2	Lrrk2	2.55074e-59	0.52419	0.44	0.236	6.47863e-55
UST4r	UST4r	1.73324e-40	0.52417	0.138	0.045	4.40225e-36
Npepo	Npepo	8.23109e-58	0.523152	0.336	0.159	2.09061e-53
Nme7	Nme7	2.73036e-65	0.523099	0.65	0.404	6.93483e-61
Dennd4c	Dennd4c	1.30068e-61	0.522827	0.358	0.168	3.30359e-57
Gclc	Gclc	6.46788e-85	0.522548	0.94	0.871	1.64278e-80
Cacnb2	Cacnb2	2.10844e-41	0.522258	0.333	0.183	5.35521e-37
Wwtr1	Wwtr1	9.25923e-63	0.521654	0.403	0.202	2.35175e-58
Chst9	Chst9	1.49115e-35	0.52147	0.201	0.09	3.78736e-31
Topaz1	Topaz1	2.60161e-50	0.520761	0.426	0.238	6.60782e-46
Lpin3	Lpin3	1.67844e-47	0.520735	0.266	0.124	4.26307e-43
Tbck	Tbck	2.97774e-64	0.520093	0.28	0.111	7.56315e-60
R3hcc1l	R3hcc1l	1.57384e-57	0.519973	0.373	0.189	3.99739e-53
Gng12	Gng12	1.34338e-71	0.519705	0.571	0.32	3.41206e-67
Ehmt1	Ehmt1	3.71652e-61	0.518911	0.364	0.176	9.43958e-57
Slc22a5	Slc22a5	1.33697e-66	0.518372	0.586	0.341	3.39578e-62
Ppp1r12b	Ppp1r12b	3.68721e-58	0.51767	0.286	0.121	9.36515e-54
Setd5	Setd5	1.67013e-63	0.517488	0.434	0.223	4.24197e-59
Arih1	Arih1	1.14136e-64	0.516721	0.483	0.259	2.89893e-60
Fam172a	Fam172a	9.43455e-50	0.516603	0.352	0.184	2.39628e-45
Gsta6	Gsta6	2.11105e-53	0.516559	0.305	0.141	5.36187e-49
Arhgef3	Arhgef3	1.46225e-59	0.515568	0.447	0.238	3.71397e-55
Efhc2	Efhc2	5.89815e-55	0.515543	0.3	0.137	1.49807e-50
Nsmce2	Nsmce2	8.5327e-60	0.515129	0.467	0.256	2.16722e-55
Tef	Tef	2.55482e-55	0.514973	0.296	0.132	6.489e-51
Arid1b	Arid1b	2.08318e-74	0.514506	0.587	0.326	5.29106e-70
Ccdc141	Ccdc141	3.87173e-52	0.514349	0.49	0.285	9.8338e-48
Arid2	Arid2	3.20642e-59	0.514196	0.413	0.214	8.14397e-55
Vps13d	Vps13d	3.70055e-66	0.514158	0.507	0.274	9.39904e-62
Insr	Insr	6.25326e-59	0.514103	0.345	0.161	1.58826e-54
Cadps2	Cadps2	3.15252e-53	0.514087	0.387	0.202	8.00709e-49
Stk3	Stk3	2.69803e-60	0.512931	0.385	0.188	6.85272e-56
Dgka	Dgka	5.39393e-54	0.512725	0.418	0.229	1.37e-49
Stat5b	Stat5b	1.88563e-58	0.512571	0.489	0.274	4.78931e-54
LOC100910978.1	LOC100910978.1	2.46983e-49	0.51229	0.188	0.067	6.27312e-45
Ncoa1	Ncoa1	9.38416e-62	0.512126	0.45	0.239	2.38348e-57
Tmem150a	Tmem150a	9.4011e-56	0.511914	0.443	0.248	2.38779e-51
Slc11a2	Slc11a2	7.56564e-62	0.511882	0.394	0.194	1.9216e-57
Ldlrad3	Ldlrad3	8.6125e-57	0.511255	0.322	0.147	2.18749e-52
Tom1l2	Tom1l2	1.18911e-57	0.510994	0.431	0.231	3.02022e-53
Chn2	Chn2	6.40419e-55	0.510897	0.373	0.19	1.6266e-50
Nid2	Nid2	1.33739e-49	0.510573	0.248	0.106	3.39683e-45
Kdm4c	Kdm4c	4.26158e-54	0.510541	0.315	0.147	1.0824e-49
Ehbp1	Ehbp1	2.49479e-59	0.510077	0.402	0.204	6.33651e-55
Atxn7	Atxn7	1.22063e-60	0.509935	0.35	0.164	3.10029e-56
Ppp1r14c	Ppp1r14c	3.16867e-45	0.509497	0.195	0.076	8.04811e-41
AABR07007032.1	AABR07007032.1	4.66769e-64	0.509277	0.529	0.299	1.18555e-59
Zfc3h1	Zfc3h1	1.9604e-64	0.508701	0.362	0.166	4.97922e-60
Asxl1	Asxl1	7.65918e-57	0.508591	0.306	0.136	1.94536e-52
Slit2	Slit2	2.05069e-58	0.508578	0.376	0.177	5.20855e-54
Rasal2	Rasal2	3.54892e-61	0.508098	0.492	0.276	9.01389e-57
Atad2b	Atad2b	3.86271e-60	0.507757	0.415	0.212	9.8109e-56
Usp20	Usp20	1.05924e-65	0.507676	0.485	0.261	2.69037e-61
Gtdc1	Gtdc1	2.04941e-50	0.507446	0.343	0.175	5.20531e-46
Spopl	Spopl	5.10155e-51	0.507205	0.311	0.15	1.29574e-46
Bhmt2	Bhmt2	1.91512e-79	0.506693	0.826	0.548	4.86421e-75
Wwp1	Wwp1	2.08362e-63	0.506221	0.606	0.363	5.29219e-59
Mapk8	Mapk8	2.34851e-48	0.505627	0.242	0.104	5.96498e-44
Smoc1	Smoc1	1.31489e-52	0.505088	0.197	0.069	3.33969e-48
Kmt2c	Kmt2c	2.22335e-61	0.504657	0.523	0.303	5.64709e-57
Ube4b	Ube4b	1.36211e-58	0.504623	0.411	0.212	3.45962e-54
Cdk12	Cdk12	5.79936e-54	0.504612	0.448	0.252	1.47298e-49
Pias1	Pias1	5.15333e-61	0.504545	0.335	0.152	1.3089e-56
Mtmr3	Mtmr3	8.70411e-70	0.503995	0.388	0.176	2.21076e-65
RGD1311595	RGD1311595	3.79801e-55	0.503642	0.327	0.156	9.64657e-51
Bbs9	Bbs9	1.55377e-48	0.503442	0.28	0.13	3.94641e-44
Nsd1	Nsd1	5.23076e-63	0.503017	0.511	0.285	1.32856e-58
Crebrf	Crebrf	2.3821e-69	0.502735	0.382	0.172	6.05029e-65
Mkln1	Mkln1	1.13239e-61	0.502669	0.457	0.246	2.87615e-57
Ppfibp2	Ppfibp2	3.654e-66	0.502525	0.514	0.283	9.28079e-62
AABR07051518.1	AABR07051518.1	1.80232e-45	0.502383	0.162	0.054	4.57771e-41
Sh3rf1	Sh3rf1	1.25446e-70	0.502333	0.642	0.378	3.18621e-66
Hoga1	Hoga1	9.07408e-76	0.50215	0.705	0.43	2.30473e-71
Dtnbp1	Dtnbp1	1.1002e-56	0.502024	0.383	0.195	2.79441e-52
Nf1	Nf1	6.53413e-67	0.502007	0.518	0.284	1.6596e-62
Baz1b	Baz1b	9.51923e-61	0.501907	0.379	0.183	2.41779e-56
Ccdc57	Ccdc57	4.93454e-42	0.50168	0.23	0.103	1.25332e-37
Aldh1l1	Aldh1l1	7.4364e-54	0.501035	0.219	0.081	1.88877e-49
Dock1	Dock1	4.67018e-67	0.501022	0.483	0.254	1.18618e-62
Ranbp9	Ranbp9	1.39932e-54	0.500707	0.325	0.152	3.55412e-50
Cdc14b	Cdc14b	3.463e-55	0.50068	0.409	0.218	8.79568e-51
Tjp2	Tjp2	7.47747e-50	0.499364	0.363	0.19	1.8992e-45
Pard3b	Pard3b	2.76276e-63	0.498917	0.583	0.344	7.01714e-59
Aox2	Aox2	1.19194e-76	0.498767	0.735	0.445	3.02741e-72
Nr1h4	Nr1h4	1.42856e-60	0.498755	0.466	0.248	3.62839e-56
Slc47a1	Slc47a1	4.08533e-60	0.498591	0.41	0.211	1.03763e-55
Wrn	Wrn	1.42176e-56	0.498049	0.401	0.208	3.61112e-52
Slco1a6	Slco1a6	5.44856e-105	0.497775	0.895	0.615	1.38388e-100
Cnot4	Cnot4	2.01308e-58	0.497708	0.399	0.204	5.11303e-54
Col6a6	Col6a6	1.71768e-51	0.497632	0.479	0.279	4.36273e-47
Sfi1	Sfi1	7.94766e-48	0.497288	0.377	0.205	2.01863e-43
RGD1562392	RGD1562392	1.10313e-79	0.49568	0.787	0.492	2.80185e-75
Tinag	Tinag	8.45946e-60	0.495083	0.451	0.239	2.14862e-55
Rngtt	Rngtt	2.44894e-55	0.494032	0.325	0.151	6.22007e-51
Glis1	Glis1	2.27112e-49	0.494029	0.243	0.101	5.76842e-45
Sox5	Sox5	1.85829e-43	0.494005	0.269	0.129	4.71987e-39
Mapkap1	Mapkap1	3.82947e-58	0.493954	0.466	0.256	9.72646e-54
RGD1306556	RGD1306556	1.65992e-54	0.493887	0.312	0.144	4.21603e-50
Dis3l2	Dis3l2	4.30744e-53	0.493775	0.419	0.232	1.09405e-48
Tspan18	Tspan18	2.16296e-52	0.493666	0.277	0.121	5.4937e-48
Lcorl	Lcorl	3.7943e-48	0.49341	0.363	0.194	9.63714e-44
Ddx17	Ddx17	1.10177e-55	0.493291	0.484	0.278	2.79838e-51
AABR07013477.2	AABR07013477.2	7.26243e-42	0.493181	0.274	0.135	1.84458e-37
Wdr7	Wdr7	1.33879e-53	0.493166	0.35	0.175	3.4004e-49
Fam227b	Fam227b	6.44307e-43	0.493155	0.287	0.142	1.63647e-38
Slc15a2	Slc15a2	3.10586e-66	0.492575	0.642	0.383	7.88858e-62
Ubap1	Ubap1	7.05573e-56	0.491996	0.34	0.162	1.79208e-51
Tnrc6a	Tnrc6a	8.96316e-58	0.491824	0.417	0.215	2.27655e-53
Pld1	Pld1	1.60756e-49	0.491726	0.497	0.298	4.08304e-45
Dlg1	Dlg1	2.09226e-57	0.491535	0.47	0.265	5.31412e-53
Shprh	Shprh	6.66238e-58	0.491438	0.256	0.1	1.69218e-53
Celf6	Celf6	4.33109e-49	0.490614	0.166	0.053	1.10005e-44
Hykk	Hykk	3.38695e-57	0.49052	0.388	0.195	8.60252e-53
Csrnp3	Csrnp3	4.77613e-44	0.489886	0.339	0.183	1.21309e-39
Eya1	Eya1	8.88039e-38	0.489857	0.218	0.102	2.25553e-33
Ak4	Ak4	7.54481e-59	0.489808	0.449	0.24	1.91631e-54
Acmsd	Acmsd	1.03425e-44	0.489742	0.361	0.197	2.62689e-40
Phf21a	Phf21a	2.03103e-52	0.489711	0.396	0.212	5.15861e-48
Rin2	Rin2	6.52339e-73	0.489368	0.812	0.549	1.65688e-68
Adcy9	Adcy9	7.66994e-53	0.489298	0.358	0.182	1.94809e-48
Mgat5	Mgat5	6.38843e-55	0.489282	0.243	0.095	1.6226e-50
Tesk2	Tesk2	9.24416e-48	0.488728	0.252	0.111	2.34792e-43
Traf3	Traf3	2.6161e-48	0.488271	0.362	0.192	6.64462e-44
Smg6	Smg6	2.79416e-51	0.487722	0.408	0.221	7.09688e-47
Gmds	Gmds	2.82051e-41	0.487692	0.254	0.122	7.16382e-37
Flrt2	Flrt2	1.11937e-48	0.487578	0.28	0.13	2.84308e-44
Rsf1	Rsf1	1.49614e-56	0.486515	0.421	0.222	3.80006e-52
Mindy3	Mindy3	2.43538e-60	0.485596	0.505	0.286	6.18562e-56
Kcnh3	Kcnh3	6.7226e-52	0.484622	0.31	0.146	1.70747e-47
Cspp1	Cspp1	6.99364e-56	0.48446	0.521	0.307	1.77631e-51
Bend7	Bend7	7.7985e-54	0.483686	0.409	0.217	1.98074e-49
Eea1	Eea1	2.27566e-70	0.483373	0.449	0.218	5.77995e-66
Glb1l2	Glb1l2	2.58219e-54	0.483274	0.411	0.218	6.5585e-50
Cdkal1	Cdkal1	3.29775e-50	0.482983	0.4	0.218	8.37595e-46
Ssh2	Ssh2	7.44441e-52	0.482664	0.345	0.173	1.89081e-47
Senp7	Senp7	6.85389e-53	0.482596	0.312	0.148	1.74082e-48
Sgms1	Sgms1	9.35774e-75	0.481745	0.763	0.488	2.37677e-70
Picalm	Picalm	6.99492e-64	0.481628	0.717	0.477	1.77664e-59
Ankrd17	Ankrd17	1.84665e-59	0.481557	0.436	0.228	4.69032e-55
Xrn1	Xrn1	5.2687e-50	0.48151	0.358	0.186	1.3382e-45
Rbm33	Rbm33	5.40984e-55	0.481498	0.286	0.125	1.37405e-50
Fcho2	Fcho2	8.00501e-64	0.479645	0.519	0.285	2.03319e-59
RGD1565616	RGD1565616	1.83615e-60	0.47956	0.52	0.295	4.66363e-56
Ube2h	Ube2h	9.22353e-61	0.479388	0.518	0.293	2.34268e-56
Lrig3	Lrig3	4.36698e-46	0.479269	0.287	0.138	1.10917e-41
Anks6	Anks6	5.50528e-51	0.47925	0.403	0.219	1.39829e-46
Ubr2	Ubr2	1.76341e-53	0.479145	0.402	0.215	4.47887e-49
Kmt2e	Kmt2e	7.43971e-56	0.477269	0.469	0.264	1.88961e-51
Mettl25	Mettl25	3.04613e-46	0.476792	0.248	0.111	7.73686e-42
Pum1	Pum1	1.01754e-56	0.476599	0.409	0.212	2.58445e-52
Myh7b	Myh7b	4.80626e-41	0.47654	0.208	0.089	1.22074e-36
Pde7b	Pde7b	9.77427e-42	0.476117	0.335	0.174	2.48257e-37
Golga4	Golga4	1.83091e-59	0.475597	0.499	0.276	4.65034e-55
Relch	Relch	1.51133e-53	0.475282	0.403	0.217	3.83863e-49
Incenp	Incenp	3.35542e-39	0.475099	0.173	0.067	8.52244e-35
Agxt2	Agxt2	4.70372e-84	0.475042	0.92	0.702	1.1947e-79
Rev3l	Rev3l	7.04667e-51	0.473912	0.407	0.223	1.78978e-46
Lonp2	Lonp2	1.05707e-62	0.473686	0.639	0.397	2.68485e-58
Adamts9	Adamts9	2.34466e-54	0.473004	0.428	0.231	5.9552e-50
Rnf217	Rnf217	2.46167e-46	0.472912	0.229	0.096	6.25238e-42
Rnf152	Rnf152	1.09017e-61	0.472427	0.45	0.232	2.76893e-57
RGD1560883	RGD1560883	1.04887e-39	0.471363	0.261	0.129	2.66404e-35
Mbtd1	Mbtd1	2.3161e-55	0.47091	0.294	0.128	5.88266e-51
Rnf216	Rnf216	5.15384e-54	0.470413	0.39	0.202	1.30902e-49
Rab11fip3	Rab11fip3	1.46348e-72	0.469448	0.731	0.459	3.7171e-68
Dnajc13	Dnajc13	2.71253e-55	0.469103	0.609	0.385	6.88955e-51
Acvr1	Acvr1	8.67666e-49	0.468635	0.331	0.165	2.20378e-44
Kdm6a	Kdm6a	8.03084e-52	0.468571	0.389	0.207	2.03975e-47
Trpm7	Trpm7	2.31258e-56	0.468389	0.482	0.27	5.87371e-52
Hmga2	Hmga2	1.98191e-51	0.466535	0.468	0.27	5.03386e-47
Ext1	Ext1	6.6119e-48	0.465612	0.433	0.246	1.67936e-43
Zfp618	Zfp618	6.45962e-45	0.465556	0.24	0.105	1.64068e-40
AABR07037451.2	AABR07037451.2	9.3681e-47	0.465153	0.297	0.145	2.3794e-42
Marchf3	Marchf3	3.22548e-47	0.465026	0.303	0.147	8.19238e-43
Sos2	Sos2	5.5819e-48	0.464981	0.366	0.196	1.41775e-43
Med13l	Med13l	1.02749e-51	0.464662	0.388	0.204	2.60973e-47
Nktr	Nktr	1.45703e-56	0.464607	0.37	0.182	3.70071e-52
Gpc4	Gpc4	4.7755e-66	0.464346	0.606	0.355	1.21293e-61
Sppl3	Sppl3	1.37185e-54	0.463603	0.449	0.248	3.48436e-50
Huwe1	Huwe1	2.82285e-58	0.463479	0.404	0.204	7.16975e-54
Sh3pxd2b	Sh3pxd2b	1.2696e-44	0.46333	0.265	0.124	3.22467e-40
Ralgapa2	Ralgapa2	4.62964e-58	0.463135	0.44	0.232	1.17588e-53
Dpys	Dpys	1.55454e-59	0.463091	0.567	0.334	3.94838e-55
Nbeal1	Nbeal1	7.67768e-56	0.462766	0.487	0.279	1.95005e-51
Pcca	Pcca	3.10423e-51	0.462635	0.457	0.262	7.88443e-47
Trim33	Trim33	2.52957e-43	0.461626	0.266	0.128	6.42485e-39
Cdk6	Cdk6	3.07955e-44	0.461528	0.357	0.194	7.82174e-40
Pou2f1	Pou2f1	8.38893e-41	0.461004	0.271	0.134	2.13071e-36
Stxbp4	Stxbp4	3.09498e-45	0.460842	0.362	0.196	7.86094e-41
Lrp2	Lrp2	3.96956e-120	0.460465	0.993	0.9	1.00823e-115
Dstyk	Dstyk	9.95786e-46	0.460107	0.352	0.188	2.5292e-41
Nsmaf	Nsmaf	9.68233e-46	0.460086	0.266	0.123	2.45921e-41
Pacsin2	Pacsin2	6.49578e-59	0.459247	0.509	0.285	1.64986e-54
Ndel1	Ndel1	2.63151e-65	0.459168	0.546	0.305	6.68377e-61
Fmo2	Fmo2	3.18557e-48	0.459152	0.255	0.111	8.09102e-44
Hoxb4	Hoxb4	4.86296e-35	0.459129	0.181	0.078	1.23514e-30
Cog5	Cog5	2.00792e-49	0.458825	0.282	0.128	5.09992e-45
Ppp1r12a	Ppp1r12a	2.12604e-60	0.458583	0.484	0.265	5.39993e-56
Nrp1	Nrp1	1.3417e-55	0.458465	0.339	0.159	3.40778e-51
Armh3	Armh3	3.48425e-45	0.45804	0.245	0.109	8.84964e-41
Micu2	Micu2	1.79436e-58	0.457768	0.468	0.256	4.55749e-54
Dcaf10	Dcaf10	7.64861e-44	0.457736	0.193	0.076	1.94267e-39
Crppa	Crppa	1.39138e-44	0.457732	0.255	0.116	3.53396e-40
Slc25a26	Slc25a26	1.11703e-40	0.457721	0.185	0.074	2.83714e-36
Cdk19	Cdk19	4.24594e-47	0.457636	0.334	0.17	1.07843e-42
Rsrp1	Rsrp1	2.87949e-55	0.457593	0.657	0.421	7.31362e-51
Pdpk1	Pdpk1	3.1573e-46	0.45755	0.272	0.127	8.01924e-42
Gnaq	Gnaq	3.03289e-50	0.457521	0.378	0.2	7.70324e-46
Yeats2	Yeats2	5.27422e-47	0.457459	0.472	0.282	1.3396e-42
Svil	Svil	1.08892e-51	0.457377	0.238	0.095	2.76574e-47
Itch	Itch	1.1815e-49	0.457277	0.3	0.142	3.00089e-45
Adgrl2	Adgrl2	1.14535e-50	0.457162	0.466	0.268	2.90907e-46
Slc5a8	Slc5a8	8.40889e-46	0.456821	0.293	0.141	2.13577e-41
Babam2	Babam2	1.12011e-52	0.456698	0.525	0.316	2.84496e-48
Ptprd	Ptprd	6.46878e-63	0.456643	0.669	0.424	1.643e-58
Dclk3	Dclk3	8.58205e-46	0.456613	0.354	0.191	2.17975e-41
Med12l	Med12l	6.72949e-39	0.456491	0.251	0.123	1.70922e-34
Acsm5	Acsm5	4.18079e-42	0.456122	0.188	0.074	1.06188e-37
Prpf39	Prpf39	1.70795e-47	0.456099	0.391	0.214	4.33802e-43
Atp6v0a4	Atp6v0a4	1.96582e-61	0.456048	0.784	0.542	4.993e-57
AC134224.1	AC134224.1	5.23543e-76	0.455948	0.94	0.833	1.32975e-71
Sdccag8	Sdccag8	8.16722e-41	0.455786	0.296	0.154	2.07439e-36
Bcr	Bcr	4.48539e-55	0.455731	0.383	0.194	1.13924e-50
Fmnl1	Fmnl1	1.40521e-49	0.455659	0.219	0.085	3.5691e-45
Lrba	Lrba	2.35341e-56	0.455575	0.555	0.326	5.97742e-52
Rhobtb1	Rhobtb1	2.49258e-65	0.455356	0.736	0.468	6.33091e-61
Qser1	Qser1	2.06836e-48	0.454379	0.337	0.171	5.25342e-44
Ahdc1	Ahdc1	4.75132e-50	0.454336	0.393	0.212	1.20679e-45
Esrrg	Esrrg	1.69263e-54	0.454134	0.405	0.208	4.2991e-50
Chd9	Chd9	1.23507e-43	0.45403	0.341	0.182	3.13694e-39
Nt5c2	Nt5c2	2.73774e-58	0.453939	0.446	0.237	6.95358e-54
Ppfibp1	Ppfibp1	5.41841e-65	0.453914	0.45	0.227	1.37622e-60
Invs	Invs	9.60541e-50	0.453476	0.229	0.091	2.43968e-45
Rbfox2	Rbfox2	1.39193e-43	0.453306	0.358	0.197	3.53537e-39
Cdc73	Cdc73	7.59405e-50	0.453128	0.279	0.126	1.92881e-45
Acyp2	Acyp2	5.79596e-41	0.452683	0.303	0.159	1.47212e-36
Map3k14	Map3k14	7.75517e-43	0.45249	0.294	0.148	1.96974e-38
Tmem131l	Tmem131l	1.82863e-49	0.451786	0.281	0.128	4.64454e-45
Med15	Med15	3.41545e-52	0.451693	0.405	0.219	8.6749e-48
Arhgap35	Arhgap35	9.66534e-56	0.451111	0.437	0.233	2.4549e-51
Pc	Pc	1.30636e-58	0.450964	0.471	0.255	3.31801e-54
Rbm26	Rbm26	1.18471e-50	0.450871	0.522	0.317	3.00905e-46
Slc25a30	Slc25a30	3.65371e-45	0.450646	0.384	0.212	9.28005e-41
Tex2	Tex2	6.09123e-48	0.450101	0.33	0.165	1.54711e-43
Zmiz1	Zmiz1	1.40819e-51	0.449958	0.464	0.265	3.57667e-47
Fbxl20	Fbxl20	9.8364e-46	0.449862	0.244	0.108	2.49835e-41
Slc13a2	Slc13a2	9.82023e-45	0.449342	0.372	0.202	2.49424e-40
RGD1304622	RGD1304622	4.00199e-48	0.44929	0.189	0.068	1.01647e-43
Ptk2	Ptk2	9.72785e-46	0.448325	0.386	0.216	2.47078e-41
Phlpp2	Phlpp2	2.98289e-44	0.448157	0.176	0.064	7.57625e-40
Pxn	Pxn	8.53871e-49	0.447546	0.44	0.249	2.16875e-44
Phip	Phip	7.92506e-45	0.447472	0.321	0.162	2.01289e-40
RGD1306271	RGD1306271	3.37134e-42	0.447265	0.231	0.104	8.56286e-38
Mpdz	Mpdz	6.13017e-46	0.447115	0.247	0.108	1.557e-41
Erc1	Erc1	2.24844e-46	0.447065	0.361	0.194	5.71081e-42
Mapkbp1	Mapkbp1	9.33892e-43	0.447022	0.246	0.112	2.37199e-38
Braf	Braf	6.88285e-47	0.446645	0.266	0.121	1.74817e-42
Fnbp4	Fnbp4	3.14282e-49	0.446448	0.324	0.16	7.98244e-45
Cflar	Cflar	2.30779e-66	0.446393	0.655	0.394	5.86157e-62
Ssbp2	Ssbp2	8.70865e-45	0.446349	0.436	0.258	2.21191e-40
Ccdc30	Ccdc30	3.23518e-40	0.445995	0.237	0.11	8.21704e-36
AABR07040412.1	AABR07040412.1	3.2631e-43	0.445639	0.309	0.158	8.28795e-39
Gramd4	Gramd4	5.13402e-47	0.445632	0.361	0.193	1.30399e-42
Pik3cb	Pik3cb	9.93014e-57	0.444951	0.417	0.216	2.52216e-52
Phactr4	Phactr4	4.20789e-53	0.444845	0.52	0.306	1.06876e-48
Nfyc	Nfyc	1.79314e-46	0.444413	0.348	0.181	4.55439e-42
Col4a5	Col4a5	1.09721e-49	0.444068	0.406	0.22	2.78681e-45
Slc30a9	Slc30a9	1.05024e-45	0.443963	0.33	0.169	2.6675e-41
St7l	St7l	3.83878e-38	0.44299	0.306	0.167	9.75013e-34
Hmgxb3	Hmgxb3	1.481e-41	0.442866	0.187	0.074	3.7616e-37
Cstf3	Cstf3	6.47898e-40	0.442547	0.298	0.156	1.6456e-35
Ano6	Ano6	4.76873e-55	0.442149	0.559	0.339	1.21121e-50
Eps15l1	Eps15l1	1.2688e-47	0.44212	0.262	0.116	3.22263e-43
Lrp6	Lrp6	9.43204e-47	0.441986	0.329	0.167	2.39564e-42
Tnks	Tnks	1.11242e-49	0.441643	0.316	0.151	2.82544e-45
Fgfr4	Fgfr4	2.16388e-39	0.441492	0.271	0.136	5.49605e-35
Klf12	Klf12	2.78757e-48	0.440888	0.327	0.16	7.08014e-44
B3galt5	B3galt5	2.76076e-38	0.440803	0.299	0.16	7.01206e-34
Foxn3	Foxn3	5.22059e-47	0.440441	0.343	0.177	1.32598e-42
Mipol1	Mipol1	1.41775e-35	0.439652	0.296	0.163	3.60095e-31
Snx24	Snx24	3.25974e-51	0.439391	0.601	0.382	8.27943e-47
Arih2	Arih2	8.43287e-49	0.439356	0.361	0.186	2.14186e-44
Adra1b	Adra1b	1.44857e-36	0.439203	0.184	0.078	3.67923e-32
Herc3	Herc3	4.63901e-42	0.439127	0.293	0.148	1.17826e-37
Gss	Gss	6.49055e-53	0.439097	0.623	0.389	1.64853e-48
Tnrc18	Tnrc18	2.86563e-41	0.439084	0.343	0.188	7.27841e-37
Zfp93	Zfp93	4.88029e-33	0.43907	0.215	0.105	1.23954e-28
Jmjd1c	Jmjd1c	2.82139e-54	0.439022	0.534	0.318	7.16604e-50
Reps2	Reps2	6.17888e-46	0.438403	0.32	0.161	1.56937e-41
Phc3	Phc3	2.61914e-38	0.438402	0.309	0.167	6.65235e-34
Pcgf5	Pcgf5	1.13029e-43	0.437542	0.273	0.131	2.87082e-39
Rbm5	Rbm5	1.92412e-43	0.437265	0.445	0.268	4.88708e-39
Pkp4	Pkp4	1.45629e-58	0.436834	0.543	0.31	3.69884e-54
Zfp277	Zfp277	4.67653e-50	0.436364	0.408	0.221	1.18779e-45
Ca12	Ca12	3.81427e-61	0.435804	0.779	0.546	9.68785e-57
Zfp532	Zfp532	5.06235e-39	0.435558	0.241	0.115	1.28579e-34
Arhgap26	Arhgap26	5.20401e-48	0.435431	0.474	0.279	1.32177e-43
Tmem245	Tmem245	4.77247e-43	0.435303	0.243	0.11	1.21216e-38
Epg5	Epg5	1.0038e-42	0.434945	0.271	0.131	2.54954e-38
Slco4c1	Slco4c1	3.85327e-38	0.434871	0.316	0.173	9.78691e-34
Brd4	Brd4	3.02356e-54	0.434637	0.417	0.219	7.67953e-50
Mark2	Mark2	4.12764e-44	0.434037	0.307	0.156	1.04838e-39
Rbpms	Rbpms	2.54047e-51	0.433873	0.406	0.206	6.45253e-47
Fam171a1	Fam171a1	7.91897e-42	0.433128	0.273	0.134	2.01134e-37
Tmem131	Tmem131	3.39434e-53	0.432557	0.404	0.211	8.62129e-49
Spout1	Spout1	7.84974e-35	0.432393	0.191	0.085	1.99376e-30
Ablim3	Ablim3	4.55857e-47	0.432393	0.309	0.149	1.15783e-42
Numb	Numb	5.44417e-47	0.432208	0.276	0.129	1.38277e-42
Fgd4	Fgd4	6.50191e-46	0.431424	0.258	0.117	1.65142e-41
Srek1	Srek1	1.75602e-42	0.431376	0.349	0.191	4.46011e-38
Spata7	Spata7	1.02781e-39	0.431336	0.226	0.103	2.61055e-35
Cblb	Cblb	5.5634e-52	0.431125	0.253	0.103	1.41305e-47
Dcun1d3	Dcun1d3	4.57357e-34	0.431106	0.232	0.115	1.16164e-29
Mindy4	Mindy4	2.99429e-40	0.430776	0.191	0.077	7.60521e-36
Pnn	Pnn	3.02888e-45	0.430721	0.463	0.276	7.69306e-41
Cdc42bpa	Cdc42bpa	5.24955e-45	0.430642	0.302	0.149	1.33333e-40
Rgl1	Rgl1	6.19972e-56	0.430619	0.613	0.38	1.57467e-51
Ssbp3	Ssbp3	2.24709e-38	0.430438	0.228	0.105	5.70739e-34
Map2k6	Map2k6	1.25976e-37	0.430424	0.139	0.048	3.19966e-33
Sspo	Sspo	1.01675e-33	0.430392	0.165	0.069	2.58244e-29
Abl2	Abl2	2.97405e-46	0.430346	0.321	0.161	7.55378e-42
Pus10	Pus10	9.75501e-41	0.429715	0.267	0.13	2.47767e-36
Ttc17	Ttc17	3.45905e-45	0.429683	0.313	0.158	8.78565e-41
Map2k5	Map2k5	7.02996e-51	0.429103	0.406	0.215	1.78554e-46
Cenpp	Cenpp	1.41034e-49	0.429098	0.329	0.163	3.58213e-45
Dock3	Dock3	9.82697e-40	0.428907	0.352	0.196	2.49595e-35
Itgav	Itgav	2.43845e-54	0.428894	0.404	0.206	6.19342e-50
Dcaf8	Dcaf8	1.09968e-49	0.428575	0.425	0.234	2.79309e-45
Fryl	Fryl	7.74969e-45	0.428502	0.319	0.161	1.96834e-40
Slc16a10	Slc16a10	5.53319e-47	0.42823	0.325	0.162	1.40538e-42
AABR07044570.1	AABR07044570.1	1.30019e-38	0.427714	0.165	0.063	3.30236e-34
H6pd	H6pd	3.47096e-45	0.427077	0.311	0.156	8.81588e-41
Ccser2	Ccser2	2.20681e-49	0.426898	0.573	0.356	5.60508e-45
Akr1c13	Akr1c13	8.33126e-40	0.426873	0.373	0.214	2.11606e-35
Gsk3b	Gsk3b	1.61185e-45	0.426833	0.338	0.175	4.09393e-41
Atg10	Atg10	2.42692e-42	0.426268	0.303	0.154	6.16414e-38
Scaper	Scaper	1.40652e-47	0.425821	0.319	0.157	3.57241e-43
Dlg5	Dlg5	3.55518e-40	0.425755	0.231	0.104	9.02979e-36
Srsf11	Srsf11	6.50937e-38	0.425416	0.365	0.21	1.65332e-33
Iqgap2	Iqgap2	1.17368e-52	0.424984	0.484	0.275	2.98102e-48
Paxbp1	Paxbp1	6.47985e-40	0.424829	0.305	0.162	1.64582e-35
Fermt2	Fermt2	2.41017e-49	0.424576	0.392	0.211	6.1216e-45
Vps8	Vps8	7.25969e-44	0.42448	0.212	0.086	1.84389e-39
Lamc1	Lamc1	1.27331e-41	0.424038	0.287	0.143	3.23409e-37
Tet3	Tet3	8.58049e-43	0.423974	0.29	0.145	2.17936e-38
Slco2a1	Slco2a1	1.61447e-47	0.423536	0.218	0.086	4.10059e-43
Arnt	Arnt	1.65892e-40	0.422904	0.224	0.1	4.21348e-36
Map2k4	Map2k4	1.59613e-43	0.422546	0.208	0.084	4.05402e-39
Pclo	Pclo	3.48357e-41	0.422353	0.18	0.069	8.84792e-37
Fars2	Fars2	2.42572e-45	0.42235	0.442	0.259	6.16107e-41
Wdr70	Wdr70	3.36066e-37	0.422153	0.299	0.162	8.53573e-33
Ipo11	Ipo11	1.19867e-39	0.422073	0.212	0.094	3.0445e-35
Myo18a	Myo18a	3.98913e-49	0.421878	0.477	0.278	1.0132e-44
Lrrfip2	Lrrfip2	2.22189e-43	0.421509	0.241	0.108	5.64338e-39
Tbcd	Tbcd	1.06024e-42	0.421121	0.286	0.142	2.6929e-38
AABR07021704.1	AABR07021704.1	7.55281e-36	0.421091	0.242	0.12	1.91834e-31
Ttc3	Ttc3	7.17701e-50	0.421083	0.38	0.2	1.82289e-45
Usp34	Usp34	2.41343e-49	0.420789	0.407	0.221	6.12987e-45
Igsf11	Igsf11	5.44766e-50	0.419927	0.77	0.543	1.38365e-45
Sfxn5	Sfxn5	3.64661e-41	0.419817	0.29	0.147	9.26201e-37
Rabep1	Rabep1	1.7014e-45	0.419513	0.307	0.153	4.32139e-41
Crebbp	Crebbp	9.06402e-55	0.419507	0.469	0.262	2.30217e-50
Slc5a1	Slc5a1	6.33965e-41	0.419474	0.159	0.056	1.61021e-36
Uvrag	Uvrag	6.23825e-51	0.418992	0.431	0.238	1.58445e-46
Ppp6r3	Ppp6r3	6.69105e-58	0.418672	0.485	0.269	1.69946e-53
Amfr	Amfr	3.03332e-46	0.418595	0.211	0.083	7.70434e-42
Aurkaip1	Aurkaip1	1.60602e-48	0.418178	0.533	0.327	4.07913e-44
Paqr5	Paqr5	6.30178e-59	0.417999	0.638	0.392	1.60059e-54
Arhgap10	Arhgap10	2.60083e-50	0.417898	0.499	0.291	6.60584e-46
Xpo7	Xpo7	7.08738e-45	0.41758	0.41	0.232	1.80012e-40
Trim44	Trim44	9.88322e-37	0.417398	0.26	0.133	2.51024e-32
Rapgef6	Rapgef6	2.78027e-44	0.417177	0.262	0.12	7.06161e-40
Mb21d2	Mb21d2	3.04322e-42	0.416628	0.221	0.094	7.72947e-38
Fam102a	Fam102a	3.83477e-46	0.416621	0.326	0.163	9.73994e-42
Atf2	Atf2	8.62211e-40	0.416618	0.276	0.138	2.18993e-35
Lrif1	Lrif1	3.29593e-40	0.416465	0.294	0.152	8.37133e-36
Celf2	Celf2	4.59141e-41	0.416363	0.328	0.174	1.16617e-36
Alg9	Alg9	2.50818e-41	0.415665	0.307	0.159	6.37052e-37
Ric8b	Ric8b	6.51151e-45	0.415601	0.253	0.114	1.65386e-40
Cecr2	Cecr2	1.04224e-42	0.415515	0.259	0.122	2.6472e-38
Zmym2	Zmym2	2.39429e-42	0.414946	0.248	0.114	6.08125e-38
Ankrd12	Ankrd12	1.83268e-45	0.414901	0.28	0.13	4.65483e-41
Sos1	Sos1	1.68116e-43	0.414891	0.263	0.122	4.26999e-39
Hexd	Hexd	1.90722e-36	0.414743	0.383	0.229	4.84414e-32
Arhgap39	Arhgap39	4.27224e-39	0.414512	0.154	0.055	1.08511e-34
Spata5	Spata5	1.43438e-40	0.413938	0.267	0.131	3.64317e-36
Kcnb1	Kcnb1	2.38159e-36	0.413072	0.24	0.118	6.049e-32
Klc1	Klc1	7.80603e-41	0.412893	0.273	0.135	1.98265e-36
Mgat3	Mgat3	9.99031e-47	0.412387	0.289	0.136	2.53744e-42
Agmat	Agmat	1.59389e-54	0.412193	0.614	0.378	4.04832e-50
Csnk1g1	Csnk1g1	5.82602e-40	0.412143	0.258	0.126	1.47975e-35
Fat3	Fat3	1.10017e-37	0.411984	0.192	0.081	2.79432e-33
Ctnnd1	Ctnnd1	2.62772e-48	0.411896	0.418	0.232	6.67414e-44
Slc12a6	Slc12a6	2.02636e-54	0.411765	0.402	0.204	5.14674e-50
Ush1c	Ush1c	3.75456e-48	0.411744	0.4	0.216	9.53621e-44
Ralgapa1	Ralgapa1	3.21206e-44	0.411544	0.34	0.179	8.15831e-40
Slc5a11	Slc5a11	9.30534e-48	0.411382	0.293	0.139	2.36346e-43
Lcor	Lcor	9.64277e-45	0.411381	0.42	0.244	2.44917e-40
LOC100361087	LOC100361087	4.4078e-40	0.411204	0.303	0.157	1.11954e-35
Sik2	Sik2	1.26075e-48	0.410946	0.455	0.261	3.20218e-44
Pdss2	Pdss2	3.63086e-37	0.410891	0.341	0.194	9.22201e-33
Golim4	Golim4	5.27835e-43	0.410373	0.229	0.099	1.34065e-38
Nsd3	Nsd3	6.84892e-43	0.410135	0.467	0.283	1.73956e-38
Tmem236	Tmem236	1.476e-32	0.40958	0.249	0.13	3.74889e-28
Tbc1d10a	Tbc1d10a	6.38823e-39	0.409494	0.317	0.171	1.62255e-34
Prkaa2	Prkaa2	9.50382e-49	0.409469	0.345	0.174	2.41387e-44
Zfp638	Zfp638	1.78426e-46	0.409337	0.409	0.23	4.53185e-42
Cpeb2	Cpeb2	5.19571e-38	0.409307	0.202	0.088	1.31966e-33
Cnot6l	Cnot6l	1.65663e-42	0.408348	0.249	0.114	4.20766e-38
Dcbld1	Dcbld1	3.1567e-37	0.407528	0.244	0.12	8.01769e-33
Bptf	Bptf	7.47086e-43	0.40721	0.338	0.18	1.89752e-38
Atrx.1	Atrx.1	2.63428e-53	0.406808	0.461	0.256	6.6908e-49
Deptor	Deptor	6.74055e-40	0.406587	0.219	0.096	1.71203e-35
Clasp1	Clasp1	9.64347e-41	0.406536	0.277	0.138	2.44935e-36
Lnx2	Lnx2	1.36377e-40	0.406513	0.221	0.097	3.46385e-36
Rras2	Rras2	1.04832e-48	0.406428	0.35	0.176	2.66264e-44
Ppargc1a	Ppargc1a	6.90701e-40	0.406015	0.377	0.213	1.75431e-35
Rabgap1	Rabgap1	3.75886e-46	0.405924	0.441	0.255	9.54714e-42
Anks1a	Anks1a	2.79167e-40	0.40588	0.216	0.093	7.09056e-36
Nav2	Nav2	2.73302e-46	0.405875	0.468	0.275	6.9416e-42
Sltm	Sltm	1.50534e-49	0.405389	0.405	0.217	3.82342e-45
Glb1	Glb1	3.17636e-52	0.405362	0.446	0.242	8.06763e-48
Mapk14	Mapk14	2.40957e-54	0.405276	0.45	0.241	6.12006e-50
Mink1	Mink1	3.7777e-45	0.40516	0.323	0.163	9.59498e-41
Sfswap	Sfswap	1.36852e-39	0.405101	0.294	0.152	3.47589e-35
Farp2	Farp2	6.57861e-44	0.404399	0.289	0.142	1.6709e-39
Aco1	Aco1	4.79583e-52	0.404329	0.654	0.419	1.21809e-47
Phldb1	Phldb1	6.47069e-40	0.40424	0.197	0.081	1.64349e-35
Lrch3	Lrch3	1.87119e-39	0.403765	0.299	0.157	4.75263e-35
Pi4kb	Pi4kb	4.40852e-42	0.403612	0.224	0.097	1.11972e-37
Zcchc8	Zcchc8	1.25897e-38	0.403352	0.265	0.133	3.19766e-34
Slc28a1	Slc28a1	7.87946e-41	0.403216	0.296	0.152	2.0013e-36
Csf2rb	Csf2rb	2.83115e-41	0.403177	0.209	0.089	7.19084e-37
Slc13a1	Slc13a1	2.27392e-35	0.403067	0.69	0.501	5.77554e-31
Kif21a	Kif21a	7.76916e-48	0.403048	0.321	0.157	1.97329e-43
Chd2	Chd2	1.15432e-45	0.402963	0.549	0.344	2.93186e-41
Afdn	Afdn	2.54992e-51	0.402886	0.566	0.345	6.47654e-47
Myo5a	Myo5a	2.92896e-46	0.402844	0.328	0.164	7.43925e-42
Agbl3	Agbl3	4.03597e-30	0.402768	0.306	0.18	1.0251e-25
Baiap2l2	Baiap2l2	5.26823e-34	0.402379	0.22	0.106	1.33808e-29
Arid4a	Arid4a	9.71062e-40	0.402219	0.301	0.157	2.4664e-35
Vti1a	Vti1a	8.90905e-40	0.402016	0.291	0.149	2.26281e-35
Itgb8	Itgb8	4.02407e-50	0.401628	0.709	0.465	1.02207e-45
Clec16a	Clec16a	6.13641e-36	0.401364	0.295	0.16	1.55859e-31
Rsu1	Rsu1	4.12661e-40	0.40099	0.231	0.104	1.04812e-35
Pdpr	Pdpr	1.01896e-40	0.400832	0.28	0.14	2.58806e-36
Scly	Scly	1.98458e-44	0.400798	0.487	0.295	5.04064e-40
Slx4ip	Slx4ip	1.16708e-36	0.400451	0.227	0.107	2.96426e-32
Bdp1	Bdp1	2.44153e-39	0.400233	0.297	0.155	6.20124e-35
Dnmt3a	Dnmt3a	1.49434e-37	0.399844	0.235	0.111	3.79547e-33
Nhlrc2	Nhlrc2	6.29184e-42	0.399802	0.386	0.219	1.59806e-37
R3hdm1	R3hdm1	4.46666e-43	0.399586	0.321	0.167	1.13449e-38
Lrrc28	Lrrc28	5.95186e-38	0.398548	0.202	0.088	1.51171e-33
Adnp	Adnp	4.51797e-55	0.398386	0.385	0.193	1.14752e-50
Itsn2	Itsn2	2.31338e-47	0.397678	0.464	0.271	5.87575e-43
Gpbp1l1	Gpbp1l1	2.51701e-40	0.397358	0.273	0.135	6.39295e-36
Grb10	Grb10	1.36434e-40	0.397355	0.266	0.128	3.4653e-36
Ptar1	Ptar1	1.95286e-34	0.397057	0.163	0.066	4.96008e-30
Kif12	Kif12	5.82027e-46	0.396941	0.416	0.227	1.47829e-41
Vwa8	Vwa8	5.40091e-34	0.396926	0.184	0.081	1.37178e-29
Mtr	Mtr	6.72604e-42	0.396819	0.418	0.247	1.70835e-37
Mast2	Mast2	8.79889e-42	0.396794	0.286	0.142	2.23483e-37
Ankrd28	Ankrd28	8.02851e-41	0.396758	0.233	0.106	2.03916e-36
Sult1c2a	Sult1c2a	2.06639e-61	0.39663	0.933	0.736	5.24841e-57
Kctd9	Kctd9	9.52372e-44	0.396477	0.192	0.074	2.41893e-39
Rasa3	Rasa3	9.13803e-38	0.396463	0.244	0.117	2.32097e-33
Prpf38b	Prpf38b	2.3688e-39	0.396334	0.259	0.125	6.01651e-35
Scaf4	Scaf4	2.07197e-42	0.396291	0.322	0.169	5.2626e-38
Serpinf2	Serpinf2	6.62434e-38	0.39622	0.316	0.171	1.68252e-33
Scaf8	Scaf8	2.27104e-46	0.396046	0.316	0.157	5.76821e-42
Pacs1	Pacs1	8.80793e-39	0.395998	0.203	0.086	2.23713e-34
Gapvd1	Gapvd1	1.65395e-36	0.39557	0.269	0.139	4.20086e-32
Erp44	Erp44	3.78495e-48	0.395491	0.452	0.257	9.6134e-44
Rps6kb1	Rps6kb1	8.68811e-40	0.395288	0.272	0.134	2.20669e-35
Myo7a	Myo7a	6.62105e-32	0.395132	0.225	0.113	1.68168e-27
Ttc37	Ttc37	1.07544e-39	0.395125	0.205	0.088	2.73151e-35
Rnf169	Rnf169	1.05601e-36	0.394701	0.243	0.12	2.68216e-32
Ptbp2	Ptbp2	3.43458e-43	0.394486	0.292	0.144	8.72349e-39
Khdc4	Khdc4	1.15452e-40	0.394129	0.252	0.118	2.93236e-36
LOC100909750	LOC100909750	2.1827e-45	0.394062	0.233	0.098	5.54385e-41
Fam193b	Fam193b	1.53384e-30	0.393917	0.213	0.107	3.8958e-26
Ints6	Ints6	5.46571e-41	0.393904	0.252	0.118	1.38824e-36
Trip12	Trip12	1.49041e-53	0.393644	0.677	0.441	3.7855e-49
Hdac4	Hdac4	1.3782e-36	0.393505	0.244	0.119	3.5005e-32
Cdyl	Cdyl	7.81182e-36	0.393416	0.225	0.108	1.98412e-31
Crim1	Crim1	5.15981e-42	0.39332	0.327	0.17	1.31054e-37
Mpp6	Mpp6	2.61928e-41	0.39323	0.366	0.202	6.6527e-37
Scmh1	Scmh1	8.94978e-32	0.392703	0.136	0.052	2.27315e-27
Jdp2	Jdp2	1.5781e-32	0.39217	0.151	0.061	4.0082e-28
Acss3	Acss3	5.66187e-57	0.392021	0.565	0.33	1.43806e-52
Prdm2	Prdm2	2.72995e-38	0.391813	0.306	0.164	6.9338e-34
Clip1	Clip1	1.53566e-43	0.391802	0.338	0.176	3.90044e-39
Xrcc4	Xrcc4	2.75789e-33	0.391607	0.212	0.101	7.00475e-29
Bach2	Bach2	5.65073e-43	0.391566	0.165	0.057	1.43523e-38
Mat2a	Mat2a	4.4272e-39	0.391277	0.675	0.468	1.12447e-34
Mrtfa	Mrtfa	1.26424e-30	0.391202	0.235	0.123	3.21106e-26
AC096301.1	AC096301.1	8.84752e-38	0.390997	0.169	0.065	2.24718e-33
Zmat1	Zmat1	6.39044e-28	0.390931	0.183	0.09	1.62311e-23
Kdm2a	Kdm2a	9.41979e-41	0.390779	0.411	0.242	2.39253e-36
Setbp1	Setbp1	2.14974e-31	0.390717	0.208	0.102	5.46012e-27
Sbf2	Sbf2	9.29506e-44	0.390517	0.388	0.214	2.36085e-39
Arid1a	Arid1a	5.45636e-41	0.390473	0.341	0.183	1.38586e-36
Pank1	Pank1	1.29713e-37	0.390368	0.54	0.352	3.29459e-33
Smndc1	Smndc1	8.13688e-35	0.390306	0.237	0.118	2.06669e-30
Scfd2	Scfd2	6.70262e-37	0.390125	0.248	0.122	1.7024e-32
Kpna4	Kpna4	2.94802e-41	0.390001	0.371	0.209	7.48767e-37
LOC108352756	LOC108352756	1.05859e-33	0.389852	0.152	0.059	2.68871e-29
Tmem135	Tmem135	1.38247e-42	0.389747	0.348	0.187	3.51133e-38
Fbxw4	Fbxw4	2.60014e-36	0.389483	0.208	0.094	6.6041e-32
Elfn1	Elfn1	1.41407e-33	0.389223	0.197	0.091	3.59159e-29
Slc25a21	Slc25a21	4.71319e-30	0.389219	0.13	0.05	1.1971e-25
Rbm47	Rbm47	1.34129e-47	0.389169	0.439	0.249	3.40675e-43
Mga	Mga	6.91431e-45	0.389012	0.335	0.173	1.75617e-40
Pym1	Pym1	4.08871e-35	0.388586	0.184	0.08	1.03849e-30
Dnajc1	Dnajc1	2.0265e-44	0.387916	0.371	0.201	5.1471e-40
Ercc6l2	Ercc6l2	1.20081e-38	0.38766	0.452	0.28	3.04992e-34
Pds5a	Pds5a	5.9751e-39	0.387517	0.306	0.161	1.51762e-34
Zfp292	Zfp292	2.46537e-44	0.38733	0.366	0.196	6.2618e-40
Lyrm4	Lyrm4	1.79221e-41	0.38684	0.323	0.167	4.55204e-37
Lrig2	Lrig2	1.97569e-35	0.386563	0.189	0.081	5.01805e-31
Slc23a1	Slc23a1	2.54923e-44	0.386428	0.527	0.325	6.47479e-40
Ero1b	Ero1b	4.21224e-30	0.386358	0.226	0.118	1.06987e-25
Cop1	Cop1	1.28746e-44	0.386295	0.35	0.183	3.27002e-40
Sdhaf3	Sdhaf3	1.12533e-32	0.386112	0.159	0.066	2.85823e-28
Arhgap24	Arhgap24	4.48656e-45	0.385754	0.762	0.54	1.13954e-40
Eefsec	Eefsec	4.57316e-38	0.385591	0.332	0.183	1.16154e-33
Pyroxd2	Pyroxd2	4.54468e-51	0.385374	0.822	0.564	1.1543e-46
Eps8	Eps8	9.05291e-55	0.385264	0.749	0.5	2.29935e-50
Osgin1	Osgin1	3.07683e-27	0.385091	0.489	0.339	7.81485e-23
Gpr137b	Gpr137b	1.04733e-49	0.385068	0.455	0.254	2.6601e-45
Ylpm1	Ylpm1	1.13449e-40	0.384536	0.287	0.143	2.88149e-36
Txndc11	Txndc11	2.18229e-35	0.384432	0.276	0.145	5.54281e-31
Cobl	Cobl	6.25881e-36	0.384253	0.189	0.081	1.58967e-31
Dmgdh	Dmgdh	4.79976e-44	0.384149	0.519	0.319	1.21909e-39
Jarid2	Jarid2	3.02478e-41	0.384042	0.433	0.254	7.68263e-37
Cep250	Cep250	2.91693e-35	0.384036	0.208	0.096	7.4087e-31
Slc39a11	Slc39a11	8.51764e-37	0.383853	0.242	0.116	2.16339e-32
Spred1	Spred1	3.82662e-34	0.383609	0.221	0.106	9.71923e-30
Acvr2a	Acvr2a	7.88566e-36	0.383393	0.184	0.079	2.00288e-31
Setd2	Setd2	3.74823e-42	0.383348	0.396	0.224	9.52013e-38
AABR07066522.1	AABR07066522.1	7.92745e-35	0.382595	0.208	0.096	2.01349e-30
Xpot	Xpot	6.05419e-47	0.382479	0.353	0.181	1.5377e-42
Chd7	Chd7	2.24699e-40	0.382469	0.258	0.122	5.70714e-36
Fgf9	Fgf9	2.43798e-31	0.382325	0.286	0.159	6.19222e-27
Slc25a42	Slc25a42	8.51536e-41	0.3822	0.227	0.101	2.16282e-36
Baiap2l1	Baiap2l1	5.58946e-35	0.382021	0.244	0.122	1.41967e-30
Htt	Htt	3.53957e-37	0.381436	0.284	0.15	8.99015e-33
Fbxo9	Fbxo9	6.13211e-43	0.381346	0.289	0.14	1.5575e-38
Naa16	Naa16	9.50566e-38	0.381296	0.206	0.091	2.41434e-33
Usp33	Usp33	3.12761e-45	0.381017	0.311	0.154	7.94381e-41
AABR07002969.1	AABR07002969.1	1.68915e-31	0.380085	0.311	0.178	4.29028e-27
Glyatl2	Glyatl2	5.01593e-44	0.379442	0.211	0.086	1.274e-39
Sema3c	Sema3c	8.68636e-38	0.379149	0.299	0.158	2.20625e-33
Abi1	Abi1	7.87917e-40	0.378836	0.36	0.202	2.00123e-35
Crtc3	Crtc3	5.97009e-30	0.378638	0.185	0.087	1.51634e-25
Mvb12b	Mvb12b	2.9446e-33	0.378455	0.181	0.079	7.47899e-29
Rap1gds1	Rap1gds1	7.46393e-39	0.378343	0.301	0.157	1.89576e-34
Epc1	Epc1	2.90445e-42	0.378165	0.406	0.232	7.37701e-38
Wipf2	Wipf2	2.93871e-34	0.378151	0.159	0.064	7.46404e-30
Arhgef26	Arhgef26	6.97498e-30	0.377533	0.152	0.064	1.77157e-25
Snrnp70	Snrnp70	3.46901e-46	0.377526	0.664	0.427	8.81093e-42
Slc25a36	Slc25a36	6.73554e-43	0.377518	0.229	0.099	1.71076e-38
Spock1	Spock1	2.84312e-27	0.377324	0.335	0.211	7.22125e-23
Vps9d1	Vps9d1	1.03312e-27	0.377059	0.217	0.115	2.62402e-23
Vps53	Vps53	3.79081e-40	0.376973	0.304	0.157	9.62828e-36
Ralgps2	Ralgps2	7.10999e-31	0.376942	0.274	0.152	1.80587e-26
Cdh2	Cdh2	5.42365e-37	0.376755	0.461	0.287	1.37755e-32
Dnttip1	Dnttip1	4.95607e-35	0.376359	0.274	0.145	1.25879e-30
Flt1	Flt1	9.0688e-47	0.375354	0.453	0.255	2.30338e-42
Eya3	Eya3	1.53211e-34	0.375199	0.234	0.115	3.8914e-30
Osbpl9	Osbpl9	2.82286e-42	0.373565	0.351	0.188	7.16978e-38
Msl2	Msl2	1.42651e-35	0.373088	0.197	0.087	3.6232e-31
Slc25a48	Slc25a48	5.13653e-28	0.372859	0.216	0.113	1.30463e-23
AABR07008439.1	AABR07008439.1	5.08355e-37	0.372859	0.185	0.078	1.29117e-32
Nsf	Nsf	1.56436e-42	0.372524	0.273	0.13	3.97331e-38
Dgkq	Dgkq	9.53015e-36	0.372495	0.155	0.059	2.42056e-31
Srbd1	Srbd1	3.18046e-34	0.372235	0.226	0.109	8.07805e-30
RGD1359290	RGD1359290	2.50346e-26	0.372164	0.216	0.115	6.35853e-22
Mrps28	Mrps28	3.8829e-40	0.372022	0.387	0.221	9.86219e-36
Atp9b	Atp9b	4.7292e-36	0.371866	0.34	0.192	1.20117e-31
Herc1	Herc1	1.59368e-44	0.371618	0.358	0.19	4.04778e-40
Macf1	Macf1	2.50431e-48	0.371397	0.722	0.486	6.3607e-44
Fndc3a	Fndc3a	4.43115e-45	0.371309	0.345	0.179	1.12547e-40
Esco1	Esco1	2.36461e-38	0.370527	0.262	0.129	6.00587e-34
Pibf1	Pibf1	4.78243e-31	0.370302	0.263	0.145	1.21469e-26
AABR07021930.1	AABR07021930.1	4.42099e-37	0.370159	0.113	0.032	1.12289e-32
Vps41	Vps41	1.74778e-41	0.370012	0.281	0.138	4.43918e-37
Dym	Dym	8.60764e-44	0.369916	0.318	0.161	2.18625e-39
Acbd6	Acbd6	1.05244e-39	0.369864	0.264	0.128	2.67308e-35
Dop1a	Dop1a	1.17878e-41	0.369682	0.277	0.136	2.99398e-37
Impa1	Impa1	8.33847e-39	0.369086	0.278	0.14	2.11789e-34
AABR07044171.2	AABR07044171.2	1.06042e-34	0.369053	0.113	0.034	2.69336e-30
Pi4ka	Pi4ka	1.62384e-37	0.36904	0.263	0.13	4.12439e-33
Gse1	Gse1	9.88645e-30	0.368822	0.137	0.055	2.51106e-25
Tbce	Tbce	5.17476e-34	0.368517	0.256	0.132	1.31434e-29
Usp3	Usp3	4.34824e-38	0.36842	0.357	0.202	1.10441e-33
Usp54	Usp54	4.11543e-30	0.368286	0.257	0.14	1.04528e-25
Fam135a	Fam135a	3.49538e-40	0.36824	0.205	0.086	8.87791e-36
Tcf20	Tcf20	2.86627e-35	0.368228	0.209	0.096	7.28003e-31
Ccny	Ccny	3.43478e-36	0.368005	0.364	0.212	8.72401e-32
Sardh	Sardh	5.67054e-36	0.367939	0.31	0.169	1.44026e-31
Nfatc3	Nfatc3	3.16226e-35	0.367389	0.255	0.131	8.03183e-31
Ccdc6	Ccdc6	2.89109e-34	0.366928	0.316	0.178	7.34307e-30
Togaram1	Togaram1	4.84141e-36	0.366778	0.247	0.122	1.22967e-31
Fam168a	Fam168a	1.43078e-35	0.366756	0.244	0.12	3.63403e-31
Cdkl5	Cdkl5	1.74416e-34	0.366546	0.196	0.088	4.42999e-30
Rnf14	Rnf14	1.58866e-35	0.366103	0.343	0.195	4.03505e-31
Arhgap32	Arhgap32	7.58102e-39	0.365649	0.247	0.117	1.9255e-34
Stx8	Stx8	2.31955e-44	0.365582	0.328	0.167	5.89142e-40
Ubr1	Ubr1	1.83303e-35	0.365531	0.231	0.111	4.65572e-31
Cabin1	Cabin1	5.87842e-37	0.365447	0.175	0.071	1.49306e-32
Tp53bp1	Tp53bp1	3.01071e-30	0.365034	0.187	0.088	7.64691e-26
Hipk2	Hipk2	9.76231e-43	0.364631	0.507	0.312	2.47953e-38
Arrb1	Arrb1	1.17211e-32	0.364035	0.277	0.15	2.97705e-28
Zfyve9	Zfyve9	1.2984e-35	0.363676	0.256	0.129	3.2978e-31
Spag1	Spag1	1.53953e-30	0.363556	0.188	0.088	3.91026e-26
Edc3	Edc3	1.32356e-31	0.363555	0.182	0.083	3.36172e-27
Phf3	Phf3	3.38098e-54	0.363259	0.523	0.295	8.58735e-50
LOC100910526	LOC100910526	2.03669e-39	0.363123	0.327	0.176	5.17299e-35
Mettl15	Mettl15	5.1383e-29	0.363019	0.176	0.082	1.30508e-24
Ube2g1	Ube2g1	8.21425e-41	0.362306	0.367	0.204	2.08634e-36
Ccnt2	Ccnt2	8.21898e-39	0.362141	0.314	0.167	2.08754e-34
Zfhx3	Zfhx3	9.94157e-30	0.362071	0.293	0.17	2.52506e-25
Pdlim5	Pdlim5	6.01637e-35	0.361937	0.306	0.168	1.5281e-30
Ipp	Ipp	1.64238e-36	0.361642	0.32	0.174	4.17148e-32
Fxr2	Fxr2	2.99885e-35	0.361591	0.233	0.113	7.61678e-31
Papss2	Papss2	3.53725e-37	0.361331	0.421	0.253	8.98427e-33
Dapk1	Dapk1	1.68337e-32	0.361069	0.236	0.119	4.2756e-28
S100pbp	S100pbp	6.51967e-32	0.361069	0.238	0.122	1.65593e-27
Tbc1d22a	Tbc1d22a	3.37563e-37	0.360708	0.155	0.057	8.57376e-33
R3hdm2	R3hdm2	3.60018e-40	0.360685	0.461	0.28	9.14409e-36
Foxj3	Foxj3	1.34705e-29	0.360292	0.221	0.114	3.42137e-25
Asb7	Asb7	5.25968e-33	0.360193	0.187	0.084	1.33591e-28
Zzz3	Zzz3	1.55617e-39	0.359949	0.307	0.161	3.95251e-35
Ino80	Ino80	2.46459e-30	0.359865	0.254	0.138	6.25981e-26
Snx13	Snx13	1.97221e-38	0.359653	0.272	0.136	5.00921e-34
Pex11a	Pex11a	2.70129e-30	0.359632	0.18	0.083	6.861e-26
AABR07064878.1	AABR07064878.1	2.27366e-30	0.359583	0.229	0.117	5.77486e-26
Dcaf1	Dcaf1	1.50528e-36	0.359503	0.219	0.101	3.82325e-32
Man1a2	Man1a2	4.69925e-39	0.359411	0.332	0.18	1.19356e-34
Sorcs2	Sorcs2	8.7259e-33	0.359167	0.196	0.089	2.21629e-28
AABR07034767.1	AABR07034767.1	6.84589e-33	0.359097	0.184	0.082	1.73879e-28
Zfr	Zfr	1.04268e-46	0.359077	0.517	0.309	2.64831e-42
Fam107b	Fam107b	8.66398e-41	0.359074	0.485	0.298	2.20056e-36
Ppip5k2	Ppip5k2	1.15365e-32	0.35891	0.234	0.119	2.93016e-28
Nrip1	Nrip1	2.97683e-44	0.358779	0.526	0.322	7.56086e-40
Clk4	Clk4	1.73465e-31	0.358669	0.394	0.246	4.40584e-27
Sil1	Sil1	1.35583e-34	0.358377	0.346	0.197	3.44368e-30
AABR07008287.2	AABR07008287.2	2.19913e-35	0.358306	0.115	0.035	5.58558e-31
Akap11	Akap11	2.93031e-42	0.358178	0.365	0.2	7.44269e-38
Spen	Spen	8.85165e-39	0.357591	0.275	0.137	2.24823e-34
Banp	Banp	7.11141e-28	0.357264	0.213	0.111	1.80623e-23
Mcu	Mcu	1.03529e-32	0.356508	0.219	0.106	2.62954e-28
Gsr	Gsr	5.09275e-41	0.356384	0.467	0.283	1.29351e-36
Mtmr14	Mtmr14	1.86605e-33	0.356364	0.273	0.146	4.73958e-29
Tecpr2	Tecpr2	1.21255e-30	0.356218	0.19	0.089	3.07975e-26
Ppp1r9a	Ppp1r9a	8.58293e-29	0.356171	0.219	0.113	2.17998e-24
Tlk2	Tlk2	2.27204e-36	0.355725	0.336	0.188	5.77075e-32
Ctdspl	Ctdspl	9.02414e-39	0.355064	0.223	0.1	2.29204e-34
Usp47	Usp47	3.60421e-42	0.354969	0.44	0.257	9.15435e-38
Mpped1	Mpped1	2.20924e-25	0.354915	0.154	0.071	5.61126e-21
Mcoln2	Mcoln2	4.88699e-25	0.354893	0.203	0.109	1.24125e-20
Pdcd7	Pdcd7	1.06535e-40	0.3547	0.351	0.191	2.70589e-36
Ppp2r2a	Ppp2r2a	1.13731e-42	0.354179	0.367	0.197	2.88866e-38
Taok1	Taok1	1.98728e-38	0.354171	0.222	0.1	5.0475e-34
Tsc22d2	Tsc22d2	8.2015e-33	0.354139	0.205	0.096	2.0831e-28
LOC100909712	LOC100909712	1.16609e-31	0.354036	0.25	0.132	2.96176e-27
Tnrc6c	Tnrc6c	2.42529e-33	0.353704	0.19	0.085	6.15999e-29
RGD1563680	RGD1563680	2.65501e-31	0.35306	0.2	0.095	6.74345e-27
Afmid	Afmid	1.85273e-37	0.353026	0.437	0.264	4.70574e-33
Bicral	Bicral	6.23796e-30	0.35268	0.224	0.116	1.58438e-25
Xkr4	Xkr4	6.62886e-21	0.35197	0.14	0.069	1.68366e-16
Dhrs7l1	Dhrs7l1	7.268e-54	0.351859	0.931	0.711	1.846e-49
Herpud2	Herpud2	8.39971e-34	0.351765	0.164	0.067	2.13344e-29
Ktn1	Ktn1	2.32635e-38	0.351553	0.457	0.282	5.90869e-34
Cep350	Cep350	2.23397e-41	0.351539	0.382	0.216	5.67406e-37
Msh3	Msh3	1.98487e-31	0.351516	0.223	0.112	5.04138e-27
Cdc42bpb	Cdc42bpb	4.28316e-37	0.351504	0.376	0.215	1.08788e-32
Eps15	Eps15	1.58101e-36	0.351045	0.253	0.125	4.01561e-32
Ceacam20	Ceacam20	1.34978e-20	0.35066	0.139	0.069	3.4283e-16
Spsb4	Spsb4	1.14339e-28	0.350609	0.231	0.122	2.90409e-24
Prkacb	Prkacb	1.29613e-30	0.35003	0.254	0.136	3.29203e-26
Rprd2	Rprd2	2.2439e-36	0.349964	0.251	0.123	5.69927e-32
Lmx1b	Lmx1b	8.42742e-25	0.349704	0.15	0.07	2.14048e-20
Polr2a	Polr2a	6.2678e-38	0.349392	0.409	0.243	1.59196e-33
Glcci1	Glcci1	2.18497e-31	0.349178	0.355	0.216	5.5496e-27
Chd1l	Chd1l	6.48252e-42	0.349111	0.693	0.461	1.64649e-37
Kcnk5	Kcnk5	1.88958e-24	0.348913	0.237	0.132	4.79933e-20
Golga1	Golga1	7.19755e-30	0.348888	0.226	0.117	1.82811e-25
Ecpas	Ecpas	9.71119e-38	0.348802	0.326	0.177	2.46654e-33
Armc8	Armc8	9.61321e-35	0.348671	0.235	0.114	2.44166e-30
Pias2	Pias2	2.04103e-35	0.348665	0.213	0.098	5.18401e-31
Sntb2	Sntb2	7.28001e-36	0.348612	0.213	0.096	1.84905e-31
Tspan14	Tspan14	4.13517e-30	0.348562	0.158	0.067	1.05029e-25
Akap10	Akap10	6.79806e-27	0.348185	0.254	0.143	1.72664e-22
Nmrk1	Nmrk1	9.72832e-31	0.347483	0.213	0.106	2.4709e-26
Dock7	Dock7	1.06029e-39	0.3474	0.273	0.134	2.69303e-35
Cacna1d	Cacna1d	8.48545e-25	0.347293	0.105	0.039	2.15522e-20
Luc7l	Luc7l	5.23469e-30	0.347244	0.275	0.153	1.32956e-25
Rassf3	Rassf3	6.83355e-27	0.347195	0.264	0.152	1.73565e-22
Pstpip2	Pstpip2	1.84827e-30	0.347099	0.242	0.128	4.69441e-26
Vgll4	Vgll4	8.17748e-36	0.346965	0.288	0.15	2.077e-31
Ubr4	Ubr4	1.64789e-42	0.346787	0.326	0.166	4.18548e-38
Taok3	Taok3	8.00445e-33	0.346736	0.178	0.078	2.03305e-28
Mast3	Mast3	7.16966e-24	0.346727	0.204	0.111	1.82102e-19
Prim2	Prim2	1.74008e-32	0.346703	0.189	0.085	4.41962e-28
Prkcq	Prkcq	8.74175e-29	0.3467	0.259	0.143	2.22032e-24
Dtnb	Dtnb	1.32257e-37	0.346378	0.265	0.132	3.3592e-33
Slc6a6	Slc6a6	1.65915e-35	0.346344	0.288	0.151	4.21408e-31
Ppp2r1b	Ppp2r1b	1.60939e-39	0.34615	0.359	0.199	4.0877e-35
Srr	Srr	3.09648e-38	0.34613	0.189	0.078	7.86475e-34
Cdh6	Cdh6	3.13178e-33	0.34599	0.137	0.05	7.95441e-29
AABR07044925.1	AABR07044925.1	3.95278e-30	0.34587	0.197	0.095	1.00397e-25
Cbs	Cbs	1.91377e-34	0.345282	0.322	0.18	4.86078e-30
Parn	Parn	7.4632e-28	0.345274	0.182	0.088	1.89558e-23
Usp24	Usp24	1.34588e-50	0.345049	0.497	0.288	3.41841e-46
Chd8	Chd8	7.41938e-35	0.34496	0.267	0.137	1.88445e-30
Cnksr3	Cnksr3	1.29709e-28	0.344955	0.19	0.093	3.29447e-24
Ubr5	Ubr5	7.97067e-41	0.344528	0.394	0.222	2.02447e-36
Pklr	Pklr	1.82108e-31	0.344512	0.355	0.212	4.62536e-27
Srcin1	Srcin1	8.84927e-31	0.344343	0.165	0.072	2.24763e-26
Rhpn2	Rhpn2	2.45834e-27	0.344153	0.213	0.111	6.24395e-23
Kifap3	Kifap3	3.44393e-34	0.343945	0.3	0.163	8.74723e-30
Elf2	Elf2	4.10704e-28	0.343181	0.238	0.129	1.04315e-23
Rb1cc1	Rb1cc1	2.90593e-45	0.342711	0.36	0.188	7.38078e-41
Acin1	Acin1	1.26235e-34	0.342592	0.42	0.258	3.20623e-30
Man1a1	Man1a1	2.12938e-35	0.342056	0.305	0.165	5.40842e-31
Pkn2	Pkn2	2.43182e-36	0.342001	0.406	0.243	6.17659e-32
Ubn2	Ubn2	4.93358e-30	0.341967	0.3	0.172	1.25308e-25
Ubac2	Ubac2	8.0291e-38	0.341965	0.298	0.155	2.03931e-33
Glt1d1	Glt1d1	3.12455e-25	0.34194	0.125	0.052	7.93606e-21
Zc3h11a	Zc3h11a	3.71825e-43	0.341628	0.365	0.195	9.44398e-39
Hnf1a	Hnf1a	1.12494e-29	0.341502	0.252	0.137	2.85724e-25
Fut8	Fut8	6.40297e-33	0.341376	0.235	0.118	1.62629e-28
LOC103693780	LOC103693780	3.58173e-38	0.341332	0.412	0.245	9.09725e-34
Ube3a	Ube3a	2.70583e-37	0.341281	0.439	0.269	6.87254e-33
Atg5	Atg5	6.9647e-37	0.340848	0.232	0.108	1.76896e-32
Chchd3	Chchd3	1.0095e-43	0.340566	0.518	0.313	2.56403e-39
Cacul1	Cacul1	2.93958e-36	0.340399	0.256	0.128	7.46623e-32
Ascc3	Ascc3	6.12868e-38	0.340324	0.388	0.224	1.55662e-33
Rbks	Rbks	3.0637e-29	0.340249	0.285	0.163	7.78149e-25
Sec24b	Sec24b	7.14999e-34	0.340169	0.196	0.089	1.81603e-29
Irf3	Irf3	3.58087e-27	0.339779	0.291	0.172	9.09506e-23
Brd1	Brd1	3.50845e-37	0.339587	0.316	0.169	8.91112e-33
5330417C22Rik	5330417C22Rik	3.6083e-32	0.339278	0.271	0.145	9.16471e-28
Sbno2	Sbno2	1.62935e-31	0.339193	0.185	0.083	4.1384e-27
Bmpr2	Bmpr2	5.03989e-35	0.338698	0.298	0.159	1.28008e-30
Cnot2	Cnot2	2.23402e-36	0.338649	0.242	0.117	5.67418e-32
Acap2	Acap2	6.92991e-36	0.338251	0.251	0.123	1.76013e-31
Zfyve1	Zfyve1	1.00386e-29	0.338235	0.175	0.08	2.5497e-25
Prpsap2	Prpsap2	1.24499e-29	0.338203	0.213	0.107	3.16215e-25
Lekr1	Lekr1	5.25622e-24	0.33789	0.18	0.093	1.33503e-19
Jade3	Jade3	3.21118e-25	0.337835	0.156	0.074	8.15608e-21
Zc3h12c	Zc3h12c	2.79057e-33	0.337786	0.175	0.075	7.08778e-29
Sestd1	Sestd1	8.0981e-32	0.337716	0.241	0.125	2.05684e-27
Etl4	Etl4	1.47596e-35	0.337423	0.598	0.41	3.7488e-31
Ccdc91	Ccdc91	1.32115e-34	0.337162	0.259	0.132	3.35559e-30
Specc1l	Specc1l	9.92612e-34	0.337127	0.233	0.114	2.52114e-29
Qrich1	Qrich1	1.74281e-36	0.336381	0.241	0.115	4.42655e-32
Tbc1d13	Tbc1d13	3.24206e-30	0.336081	0.157	0.067	8.2345e-26
Ddx46	Ddx46	9.70788e-36	0.336006	0.306	0.165	2.4657e-31
Prr14l	Prr14l	3.17867e-32	0.335998	0.257	0.134	8.07351e-28
Myo10	Myo10	2.79895e-39	0.335739	0.449	0.269	7.10906e-35
Zfp592	Zfp592	7.58871e-35	0.335721	0.158	0.061	1.92746e-30
Pip5k1a	Pip5k1a	1.18992e-30	0.335635	0.291	0.164	3.02227e-26
Irf2	Irf2	2.08183e-34	0.335544	0.236	0.116	5.28763e-30
Mical3	Mical3	1.70014e-29	0.335507	0.196	0.095	4.31819e-25
Trappc9	Trappc9	1.45808e-32	0.335155	0.245	0.125	3.70338e-28
Nckap1	Nckap1	1.2798e-39	0.334948	0.316	0.165	3.25058e-35
Rnf111	Rnf111	9.99176e-30	0.33494	0.369	0.229	2.53781e-25
Setdb1	Setdb1	1.46204e-27	0.334855	0.149	0.066	3.71343e-23
Fancc	Fancc	1.14538e-30	0.334713	0.204	0.099	2.90915e-26
Itsn1	Itsn1	5.29581e-30	0.334676	0.247	0.131	1.34508e-25
Sap130	Sap130	1.07192e-31	0.334604	0.266	0.143	2.72258e-27
Vps54	Vps54	2.71533e-40	0.334439	0.292	0.145	6.89666e-36
Ago3	Ago3	6.92613e-28	0.334284	0.168	0.078	1.75917e-23
Zfp629	Zfp629	2.32795e-39	0.334219	0.564	0.356	5.91275e-35
Sash1	Sash1	2.43576e-42	0.333785	0.354	0.186	6.18659e-38
Arhgap17	Arhgap17	2.50237e-40	0.333782	0.625	0.412	6.35576e-36
Wdr20	Wdr20	1.28962e-28	0.33372	0.237	0.127	3.2755e-24
Nrf1	Nrf1	3.23068e-33	0.333637	0.181	0.079	8.2056e-29
Zfp444	Zfp444	3.1455e-37	0.333249	0.265	0.131	7.98925e-33
Mfn1	Mfn1	1.0591e-36	0.33312	0.399	0.236	2.69001e-32
Bclaf1	Bclaf1	2.78629e-36	0.332858	0.451	0.281	7.07691e-32
Tcea3	Tcea3	1.00846e-30	0.33176	0.27	0.148	2.56138e-26
Spo11	Spo11	3.3283e-31	0.331697	0.23	0.117	8.45355e-27
Map3k21	Map3k21	2.38773e-29	0.331563	0.264	0.145	6.0646e-25
LOC499643	LOC499643	1.13587e-25	0.3313	0.257	0.148	2.88499e-21
Prrg4	Prrg4	2.68481e-30	0.331068	0.304	0.172	6.81916e-26
Kdm5b	Kdm5b	2.46614e-31	0.330692	0.259	0.138	6.26376e-27
Trappc8	Trappc8	8.58781e-35	0.330686	0.27	0.139	2.18122e-30
Spire1	Spire1	1.67753e-29	0.330623	0.154	0.065	4.26076e-25
Psme4	Psme4	1.78304e-40	0.330386	0.435	0.255	4.52875e-36
Cep70	Cep70	1.36427e-29	0.330126	0.217	0.111	3.46511e-25
Ercc5	Ercc5	5.31311e-29	0.329897	0.211	0.106	1.34948e-24
Arel1	Arel1	8.58559e-28	0.32974	0.256	0.144	2.18065e-23
Tent2	Tent2	5.2694e-34	0.329341	0.242	0.122	1.33838e-29
Slc22a12	Slc22a12	2.87408e-38	0.329254	0.61	0.402	7.29988e-34
Ift74	Ift74	8.89336e-30	0.329085	0.274	0.153	2.25883e-25
Myo9b	Myo9b	5.07489e-27	0.328701	0.224	0.12	1.28897e-22
Galnt11	Galnt11	6.0352e-40	0.328501	0.415	0.236	1.53288e-35
U2surp	U2surp	1.27338e-40	0.32844	0.397	0.225	3.23425e-36
Lrrc1	Lrrc1	1.86336e-29	0.328226	0.175	0.08	4.73274e-25
Gng7	Gng7	4.1736e-33	0.3274	0.581	0.397	1.06005e-28
Tbc1d14	Tbc1d14	6.35495e-41	0.327328	0.347	0.183	1.61409e-36
Uri1	Uri1	5.9561e-35	0.327208	0.241	0.118	1.51279e-30
Btaf1	Btaf1	3.33494e-32	0.327177	0.258	0.135	8.4704e-28
Scai	Scai	8.57751e-25	0.326997	0.151	0.071	2.1786e-20
Nipbl	Nipbl	4.87853e-47	0.326937	0.41	0.221	1.2391e-42
Ern1	Ern1	6.04517e-25	0.32657	0.211	0.114	1.53541e-20
Sim1	Sim1	1.527e-25	0.326529	0.238	0.133	3.87842e-21
Shld1	Shld1	4.59724e-28	0.325717	0.165	0.075	1.16765e-23
RGD1309748	RGD1309748	5.19622e-38	0.325472	0.269	0.134	1.31979e-33
Ikzf2	Ikzf2	1.76853e-26	0.325052	0.169	0.08	4.49188e-22
Tmem110	Tmem110	1.92661e-28	0.324909	0.179	0.084	4.89339e-24
Pbx3	Pbx3	2.17725e-28	0.324758	0.276	0.156	5.52998e-24
Gatad2a	Gatad2a	6.41702e-32	0.324275	0.298	0.166	1.62986e-27
Pex14	Pex14	1.91123e-23	0.32414	0.196	0.106	4.85433e-19
Rassf8	Rassf8	6.80235e-37	0.323723	0.394	0.229	1.72773e-32
Met	Met	6.87978e-29	0.323635	0.276	0.154	1.7474e-24
Tasor	Tasor	7.42173e-34	0.323605	0.278	0.147	1.88504e-29
Mef2a	Mef2a	2.46885e-35	0.323527	0.414	0.253	6.27062e-31
Ankrd26	Ankrd26	1.93274e-29	0.322827	0.165	0.073	4.90897e-25
Dhx36	Dhx36	9.68228e-33	0.322689	0.468	0.302	2.4592e-28
Nup214.1	Nup214.1	5.68389e-35	0.322176	0.247	0.123	1.44365e-30
Epb41l4a	Epb41l4a	2.13078e-29	0.32216	0.266	0.147	5.41197e-25
Srsf2	Srsf2	1.8673e-28	0.322128	0.462	0.306	4.74276e-24
Thoc1	Thoc1	2.21028e-27	0.322122	0.162	0.075	5.61389e-23
Senp6	Senp6	4.56306e-40	0.322118	0.435	0.254	1.15897e-35
Ggnbp2	Ggnbp2	5.52741e-39	0.321252	0.382	0.217	1.40391e-34
Zdhhc17	Zdhhc17	6.55274e-31	0.321054	0.185	0.085	1.66433e-26
Morc3	Morc3	4.97096e-29	0.321021	0.211	0.107	1.26257e-24
Alms1	Alms1	6.6135e-33	0.320963	0.155	0.062	1.67976e-28
N4bp2	N4bp2	2.20708e-32	0.32089	0.182	0.081	5.60576e-28
Bbs2	Bbs2	1.61069e-30	0.320731	0.287	0.161	4.09099e-26
Tanc2	Tanc2	8.39243e-36	0.320508	0.474	0.3	2.13159e-31
Atp6v1c1	Atp6v1c1	3.3345e-34	0.320213	0.304	0.165	8.4693e-30
Thoc2	Thoc2	1.0462e-38	0.319703	0.361	0.202	2.65725e-34
Cul1	Cul1	2.63279e-36	0.319562	0.351	0.198	6.68703e-32
Rprd1a	Rprd1a	1.17872e-28	0.319374	0.202	0.1	2.99384e-24
B4galt6	B4galt6	1.23225e-30	0.319278	0.268	0.146	3.12979e-26
Igsf5	Igsf5	1.75324e-28	0.319214	0.221	0.114	4.45305e-24
Rnf214	Rnf214	4.01825e-30	0.319192	0.201	0.097	1.02059e-25
AABR07072562.1	AABR07072562.1	4.51111e-26	0.318838	0.104	0.037	1.14578e-21
Arhgap27	Arhgap27	2.20045e-28	0.318803	0.163	0.074	5.58893e-24
Ercc6	Ercc6	3.00854e-25	0.318488	0.173	0.086	7.64139e-21
Ergic1	Ergic1	1.83482e-30	0.318452	0.175	0.079	4.66026e-26
Def8	Def8	1.29727e-28	0.318401	0.178	0.083	3.29495e-24
Mocos	Mocos	4.49566e-27	0.318077	0.151	0.067	1.14185e-22
Rsph3	Rsph3	4.39336e-26	0.317847	0.173	0.083	1.11587e-21
Zscan26	Zscan26	5.09645e-26	0.31757	0.247	0.139	1.29445e-21
Add3	Add3	1.48519e-42	0.317569	0.499	0.3	3.77223e-38
Pcnx1	Pcnx1	8.48634e-33	0.31749	0.301	0.167	2.15545e-28
Mia2	Mia2	2.89667e-45	0.317304	0.516	0.309	7.35725e-41
Mon2	Mon2	1.03249e-31	0.317122	0.293	0.163	2.62242e-27
Armc9	Armc9	6.7742e-28	0.316978	0.273	0.156	1.72058e-23
Cog3	Cog3	3.86401e-26	0.316474	0.166	0.079	9.8142e-22
Ric1	Ric1	1.84826e-29	0.316473	0.219	0.112	4.6944e-25
Ccdc62	Ccdc62	1.696e-22	0.316446	0.203	0.114	4.30766e-18
Lpin2	Lpin2	1.19481e-33	0.316419	0.446	0.279	3.03469e-29
Jmy	Jmy	5.62919e-31	0.316181	0.201	0.096	1.42976e-26
Ahcyl2	Ahcyl2	1.63584e-36	0.316083	0.554	0.357	4.15487e-32
Aff1	Aff1	1.50224e-21	0.315973	0.241	0.143	3.81553e-17
Atp11c	Atp11c	2.37563e-29	0.315884	0.163	0.072	6.03385e-25
Slf2	Slf2	5.76615e-31	0.315462	0.256	0.137	1.46454e-26
Cadm1	Cadm1	5.6502e-22	0.3154	0.184	0.098	1.43509e-17
Phf1	Phf1	3.17226e-21	0.314737	0.167	0.087	8.05722e-17
Fam13b	Fam13b	3.53911e-27	0.314615	0.322	0.196	8.98897e-23
Trak1	Trak1	1.73559e-34	0.314576	0.342	0.194	4.40823e-30
Esyt2	Esyt2	2.18021e-27	0.314191	0.243	0.134	5.53751e-23
Ep400	Ep400	1.36795e-34	0.314111	0.255	0.128	3.47446e-30
Fgfr1	Fgfr1	1.09814e-27	0.313992	0.221	0.115	2.78916e-23
Tra2b	Tra2b	9.93836e-34	0.313702	0.451	0.282	2.52424e-29
Snx7	Snx7	7.80352e-36	0.313564	0.357	0.204	1.98202e-31
Mon1a	Mon1a	1.13204e-24	0.313522	0.165	0.08	2.87527e-20
Hectd4	Hectd4	6.93439e-32	0.313354	0.173	0.075	1.76126e-27
Prmt3	Prmt3	4.0331e-27	0.313102	0.163	0.075	1.02437e-22
Cbfb	Cbfb	5.07738e-32	0.31298	0.254	0.133	1.2896e-27
Bicc1	Bicc1	9.71962e-36	0.312597	0.514	0.328	2.46869e-31
AABR07035309.1	AABR07035309.1	7.25366e-27	0.312116	0.111	0.041	1.84236e-22
AABR07028902.1	AABR07028902.1	1.52327e-31	0.312022	0.233	0.118	3.86894e-27
Tmem232	Tmem232	1.01173e-23	0.31194	0.118	0.049	2.5697e-19
Usp8	Usp8	1.47135e-41	0.311613	0.353	0.189	3.73707e-37
Nars2	Nars2	2.24958e-28	0.311411	0.174	0.081	5.71371e-24
LOC679894	LOC679894	5.54771e-17	0.311396	0.197	0.12	1.40906e-12
Zc3h3	Zc3h3	6.7297e-26	0.311303	0.157	0.072	1.70928e-21
Cnot1	Cnot1	4.14078e-40	0.311232	0.372	0.205	1.05172e-35
Rif1	Rif1	4.16056e-32	0.310696	0.192	0.088	1.05674e-27
Slc6a13	Slc6a13	4.90938e-25	0.310641	0.231	0.129	1.24693e-20
Ulk2	Ulk2	3.85045e-27	0.310611	0.282	0.163	9.77976e-23
Pnpla3	Pnpla3	2.17108e-22	0.310282	0.207	0.115	5.51432e-18
AABR07052405.1	AABR07052405.1	5.49363e-29	0.310275	0.112	0.039	1.39533e-24
Tmem51	Tmem51	1.86544e-34	0.310132	0.301	0.162	4.73804e-30
Cog4	Cog4	5.85358e-27	0.31012	0.281	0.164	1.48675e-22
Ppm1h	Ppm1h	1.95129e-34	0.310075	0.424	0.255	4.95609e-30
Peli1	Peli1	6.11747e-32	0.310067	0.204	0.096	1.55378e-27
Rasl12	Rasl12	2.13982e-27	0.310015	0.252	0.141	5.43494e-23
Mroh2a	Mroh2a	1.46905e-26	0.309768	0.113	0.042	3.73124e-22
Fmo4	Fmo4	5.35817e-38	0.309646	0.728	0.491	1.36092e-33
Xpo6	Xpo6	1.03403e-31	0.309641	0.225	0.111	2.62633e-27
Atp8b5p	Atp8b5p	1.23183e-23	0.30956	0.14	0.064	3.12872e-19
Usp12	Usp12	2.22733e-25	0.309522	0.118	0.047	5.65719e-21
Phtf2	Phtf2	1.3419e-28	0.309463	0.183	0.086	3.40828e-24
Tcerg1	Tcerg1	2.01681e-36	0.309321	0.263	0.13	5.12251e-32
AABR07058656.1	AABR07058656.1	1.29496e-13	0.309261	0.283	0.2	3.28906e-09
Zzef1	Zzef1	1.60156e-34	0.309102	0.263	0.134	4.0678e-30
Vegfa	Vegfa	1.01754e-23	0.308817	0.32	0.201	2.58444e-19
Ttll5	Ttll5	1.28422e-27	0.308145	0.157	0.069	3.26179e-23
Srsf4	Srsf4	1.06438e-30	0.307937	0.293	0.163	2.70342e-26
Prkag2	Prkag2	9.4062e-33	0.307889	0.252	0.129	2.38908e-28
Bin1	Bin1	5.48081e-33	0.307586	0.163	0.067	1.39207e-28
Aftph	Aftph	1.15857e-35	0.307553	0.331	0.185	2.94265e-31
Rai1	Rai1	5.88043e-27	0.307538	0.159	0.072	1.49357e-22
Lmntd1	Lmntd1	1.60925e-21	0.307398	0.109	0.047	4.08734e-17
Sec16b	Sec16b	3.06934e-24	0.307356	0.194	0.103	7.79582e-20
Epc2	Epc2	1.86591e-32	0.307101	0.216	0.104	4.73922e-28
Mecp2	Mecp2	6.78601e-25	0.307086	0.183	0.093	1.72358e-20
Erlin1	Erlin1	2.51909e-35	0.307046	0.258	0.13	6.39823e-31
Zfp318	Zfp318	2.8566e-25	0.307042	0.159	0.075	7.25547e-21
Trmt1l	Trmt1l	3.62309e-29	0.306983	0.171	0.078	9.20228e-25
Hectd1	Hectd1	1.38899e-37	0.306491	0.39	0.224	3.52789e-33
Unc5cl	Unc5cl	4.89014e-29	0.306316	0.27	0.149	1.24205e-24
Ift88	Ift88	6.6591e-27	0.306019	0.154	0.069	1.69134e-22
Rbbp6	Rbbp6	2.19891e-31	0.305604	0.262	0.138	5.58501e-27
Nr2c2	Nr2c2	1.06871e-22	0.305553	0.144	0.069	2.71441e-18
Plscr1	Plscr1	1.15619e-35	0.305502	0.523	0.334	2.9366e-31
Phf20l1	Phf20l1	9.98271e-34	0.3055	0.187	0.081	2.53551e-29
Slmap	Slmap	1.71715e-41	0.305412	0.353	0.188	4.36138e-37
Zfp148	Zfp148	1.13433e-31	0.30541	0.301	0.168	2.88108e-27
Nck1	Nck1	8.16899e-29	0.305342	0.253	0.138	2.07484e-24
Tnik	Tnik	6.68216e-30	0.305174	0.274	0.152	1.6972e-25
Rnpc3	Rnpc3	3.97253e-21	0.305154	0.206	0.117	1.00898e-16
Abcg3l1	Abcg3l1	3.13244e-27	0.305091	0.195	0.098	7.95608e-23
Taf1d	Taf1d	5.74591e-27	0.305034	0.372	0.236	1.4594e-22
Mlh3	Mlh3	3.94921e-24	0.304734	0.288	0.174	1.00306e-19
Prom1	Prom1	2.44106e-28	0.304718	0.437	0.28	6.20004e-24
Rfx1	Rfx1	5.01762e-22	0.304145	0.153	0.076	1.27443e-17
Urgcp	Urgcp	1.357e-33	0.304129	0.171	0.072	3.44663e-29
Mapk1	Mapk1	4.20599e-30	0.30399	0.305	0.176	1.06828e-25
Trpc4ap	Trpc4ap	3.57444e-31	0.30396	0.31	0.176	9.07871e-27
Atp2a2	Atp2a2	4.10706e-38	0.303603	0.6	0.397	1.04315e-33
Gtf2i	Gtf2i	1.5609e-37	0.303513	0.513	0.322	3.96453e-33
LOC102551356	LOC102551356	4.98985e-26	0.303382	0.162	0.076	1.26737e-21
Nek1	Nek1	3.85946e-26	0.303279	0.118	0.046	9.80265e-22
Tmem164	Tmem164	7.26813e-28	0.303267	0.252	0.139	1.84603e-23
Tasp1	Tasp1	2.83117e-21	0.303188	0.178	0.097	7.1909e-17
Gon4l	Gon4l	6.4484e-25	0.302855	0.207	0.11	1.63783e-20
Ift140	Ift140	5.138e-25	0.302575	0.145	0.066	1.305e-20
Tmem87a	Tmem87a	5.6424e-25	0.302456	0.183	0.094	1.43311e-20
Vav2	Vav2	5.39006e-28	0.302378	0.181	0.086	1.36902e-23
Usp15	Usp15	6.68955e-31	0.302346	0.403	0.25	1.69908e-26
Pwwp2a	Pwwp2a	3.5712e-26	0.302124	0.226	0.122	9.07049e-22
Lpgat1	Lpgat1	5.03619e-31	0.301868	0.295	0.165	1.27914e-26
Rubcn	Rubcn	1.31296e-24	0.301791	0.182	0.093	3.33478e-20
Agfg1	Agfg1	3.07072e-30	0.301631	0.214	0.107	7.79933e-26
Dusp16	Dusp16	1.4352e-30	0.301294	0.167	0.073	3.64528e-26
Abcc4	Abcc4	2.76747e-31	0.301252	0.244	0.123	7.02909e-27
Znf740	Znf740	2.27884e-28	0.301053	0.205	0.103	5.78802e-24
Nr1d2	Nr1d2	6.5897e-31	0.301007	0.226	0.113	1.67372e-26
Pacs2	Pacs2	1.39752e-22	0.300685	0.144	0.069	3.54956e-18
Tti1	Tti1	3.35643e-27	0.300473	0.154	0.067	8.52498e-23
Ahi1	Ahi1	4.62483e-25	0.300318	0.183	0.093	1.17466e-20
Upf2	Upf2	1.16907e-26	0.300283	0.399	0.259	2.96931e-22
Col27a1	Col27a1	2.70262e-29	0.300242	0.114	0.04	6.86438e-25
Dnm3	Dnm3	4.32622e-35	0.299827	0.414	0.247	1.09882e-30
Dcaf5	Dcaf5	2.24625e-29	0.299674	0.229	0.119	5.70524e-25
Rspry1	Rspry1	2.96082e-27	0.299653	0.241	0.13	7.52018e-23
Mroh1	Mroh1	1.67488e-29	0.29953	0.256	0.137	4.25402e-25
Ube2r2	Ube2r2	3.28736e-32	0.299401	0.277	0.147	8.34957e-28
Rock2	Rock2	3.2422e-37	0.298986	0.466	0.287	8.23486e-33
Smarcc2	Smarcc2	1.52753e-31	0.29896	0.203	0.096	3.87978e-27
Creb1	Creb1	1.07073e-26	0.298713	0.207	0.108	2.71954e-22
Tbcel	Tbcel	1.80698e-23	0.298652	0.268	0.16	4.58956e-19
Alkbh8	Alkbh8	1.68097e-26	0.298476	0.146	0.064	4.2695e-22
Dock4	Dock4	1.02704e-28	0.298257	0.171	0.077	2.60858e-24
Phf20	Phf20	5.85342e-31	0.298143	0.293	0.163	1.48671e-26
Kmt2a	Kmt2a	3.0299e-30	0.298067	0.221	0.11	7.69564e-26
Nfrkb	Nfrkb	1.96957e-23	0.29802	0.158	0.078	5.00251e-19
Rps6kc1	Rps6kc1	3.02904e-28	0.297097	0.169	0.078	7.69345e-24
Btd	Btd	4.45029e-30	0.297057	0.352	0.21	1.13033e-25
Myo1e	Myo1e	1.79917e-29	0.296707	0.17	0.076	4.56972e-25
Evc2	Evc2	1.46808e-26	0.296461	0.125	0.05	3.72878e-22
Fubp1	Fubp1	1.57632e-30	0.296429	0.306	0.174	4.00369e-26
Dgkd	Dgkd	7.54475e-26	0.296351	0.185	0.093	1.91629e-21
Eps8l2	Eps8l2	1.41117e-27	0.295268	0.458	0.304	3.58423e-23
Bmt2	Bmt2	9.11743e-28	0.295098	0.156	0.069	2.31574e-23
Pikfyve	Pikfyve	6.53043e-36	0.295074	0.361	0.205	1.65866e-31
Ptpn14	Ptpn14	1.90966e-23	0.294952	0.198	0.106	4.85036e-19
Whrn	Whrn	1.31211e-23	0.294734	0.178	0.091	3.33262e-19
Pex1	Pex1	3.96599e-31	0.294676	0.351	0.211	1.00732e-26
Zfp462	Zfp462	2.30448e-33	0.294671	0.112	0.035	5.85314e-29
Ubox5	Ubox5	5.70441e-29	0.294612	0.174	0.08	1.44886e-24
Dab2ip	Dab2ip	1.97006e-36	0.294553	0.232	0.108	5.00375e-32
Kif1b	Kif1b	2.47758e-37	0.294451	0.476	0.293	6.29281e-33
Wwp2	Wwp2	2.93914e-29	0.294373	0.192	0.092	7.46513e-25
Dync2h1	Dync2h1	1.18111e-27	0.29424	0.237	0.128	2.99991e-23
Zfp710	Zfp710	4.04123e-22	0.294129	0.146	0.071	1.02643e-17
Tra2a	Tra2a	1.19184e-31	0.294024	0.347	0.204	3.02716e-27
Tango6	Tango6	1.06408e-28	0.293349	0.202	0.1	2.70265e-24
Aplf	Aplf	5.71982e-29	0.29322	0.138	0.055	1.45278e-24
Osbpl1a	Osbpl1a	1.2405e-32	0.293199	0.606	0.408	3.15073e-28
Wdr72	Wdr72	2.55715e-27	0.292999	0.192	0.094	6.49489e-23
Mprip	Mprip	2.00076e-33	0.292869	0.323	0.18	5.08173e-29
Prkce	Prkce	7.82605e-24	0.292852	0.163	0.079	1.98774e-19
Wdfy2	Wdfy2	1.31612e-30	0.292593	0.228	0.115	3.3428e-26
Btrc	Btrc	2.24111e-24	0.29257	0.173	0.087	5.6922e-20
Agpat4	Agpat4	3.81988e-30	0.292271	0.198	0.094	9.70211e-26
Dido1	Dido1	1.04871e-32	0.292113	0.281	0.151	2.66361e-28
Senp8	Senp8	4.16546e-20	0.29186	0.217	0.128	1.05799e-15
Zmym6	Zmym6	1.62019e-25	0.291841	0.233	0.129	4.11513e-21
Abcg2	Abcg2	6.31251e-32	0.291778	0.707	0.493	1.60331e-27
Macroh2a1	Macroh2a1	5.07684e-29	0.291655	0.301	0.172	1.28947e-24
Acsm3	Acsm3	4.44509e-10	0.291578	0.505	0.415	1.12901e-05
Ncor1	Ncor1	3.58587e-38	0.291537	0.558	0.36	9.10776e-34
Clasp2	Clasp2	5.63435e-31	0.291298	0.241	0.123	1.43107e-26
RGD1308428	RGD1308428	2.84476e-29	0.290991	0.221	0.113	7.22539e-25
Nup98	Nup98	1.34181e-30	0.290972	0.321	0.185	3.40805e-26
Itpk1	Itpk1	3.58094e-17	0.290952	0.152	0.084	9.09524e-13
Fam120a	Fam120a	5.26198e-31	0.290867	0.253	0.133	1.33649e-26
Ubap2	Ubap2	3.73757e-29	0.290673	0.204	0.101	9.49305e-25
Catsperg	Catsperg	2.95132e-21	0.290636	0.109	0.047	7.49606e-17
Pten	Pten	2.09903e-33	0.290522	0.291	0.157	5.33134e-29
Txlng	Txlng	9.46716e-26	0.29052	0.17	0.082	2.40456e-21
Prickle2	Prickle2	4.72907e-32	0.290494	0.128	0.045	1.20114e-27
Fig4	Fig4	1.00468e-25	0.29004	0.164	0.077	2.55178e-21
Erbb2	Erbb2	8.5013e-23	0.290008	0.126	0.056	2.15925e-18
Nt5dc1	Nt5dc1	4.71156e-26	0.289681	0.225	0.122	1.19669e-21
Chd1	Chd1	3.21532e-31	0.289348	0.246	0.129	8.16659e-27
Nacc2	Nacc2	1.05696e-27	0.289342	0.244	0.132	2.68457e-23
Chrd	Chrd	1.60929e-19	0.289207	0.143	0.073	4.08744e-15
Pcm1	Pcm1	5.16841e-32	0.289085	0.511	0.335	1.31273e-27
Tent4b	Tent4b	1.17492e-29	0.289068	0.242	0.127	2.98418e-25
Sec24d	Sec24d	2.18988e-27	0.288619	0.175	0.082	5.56209e-23
AABR07006458.1	AABR07006458.1	4.29266e-25	0.288466	0.145	0.065	1.09029e-20
Mxi1	Mxi1	5.99363e-35	0.288457	0.368	0.21	1.52232e-30
Cdk14	Cdk14	4.00968e-29	0.28836	0.233	0.12	1.01842e-24
Fign	Fign	8.91135e-21	0.288158	0.114	0.05	2.26339e-16
Zfp142	Zfp142	2.16336e-24	0.287424	0.177	0.089	5.49471e-20
Zc3h13	Zc3h13	1.10033e-30	0.287321	0.282	0.154	2.79473e-26
Dnmbp	Dnmbp	2.05983e-28	0.28724	0.165	0.074	5.23176e-24
Dip2b	Dip2b	5.30929e-24	0.287107	0.219	0.122	1.34851e-19
Bnc2	Bnc2	1.16445e-36	0.287103	0.392	0.221	2.9576e-32
Gsdme	Gsdme	7.91446e-28	0.287016	0.134	0.054	2.01019e-23
Rin3	Rin3	5.19645e-22	0.286873	0.199	0.11	1.31985e-17
Mertk	Mertk	1.77502e-30	0.286415	0.195	0.092	4.50836e-26
Khk	Khk	2.30049e-39	0.286168	0.687	0.458	5.84303e-35
Rictor	Rictor	2.03135e-29	0.285779	0.189	0.089	5.15944e-25
Myo6	Myo6	1.85637e-46	0.285706	0.666	0.422	4.71499e-42
LOC103692048	LOC103692048	1.08824e-22	0.285701	0.388	0.259	2.76403e-18
Ext2	Ext2	1.47773e-26	0.285674	0.194	0.097	3.75327e-22
Clock	Clock	4.26666e-35	0.285577	0.281	0.145	1.08369e-30
Asxl2	Asxl2	9.17856e-30	0.285563	0.17	0.076	2.33126e-25
Trappc12	Trappc12	5.80199e-26	0.285347	0.128	0.052	1.47365e-21
Rps6ka5	Rps6ka5	1.08055e-22	0.285172	0.211	0.117	2.74449e-18
C2cd5	C2cd5	6.05072e-27	0.285046	0.258	0.145	1.53682e-22
Kpna5	Kpna5	2.09627e-28	0.284823	0.172	0.079	5.32431e-24
Trak2	Trak2	1.21249e-35	0.284469	0.462	0.283	3.07962e-31
Galk2	Galk2	4.88163e-31	0.284101	0.273	0.147	1.23988e-26
Galnt10	Galnt10	5.8919e-21	0.283733	0.153	0.078	1.49648e-16
Rttn	Rttn	3.89878e-24	0.283389	0.121	0.051	9.90251e-20
AABR07046707.1	AABR07046707.1	2.07488e-27	0.28324	0.182	0.088	5.26998e-23
Stx3	Stx3	9.22734e-29	0.28285	0.187	0.089	2.34365e-24
AABR07071383.1	AABR07071383.1	6.53154e-23	0.282747	0.157	0.077	1.65894e-18
Rfx7	Rfx7	1.53846e-27	0.282704	0.193	0.095	3.90755e-23
Pggt1b	Pggt1b	7.70336e-25	0.282687	0.129	0.055	1.95658e-20
Camta2	Camta2	2.97601e-23	0.282668	0.205	0.111	7.55877e-19
Golgb1	Golgb1	5.97832e-33	0.282384	0.476	0.301	1.51843e-28
Slc16a2	Slc16a2	3.441e-26	0.282368	0.227	0.121	8.73979e-22
Fgd3	Fgd3	1.71785e-22	0.282242	0.154	0.075	4.36317e-18
AABR07047789.1	AABR07047789.1	9.38687e-29	0.282032	0.177	0.081	2.38417e-24
Pogz	Pogz	5.08832e-22	0.281965	0.197	0.108	1.29238e-17
Ino80d	Ino80d	2.7192e-24	0.281744	0.198	0.104	6.9065e-20
Kdm5a	Kdm5a	1.32752e-32	0.281636	0.36	0.212	3.37176e-28
Lars2	Lars2	4.02876e-23	0.280896	0.125	0.055	1.02327e-18
Dot1l	Dot1l	2.94611e-23	0.280768	0.172	0.086	7.48281e-19
Ctdp1	Ctdp1	2.63801e-27	0.280742	0.226	0.119	6.70028e-23
Apc	Apc	2.34802e-31	0.280717	0.217	0.106	5.96375e-27
Rab40c	Rab40c	3.95654e-19	0.280326	0.179	0.101	1.00492e-14
Pigu	Pigu	4.78758e-25	0.280131	0.148	0.067	1.216e-20
Usp10	Usp10	3.75725e-35	0.2801	0.361	0.207	9.54304e-31
Vill	Vill	3.70109e-22	0.280082	0.283	0.175	9.40039e-18
AABR07004891.1	AABR07004891.1	3.64076e-25	0.279694	0.102	0.037	9.24717e-21
Lhpp	Lhpp	1.81999e-27	0.279427	0.231	0.121	4.62259e-23
Cryl1	Cryl1	1.41999e-40	0.279218	0.564	0.348	3.60664e-36
Adam9	Adam9	3.28225e-24	0.278911	0.206	0.11	8.3366e-20
Mep1a	Mep1a	1.61577e-42	0.278541	0.703	0.461	4.1039e-38
Fnbp1l	Fnbp1l	1.06772e-32	0.278534	0.434	0.27	2.71191e-28
Nxf1	Nxf1	4.13379e-21	0.278184	0.26	0.16	1.04994e-16
RGD1307537	RGD1307537	1.85643e-19	0.278011	0.18	0.101	4.71514e-15
Marchf8	Marchf8	2.03069e-29	0.277411	0.343	0.205	5.15776e-25
Thrap3	Thrap3	8.54995e-29	0.277031	0.35	0.212	2.1716e-24
Nr6a1	Nr6a1	3.59612e-23	0.276862	0.112	0.046	9.13378e-19
Dzip3	Dzip3	1.03824e-23	0.276708	0.208	0.114	2.63701e-19
Glis2	Glis2	3.18894e-28	0.276478	0.172	0.079	8.09958e-24
Pcyt1a	Pcyt1a	2.86632e-25	0.276349	0.229	0.125	7.28016e-21
Med27	Med27	4.22061e-24	0.276323	0.202	0.107	1.07199e-19
Acox2	Acox2	7.13554e-23	0.276293	0.145	0.069	1.81236e-18
Cmtm4	Cmtm4	3.97249e-23	0.276286	0.181	0.094	1.00897e-18
Spg11	Spg11	6.45331e-30	0.275815	0.239	0.124	1.63908e-25
Mafg	Mafg	1.10028e-20	0.275776	0.175	0.094	2.79459e-16
Ncoa2	Ncoa2	7.57018e-22	0.275757	0.182	0.097	1.92275e-17
Ezh1	Ezh1	2.62532e-27	0.27568	0.255	0.14	6.66804e-23
Ube3c	Ube3c	5.82422e-31	0.275617	0.313	0.179	1.47929e-26
Adar	Adar	1.30118e-23	0.275565	0.123	0.053	3.30486e-19
Vps13c	Vps13c	5.41677e-31	0.275471	0.423	0.264	1.3758e-26
Atxn10	Atxn10	1.85349e-27	0.275467	0.318	0.191	4.70767e-23
RGD621098	RGD621098	4.41338e-21	0.275425	0.172	0.091	1.12095e-16
Ptpn12	Ptpn12	6.34098e-28	0.275392	0.276	0.156	1.61055e-23
Krit1	Krit1	7.58637e-25	0.275255	0.207	0.111	1.92686e-20
Zranb1	Zranb1	5.70545e-24	0.275237	0.149	0.07	1.44913e-19
Kansl3	Kansl3	1.2477e-25	0.275192	0.224	0.121	3.16903e-21
Sh3gl2	Sh3gl2	1.14532e-16	0.275112	0.102	0.048	2.90899e-12
LOC499407	LOC499407	2.03277e-18	0.275103	0.107	0.049	5.16303e-14
Ascc1	Ascc1	4.8763e-22	0.274746	0.207	0.115	1.23853e-17
Ttbk2	Ttbk2	4.52269e-25	0.274666	0.12	0.049	1.14872e-20
Mark1	Mark1	7.02951e-22	0.274622	0.155	0.078	1.78542e-17
Zfp236	Zfp236	2.84425e-25	0.274483	0.19	0.096	7.22411e-21
Mbd2	Mbd2	2.44942e-34	0.274464	0.293	0.155	6.22128e-30
Adgrl1	Adgrl1	1.95779e-30	0.274431	0.188	0.086	4.9726e-26
Prpf4b	Prpf4b	7.79914e-34	0.274176	0.707	0.487	1.9809e-29
Atp11a	Atp11a	2.36901e-35	0.274114	0.663	0.451	6.01704e-31
Vps35l	Vps35l	9.44603e-31	0.274046	0.245	0.126	2.3992e-26
Arhgef15	Arhgef15	4.53046e-21	0.273713	0.147	0.073	1.15069e-16
Skap2	Skap2	1.04762e-32	0.273649	0.304	0.168	2.66085e-28
Dcbld2	Dcbld2	9.6153e-22	0.273423	0.311	0.198	2.44219e-17
Dhx57	Dhx57	3.74061e-23	0.273214	0.154	0.075	9.50077e-19
Ift81	Ift81	2.1969e-21	0.273037	0.157	0.08	5.5799e-17
Ppp2r5c	Ppp2r5c	3.91373e-25	0.272989	0.231	0.127	9.94049e-21
Fbxo42	Fbxo42	8.26794e-29	0.272701	0.201	0.098	2.09997e-24
Mras	Mras	2.36511e-21	0.272657	0.186	0.101	6.00714e-17
Slc17a5	Slc17a5	1.73445e-29	0.272597	0.256	0.137	4.40532e-25
Herc2	Herc2	1.06823e-25	0.272221	0.26	0.149	2.71319e-21
Snx30	Snx30	3.82895e-26	0.272204	0.233	0.126	9.72514e-22
Pde4c	Pde4c	5.93566e-18	0.272029	0.198	0.117	1.5076e-13
Atxn2l	Atxn2l	3.22385e-22	0.272013	0.178	0.093	8.18826e-18
Parva	Parva	1.38644e-28	0.27194	0.3	0.173	3.52143e-24
Agap3	Agap3	3.75406e-23	0.27185	0.146	0.069	9.53494e-19
Zfp821	Zfp821	1.36851e-15	0.271564	0.122	0.064	3.47588e-11
Bbs7	Bbs7	6.29133e-20	0.271103	0.255	0.158	1.59794e-15
Ptpn2	Ptpn2	5.08757e-30	0.270875	0.266	0.144	1.29219e-25
Wasf3	Wasf3	8.98051e-21	0.270631	0.153	0.077	2.28096e-16
Dab1	Dab1	1.35001e-18	0.270568	0.1	0.044	3.4289e-14
Arfip1	Arfip1	3.30734e-27	0.27026	0.233	0.125	8.40031e-23
Cep63	Cep63	7.22311e-22	0.270132	0.227	0.131	1.8346e-17
Gpd2	Gpd2	1.80591e-26	0.270076	0.132	0.054	4.58684e-22
Ahctf1	Ahctf1	7.48229e-31	0.269989	0.214	0.104	1.90043e-26
Dcun1d4	Dcun1d4	1.15578e-31	0.269924	0.228	0.114	2.93556e-27
Ythdc1	Ythdc1	1.27447e-25	0.269739	0.32	0.195	3.23702e-21
Timp3	Timp3	4.44623e-29	0.269706	0.509	0.338	1.1293e-24
Glg1	Glg1	3.63692e-33	0.268949	0.353	0.202	9.23741e-29
Cpne4	Cpne4	7.14058e-14	0.268905	0.186	0.117	1.81364e-09
Dennd3	Dennd3	3.94915e-26	0.268839	0.427	0.28	1.00304e-21
Rarb	Rarb	1.0519e-23	0.268633	0.22	0.122	2.67172e-19
Rab3ip	Rab3ip	2.9897e-33	0.268212	0.335	0.189	7.59353e-29
Tmem260	Tmem260	3.04647e-27	0.267951	0.217	0.112	7.73774e-23
Psen1	Psen1	2.17822e-24	0.267623	0.242	0.137	5.53247e-20
St3gal5	St3gal5	4.6494e-29	0.267597	0.322	0.188	1.1809e-24
Zfp438	Zfp438	2.91898e-21	0.267318	0.143	0.07	7.41391e-17
Cops4	Cops4	3.07885e-27	0.267102	0.247	0.134	7.81996e-23
Megf8	Megf8	1.46845e-24	0.267079	0.171	0.084	3.72972e-20
Rhot1	Rhot1	6.75921e-29	0.267021	0.312	0.181	1.71677e-24
Vps50	Vps50	1.46008e-29	0.266976	0.199	0.097	3.70845e-25
Usp9x	Usp9x	6.05657e-36	0.266529	0.477	0.294	1.53831e-31
Rmnd5a	Rmnd5a	4.76629e-24	0.266449	0.143	0.065	1.21059e-19
Pnpla7	Pnpla7	1.71284e-21	0.266428	0.192	0.105	4.35044e-17
Rlf	Rlf	1.46492e-22	0.266309	0.167	0.085	3.72074e-18
Slc44a3	Slc44a3	1.3248e-22	0.266187	0.17	0.087	3.36485e-18
Mnat1	Mnat1	1.87742e-21	0.266159	0.216	0.123	4.76846e-17
Ppp2r3a	Ppp2r3a	1.52844e-20	0.266138	0.436	0.303	3.88209e-16
Insyn2a	Insyn2a	1.06848e-15	0.266102	0.152	0.087	2.71383e-11
Rab10	Rab10	2.73183e-31	0.265879	0.292	0.16	6.93859e-27
Slc9a9	Slc9a9	2.24306e-24	0.26581	0.304	0.184	5.69714e-20
Mdm4	Mdm4	2.16244e-23	0.265776	0.246	0.143	5.49237e-19
Rbm15	Rbm15	3.00592e-22	0.265745	0.171	0.089	7.63474e-18
As3mt	As3mt	2.39359e-30	0.265317	0.244	0.127	6.07947e-26
Tdrp	Tdrp	4.38076e-24	0.265295	0.202	0.107	1.11267e-19
Kcnc3	Kcnc3	3.28218e-24	0.265239	0.14	0.063	8.33641e-20
Copg2	Copg2	2.2109e-22	0.265135	0.193	0.104	5.61546e-18
Camsap3	Camsap3	1.59446e-22	0.265118	0.121	0.052	4.04976e-18
Dguok	Dguok	1.55281e-24	0.265113	0.2	0.106	3.94397e-20
Map4	Map4	5.80201e-35	0.26507	0.325	0.177	1.47365e-30
Kmt5b	Kmt5b	6.22572e-22	0.264963	0.246	0.145	1.58127e-17
Iqcb1	Iqcb1	3.86748e-20	0.264893	0.151	0.078	9.82302e-16
Bod1l1	Bod1l1	4.36379e-32	0.264774	0.247	0.126	1.10836e-27
Supt20h	Supt20h	1.37092e-23	0.264735	0.34	0.217	3.482e-19
Ctif	Ctif	4.82906e-27	0.264659	0.17	0.079	1.22653e-22
Otud7b	Otud7b	3.63574e-22	0.264366	0.255	0.151	9.23443e-18
Prkdc	Prkdc	2.6049e-25	0.264313	0.217	0.116	6.61619e-21
Rapgef3	Rapgef3	5.13238e-20	0.264216	0.15	0.077	1.30357e-15
Ankrd27	Ankrd27	5.2273e-24	0.264102	0.221	0.122	1.32768e-19
Cpped1	Cpped1	2.11172e-30	0.264046	0.212	0.103	5.36356e-26
Gtf3c2	Gtf3c2	9.85317e-21	0.264001	0.301	0.193	2.50261e-16
Tec	Tec	6.13162e-20	0.263796	0.158	0.082	1.55737e-15
Msantd2	Msantd2	1.55732e-25	0.263729	0.18	0.089	3.95544e-21
Nudt3	Nudt3	3.08504e-26	0.263696	0.218	0.116	7.8357e-22
AABR07044635.2	AABR07044635.2	2.80128e-28	0.263657	0.189	0.091	7.11496e-24
Shtn1	Shtn1	7.29132e-26	0.263476	0.317	0.192	1.85192e-21
Csnk1g3	Csnk1g3	3.42352e-24	0.263045	0.208	0.112	8.69539e-20
Enox2	Enox2	2.07227e-19	0.262747	0.142	0.072	5.26336e-15
Tmem219	Tmem219	4.57259e-22	0.26269	0.155	0.076	1.16139e-17
Ift46	Ift46	3.27044e-26	0.262652	0.185	0.091	8.30658e-22
Orc3	Orc3	4.16688e-21	0.262585	0.16	0.082	1.05835e-16
Dmtn	Dmtn	7.82634e-21	0.262557	0.154	0.078	1.98781e-16
Slc12a8	Slc12a8	4.67657e-26	0.262535	0.298	0.175	1.1878e-21
Fam222b	Fam222b	2.675e-22	0.262285	0.192	0.103	6.79424e-18
Dock9	Dock9	2.15604e-23	0.261813	0.227	0.128	5.47613e-19
Prr5	Prr5	5.48361e-29	0.261686	0.278	0.152	1.39278e-24
Kdm3b	Kdm3b	8.95141e-30	0.261684	0.279	0.154	2.27357e-25
Ago4	Ago4	1.50357e-20	0.26165	0.136	0.066	3.81891e-16
Fam126b	Fam126b	1.30042e-30	0.261644	0.231	0.117	3.30293e-26
Srgap2	Srgap2	5.26371e-23	0.261578	0.228	0.129	1.33693e-18
AABR07032135.1	AABR07032135.1	2.96403e-19	0.261536	0.185	0.105	7.52835e-15
Vta1	Vta1	1.17813e-25	0.260881	0.193	0.098	2.99234e-21
Pphln1	Pphln1	1.18964e-26	0.260785	0.16	0.073	3.02157e-22
Atp2b1	Atp2b1	5.40706e-28	0.26078	0.37	0.229	1.37334e-23
Pawr	Pawr	9.08577e-29	0.260462	0.256	0.138	2.30769e-24
Chm	Chm	1.74319e-25	0.260447	0.235	0.13	4.42754e-21
Supt3h	Supt3h	1.55578e-18	0.260412	0.146	0.077	3.95154e-14
Ddx6	Ddx6	5.21847e-29	0.260198	0.265	0.145	1.32544e-24
Bmp2k	Bmp2k	1.37291e-25	0.26012	0.179	0.089	3.48705e-21
Zc3h7b	Zc3h7b	1.84608e-28	0.260069	0.203	0.1	4.68886e-24
Fbxw11	Fbxw11	2.3053e-30	0.259759	0.283	0.157	5.85522e-26
Nubpl	Nubpl	8.75855e-19	0.259374	0.147	0.077	2.22458e-14
Ubash3b	Ubash3b	7.72929e-17	0.259283	0.266	0.175	1.96316e-12
Cep162	Cep162	3.33845e-21	0.25918	0.177	0.094	8.47934e-17
Rasa2	Rasa2	2.7124e-31	0.259141	0.35	0.205	6.88923e-27
Wapl	Wapl	8.59743e-35	0.259031	0.368	0.21	2.18366e-30
Hnrnpll	Hnrnpll	1.17639e-19	0.258955	0.178	0.099	2.98792e-15
Ubp1	Ubp1	3.93908e-21	0.258873	0.121	0.054	1.00049e-16
Abhd18	Abhd18	6.77772e-19	0.258545	0.138	0.07	1.72147e-14
AABR07032520.1	AABR07032520.1	5.70625e-27	0.25849	0.332	0.201	1.44933e-22
Slc8a3	Slc8a3	2.05415e-25	0.258125	0.117	0.047	5.21732e-21
Sptbn1	Sptbn1	1.66195e-35	0.258001	0.757	0.541	4.22118e-31
Pcf11	Pcf11	2.52709e-22	0.25792	0.234	0.135	6.41856e-18
Zfp780b-ps1	Zfp780b-ps1	4.19666e-25	0.257791	0.134	0.058	1.06591e-20
LOC102549817	LOC102549817	1.215e-19	0.257517	0.155	0.082	3.08598e-15
Ift122	Ift122	6.39557e-23	0.257472	0.158	0.078	1.62441e-18
Fam126a	Fam126a	4.15263e-21	0.257358	0.161	0.083	1.05473e-16
Arl13b	Arl13b	8.86963e-25	0.257329	0.182	0.091	2.2528e-20
Ncs1	Ncs1	3.91522e-25	0.257206	0.187	0.094	9.94427e-21
Strbp	Strbp	2.7403e-32	0.257096	0.305	0.17	6.96008e-28
Styx	Styx	5.53111e-16	0.256978	0.179	0.107	1.40485e-11
Crocc	Crocc	5.20743e-14	0.256863	0.202	0.131	1.32263e-09
Phyhipl	Phyhipl	1.66434e-19	0.256762	0.175	0.097	4.22726e-15
Pank2	Pank2	4.00065e-19	0.256637	0.197	0.114	1.01613e-14
Nr3c2	Nr3c2	6.16624e-15	0.256045	0.193	0.119	1.56616e-10
Mterf3	Mterf3	2.81275e-26	0.255995	0.188	0.094	7.1441e-22
Slc25a37	Slc25a37	1.48073e-18	0.255688	0.157	0.085	3.7609e-14
Snapc3	Snapc3	2.39806e-16	0.255644	0.141	0.077	6.09083e-12
Trpv4	Trpv4	1.34443e-22	0.255192	0.252	0.149	3.41472e-18
Akap9	Akap9	4.46756e-36	0.255099	0.441	0.263	1.13472e-31
Kcnj12	Kcnj12	5.89322e-26	0.254907	0.272	0.156	1.49682e-21
Dram2	Dram2	5.61246e-41	0.254837	0.329	0.17	1.42551e-36
Ttc27	Ttc27	1.40478e-20	0.254707	0.171	0.091	3.568e-16
Rab11fip5	Rab11fip5	8.75835e-20	0.254589	0.18	0.099	2.22453e-15
Usp32	Usp32	1.54116e-26	0.254486	0.301	0.179	3.9144e-22
Tpcn1	Tpcn1	3.95047e-31	0.254108	0.369	0.217	1.00338e-26
Ppm1b	Ppm1b	1.15001e-31	0.254072	0.369	0.218	2.9209e-27
Caprin2	Caprin2	5.43403e-22	0.253939	0.109	0.045	1.38019e-17
Pot1b	Pot1b	6.57138e-22	0.253933	0.138	0.065	1.66906e-17
Sarnp	Sarnp	1.18657e-31	0.253823	0.339	0.195	3.01376e-27
Smg7	Smg7	2.27746e-22	0.253607	0.23	0.133	5.78452e-18
Inpp5b	Inpp5b	1.07253e-19	0.253586	0.12	0.056	2.72412e-15
Mtus1	Mtus1	7.51214e-31	0.253384	0.314	0.177	1.90801e-26
Slc20a2	Slc20a2	1.41918e-22	0.253157	0.316	0.199	3.60457e-18
Tcf25	Tcf25	1.06791e-31	0.252881	0.457	0.287	2.71237e-27
Smad2	Smad2	4.56745e-23	0.252854	0.212	0.117	1.16009e-18
Fip1l1	Fip1l1	3.33691e-29	0.252335	0.272	0.149	8.47542e-25
Clasrp	Clasrp	3.08244e-20	0.25197	0.133	0.064	7.82908e-16
Atp13a3	Atp13a3	5.46714e-18	0.251948	0.109	0.05	1.3886e-13
Susd3	Susd3	1.26688e-26	0.251914	0.19	0.094	3.21775e-22
Grb2	Grb2	7.17696e-28	0.25175	0.311	0.18	1.82288e-23
Hs2st1	Hs2st1	1.98905e-29	0.25151	0.183	0.085	5.05199e-25
Erbb3	Erbb3	3.09495e-27	0.251462	0.278	0.157	7.86087e-23
Prr3	Prr3	1.97814e-20	0.25111	0.196	0.111	5.02427e-16
Enpp3	Enpp3	8.72035e-20	0.251007	0.147	0.075	2.21488e-15
Yaf2	Yaf2	1.12391e-28	0.250769	0.224	0.115	2.85462e-24
Hdac8	Hdac8	7.04338e-22	0.250674	0.147	0.071	1.78895e-17
Tapt1	Tapt1	1.83461e-24	0.25039	0.146	0.066	4.65972e-20
Mapk8ip3	Mapk8ip3	3.06029e-18	0.250333	0.149	0.078	7.77283e-14
Prpf6	Prpf6	5.17103e-26	0.250121	0.332	0.202	1.31339e-21
Trib2	Trib2	3.89354e-24	0.249205	0.155	0.074	9.88921e-20
Kdm4b	Kdm4b	5.49909e-23	0.248712	0.149	0.07	1.39671e-18
Snx4	Snx4	6.74024e-24	0.248667	0.21	0.113	1.71195e-19
Aatf	Aatf	4.29508e-24	0.248612	0.177	0.089	1.09091e-19
Abhd6	Abhd6	1.34288e-24	0.248542	0.255	0.146	3.41078e-20
AABR07026536.1	AABR07026536.1	2.8236e-13	0.24843	0.198	0.128	7.17167e-09
RGD1562608	RGD1562608	3.37646e-21	0.248206	0.187	0.101	8.57586e-17
Zfp787	Zfp787	4.63976e-22	0.247969	0.142	0.067	1.17845e-17
Sec22a	Sec22a	4.5714e-20	0.247898	0.162	0.085	1.16109e-15
Rnf185	Rnf185	9.52505e-22	0.247889	0.193	0.105	2.41927e-17
Rffl	Rffl	5.21955e-21	0.247693	0.178	0.095	1.32571e-16
Egln1	Egln1	2.07305e-19	0.247635	0.117	0.054	5.26535e-15
Eml1	Eml1	1.187e-16	0.247554	0.106	0.051	3.01486e-12
Rbms3	Rbms3	6.70368e-13	0.247535	0.223	0.148	1.70267e-08
LOC500124	LOC500124	8.24488e-17	0.24709	0.12	0.06	2.09412e-12
Crybg2	Crybg2	4.51098e-17	0.246562	0.158	0.089	1.14574e-12
Card10	Card10	7.87499e-22	0.246535	0.117	0.05	2.00017e-17
Cul5	Cul5	3.86482e-26	0.246335	0.234	0.126	9.81626e-22
Arhgap12	Arhgap12	3.91297e-23	0.246329	0.201	0.108	9.93855e-19
Rnf32	Rnf32	5.6894e-15	0.246315	0.139	0.078	1.44505e-10
Ssh1	Ssh1	2.34822e-17	0.24613	0.135	0.07	5.96425e-13
Drosha	Drosha	2.12017e-25	0.246081	0.182	0.091	5.38502e-21
Ccdc149	Ccdc149	2.63781e-22	0.245911	0.102	0.04	6.69978e-18
Sall1	Sall1	2.83378e-28	0.245905	0.189	0.09	7.19753e-24
Cap2	Cap2	1.37883e-15	0.245785	0.113	0.058	3.50208e-11
Rpap1	Rpap1	2.85325e-18	0.245779	0.125	0.061	7.24696e-14
Fsd1l	Fsd1l	5.21455e-14	0.245574	0.167	0.103	1.32444e-09
Dmtf1	Dmtf1	2.16992e-21	0.245417	0.256	0.154	5.51138e-17
AABR07013439.1	AABR07013439.1	6.36179e-17	0.245301	0.128	0.066	1.61583e-12
Tnpo3	Tnpo3	3.09524e-27	0.245258	0.237	0.127	7.8616e-23
Ireb2	Ireb2	7.84624e-25	0.245169	0.179	0.089	1.99287e-20
Ttyh2	Ttyh2	3.4029e-20	0.244936	0.105	0.044	8.64303e-16
Oxsr1	Oxsr1	1.07975e-27	0.244828	0.239	0.127	2.74246e-23
Rbm14	Rbm14	5.53984e-24	0.24476	0.174	0.086	1.40706e-19
Dixdc1	Dixdc1	1.16002e-18	0.244605	0.151	0.079	2.94633e-14
Trmt11	Trmt11	1.61184e-20	0.244536	0.138	0.066	4.09392e-16
Snx27	Snx27	4.47025e-25	0.244422	0.203	0.105	1.1354e-20
Otud5	Otud5	8.42016e-24	0.244305	0.141	0.064	2.13864e-19
Efcab7	Efcab7	4.79497e-22	0.244241	0.139	0.065	1.21787e-17
Usp45	Usp45	2.01278e-21	0.244229	0.198	0.109	5.11227e-17
Phf20l1.1	Phf20l1.1	3.19897e-22	0.24419	0.238	0.138	8.12505e-18
Cnnm2	Cnnm2	1.02987e-19	0.244033	0.233	0.14	2.61577e-15
Ip6k1	Ip6k1	2.36102e-26	0.243917	0.124	0.049	5.99675e-22
Mob1b	Mob1b	9.95021e-20	0.243826	0.135	0.066	2.52725e-15
Prorp	Prorp	1.01624e-17	0.243718	0.171	0.096	2.58116e-13
Camta1	Camta1	1.24585e-20	0.243631	0.202	0.114	3.16434e-16
Brpf3	Brpf3	4.87222e-28	0.243627	0.103	0.034	1.23749e-23
Cfap69	Cfap69	6.55659e-18	0.243581	0.143	0.075	1.66531e-13
Strn	Strn	2.16522e-19	0.243406	0.147	0.075	5.49945e-15
Clcn6	Clcn6	1.75697e-23	0.242982	0.257	0.149	4.46253e-19
Zfat	Zfat	8.78755e-23	0.24277	0.106	0.042	2.23195e-18
Gtf2f2	Gtf2f2	3.41149e-24	0.242571	0.146	0.067	8.66485e-20
Pafah2	Pafah2	4.94725e-18	0.242447	0.203	0.12	1.25655e-13
AABR07010609.2	AABR07010609.2	1.54858e-19	0.241923	0.153	0.079	3.93324e-15
Hipk3	Hipk3	5.29975e-26	0.241627	0.174	0.084	1.34608e-21
Tarbp1	Tarbp1	2.65974e-20	0.241559	0.102	0.043	6.75547e-16
Marchf7	Marchf7	8.60445e-23	0.241556	0.207	0.113	2.18544e-18
Nvl	Nvl	1.53328e-17	0.241526	0.14	0.074	3.89439e-13
Nufip2	Nufip2	4.20036e-16	0.241166	0.222	0.141	1.06685e-11
Pigv	Pigv	1.18504e-19	0.240607	0.121	0.056	3.00989e-15
Hnrnpdl	Hnrnpdl	1.55718e-18	0.240305	0.122	0.059	3.95507e-14
Zbtb11	Zbtb11	6.46778e-22	0.24023	0.146	0.071	1.64275e-17
Sin3a	Sin3a	2.30527e-17	0.240158	0.16	0.089	5.85515e-13
Ptpn21	Ptpn21	2.06589e-19	0.240152	0.142	0.072	5.24716e-15
Zdhhc15	Zdhhc15	4.44686e-19	0.23966	0.102	0.044	1.12946e-14
Ndst1	Ndst1	1.60524e-17	0.239544	0.13	0.066	4.07714e-13
Gbe1	Gbe1	1.5712e-17	0.23927	0.229	0.142	3.99068e-13
Tbl1xr1	Tbl1xr1	1.64139e-28	0.238412	0.329	0.194	4.16896e-24
Klhl7	Klhl7	2.8593e-21	0.23825	0.222	0.127	7.26235e-17
Rad51d	Rad51d	9.98933e-23	0.238057	0.113	0.047	2.53719e-18
Ddx10	Ddx10	1.74451e-23	0.237646	0.189	0.098	4.43088e-19
Micu3	Micu3	1.00756e-18	0.237362	0.133	0.066	2.5591e-14
Ddx3	Ddx3	3.21904e-19	0.237194	0.213	0.126	8.17604e-15
Ttc23	Ttc23	1.40162e-19	0.237164	0.15	0.077	3.55997e-15
Fam133b	Fam133b	1.59425e-22	0.23702	0.229	0.132	4.04925e-18
Baz2a	Baz2a	6.38085e-21	0.2368	0.116	0.05	1.62067e-16
Atf1	Atf1	4.13445e-21	0.236597	0.181	0.097	1.05011e-16
Dglucy	Dglucy	2.54373e-22	0.236272	0.392	0.262	6.46083e-18
Usp6nl	Usp6nl	1.12383e-21	0.236182	0.209	0.116	2.85441e-17
Nbas	Nbas	9.17172e-21	0.236059	0.27	0.166	2.32952e-16
Cramp1	Cramp1	6.00955e-17	0.235901	0.113	0.055	1.52637e-12
Ttll10	Ttll10	3.73811e-19	0.235855	0.104	0.046	9.49442e-15
Rpgr	Rpgr	8.5086e-23	0.235608	0.108	0.043	2.1611e-18
Map4k4	Map4k4	6.11153e-23	0.235209	0.216	0.119	1.55227e-18
Ckap5	Ckap5	2.38665e-16	0.234821	0.13	0.069	6.06184e-12
Zmym5	Zmym5	1.84441e-21	0.234678	0.169	0.087	4.68461e-17
Cwf19l2	Cwf19l2	4.70286e-27	0.234571	0.322	0.193	1.19448e-22
Clybl	Clybl	1.00556e-23	0.234517	0.292	0.177	2.55402e-19
Crk	Crk	1.61882e-24	0.234494	0.165	0.08	4.11164e-20
Snx14	Snx14	4.55457e-21	0.234472	0.195	0.107	1.15681e-16
Patz1	Patz1	1.05442e-20	0.234332	0.125	0.057	2.67813e-16
RGD1304728	RGD1304728	7.21003e-21	0.233679	0.123	0.057	1.83128e-16
Zfand4	Zfand4	1.45048e-16	0.233435	0.117	0.059	3.68408e-12
Slc38a6	Slc38a6	1.92707e-19	0.233253	0.125	0.06	4.89457e-15
N4bp1	N4bp1	3.44465e-20	0.232998	0.153	0.078	8.74907e-16
Brf1	Brf1	1.37061e-17	0.232888	0.189	0.111	3.4812e-13
P4ha1	P4ha1	1.23363e-20	0.232876	0.286	0.179	3.1333e-16
Syde2	Syde2	1.02409e-18	0.23284	0.154	0.081	2.60109e-14
Exoc1	Exoc1	1.04105e-19	0.23267	0.208	0.119	2.64416e-15
Sfpq	Sfpq	3.55247e-27	0.232437	0.232	0.122	9.02291e-23
Trit1	Trit1	6.8457e-19	0.232264	0.201	0.117	1.73874e-14
Ifrd1	Ifrd1	8.83185e-22	0.232234	0.249	0.146	2.2432e-17
Myo7b	Myo7b	8.78221e-20	0.232172	0.216	0.127	2.23059e-15
Top1	Top1	2.91232e-31	0.232103	0.301	0.165	7.39701e-27
Rnf115	Rnf115	1.19915e-21	0.231866	0.168	0.087	3.04572e-17
Lsm14a	Lsm14a	3.61941e-27	0.231758	0.265	0.146	9.19293e-23
Zcchc14	Zcchc14	3.35632e-22	0.231706	0.192	0.103	8.52473e-18
Ppp6r2	Ppp6r2	1.28063e-19	0.231601	0.129	0.062	3.25267e-15
Phf8	Phf8	4.02629e-17	0.231398	0.254	0.162	1.02264e-12
Ulk4	Ulk4	8.79713e-21	0.231301	0.137	0.066	2.23438e-16
Miga2	Miga2	8.71734e-21	0.23126	0.18	0.097	2.21412e-16
Entpd5	Entpd5	4.84297e-32	0.231196	0.516	0.335	1.23007e-27
Pbrm1	Pbrm1	1.40009e-27	0.231127	0.333	0.199	3.55609e-23
Ap4e1	Ap4e1	8.81602e-19	0.230966	0.163	0.088	2.23918e-14
Als2	Als2	1.73564e-20	0.230919	0.239	0.143	4.40834e-16
Ptdss1	Ptdss1	5.10241e-21	0.230831	0.148	0.073	1.29596e-16
Ilkap	Ilkap	3.23182e-22	0.230817	0.215	0.121	8.20849e-18
Cpn1	Cpn1	1.24847e-22	0.230815	0.118	0.05	3.17099e-18
Cnnm1	Cnnm1	7.20329e-18	0.23076	0.138	0.072	1.82956e-13
Brwd3	Brwd3	1.42777e-21	0.230673	0.121	0.054	3.62639e-17
LOC102555377	LOC102555377	3.26297e-16	0.230627	0.111	0.055	8.28761e-12
Peak1	Peak1	4.77186e-21	0.230617	0.174	0.092	1.21201e-16
Stag2	Stag2	1.18878e-30	0.230472	0.386	0.231	3.01938e-26
Il34	Il34	1.74988e-24	0.230329	0.255	0.144	4.44452e-20
Iws1	Iws1	3.92077e-21	0.230319	0.203	0.113	9.95836e-17
Lemd3	Lemd3	2.44183e-20	0.229444	0.127	0.06	6.20201e-16
Fus	Fus	5.40446e-23	0.229393	0.388	0.255	1.37268e-18
Ccdc191	Ccdc191	3.82607e-17	0.229065	0.176	0.101	9.71784e-13
Coq8b	Coq8b	4.85716e-16	0.22901	0.143	0.078	1.23367e-11
Asb13	Asb13	1.29676e-19	0.228975	0.174	0.095	3.29365e-15
Llgl2	Llgl2	1.78924e-22	0.228917	0.164	0.081	4.54449e-18
Tbc1d22b	Tbc1d22b	2.58667e-14	0.228764	0.114	0.06	6.56989e-10
Dpp8	Dpp8	7.92377e-20	0.228689	0.223	0.131	2.01256e-15
Ikbkb	Ikbkb	3.53743e-18	0.22864	0.167	0.092	8.98473e-14
Slc9a8	Slc9a8	3.31331e-16	0.228637	0.152	0.085	8.41548e-12
Zbtb40	Zbtb40	1.07899e-17	0.228568	0.133	0.068	2.74054e-13
Slc2a5	Slc2a5	7.85878e-23	0.228532	0.326	0.205	1.99605e-18
Sh3tc1	Sh3tc1	3.50424e-24	0.228316	0.213	0.115	8.90042e-20
Nbr1	Nbr1	1.93955e-27	0.228099	0.316	0.187	4.92625e-23
Snx6	Snx6	2.31478e-29	0.228042	0.342	0.202	5.87931e-25
Fam3d	Fam3d	2.18654e-13	0.227992	0.183	0.116	5.55359e-09
Gtf3c3	Gtf3c3	3.65216e-15	0.227878	0.166	0.098	9.27613e-11
Ncor2	Ncor2	5.29547e-19	0.227813	0.219	0.13	1.345e-14
Etv5	Etv5	5.84868e-20	0.227608	0.154	0.08	1.48551e-15
Shmt1	Shmt1	4.17087e-17	0.22757	0.196	0.116	1.05936e-12
Tubgcp5	Tubgcp5	3.637e-16	0.227555	0.16	0.092	9.2376e-12
Hmbox1	Hmbox1	9.48818e-24	0.227491	0.143	0.065	2.4099e-19
Tp53i3	Tp53i3	3.97576e-22	0.227424	0.3	0.186	1.0098e-17
Ccdc77	Ccdc77	1.08189e-16	0.227413	0.154	0.085	2.74788e-12
Dpy19l4	Dpy19l4	3.32938e-19	0.22722	0.136	0.068	8.45628e-15
Pter	Pter	3.85257e-20	0.227093	0.648	0.482	9.78515e-16
Nek4	Nek4	2.43277e-16	0.227023	0.149	0.082	6.179e-12
Lrp4	Lrp4	2.37519e-21	0.226951	0.135	0.063	6.03275e-17
Zbtb10	Zbtb10	7.71131e-19	0.226855	0.117	0.055	1.9586e-14
Slc2a9	Slc2a9	1.79432e-24	0.226745	0.17	0.083	4.55739e-20
Pkn1	Pkn1	7.96307e-22	0.22656	0.213	0.12	2.02254e-17
Mau2	Mau2	3.80333e-16	0.226426	0.208	0.128	9.66008e-12
Ate1	Ate1	3.41562e-18	0.226256	0.269	0.172	8.67534e-14
Zc3h14	Zc3h14	7.29928e-24	0.226178	0.214	0.116	1.85394e-19
C2cd3	C2cd3	5.66755e-17	0.22602	0.113	0.054	1.4395e-12
Ubn1	Ubn1	1.0222e-25	0.225891	0.252	0.141	2.59629e-21
Zdhhc21	Zdhhc21	3.28527e-22	0.225322	0.12	0.052	8.34425e-18
Wars2	Wars2	6.22808e-18	0.225268	0.105	0.047	1.58187e-13
Gripap1	Gripap1	4.51407e-20	0.225209	0.165	0.087	1.14653e-15
Usp37	Usp37	5.14105e-19	0.225179	0.146	0.075	1.30578e-14
Zfp398	Zfp398	1.34384e-14	0.224893	0.109	0.056	3.41321e-10
Rasa1	Rasa1	2.94218e-25	0.224737	0.254	0.143	7.47284e-21
Ncoa6	Ncoa6	1.2796e-23	0.224712	0.157	0.075	3.25006e-19
Arl15	Arl15	1.11589e-24	0.224515	0.611	0.436	2.83425e-20
Dnah12	Dnah12	2.96135e-14	0.224221	0.103	0.052	7.52153e-10
Hbs1l	Hbs1l	2.34809e-27	0.224038	0.377	0.232	5.9639e-23
Atg16l1	Atg16l1	9.28563e-17	0.22389	0.101	0.047	2.35846e-12
Aig1	Aig1	2.199e-13	0.223817	0.133	0.076	5.58524e-09
Snx1	Snx1	5.82486e-18	0.223546	0.308	0.204	1.47946e-13
Hydin	Hydin	8.23296e-18	0.223212	0.119	0.058	2.09109e-13
Wipi1	Wipi1	4.91644e-19	0.223061	0.152	0.08	1.24873e-14
Vegfc	Vegfc	6.93033e-22	0.222685	0.117	0.05	1.76023e-17
AABR07036331.1	AABR07036331.1	1.55006e-12	0.222653	0.101	0.054	3.937e-08
Ammecr1l	Ammecr1l	1.33558e-22	0.222564	0.266	0.158	3.39224e-18
Gramd2b	Gramd2b	5.53893e-20	0.222466	0.231	0.137	1.40683e-15
Cwc27	Cwc27	1.11185e-22	0.222395	0.284	0.171	2.824e-18
Zfp110	Zfp110	7.25363e-17	0.222163	0.149	0.081	1.84235e-12
Hspbap1	Hspbap1	5.56253e-20	0.221989	0.15	0.076	1.41283e-15
Cc2d2a	Cc2d2a	3.56365e-15	0.221985	0.154	0.088	9.05132e-11
Ncoa5	Ncoa5	2.58761e-19	0.221422	0.158	0.083	6.57226e-15
AABR07008287.1	AABR07008287.1	5.14196e-24	0.221406	0.202	0.106	1.30601e-19
Zfp280d	Zfp280d	2.16682e-19	0.221334	0.25	0.154	5.5035e-15
Zfp608	Zfp608	4.0049e-22	0.220604	0.222	0.125	1.0172e-17
LOC688389	LOC688389	2.15284e-25	0.220459	0.841	0.639	5.468e-21
Ppig	Ppig	1.46444e-28	0.220268	0.285	0.16	3.71954e-24
Fbxo34	Fbxo34	2.92725e-18	0.220041	0.105	0.048	7.43492e-14
Rpgrip1l	Rpgrip1l	7.65588e-17	0.219984	0.175	0.101	1.94452e-12
Desi2	Desi2	1.08492e-18	0.219844	0.21	0.124	2.75558e-14
Kif2a	Kif2a	7.90537e-21	0.219745	0.143	0.07	2.00788e-16
Frs2	Frs2	8.68075e-20	0.219671	0.177	0.097	2.20482e-15
Rhbdl3	Rhbdl3	5.21467e-12	0.219635	0.178	0.115	1.32447e-07
Otud4	Otud4	6.08093e-22	0.21959	0.124	0.055	1.5445e-17
Smad4	Smad4	3.04496e-17	0.219094	0.19	0.112	7.73389e-13
Ice2	Ice2	7.81628e-17	0.218953	0.113	0.055	1.98526e-12
Spag9	Spag9	1.96391e-27	0.218875	0.561	0.38	4.98814e-23
Ccdc88a	Ccdc88a	2.81906e-19	0.218857	0.223	0.132	7.16014e-15
AABR07064719.2	AABR07064719.2	2.89466e-16	0.218845	0.185	0.111	7.35214e-12
Aass	Aass	8.88908e-28	0.218583	0.411	0.257	2.25774e-23
Pold3	Pold3	1.27568e-21	0.218391	0.157	0.078	3.24011e-17
Pik3c2a	Pik3c2a	3.19819e-25	0.218269	0.322	0.197	8.12308e-21
Prpf3	Prpf3	1.34297e-18	0.218197	0.161	0.087	3.411e-14
Ctdspl2	Ctdspl2	9.74064e-22	0.21814	0.168	0.086	2.47402e-17
Dvl1	Dvl1	4.04919e-18	0.218074	0.101	0.045	1.02845e-13
Kdm5d	Kdm5d	3.69762e-17	0.217883	0.166	0.094	9.39159e-13
Ift80	Ift80	7.49018e-19	0.217688	0.122	0.058	1.90243e-14
Nf2	Nf2	8.09166e-23	0.217614	0.251	0.146	2.0552e-18
Map4k5	Map4k5	1.96413e-22	0.217583	0.257	0.151	4.98871e-18
Kdelr2	Kdelr2	1.71718e-19	0.217549	0.133	0.064	4.36145e-15
LOC361646	LOC361646	1.69471e-15	0.217224	0.148	0.083	4.30439e-11
Arhgap29	Arhgap29	8.99353e-26	0.21716	0.223	0.118	2.28427e-21
Ak9	Ak9	2.1454e-12	0.216994	0.164	0.103	5.4491e-08
Tbpl1	Tbpl1	5.71231e-16	0.21694	0.178	0.106	1.45087e-11
Prcc	Prcc	8.54433e-21	0.216653	0.133	0.063	2.17017e-16
Ube3d	Ube3d	1.7001e-17	0.216522	0.142	0.075	4.31808e-13
Fam117b	Fam117b	1.14794e-23	0.216311	0.213	0.115	2.91564e-19
Tbl1x	Tbl1x	4.17228e-23	0.216251	0.242	0.138	1.05972e-18
Myo1d	Myo1d	5.48626e-20	0.216232	0.386	0.261	1.39346e-15
Eml5	Eml5	2.64629e-16	0.216111	0.127	0.066	6.72132e-12
Fam117a	Fam117a	4.9003e-16	0.216043	0.108	0.053	1.24463e-11
Dhdds	Dhdds	1.88151e-21	0.215998	0.239	0.139	4.77885e-17
Odf2	Odf2	1.77387e-16	0.215816	0.159	0.089	4.50546e-12
Setx	Setx	3.19222e-23	0.215743	0.221	0.123	8.10791e-19
Focad	Focad	1.49091e-15	0.215717	0.148	0.083	3.78677e-11
Cep95	Cep95	4.43991e-16	0.215679	0.128	0.067	1.12769e-11
Gabpb1	Gabpb1	5.79237e-16	0.215507	0.163	0.094	1.4712e-11
Sema4d	Sema4d	1.62955e-17	0.215033	0.126	0.064	4.13889e-13
Wdr44	Wdr44	3.49405e-20	0.21499	0.112	0.049	8.87453e-16
AC134204.1	AC134204.1	7.90226e-18	0.214878	0.135	0.069	2.00709e-13
Hnrnph1	Hnrnph1	1.85769e-19	0.21469	0.189	0.105	4.71836e-15
Nploc4	Nploc4	2.38258e-17	0.214569	0.153	0.083	6.05151e-13
Znrf1	Znrf1	1.20204e-22	0.214536	0.218	0.12	3.05307e-18
Wdfy1	Wdfy1	7.27995e-31	0.213877	0.424	0.261	1.84903e-26
Pxylp1	Pxylp1	1.62559e-16	0.21387	0.133	0.07	4.12883e-12
Ptpn4	Ptpn4	2.17872e-23	0.213867	0.28	0.169	5.53373e-19
Eif2ak3	Eif2ak3	1.32334e-23	0.213806	0.205	0.109	3.36114e-19
Map3k7cl	Map3k7cl	1.21737e-19	0.21374	0.104	0.045	3.092e-15
Rnf38	Rnf38	1.01235e-17	0.213672	0.124	0.061	2.57127e-13
Gpbp1	Gpbp1	8.5924e-25	0.213656	0.316	0.191	2.18238e-20
Osbpl11	Osbpl11	5.85533e-27	0.213531	0.171	0.079	1.4872e-22
Agtpbp1	Agtpbp1	1.56339e-25	0.213474	0.194	0.097	3.97086e-21
Map3k3	Map3k3	1.05145e-19	0.213454	0.179	0.098	2.67058e-15
Jade2	Jade2	4.58493e-17	0.213364	0.122	0.061	1.16453e-12
Strn4	Strn4	1.87983e-14	0.213325	0.11	0.057	4.77459e-10
Ilf3	Ilf3	1.43838e-21	0.213289	0.18	0.094	3.65335e-17
Klhl20	Klhl20	4.32922e-16	0.212994	0.104	0.05	1.09958e-11
Orc2	Orc2	1.58142e-17	0.212605	0.178	0.101	4.01665e-13
Emsy	Emsy	5.38467e-21	0.21258	0.13	0.06	1.36765e-16
Jazf1	Jazf1	2.63988e-14	0.212577	0.114	0.06	6.70503e-10
Dazap1	Dazap1	1.29056e-17	0.212401	0.179	0.101	3.2779e-13
Arhgap22	Arhgap22	9.50046e-16	0.212304	0.115	0.058	2.41302e-11
Tmem39b	Tmem39b	2.707e-16	0.212288	0.201	0.122	6.87552e-12
Ppp1r21	Ppp1r21	2.87389e-20	0.212282	0.188	0.103	7.2994e-16
Josd2	Josd2	1.21667e-16	0.212225	0.112	0.055	3.09021e-12
Wdr60	Wdr60	2.18328e-15	0.212195	0.175	0.105	5.54532e-11
Hps5	Hps5	9.13346e-19	0.211924	0.209	0.123	2.31981e-14
Usp36	Usp36	4.13477e-14	0.211862	0.105	0.054	1.05019e-09
Ermard	Ermard	4.06459e-16	0.211795	0.155	0.087	1.03237e-11
Nmnat3	Nmnat3	3.22841e-17	0.211741	0.187	0.109	8.19985e-13
Fxr1	Fxr1	2.85419e-22	0.211574	0.361	0.233	7.24937e-18
Ints4	Ints4	3.27748e-16	0.211545	0.124	0.064	8.32447e-12
Eva1a	Eva1a	1.27071e-19	0.21137	0.206	0.118	3.22749e-15
Agps	Agps	1.29423e-16	0.211327	0.16	0.09	3.2872e-12
[truncated: 893 more rows]

## Sheet: PTinj
	PTinj__gene	p_val	avg_log2FC	pct.Obese+sGCact	Pct.Obese	p_val_adj
Mt-co2	Mt-co2	4.66667e-78	2.84068	0.199	0.01	1.18529e-73
Umod	Umod	1.10682e-112	2.62447	0.278	0.016	2.81121e-108
Mt-atp6	Mt-atp6	1.70762e-99	2.60901	0.263	0.018	4.33719e-95
Mt-cyb	Mt-cyb	8.53951e-88	2.39094	0.239	0.019	2.16895e-83
Mt-co3	Mt-co3	1.44401e-59	2.07562	0.265	0.063	3.66764e-55
Mt-co1	Mt-co1	1.06325e-56	2.00205	0.248	0.057	2.70054e-52
Mt-nd1	Mt-nd1	3.63155e-38	1.66598	0.19	0.05	9.22377e-34
Defb1	Defb1	3.67833e-43	1.56531	0.303	0.123	9.34259e-39
Miox	Miox	1.51093e-44	1.49626	0.242	0.073	3.83762e-40
Mt-nd2	Mt-nd2	3.62762e-20	1.4485	0.27	0.16	9.21379e-16
Gpx3	Gpx3	8.88669e-35	1.4083	0.558	0.406	2.25713e-30
Hba-a1	Hba-a1	1.74075e-47	1.3244	0.122	0.006	4.42132e-43
Gclc	Gclc	4.97176e-46	1.29043	0.332	0.129	1.26278e-41
Kap	Kap	4.029e-39	1.25169	0.27	0.097	1.02333e-34
Aadat	Aadat	4.00573e-48	1.24401	0.306	0.106	1.01742e-43
Pck1	Pck1	6.4032e-19	1.23811	0.436	0.344	1.62635e-14
Slc8a1	Slc8a1	3.14801e-30	1.23245	0.456	0.303	7.99563e-26
Slc25a5	Slc25a5	1.91977e-19	1.18852	0.149	0.059	4.87602e-15
Glyat	Glyat	4.66498e-45	1.18765	0.524	0.33	1.18486e-40
Slco1a6	Slco1a6	5.54829e-30	1.17963	0.156	0.042	1.40921e-25
LOC108348190	LOC108348190	4.93129e-39	1.16081	0.114	0.01	1.2525e-34
Hsd11b2	Hsd11b2	1.22507e-31	1.04799	0.114	0.018	3.11156e-27
Igfbp5	Igfbp5	7.05978e-18	1.03103	0.33	0.22	1.79311e-13
Slc7a13	Slc7a13	2.34661e-24	1.02937	0.141	0.043	5.96015e-20
Cat	Cat	1.56761e-23	1.01427	0.323	0.186	3.98158e-19
Klk1.2	Klk1.2	9.88691e-19	1.0114	0.156	0.065	2.51118e-14
Rida	Rida	1.81628e-25	0.995986	0.377	0.225	4.61316e-21
Kmo	Kmo	4.7671e-30	0.99597	0.286	0.135	1.2108e-25
Mdga2	Mdga2	1.44664e-31	0.981163	0.207	0.072	3.67433e-27
Atp5f1b	Atp5f1b	2.61914e-12	0.967083	0.363	0.28	6.65235e-08
Tmem52b	Tmem52b	4.48364e-12	0.953609	0.178	0.102	1.1388e-07
Cst3	Cst3	1.97736e-07	0.92797	0.127	0.078	0.00502229
Gba3	Gba3	1.88578e-23	0.921195	0.389	0.247	4.78968e-19
Slc22a8	Slc22a8	8.47939e-15	0.916066	0.181	0.093	2.15368e-10
Fbp1	Fbp1	1.84497e-14	0.913262	0.239	0.144	4.68604e-10
Hao2	Hao2	1.91221e-39	0.89574	0.733	0.592	4.85682e-35
Mt-nd4	Mt-nd4	1.95765e-24	0.892628	0.292	0.159	4.97225e-20
Slc12a1	Slc12a1	3.28526e-07	0.885203	0.166	0.114	0.00834422
AABR07040864.1	AABR07040864.1	6.72436e-07	0.882394	0.15	0.097	0.0170792
Slc22a25	Slc22a25	7.64703e-15	0.873649	0.235	0.138	1.94227e-10
Calb1	Calb1	6.15162e-09	0.872973	0.15	0.091	0.000156245
Slc16a7	Slc16a7	9.53642e-14	0.859886	0.163	0.082	2.42216e-09
Nat8f5	Nat8f5	3.82524e-17	0.836934	0.2	0.1	9.71573e-13
Aif1l	Aif1l	2.78198e-09	0.81735	0.142	0.082	7.06595e-05
Aldh1a1	Aldh1a1	4.31716e-18	0.816097	0.162	0.069	1.09652e-13
AABR07016672.1	AABR07016672.1	8.356e-16	0.795295	0.224	0.124	2.12234e-11
AC134224.1	AC134224.1	3.70937e-88	0.789297	0.982	0.939	9.42143e-84
Ust5r	Ust5r	2.04656e-11	0.781326	0.266	0.18	5.19805e-07
Aldob	Aldob	6.33103e-17	0.768013	0.585	0.476	1.60802e-12
Slc21a4	Slc21a4	1.11996e-10	0.766135	0.256	0.171	2.84459e-06
Wnk1	Wnk1	8.53337e-11	0.764061	0.558	0.524	2.16739e-06
Mdh1	Mdh1	9.63744e-07	0.762303	0.229	0.172	0.0244781
Gsta1	Gsta1	1.22306e-06	0.759974	0.137	0.089	0.0310644
Esr1	Esr1	3.37141e-18	0.759744	0.321	0.202	8.56306e-14
Cyp2e1	Cyp2e1	3.95056e-17	0.758481	0.103	0.032	1.0034e-12
Atp5mc3	Atp5mc3	0.0147864	0.754614	0.133	0.114	1
Cox7b	Cox7b	0.00538623	0.75252	0.183	0.158	1
Khk	Khk	1.31612e-13	0.750206	0.2	0.11	3.34283e-09
Slc12a3	Slc12a3	0.0011461	0.745448	0.191	0.163	1
Mt-nd5	Mt-nd5	3.79024e-12	0.735687	0.38	0.3	9.62684e-08
Acsm2	Acsm2	2.57525e-15	0.714496	0.554	0.496	6.54087e-11
Hpd	Hpd	1.177e-08	0.713501	0.302	0.229	0.000298947
Ecrg4	Ecrg4	4.50042e-13	0.713136	0.102	0.039	1.14306e-08
P3h2	P3h2	4.04311e-22	0.709171	0.598	0.491	1.02691e-17
Mecom	Mecom	1.47367e-11	0.707447	0.12	0.056	3.74297e-07
Ddc	Ddc	1.90164e-11	0.705739	0.14	0.071	4.82997e-07
Cyp24a1	Cyp24a1	3.57554e-11	0.703348	0.355	0.267	9.08151e-07
Aldh8a1	Aldh8a1	7.76088e-12	0.702709	0.273	0.184	1.97119e-07
Galnt14	Galnt14	2.92005e-13	0.696301	0.193	0.106	7.41663e-09
Nr3c2	Nr3c2	2.27959e-08	0.694353	0.289	0.22	0.000578993
Mt-nd6	Mt-nd6	2.03377e-06	0.694253	0.155	0.106	0.0516556
Etnppl	Etnppl	1.2568e-16	0.691108	0.158	0.069	3.19214e-12
Atp5f1a	Atp5f1a	0.000995753	0.689831	0.159	0.127	1
Nfs1	Nfs1	1.28191e-06	0.674601	0.13	0.083	0.0325593
RGD1309534	RGD1309534	2.01897e-07	0.6741	0.181	0.12	0.00512798
Itm2b	Itm2b	6.53937e-07	0.672763	0.386	0.332	0.0166094
Pde7b	Pde7b	9.89225e-13	0.664192	0.525	0.45	2.51253e-08
Npnt	Npnt	2.12413e-08	0.663978	0.267	0.198	0.000539508
Akr1a1	Akr1a1	1.46696e-05	0.661793	0.259	0.213	0.372594
Wnk3	Wnk3	9.15548e-32	0.661635	0.104	0.013	2.3254e-27
Acy3	Acy3	1.10842e-14	0.651189	0.159	0.075	2.81527e-10
Akr7a2	Akr7a2	3.42348e-11	0.648239	0.115	0.052	8.69531e-07
Atp6v0a4	Atp6v0a4	1.83289e-12	0.647508	0.434	0.34	4.65537e-08
Atp5mf	Atp5mf	6.4714e-07	0.645015	0.103	0.058	0.0164367
Hspa5	Hspa5	0.000162571	0.641162	0.264	0.227	1
Prpf38b	Prpf38b	3.07623e-05	0.640372	0.278	0.229	0.78133
Pah	Pah	2.48818e-08	0.639038	0.35	0.288	0.000631973
Phldb2	Phldb2	2.70727e-13	0.638387	0.475	0.397	6.87619e-09
Acy1	Acy1	1.016e-08	0.634714	0.253	0.18	0.000258054
Nckap5	Nckap5	3.67172e-12	0.630943	0.201	0.116	9.32581e-08
Cox8a	Cox8a	0.00803742	0.625316	0.141	0.118	1
Pm20d1	Pm20d1	1.02984e-08	0.617399	0.266	0.191	0.000261568
Prodh2	Prodh2	1.16948e-07	0.610193	0.175	0.114	0.00297035
Cryl1	Cryl1	9.89774e-08	0.602751	0.256	0.188	0.00251393
Cd74	Cd74	0.000697224	0.601604	0.137	0.105	1
Cyp2c23	Cyp2c23	6.80577e-11	0.600482	0.519	0.448	1.7286e-06
AABR07004221.2	AABR07004221.2	3.12838e-07	0.594317	0.371	0.31	0.00794577
Gatm	Gatm	0.00204425	0.593079	0.32	0.302	1
Cgnl1	Cgnl1	3.42587e-05	0.591727	0.425	0.393	0.870136
Pc	Pc	1.18501e-08	0.58957	0.173	0.107	0.00030098
Col4a4	Col4a4	1.77955e-07	0.585916	0.45	0.395	0.00451988
Scly	Scly	1.21119e-08	0.584774	0.315	0.235	0.000307631
Gpm6a	Gpm6a	1.73973e-14	0.583173	0.585	0.539	4.41873e-10
Mep1a	Mep1a	4.90838e-11	0.583154	0.221	0.137	1.24668e-06
Nudt4	Nudt4	0.00117619	0.58251	0.204	0.169	1
Gsta5	Gsta5	0.000189617	0.581928	0.149	0.11	1
Cox4i1	Cox4i1	0.0201931	0.57966	0.14	0.119	1
Scp2	Scp2	2.25578e-05	0.579253	0.251	0.198	0.572945
Tmlhe	Tmlhe	4.87743e-07	0.57498	0.329	0.268	0.0123882
Kynu	Kynu	2.42246e-08	0.573364	0.231	0.161	0.000615282
Hgd	Hgd	3.28928e-09	0.570104	0.33	0.248	8.35445e-05
Slc15a2	Slc15a2	4.72528e-12	0.569212	0.147	0.074	1.20017e-07
Aspa	Aspa	1.25913e-05	0.56733	0.286	0.234	0.319808
Veph1	Veph1	4.75628e-09	0.567045	0.212	0.139	0.000120805
A1cf	A1cf	3.15028e-10	0.565339	0.236	0.154	8.00139e-06
Aldoa	Aldoa	0.0745102	0.564287	0.12	0.107	1
Srrm2	Srrm2	0.000322264	0.563878	0.591	0.601	1
Stk39	Stk39	0.000122346	0.563353	0.163	0.121	1
Dnase1	Dnase1	0.00699014	0.562587	0.121	0.096	1
Arhgap24	Arhgap24	2.11949e-08	0.562259	0.479	0.422	0.00053833
Akr7a3	Akr7a3	3.6228e-06	0.557612	0.113	0.069	0.0920156
Vegfa	Vegfa	0.00172824	0.557203	0.229	0.199	1
G6pc	G6pc	0.00448313	0.555383	0.202	0.173	1
Fmo1	Fmo1	2.18909e-05	0.554824	0.136	0.093	0.556008
Acat1	Acat1	0.000122715	0.551646	0.16	0.118	1
Gpx1	Gpx1	0.0865044	0.551102	0.138	0.125	1
Esrrg	Esrrg	1.43977e-08	0.549704	0.45	0.394	0.000365688
Mep1b	Mep1b	3.06867e-15	0.547326	0.103	0.035	7.7941e-11
Clcnkb	Clcnkb	0.000104401	0.546802	0.115	0.078	1
Rbm25l1	Rbm25l1	0.000123185	0.546333	0.244	0.2	1
Etnk1	Etnk1	0.000134506	0.546199	0.328	0.294	1
Bhmt2	Bhmt2	8.25779e-07	0.545866	0.32	0.257	0.020974
Fxyd2	Fxyd2	1.06701e-07	0.545418	0.122	0.069	0.00271009
Pth1r	Pth1r	0.000780721	0.544816	0.286	0.248	1
Nox4	Nox4	8.73842e-07	0.544002	0.44	0.397	0.0221947
Atrx.1	Atrx.1	1.32108e-06	0.539604	0.421	0.373	0.0335542
Slc5a10	Slc5a10	2.71315e-05	0.534286	0.403	0.369	0.689113
Nhs	Nhs	1.2721e-06	0.533842	0.264	0.204	0.0323099
Aldh6a1	Aldh6a1	4.12556e-05	0.533699	0.316	0.268	1
AABR07059258.1	AABR07059258.1	2.64054e-05	0.533434	0.116	0.076	0.670671
Acox1	Acox1	1.21541e-05	0.529182	0.226	0.174	0.308703
Arhgap18	Arhgap18	6.75763e-05	0.52146	0.263	0.216	1
Sdha	Sdha	9.54125e-06	0.518326	0.177	0.125	0.242338
Pdzd2	Pdzd2	1.92783e-05	0.517762	0.254	0.201	0.489649
Txnip	Txnip	0.0050631	0.517419	0.109	0.084	1
Lrp2	Lrp2	3.48878e-21	0.515337	0.82	0.765	8.86115e-17
Baz1b	Baz1b	0.000116728	0.514977	0.273	0.227	1
Pdzk1	Pdzk1	0.00101283	0.514089	0.257	0.22	1
AABR07066188.1	AABR07066188.1	0.000117441	0.510816	0.177	0.133	1
Slc3a1	Slc3a1	1.63632e-09	0.508419	0.48	0.41	4.15609e-05
Acss2	Acss2	6.21075e-05	0.508296	0.166	0.121	1
Ncl	Ncl	0.00834414	0.506832	0.182	0.157	1
Atp5mg	Atp5mg	0.193317	0.504432	0.147	0.141	1
Dach1	Dach1	7.28598e-09	0.501737	0.569	0.521	0.000185057
Trpm3	Trpm3	6.97406e-11	0.497216	0.166	0.091	1.77134e-06
Slit2	Slit2	3.07609e-07	0.497058	0.415	0.353	0.00781295
Ankrd11	Ankrd11	0.00125766	0.495321	0.322	0.286	1
Acsl1	Acsl1	4.8269e-05	0.495315	0.166	0.118	1
Folh1	Folh1	7.23241e-05	0.494267	0.125	0.086	1
Myl6	Myl6	0.118501	0.490559	0.216	0.208	1
Ccar1	Ccar1	0.00553389	0.490022	0.177	0.148	1
Add3	Add3	3.08901e-06	0.488257	0.414	0.361	0.0784578
Hsp90b1	Hsp90b1	0.104205	0.48819	0.267	0.263	1
Gk	Gk	4.03333e-05	0.48496	0.264	0.214	1
Srgap1	Srgap1	0.000132869	0.484779	0.198	0.153	1
Haao	Haao	3.09152e-08	0.484668	0.146	0.085	0.000785214
Naprt	Naprt	6.34584e-05	0.483779	0.125	0.084	1
Cldn10	Cldn10	1.30635e-07	0.481781	0.303	0.231	0.00331799
Slc22a6	Slc22a6	0.0616001	0.481402	0.22	0.206	1
Caln1	Caln1	0.000239583	0.480552	0.14	0.102	1
Mme	Mme	1.65672e-05	0.47731	0.181	0.13	0.42079
Hnrnpu	Hnrnpu	3.51609e-05	0.476644	0.401	0.356	0.893052
Atp5me	Atp5me	0.464885	0.47471	0.142	0.14	1
Atp5if1	Atp5if1	0.00159947	0.474299	0.131	0.099	1
Samd5	Samd5	1.79247e-08	0.471123	0.145	0.084	0.000455271
Akap2	Akap2	0.000614294	0.470403	0.338	0.304	1
Cpeb4	Cpeb4	3.96463e-05	0.467636	0.473	0.451	1
Amotl2	Amotl2	0.00123327	0.466757	0.12	0.088	1
Ppig	Ppig	0.00238996	0.466017	0.276	0.247	1
Luc7l3	Luc7l3	0.31133	0.465926	0.441	0.483	1
Sod1	Sod1	0.532652	0.465864	0.141	0.143	1
Baz2b	Baz2b	2.51563e-05	0.463668	0.427	0.386	0.638945
Cenpp	Cenpp	1.17719e-06	0.463648	0.103	0.058	0.0298994
Dpyd	Dpyd	5.31641e-08	0.462829	0.491	0.446	0.00135032
Slc22a2	Slc22a2	1.1665e-07	0.461178	0.153	0.093	0.00296278
Gpi	Gpi	0.000515299	0.459027	0.133	0.097	1
Etfa	Etfa	0.00177309	0.458224	0.238	0.202	1
Oxct1	Oxct1	0.00226819	0.457373	0.27	0.236	1
Ppp1r16b	Ppp1r16b	1.85849e-06	0.455011	0.157	0.103	0.0472037
Mgam	Mgam	0.0003945	0.454874	0.245	0.207	1
Fmo3	Fmo3	1.00569e-05	0.454395	0.115	0.071	0.255435
Mat2a	Mat2a	0.00851393	0.453699	0.143	0.115	1
Cox5a	Cox5a	0.00924506	0.452753	0.102	0.078	1
LOC100910526	LOC100910526	1.3274e-10	0.451457	0.132	0.066	3.37146e-06
Pccb	Pccb	5.86579e-05	0.451371	0.185	0.137	1
Paqr5	Paqr5	1.14679e-07	0.450244	0.397	0.33	0.00291274
Enpep	Enpep	0.00387293	0.45003	0.252	0.222	1
Mylk	Mylk	0.000198717	0.449258	0.327	0.29	1
Pdgfc	Pdgfc	3.63442e-06	0.445727	0.361	0.302	0.0923106
Efhd1	Efhd1	4.00708e-05	0.444036	0.11	0.071	1
Dao	Dao	1.51127e-05	0.443489	0.15	0.102	0.383847
Per2	Per2	9.76469e-06	0.442226	0.127	0.081	0.248013
Nipbl	Nipbl	0.000188776	0.440235	0.373	0.336	1
Hspd1	Hspd1	0.0534861	0.439874	0.224	0.208	1
Mgst3	Mgst3	0.000111935	0.439535	0.102	0.065	1
Hnrnph1	Hnrnph1	0.0226263	0.439093	0.254	0.235	1
Gphn	Gphn	4.03145e-06	0.438667	0.535	0.517	0.102395
Cmbl	Cmbl	0.00169139	0.43647	0.106	0.076	1
Maml2	Maml2	0.000189269	0.43607	0.336	0.292	1
Cttnbp2	Cttnbp2	0.372841	0.434123	0.516	0.573	1
Lrba	Lrba	0.000182917	0.432679	0.485	0.476	1
Sult1c2a	Sult1c2a	1.05714e-12	0.431878	0.635	0.567	2.68503e-08
Trps1	Trps1	6.85405e-10	0.431148	0.685	0.72	1.74086e-05
Cdkl1	Cdkl1	0.00814769	0.431108	0.255	0.231	1
Hnf4a	Hnf4a	0.000379859	0.430477	0.474	0.456	1
Dpys	Dpys	9.85845e-05	0.430268	0.18	0.134	1
Col4a3	Col4a3	1.76497e-07	0.429629	0.495	0.439	0.00448284
Kitlg	Kitlg	0.000299163	0.429284	0.12	0.084	1
Entpd5	Entpd5	6.70283e-05	0.428787	0.2	0.152	1
Cpeb3	Cpeb3	1.86979e-05	0.428663	0.334	0.28	0.474908
Aco1	Aco1	0.00200071	0.428661	0.257	0.223	1
Csrp2	Csrp2	0.000194065	0.428503	0.142	0.102	1
Ca12	Ca12	8.21974e-08	0.427659	0.486	0.408	0.00208773
Glyatl2	Glyatl2	2.18789e-06	0.42716	0.171	0.114	0.0555703
Atp5mc2	Atp5mc2	0.00410874	0.42711	0.109	0.082	1
Cnot6l	Cnot6l	0.000186122	0.426973	0.227	0.182	1
Sergef	Sergef	0.0260968	0.426941	0.251	0.231	1
Atp5f1e	Atp5f1e	0.68177	0.426864	0.116	0.119	1
Lad1	Lad1	0.00790577	0.426795	0.124	0.098	1
Cdh1	Cdh1	1.92486e-05	0.426363	0.124	0.08	0.488894
Hadh	Hadh	0.00130394	0.424121	0.137	0.103	1
Cryz	Cryz	0.00230209	0.42284	0.166	0.131	1
Fras1	Fras1	4.07051e-06	0.422075	0.254	0.194	0.103387
Nid1	Nid1	3.01527e-05	0.422074	0.191	0.14	0.765848
Ppara	Ppara	0.000535762	0.42128	0.241	0.199	1
LOC306766	LOC306766	0.00780432	0.420819	0.169	0.141	1
Araf	Araf	1.62632e-05	0.418865	0.108	0.066	0.41307
Oxr1	Oxr1	1.18434e-08	0.418678	0.72	0.779	0.00030081
Itprid2	Itprid2	0.0246443	0.418308	0.2	0.177	1
Pclo	Pclo	0.0156747	0.418017	0.276	0.255	1
Rcan2	Rcan2	0.00103123	0.417138	0.136	0.101	1
Ubc	Ubc	0.974517	0.416495	0.231	0.252	1
Dmgdh	Dmgdh	0.000467833	0.412796	0.203	0.159	1
Iqgap2	Iqgap2	0.00374833	0.412776	0.317	0.288	1
Atp5po	Atp5po	0.258722	0.411463	0.151	0.146	1
Prss8	Prss8	0.00438226	0.409503	0.1	0.074	1
Aqp1	Aqp1	0.0364017	0.409102	0.143	0.122	1
Hacl1	Hacl1	0.0028624	0.407652	0.156	0.123	1
Atp1b1	Atp1b1	0.000591	0.407043	0.658	0.674	1
Atp6v1h	Atp6v1h	0.019451	0.404995	0.224	0.201	1
Phyh	Phyh	0.00141991	0.40454	0.245	0.207	1
Tmprss2	Tmprss2	0.0973112	0.404153	0.195	0.183	1
Spns3	Spns3	5.98809e-07	0.403021	0.106	0.059	0.0152092
Ccdc141	Ccdc141	0.000349063	0.402753	0.368	0.327	1
Sox5	Sox5	8.58047e-05	0.402404	0.159	0.115	1
Ankrd12	Ankrd12	0.00118644	0.399787	0.323	0.286	1
Hnrnpl	Hnrnpl	0.109903	0.399739	0.216	0.207	1
Meis2	Meis2	0.12585	0.39879	0.11	0.098	1
Calr	Calr	0.908229	0.397395	0.192	0.207	1
Acadm	Acadm	0.0593263	0.396278	0.156	0.136	1
Cyb5a	Cyb5a	0.0395232	0.395717	0.147	0.126	1
Galnt18	Galnt18	6.32473e-08	0.395575	0.133	0.075	0.00160642
Mpc1	Mpc1	0.0171648	0.394736	0.156	0.132	1
Luc7l2	Luc7l2	0.00048811	0.394472	0.49	0.494	1
Ldhb	Ldhb	0.350641	0.394091	0.121	0.116	1
Dmxl1	Dmxl1	0.0110494	0.392901	0.387	0.383	1
Uqcrh	Uqcrh	0.0033364	0.392895	0.136	0.104	1
Nr1d2	Nr1d2	0.000517317	0.392852	0.156	0.117	1
Cox7c	Cox7c	0.108898	0.392835	0.167	0.154	1
Ptprd	Ptprd	5.21384e-05	0.389085	0.615	0.611	1
Mthfd1	Mthfd1	0.000118958	0.389069	0.112	0.074	1
Wsb1	Wsb1	0.375294	0.386067	0.203	0.204	1
Eif3a	Eif3a	0.12595	0.385823	0.338	0.336	1
Snx2	Snx2	0.0398616	0.385519	0.279	0.26	1
Dock8	Dock8	3.7783e-05	0.384828	0.547	0.538	0.959649
Sim1	Sim1	0.000120571	0.383889	0.21	0.16	1
Msra	Msra	1.3669e-06	0.383093	0.547	0.516	0.0347178
Slc27a2	Slc27a2	0.00613484	0.381922	0.433	0.418	1
Golgb1	Golgb1	0.165424	0.381514	0.426	0.448	1
Abat	Abat	0.000529299	0.380075	0.115	0.08	1
Thrb	Thrb	0.000149945	0.379397	0.475	0.448	1
Slc13a2	Slc13a2	6.98652e-06	0.379281	0.118	0.073	0.177451
Ppargc1a	Ppargc1a	0.000533314	0.379276	0.391	0.354	1
Rbbp6	Rbbp6	0.169684	0.379191	0.239	0.23	1
Idh2	Idh2	0.00361169	0.377503	0.241	0.208	1
Plau	Plau	0.00283178	0.376777	0.189	0.154	1
Ahnak	Ahnak	0.424537	0.376442	0.161	0.159	1
Nktr	Nktr	0.00446949	0.376097	0.349	0.319	1
Acaa2	Acaa2	0.40201	0.373927	0.105	0.1	1
Dmxl2	Dmxl2	9.35057e-05	0.373627	0.402	0.36	1
Hadhb	Hadhb	0.0148578	0.372768	0.115	0.092	1
Pspc1	Pspc1	0.00393295	0.37163	0.354	0.33	1
Cnnm2	Cnnm2	0.00679122	0.370881	0.201	0.17	1
Bod1l1	Bod1l1	0.0215507	0.369597	0.246	0.223	1
Rbm39	Rbm39	0.36842	0.369543	0.107	0.102	1
Prlr	Prlr	0.044501	0.369412	0.28	0.263	1
Nfyc	Nfyc	0.00700477	0.368195	0.274	0.244	1
Arhgap29	Arhgap29	0.056885	0.367143	0.185	0.166	1
Mbnl1	Mbnl1	0.00441445	0.366744	0.425	0.413	1
Per3	Per3	0.00038951	0.365877	0.125	0.088	1
Eno1	Eno1	0.283849	0.36487	0.121	0.114	1
Gclm	Gclm	0.000730114	0.364814	0.366	0.33	1
Stag1	Stag1	2.65976e-05	0.364793	0.503	0.484	0.675552
Kmt2e	Kmt2e	0.00266277	0.364654	0.421	0.401	1
Tmem117	Tmem117	0.000613423	0.364424	0.115	0.081	1
Atp6v1a	Atp6v1a	0.0106539	0.363875	0.215	0.185	1
Adhfe1	Adhfe1	0.0126435	0.362384	0.147	0.121	1
Phip	Phip	0.0510411	0.361642	0.287	0.272	1
Slc22a18	Slc22a18	0.18085	0.36141	0.181	0.172	1
Slc22a5	Slc22a5	0.0148778	0.359853	0.318	0.294	1
Slc6a19	Slc6a19	0.135434	0.359259	0.105	0.092	1
Satb2	Satb2	5.80887e-05	0.35865	0.248	0.192	1
Map7	Map7	0.00105469	0.358418	0.434	0.416	1
Slc34a1	Slc34a1	8.97445e-10	0.358249	0.591	0.499	2.27942e-05
Mt-nd4l	Mt-nd4l	1.22058e-05	0.357871	0.256	0.201	0.310014
Cobll1	Cobll1	0.00328677	0.356732	0.399	0.38	1
Plxdc2	Plxdc2	0.000609731	0.356729	0.519	0.508	1
Htatsf1	Htatsf1	0.0329217	0.355038	0.105	0.085	1
Ankrd44	Ankrd44	0.00759481	0.354254	0.313	0.289	1
Rnf43	Rnf43	0.00025952	0.354142	0.146	0.105	1
AABR07067023.1	AABR07067023.1	0.000499506	0.354052	0.435	0.41	1
Eif4g1	Eif4g1	0.0892389	0.353024	0.147	0.132	1
Itsn2	Itsn2	0.0789162	0.352888	0.421	0.425	1
Atp5pf	Atp5pf	0.999158	0.351444	0.107	0.112	1
Bdp1	Bdp1	0.131591	0.350914	0.294	0.287	1
Crebrf	Crebrf	0.0113979	0.350662	0.276	0.246	1
AABR07062583.1	AABR07062583.1	0.0153561	0.350564	0.235	0.208	1
Slc9a3	Slc9a3	0.0124447	0.350028	0.102	0.078	1
Bckdhb	Bckdhb	0.0201727	0.348196	0.33	0.309	1
Slc6a20	Slc6a20	0.0121693	0.346568	0.249	0.223	1
Fam160a1	Fam160a1	0.124486	0.346257	0.253	0.246	1
Bphl	Bphl	0.00170577	0.345648	0.119	0.087	1
Chn2	Chn2	0.00108707	0.344591	0.189	0.149	1
Mpc2	Mpc2	0.0873042	0.344179	0.157	0.14	1
Fmo4	Fmo4	3.13827e-05	0.343919	0.167	0.118	0.79709
Tfcp2l1	Tfcp2l1	0.0339875	0.343689	0.242	0.217	1
Gtdc1	Gtdc1	0.0709884	0.342097	0.349	0.344	1
Ssbp2	Ssbp2	0.000527083	0.341958	0.388	0.357	1
Ar	Ar	0.0654475	0.340664	0.274	0.259	1
Slc22a12	Slc22a12	0.000687807	0.340257	0.151	0.112	1
Zcchc7	Zcchc7	0.000396401	0.339811	0.55	0.561	1
LOC688389	LOC688389	0.0920509	0.33978	0.384	0.383	1
Man2a1	Man2a1	0.131436	0.339286	0.253	0.241	1
Tmbim6	Tmbim6	0.261043	0.338921	0.253	0.246	1
Tle4	Tle4	0.00305574	0.338399	0.205	0.17	1
Immt	Immt	0.217181	0.337663	0.204	0.195	1
Aplp2	Aplp2	0.269199	0.337621	0.118	0.109	1
Srr	Srr	0.00499171	0.337617	0.108	0.08	1
Rpl4	Rpl4	0.24104	0.335607	0.131	0.121	1
Vps54	Vps54	0.0155007	0.335238	0.21	0.183	1
Prrc2a	Prrc2a	0.000352286	0.335008	0.105	0.071	1
Ccser1	Ccser1	0.0132467	0.333215	0.416	0.403	1
Rb1	Rb1	0.0263008	0.332189	0.396	0.389	1
Zfc3h1	Zfc3h1	0.332342	0.331658	0.342	0.348	1
Slc16a10	Slc16a10	0.0355272	0.329736	0.28	0.261	1
Zfp638	Zfp638	0.0409726	0.329704	0.316	0.3	1
Lekr1	Lekr1	0.0757939	0.327915	0.155	0.139	1
Mettl25	Mettl25	0.00214367	0.327815	0.185	0.146	1
Myo6	Myo6	0.000786477	0.32644	0.534	0.527	1
Ranbp2	Ranbp2	0.0291205	0.325624	0.347	0.329	1
Tox	Tox	0.00340961	0.324948	0.506	0.513	1
Arcn1	Arcn1	0.000437766	0.324772	0.119	0.083	1
Cacnb2	Cacnb2	2.24828e-05	0.324742	0.153	0.105	0.57104
Tbc1d5	Tbc1d5	2.25072e-06	0.324706	0.635	0.646	0.0571661
Plekha1	Plekha1	0.00475298	0.32388	0.251	0.217	1
Sorbs2	Sorbs2	0.195686	0.322714	0.108	0.098	1
Dop1a	Dop1a	0.0084417	0.322579	0.2	0.167	1
Ndufv2	Ndufv2	0.0824533	0.322165	0.118	0.101	1
Trip11	Trip11	0.0936172	0.321832	0.257	0.245	1
Cox6c	Cox6c	0.223687	0.321531	0.123	0.113	1
Aco2	Aco2	0.158839	0.321072	0.259	0.251	1
Clip1	Clip1	0.0246572	0.320922	0.253	0.229	1
Cobl	Cobl	0.00012799	0.320737	0.203	0.154	1
Nfib	Nfib	0.00621697	0.319427	0.557	0.579	1
Ptprm	Ptprm	0.180293	0.31917	0.127	0.114	1
Skp1	Skp1	0.00498876	0.319162	0.144	0.113	1
Dst	Dst	0.000165137	0.319044	0.588	0.58	1
LOC360919	LOC360919	7.84735e-06	0.318901	0.12	0.074	0.199315
Aldh7a1	Aldh7a1	0.188317	0.31886	0.207	0.196	1
Akr1c1	Akr1c1	0.847784	0.318604	0.207	0.221	1
AABR07008287.1	AABR07008287.1	0.00516715	0.317614	0.112	0.084	1
Ccn2	Ccn2	0.0303278	0.316746	0.131	0.111	1
Idh1	Idh1	0.101761	0.316239	0.172	0.157	1
Sec62	Sec62	0.249835	0.316048	0.207	0.198	1
Patj	Patj	0.0146818	0.315235	0.424	0.417	1
Tbc1d19	Tbc1d19	0.00258541	0.314926	0.25	0.211	1
Phyhipl	Phyhipl	0.00112383	0.313726	0.107	0.075	1
Pax2	Pax2	0.0030783	0.31363	0.319	0.281	1
Eif4ebp3	Eif4ebp3	0.0200474	0.311078	0.44	0.434	1
Zc3h13	Zc3h13	0.473294	0.311055	0.268	0.271	1
Kif16b	Kif16b	0.01898	0.310855	0.36	0.343	1
AABR07072236.1	AABR07072236.1	0.0026753	0.31026	0.106	0.077	1
Cltrn	Cltrn	0.0207433	0.309341	0.323	0.3	1
Apc	Apc	0.0037096	0.308669	0.188	0.152	1
Nme7	Nme7	0.00543793	0.308481	0.251	0.216	1
Uqcrc1	Uqcrc1	0.938892	0.307672	0.098	0.102	1
Akr1c19	Akr1c19	0.00204549	0.30756	0.117	0.085	1
Akap9	Akap9	0.144791	0.307531	0.41	0.426	1
Aoah	Aoah	0.0166695	0.307499	0.166	0.14	1
Kif21a	Kif21a	0.0607348	0.307443	0.199	0.179	1
Egr1	Egr1	0.0176516	0.307427	0.104	0.082	1
Slc47a1	Slc47a1	0.00414682	0.307364	0.172	0.138	1
Rbms3	Rbms3	0.282733	0.306098	0.158	0.151	1
Zmat4	Zmat4	0.00107951	0.30557	0.139	0.103	1
Fermt2	Fermt2	0.219304	0.305521	0.301	0.301	1
Rb1cc1	Rb1cc1	0.0953469	0.305519	0.304	0.293	1
Slc22a23	Slc22a23	0.194732	0.304803	0.276	0.266	1
Lonp2	Lonp2	0.0144317	0.304139	0.367	0.343	1
Atp1a1	Atp1a1	0.0266377	0.303084	0.623	0.625	1
Tef	Tef	0.0278451	0.301875	0.107	0.086	1
Smc3	Smc3	0.0348242	0.301743	0.194	0.169	1
Dlg1	Dlg1	0.0170614	0.300026	0.371	0.35	1
Myo9a	Myo9a	0.0136363	0.29969	0.595	0.651	1
Srcap	Srcap	0.138443	0.299187	0.284	0.278	1
Stxbp4	Stxbp4	0.101227	0.298232	0.258	0.243	1
Zbtb20	Zbtb20	3.13203e-11	0.297767	0.91	0.961	7.95504e-07
AABR07049085.1	AABR07049085.1	0.0016139	0.297418	0.101	0.07	1
Ndufs4	Ndufs4	0.0346378	0.297311	0.241	0.214	1
ST7	ST7	0.020237	0.297141	0.299	0.274	1
Zswim5	Zswim5	0.00640703	0.296995	0.212	0.178	1
Mtss1	Mtss1	0.055573	0.296835	0.487	0.511	1
Aurkaip1	Aurkaip1	0.550665	0.296554	0.446	0.478	1
Erbin	Erbin	0.398638	0.29632	0.223	0.221	1
Numa1	Numa1	0.0370941	0.295863	0.156	0.136	1
Ggt1	Ggt1	0.014825	0.295456	0.156	0.129	1
Kl	Kl	0.639545	0.29544	0.184	0.187	1
Kmt2a	Kmt2a	0.0830022	0.29529	0.267	0.25	1
Tmem232	Tmem232	0.0048599	0.294823	0.109	0.082	1
Ankrd17	Ankrd17	0.381437	0.294768	0.366	0.385	1
Ntn1	Ntn1	0.0172316	0.294567	0.449	0.447	1
Gstt3	Gstt3	0.0274892	0.294451	0.309	0.285	1
AABR07001519.1	AABR07001519.1	0.0109695	0.294275	0.349	0.325	1
Faf1	Faf1	0.0506522	0.293015	0.434	0.437	1
Naca	Naca	0.73888	0.2913	0.125	0.126	1
St6galnac3	St6galnac3	8.96806e-07	0.29121	0.74	0.723	0.022778
Slc25a36	Slc25a36	0.0450763	0.28951	0.191	0.169	1
Slc6a18	Slc6a18	0.00340923	0.289026	0.294	0.254	1
Hykk	Hykk	0.0475428	0.288681	0.136	0.116	1
Dsp	Dsp	0.227552	0.288658	0.149	0.138	1
Pcdh17	Pcdh17	0.00310044	0.287884	0.1	0.072	1
Pcmtd1	Pcmtd1	0.130739	0.287725	0.219	0.205	1
Gsta4	Gsta4	0.170099	0.287608	0.151	0.138	1
Bbs7	Bbs7	0.214809	0.286822	0.311	0.312	1
Slc25a3	Slc25a3	0.475632	0.286578	0.162	0.182	1
AABR07044925.1	AABR07044925.1	0.0314206	0.285557	0.147	0.125	1
Eif4a2	Eif4a2	0.948762	0.2852	0.183	0.193	1
Pcnt	Pcnt	0.02359	0.284911	0.154	0.128	1
Uqcrc2	Uqcrc2	0.91856	0.284812	0.191	0.198	1
Copb1	Copb1	0.370125	0.284573	0.13	0.123	1
Acyp2	Acyp2	0.00182849	0.284023	0.203	0.165	1
Glul	Glul	0.281905	0.283183	0.182	0.174	1
Tgfbr3	Tgfbr3	0.0606124	0.283087	0.107	0.09	1
Lifr	Lifr	0.0120085	0.283067	0.39	0.366	1
Hnf4g	Hnf4g	0.938591	0.282979	0.254	0.268	1
Fam214a	Fam214a	0.316446	0.282302	0.227	0.219	1
Uaca	Uaca	0.350133	0.282138	0.157	0.151	1
Galm	Galm	0.0337873	0.282129	0.243	0.219	1
Rev3l	Rev3l	0.0950078	0.281903	0.326	0.318	1
Ythdc1	Ythdc1	0.337589	0.28045	0.284	0.282	1
Dhrs7l1	Dhrs7l1	0.000883119	0.280432	0.147	0.108	1
Xylb	Xylb	0.0461063	0.280149	0.424	0.42	1
Dpf3	Dpf3	0.084261	0.280097	0.117	0.101	1
Magi1	Magi1	0.104246	0.279917	0.375	0.375	1
Rufy3	Rufy3	0.290664	0.279859	0.288	0.287	1
Phf20l1	Phf20l1	0.024561	0.279342	0.15	0.125	1
Anxa11	Anxa11	0.196204	0.279174	0.129	0.116	1
Tmem131	Tmem131	0.0577038	0.278707	0.243	0.223	1
Map4k3	Map4k3	0.0481227	0.278602	0.414	0.41	1
Ktn1	Ktn1	0.100133	0.278485	0.449	0.453	1
Trpm7	Trpm7	0.317573	0.277906	0.374	0.382	1
Osbpl8	Osbpl8	0.0177754	0.277853	0.451	0.437	1
Sptan1	Sptan1	0.47288	0.277277	0.394	0.416	1
Supt16h	Supt16h	0.0419447	0.277207	0.199	0.173	1
Lclat1	Lclat1	0.01418	0.276899	0.312	0.28	1
Lcorl	Lcorl	0.0469316	0.276829	0.293	0.271	1
Ipp	Ipp	0.178991	0.276797	0.149	0.137	1
Kdm6a	Kdm6a	0.18563	0.27599	0.292	0.29	1
Plpp1	Plpp1	0.709399	0.275696	0.115	0.115	1
Rps6ka5	Rps6ka5	0.0446382	0.275434	0.149	0.126	1
Ahctf1	Ahctf1	0.905703	0.275107	0.149	0.153	1
Msi2	Msi2	7.75457e-06	0.274911	0.721	0.751	0.196958
Myo7a	Myo7a	0.0123662	0.274044	0.111	0.086	1
Thoc2	Thoc2	0.156971	0.273867	0.338	0.333	1
Crebbp	Crebbp	0.168325	0.273864	0.388	0.385	1
Map2k6	Map2k6	0.0077384	0.273835	0.109	0.083	1
Cycs	Cycs	0.312639	0.273515	0.118	0.138	1
Kank1	Kank1	0.0706254	0.272804	0.405	0.406	1
Ndufb3	Ndufb3	0.588994	0.272577	0.137	0.134	1
Stxbp5	Stxbp5	0.0295616	0.272326	0.374	0.364	1
Anpep	Anpep	0.128173	0.271913	0.138	0.122	1
Eml6	Eml6	0.225382	0.271628	0.178	0.167	1
AC096301.1	AC096301.1	0.0526159	0.271563	0.211	0.189	1
Ccpg1	Ccpg1	0.0619366	0.271403	0.161	0.141	1
Dag1	Dag1	0.0342165	0.270927	0.112	0.09	1
Vcp	Vcp	0.723878	0.270449	0.197	0.199	1
Tmem59	Tmem59	0.527847	0.269961	0.159	0.156	1
Cand1	Cand1	0.0248863	0.26983	0.132	0.108	1
Rabep1	Rabep1	0.109617	0.269601	0.283	0.271	1
Mia2	Mia2	0.181838	0.268877	0.303	0.3	1
Slc1a1	Slc1a1	0.145169	0.268744	0.299	0.288	1
Flrt2	Flrt2	0.00919889	0.268505	0.147	0.117	1
Arid1a	Arid1a	0.118324	0.268213	0.279	0.268	1
AABR07032520.1	AABR07032520.1	0.75075	0.268144	0.103	0.102	1
Dram2	Dram2	0.259032	0.268017	0.182	0.172	1
Eps8l2	Eps8l2	0.0370236	0.267508	0.194	0.169	1
Suclg1	Suclg1	0.611853	0.267213	0.169	0.166	1
Ghr	Ghr	0.0275831	0.26693	0.47	0.468	1
Hpcal1	Hpcal1	0.0209099	0.266095	0.235	0.206	1
Papss2	Papss2	0.00152161	0.265885	0.244	0.2	1
Chd6	Chd6	0.109676	0.265721	0.409	0.412	1
Prkd1	Prkd1	0.843567	0.26547	0.169	0.179	1
Picalm	Picalm	0.00175358	0.265409	0.644	0.692	1
Plpbp	Plpbp	0.0532961	0.265169	0.118	0.099	1
Cltc	Cltc	0.311317	0.26488	0.316	0.316	1
Cluh	Cluh	0.387213	0.264473	0.222	0.217	1
Shroom2	Shroom2	0.0304143	0.264446	0.294	0.264	1
Matr3	Matr3	0.537784	0.264218	0.347	0.36	1
Unc119b	Unc119b	0.414811	0.26353	0.181	0.176	1
Apoo	Apoo	0.194631	0.261495	0.17	0.157	1
Slc7a8	Slc7a8	0.705014	0.261412	0.191	0.195	1
Zfp292	Zfp292	0.0110243	0.260314	0.335	0.304	1
Cpq	Cpq	0.00181437	0.260299	0.72	0.768	1
Foxp1	Foxp1	0.156981	0.259874	0.383	0.384	1
Fam83g	Fam83g	0.000170449	0.259849	0.118	0.079	1
Gng7	Gng7	0.000474666	0.259578	0.184	0.139	1
Baz2a	Baz2a	0.0812488	0.258784	0.104	0.088	1
AABR07040412.1	AABR07040412.1	0.0773071	0.258653	0.233	0.215	1
Plcl1	Plcl1	0.00116851	0.257858	0.109	0.076	1
Hsdl2	Hsdl2	0.607243	0.257807	0.105	0.102	1
N4bp2	N4bp2	0.0896596	0.257752	0.137	0.118	1
Rasa1	Rasa1	0.117752	0.257706	0.25	0.235	1
Dync2h1	Dync2h1	0.0510538	0.257559	0.211	0.188	1
Ppp3cb	Ppp3cb	0.088567	0.2574	0.134	0.116	1
Vdac1	Vdac1	0.371517	0.257077	0.232	0.26	1
Topaz1	Topaz1	0.452272	0.256775	0.261	0.261	1
Naglt1	Naglt1	0.502333	0.2567	0.109	0.121	1
Map2k2	Map2k2	0.248324	0.256695	0.125	0.115	1
Taok1	Taok1	0.118457	0.256376	0.236	0.218	1
Xpot	Xpot	0.109631	0.256196	0.164	0.146	1
Sdc2	Sdc2	0.66779	0.25605	0.257	0.264	1
Camsap2	Camsap2	0.0545002	0.255766	0.184	0.161	1
Fam126b	Fam126b	0.0217032	0.25573	0.187	0.16	1
LOC102551695	LOC102551695	0.00385173	0.255642	0.106	0.077	1
Dek	Dek	0.344501	0.255252	0.2	0.191	1
Ppp1r12a	Ppp1r12a	0.0847696	0.255002	0.466	0.466	1
Bsdc1	Bsdc1	0.100721	0.25484	0.154	0.137	1
Clock	Clock	0.562282	0.254794	0.194	0.193	1
Fam13a	Fam13a	0.14949	0.254318	0.219	0.206	1
Pcf11	Pcf11	0.427933	0.25382	0.22	0.218	1
Pdcd7	Pdcd7	0.571986	0.25361	0.166	0.164	1
Gnpnat1	Gnpnat1	0.130001	0.253592	0.118	0.103	1
Ecpas	Ecpas	0.330747	0.253464	0.283	0.278	1
Crem	Crem	0.0396075	0.253137	0.126	0.105	1
Nr1h4	Nr1h4	0.190978	0.253006	0.27	0.259	1
Srsf5	Srsf5	0.232293	0.252586	0.377	0.382	1
Qrich1	Qrich1	0.43541	0.252173	0.219	0.214	1
Upf3b	Upf3b	0.240877	0.251764	0.196	0.185	1
Srek1	Srek1	0.913008	0.251689	0.291	0.311	1
Psap	Psap	0.0344737	0.251332	0.137	0.175	1
Tcerg1	Tcerg1	0.448986	0.25129	0.3	0.304	1
Cnbp	Cnbp	0.998514	0.250691	0.139	0.142	1
Dzip3	Dzip3	0.339551	0.250507	0.183	0.178	1
Stt3b	Stt3b	0.379963	0.250211	0.159	0.153	1
Srsf11	Srsf11	0.971242	0.250014	0.342	0.367	1
Pld1	Pld1	0.105954	0.249314	0.194	0.177	1
Uso1	Uso1	0.162328	0.249114	0.219	0.204	1
Fggy	Fggy	0.14551	0.248437	0.44	0.463	1
Pan3	Pan3	0.0637055	0.248059	0.374	0.362	1
Ptbp2	Ptbp2	0.367512	0.247829	0.268	0.265	1
Espn	Espn	0.106544	0.247321	0.117	0.101	1
Tex2	Tex2	0.0640861	0.2469	0.195	0.173	1
Zfhx3	Zfhx3	0.015056	0.246889	0.165	0.136	1
Atxn2	Atxn2	0.494527	0.246783	0.281	0.286	1
Spred2	Spred2	0.174112	0.24675	0.344	0.338	1
Wdfy3	Wdfy3	0.00185108	0.24666	0.622	0.642	1
AC134224.2	AC134224.2	0.00927664	0.246652	0.721	0.741	1
Apaf1	Apaf1	0.00785826	0.246638	0.136	0.106	1
Plpp3	Plpp3	0.807189	0.245925	0.153	0.155	1
Eea1	Eea1	0.0790115	0.245885	0.33	0.315	1
Gramd1b	Gramd1b	0.0519199	0.245748	0.414	0.404	1
Asph	Asph	0.279215	0.245644	0.247	0.239	1
Ubr3	Ubr3	0.0939867	0.245158	0.329	0.314	1
Dido1	Dido1	0.672534	0.244814	0.21	0.229	1
Atxn7l1	Atxn7l1	0.197797	0.24481	0.282	0.273	1
Cdk13	Cdk13	0.846368	0.244626	0.358	0.387	1
Pik3ap1	Pik3ap1	0.323787	0.244465	0.253	0.248	1
Braf	Braf	0.0648247	0.244393	0.223	0.201	1
Mcf2l	Mcf2l	0.0232734	0.244061	0.152	0.126	1
Dhx15	Dhx15	0.330515	0.243938	0.158	0.15	1
Homer1	Homer1	0.0283007	0.243714	0.179	0.154	1
Scaper	Scaper	0.668415	0.243705	0.333	0.35	1
Grhpr	Grhpr	0.0927315	0.243435	0.182	0.164	1
Chd2	Chd2	0.552268	0.24342	0.428	0.452	1
Cmpk1	Cmpk1	0.33628	0.243406	0.119	0.111	1
Cep162	Cep162	0.131379	0.243007	0.179	0.162	1
Zmat1	Zmat1	0.105869	0.242964	0.103	0.087	1
Rnf128	Rnf128	0.151247	0.242753	0.118	0.104	1
Uba6	Uba6	0.206994	0.242671	0.15	0.137	1
Trabd2b	Trabd2b	2.88265e-05	0.24263	0.753	0.787	0.732164
Mtus1	Mtus1	0.430443	0.242279	0.283	0.285	1
Rnf144b	Rnf144b	0.00745941	0.242181	0.352	0.32	1
Flvcr2	Flvcr2	0.0125727	0.242126	0.103	0.078	1
Tcf20	Tcf20	0.0205385	0.241902	0.184	0.155	1
Mllt10	Mllt10	0.222698	0.24158	0.364	0.366	1
Arrb1	Arrb1	0.00119139	0.241571	0.134	0.097	1
Epb41	Epb41	0.362357	0.241262	0.383	0.391	1
Hnrnpd	Hnrnpd	0.162293	0.241014	0.178	0.164	1
Pnisr	Pnisr	0.0271065	0.240737	0.513	0.518	1
Cdh16	Cdh16	0.30521	0.240642	0.189	0.182	1
Tmem150a	Tmem150a	0.109312	0.240495	0.154	0.138	1
Tmem260	Tmem260	0.0104202	0.240292	0.212	0.177	1
Pde4d	Pde4d	7.00998e-07	0.240231	0.866	0.881	0.0178046
Fam102a	Fam102a	0.0067478	0.24019	0.103	0.076	1
Arhgap32	Arhgap32	0.0539687	0.239797	0.178	0.154	1
Sgk1	Sgk1	0.683688	0.239672	0.093	0.1	1
Grsf1	Grsf1	0.0148798	0.239647	0.104	0.08	1
Helz	Helz	0.208716	0.238916	0.29	0.281	1
Hsp90ab1	Hsp90ab1	0.736204	0.238258	0.445	0.49	1
Rfx3	Rfx3	0.261947	0.238176	0.31	0.307	1
Pde1c	Pde1c	0.34726	0.237969	0.104	0.096	1
Rngtt	Rngtt	0.0439597	0.237932	0.288	0.263	1
Pten	Pten	0.440131	0.2374	0.24	0.236	1
LOC100361457	LOC100361457	0.0328477	0.236499	0.133	0.17	1
Mbtps1	Mbtps1	0.162866	0.236385	0.121	0.107	1
Appl1	Appl1	0.115213	0.236376	0.109	0.094	1
Ddx46	Ddx46	0.0585091	0.23624	0.315	0.294	1
Qprt	Qprt	0.011088	0.235571	0.106	0.079	1
Synj1	Synj1	0.0967945	0.235316	0.177	0.157	1
Dclk3	Dclk3	0.0123372	0.234801	0.144	0.114	1
Clcn3	Clcn3	0.732929	0.234215	0.156	0.157	1
Ndufa4	Ndufa4	0.0321476	0.234205	0.143	0.183	1
Lactb2	Lactb2	0.0122226	0.233739	0.131	0.103	1
Capza2	Capza2	0.271855	0.233671	0.222	0.213	1
Tcaim	Tcaim	0.312421	0.233654	0.257	0.253	1
Babam2	Babam2	0.0326663	0.233309	0.435	0.43	1
Cyp4a1	Cyp4a1	0.958768	0.232977	0.108	0.112	1
Cwc27	Cwc27	0.398358	0.232212	0.272	0.273	1
Sord	Sord	0.958118	0.232043	0.3	0.318	1
Chd8	Chd8	0.408419	0.232038	0.222	0.218	1
Col4a5	Col4a5	0.873533	0.231943	0.366	0.4	1
Glod5	Glod5	0.0665486	0.231933	0.173	0.152	1
Zhx3	Zhx3	0.0182514	0.231426	0.124	0.098	1
Sfpq	Sfpq	0.926138	0.231275	0.244	0.254	1
Prkra	Prkra	0.035505	0.231221	0.105	0.084	1
Ankrd26	Ankrd26	0.123604	0.230921	0.114	0.099	1
Tsc22d2	Tsc22d2	0.288001	0.230855	0.214	0.206	1
Chchd3	Chchd3	0.949916	0.230722	0.411	0.447	1
AABR07021704.1	AABR07021704.1	0.0943342	0.230588	0.177	0.157	1
Fgf9	Fgf9	0.120471	0.230377	0.16	0.144	1
Kcnq1	Kcnq1	0.460975	0.230286	0.14	0.133	1
Canx	Canx	0.932212	0.230182	0.348	0.373	1
RGD1309748	RGD1309748	0.11717	0.229867	0.202	0.185	1
Ldlrad4	Ldlrad4	0.256094	0.229837	0.487	0.507	1
Ylpm1	Ylpm1	0.573784	0.229618	0.258	0.262	1
Slc5a2	Slc5a2	0.0648982	0.229102	0.169	0.208	1
Cop1	Cop1	0.504312	0.229061	0.264	0.269	1
Mfn1	Mfn1	0.089758	0.22905	0.239	0.22	1
Nit1	Nit1	0.158718	0.228896	0.211	0.196	1
Mpp5	Mpp5	0.675059	0.228667	0.326	0.345	1
Lpgat1	Lpgat1	0.283904	0.228623	0.215	0.208	1
C2cd5	C2cd5	0.0868237	0.228307	0.15	0.131	1
Cables1	Cables1	0.0176446	0.228286	0.125	0.099	1
AABR07046707.1	AABR07046707.1	0.199563	0.228027	0.144	0.132	1
Gpx4	Gpx4	0.96684	0.22761	0.102	0.104	1
Rab28	Rab28	0.254332	0.227298	0.161	0.15	1
Arfgef2	Arfgef2	0.951108	0.227159	0.21	0.218	1
Kdm2a	Kdm2a	0.552257	0.22674	0.381	0.4	1
Ganc	Ganc	0.0253786	0.226629	0.125	0.101	1
Bbs9	Bbs9	0.0223343	0.226412	0.235	0.204	1
Rfx7	Rfx7	0.474385	0.226323	0.15	0.145	1
Chd1l	Chd1l	0.0146513	0.225816	0.287	0.252	1
Stard7	Stard7	0.404205	0.225395	0.181	0.172	1
Ctdspl	Ctdspl	0.319268	0.225335	0.169	0.16	1
Psme4	Psme4	0.169479	0.223636	0.38	0.373	1
Sox6	Sox6	0.0310084	0.222997	0.503	0.519	1
Tinag	Tinag	0.450322	0.222993	0.193	0.188	1
Zfp384	Zfp384	0.269772	0.222728	0.185	0.174	1
Pde3b	Pde3b	0.79604	0.22264	0.185	0.197	1
Ggnbp2	Ggnbp2	0.471976	0.222622	0.278	0.278	1
Larp4b	Larp4b	0.158993	0.222425	0.224	0.209	1
Ptms	Ptms	0.166419	0.2221	0.119	0.143	1
Svil	Svil	0.547181	0.22159	0.118	0.114	1
Herc1	Herc1	0.896425	0.221336	0.274	0.291	1
Med1	Med1	0.153659	0.221132	0.16	0.144	1
Adcy6	Adcy6	0.113194	0.221077	0.124	0.107	1
Kat6a	Kat6a	0.539699	0.220462	0.222	0.224	1
Ncoa1	Ncoa1	0.535405	0.220196	0.352	0.367	1
Rufy1	Rufy1	0.281334	0.22001	0.167	0.155	1
Atp6v0d1	Atp6v0d1	0.282297	0.21994	0.194	0.182	1
Zfp407	Zfp407	0.0741075	0.219853	0.418	0.414	1
Ntn4	Ntn4	0.409521	0.219757	0.16	0.154	1
Arfgap2	Arfgap2	0.162836	0.219416	0.119	0.105	1
Trip12	Trip12	0.341283	0.219345	0.504	0.536	1
Ppargc1b	Ppargc1b	0.278664	0.218913	0.202	0.193	1
Plcb4	Plcb4	0.0639473	0.218905	0.1	0.082	1
Tns1	Tns1	0.000703209	0.218355	0.715	0.706	1
Tent2	Tent2	0.116354	0.217671	0.173	0.156	1
Rbpms2	Rbpms2	0.0736701	0.217654	0.112	0.093	1
Arhgef11	Arhgef11	0.22788	0.217607	0.295	0.287	1
Bptf	Bptf	0.408223	0.217541	0.305	0.309	1
Adcy9	Adcy9	0.124199	0.217523	0.21	0.194	1
Cndp2	Cndp2	0.335063	0.217489	0.139	0.13	1
Jade3	Jade3	0.308202	0.217245	0.113	0.105	1
Mib1	Mib1	0.165325	0.217224	0.295	0.282	1
Hsd17b4	Hsd17b4	0.925804	0.217073	0.232	0.24	1
Snx29	Snx29	0.00152506	0.217046	0.645	0.616	1
Ddx17	Ddx17	0.2927	0.216535	0.399	0.402	1
Fndc3a	Fndc3a	0.466803	0.21646	0.317	0.321	1
Fbxl17	Fbxl17	0.042853	0.216048	0.6	0.631	1
Lmtk2	Lmtk2	0.226085	0.215873	0.205	0.193	1
Gbe1	Gbe1	0.19899	0.215478	0.166	0.152	1
Kmt2c	Kmt2c	0.490118	0.215399	0.371	0.379	1
Cdc42bpa	Cdc42bpa	0.166876	0.214672	0.312	0.298	1
Fam149a	Fam149a	0.2453	0.214487	0.156	0.143	1
Cep250	Cep250	0.232636	0.214381	0.109	0.099	1
Dpp4	Dpp4	0.15947	0.214223	0.478	0.495	1
Resf1	Resf1	0.0809777	0.214101	0.112	0.094	1
Pde4dip	Pde4dip	0.421459	0.21407	0.157	0.151	1
Gdi2	Gdi2	0.833676	0.213793	0.145	0.153	1
Enox2	Enox2	0.341876	0.213715	0.141	0.133	1
Sf3b2	Sf3b2	0.572511	0.213357	0.096	0.105	1
Nfia	Nfia	0.000622829	0.213158	0.697	0.741	1
Iws1	Iws1	0.404263	0.212739	0.183	0.175	1
Bclaf1	Bclaf1	0.796938	0.212598	0.385	0.404	1
Smg7	Smg7	0.170834	0.212472	0.182	0.167	1
Fbxo9	Fbxo9	0.0200295	0.21226	0.145	0.117	1
Naa16	Naa16	0.160244	0.212007	0.173	0.157	1
Cdc73	Cdc73	0.343443	0.211861	0.226	0.218	1
Lrp6	Lrp6	0.363375	0.211843	0.261	0.253	1
Trim8	Trim8	0.32739	0.211558	0.15	0.141	1
Lima1	Lima1	0.653313	0.211517	0.142	0.14	1
Tnrc6b	Tnrc6b	0.115263	0.211453	0.526	0.552	1
Bckdha	Bckdha	0.397382	0.211096	0.162	0.155	1
Tbck	Tbck	0.4207	0.211004	0.148	0.142	1
Spata13	Spata13	0.129733	0.210883	0.244	0.226	1
Ccdc91	Ccdc91	0.227353	0.210774	0.172	0.159	1
Tmem135	Tmem135	0.468157	0.210693	0.262	0.261	1
Chd9	Chd9	0.321454	0.21049	0.26	0.256	1
Iqgap1	Iqgap1	0.471174	0.210328	0.172	0.189	1
Fnbp4	Fnbp4	0.610969	0.209841	0.31	0.343	1
Pank1	Pank1	0.46422	0.209568	0.282	0.283	1
Palm	Palm	0.661787	0.209531	0.102	0.099	1
Tcf12	Tcf12	0.0206289	0.209466	0.574	0.604	1
Casc3	Casc3	0.364185	0.209384	0.118	0.111	1
Hnmt	Hnmt	0.00027493	0.209221	0.134	0.093	1
P4hb	P4hb	0.0747141	0.209115	0.099	0.126	1
Ncoa4	Ncoa4	0.290177	0.209042	0.1	0.09	1
Ubn2	Ubn2	0.976102	0.208814	0.279	0.296	1
Fyco1	Fyco1	0.315519	0.208735	0.121	0.112	1
Mipol1	Mipol1	0.81538	0.208609	0.213	0.217	1
Sdhc	Sdhc	0.354034	0.208261	0.158	0.177	1
Zfx	Zfx	0.294033	0.207879	0.158	0.148	1
Tmem30a	Tmem30a	0.704443	0.207392	0.106	0.104	1
Map3k5	Map3k5	0.135187	0.207279	0.49	0.506	1
Dlst	Dlst	0.172089	0.207072	0.185	0.167	1
Sec31a	Sec31a	0.832865	0.206249	0.181	0.192	1
Ppfibp2	Ppfibp2	0.803189	0.206132	0.257	0.265	1
Tmcc1	Tmcc1	0.660179	0.205862	0.26	0.261	1
Tut7	Tut7	0.53601	0.205679	0.159	0.174	1
Strn	Strn	0.349162	0.205114	0.169	0.159	1
Hibadh	Hibadh	0.523169	0.204979	0.361	0.369	1
Rnf20	Rnf20	0.478777	0.204838	0.104	0.099	1
Fbh1	Fbh1	0.666677	0.2048	0.147	0.145	1
Jmy	Jmy	0.0403992	0.20474	0.135	0.112	1
Wnk4	Wnk4	0.934166	0.20453	0.15	0.156	1
Srebf2	Srebf2	0.494102	0.203998	0.15	0.144	1
Fgd4	Fgd4	0.270457	0.203915	0.16	0.148	1
Zzz3	Zzz3	0.360525	0.203735	0.245	0.238	1
Ppp1r21	Ppp1r21	0.292365	0.203551	0.103	0.093	1
Hagh	Hagh	0.903662	0.203223	0.118	0.123	1
Mgmt	Mgmt	0.388393	0.203071	0.271	0.266	1
Gpc6	Gpc6	0.153636	0.203023	0.398	0.39	1
Dglucy	Dglucy	0.222304	0.202638	0.181	0.168	1
Adnp	Adnp	0.972759	0.202485	0.299	0.313	1
Setbp1	Setbp1	0.227822	0.202344	0.215	0.203	1
Ccdc30	Ccdc30	0.773224	0.202314	0.244	0.251	1
Limch1	Limch1	0.236106	0.202245	0.541	0.573	1
Eva1a	Eva1a	0.39944	0.202138	0.131	0.123	1
Dipk1a	Dipk1a	0.227544	0.202114	0.105	0.093	1
Sardh	Sardh	0.140748	0.201473	0.107	0.093	1
Tmem131l	Tmem131l	0.118774	0.201377	0.137	0.12	1
Chd4	Chd4	0.923935	0.201168	0.339	0.362	1
Rassf3	Rassf3	0.320992	0.201141	0.206	0.195	1
Peli1	Peli1	0.0487631	0.200754	0.15	0.128	1
Stk4	Stk4	0.871059	0.200729	0.1	0.104	1
Srsf2	Srsf2	0.845745	0.200572	0.465	0.521	1
Ddah1	Ddah1	0.33364	0.200493	0.553	0.589	1
Wwc2	Wwc2	0.451896	0.200424	0.484	0.518	1
Atp5f1c	Atp5f1c	0.727246	0.200365	0.381	0.413	1
Itgb6	Itgb6	0.87293	0.200214	0.197	0.205	1
Mrpl52	Mrpl52	6.99199e-05	-0.200184	0.118	0.168	1
Rps16	Rps16	4.78227e-09	-0.20019	0.132	0.221	0.000121465
Slc6a6	Slc6a6	6.23331e-06	-0.200495	0.224	0.299	0.15832
Ywhah	Ywhah	4.47756e-06	-0.201231	0.098	0.155	0.113726
Arpc2	Arpc2	7.27993e-07	-0.201415	0.209	0.288	0.0184903
Afap1	Afap1	3.70111e-05	-0.201473	0.062	0.103	0.940046
Arhgap45	Arhgap45	0.000113562	-0.20209	0.062	0.1	1
Hdac9	Hdac9	9.82598e-08	-0.20284	0.239	0.338	0.0024957
Hmgn3	Hmgn3	3.64646e-07	-0.20325	0.073	0.13	0.00926165
Sh3gl1	Sh3gl1	4.19893e-06	-0.203327	0.087	0.141	0.106649
Fermt1	Fermt1	8.85992e-05	-0.203398	0.226	0.288	1
Slc31a2	Slc31a2	0.000127659	-0.203936	0.062	0.1	1
Cd99	Cd99	1.46121e-09	-0.203966	0.079	0.154	3.71134e-05
Nap1l1	Nap1l1	5.89711e-08	-0.204581	0.185	0.272	0.00149781
Dip2b	Dip2b	4.53822e-07	-0.20531	0.194	0.275	0.0115266
Ets2	Ets2	0.000136022	-0.205415	0.076	0.116	1
Sash1	Sash1	5.69806e-08	-0.205451	0.366	0.484	0.00144725
Ralgps1	Ralgps1	0.00102706	-0.205734	0.09	0.125	1
Map4k4	Map4k4	2.92172e-06	-0.205944	0.247	0.328	0.0742087
Polr1a	Polr1a	0.000259407	-0.206335	0.106	0.151	1
Uckl1	Uckl1	1.31486e-05	-0.206518	0.062	0.106	0.333962
Gabbr1	Gabbr1	8.67988e-05	-0.206788	0.118	0.166	1
Tpd52	Tpd52	1.42925e-07	-0.207252	0.074	0.133	0.00363016
Unc5cl	Unc5cl	5.99486e-05	-0.207658	0.155	0.21	1
Rrbp1	Rrbp1	2.04372e-09	-0.207682	0.319	0.435	5.19084e-05
Eif1a	Eif1a	1.3542e-06	-0.207936	0.065	0.115	0.0343952
Rmdn1	Rmdn1	1.71442e-05	-0.208154	0.27	0.344	0.435445
Crtc3	Crtc3	0.000135877	-0.208514	0.128	0.175	1
Ddx5	Ddx5	2.20234e-10	-0.208619	0.536	0.661	5.59373e-06
Ctsh	Ctsh	1.51597e-10	-0.208712	0.269	0.392	3.8504e-06
Slc3a2	Slc3a2	2.23201e-08	-0.20904	0.115	0.193	0.000566907
Irf3	Irf3	1.49621e-10	-0.209167	0.225	0.34	3.80023e-06
Kif11	Kif11	2.47732e-05	-0.209358	0.19	0.257	0.629215
E2f5	E2f5	0.00083527	-0.209689	0.071	0.105	1
Pla2g7	Pla2g7	1.00576e-07	-0.209709	0.053	0.108	0.00255454
Nit2	Nit2	3.01486e-06	-0.210326	0.098	0.155	0.0765744
Lpar3	Lpar3	7.97163e-08	-0.210488	0.118	0.192	0.00202471
Casp8	Casp8	0.000103172	-0.210569	0.102	0.148	1
Rps7	Rps7	1.16247e-08	-0.210877	0.111	0.191	0.000295256
Col18a1	Col18a1	2.43967e-07	-0.211039	0.33	0.436	0.00619652
Carm1	Carm1	3.11874e-07	-0.211065	0.08	0.139	0.00792128
Tbpl1	Tbpl1	1.11595e-05	-0.211071	0.089	0.139	0.28344
Znhit6	Znhit6	3.77558e-06	-0.211119	0.086	0.139	0.0958961
Lars1	Lars1	2.80497e-07	-0.211209	0.141	0.215	0.00712434
Slc39a11	Slc39a11	1.90089e-05	-0.211454	0.152	0.212	0.482806
Spns1	Spns1	9.28269e-05	-0.211539	0.096	0.141	1
Fastk	Fastk	1.11602e-06	-0.212931	0.077	0.132	0.0283458
Ift43	Ift43	2.29979e-06	-0.212959	0.108	0.168	0.0584124
Nelfb	Nelfb	4.10914e-06	-0.213509	0.068	0.116	0.104368
Sema4a	Sema4a	5.25026e-06	-0.213684	0.168	0.235	0.133351
Bspry	Bspry	3.4616e-05	-0.213693	0.071	0.114	0.879213
Zfp36l1	Zfp36l1	6.56964e-05	-0.213794	0.315	0.385	1
Nacc2	Nacc2	4.62485e-06	-0.21441	0.149	0.215	0.117467
Purb	Purb	1.13135e-06	-0.214452	0.08	0.134	0.0287352
Marchf3	Marchf3	0.000469744	-0.214607	0.285	0.346	1
Nsa2	Nsa2	5.96514e-08	-0.214976	0.068	0.129	0.00151508
Sh3bgrl	Sh3bgrl	5.18606e-06	-0.21537	0.096	0.151	0.131721
Carhsp1	Carhsp1	7.28881e-07	-0.215398	0.066	0.119	0.0185128
Rab11fip3	Rab11fip3	1.00759e-06	-0.215418	0.435	0.532	0.0255918
Agpat4	Agpat4	0.000234038	-0.215715	0.167	0.218	1
Lgals8	Lgals8	3.66264e-07	-0.216096	0.12	0.19	0.00930275
Cfdp1	Cfdp1	5.21294e-06	-0.216155	0.254	0.331	0.132403
Rpsa	Rpsa	2.39626e-10	-0.216365	0.156	0.26	6.08625e-06
Snrnp70	Snrnp70	1.3247e-10	-0.216748	0.525	0.674	3.36461e-06
Igf2r	Igf2r	2.49848e-08	-0.217578	0.264	0.369	0.00063459
Cacul1	Cacul1	1.64377e-06	-0.217894	0.184	0.259	0.0417502
Ppid	Ppid	7.7344e-06	-0.218135	0.084	0.135	0.196446
Irak2	Irak2	3.52554e-07	-0.218911	0.316	0.416	0.00895452
Apoe	Apoe	0.00099753	-0.219285	0.18	0.234	1
Cnot3	Cnot3	1.66978e-06	-0.219499	0.084	0.139	0.0424107
Plac8	Plac8	9.58123e-07	-0.220347	0.056	0.105	0.0243354
Ppp2r3a	Ppp2r3a	8.83627e-11	-0.220436	0.437	0.585	2.24432e-06
Gon7	Gon7	0.000153208	-0.221406	0.099	0.143	1
Mafg	Mafg	0.000168429	-0.221747	0.125	0.171	1
Aagab	Aagab	0.000110152	-0.221767	0.077	0.118	1
Morf4l1	Morf4l1	3.70573e-07	-0.222027	0.188	0.269	0.00941219
Ptpn3	Ptpn3	9.86596e-07	-0.222255	0.205	0.281	0.0250585
Mapkapk5	Mapkapk5	1.67813e-06	-0.222803	0.087	0.144	0.0426227
Rassf1	Rassf1	2.51049e-06	-0.222858	0.097	0.154	0.063764
Baiap2l1	Baiap2l1	2.24254e-06	-0.222888	0.177	0.249	0.0569583
Mgst1	Mgst1	1.1802e-08	-0.223297	0.071	0.136	0.00029976
Fth1	Fth1	0.00118273	-0.224086	0.293	0.362	1
Noc3l	Noc3l	1.08527e-06	-0.224462	0.073	0.127	0.0275648
Alkbh1	Alkbh1	2.87807e-06	-0.226504	0.127	0.188	0.0731001
AABR07060133.1	AABR07060133.1	3.28081e-09	-0.227103	0.486	0.621	8.33292e-05
Rere	Rere	2.88571e-11	-0.227151	0.663	0.82	7.3294e-07
Sgms2	Sgms2	9.51454e-05	-0.227175	0.135	0.187	1
Ptprf	Ptprf	7.57162e-10	-0.228537	0.211	0.316	1.92312e-05
Bbs5	Bbs5	1.26977e-05	-0.228559	0.074	0.121	0.322509
Gpr108	Gpr108	4.94768e-05	-0.2287	0.076	0.119	1
Kalrn	Kalrn	1.80474e-06	-0.228748	0.364	0.456	0.0458385
Poldip2	Poldip2	7.66631e-06	-0.228752	0.06	0.105	0.194717
Rpl3	Rpl3	1.65732e-08	-0.229833	0.132	0.214	0.000420943
Clcf1	Clcf1	9.94083e-06	-0.229858	0.08	0.129	0.252487
AABR07013746.1	AABR07013746.1	0.000420822	-0.229995	0.106	0.146	1
Pid1	Pid1	0.000967372	-0.230114	0.078	0.113	1
Rps9	Rps9	9.68066e-09	-0.230234	0.069	0.136	0.000245879
Il13ra1	Il13ra1	1.08181e-06	-0.230677	0.055	0.104	0.0274768
Map1b	Map1b	1.52253e-08	-0.231417	0.125	0.205	0.000386709
Rps3a	Rps3a	1.67837e-08	-0.231528	0.07	0.136	0.000426288
Kctd18	Kctd18	2.71821e-07	-0.23166	0.058	0.111	0.00690399
Ptpn23	Ptpn23	0.000128841	-0.231847	0.065	0.104	1
Sae1	Sae1	3.29801e-07	-0.232787	0.191	0.271	0.00837661
Sbf1	Sbf1	3.0599e-05	-0.23301	0.093	0.142	0.777184
Ahcyl2	Ahcyl2	2.81774e-06	-0.233171	0.459	0.554	0.0715677
Eif4e2	Eif4e2	3.52167e-06	-0.233296	0.064	0.111	0.0894469
Atat1	Atat1	0.000182521	-0.233557	0.066	0.103	1
Sh3rf1	Sh3rf1	1.88138e-09	-0.234145	0.629	0.772	4.77853e-05
Rras2	Rras2	1.69968e-05	-0.234187	0.239	0.308	0.431701
Dsg2	Dsg2	3.96543e-06	-0.234548	0.077	0.128	0.100718
Folr1	Folr1	0.000119438	-0.234811	0.146	0.199	1
Nrep	Nrep	0.000143907	-0.235133	0.08	0.121	1
Hint1	Hint1	5.30803e-06	-0.235417	0.114	0.173	0.134819
Psma3l	Psma3l	9.15773e-08	-0.235915	0.123	0.194	0.00232597
Srsf10	Srsf10	6.44868e-06	-0.236203	0.128	0.187	0.16379
Cct5	Cct5	4.12491e-07	-0.236866	0.154	0.226	0.0104769
Fsd1l	Fsd1l	2.88892e-06	-0.237694	0.121	0.182	0.0733756
B3galnt2	B3galnt2	4.55843e-05	-0.238	0.109	0.158	1
Casp12	Casp12	2.02277e-05	-0.238933	0.067	0.111	0.513764
Megf11	Megf11	1.44505e-06	-0.239039	0.17	0.244	0.0367029
Rpl21.3	Rpl21.3	1.58436e-10	-0.239261	0.054	0.123	4.02411e-06
Vim	Vim	1.13041e-09	-0.239533	0.051	0.115	2.87114e-05
Tmem140	Tmem140	2.53537e-06	-0.239926	0.15	0.218	0.0643959
Wdfy1	Wdfy1	1.64703e-08	-0.24088	0.251	0.354	0.000418328
Lactb	Lactb	1.65696e-07	-0.242002	0.139	0.213	0.00420851
Irak3	Irak3	5.48443e-06	-0.242119	0.067	0.114	0.139299
Aen	Aen	1.53522e-07	-0.242702	0.088	0.151	0.0038993
Uba52	Uba52	1.92617e-10	-0.242832	0.147	0.247	4.89229e-06
Eif2ak3	Eif2ak3	6.27035e-06	-0.242839	0.193	0.258	0.159261
Cldn2	Cldn2	5.4813e-09	-0.243043	0.18	0.273	0.00013922
Ap1s1	Ap1s1	3.33649e-06	-0.243073	0.117	0.179	0.0847434
Arhgap8	Arhgap8	6.85985e-08	-0.243419	0.093	0.16	0.00174233
Frk	Frk	9.611e-07	-0.24367	0.057	0.107	0.024411
Ssbp1	Ssbp1	1.30084e-05	-0.243679	0.084	0.132	0.330402
Tead1	Tead1	8.29084e-09	-0.244766	0.589	0.72	0.000210579
Sctr	Sctr	0.000959778	-0.245579	0.087	0.123	1
Rsrp1	Rsrp1	2.25528e-11	-0.245605	0.431	0.574	5.72819e-07
Sesn1	Sesn1	3.05907e-08	-0.245925	0.154	0.236	0.000776972
Snx18	Snx18	3.41984e-09	-0.246366	0.068	0.133	8.68606e-05
Pdcd11	Pdcd11	5.30485e-10	-0.247309	0.164	0.26	1.34738e-05
RT1-A1	RT1-A1	9.29442e-09	-0.248041	0.165	0.259	0.000236069
Flot2	Flot2	2.25575e-08	-0.249102	0.176	0.262	0.000572937
Ppp1r36	Ppp1r36	4.91795e-07	-0.249304	0.074	0.129	0.0124911
Npas2	Npas2	7.07351e-07	-0.249955	0.074	0.129	0.017966
AABR07000398.1	AABR07000398.1	3.06808e-07	-0.250741	0.768	0.823	0.00779261
Csnk1g2	Csnk1g2	2.5874e-05	-0.251405	0.086	0.132	0.657175
Rmnd1	Rmnd1	5.0298e-09	-0.251445	0.146	0.232	0.000127752
Lmcd1	Lmcd1	0.00183713	-0.251614	0.075	0.108	1
Ephb1	Ephb1	6.97618e-05	-0.251772	0.141	0.195	1
Serpinf1	Serpinf1	7.91794e-07	-0.2531	0.07	0.124	0.0201108
Banp	Banp	3.19517e-07	-0.253347	0.17	0.247	0.0081154
Cdk6	Cdk6	3.39855e-08	-0.253573	0.346	0.45	0.000863197
Tsc22d1	Tsc22d1	4.26121e-13	-0.253651	0.487	0.646	1.0823e-08
Phc2	Phc2	6.25169e-07	-0.253964	0.126	0.193	0.0158787
Cog7	Cog7	7.30561e-06	-0.254228	0.121	0.179	0.185555
Adar	Adar	8.55755e-05	-0.254454	0.106	0.154	1
Pi4k2b	Pi4k2b	4.44791e-08	-0.254487	0.115	0.187	0.00112972
Washc4	Washc4	1.67551e-08	-0.254947	0.238	0.333	0.000425562
Igsf5	Igsf5	2.03521e-09	-0.255415	0.244	0.348	5.16922e-05
Fus	Fus	1.43552e-10	-0.255453	0.314	0.437	3.64608e-06
Mob4	Mob4	3.80821e-09	-0.255782	0.103	0.18	9.67247e-05
Hook2	Hook2	4.25611e-09	-0.256207	0.212	0.31	0.000108101
Taf1d	Taf1d	1.06954e-07	-0.256627	0.235	0.325	0.00271653
Cd276	Cd276	3.79225e-06	-0.257003	0.066	0.114	0.0963194
Itgb1bp1	Itgb1bp1	6.1116e-06	-0.257175	0.072	0.12	0.155229
Crb1	Crb1	5.61762e-06	-0.257256	0.114	0.171	0.142682
Farp1	Farp1	8.23615e-11	-0.25749	0.476	0.631	2.0919e-06
Itpk1	Itpk1	3.99545e-06	-0.25755	0.063	0.11	0.10148
Rhob	Rhob	4.26801e-07	-0.259321	0.073	0.129	0.0108403
Erp29	Erp29	3.31778e-07	-0.259781	0.103	0.167	0.00842682
Whamm	Whamm	1.99019e-07	-0.260058	0.106	0.171	0.0050549
Actr2	Actr2	7.1392e-11	-0.260108	0.112	0.201	1.81329e-06
Gna14	Gna14	1.79207e-07	-0.260776	0.224	0.314	0.00455168
Ccdc149	Ccdc149	8.27801e-07	-0.261195	0.073	0.127	0.0210253
Ube2m	Ube2m	5.51875e-07	-0.261514	0.093	0.152	0.0140171
Pcbp3	Pcbp3	6.23456e-07	-0.261537	0.08	0.138	0.0158352
AABR07058158.1	AABR07058158.1	1.88127e-06	-0.261741	0.218	0.299	0.0477823
Tmem123	Tmem123	4.48736e-09	-0.262352	0.183	0.277	0.000113974
Ddx50	Ddx50	2.56842e-08	-0.263786	0.144	0.224	0.000652353
Tmcc3	Tmcc3	6.84271e-07	-0.26382	0.121	0.186	0.0173798
Rplp1	Rplp1	2.83765e-11	-0.263832	0.144	0.248	7.20735e-07
Itgb8	Itgb8	1.59075e-11	-0.264023	0.425	0.573	4.04035e-07
Pter	Pter	1.13146e-10	-0.264196	0.452	0.592	2.87379e-06
E4f1	E4f1	1.4455e-05	-0.264715	0.059	0.101	0.367143
Pcdha13	Pcdha13	3.4805e-07	-0.264765	0.156	0.233	0.00884012
Alkbh3	Alkbh3	2.02576e-06	-0.265481	0.104	0.161	0.0514523
Swap70	Swap70	2.00168e-09	-0.265553	0.14	0.227	5.08406e-05
Plppr1	Plppr1	2.29519e-05	-0.266678	0.135	0.194	0.582956
AABR07027750.1	AABR07027750.1	1.15893e-05	-0.266722	0.187	0.253	0.294357
E2f3	E2f3	2.94267e-09	-0.267072	0.103	0.18	7.47407e-05
Amd1	Amd1	4.28995e-11	-0.267408	0.27	0.383	1.0896e-06
Uhrf2	Uhrf2	1.34661e-09	-0.267564	0.222	0.32	3.42026e-05
Pitpnb	Pitpnb	6.93997e-07	-0.267584	0.089	0.147	0.0176268
Rell1	Rell1	2.24141e-07	-0.267767	0.214	0.299	0.00569297
Prss12	Prss12	5.04687e-06	-0.268529	0.077	0.127	0.128185
Fosl2	Fosl2	7.46136e-09	-0.269193	0.115	0.193	0.000189511
Clic1	Clic1	7.95129e-10	-0.269516	0.108	0.189	2.01955e-05
Mcoln1	Mcoln1	1.07534e-05	-0.269524	0.076	0.124	0.273125
Basp1	Basp1	4.46612e-08	-0.270234	0.073	0.134	0.00113435
Ggh	Ggh	1.92786e-10	-0.27147	0.054	0.121	4.89658e-06
Fam76b	Fam76b	1.59722e-10	-0.272602	0.157	0.255	4.05679e-06
Zfp385b	Zfp385b	2.58402e-10	-0.272743	0.185	0.288	6.56314e-06
Lpp	Lpp	1.09462e-10	-0.273109	0.553	0.705	2.78023e-06
Rin3	Rin3	1.15669e-05	-0.273113	0.153	0.213	0.293787
Rps19bp1	Rps19bp1	5.3748e-09	-0.273343	0.065	0.128	0.000136515
Gmds	Gmds	2.15891e-06	-0.273714	0.197	0.269	0.0548342
Zranb2	Zranb2	2.19203e-13	-0.274081	0.325	0.461	5.56754e-09
Jpt1	Jpt1	3.10077e-07	-0.274239	0.058	0.111	0.00787564
Sirpa	Sirpa	1.81222e-10	-0.276563	0.063	0.135	4.60286e-06
Arpc1b	Arpc1b	4.45499e-09	-0.276671	0.055	0.117	0.000113152
Tacc2	Tacc2	4.34041e-13	-0.276805	0.415	0.569	1.10242e-08
Rpl34	Rpl34	6.84524e-08	-0.277524	0.073	0.135	0.00173862
Bcr	Bcr	5.16145e-06	-0.277533	0.225	0.295	0.131096
Commd3	Commd3	6.42077e-07	-0.277962	0.077	0.132	0.0163081
Enah	Enah	1.4291e-07	-0.278016	0.153	0.229	0.00362978
Ybx1	Ybx1	8.20443e-09	-0.278062	0.099	0.172	0.000208384
Slc38a2	Slc38a2	3.66656e-08	-0.278194	0.169	0.252	0.000931271
Setd7	Setd7	1.62048e-06	-0.278554	0.069	0.12	0.0411586
Glis3	Glis3	5.34661e-10	-0.278705	0.809	0.906	1.35798e-05
Rtn4	Rtn4	2.22367e-09	-0.281272	0.188	0.282	5.6479e-05
Rpe	Rpe	1.48524e-06	-0.281345	0.117	0.178	0.0377237
Mdm2	Mdm2	1.88858e-06	-0.281416	0.15	0.221	0.0479682
Abcc1	Abcc1	4.3998e-08	-0.282137	0.077	0.139	0.00111751
Plce1	Plce1	1.19911e-09	-0.282149	0.262	0.379	3.04562e-05
Coq8b	Coq8b	1.08949e-07	-0.284378	0.116	0.185	0.00276718
Cep57l1	Cep57l1	3.34624e-08	-0.284645	0.099	0.168	0.000849912
Ets1	Ets1	7.91639e-09	-0.285707	0.081	0.15	0.000201068
Cdc23	Cdc23	1.75231e-08	-0.287715	0.047	0.102	0.000445069
Zcchc9	Zcchc9	2.23802e-08	-0.287961	0.192	0.279	0.000568434
Rplp0	Rplp0	2.37776e-14	-0.28841	0.134	0.254	6.03927e-10
Fnip2	Fnip2	2.43709e-06	-0.289017	0.467	0.56	0.0618996
Rps23	Rps23	7.06832e-11	-0.289772	0.077	0.157	1.79528e-06
Hexd	Hexd	1.43467e-07	-0.290791	0.219	0.302	0.00364392
AABR07032622.1	AABR07032622.1	5.96666e-07	-0.29177	0.11	0.172	0.0151547
Grina	Grina	1.42585e-09	-0.294178	0.093	0.171	3.62152e-05
Nrip1	Nrip1	1.09738e-11	-0.294663	0.441	0.579	2.78724e-07
Dcdc2	Dcdc2	9.7155e-08	-0.295106	0.168	0.25	0.00246764
Mxra7	Mxra7	2.36736e-09	-0.295366	0.085	0.157	6.01285e-05
Styxl1	Styxl1	6.68709e-12	-0.296526	0.099	0.189	1.69845e-07
Zbtb7c	Zbtb7c	1.30088e-06	-0.297284	0.104	0.163	0.0330409
Dcbld2	Dcbld2	1.10419e-05	-0.297894	0.127	0.183	0.280452
Stk38l	Stk38l	1.73729e-07	-0.298304	0.118	0.186	0.00441255
Cyba	Cyba	1.13776e-10	-0.298421	0.049	0.115	2.88979e-06
Arl15	Arl15	5.13852e-05	-0.298469	0.682	0.751	1
Tpm3	Tpm3	6.25388e-09	-0.298573	0.124	0.201	0.000158842
Tagln2	Tagln2	4.72602e-11	-0.298824	0.053	0.124	1.20036e-06
Plin2	Plin2	7.4574e-05	-0.299719	0.137	0.19	1
Mrps6	Mrps6	1.46658e-11	-0.299814	0.157	0.265	3.72497e-07
Pdgfa	Pdgfa	4.4038e-10	-0.29988	0.067	0.138	1.11852e-05
Klf13	Klf13	3.1844e-08	-0.30005	0.057	0.113	0.000808807
Zfp385d	Zfp385d	4.91363e-10	-0.300221	0.087	0.167	1.24801e-05
Stat3	Stat3	7.42719e-12	-0.300366	0.255	0.377	1.88643e-07
Ccz1b	Ccz1b	3.41622e-11	-0.301446	0.121	0.214	8.67686e-07
Klf9	Klf9	9.36318e-08	-0.301568	0.131	0.202	0.00237815
Mpv17l	Mpv17l	5.07291e-11	-0.301812	0.077	0.156	1.28847e-06
Rasa2	Rasa2	5.28595e-13	-0.301912	0.416	0.564	1.34258e-08
Rps18	Rps18	1.57991e-07	-0.302165	0.106	0.173	0.00401281
Fastkd1	Fastkd1	1.00038e-08	-0.302586	0.152	0.235	0.000254085
Cdk17	Cdk17	1.32836e-09	-0.303479	0.205	0.302	3.37391e-05
Acsl4	Acsl4	1.79258e-08	-0.303584	0.128	0.205	0.000455298
Rhoc	Rhoc	4.79646e-08	-0.303676	0.055	0.111	0.00121825
Scn8a	Scn8a	6.20231e-07	-0.303846	0.096	0.154	0.0157532
Prtfdc1	Prtfdc1	1.5603e-08	-0.304056	0.108	0.18	0.000396301
Flnb	Flnb	6.57804e-12	-0.304636	0.355	0.488	1.67076e-07
Eif4a1	Eif4a1	3.63475e-12	-0.306406	0.121	0.218	9.23191e-08
Osmr	Osmr	2.83895e-08	-0.306457	0.098	0.168	0.000721065
Creb3l2	Creb3l2	6.70627e-08	-0.30684	0.171	0.252	0.00170333
Atp6v0b	Atp6v0b	6.7976e-11	-0.308411	0.132	0.225	1.72652e-06
Fam3d	Fam3d	1.11048e-05	-0.30855	0.07	0.115	0.28205
Nrde2	Nrde2	3.42314e-08	-0.308827	0.117	0.19	0.000869442
Arhgef5	Arhgef5	2.43282e-07	-0.309107	0.139	0.208	0.00617912
Mapk1ip1	Mapk1ip1	1.27355e-09	-0.309741	0.052	0.113	3.23468e-05
Efcab5	Efcab5	9.72242e-07	-0.310951	0.121	0.187	0.024694
AABR07035218.1	AABR07035218.1	3.27396e-10	-0.311726	0.069	0.141	8.31552e-06
Pros1	Pros1	1.11628e-09	-0.312179	0.046	0.106	2.83525e-05
Rab11fip5	Rab11fip5	1.10497e-08	-0.312717	0.131	0.209	0.000280651
Psip1	Psip1	5.83181e-09	-0.312963	0.129	0.207	0.000148122
Ptpn2	Ptpn2	1.06711e-10	-0.31302	0.224	0.327	2.71035e-06
Crtac1	Crtac1	4.17288e-05	-0.313589	0.077	0.121	1
Itga6	Itga6	5.19444e-13	-0.313747	0.309	0.444	1.31933e-08
Dhrs1	Dhrs1	4.84813e-09	-0.313792	0.057	0.117	0.000123138
Sbno2	Sbno2	1.06402e-11	-0.313862	0.215	0.33	2.70249e-07
RGD1311345	RGD1311345	2.96197e-07	-0.314439	0.15	0.222	0.00752311
Sgms1	Sgms1	4.35859e-13	-0.314739	0.527	0.684	1.10704e-08
Wdr43	Wdr43	1.84232e-10	-0.316117	0.153	0.247	4.67931e-06
Ankrd6	Ankrd6	2.79167e-10	-0.31655	0.051	0.116	7.09057e-06
Supt20h	Supt20h	4.23129e-11	-0.317977	0.21	0.319	1.07471e-06
Stradb	Stradb	5.15679e-12	-0.319597	0.276	0.396	1.30977e-07
RGD1310951	RGD1310951	6.42745e-07	-0.321107	0.272	0.35	0.0163251
Dcakd	Dcakd	2.46632e-08	-0.321162	0.102	0.171	0.00062642
Pde11a	Pde11a	1.79587e-10	-0.321217	0.119	0.208	4.56132e-06
S100a10	S100a10	9.04886e-12	-0.324411	0.08	0.164	2.29832e-07
Tpmt	Tpmt	1.64958e-08	-0.325281	0.136	0.214	0.000418977
Acss1	Acss1	4.06875e-11	-0.32724	0.214	0.318	1.03342e-06
Tmem169	Tmem169	1.09715e-08	-0.328052	0.052	0.109	0.000278666
Srgap2	Srgap2	1.03697e-11	-0.329195	0.26	0.376	2.63381e-07
Cxadr	Cxadr	2.20714e-10	-0.331305	0.107	0.19	5.60591e-06
Me3	Me3	3.29823e-09	-0.331503	0.17	0.259	8.37718e-05
Rab11fip2	Rab11fip2	2.92466e-10	-0.332366	0.144	0.234	7.42836e-06
Itga9	Itga9	1.78436e-07	-0.332368	0.156	0.23	0.0045321
Clmp	Clmp	4.70216e-07	-0.332515	0.096	0.157	0.011943
Abcg3l3	Abcg3l3	1.00275e-10	-0.333406	0.104	0.187	2.54688e-06
Il3ra	Il3ra	1.04012e-06	-0.333411	0.109	0.169	0.026418
Rps27a.1	Rps27a.1	1.67187e-08	-0.334261	0.075	0.14	0.000424637
Afap1l2	Afap1l2	2.03426e-08	-0.334867	0.128	0.205	0.000516681
Nmt2	Nmt2	2.58458e-11	-0.334951	0.168	0.272	6.56458e-07
Mat2b	Mat2b	3.20892e-12	-0.337806	0.077	0.162	8.15034e-08
Wls	Wls	2.23206e-12	-0.339817	0.327	0.462	5.66921e-08
Cxcl16	Cxcl16	8.85899e-13	-0.34197	0.115	0.214	2.2501e-08
Tnfrsf9	Tnfrsf9	2.5637e-11	-0.342734	0.047	0.116	6.51154e-07
Ythdf1	Ythdf1	8.58571e-09	-0.343708	0.083	0.15	0.000218068
Adgrg3	Adgrg3	1.7831e-08	-0.344227	0.1	0.172	0.00045289
Rps20	Rps20	8.07996e-13	-0.346102	0.043	0.116	2.05223e-08
Septin2	Septin2	3.20008e-13	-0.347016	0.175	0.287	8.12788e-09
Fcf1	Fcf1	1.73089e-10	-0.349407	0.121	0.208	4.39628e-06
Rpl29	Rpl29	2.11399e-14	-0.349763	0.06	0.15	5.36933e-10
Slc4a4	Slc4a4	8.23128e-17	-0.351195	0.707	0.837	2.09066e-12
Sh3pxd2b	Sh3pxd2b	1.06312e-08	-0.35138	0.129	0.206	0.000270021
Atp8a1	Atp8a1	3.05137e-12	-0.352967	0.194	0.308	7.75017e-08
Net1	Net1	3.09037e-12	-0.355048	0.178	0.289	7.84922e-08
Atp6v1b2	Atp6v1b2	2.65535e-14	-0.356605	0.166	0.287	6.74432e-10
Prxl2c	Prxl2c	3.13817e-11	-0.356871	0.179	0.282	7.97063e-07
Rdh10	Rdh10	2.35272e-08	-0.357435	0.067	0.127	0.000597569
Arhgef10l	Arhgef10l	7.40404e-10	-0.358017	0.193	0.287	1.88055e-05
Csnk1d	Csnk1d	4.65236e-13	-0.359708	0.224	0.343	1.18165e-08
Lurap1l	Lurap1l	3.86937e-08	-0.360414	0.08	0.143	0.00098278
Blvrb	Blvrb	5.28717e-10	-0.360499	0.112	0.193	1.34289e-05
Clk4	Clk4	3.72018e-14	-0.361598	0.2	0.323	9.44888e-10
Rpl30	Rpl30	5.13914e-11	-0.362835	0.039	0.101	1.30529e-06
Myl12b	Myl12b	4.67194e-11	-0.364041	0.207	0.313	1.18663e-06
LOC100909840	LOC100909840	8.42589e-09	-0.365566	0.09	0.157	0.000214009
Sbds	Sbds	1.71771e-12	-0.366224	0.093	0.183	4.36282e-08
H3f3b	H3f3b	2.1742e-12	-0.366814	0.062	0.14	5.52225e-08
Ect2	Ect2	2.39841e-10	-0.367753	0.04	0.1	6.09173e-06
Agtrap	Agtrap	2.68389e-13	-0.368024	0.091	0.185	6.81682e-09
Tmem37	Tmem37	5.26217e-11	-0.368116	0.139	0.232	1.33654e-06
LOC688553	LOC688553	7.07041e-11	-0.368627	0.134	0.226	1.79581e-06
Sat1	Sat1	1.56305e-13	-0.368775	0.15	0.267	3.96998e-09
Hs6st1	Hs6st1	1.01778e-10	-0.369249	0.203	0.304	2.58506e-06
AABR07058091.2	AABR07058091.2	3.5482e-09	-0.371872	0.059	0.12	9.01207e-05
Rpl13	Rpl13	8.4128e-12	-0.372104	0.084	0.17	2.13677e-07
LOC685963	LOC685963	1.27878e-15	-0.372442	0.047	0.135	3.24796e-11
Hmg20b	Hmg20b	1.7403e-12	-0.372671	0.092	0.183	4.42019e-08
Lims2	Lims2	2.37514e-16	-0.374798	0.323	0.481	6.03263e-12
Birc3	Birc3	4.97548e-08	-0.380534	0.185	0.27	0.00126372
Usp22	Usp22	3.25787e-11	-0.381621	0.093	0.174	8.27465e-07
Krt8	Krt8	7.25605e-12	-0.385187	0.056	0.13	1.84296e-07
Ttc7a	Ttc7a	3.83548e-11	-0.385363	0.121	0.212	9.74173e-07
B4galt5	B4galt5	1.45693e-12	-0.391913	0.043	0.113	3.70047e-08
Anxa5	Anxa5	1.06113e-13	-0.393983	0.093	0.19	2.69517e-09
Tubb5	Tubb5	1.48362e-14	-0.395061	0.035	0.11	3.76825e-10
Cd63	Cd63	2.58355e-13	-0.395173	0.184	0.31	6.56197e-09
Col24a1	Col24a1	6.37663e-05	-0.395457	0.116	0.163	1
Yeats2	Yeats2	1.30273e-15	-0.398134	0.313	0.454	3.3088e-11
Agfg2	Agfg2	2.35358e-11	-0.399708	0.14	0.234	5.97786e-07
Lhfpl2	Lhfpl2	4.96523e-12	-0.400434	0.219	0.333	1.26112e-07
Hspa14	Hspa14	1.2917e-13	-0.402294	0.066	0.15	3.28079e-09
Clec2g	Clec2g	4.74753e-13	-0.404746	0.294	0.422	1.20582e-08
Adamtsl4	Adamtsl4	1.6061e-16	-0.405343	0.093	0.205	4.07934e-12
Rpl27a	Rpl27a	1.03371e-13	-0.407947	0.118	0.223	2.62552e-09
Nceh1	Nceh1	1.51458e-11	-0.408808	0.119	0.21	3.84687e-07
Mt1	Mt1	5.34504e-16	-0.414191	0.094	0.208	1.35759e-11
Rpl36	Rpl36	1.67039e-13	-0.414867	0.089	0.184	4.24262e-09
Dpp7	Dpp7	2.37696e-18	-0.415689	0.077	0.192	6.03725e-14
Irs2	Irs2	1.58519e-10	-0.416006	0.072	0.144	4.02624e-06
Rnd3	Rnd3	2.26714e-11	-0.420336	0.137	0.229	5.7583e-07
RT1-T24-1	RT1-T24-1	3.45556e-12	-0.420547	0.052	0.124	8.77679e-08
Cdhr5	Cdhr5	3.15325e-11	-0.420602	0.269	0.372	8.00893e-07
LOC690617	LOC690617	9.65054e-11	-0.422613	0.055	0.123	2.45114e-06
Rps15a	Rps15a	9.55272e-13	-0.422939	0.064	0.145	2.42629e-08
Map3k2	Map3k2	3.06374e-14	-0.423451	0.276	0.403	7.78158e-10
Ildr2	Ildr2	8.70289e-12	-0.427882	0.232	0.342	2.21045e-07
AC125248.1	AC125248.1	1.26901e-09	-0.43	0.163	0.25	3.22316e-05
Cdk20	Cdk20	4.98605e-13	-0.433759	0.071	0.154	1.26641e-08
Prpf4b	Prpf4b	1.83686e-30	-0.436821	0.546	0.754	4.66543e-26
Parp14	Parp14	3.37095e-18	-0.438562	0.183	0.322	8.56187e-14
Gucy1a2	Gucy1a2	3.07185e-08	-0.441298	0.159	0.239	0.00078022
Tgfbr2	Tgfbr2	6.57179e-17	-0.44175	0.145	0.271	1.66917e-12
Smtnl2	Smtnl2	1.09812e-13	-0.441946	0.099	0.196	2.78913e-09
Col6a6	Col6a6	3.29206e-14	-0.446986	0.282	0.416	8.3615e-10
LOC499643	LOC499643	3.87105e-10	-0.44746	0.096	0.172	9.83208e-06
Cald1	Cald1	9.14904e-22	-0.447889	0.368	0.564	2.32376e-17
Crcp	Crcp	1.15921e-13	-0.45103	0.109	0.208	2.94429e-09
Timp3	Timp3	9.79311e-13	-0.451066	0.35	0.489	2.48735e-08
Cd2ap	Cd2ap	7.33518e-22	-0.452235	0.464	0.645	1.86306e-17
Tcim	Tcim	1.56162e-07	-0.454457	0.101	0.166	0.00396635
Nabp1	Nabp1	2.53895e-19	-0.455541	0.213	0.372	6.44867e-15
Susd6	Susd6	6.46985e-21	-0.456445	0.294	0.465	1.64328e-16
Napsa	Napsa	1.56111e-15	-0.456512	0.254	0.387	3.96505e-11
Actn1	Actn1	3.1484e-15	-0.457286	0.229	0.363	7.99663e-11
Errfi1	Errfi1	2.19036e-12	-0.459312	0.361	0.498	5.5633e-08
Tnfsf10	Tnfsf10	1.87907e-15	-0.461357	0.062	0.154	4.77264e-11
Litaf	Litaf	7.02821e-18	-0.461569	0.166	0.3	1.78509e-13
AABR07026536.1	AABR07026536.1	1.59995e-14	-0.462357	0.087	0.184	4.0637e-10
Klrb1b	Klrb1b	3.77426e-18	-0.466527	0.033	0.12	9.58624e-14
Adgrg6	Adgrg6	1.94208e-15	-0.467893	0.102	0.208	4.93269e-11
Tgif1	Tgif1	2.99212e-16	-0.468628	0.16	0.286	7.5997e-12
Epcam	Epcam	8.33183e-13	-0.468926	0.25	0.374	2.1162e-08
Alpk1	Alpk1	1.66449e-14	-0.47074	0.087	0.186	4.22764e-10
Sorbs1	Sorbs1	3.42509e-20	-0.471008	0.478	0.642	8.69938e-16
Sntg2	Sntg2	4.72282e-13	-0.472012	0.055	0.13	1.19955e-08
Col6a5	Col6a5	1.94314e-11	-0.472419	0.06	0.131	4.93538e-07
Snx24	Snx24	8.07412e-26	-0.472614	0.532	0.723	2.05074e-21
Slc12a8	Slc12a8	2.27147e-19	-0.474018	0.251	0.41	5.7693e-15
Slfn13	Slfn13	4.57304e-15	-0.478799	0.115	0.221	1.16151e-10
Lmbr1l	Lmbr1l	1.30508e-13	-0.478825	0.082	0.17	3.31478e-09
Tnfrsf12a	Tnfrsf12a	2.03238e-14	-0.481914	0.049	0.129	5.16204e-10
LOC100360449	LOC100360449	2.03688e-17	-0.482327	0.074	0.183	5.17348e-13
Ddx52	Ddx52	1.0108e-13	-0.484225	0.122	0.224	2.56733e-09
Dap	Dap	3.57838e-19	-0.485541	0.296	0.452	9.08872e-15
Samd4a	Samd4a	2.54326e-18	-0.48837	0.391	0.562	6.45963e-14
Sdcbp	Sdcbp	1.60332e-15	-0.488602	0.191	0.315	4.07228e-11
AABR07019086.1	AABR07019086.1	5.74437e-15	-0.49246	0.079	0.172	1.45901e-10
LOC103693375	LOC103693375	6.80096e-16	-0.494064	0.03	0.106	1.72738e-11
Slc7a7	Slc7a7	8.38884e-20	-0.494801	0.273	0.445	2.13068e-15
Ier3	Ier3	4.34592e-15	-0.49936	0.081	0.18	1.10382e-10
Rps8	Rps8	8.58776e-14	-0.503363	0.153	0.264	2.18121e-09
Mt2A	Mt2A	3.22461e-19	-0.504494	0.156	0.302	8.19019e-15
Pik3r1	Pik3r1	8.06605e-19	-0.510194	0.304	0.458	2.0487e-14
Itgb4	Itgb4	2.98628e-13	-0.511066	0.068	0.151	7.58486e-09
Ypel2	Ypel2	4.71225e-16	-0.516798	0.301	0.447	1.19687e-11
Anxa3	Anxa3	1.2564e-17	-0.519128	0.025	0.104	3.19112e-13
Gja1	Gja1	7.58373e-16	-0.522752	0.037	0.118	1.92619e-11
H3f3a	H3f3a	1.20032e-16	-0.524108	0.107	0.219	3.0487e-12
Rpl37	Rpl37	4.24711e-16	-0.524266	0.037	0.119	1.07872e-11
Iqcg	Iqcg	6.95252e-16	-0.526771	0.153	0.271	1.76587e-11
AABR07025295.1	AABR07025295.1	4.69397e-18	-0.526917	0.191	0.335	1.19222e-13
Loxl1	Loxl1	1.26914e-17	-0.52878	0.046	0.138	3.22349e-13
Anxa2	Anxa2	3.05843e-18	-0.533443	0.046	0.141	7.76811e-14
Npc1l1	Npc1l1	5.87427e-15	-0.535859	0.122	0.226	1.49201e-10
Dysf	Dysf	9.50824e-19	-0.537716	0.044	0.14	2.415e-14
Lgmn	Lgmn	1.95336e-22	-0.538684	0.457	0.627	4.96133e-18
Runx1	Runx1	4.47328e-13	-0.541442	0.103	0.198	1.13617e-08
Igtp	Igtp	4.54679e-15	-0.5456	0.084	0.181	1.15484e-10
Zdhhc18	Zdhhc18	6.02726e-20	-0.549899	0.106	0.229	1.53086e-15
Sptlc2	Sptlc2	4.79095e-22	-0.551646	0.262	0.43	1.21685e-17
Atf3	Atf3	7.47155e-13	-0.554232	0.036	0.103	1.8977e-08
Ybx3	Ybx3	8.08132e-21	-0.556714	0.03	0.123	2.05257e-16
Ptprj	Ptprj	8.15859e-33	-0.558803	0.529	0.749	2.0722e-28
Niban1	Niban1	3.98438e-32	-0.566044	0.267	0.496	1.01199e-27
Tifa	Tifa	4.25069e-19	-0.571305	0.042	0.136	1.07963e-14
F3	F3	5.10192e-22	-0.574146	0.108	0.245	1.29584e-17
Cdk10	Cdk10	1.21484e-23	-0.574249	0.178	0.333	3.08557e-19
Srsf7	Srsf7	1.54166e-23	-0.57627	0.256	0.426	3.91566e-19
Slc13a1	Slc13a1	1.14478e-18	-0.577226	0.633	0.744	2.90762e-14
Insyn2a	Insyn2a	9.20211e-15	-0.579241	0.109	0.209	2.33724e-10
Frmd4b	Frmd4b	6.43289e-48	-0.585766	0.714	0.921	1.63389e-43
Filip1l	Filip1l	1.23619e-20	-0.585869	0.143	0.282	3.13979e-16
Ptger3	Ptger3	1.04504e-22	-0.599571	0.131	0.281	2.6543e-18
Gpx2	Gpx2	1.08811e-21	-0.608868	0.062	0.177	2.76369e-17
AABR07071697.1	AABR07071697.1	6.15343e-20	-0.615696	0.023	0.107	1.56291e-15
Cpne8	Cpne8	2.58125e-22	-0.621402	0.068	0.19	6.55612e-18
Vmp1	Vmp1	7.38553e-26	-0.62407	0.307	0.489	1.87585e-21
Prss48	Prss48	7.91818e-22	-0.658079	0.104	0.233	2.01114e-17
Cyp4a2	Cyp4a2	1.66482e-18	-0.665278	0.737	0.805	4.22847e-14
Egfr	Egfr	3.44525e-20	-0.675217	0.276	0.43	8.7506e-16
Plxna4	Plxna4	1.61747e-15	-0.701016	0.03	0.106	4.10822e-11
Ndrg1	Ndrg1	2.98725e-40	-0.7014	0.515	0.744	7.58731e-36
LOC100364435	LOC100364435	3.78025e-27	-0.705544	0.033	0.152	9.60146e-23
AC128848.1	AC128848.1	4.72468e-21	-0.709317	0.03	0.123	1.20002e-16
Fga	Fga	2.86401e-20	-0.718789	0.023	0.109	7.27429e-16
Cdh6	Cdh6	8.21393e-24	-0.724188	0.207	0.376	2.08626e-19
Kcnk5	Kcnk5	1.53336e-34	-0.74731	0.309	0.531	3.89457e-30
Tenm4	Tenm4	2.52409e-27	-0.749209	0.187	0.357	6.41094e-23
Cyp4a8	Cyp4a8	1.95006e-25	-0.765527	0.159	0.323	4.95295e-21
Kif26b	Kif26b	5.14393e-22	-0.770432	0.15	0.3	1.30651e-17
Rps2	Rps2	6.39512e-28	-0.770797	0.106	0.261	1.6243e-23
Myh9l1	Myh9l1	9.57718e-31	-0.777714	0.133	0.308	2.43251e-26
Zfp629	Zfp629	4.62591e-43	-0.777831	0.31	0.546	1.17494e-38
Sh3bp2	Sh3bp2	4.43565e-31	-0.792509	0.054	0.196	1.12661e-26
Il34	Il34	1.98499e-37	-0.793946	0.256	0.478	5.04168e-33
Dnm3	Dnm3	1.24819e-40	-0.806682	0.323	0.573	3.17027e-36
Syn3	Syn3	1.56957e-36	-0.812613	0.321	0.547	3.98656e-32
Klf6	Klf6	2.19162e-34	-0.841446	0.189	0.394	5.56651e-30
AABR07035916.1	AABR07035916.1	2.86467e-29	-0.878182	0.106	0.268	7.27597e-25
Clu	Clu	1.49671e-32	-0.878278	0.049	0.199	3.8015e-28
Slc34a2	Slc34a2	3.22426e-33	-0.896247	0.126	0.303	8.18929e-29
AABR07015081.2	AABR07015081.2	2.4727e-07	-0.896646	0.301	0.374	0.00628042
AC144674.2	AC144674.2	2.72383e-36	-0.898642	0.055	0.213	6.91826e-32
Timd2	Timd2	5.50119e-36	-0.928862	0.098	0.273	1.39725e-31
Adamts1	Adamts1	1.20164e-40	-0.947015	0.222	0.453	3.05204e-36
Tpm1	Tpm1	2.35719e-46	-0.949532	0.209	0.458	5.98702e-42
Ctsl	Ctsl	1.33005e-33	-0.950133	0.219	0.429	3.3782e-29
AC134224.3	AC134224.3	1.93084e-73	-0.960471	0.999	0.992	4.90414e-69
Cp	Cp	1.72881e-37	-0.977684	0.223	0.44	4.391e-33
Mab21l3	Mab21l3	6.27008e-54	-1.00216	0.165	0.429	1.59254e-49
Adra1d	Adra1d	1.42548e-37	-1.01937	0.058	0.222	3.62058e-33
Nfkbiz	Nfkbiz	1.00014e-64	-1.20994	0.123	0.4	2.54026e-60
AABR07015067.1	AABR07015067.1	5.65822e-21	-1.45002	0.107	0.224	1.43713e-16
Dlgap1	Dlgap1	2.89845e-73	-1.45377	0.195	0.498	7.36176e-69
Havcr1	Havcr1	9.05497e-72	-1.62689	0.077	0.355	2.29987e-67
AABR07015057.1	AABR07015057.1	6.64236e-35	-1.78863	0.141	0.313	1.68709e-30
Spp1	Spp1	2.19838e-268	-3.14792	0.121	0.775	5.58366e-264

## Sheet: ProfibPT
	ProfibPT__gene	p_val	avg_log2FC	pct.Obese+sGCact	Pct.Obese	p_val_adj
Glyat	Glyat	4.09192e-07	1.33166	0.38	0.156	0.0103931
Pde7b	Pde7b	2.57698e-05	1.13827	0.522	0.37	0.654528
Cyp24a1	Cyp24a1	5.18306e-06	1.10567	0.37	0.169	0.131645
Gba3	Gba3	6.26359e-05	0.973999	0.239	0.093	1
Mylk	Mylk	0.000574204	0.967309	0.424	0.291	1
Cog5	Cog5	2.8062e-05	0.919683	0.511	0.31	0.712746
AABR07007032.1	AABR07007032.1	1.00601e-05	0.910697	0.478	0.27	0.255516
Pah	Pah	0.00554235	0.87293	0.25	0.143	1
Nphs2	Nphs2	1.90647e-07	0.850663	0.141	0.019	0.00484224
Gphn	Gphn	1.40931e-05	0.845031	0.728	0.556	0.357952
Veph1	Veph1	2.23279e-05	0.820054	0.293	0.116	0.567107
Nat8f5	Nat8f5	0.00440146	0.801142	0.13	0.05	1
Stk25	Stk25	3.23244e-05	0.790485	0.207	0.066	0.821006
Adra1b	Adra1b	0.000643922	0.776422	0.152	0.053	1
Igfbp5	Igfbp5	0.00364269	0.770818	0.293	0.177	1
Paqr5	Paqr5	0.00100523	0.762505	0.359	0.214	1
Slc34a1	Slc34a1	0.0230647	0.752459	0.109	0.235	1
Btbd9	Btbd9	3.1163e-05	0.74317	0.62	0.397	0.791508
Npnt	Npnt	0.000726024	0.740043	0.261	0.127	1
AABR07040864.1	AABR07040864.1	0.0391148	0.718933	0.185	0.108	1
Dpp4	Dpp4	0.0276073	0.718823	0.402	0.315	1
St6galnac3	St6galnac3	0.000693067	0.715972	0.598	0.413	1
Mb21d2	Mb21d2	0.00602632	0.711411	0.272	0.164	1
Tmem52b	Tmem52b	0.00235832	0.70805	0.185	0.079	1
Slc13a1	Slc13a1	0.523829	0.7006	0.315	0.37	1
Phactr2	Phactr2	0.000353515	0.699524	0.391	0.217	1
Papss2	Papss2	0.0010927	0.695065	0.25	0.122	1
Prlr	Prlr	0.000173819	0.69421	0.315	0.148	1
Lhfpl6	Lhfpl6	0.615213	0.684988	0.141	0.175	1
Galnt18	Galnt18	0.00022182	0.682664	0.174	0.058	1
Eps8	Eps8	0.000350558	0.682648	0.533	0.381	1
Slc13a2	Slc13a2	4.61119e-05	0.682384	0.13	0.029	1
Cacnb4	Cacnb4	0.00178462	0.679235	0.261	0.138	1
Wnk3	Wnk3	1.87813e-06	0.673911	0.141	0.024	0.0477025
Rb1cc1	Rb1cc1	0.0025597	0.659733	0.435	0.286	1
Terf1	Terf1	0.000138054	0.659505	0.25	0.101	1
AC134224.1	AC134224.1	1.55238e-05	0.650179	0.989	0.934	0.39429
Abca16	Abca16	0.00230466	0.649179	0.304	0.169	1
Pcsk5	Pcsk5	0.0152764	0.649069	0.359	0.251	1
Atp6v1b1	Atp6v1b1	0.000438394	0.644411	0.12	0.032	1
Pdgfc	Pdgfc	0.00189495	0.642435	0.467	0.296	1
Mbnl1	Mbnl1	0.00938986	0.642263	0.576	0.463	1
AABR07027750.1	AABR07027750.1	0.0227629	0.639991	0.109	0.048	1
Marchf6	Marchf6	0.00721928	0.638033	0.37	0.262	1
Cep162	Cep162	0.00125124	0.637213	0.326	0.183	1
Smc3	Smc3	0.00722501	0.637143	0.283	0.169	1
Ntf3	Ntf3	0.00382217	0.636897	0.152	0.063	1
Mecom	Mecom	0.0024529	0.635942	0.12	0.04	1
Myo5b	Myo5b	0.000569737	0.633253	0.62	0.474	1
Plcl1	Plcl1	0.00060991	0.630733	0.185	0.069	1
Rab28	Rab28	1.68129e-05	0.628971	0.348	0.148	0.427031
Vps26c	Vps26c	0.00103233	0.626707	0.25	0.119	1
Msra	Msra	0.0085371	0.625627	0.424	0.294	1
Cdk5rap1	Cdk5rap1	0.00186152	0.624643	0.283	0.156	1
Krba1	Krba1	0.000174331	0.621424	0.141	0.04	1
Lifr	Lifr	0.000976506	0.619248	0.402	0.235	1
Esrrg	Esrrg	0.0717286	0.618998	0.348	0.262	1
Ppargc1b	Ppargc1b	0.00588469	0.611417	0.185	0.087	1
Dnajc21	Dnajc21	0.00275829	0.607137	0.196	0.09	1
Tpd52l1	Tpd52l1	0.0447557	0.605103	0.217	0.148	1
Meis1	Meis1	0.00755467	0.604311	0.185	0.09	1
Atp6v0a4	Atp6v0a4	0.334359	0.603637	0.185	0.153	1
AABR07067023.1	AABR07067023.1	0.00298487	0.603165	0.728	0.614	1
Galnt13	Galnt13	0.0071681	0.600854	0.424	0.296	1
Sult1c2a	Sult1c2a	0.0039789	0.600512	0.413	0.259	1
AABR07062583.1	AABR07062583.1	0.00257861	0.59588	0.304	0.172	1
Arhgap24	Arhgap24	0.0174942	0.592836	0.446	0.352	1
Gls	Gls	0.174539	0.592776	0.587	0.598	1
Adsl	Adsl	0.0329701	0.590665	0.174	0.101	1
Sgms2	Sgms2	0.0218697	0.590027	0.185	0.103	1
Pdcd6ip	Pdcd6ip	0.00664131	0.584313	0.359	0.241	1
Clpx	Clpx	0.028825	0.583743	0.272	0.183	1
Lamb2	Lamb2	0.0162579	0.582876	0.174	0.09	1
Tmem117	Tmem117	0.000326765	0.581663	0.217	0.085	1
Efhd1	Efhd1	1.6404e-05	0.578042	0.207	0.061	0.416644
Nr3c2	Nr3c2	0.00757208	0.575834	0.37	0.246	1
Mgam	Mgam	0.00272658	0.572358	0.207	0.098	1
Mlh3	Mlh3	0.00707744	0.570771	0.174	0.085	1
Cpeb2	Cpeb2	0.00173258	0.568487	0.283	0.148	1
Fnbp4	Fnbp4	0.000508666	0.565039	0.5	0.317	1
Per2	Per2	0.0220249	0.564643	0.152	0.079	1
Fam160a1	Fam160a1	0.0032692	0.562709	0.326	0.198	1
Klhl29	Klhl29	0.00432329	0.561476	0.761	0.688	1
Cobl	Cobl	0.00331735	0.558946	0.413	0.272	1
Gtf2e2	Gtf2e2	0.00215096	0.55855	0.217	0.103	1
Zfp236	Zfp236	0.0130701	0.556614	0.304	0.193	1
Dach1	Dach1	0.000861516	0.555411	0.609	0.442	1
Cdkl1	Cdkl1	0.00492485	0.555217	0.304	0.177	1
Arsb	Arsb	0.0136736	0.554769	0.402	0.296	1
P3h2	P3h2	0.00608636	0.553157	0.543	0.376	1
LOC360919	LOC360919	0.00288216	0.552847	0.109	0.034	1
Bcl9	Bcl9	0.0116386	0.552522	0.152	0.074	1
Aass	Aass	0.00510203	0.552287	0.185	0.087	1
Tmem30a	Tmem30a	0.0435983	0.552005	0.196	0.122	1
Luc7l3	Luc7l3	0.0735836	0.551852	0.63	0.577	1
Ccdc88c	Ccdc88c	0.0266972	0.550358	0.337	0.23	1
Snx7	Snx7	0.0497931	0.549631	0.174	0.106	1
Hnrnpu	Hnrnpu	0.131677	0.545332	0.413	0.378	1
Ahnak	Ahnak	0.0345323	0.541388	0.315	0.228	1
Patl1	Patl1	0.00146275	0.541014	0.196	0.085	1
Wrn	Wrn	0.00394305	0.540976	0.38	0.235	1
Rab1a	Rab1a	0.00267492	0.540425	0.261	0.132	1
Iars1	Iars1	0.00890179	0.539569	0.12	0.048	1
RGD1304622	RGD1304622	0.0151841	0.539414	0.261	0.159	1
Itgb6	Itgb6	0.0111301	0.539115	0.293	0.18	1
Aspa	Aspa	0.0471307	0.53878	0.217	0.138	1
Aldh6a1	Aldh6a1	0.0127148	0.536519	0.272	0.167	1
Cpq	Cpq	0.00439907	0.535833	0.728	0.661	1
Golgb1	Golgb1	0.0656138	0.532562	0.511	0.437	1
Sp3	Sp3	0.00984977	0.531207	0.293	0.183	1
Slc16a10	Slc16a10	0.00376301	0.531023	0.293	0.164	1
Cyp2e1	Cyp2e1	0.000396016	0.530436	0.109	0.026	1
Cdh11	Cdh11	0.00741829	0.530259	0.109	0.04	1
Vcpip1	Vcpip1	0.000322663	0.527065	0.228	0.093	1
Gucy1a2	Gucy1a2	0.0435424	0.524014	0.565	0.437	1
Zbtb16	Zbtb16	0.0327171	0.523831	0.109	0.05	1
Rbm5	Rbm5	0.00333417	0.522944	0.478	0.325	1
Ranbp2	Ranbp2	0.0122574	0.522857	0.435	0.294	1
Efcab2	Efcab2	0.00573391	0.522662	0.207	0.103	1
Kmo	Kmo	0.00326885	0.521973	0.163	0.066	1
Slc25a28	Slc25a28	0.00209404	0.519096	0.163	0.063	1
Cdip1	Cdip1	0.0715965	0.519063	0.196	0.127	1
Rgl3	Rgl3	0.138759	0.518844	0.185	0.132	1
Lonp2	Lonp2	0.0875204	0.518681	0.38	0.31	1
Pck1	Pck1	0.90372	0.516351	0.272	0.283	1
Srrm1	Srrm1	0.0159271	0.515899	0.359	0.249	1
Rest	Rest	0.0378232	0.51444	0.141	0.074	1
Aadat	Aadat	0.0047137	0.509623	0.13	0.05	1
Spidr	Spidr	0.0278449	0.509357	0.326	0.225	1
Gna14	Gna14	0.000921169	0.508509	0.424	0.259	1
Hnf4a	Hnf4a	0.0330724	0.50826	0.38	0.283	1
Cadps2	Cadps2	0.0129948	0.50758	0.598	0.513	1
Ntn4	Ntn4	0.0102379	0.506986	0.391	0.265	1
Tnrc6a	Tnrc6a	0.0146215	0.504237	0.554	0.463	1
Pja2	Pja2	0.0226111	0.50362	0.196	0.114	1
Dis3l2	Dis3l2	0.0394649	0.502805	0.522	0.455	1
Pax2	Pax2	0.0237435	0.502416	0.446	0.344	1
Fam107b	Fam107b	0.0223931	0.502098	0.239	0.146	1
Abca2	Abca2	0.0126118	0.502094	0.185	0.095	1
Rhot2	Rhot2	0.0581024	0.501536	0.109	0.056	1
Akap2	Akap2	0.0699643	0.500017	0.304	0.228	1
Zfand4	Zfand4	0.00437852	0.499908	0.25	0.132	1
Rims2	Rims2	0.00170572	0.499572	0.62	0.463	1
Trim37	Trim37	0.0077752	0.499275	0.326	0.212	1
Glyatl2	Glyatl2	0.00451179	0.497755	0.152	0.063	1
Atad2b	Atad2b	0.0125684	0.497513	0.435	0.32	1
Rev3l	Rev3l	0.0362305	0.493964	0.38	0.283	1
Ubxn4	Ubxn4	0.133335	0.492444	0.239	0.183	1
Nr1h4	Nr1h4	0.0492729	0.492274	0.228	0.148	1
Ppa2	Ppa2	0.0478076	0.49222	0.25	0.167	1
Stk39	Stk39	0.010592	0.491211	0.261	0.151	1
Rufy3	Rufy3	0.0161645	0.49101	0.348	0.243	1
Gnl3l	Gnl3l	0.0289355	0.490774	0.185	0.106	1
Atp5f1b	Atp5f1b	0.311867	0.48969	0.293	0.257	1
Akr1c1	Akr1c1	0.0696128	0.487198	0.12	0.066	1
Tatdn2	Tatdn2	0.00756579	0.484918	0.109	0.04	1
Adcy6	Adcy6	0.0145212	0.484388	0.207	0.111	1
Rnls	Rnls	0.0428829	0.484291	0.38	0.28	1
Ppp2r2b	Ppp2r2b	0.00522593	0.484137	0.163	0.071	1
Aldh1a1	Aldh1a1	0.00106088	0.48225	0.12	0.034	1
Lrch1	Lrch1	0.00699967	0.480294	0.337	0.209	1
Sox13	Sox13	0.0508837	0.479788	0.272	0.183	1
Abat	Abat	0.0171106	0.479005	0.12	0.053	1
Asap3	Asap3	0.0189823	0.478913	0.13	0.061	1
Ube2g1	Ube2g1	0.069831	0.477954	0.457	0.386	1
Siah1	Siah1	0.0901729	0.477781	0.207	0.146	1
Herc1	Herc1	0.0545604	0.477235	0.391	0.317	1
Mbd5	Mbd5	0.0732837	0.476848	0.174	0.111	1
Virma	Virma	0.17635	0.47647	0.207	0.164	1
Sorbs2	Sorbs2	0.154953	0.474738	0.261	0.198	1
Sik3	Sik3	0.0133376	0.474736	0.598	0.519	1
Impa2	Impa2	0.065778	0.474649	0.163	0.101	1
Sh2b1	Sh2b1	0.00467745	0.474421	0.109	0.037	1
Slc6a20	Slc6a20	0.0103598	0.472605	0.185	0.093	1
Epb41l5	Epb41l5	0.00324131	0.470756	0.533	0.333	1
Tspan18	Tspan18	0.0299368	0.469485	0.261	0.169	1
Baz2a	Baz2a	0.00366098	0.469241	0.196	0.087	1
Cry2	Cry2	0.000267535	0.469241	0.228	0.09	1
Fam102a	Fam102a	0.000126032	0.468511	0.12	0.026	1
Vti1a	Vti1a	0.0540686	0.468441	0.391	0.315	1
Slc6a18	Slc6a18	0.14698	0.468273	0.152	0.103	1
Nipbl	Nipbl	0.0208675	0.468092	0.511	0.376	1
Dst	Dst	0.0396758	0.46794	0.728	0.653	1
Pamr1	Pamr1	0.0479942	0.467517	0.196	0.119	1
Ppara	Ppara	0.0485684	0.465938	0.196	0.119	1
Mettl15	Mettl15	0.01365	0.465831	0.25	0.146	1
Sdc2	Sdc2	0.0147114	0.465484	0.391	0.291	1
Dip2c	Dip2c	0.0107981	0.465155	0.283	0.172	1
Acbd3	Acbd3	0.00815837	0.464667	0.293	0.175	1
Slc25a36	Slc25a36	0.0662336	0.464363	0.25	0.175	1
Nckap5	Nckap5	0.0186443	0.464231	0.217	0.127	1
Fam149a	Fam149a	0.00749763	0.464193	0.293	0.169	1
Egr1	Egr1	0.0170377	0.463898	0.196	0.103	1
Hs2st1	Hs2st1	0.0485812	0.46388	0.326	0.243	1
AABR07031399.1	AABR07031399.1	0.0349141	0.463136	0.272	0.177	1
Mink1	Mink1	0.0894015	0.462825	0.272	0.204	1
Zfp207	Zfp207	0.0740512	0.460657	0.207	0.143	1
Mgat4a	Mgat4a	0.0453782	0.46062	0.12	0.061	1
Ncln	Ncln	0.0154622	0.460571	0.196	0.103	1
Thrb	Thrb	0.124711	0.459651	0.337	0.262	1
Nucb2	Nucb2	0.236712	0.458789	0.109	0.074	1
Setbp1	Setbp1	0.013073	0.458353	0.283	0.18	1
Map3k7cl	Map3k7cl	0.0386398	0.458208	0.163	0.093	1
Lrrcc1	Lrrcc1	0.00277184	0.457741	0.37	0.212	1
Lhpp	Lhpp	0.0375873	0.45736	0.196	0.119	1
C2cd5	C2cd5	0.0406424	0.456895	0.163	0.09	1
Rassf3	Rassf3	0.0937101	0.456754	0.217	0.156	1
Hnrnph1	Hnrnph1	0.0202557	0.4566	0.402	0.283	1
Szt2	Szt2	0.00915836	0.456233	0.141	0.061	1
Sema3c	Sema3c	0.186079	0.455171	0.457	0.421	1
Mipol1	Mipol1	0.0153	0.454928	0.38	0.257	1
RGD1311595	RGD1311595	0.00398544	0.45474	0.359	0.209	1
Ppp1r16b	Ppp1r16b	0.00226591	0.454187	0.13	0.045	1
Acyp2	Acyp2	0.0752548	0.453395	0.196	0.13	1
Ankrd28	Ankrd28	0.0367104	0.452918	0.293	0.201	1
Homer1	Homer1	0.00302669	0.452835	0.261	0.132	1
Git2	Git2	0.0139742	0.452613	0.304	0.198	1
Snx5	Snx5	0.0355552	0.452235	0.293	0.201	1
Myo1d	Myo1d	0.0120131	0.452193	0.565	0.434	1
Mob3b	Mob3b	0.0914922	0.45192	0.435	0.376	1
Scaf4	Scaf4	0.00204586	0.45187	0.424	0.265	1
Tmem135	Tmem135	0.0185716	0.451365	0.348	0.241	1
Ttc3	Ttc3	0.0188437	0.451326	0.62	0.54	1
Snx29	Snx29	0.00152562	0.450848	0.609	0.442	1
Lrba	Lrba	0.0122982	0.450444	0.565	0.439	1
Dsp	Dsp	0.042549	0.450094	0.207	0.127	1
Nfix	Nfix	0.0153729	0.44968	0.261	0.159	1
LOC680039	LOC680039	0.109776	0.449258	0.13	0.079	1
Tcof1	Tcof1	0.000438427	0.448506	0.109	0.026	1
Acadsb	Acadsb	0.0102959	0.448408	0.207	0.108	1
Lims2	Lims2	0.0042536	0.448292	0.5	0.344	1
Gpc4	Gpc4	0.341425	0.448019	0.489	0.452	1
Rif1	Rif1	0.0315331	0.44629	0.261	0.175	1
Srsf5	Srsf5	0.0380093	0.445871	0.446	0.36	1
Sox6	Sox6	0.0043422	0.444486	0.728	0.614	1
Elovl7	Elovl7	0.00393451	0.444097	0.12	0.042	1
Tex10	Tex10	0.0637448	0.443928	0.163	0.101	1
Cep85	Cep85	0.00407245	0.442558	0.163	0.069	1
Mpped2	Mpped2	0.00142254	0.442328	0.141	0.048	1
AABR07064878.1	AABR07064878.1	0.00285304	0.441729	0.304	0.161	1
Htatsf1	Htatsf1	0.051468	0.441724	0.152	0.087	1
Mef2a	Mef2a	0.00879535	0.44135	0.533	0.399	1
Ppm1g	Ppm1g	0.0316766	0.439409	0.141	0.074	1
Kif16b	Kif16b	0.0244812	0.438629	0.413	0.302	1
Slc22a23	Slc22a23	0.00864808	0.438565	0.348	0.222	1
Tinag	Tinag	0.00633835	0.438443	0.217	0.111	1
Pdzd8	Pdzd8	0.00560265	0.438388	0.228	0.119	1
Pum3	Pum3	0.0672352	0.438124	0.152	0.093	1
Rida	Rida	0.280533	0.437764	0.185	0.143	1
Brwd1	Brwd1	0.0266955	0.437678	0.435	0.331	1
Synj1	Synj1	0.21407	0.436948	0.185	0.14	1
Slc12a6	Slc12a6	0.182066	0.435385	0.228	0.183	1
Rbbp6	Rbbp6	0.231477	0.435249	0.293	0.251	1
Aebp2	Aebp2	0.00562758	0.43518	0.261	0.138	1
Oxct1	Oxct1	0.0374422	0.434991	0.25	0.164	1
Prkcz	Prkcz	0.206925	0.434557	0.217	0.172	1
Rad50	Rad50	0.197081	0.433294	0.217	0.169	1
Utp18	Utp18	0.0292508	0.432925	0.13	0.063	1
Zfp507	Zfp507	0.018667	0.431498	0.239	0.143	1
Zfp106	Zfp106	0.0192114	0.431213	0.293	0.19	1
Cbfb	Cbfb	0.190367	0.430999	0.315	0.262	1
Fubp1	Fubp1	0.0319544	0.430377	0.457	0.362	1
Mfsd6	Mfsd6	0.0610398	0.430324	0.228	0.151	1
Gpatch2	Gpatch2	0.0832272	0.429454	0.402	0.31	1
Mgst3	Mgst3	0.00751634	0.428964	0.109	0.04	1
Adgrl1	Adgrl1	0.00601942	0.428934	0.174	0.079	1
Tent4b	Tent4b	0.00345477	0.428006	0.272	0.14	1
Plcb1	Plcb1	0.00920966	0.427812	0.348	0.222	1
Atg10	Atg10	0.0249731	0.427811	0.424	0.315	1
Zfp354a	Zfp354a	0.025374	0.427694	0.109	0.048	1
Zbtb40	Zbtb40	0.006025	0.427416	0.141	0.058	1
Thumpd3	Thumpd3	0.0151046	0.427256	0.141	0.066	1
Cldn10	Cldn10	0.31593	0.427154	0.109	0.077	1
Jmjd1c	Jmjd1c	0.0477406	0.425333	0.543	0.489	1
Gripap1	Gripap1	0.324702	0.425184	0.163	0.138	1
Usp28	Usp28	0.0482196	0.424697	0.174	0.106	1
Prrc2a	Prrc2a	0.0270493	0.424046	0.141	0.071	1
Apc	Apc	0.0487998	0.4238	0.261	0.18	1
Slco2a1	Slco2a1	0.0158723	0.42362	0.13	0.058	1
Usp9x	Usp9x	0.156964	0.423616	0.511	0.471	1
Sclt1	Sclt1	0.0506237	0.422852	0.478	0.36	1
Cep290	Cep290	0.0333616	0.422695	0.304	0.204	1
Klhdc8a	Klhdc8a	0.118777	0.422424	0.109	0.063	1
AABR07041096.1	AABR07041096.1	0.0902755	0.422152	0.283	0.209	1
Rptor	Rptor	0.0152141	0.422149	0.478	0.354	1
Mbtps1	Mbtps1	0.0173558	0.420478	0.174	0.09	1
Jazf1	Jazf1	0.0510568	0.420097	0.359	0.27	1
Zfp598	Zfp598	0.0118339	0.418013	0.12	0.05	1
Zfp503	Zfp503	0.0081825	0.417879	0.109	0.04	1
Lrp2	Lrp2	0.0847212	0.417432	0.62	0.54	1
Nfxl1	Nfxl1	0.0335809	0.417183	0.196	0.111	1
Wdfy3	Wdfy3	0.0251355	0.417064	0.717	0.632	1
Ythdc1	Ythdc1	0.0164701	0.416726	0.402	0.296	1
Lsg1	Lsg1	0.0209106	0.416549	0.152	0.077	1
Trip11	Trip11	0.299714	0.416229	0.293	0.259	1
Tnrc6c	Tnrc6c	0.011329	0.415321	0.283	0.167	1
Cask	Cask	0.042511	0.4153	0.326	0.228	1
Abcc4	Abcc4	0.132411	0.414974	0.5	0.426	1
Gnaq	Gnaq	0.0271425	0.414731	0.543	0.442	1
Deptor	Deptor	0.0347263	0.414266	0.304	0.212	1
Sugp2	Sugp2	0.00928344	0.414206	0.12	0.048	1
AABR07059663.1	AABR07059663.1	0.146519	0.414141	0.25	0.188	1
Khdc4	Khdc4	0.0556269	0.414137	0.272	0.196	1
Folh1	Folh1	0.0764395	0.413284	0.12	0.066	1
AC108574.1	AC108574.1	0.429403	0.412964	0.13	0.108	1
Aasdh	Aasdh	0.0666856	0.412798	0.109	0.058	1
Stag1	Stag1	0.00828212	0.412638	0.652	0.542	1
Vegfa	Vegfa	0.130919	0.412276	0.185	0.13	1
Lrig3	Lrig3	0.0170311	0.412208	0.228	0.127	1
Srcap	Srcap	0.0535454	0.41177	0.326	0.246	1
Acsm2	Acsm2	0.0253646	0.411689	0.359	0.251	1
Rnf8	Rnf8	0.0602432	0.411518	0.109	0.056	1
Sobp	Sobp	0.0887788	0.411421	0.12	0.069	1
Scaper	Scaper	0.0292319	0.411264	0.478	0.392	1
Armc8	Armc8	0.10307	0.4111	0.25	0.18	1
Iqsec2	Iqsec2	0.0175791	0.410795	0.185	0.098	1
Ctbp2	Ctbp2	0.00698153	0.410064	0.217	0.111	1
Tox	Tox	0.0392777	0.409968	0.554	0.437	1
Zbtb20	Zbtb20	0.00675824	0.409866	0.913	0.942	1
Epc1	Epc1	0.0609571	0.40952	0.5	0.399	1
Tmpo	Tmpo	0.0542677	0.409095	0.217	0.143	1
Map4k3	Map4k3	0.0795319	0.409036	0.522	0.447	1
Senp6	Senp6	0.0661927	0.409019	0.587	0.503	1
Nhsl1	Nhsl1	0.102921	0.409018	0.261	0.193	1
Etfa	Etfa	0.0152072	0.408825	0.304	0.19	1
Gna13	Gna13	0.00585439	0.408263	0.25	0.132	1
Cept1	Cept1	0.0250058	0.408142	0.228	0.14	1
Megf9	Megf9	0.121124	0.40813	0.239	0.18	1
Klhl5	Klhl5	0.0141106	0.407551	0.12	0.05	1
LOC108349594	LOC108349594	0.134364	0.407398	0.25	0.193	1
Zfp219	Zfp219	0.00783635	0.407196	0.13	0.053	1
Drosha	Drosha	0.0344628	0.407193	0.239	0.153	1
Pde8a	Pde8a	0.0497411	0.407174	0.293	0.206	1
Ambra1	Ambra1	0.0122578	0.406926	0.5	0.381	1
Zranb1	Zranb1	0.0650329	0.406888	0.217	0.143	1
Magi3	Magi3	0.0223963	0.406557	0.402	0.294	1
Bptf	Bptf	0.012957	0.406448	0.446	0.333	1
Pot1	Pot1	0.0206539	0.405179	0.163	0.082	1
Nsun3	Nsun3	0.00928344	0.405054	0.12	0.048	1
Zc3h18	Zc3h18	0.043638	0.404577	0.207	0.127	1
Xkr4	Xkr4	0.67665	0.404495	0.326	0.336	1
Mdh1	Mdh1	0.00872189	0.403962	0.217	0.111	1
Gga1	Gga1	0.0164624	0.403077	0.13	0.058	1
Thsd7a	Thsd7a	0.467649	0.402109	0.13	0.108	1
Keap1	Keap1	0.0777791	0.402012	0.13	0.077	1
Slc1a1	Slc1a1	0.182561	0.401163	0.207	0.156	1
Msh3	Msh3	0.139815	0.400874	0.185	0.13	1
Ceacam1	Ceacam1	0.0340805	0.400046	0.109	0.05	1
Ccdc186	Ccdc186	0.0388306	0.399747	0.174	0.101	1
Nfs1	Nfs1	0.0473069	0.399266	0.13	0.069	1
Pgpep1	Pgpep1	0.106708	0.398879	0.272	0.196	1
Zc3h11a	Zc3h11a	0.0716221	0.398857	0.435	0.37	1
Plpp3	Plpp3	0.0319437	0.398433	0.185	0.106	1
AABR07016672.1	AABR07016672.1	0.129978	0.397931	0.109	0.063	1
Atrx.1	Atrx.1	0.481411	0.397304	0.413	0.407	1
Cacna1a	Cacna1a	0.040179	0.396223	0.174	0.098	1
Hivep2	Hivep2	0.025374	0.395694	0.109	0.048	1
LOC691083	LOC691083	0.0326021	0.395509	0.217	0.135	1
Trim8	Trim8	0.066264	0.39531	0.196	0.13	1
Dock1	Dock1	0.0275454	0.39506	0.62	0.593	1
RGD1307929	RGD1307929	0.272019	0.394698	0.12	0.082	1
Wdr47	Wdr47	0.0747793	0.394166	0.141	0.082	1
Ube3c	Ube3c	0.0228481	0.394139	0.402	0.302	1
Tbc1d8	Tbc1d8	0.026951	0.394076	0.217	0.13	1
Tmem67	Tmem67	0.0453544	0.393928	0.337	0.235	1
Cmtm8	Cmtm8	0.0308103	0.39389	0.141	0.071	1
Abhd18	Abhd18	0.00802425	0.393869	0.109	0.04	1
Acss3	Acss3	0.0675386	0.39348	0.543	0.476	1
Smc1a	Smc1a	0.0743507	0.393381	0.304	0.217	1
Dars	Dars	0.109475	0.393026	0.25	0.177	1
Pigl	Pigl	0.0312027	0.392782	0.239	0.151	1
Fbxl17	Fbxl17	0.00318383	0.392604	0.772	0.683	1
Cert1	Cert1	0.0106617	0.391681	0.38	0.249	1
Senp2	Senp2	0.0166817	0.391588	0.141	0.066	1
Bsdc1	Bsdc1	0.051063	0.391406	0.228	0.148	1
Fchsd2	Fchsd2	0.0220646	0.391285	0.533	0.407	1
Acsl1	Acsl1	0.00807874	0.390976	0.207	0.103	1
Mapt	Mapt	0.0946859	0.390951	0.478	0.399	1
Wdfy2	Wdfy2	0.0331199	0.390873	0.359	0.254	1
Snta1	Snta1	0.0617519	0.389452	0.228	0.146	1
Cltrn	Cltrn	0.532737	0.389366	0.217	0.193	1
Plcd3	Plcd3	0.0010143	0.389279	0.109	0.029	1
Eml4	Eml4	0.0434685	0.388892	0.239	0.148	1
Zfp800	Zfp800	0.0692888	0.388769	0.185	0.114	1
Prdm2	Prdm2	0.120867	0.388596	0.304	0.243	1
Efr3a	Efr3a	0.0655249	0.388326	0.326	0.241	1
Gtpbp2	Gtpbp2	0.0106998	0.387502	0.141	0.063	1
Phf20l1	Phf20l1	0.0470362	0.386438	0.185	0.111	1
Prkab1	Prkab1	0.180493	0.38638	0.109	0.069	1
Dock8	Dock8	0.0777262	0.385947	0.576	0.545	1
Sfmbt1	Sfmbt1	0.118644	0.385577	0.424	0.344	1
Arhgap35	Arhgap35	0.159961	0.385332	0.478	0.41	1
Dennd1a	Dennd1a	0.0509243	0.384893	0.674	0.614	1
Sbf2	Sbf2	0.0420883	0.384662	0.609	0.495	1
Pspc1	Pspc1	0.00859433	0.384558	0.467	0.339	1
Rimbp2	Rimbp2	0.103758	0.384548	0.391	0.31	1
Myo9a	Myo9a	0.00623272	0.384125	0.717	0.622	1
Atp2a2	Atp2a2	0.156051	0.383475	0.391	0.315	1
LOC102549817	LOC102549817	0.11852	0.382875	0.185	0.127	1
Mical3	Mical3	0.214234	0.382775	0.37	0.328	1
Tdrd3	Tdrd3	0.100586	0.382175	0.25	0.185	1
Ror1	Ror1	0.0286373	0.381768	0.13	0.063	1
Kcnj16	Kcnj16	0.0706182	0.38154	0.12	0.066	1
Col4a4	Col4a4	0.0413121	0.381029	0.37	0.272	1
Zfp704	Zfp704	0.147952	0.380798	0.326	0.265	1
Chd9	Chd9	0.0191489	0.380756	0.467	0.352	1
Tasor2	Tasor2	0.00681684	0.380734	0.196	0.098	1
Nebl	Nebl	0.104606	0.380687	0.359	0.275	1
Wdr72	Wdr72	0.0111866	0.380046	0.174	0.085	1
Sacs	Sacs	0.0079479	0.379749	0.141	0.058	1
Wdr55	Wdr55	0.0335255	0.379592	0.141	0.074	1
Zfp385b	Zfp385b	0.084586	0.379222	0.467	0.381	1
Pdpk1	Pdpk1	0.0132308	0.378376	0.359	0.228	1
Entr1	Entr1	0.102668	0.378297	0.174	0.114	1
Nt5c3b	Nt5c3b	0.0110256	0.378194	0.109	0.042	1
Tmem59	Tmem59	0.435562	0.377886	0.217	0.185	1
Fras1	Fras1	0.173605	0.377826	0.315	0.257	1
Xrcc5	Xrcc5	0.0692073	0.377754	0.228	0.151	1
Adhfe1	Adhfe1	0.019774	0.377293	0.12	0.053	1
Raph1	Raph1	0.0167017	0.377035	0.239	0.138	1
Fnbp1	Fnbp1	0.229361	0.376975	0.272	0.222	1
Golga4	Golga4	0.0684893	0.376954	0.457	0.381	1
Sema5a	Sema5a	0.0991898	0.376877	0.663	0.635	1
Fam227b	Fam227b	0.00858371	0.37627	0.283	0.161	1
Zfp64	Zfp64	0.0400458	0.376065	0.141	0.077	1
Aplf	Aplf	0.044413	0.375964	0.217	0.132	1
Ptprg	Ptprg	0.0832948	0.375622	0.38	0.307	1
Mob1b	Mob1b	0.121618	0.374724	0.141	0.09	1
Cbfa2t2	Cbfa2t2	0.0442598	0.374687	0.467	0.386	1
Grsf1	Grsf1	0.0300643	0.374587	0.141	0.071	1
Egln2	Egln2	0.0264887	0.374352	0.12	0.056	1
Ttc37	Ttc37	0.0469583	0.374179	0.283	0.188	1
Slc2a13	Slc2a13	0.1414	0.37417	0.239	0.177	1
Gtf3c2	Gtf3c2	0.152229	0.373405	0.272	0.214	1
Fam214a	Fam214a	0.805347	0.373279	0.174	0.169	1
Nedd9	Nedd9	0.0436468	0.373247	0.533	0.415	1
Dmxl1	Dmxl1	0.0561963	0.373199	0.478	0.394	1
Ap3d1	Ap3d1	0.122718	0.372929	0.228	0.164	1
Ndufaf2	Ndufaf2	0.0128967	0.372376	0.207	0.111	1
Cep350	Cep350	0.0287679	0.372253	0.402	0.28	1
Timmdc1	Timmdc1	0.00343207	0.371833	0.13	0.048	1
Slc16a12	Slc16a12	0.0543536	0.371751	0.413	0.304	1
Zfp318	Zfp318	0.0477498	0.370864	0.196	0.119	1
Tesk2	Tesk2	0.0927926	0.37077	0.207	0.138	1
Ivd	Ivd	0.0127782	0.370582	0.13	0.056	1
Rapgef2	Rapgef2	0.0382089	0.370171	0.674	0.561	1
Fyco1	Fyco1	0.158768	0.370112	0.13	0.087	1
Cdc42bpa	Cdc42bpa	0.0655404	0.369622	0.478	0.399	1
Mcc.1	Mcc.1	0.109459	0.369493	0.141	0.09	1
Ldah	Ldah	0.0357316	0.369236	0.228	0.138	1
Csnk1d	Csnk1d	0.27796	0.369017	0.38	0.349	1
Fam172a	Fam172a	0.206478	0.368897	0.402	0.378	1
Hus1	Hus1	0.006929	0.36778	0.174	0.079	1
Gon4l	Gon4l	0.033085	0.367606	0.337	0.241	1
Capn5	Capn5	0.0366281	0.367506	0.12	0.058	1
Parp6	Parp6	0.155523	0.367303	0.174	0.119	1
Invs	Invs	0.0518857	0.366769	0.207	0.124	1
Usp38	Usp38	0.0391009	0.366006	0.152	0.082	1
Dhx57	Dhx57	0.624762	0.365382	0.217	0.201	1
Irs1	Irs1	0.0177008	0.3653	0.13	0.058	1
Zbtb1	Zbtb1	0.0507621	0.364949	0.12	0.061	1
Jak1	Jak1	0.188634	0.364871	0.315	0.265	1
Slc25a14	Slc25a14	0.0680982	0.364263	0.13	0.074	1
R3hdm1	R3hdm1	0.136304	0.363864	0.424	0.36	1
Ctsc	Ctsc	0.187055	0.363863	0.185	0.135	1
Klhl7	Klhl7	0.124746	0.363816	0.261	0.196	1
Ppp1r15b	Ppp1r15b	0.0765113	0.363473	0.13	0.074	1
Strbp	Strbp	0.0473504	0.363323	0.402	0.315	1
Ift140	Ift140	0.467436	0.363318	0.196	0.175	1
Dnaaf5	Dnaaf5	0.0170983	0.36327	0.109	0.045	1
Emx2	Emx2	0.0678724	0.363196	0.141	0.082	1
Snap29	Snap29	0.0151409	0.362881	0.13	0.058	1
Evi5l	Evi5l	0.0629008	0.362382	0.13	0.071	1
Rabep1	Rabep1	0.130502	0.362027	0.37	0.307	1
Eps8l2	Eps8l2	0.171281	0.361558	0.163	0.116	1
Prpsap2	Prpsap2	0.0342866	0.361382	0.272	0.169	1
Usp22	Usp22	0.0879291	0.36093	0.261	0.188	1
Cox18	Cox18	0.00432201	0.360858	0.12	0.042	1
Resf1	Resf1	0.154394	0.360322	0.174	0.122	1
Gxylt1	Gxylt1	0.0338471	0.360175	0.261	0.164	1
Akap13	Akap13	0.00964276	0.360089	0.793	0.693	1
Lrpprc	Lrpprc	0.0394631	0.360066	0.337	0.228	1
Slf1	Slf1	0.0245008	0.360004	0.196	0.108	1
Mboat1	Mboat1	0.0962536	0.359911	0.163	0.103	1
Neurl1	Neurl1	0.379181	0.359363	0.12	0.09	1
Wdr7	Wdr7	0.0985072	0.359209	0.337	0.259	1
Robo2	Robo2	0.779046	0.359089	0.174	0.167	1
Pik3c3	Pik3c3	0.182192	0.358679	0.152	0.106	1
Hykk	Hykk	0.0256488	0.358253	0.109	0.048	1
Hdac4	Hdac4	0.0132458	0.35751	0.391	0.259	1
Pitpna	Pitpna	0.0515177	0.357137	0.326	0.23	1
Max	Max	0.194205	0.357019	0.13	0.09	1
Ibtk	Ibtk	0.104108	0.356456	0.185	0.124	1
Slc35b4	Slc35b4	0.010953	0.355854	0.152	0.069	1
Rassf8	Rassf8	0.288666	0.355746	0.359	0.325	1
Prpf39	Prpf39	0.19165	0.355531	0.5	0.455	1
Nmnat3	Nmnat3	0.0304743	0.355454	0.326	0.222	1
Dnase1	Dnase1	0.159893	0.355398	0.12	0.074	1
Atxn3	Atxn3	0.00425727	0.355371	0.228	0.111	1
Sdcbp	Sdcbp	0.386082	0.35511	0.283	0.254	1
Ephb4	Ephb4	0.492278	0.355	0.12	0.101	1
Ehbp1	Ehbp1	0.0848142	0.353862	0.348	0.262	1
Mdga2	Mdga2	0.138567	0.352965	0.185	0.127	1
Slc22a2	Slc22a2	0.0663173	0.352938	0.12	0.063	1
Cpsf6	Cpsf6	0.171525	0.352603	0.424	0.376	1
Nfia	Nfia	0.0268636	0.352567	0.815	0.749	1
Eps15l1	Eps15l1	0.0504784	0.352565	0.326	0.235	1
Crppa	Crppa	0.341379	0.352556	0.283	0.243	1
Marchf2	Marchf2	0.350208	0.352449	0.174	0.146	1
Tef	Tef	0.0339074	0.351386	0.109	0.05	1
Add3	Add3	0.472896	0.351222	0.37	0.352	1
Phkb	Phkb	0.0189229	0.350955	0.457	0.312	1
Agl	Agl	0.117303	0.350938	0.12	0.071	1
Slc16a7	Slc16a7	0.101466	0.350876	0.163	0.103	1
Akap1	Akap1	0.23279	0.350101	0.109	0.074	1
Ppp2r2c	Ppp2r2c	0.226471	0.349827	0.163	0.124	1
Exoc1	Exoc1	0.0399546	0.349615	0.272	0.18	1
Zfp644	Zfp644	0.0148315	0.349467	0.543	0.429	1
Zup1	Zup1	0.095576	0.349421	0.109	0.061	1
2022-03-02	2022-03-02	0.112891	0.34887	0.207	0.143	1
Zfp52	Zfp52	0.0822573	0.348524	0.109	0.058	1
Stxbp5	Stxbp5	0.0757987	0.348282	0.413	0.328	1
Kmt2a	Kmt2a	0.0195411	0.347444	0.38	0.243	1
Sec31a	Sec31a	0.182352	0.346983	0.217	0.167	1
Shroom2	Shroom2	0.545958	0.346727	0.293	0.283	1
Baz1a	Baz1a	0.0219979	0.346254	0.261	0.156	1
Fhl2	Fhl2	0.32516	0.345506	0.141	0.108	1
Ap4s1	Ap4s1	0.0492232	0.345187	0.163	0.095	1
Pdzk1	Pdzk1	0.113062	0.345104	0.152	0.098	1
Nipa2	Nipa2	0.39315	0.343764	0.207	0.175	1
Itpr1	Itpr1	0.274598	0.343608	0.62	0.577	1
Rora	Rora	0.071985	0.343496	0.348	0.262	1
Pkp4	Pkp4	0.057899	0.343457	0.587	0.534	1
Ecpas	Ecpas	0.119523	0.343334	0.457	0.352	1
Prr12	Prr12	0.0413464	0.342998	0.141	0.074	1
Ahdc1	Ahdc1	0.215423	0.342673	0.391	0.339	1
Trabd2b	Trabd2b	0.0484894	0.342033	0.859	0.87	1
Jade1	Jade1	0.164298	0.342026	0.272	0.214	1
Carmil1	Carmil1	0.178311	0.341652	0.587	0.524	1
Dut	Dut	0.0886302	0.34129	0.174	0.111	1
Bmp2k	Bmp2k	0.0521996	0.341218	0.261	0.175	1
St6galnac2	St6galnac2	0.0129054	0.34118	0.141	0.063	1
Aco2	Aco2	0.471593	0.341046	0.272	0.243	1
Hnf4g	Hnf4g	0.310852	0.340336	0.217	0.185	1
Sesn2	Sesn2	0.0647094	0.339897	0.152	0.087	1
Mapk8	Mapk8	0.219048	0.339738	0.272	0.217	1
Pbrm1	Pbrm1	0.162941	0.339505	0.413	0.357	1
Tnrc6b	Tnrc6b	0.0427856	0.339481	0.761	0.638	1
Trappc11	Trappc11	0.0958696	0.338546	0.12	0.069	1
Zc3h12c	Zc3h12c	0.0705603	0.338209	0.207	0.132	1
Mark3	Mark3	0.0998182	0.337999	0.511	0.434	1
Tbc1d5	Tbc1d5	0.0420999	0.337988	0.717	0.675	1
Camk2d	Camk2d	0.0577787	0.337986	0.424	0.323	1
Cenpj	Cenpj	0.0587167	0.337892	0.13	0.071	1
Kcnk5	Kcnk5	0.992921	0.337742	0.304	0.312	1
Ets2	Ets2	0.0561874	0.337024	0.163	0.095	1
Rubcn	Rubcn	0.284421	0.336902	0.152	0.116	1
Slc27a2	Slc27a2	0.472639	0.336743	0.207	0.183	1
Rhobtb1	Rhobtb1	0.0547014	0.336617	0.489	0.394	1
Apmap	Apmap	0.307617	0.336307	0.141	0.108	1
Sgcd	Sgcd	0.0206539	0.336257	0.163	0.082	1
Ints13	Ints13	0.0687264	0.336105	0.207	0.13	1
Fam193b	Fam193b	0.0736174	0.33582	0.38	0.291	1
Ccpg1	Ccpg1	0.0647781	0.335788	0.228	0.151	1
Mapk1ip1	Mapk1ip1	0.387072	0.33577	0.12	0.093	1
Lrif1	Lrif1	0.233183	0.335451	0.25	0.198	1
Atp5f1c	Atp5f1c	0.0422942	0.335128	0.446	0.336	1
Numa1	Numa1	0.173895	0.335005	0.25	0.193	1
Malt1	Malt1	0.0247646	0.334959	0.152	0.079	1
Tacc1	Tacc1	0.0206297	0.334883	0.12	0.053	1
Blmh	Blmh	0.0645989	0.334835	0.228	0.148	1
Dnajc6	Dnajc6	0.158435	0.334414	0.174	0.122	1
Mtmr14	Mtmr14	0.0348497	0.334207	0.163	0.09	1
Tasor	Tasor	0.0562323	0.333859	0.402	0.31	1
Tbc1d8b	Tbc1d8b	0.0265529	0.333846	0.163	0.085	1
Pls3	Pls3	0.0527575	0.333671	0.185	0.111	1
Nsmaf	Nsmaf	0.125464	0.333092	0.283	0.206	1
Cep57l1	Cep57l1	0.232765	0.332726	0.25	0.206	1
Map3k5	Map3k5	0.0694858	0.332213	0.543	0.444	1
Pm20d1	Pm20d1	0.24756	0.332132	0.13	0.09	1
Unk	Unk	0.0183501	0.332058	0.13	0.058	1
Zswim5	Zswim5	0.047401	0.332016	0.25	0.164	1
Prkar2a	Prkar2a	0.260298	0.331977	0.185	0.148	1
Rgl1	Rgl1	0.147884	0.331721	0.37	0.302	1
Plce1	Plce1	0.366954	0.331118	0.522	0.505	1
Fars2	Fars2	0.0583671	0.330886	0.554	0.45	1
Ssbp2	Ssbp2	0.0720169	0.330865	0.565	0.468	1
Pnpla8	Pnpla8	0.272799	0.330783	0.359	0.328	1
Zfp746	Zfp746	0.106153	0.330771	0.12	0.069	1
Ate1	Ate1	0.40637	0.330363	0.337	0.31	1
Dcaf11	Dcaf11	0.0434067	0.330224	0.196	0.114	1
Cep70	Cep70	0.229355	0.329854	0.228	0.18	1
Slc5a10	Slc5a10	0.359261	0.329667	0.152	0.119	1
U2af2	U2af2	0.0800522	0.329108	0.12	0.066	1
Ganab	Ganab	0.0818439	0.328723	0.217	0.146	1
Cc2d2a	Cc2d2a	0.642863	0.328392	0.185	0.169	1
Strn4	Strn4	0.0315265	0.328303	0.12	0.056	1
Fbf1	Fbf1	0.050961	0.327959	0.228	0.151	1
Scmh1	Scmh1	0.132433	0.327681	0.228	0.167	1
Cep112	Cep112	0.127059	0.327337	0.554	0.492	1
Ehmt1	Ehmt1	0.179057	0.327285	0.478	0.407	1
Rb1	Rb1	0.374596	0.327243	0.402	0.365	1
Vps53	Vps53	0.0717213	0.327173	0.38	0.299	1
RGD1562392	RGD1562392	0.232912	0.327107	0.196	0.148	1
Sec22a	Sec22a	0.0358558	0.326817	0.304	0.209	1
LOC688389	LOC688389	0.106686	0.326742	0.293	0.214	1
Pdss2	Pdss2	0.101582	0.326498	0.38	0.294	1
Stx12	Stx12	0.0810516	0.326444	0.174	0.111	1
Adgrg3	Adgrg3	0.443229	0.326111	0.196	0.164	1
Ptp4a2	Ptp4a2	0.0104575	0.325468	0.163	0.074	1
Togaram1	Togaram1	0.142686	0.325097	0.315	0.246	1
Bdh2	Bdh2	0.0715078	0.324891	0.152	0.09	1
Zzz3	Zzz3	0.303119	0.324799	0.283	0.246	1
Gcn1	Gcn1	0.134814	0.324642	0.196	0.14	1
Atp13a2	Atp13a2	0.0622348	0.324147	0.141	0.079	1
Prkar1b	Prkar1b	0.159715	0.32392	0.163	0.114	1
Exoc6b	Exoc6b	0.0247922	0.323795	0.696	0.622	1
Clock	Clock	0.402572	0.323112	0.272	0.249	1
Cdhr5	Cdhr5	0.512127	0.322222	0.196	0.175	1
B3gnt2	B3gnt2	0.113277	0.322214	0.13	0.079	1
Phka1	Phka1	0.176896	0.322011	0.109	0.069	1
Mfn1	Mfn1	0.0334849	0.321632	0.304	0.198	1
Kynu	Kynu	0.0103805	0.321514	0.163	0.074	1
Eml6	Eml6	0.209155	0.321076	0.228	0.177	1
Plau	Plau	0.0133718	0.320845	0.163	0.077	1
Traf2	Traf2	0.0393918	0.320697	0.163	0.09	1
Atrn	Atrn	0.296824	0.320554	0.315	0.278	1
Map2k6	Map2k6	0.134796	0.320227	0.163	0.108	1
Baiap2	Baiap2	0.115845	0.31994	0.228	0.161	1
Atf7ip	Atf7ip	0.190567	0.319553	0.272	0.217	1
Syde2	Syde2	0.0911754	0.319476	0.141	0.085	1
Bckdhb	Bckdhb	0.219386	0.319247	0.315	0.262	1
Ppp1r9a	Ppp1r9a	0.131623	0.319149	0.37	0.312	1
Cldn2	Cldn2	0.0982561	0.31868	0.315	0.235	1
Cpeb4	Cpeb4	0.165648	0.318628	0.446	0.386	1
Ghr	Ghr	0.17767	0.31853	0.359	0.286	1
Dstyk	Dstyk	0.0288755	0.317921	0.272	0.172	1
Arhgap1	Arhgap1	0.144241	0.317675	0.109	0.066	1
Kcnb1	Kcnb1	0.029835	0.317418	0.207	0.119	1
Dcaf1	Dcaf1	0.0706199	0.317368	0.315	0.235	1
Lipa	Lipa	0.778496	0.317347	0.261	0.267	1
Aldh2	Aldh2	0.309421	0.317008	0.174	0.138	1
Rbm47	Rbm47	0.0191563	0.316829	0.163	0.082	1
Slc5a12	Slc5a12	0.140003	0.31637	0.315	0.235	1
Snx14	Snx14	0.0158681	0.315528	0.315	0.193	1
Atr	Atr	0.24478	0.315484	0.185	0.138	1
Mindy2	Mindy2	0.204761	0.315237	0.163	0.119	1
Pygl	Pygl	0.0391162	0.315128	0.13	0.066	1
Mycbp2	Mycbp2	0.585661	0.314947	0.304	0.291	1
Nox4	Nox4	0.0775615	0.31477	0.565	0.497	1
Rhbdd1	Rhbdd1	0.0913116	0.314602	0.13	0.077	1
Nfyc	Nfyc	0.475018	0.314508	0.272	0.249	1
Ice1	Ice1	0.252454	0.314472	0.217	0.175	1
Tdp2	Tdp2	0.0049081	0.31447	0.13	0.048	1
LOC100910057	LOC100910057	0.0169835	0.314436	0.13	0.058	1
Rhbdl3	Rhbdl3	0.291786	0.314148	0.196	0.153	1
Hibch	Hibch	0.300517	0.314129	0.174	0.138	1
Sf3b1	Sf3b1	0.14448	0.314104	0.446	0.394	1
Dnajc7	Dnajc7	0.506091	0.313717	0.239	0.228	1
Angel1	Angel1	0.0105175	0.313056	0.12	0.048	1
Kif21a	Kif21a	0.0734218	0.31305	0.283	0.198	1
Eda	Eda	0.313493	0.312974	0.326	0.278	1
Phtf1	Phtf1	0.311353	0.312642	0.217	0.175	1
Rapgef3	Rapgef3	0.159531	0.312012	0.13	0.085	1
Manbal	Manbal	0.260791	0.31168	0.109	0.077	1
Ntn1	Ntn1	0.255487	0.311425	0.261	0.206	1
Cacna2d3	Cacna2d3	0.0299089	0.311178	0.5	0.37	1
Map2k4	Map2k4	0.1984	0.311169	0.283	0.228	1
Cep83	Cep83	0.13259	0.310747	0.185	0.127	1
Nid1	Nid1	0.282502	0.310405	0.163	0.127	1
Mex3c	Mex3c	0.104244	0.310385	0.174	0.116	1
Dync1h1	Dync1h1	0.445071	0.310247	0.228	0.206	1
Ganc	Ganc	0.056526	0.310106	0.207	0.13	1
Zyg11b	Zyg11b	0.0800358	0.309929	0.109	0.058	1
Ca12	Ca12	0.0202788	0.309827	0.359	0.233	1
Srrm2	Srrm2	0.0297963	0.309798	0.63	0.55	1
Ranbp9	Ranbp9	0.0538428	0.309731	0.38	0.302	1
Rnf185	Rnf185	0.257497	0.309622	0.141	0.106	1
Fbxw11	Fbxw11	0.134235	0.309249	0.402	0.333	1
Luc7l2	Luc7l2	0.11272	0.309222	0.533	0.497	1
Aldob	Aldob	0.633384	0.309195	0.326	0.315	1
Gak	Gak	0.28168	0.309139	0.217	0.177	1
Ube4b	Ube4b	0.23239	0.309121	0.348	0.299	1
Pdzd2	Pdzd2	0.179912	0.309025	0.185	0.135	1
Tex264	Tex264	0.356505	0.308804	0.13	0.101	1
Mysm1	Mysm1	0.30268	0.308373	0.261	0.225	1
Usp31	Usp31	0.195427	0.308213	0.109	0.069	1
Ago2	Ago2	0.134381	0.307791	0.141	0.09	1
Atp5f1a	Atp5f1a	0.387415	0.307602	0.12	0.09	1
Sipa1l1	Sipa1l1	0.415436	0.307396	0.207	0.18	1
Vopp1	Vopp1	0.0746833	0.306488	0.163	0.098	1
Nufip1	Nufip1	0.364481	0.306377	0.163	0.135	1
Pabpn1	Pabpn1	0.167674	0.306341	0.457	0.397	1
Trip12	Trip12	0.163924	0.306225	0.641	0.616	1
Enpp6	Enpp6	0.271321	0.306216	0.38	0.339	1
Ogt	Ogt	0.1576	0.306137	0.63	0.574	1
Cyp7b1	Cyp7b1	0.0397759	0.305763	0.12	0.058	1
Nt5c3a	Nt5c3a	0.0722045	0.305598	0.13	0.074	1
Bicra	Bicra	0.108413	0.305384	0.141	0.087	1
Zfc3h1	Zfc3h1	0.50047	0.305381	0.424	0.402	1
Pclo	Pclo	0.147559	0.305194	0.283	0.222	1
Alkbh3	Alkbh3	0.206522	0.304909	0.196	0.153	1
Orc2	Orc2	0.156056	0.304865	0.25	0.19	1
Stxbp4	Stxbp4	0.290061	0.304846	0.37	0.323	1
Arhgap29	Arhgap29	0.0774937	0.304777	0.304	0.217	1
Sec62	Sec62	0.273269	0.304732	0.261	0.204	1
Zzef1	Zzef1	0.246867	0.304626	0.261	0.217	1
Slc8a3	Slc8a3	0.138243	0.304568	0.12	0.074	1
Edem1	Edem1	0.0280965	0.304258	0.152	0.079	1
Neurl4	Neurl4	0.00347465	0.303549	0.174	0.071	1
Zfyve9	Zfyve9	0.200346	0.302826	0.315	0.262	1
Abcd3	Abcd3	0.100088	0.30277	0.315	0.241	1
Ankrd44	Ankrd44	0.508216	0.302444	0.304	0.304	1
Zc3h4	Zc3h4	0.0230937	0.302444	0.207	0.111	1
Ccdc9	Ccdc9	0.18817	0.302212	0.12	0.079	1
Rer1	Rer1	0.0203589	0.30206	0.152	0.074	1
Phlpp1	Phlpp1	0.321214	0.301978	0.337	0.299	1
Asxl2	Asxl2	0.0608533	0.301772	0.217	0.14	1
Cdc123	Cdc123	0.162176	0.301567	0.163	0.114	1
Clmn	Clmn	0.0835766	0.301464	0.554	0.458	1
Hnrnpl	Hnrnpl	0.693339	0.301319	0.174	0.212	1
Ino80d	Ino80d	0.0495803	0.301082	0.25	0.164	1
Cyfip2	Cyfip2	0.0628262	0.300853	0.13	0.069	1
Cdh1	Cdh1	0.0546295	0.300268	0.141	0.077	1
Msi2	Msi2	0.0180298	0.299764	0.848	0.828	1
Ncoa4	Ncoa4	0.151811	0.299553	0.12	0.074	1
Taok1	Taok1	0.165656	0.299459	0.359	0.291	1
RGD1561149	RGD1561149	0.0111645	0.299306	0.13	0.053	1
Mthfd1l	Mthfd1l	0.126242	0.299236	0.152	0.098	1
Bbof1	Bbof1	0.254997	0.298828	0.141	0.101	1
Pard3b	Pard3b	0.00577179	0.298709	0.902	0.82	1
Commd10	Commd10	0.0123406	0.298679	0.272	0.153	1
Pyroxd2	Pyroxd2	0.191194	0.298384	0.261	0.204	1
Ppp4r3a	Ppp4r3a	0.354053	0.298187	0.185	0.148	1
Gapvd1	Gapvd1	0.0535541	0.298011	0.348	0.246	1
Atg2b	Atg2b	0.0672723	0.297643	0.196	0.122	1
Alcam	Alcam	0.615528	0.297633	0.37	0.437	1
Cabcoco1	Cabcoco1	0.581276	0.297418	0.25	0.228	1
Top1	Top1	0.105529	0.297119	0.435	0.336	1
Calcr	Calcr	0.000576624	0.297107	0.109	0.026	1
Srsf1	Srsf1	0.0538967	0.29685	0.239	0.153	1
Tmem110	Tmem110	0.367791	0.295943	0.141	0.114	1
Ap2m1	Ap2m1	0.245419	0.295887	0.141	0.103	1
Xpo1	Xpo1	0.131707	0.294704	0.261	0.193	1
Wnk1	Wnk1	0.101316	0.294636	0.652	0.595	1
LOC689574	LOC689574	0.0280906	0.294217	0.109	0.048	1
Dtnbp1	Dtnbp1	0.146773	0.294161	0.359	0.28	1
Myo9b	Myo9b	0.555497	0.294105	0.293	0.27	1
Ubl3	Ubl3	0.0786421	0.294081	0.217	0.143	1
Fbp1	Fbp1	0.0544943	0.294014	0.13	0.069	1
Naa16	Naa16	0.342571	0.294013	0.217	0.183	1
Snx12	Snx12	0.454643	0.293995	0.185	0.161	1
Akap8	Akap8	0.140033	0.293751	0.141	0.093	1
Pgs1	Pgs1	0.0507996	0.293491	0.152	0.085	1
Ldlrad3	Ldlrad3	0.115379	0.293207	0.207	0.143	1
Kif1c	Kif1c	0.030675	0.293074	0.261	0.161	1
Cdc5l	Cdc5l	0.15782	0.292785	0.196	0.138	1
Cnnm1	Cnnm1	0.085497	0.292588	0.185	0.119	1
Agrn	Agrn	0.0921841	0.292547	0.185	0.122	1
Fhl1	Fhl1	0.0523412	0.292509	0.109	0.053	1
Ptpn21	Ptpn21	0.284842	0.292431	0.185	0.143	1
Rab9a	Rab9a	0.175487	0.29234	0.12	0.077	1
Ppm1l	Ppm1l	0.133588	0.291832	0.141	0.093	1
Rnf20	Rnf20	0.0395462	0.291752	0.163	0.09	1
Rmnd5a	Rmnd5a	0.585233	0.29129	0.163	0.143	1
Mxra7	Mxra7	0.302473	0.291236	0.185	0.146	1
Zfp292	Zfp292	0.158623	0.291145	0.457	0.381	1
Flywch1	Flywch1	0.0406357	0.291137	0.174	0.098	1
Bnc2	Bnc2	0.085911	0.290895	0.696	0.685	1
Trim34	Trim34	0.252868	0.290644	0.109	0.074	1
Atpaf2	Atpaf2	0.0309421	0.290427	0.13	0.063	1
Manba	Manba	0.38054	0.290338	0.174	0.143	1
S100pbp	S100pbp	0.150409	0.290286	0.293	0.238	1
Pcgf5	Pcgf5	0.463457	0.290236	0.185	0.161	1
Adamts5	Adamts5	0.389805	0.289743	0.196	0.254	1
Phldb2	Phldb2	0.0760939	0.289608	0.554	0.46	1
RGD1565222	RGD1565222	0.165131	0.289317	0.13	0.085	1
Pyroxd1	Pyroxd1	0.0840565	0.289204	0.152	0.093	1
Dmgdh	Dmgdh	0.102699	0.28891	0.109	0.061	1
Atxn2	Atxn2	0.0678013	0.288825	0.348	0.265	1
Ctbp1	Ctbp1	0.117985	0.288689	0.185	0.122	1
Dpm1	Dpm1	0.149376	0.288562	0.217	0.164	1
Ythdc2	Ythdc2	0.214645	0.288432	0.109	0.071	1
Zdhhc6	Zdhhc6	0.0136529	0.288428	0.109	0.042	1
Epn2	Epn2	0.106406	0.288118	0.337	0.262	1
Paxbp1	Paxbp1	0.319338	0.287676	0.272	0.233	1
Rab11fip3	Rab11fip3	0.484515	0.287599	0.38	0.333	1
Mark2	Mark2	0.215938	0.287399	0.337	0.288	1
Zc3h7a	Zc3h7a	0.239283	0.287152	0.217	0.175	1
Herc6	Herc6	0.0595361	0.287081	0.163	0.095	1
Cul4b	Cul4b	0.321151	0.286803	0.163	0.13	1
Chst9	Chst9	0.655829	0.286731	0.609	0.643	1
Pde4dip	Pde4dip	0.115079	0.286254	0.217	0.151	1
Pafah1b2	Pafah1b2	0.108247	0.286253	0.13	0.079	1
Ggct	Ggct	0.379614	0.286128	0.337	0.294	1
Mindy3	Mindy3	0.217844	0.285883	0.196	0.146	1
Wdr41	Wdr41	0.0647213	0.285602	0.109	0.056	1
Kdm6b	Kdm6b	0.0647213	0.285519	0.109	0.056	1
Gpc6	Gpc6	0.0705794	0.28433	0.696	0.656	1
Ube3a	Ube3a	0.240732	0.284126	0.457	0.402	1
Chfr	Chfr	0.0811032	0.283802	0.174	0.108	1
Golph3l	Golph3l	0.0544122	0.283174	0.141	0.077	1
Klhl24	Klhl24	0.0713131	0.282927	0.196	0.124	1
Tle1	Tle1	0.11214	0.282581	0.185	0.124	1
Poc1b	Poc1b	0.0667768	0.282374	0.261	0.18	1
Foxp1	Foxp1	0.173897	0.282113	0.511	0.439	1
Usp25	Usp25	0.65285	0.282063	0.152	0.143	1
Gtf3c3	Gtf3c3	0.56179	0.280963	0.174	0.159	1
Rreb1	Rreb1	0.148469	0.280956	0.5	0.447	1
Rprd1a	Rprd1a	0.103322	0.280704	0.261	0.19	1
Csnk1g1	Csnk1g1	0.697599	0.28068	0.359	0.362	1
Dnajb6	Dnajb6	0.0383254	0.280648	0.304	0.204	1
Tsga10	Tsga10	0.014155	0.280102	0.109	0.042	1
Epg5	Epg5	0.242938	0.28005	0.152	0.108	1
Ppargc1a	Ppargc1a	0.140804	0.279827	0.38	0.32	1
Tbc1d22a	Tbc1d22a	0.317528	0.279048	0.163	0.127	1
Pou2f1	Pou2f1	0.34228	0.278877	0.38	0.368	1
Cep85l	Cep85l	0.19106	0.278788	0.185	0.135	1
Otud5	Otud5	0.245977	0.278602	0.185	0.143	1
Rbms1	Rbms1	0.10238	0.278058	0.641	0.561	1
Slc30a9	Slc30a9	0.56844	0.277944	0.272	0.249	1
RGD1359158	RGD1359158	0.255259	0.277908	0.196	0.153	1
RGD1309748	RGD1309748	0.219923	0.277414	0.261	0.214	1
Gnb1l	Gnb1l	0.0679565	0.277207	0.109	0.056	1
Tmem106a	Tmem106a	0.987395	0.277156	0.141	0.153	1
Hnrnpr	Hnrnpr	0.502233	0.277085	0.239	0.217	1
Dglucy	Dglucy	0.227223	0.276975	0.152	0.108	1
Wapl	Wapl	0.0598563	0.276923	0.467	0.349	1
Ptar1	Ptar1	0.143477	0.276802	0.25	0.188	1
Cfap77	Cfap77	0.081055	0.276616	0.109	0.058	1
Slx4ip	Slx4ip	0.139598	0.276059	0.261	0.196	1
Ncoa1	Ncoa1	0.149073	0.276058	0.402	0.317	1
Tbl1x	Tbl1x	0.228388	0.276031	0.467	0.418	1
As3mt	As3mt	0.709673	0.275858	0.13	0.122	1
Myrf	Myrf	0.13488	0.275682	0.109	0.063	1
Zyx	Zyx	0.754692	0.275341	0.163	0.161	1
Rcan2	Rcan2	0.971741	0.275268	0.13	0.143	1
Tpp2	Tpp2	0.0647207	0.275104	0.217	0.138	1
Lbh	Lbh	0.376149	0.275028	0.152	0.122	1
F11r	F11r	0.221076	0.274987	0.239	0.188	1
Nsf	Nsf	0.259534	0.274945	0.217	0.167	1
Tmx4	Tmx4	0.203763	0.274665	0.13	0.087	1
Clcn6	Clcn6	0.142305	0.274645	0.152	0.101	1
Mlkl	Mlkl	0.0321515	0.274484	0.12	0.056	1
Lrig2	Lrig2	0.103944	0.274378	0.261	0.183	1
Nucks1	Nucks1	0.233563	0.274097	0.217	0.169	1
Wnk4	Wnk4	0.693159	0.274071	0.152	0.148	1
Arfgef3	Arfgef3	0.167769	0.274033	0.228	0.169	1
Tm9sf2	Tm9sf2	0.177521	0.273408	0.239	0.183	1
Bclaf1	Bclaf1	0.267563	0.273177	0.511	0.45	1
Sptbn1	Sptbn1	0.0386551	0.273068	0.815	0.712	1
AC105531.1	AC105531.1	0.0564769	0.273027	0.391	0.28	1
Tenm3	Tenm3	0.247397	0.272742	0.13	0.093	1
Armc7	Armc7	0.0559551	0.2725	0.152	0.087	1
ST7	ST7	0.342847	0.272303	0.348	0.325	1
Rp9	Rp9	0.400888	0.27205	0.12	0.093	1
Bhmt2	Bhmt2	0.105562	0.27194	0.163	0.103	1
Vps9d1	Vps9d1	0.156493	0.271936	0.152	0.101	1
2022-09-09	2022-09-09	0.311965	0.271294	0.261	0.22	1
Mia2	Mia2	0.0876478	0.271173	0.326	0.246	1
Cyb5a	Cyb5a	0.0908142	0.271051	0.163	0.103	1
Bspry	Bspry	0.0543807	0.270697	0.13	0.069	1
Nhlrc2	Nhlrc2	0.224974	0.270684	0.293	0.23	1
Cfap69	Cfap69	0.146308	0.269813	0.413	0.339	1
Prim1	Prim1	0.215837	0.269713	0.12	0.082	1
Fat3	Fat3	0.777624	0.269613	0.239	0.23	1
Frs2	Frs2	0.0793916	0.269577	0.326	0.241	1
Zfp618	Zfp618	0.290902	0.269384	0.315	0.28	1
Foxo3	Foxo3	0.369133	0.269356	0.337	0.296	1
Itsn1	Itsn1	0.145423	0.26928	0.283	0.217	1
Sarnp	Sarnp	0.241929	0.269243	0.359	0.31	1
Tnfaip8	Tnfaip8	0.219198	0.269058	0.304	0.241	1
LOC361985	LOC361985	0.194481	0.269032	0.217	0.164	1
Caap1	Caap1	0.178201	0.268948	0.272	0.214	1
Klc1	Klc1	0.331108	0.268937	0.228	0.188	1
Acap2	Acap2	0.0676966	0.268874	0.435	0.333	1
Ptpn2	Ptpn2	0.395463	0.268616	0.348	0.294	1
Ssh2	Ssh2	0.257519	0.268485	0.304	0.257	1
Trim33	Trim33	0.880747	0.268461	0.315	0.32	1
Ercc8	Ercc8	0.100011	0.267903	0.13	0.077	1
Cpsf7	Cpsf7	0.149237	0.267826	0.217	0.156	1
Acadm	Acadm	0.448681	0.267257	0.141	0.114	1
Rnf157	Rnf157	0.0134172	0.267221	0.13	0.056	1
Zc2hc1a	Zc2hc1a	0.242436	0.2672	0.163	0.122	1
Zfp710	Zfp710	0.309605	0.266728	0.25	0.209	1
Sp1	Sp1	0.785947	0.26638	0.163	0.153	1
Pak1	Pak1	0.650931	0.266192	0.261	0.267	1
Bcl2l13	Bcl2l13	0.279245	0.26589	0.141	0.101	1
Grb10	Grb10	0.407525	0.265522	0.348	0.325	1
Ccdc50	Ccdc50	0.290781	0.265508	0.446	0.394	1
Fads1	Fads1	0.195311	0.265388	0.12	0.079	1
Ascc3	Ascc3	0.15814	0.265381	0.5	0.426	1
Nsd2	Nsd2	0.366687	0.265373	0.25	0.209	1
Afmid	Afmid	0.243231	0.265109	0.109	0.074	1
Vdac3	Vdac3	0.0508258	0.265029	0.141	0.077	1
Bcl2	Bcl2	0.252299	0.264734	0.348	0.286	1
Actr1b	Actr1b	0.0151751	0.264618	0.12	0.05	1
Vdr	Vdr	0.280923	0.264025	0.196	0.153	1
Polr3b	Polr3b	0.156559	0.263481	0.163	0.111	1
Zfp592	Zfp592	0.232277	0.263299	0.13	0.093	1
Glce	Glce	0.208916	0.262928	0.12	0.079	1
Ube2e1	Ube2e1	0.0750165	0.262354	0.185	0.114	1
Fermt2	Fermt2	0.148333	0.262255	0.402	0.347	1
Usp6nl	Usp6nl	0.719468	0.261989	0.272	0.272	1
Smarcc2	Smarcc2	0.277237	0.26195	0.272	0.22	1
Map3k14	Map3k14	0.249013	0.261739	0.272	0.22	1
Mfhas1	Mfhas1	0.224832	0.261706	0.217	0.167	1
Srgap3	Srgap3	0.028698	0.261174	0.163	0.085	1
Slc39a11	Slc39a11	0.239721	0.260632	0.283	0.23	1
Pdha1	Pdha1	0.44493	0.260601	0.12	0.098	1
Fbxo11	Fbxo11	0.316573	0.260601	0.152	0.116	1
Oplah	Oplah	0.877153	0.260403	0.261	0.288	1
Helz	Helz	0.229667	0.260177	0.348	0.312	1
Cdc73	Cdc73	0.025797	0.260169	0.37	0.249	1
Pptc7	Pptc7	0.306939	0.260106	0.141	0.106	1
Cnot6l	Cnot6l	0.314166	0.259986	0.283	0.243	1
Sirt5	Sirt5	0.124615	0.25988	0.163	0.106	1
Slc9a9	Slc9a9	0.229474	0.259762	0.174	0.127	1
Gkap1	Gkap1	0.29394	0.259736	0.326	0.291	1
Scaf1	Scaf1	0.0294204	0.259668	0.12	0.056	1
Glis1	Glis1	0.0629459	0.259657	0.185	0.111	1
Slc4a4	Slc4a4	0.120642	0.259517	0.88	0.812	1
Kat6b	Kat6b	0.171543	0.259482	0.402	0.328	1
Jmy	Jmy	0.0288181	0.259457	0.163	0.085	1
Acot9	Acot9	0.0369929	0.259036	0.152	0.079	1
Senp7	Senp7	0.0935617	0.258932	0.359	0.286	1
Zfp521	Zfp521	0.322656	0.258876	0.359	0.315	1
Rfx3	Rfx3	0.501827	0.258598	0.402	0.384	1
Dlg1	Dlg1	0.164504	0.258551	0.467	0.384	1
Ccdc141	Ccdc141	0.717091	0.258476	0.283	0.28	1
Poglut1	Poglut1	0.0812259	0.25835	0.109	0.058	1
Hsd11b1	Hsd11b1	0.664925	0.258302	0.141	0.127	1
Alg14	Alg14	0.445403	0.25779	0.13	0.106	1
Fam210a	Fam210a	0.344961	0.25773	0.185	0.148	1
Adam22	Adam22	0.147892	0.257704	0.109	0.066	1
Prpf3	Prpf3	0.177031	0.257269	0.174	0.122	1
P3h3	P3h3	0.448957	0.257219	0.12	0.095	1
Mcmbp	Mcmbp	0.216338	0.257186	0.141	0.098	1
Cacna1d	Cacna1d	0.0537383	0.257054	0.272	0.177	1
Mtss1	Mtss1	0.386083	0.257041	0.424	0.418	1
Mmp16	Mmp16	0.338023	0.25695	0.152	0.116	1
Tbc1d14	Tbc1d14	0.218995	0.256928	0.272	0.222	1
Anapc7	Anapc7	0.27019	0.256745	0.12	0.087	1
Ampd2	Ampd2	0.0118262	0.256743	0.12	0.048	1
Acin1	Acin1	0.655204	0.25673	0.457	0.444	1
Dnajb2	Dnajb2	0.201847	0.256676	0.141	0.098	1
Wwc1	Wwc1	0.598508	0.256604	0.87	0.87	1
Ppip5k2	Ppip5k2	0.224716	0.256542	0.239	0.185	1
Topors	Topors	0.0315243	0.256435	0.13	0.063	1
Ankfy1	Ankfy1	0.296971	0.256058	0.337	0.294	1
RGD1306746	RGD1306746	0.0674477	0.255895	0.141	0.079	1
Arl3	Arl3	0.334679	0.255587	0.152	0.122	1
Aco1	Aco1	0.0539371	0.255234	0.272	0.183	1
Abca3	Abca3	0.274837	0.254565	0.25	0.206	1
Srgap1	Srgap1	0.235833	0.254091	0.337	0.27	1
Tanc1	Tanc1	0.47675	0.25384	0.565	0.558	1
Zc3h15	Zc3h15	0.232653	0.253569	0.413	0.349	1
Trim35	Trim35	0.287606	0.252768	0.239	0.193	1
Abhd17b	Abhd17b	0.227089	0.252701	0.217	0.169	1
Neo1	Neo1	0.214178	0.252564	0.228	0.172	1
Cdh16	Cdh16	0.497135	0.252522	0.185	0.161	1
Slk	Slk	0.257085	0.252468	0.326	0.278	1
Syvn1	Syvn1	0.102293	0.252465	0.109	0.061	1
Tbc1d1	Tbc1d1	0.910038	0.252261	0.261	0.275	1
Nme4	Nme4	0.925406	0.252184	0.141	0.143	1
Limch1	Limch1	0.172366	0.252151	0.565	0.497	1
Nrg1	Nrg1	0.13836	0.251967	0.424	0.352	1
Kansl1l	Kansl1l	0.0110035	0.251753	0.957	0.974	1
Pikfyve	Pikfyve	0.290823	0.251642	0.348	0.307	1
Zfp638	Zfp638	0.495324	0.25149	0.402	0.362	1
Mrps28	Mrps28	0.91381	0.251389	0.293	0.336	1
AABR07021704.1	AABR07021704.1	0.528499	0.251209	0.261	0.251	1
Plekha7	Plekha7	0.0862409	0.251199	0.609	0.537	1
Akap11	Akap11	0.106395	0.25118	0.293	0.222	1
Tspan14	Tspan14	0.478616	0.251175	0.185	0.159	1
Lrp5	Lrp5	0.142233	0.250862	0.141	0.093	1
Actr8	Actr8	0.174673	0.250717	0.163	0.114	1
Patj	Patj	0.371865	0.25042	0.446	0.431	1
Ldhb	Ldhb	0.573897	0.250255	0.109	0.09	1
Itgb1bp1	Itgb1bp1	0.439624	0.250018	0.141	0.114	1
Dock3	Dock3	0.212744	0.249932	0.38	0.31	1
Dock7	Dock7	0.0910762	0.249918	0.511	0.407	1
Lztfl1	Lztfl1	0.0940557	0.249567	0.12	0.069	1
Map3k13	Map3k13	0.46181	0.248958	0.402	0.378	1
Dlg5	Dlg5	0.141931	0.248636	0.25	0.183	1
Spata17	Spata17	0.821987	0.248524	0.13	0.13	1
Vbp1	Vbp1	0.114066	0.248519	0.207	0.14	1
Adra1a	Adra1a	0.379045	0.248476	0.261	0.225	1
Arhgap26	Arhgap26	0.134523	0.248198	0.467	0.402	1
Ncs1	Ncs1	0.138093	0.248106	0.196	0.135	1
Pde4d	Pde4d	0.0809864	0.248094	0.837	0.868	1
Rbm25l1	Rbm25l1	0.296548	0.247679	0.239	0.193	1
Slc9a8	Slc9a8	0.319478	0.247661	0.217	0.18	1
Csrnp3	Csrnp3	0.0311583	0.247637	0.207	0.119	1
Pigt	Pigt	0.0427405	0.247558	0.152	0.082	1
Mvp	Mvp	0.4124	0.247355	0.174	0.14	1
Ube2e2	Ube2e2	0.130131	0.247064	0.304	0.23	1
Atrnl1	Atrnl1	0.365619	0.24688	0.467	0.444	1
Ikzf2	Ikzf2	0.391684	0.246842	0.228	0.196	1
Inpp5b	Inpp5b	0.112884	0.246669	0.13	0.079	1
Mau2	Mau2	0.110264	0.246465	0.293	0.22	1
Kazn	Kazn	0.149103	0.246363	0.272	0.206	1
Med13	Med13	0.167464	0.246146	0.424	0.354	1
Eefsec	Eefsec	0.180518	0.245903	0.283	0.22	1
Ppfibp2	Ppfibp2	0.376571	0.245882	0.25	0.214	1
RGD1561161	RGD1561161	0.429103	0.245633	0.196	0.172	1
Mecp2	Mecp2	0.102036	0.245454	0.217	0.148	1
Dipk1a	Dipk1a	0.26046	0.245132	0.109	0.074	1
Spata7	Spata7	0.22957	0.244668	0.261	0.209	1
Appl1	Appl1	0.243598	0.244171	0.141	0.101	1
Nudt3	Nudt3	0.846114	0.244055	0.207	0.209	1
AABR07000411.1	AABR07000411.1	0.146515	0.24397	0.12	0.074	1
Zc3h13	Zc3h13	0.385128	0.243897	0.272	0.233	1
Kitlg	Kitlg	0.697384	0.243846	0.109	0.098	1
Eva1a	Eva1a	0.0356681	0.243642	0.174	0.095	1
Marchf8	Marchf8	0.166458	0.243627	0.337	0.27	1
Mrps5	Mrps5	0.127579	0.243509	0.109	0.063	1
Mbtps2	Mbtps2	0.305129	0.243447	0.152	0.116	1
Fam135a	Fam135a	0.416682	0.243438	0.261	0.23	1
Ammecr1l	Ammecr1l	0.415207	0.242898	0.217	0.188	1
Prcc	Prcc	0.152769	0.242896	0.174	0.119	1
Tbc1d23	Tbc1d23	0.242322	0.241752	0.185	0.14	1
Pam	Pam	0.128634	0.241688	0.272	0.196	1
Grb14	Grb14	0.137724	0.241583	0.163	0.106	1
Msrb2	Msrb2	0.327607	0.241341	0.109	0.079	1
Ndel1	Ndel1	0.704601	0.240964	0.217	0.206	1
Kat6a	Kat6a	0.40478	0.240728	0.283	0.246	1
Gnl2	Gnl2	0.151301	0.240619	0.141	0.093	1
Sfpq	Sfpq	0.652932	0.240421	0.326	0.323	1
Vps37d	Vps37d	0.228348	0.240251	0.163	0.119	1
Kank1	Kank1	0.608461	0.240176	0.391	0.381	1
Sgsm2	Sgsm2	0.630164	0.240043	0.13	0.116	1
Hoga1	Hoga1	0.419693	0.239904	0.391	0.376	1
Chtop	Chtop	0.23863	0.239601	0.185	0.138	1
Prpf40b	Prpf40b	0.13273	0.239247	0.174	0.114	1
Blvrb	Blvrb	0.577543	0.239137	0.141	0.127	1
Nme7	Nme7	0.532851	0.238823	0.217	0.196	1
Cnot4	Cnot4	0.699643	0.238573	0.391	0.386	1
Ero1b	Ero1b	0.700627	0.238564	0.185	0.177	1
Wwc3	Wwc3	0.61945	0.238334	0.163	0.148	1
Fam20c	Fam20c	0.278787	0.238028	0.207	0.153	1
Stard13	Stard13	0.247448	0.23787	0.293	0.241	1
Sacm1l	Sacm1l	0.103964	0.237438	0.38	0.286	1
Kdm5d	Kdm5d	0.0527707	0.23731	0.185	0.106	1
Crebbp	Crebbp	0.229699	0.237167	0.5	0.439	1
Pank1	Pank1	0.453102	0.237122	0.272	0.246	1
Ube2e3	Ube2e3	0.308673	0.236976	0.239	0.201	1
Uck2	Uck2	0.174612	0.236896	0.13	0.085	1
Gfm1	Gfm1	0.0740304	0.236666	0.152	0.087	1
Stk38	Stk38	0.543067	0.236626	0.315	0.28	1
Sim1	Sim1	0.126438	0.236605	0.207	0.143	1
Zfp438	Zfp438	0.204972	0.236321	0.141	0.098	1
Pde5a	Pde5a	0.125539	0.236217	0.185	0.124	1
Wdr75	Wdr75	0.241731	0.235944	0.13	0.093	1
Rps6kc1	Rps6kc1	0.129702	0.235761	0.337	0.267	1
Grk4	Grk4	0.490233	0.235745	0.185	0.159	1
Pnpt1	Pnpt1	0.129677	0.23564	0.174	0.116	1
Sema4b	Sema4b	0.395326	0.235606	0.12	0.093	1
Kmt5b	Kmt5b	0.423589	0.235546	0.293	0.27	1
Gpx3	Gpx3	0.979106	0.235431	0.283	0.291	1
Ap3b1	Ap3b1	0.13372	0.235422	0.446	0.386	1
Atg7	Atg7	0.0497042	0.235337	0.207	0.124	1
Suds3	Suds3	0.372403	0.235328	0.174	0.14	1
Fto	Fto	0.256712	0.235311	0.609	0.542	1
Ston2	Ston2	0.344483	0.235274	0.152	0.116	1
Kidins220	Kidins220	0.334103	0.235231	0.272	0.23	1
Pde11a	Pde11a	0.254041	0.235181	0.196	0.151	1
Dram2	Dram2	0.343555	0.23507	0.196	0.164	1
Eif2ak4	Eif2ak4	0.243778	0.234849	0.272	0.214	1
Dennd1b	Dennd1b	0.394283	0.234565	0.37	0.349	1
Dnajc8	Dnajc8	0.311388	0.234562	0.141	0.106	1
Amotl2	Amotl2	0.285482	0.233977	0.196	0.151	1
Ctc1	Ctc1	0.0753793	0.233952	0.217	0.14	1
Casd1	Casd1	0.102931	0.233653	0.13	0.077	1
Dcbld1	Dcbld1	0.674123	0.233555	0.239	0.238	1
Hadhb	Hadhb	0.194668	0.233455	0.13	0.087	1
Ergic1	Ergic1	0.430186	0.23335	0.239	0.204	1
Irf6	Irf6	0.309072	0.233151	0.109	0.077	1
Gga3	Gga3	0.077217	0.233014	0.141	0.079	1
Ppp2r2a	Ppp2r2a	0.363702	0.232922	0.446	0.407	1
Pard6b	Pard6b	0.175458	0.232721	0.109	0.066	1
Ank3	Ank3	0.0399841	0.232618	0.793	0.677	1
Asph	Asph	0.340548	0.232168	0.272	0.238	1
Pus10	Pus10	0.483164	0.232128	0.196	0.172	1
Ubn2	Ubn2	0.364798	0.232009	0.424	0.394	1
Prkacb	Prkacb	0.486353	0.231601	0.272	0.254	1
Bcl2l1	Bcl2l1	0.0965958	0.231591	0.511	0.444	1
Ick	Ick	0.731737	0.23091	0.109	0.098	1
Pex1	Pex1	0.131566	0.230677	0.196	0.135	1
Txlng	Txlng	0.118833	0.230623	0.207	0.14	1
Vezf1	Vezf1	0.272625	0.230547	0.12	0.085	1
Tada2a	Tada2a	0.14338	0.230493	0.185	0.127	1
Qrich1	Qrich1	0.448798	0.230481	0.283	0.249	1
Mtmr1	Mtmr1	0.103504	0.230313	0.25	0.169	1
Ywhab	Ywhab	0.676151	0.230203	0.141	0.13	1
Pom121	Pom121	0.110791	0.229844	0.12	0.069	1
Eif1ax	Eif1ax	0.103516	0.229409	0.109	0.061	1
Abi1	Abi1	0.168997	0.229322	0.435	0.36	1
Ndufs4	Ndufs4	0.229192	0.229266	0.272	0.214	1
Slc5a2	Slc5a2	0.920228	0.228993	0.152	0.164	1
Epc2	Epc2	0.282604	0.228961	0.283	0.235	1
Prmt3	Prmt3	0.0627398	0.228796	0.152	0.085	1
Wasf3	Wasf3	0.262346	0.228506	0.152	0.114	1
Iqcb1	Iqcb1	0.264481	0.228447	0.174	0.132	1
Pds5b	Pds5b	0.612702	0.227976	0.272	0.254	1
Zfp608	Zfp608	0.468444	0.227811	0.457	0.423	1
Erbin	Erbin	0.381805	0.227396	0.283	0.246	1
Pik3ap1	Pik3ap1	0.893235	0.227026	0.25	0.259	1
Erbb2	Erbb2	0.057757	0.226522	0.13	0.069	1
Klhl14	Klhl14	0.487659	0.226262	0.239	0.209	1
Uimc1	Uimc1	0.258972	0.22624	0.304	0.249	1
Bdp1	Bdp1	0.379349	0.226089	0.326	0.291	1
Parp8	Parp8	0.328022	0.225494	0.207	0.169	1
Xpr1	Xpr1	0.441933	0.225466	0.315	0.28	1
Fuz	Fuz	0.0679565	0.225334	0.109	0.056	1
Ccdc30	Ccdc30	0.10163	0.225276	0.413	0.323	1
Arl13b	Arl13b	0.26446	0.225072	0.315	0.27	1
Col27a1	Col27a1	0.206349	0.224133	0.207	0.153	1
Ss18	Ss18	0.263935	0.223409	0.293	0.246	1
Csde1	Csde1	0.642198	0.223093	0.25	0.243	1
Kcnh8	Kcnh8	0.277518	0.222495	0.12	0.085	1
Wdr20	Wdr20	0.12564	0.222433	0.293	0.212	1
Supt5h	Supt5h	0.142949	0.222363	0.326	0.246	1
Cand1	Cand1	0.132396	0.222197	0.196	0.132	1
Dop1a	Dop1a	0.180908	0.222167	0.261	0.193	1
Slc25a20	Slc25a20	0.189724	0.222029	0.109	0.069	1
Reps2	Reps2	0.321527	0.221927	0.109	0.079	1
Kif13a	Kif13a	0.19387	0.221908	0.511	0.46	1
RGD1311847	RGD1311847	0.28174	0.221805	0.109	0.074	1
Rbms3	Rbms3	0.272504	0.22176	0.457	0.407	1
Ccdc66	Ccdc66	0.103403	0.221156	0.272	0.193	1
Ep400	Ep400	0.537614	0.221128	0.315	0.302	1
Trit1	Trit1	0.339783	0.221092	0.293	0.246	1
Smad3	Smad3	0.357687	0.221073	0.543	0.529	1
Nfib	Nfib	0.240492	0.220711	0.63	0.68	1
Kdm1b	Kdm1b	0.488762	0.220377	0.109	0.087	1
Inpp5a	Inpp5a	0.561796	0.220082	0.12	0.101	1
Ptprd	Ptprd	0.305392	0.220069	0.663	0.585	1
Nprl3	Nprl3	0.267522	0.219616	0.152	0.114	1
Mapk9	Mapk9	0.172597	0.219501	0.163	0.111	1
Camsap2	Camsap2	0.400057	0.219447	0.283	0.246	1
AABR07029581.1	AABR07029581.1	0.601776	0.219427	0.174	0.153	1
Nnt	Nnt	0.090419	0.219425	0.315	0.225	1
Arnt2	Arnt2	0.998084	0.219377	0.207	0.212	1
Ralgapa1	Ralgapa1	0.191891	0.219106	0.457	0.381	1
Creb1	Creb1	0.333234	0.219078	0.239	0.198	1
Pogz	Pogz	0.356168	0.21907	0.293	0.262	1
Utrn	Utrn	0.234878	0.218928	0.587	0.558	1
Tusc3	Tusc3	0.325546	0.218748	0.261	0.217	1
Cblb	Cblb	0.651474	0.218264	0.391	0.392	1
Chd8	Chd8	0.205575	0.217883	0.326	0.259	1
Adgb	Adgb	0.276931	0.217762	0.163	0.124	1
Disp1	Disp1	0.249054	0.217762	0.402	0.339	1
Dnmbp	Dnmbp	0.345034	0.217688	0.196	0.156	1
Osbpl9	Osbpl9	0.661079	0.217553	0.283	0.283	1
G3bp1	G3bp1	0.176399	0.21752	0.326	0.254	1
Snx4	Snx4	0.527181	0.217371	0.402	0.368	1
Foxp4	Foxp4	0.152329	0.217233	0.239	0.175	1
RGD1304728	RGD1304728	0.258693	0.217041	0.228	0.177	1
Dcaf13	Dcaf13	0.255209	0.216959	0.13	0.093	1
Tcf7l1	Tcf7l1	0.170122	0.216949	0.261	0.196	1
Zfp157	Zfp157	0.186609	0.216553	0.109	0.069	1
Fut8	Fut8	0.619664	0.216332	0.185	0.172	1
Cul1	Cul1	0.655679	0.215841	0.293	0.283	1
Hipk3	Hipk3	0.414052	0.215581	0.174	0.143	1
Zbtb21	Zbtb21	0.0686139	0.215249	0.152	0.087	1
Adcy9	Adcy9	0.235805	0.215189	0.228	0.169	1
Esr1	Esr1	0.379326	0.214975	0.196	0.159	1
Sec23b	Sec23b	0.268134	0.214975	0.13	0.093	1
Rab29	Rab29	0.090268	0.214941	0.196	0.127	1
Tnpo2	Tnpo2	0.393023	0.2149	0.12	0.093	1
Mpdz	Mpdz	0.408364	0.214846	0.272	0.241	1
Ift81	Ift81	0.333775	0.214684	0.174	0.135	1
Arcn1	Arcn1	0.118045	0.21449	0.141	0.087	1
Ercc6	Ercc6	0.492244	0.214446	0.207	0.18	1
Hmox2	Hmox2	0.497282	0.214397	0.13	0.108	1
Fbxl3	Fbxl3	0.297004	0.214302	0.141	0.103	1
Sugp1	Sugp1	0.430274	0.214297	0.13	0.103	1
Stat5b	Stat5b	0.801589	0.21428	0.217	0.22	1
Sfxn5	Sfxn5	0.303975	0.214275	0.141	0.103	1
Large1	Large1	0.407263	0.213835	0.467	0.405	1
Prkd1	Prkd1	0.219752	0.213805	0.337	0.278	1
Car2	Car2	0.397387	0.213649	0.391	0.349	1
Rnf115	Rnf115	0.28343	0.213573	0.228	0.183	1
Gprc5c	Gprc5c	0.45098	0.213466	0.217	0.19	1
Clip1	Clip1	0.684674	0.213376	0.283	0.272	1
Washc3	Washc3	0.656531	0.212956	0.163	0.153	1
Eif2a	Eif2a	0.269515	0.212835	0.141	0.103	1
Ifih1	Ifih1	0.169541	0.212456	0.109	0.066	1
Tet3	Tet3	0.266824	0.212446	0.38	0.323	1
AABR07027581.1	AABR07027581.1	0.489983	0.212343	0.174	0.146	1
Depdc5	Depdc5	0.682198	0.212101	0.185	0.177	1
Idh2	Idh2	0.443709	0.211605	0.272	0.23	1
Pkn1	Pkn1	0.76486	0.211586	0.174	0.159	1
Itfg1	Itfg1	0.899113	0.211373	0.207	0.214	1
Clec16a	Clec16a	0.295994	0.211332	0.37	0.331	1
Kiz	Kiz	0.581148	0.211163	0.12	0.106	1
Kdm5c	Kdm5c	0.291612	0.211144	0.163	0.122	1
Ube2m	Ube2m	0.349638	0.211136	0.174	0.138	1
Ppp2cb	Ppp2cb	0.389021	0.211119	0.152	0.122	1
Pcmtd1	Pcmtd1	0.737886	0.211034	0.25	0.241	1
Zfp513	Zfp513	0.370099	0.210952	0.109	0.082	1
Dnajc10	Dnajc10	0.87853	0.210865	0.174	0.172	1
Xylb	Xylb	0.861996	0.210459	0.217	0.22	1
Spns2	Spns2	0.356216	0.210401	0.707	0.646	1
Tgoln2	Tgoln2	0.291542	0.210375	0.109	0.077	1
Acvr2a	Acvr2a	0.104399	0.210089	0.207	0.135	1
Fam13a	Fam13a	0.125641	0.209921	0.272	0.196	1
Orc3	Orc3	0.0618083	0.20967	0.217	0.138	1
Mgat5	Mgat5	0.110001	0.209517	0.315	0.233	1
Nck2	Nck2	0.496472	0.209477	0.293	0.275	1
Trim24	Trim24	0.163108	0.209393	0.12	0.074	1
Dlgap4	Dlgap4	0.812728	0.209246	0.109	0.119	1
Erbb4	Erbb4	0.974112	0.208911	0.533	0.54	1
Usp32	Usp32	0.139842	0.20857	0.467	0.386	1
Ostf1	Ostf1	0.255132	0.208222	0.141	0.103	1
Tspan5	Tspan5	0.475486	0.208181	0.554	0.532	1
Osgepl1	Osgepl1	0.284991	0.208123	0.109	0.074	1
Trappc9	Trappc9	0.156598	0.208103	0.217	0.156	1
Xpo4	Xpo4	0.235706	0.208073	0.185	0.14	1
Ttbk2	Ttbk2	0.161348	0.207946	0.25	0.18	1
Rnmt	Rnmt	0.504881	0.207921	0.217	0.198	1
Cryl1	Cryl1	0.170242	0.207913	0.141	0.093	1
Qser1	Qser1	0.377104	0.207701	0.38	0.352	1
Ralgps2	Ralgps2	0.121573	0.207389	0.152	0.095	1
Zfp148	Zfp148	0.457045	0.207352	0.337	0.304	1
Amph	Amph	0.124746	0.207089	0.109	0.063	1
Insr	Insr	0.421466	0.207071	0.272	0.238	1
Snx30	Snx30	0.271374	0.206968	0.272	0.22	1
Ulk2	Ulk2	0.778204	0.206897	0.37	0.373	1
Wdr60	Wdr60	0.200979	0.20687	0.283	0.217	1
Fxr2	Fxr2	0.106361	0.206552	0.283	0.204	1
Mtus1	Mtus1	0.127469	0.206385	0.337	0.265	1
Wtap	Wtap	0.476798	0.20635	0.261	0.235	1
Xpot	Xpot	0.148778	0.206311	0.196	0.132	1
Tle4	Tle4	0.444175	0.206288	0.163	0.135	1
Dpyd	Dpyd	0.408588	0.206271	0.402	0.352	1
Col4a2	Col4a2	0.571025	0.20613	0.348	0.328	1
Ugdh	Ugdh	0.58407	0.205886	0.109	0.135	1
Ube2o	Ube2o	0.223088	0.205877	0.141	0.101	1
Plcb4	Plcb4	0.31218	0.205787	0.185	0.146	1
NEWGENE-1310139	NEWGENE-1310139	0.293154	0.205535	0.293	0.246	1
Gtdc1	Gtdc1	0.321692	0.205407	0.446	0.402	1
Frmd6	Frmd6	0.633133	0.205315	0.359	0.357	1
Por	Por	0.552457	0.205163	0.174	0.153	1
Eipr1	Eipr1	0.196958	0.20496	0.141	0.095	1
Nacc2	Nacc2	0.209529	0.20486	0.239	0.185	1
Zfp110	Zfp110	0.437027	0.204495	0.152	0.127	1
Tmem248	Tmem248	0.179502	0.203642	0.13	0.085	1
Fancl	Fancl	0.666607	0.203215	0.109	0.095	1
RGD621098	RGD621098	0.767803	0.202913	0.12	0.114	1
Rsf1	Rsf1	0.569192	0.202766	0.38	0.37	1
Casp12	Casp12	0.155346	0.202675	0.272	0.209	1
Gtf2h2	Gtf2h2	0.247882	0.20263	0.12	0.082	1
AABR07064804.1	AABR07064804.1	0.380143	0.202579	0.152	0.122	1
AABR07046707.1	AABR07046707.1	0.824645	0.202166	0.12	0.116	1
Tmem169	Tmem169	0.637167	0.201903	0.109	0.132	1
Akap8l	Akap8l	0.845026	0.201891	0.196	0.193	1
Fkbp3	Fkbp3	0.149574	0.201867	0.13	0.082	1
Lekr1	Lekr1	0.131085	0.201249	0.272	0.193	1
Atg16l1	Atg16l1	0.288623	0.201117	0.13	0.095	1
Agxt2	Agxt2	0.766832	0.200928	0.413	0.45	1
Retreg3	Retreg3	0.209609	0.200798	0.109	0.071	1
Tle3	Tle3	0.21314	0.200785	0.163	0.114	1
Rab6a	Rab6a	0.56291	0.200688	0.283	0.259	1
Sema6a	Sema6a	0.551859	0.20038	0.196	0.172	1
Rabgap1l	Rabgap1l	0.458919	0.200289	0.576	0.556	1
AABR07062570.1	AABR07062570.1	0.100705	0.200131	0.141	0.085	1
Akt1	Akt1	0.133353	0.200129	0.12	0.071	1
Stt3b	Stt3b	0.406789	0.200082	0.25	0.212	1
Ppp2r5e	Ppp2r5e	0.316917	-0.200113	0.283	0.336	1
Exoc3	Exoc3	0.200755	-0.200173	0.065	0.111	1
Rere	Rere	0.0432403	-0.200236	0.87	0.91	1
Unc119b	Unc119b	0.322086	-0.200385	0.13	0.177	1
Parva	Parva	0.152847	-0.200612	0.337	0.431	1
Rpgr	Rpgr	0.451419	-0.200689	0.098	0.124	1
Cplx2	Cplx2	0.485831	-0.200973	0.109	0.135	1
Mtmr3	Mtmr3	0.479158	-0.201244	0.315	0.349	1
Sel1l3	Sel1l3	0.305898	-0.201444	0.065	0.101	1
Vat1	Vat1	0.406872	-0.201592	0.12	0.153	1
Fbxo36	Fbxo36	0.24824	-0.201807	0.065	0.106	1
Rheb	Rheb	0.25514	-0.202004	0.163	0.22	1
Pik3r1	Pik3r1	0.0415218	-0.202095	0.272	0.399	1
Zmym1	Zmym1	0.0741121	-0.202148	0.054	0.122	1
Fblim1	Fblim1	0.198887	-0.202329	0.098	0.153	1
Eef2	Eef2	0.33491	-0.202342	0.076	0.111	1
Igbp1	Igbp1	0.206256	-0.202399	0.065	0.111	1
Rap1gap	Rap1gap	0.449044	-0.202518	0.076	0.101	1
Chd4	Chd4	0.502318	-0.203168	0.337	0.365	1
Sptlc2	Sptlc2	0.114893	-0.203204	0.326	0.426	1
Kpna4	Kpna4	0.179688	-0.203418	0.337	0.421	1
Hspa8	Hspa8	0.236315	-0.203698	0.196	0.251	1
Bbx	Bbx	0.482827	-0.203737	0.217	0.251	1
Tnks	Tnks	0.41641	-0.204262	0.304	0.341	1
Pigu	Pigu	0.364938	-0.204539	0.13	0.169	1
Rpl7	Rpl7	0.122326	-0.20462	0.13	0.206	1
Mtmr10	Mtmr10	0.29108	-0.205627	0.12	0.164	1
Zfp131	Zfp131	0.166767	-0.205747	0.065	0.116	1
Smad7	Smad7	0.122506	-0.206144	0.185	0.267	1
Ift122	Ift122	0.109907	-0.20615	0.109	0.183	1
Bbs4	Bbs4	0.275442	-0.206166	0.098	0.143	1
Cap1	Cap1	0.241315	-0.206169	0.163	0.22	1
Coq8b	Coq8b	0.288731	-0.206539	0.185	0.235	1
Folr1	Folr1	0.513118	-0.206725	0.098	0.122	1
Kantr	Kantr	0.187853	-0.207594	0.054	0.101	1
Sdccag8	Sdccag8	0.318369	-0.208153	0.228	0.283	1
Sesn3	Sesn3	0.425047	-0.208394	0.185	0.222	1
Farp1	Farp1	0.278698	-0.208713	0.761	0.741	1
Ostc	Ostc	0.290946	-0.208921	0.065	0.101	1
Col12a1	Col12a1	0.328416	-0.209539	0.185	0.23	1
Klhdc10	Klhdc10	0.341522	-0.209947	0.38	0.447	1
Creb5	Creb5	0.0611915	-0.210196	0.304	0.455	1
Hdhd2	Hdhd2	0.263069	-0.210268	0.065	0.103	1
Dmd	Dmd	0.068194	-0.210452	0.087	0.167	1
Mtmr12	Mtmr12	0.46741	-0.210578	0.207	0.241	1
Dguok	Dguok	0.329677	-0.210889	0.152	0.198	1
Fzd3	Fzd3	0.168281	-0.211	0.076	0.127	1
Hcfc1	Hcfc1	0.278196	-0.211393	0.076	0.114	1
Rsph10b	Rsph10b	0.400888	-0.211414	0.076	0.103	1
Clic4	Clic4	0.344644	-0.211671	0.391	0.439	1
Mapk8ip3	Mapk8ip3	0.363774	-0.211797	0.185	0.228	1
Elp1	Elp1	0.168281	-0.212338	0.076	0.127	1
Selenos	Selenos	0.576703	-0.212347	0.087	0.103	1
Rab12	Rab12	0.343991	-0.212468	0.109	0.146	1
Asf1a	Asf1a	0.330079	-0.212544	0.076	0.111	1
Cdv3	Cdv3	0.0796666	-0.212917	0.065	0.135	1
Mtcl1	Mtcl1	0.288967	-0.21379	0.076	0.114	1
Ankrd27	Ankrd27	0.40134	-0.214323	0.272	0.32	1
Mprip	Mprip	0.144765	-0.214467	0.37	0.452	1
Prss12	Prss12	0.20606	-0.21461	0.076	0.124	1
Flna	Flna	0.267758	-0.214744	0.207	0.262	1
Agfg2	Agfg2	0.470114	-0.214794	0.174	0.206	1
Etv6	Etv6	0.650405	-0.214808	0.522	0.524	1
Ptpn23	Ptpn23	0.0446464	-0.214978	0.054	0.132	1
Usp47	Usp47	0.280699	-0.215055	0.283	0.339	1
Hs6st1	Hs6st1	0.348111	-0.215482	0.25	0.296	1
Nrip1	Nrip1	0.794228	-0.215499	0.565	0.566	1
Dclre1a	Dclre1a	0.317345	-0.215936	0.174	0.217	1
Scaf11	Scaf11	0.221441	-0.216592	0.217	0.286	1
Acss1	Acss1	0.10568	-0.216641	0.12	0.196	1
Rps17	Rps17	0.112777	-0.21677	0.054	0.111	1
Bicd2	Bicd2	0.219613	-0.216904	0.098	0.146	1
Sox9	Sox9	0.261715	-0.217128	0.13	0.18	1
Atpaf1	Atpaf1	0.404376	-0.217196	0.087	0.116	1
Znrf2	Znrf2	0.127321	-0.217377	0.207	0.291	1
Hlcs	Hlcs	0.383256	-0.217732	0.207	0.249	1
Ddx31	Ddx31	0.278277	-0.217876	0.12	0.169	1
Rpl37a	Rpl37a	0.499742	-0.218173	0.174	0.204	1
Rilpl1	Rilpl1	0.17337	-0.218347	0.054	0.101	1
Lman2l	Lman2l	0.19328	-0.218374	0.141	0.201	1
Arl6ip1	Arl6ip1	0.229717	-0.218638	0.065	0.108	1
AABR07013746.1	AABR07013746.1	0.0388866	-0.218712	0.033	0.103	1
Pten	Pten	0.484148	-0.218848	0.272	0.294	1
Xpo7	Xpo7	0.503441	-0.21928	0.326	0.339	1
Eci3	Eci3	0.694553	-0.2199	0.12	0.13	1
Dennd5a	Dennd5a	0.10028	-0.220296	0.174	0.262	1
Ikbke	Ikbke	0.238514	-0.22072	0.065	0.106	1
Cep104	Cep104	0.35091	-0.220894	0.087	0.119	1
Ezh2	Ezh2	0.643622	-0.221002	0.13	0.143	1
Usp37	Usp37	0.220167	-0.221077	0.087	0.135	1
Hnrnpd	Hnrnpd	0.51035	-0.221378	0.196	0.22	1
Zfp68	Zfp68	0.403036	-0.221452	0.109	0.14	1
Slc12a3	Slc12a3	0.0296826	-0.221711	0.065	0.156	1
Frmd4b	Frmd4b	0.0279736	-0.222154	0.815	0.929	1
Ube2k	Ube2k	0.107671	-0.222697	0.359	0.463	1
Epb41l4a	Epb41l4a	0.158032	-0.223048	0.141	0.206	1
Gfod2	Gfod2	0.554169	-0.223559	0.12	0.14	1
Rnf103	Rnf103	0.208748	-0.223845	0.076	0.122	1
Arpc1b	Arpc1b	0.38864	-0.223921	0.12	0.153	1
Bin1	Bin1	0.45725	-0.224587	0.12	0.148	1
Lmbr1l	Lmbr1l	0.238206	-0.224735	0.152	0.206	1
Crtc3	Crtc3	0.138979	-0.224748	0.141	0.212	1
Phf21a	Phf21a	0.245323	-0.224954	0.391	0.466	1
Eif4a1	Eif4a1	0.228587	-0.224962	0.174	0.241	1
Trpc1	Trpc1	0.224302	-0.224992	0.141	0.201	1
Stam2	Stam2	0.262115	-0.22514	0.152	0.206	1
Adpgk	Adpgk	0.25097	-0.225171	0.065	0.106	1
Iqgap2	Iqgap2	0.492418	-0.225926	0.196	0.225	1
Fbxl5	Fbxl5	0.182927	-0.226048	0.174	0.235	1
Vcp	Vcp	0.414224	-0.226328	0.163	0.198	1
Phlpp2	Phlpp2	0.4124	-0.226342	0.12	0.153	1
Galnt7	Galnt7	0.25431	-0.226601	0.12	0.164	1
Txndc12	Txndc12	0.570475	-0.226601	0.12	0.138	1
Nploc4	Nploc4	0.357444	-0.226636	0.141	0.18	1
Upf2	Upf2	0.160623	-0.226655	0.348	0.447	1
Srek1	Srek1	0.356869	-0.226707	0.283	0.328	1
Ptpn1	Ptpn1	0.384202	-0.227262	0.109	0.14	1
Samd4b	Samd4b	0.223771	-0.227519	0.076	0.119	1
Smad1	Smad1	0.54863	-0.227617	0.228	0.254	1
Lsm12	Lsm12	0.484176	-0.227828	0.087	0.108	1
Lmf1	Lmf1	0.224676	-0.228003	0.087	0.135	1
Stx16	Stx16	0.0747995	-0.228219	0.196	0.294	1
Anks6	Anks6	0.207867	-0.228621	0.163	0.225	1
H3f3a	H3f3a	0.372015	-0.228889	0.152	0.193	1
Polb	Polb	0.180504	-0.229761	0.054	0.101	1
Pros1	Pros1	0.334309	-0.229788	0.098	0.135	1
Cbwd1	Cbwd1	0.632467	-0.229826	0.174	0.188	1
Vamp4	Vamp4	0.223402	-0.229901	0.065	0.108	1
Dld	Dld	0.367764	-0.230105	0.109	0.146	1
Ube2b	Ube2b	0.246698	-0.230343	0.076	0.119	1
Txnrd1	Txnrd1	0.337341	-0.230361	0.228	0.275	1
Sh3gl1	Sh3gl1	0.223271	-0.230363	0.109	0.161	1
Rdh10	Rdh10	0.587282	-0.230698	0.12	0.138	1
Ell	Ell	0.51021	-0.230714	0.098	0.116	1
Tgfbr3	Tgfbr3	0.302047	-0.230919	0.076	0.111	1
LOC100174910	LOC100174910	0.0603828	-0.230953	0.087	0.167	1
Trak2	Trak2	0.45075	-0.231642	0.554	0.606	1
Eif4g1	Eif4g1	0.16952	-0.231915	0.076	0.13	1
Ttll13	Ttll13	0.528505	-0.231929	0.12	0.14	1
LOC100910732	LOC100910732	0.222023	-0.232438	0.076	0.122	1
Dlat	Dlat	0.282443	-0.232463	0.12	0.161	1
Prr13	Prr13	0.510207	-0.232545	0.098	0.119	1
Soat1	Soat1	0.134807	-0.232723	0.087	0.151	1
Plec	Plec	0.374901	-0.232819	0.207	0.249	1
Ccne2	Ccne2	0.234243	-0.232833	0.065	0.106	1
B4galt6	B4galt6	0.150918	-0.233037	0.239	0.328	1
Fcf1	Fcf1	0.159848	-0.233542	0.163	0.235	1
Cdc23	Cdc23	0.340594	-0.233715	0.087	0.122	1
Pla2g7	Pla2g7	0.232169	-0.234515	0.087	0.132	1
Rcn1	Rcn1	0.411096	-0.235352	0.098	0.127	1
Plcxd2	Plcxd2	0.181727	-0.23618	0.065	0.114	1
Hint1	Hint1	0.191735	-0.236325	0.065	0.111	1
Srsf10	Srsf10	0.240642	-0.236546	0.217	0.267	1
Zfp827	Zfp827	0.304964	-0.236594	0.283	0.328	1
Cd59	Cd59	0.133413	-0.236908	0.054	0.108	1
Rpl17	Rpl17	0.224075	-0.237493	0.087	0.132	1
Ccdc138	Ccdc138	0.3567	-0.237619	0.141	0.177	1
Rnf111	Rnf111	0.491166	-0.237906	0.359	0.378	1
Zdhhc14	Zdhhc14	0.460686	-0.238068	0.174	0.201	1
Wipi1	Wipi1	0.485997	-0.238126	0.109	0.13	1
App	App	0.0156249	-0.238489	0.772	0.873	1
Ythdf1	Ythdf1	0.198725	-0.23851	0.109	0.161	1
Sf3b3	Sf3b3	0.0786196	-0.238968	0.163	0.257	1
Ghitm	Ghitm	0.321341	-0.239058	0.076	0.111	1
Nectin2	Nectin2	0.231639	-0.239059	0.141	0.198	1
RGD1310819	RGD1310819	0.208184	-0.239153	0.076	0.122	1
Eftud2	Eftud2	0.177318	-0.239567	0.109	0.167	1
Cmip	Cmip	0.182188	-0.240343	0.5	0.532	1
Prkci	Prkci	0.155904	-0.240459	0.293	0.373	1
Asb8	Asb8	0.357985	-0.240688	0.109	0.146	1
Mt1	Mt1	0.0487724	-0.241411	0.043	0.114	1
Tnip1	Tnip1	0.200713	-0.241864	0.098	0.151	1
Fam114a1	Fam114a1	0.189528	-0.242362	0.065	0.111	1
Cntrl	Cntrl	0.241971	-0.242483	0.109	0.156	1
Efna5	Efna5	0.284769	-0.24272	0.228	0.286	1
Ncoa2	Ncoa2	0.123386	-0.242765	0.13	0.204	1
Fam189a1	Fam189a1	0.0767196	-0.242912	0.163	0.267	1
Fam76b	Fam76b	0.300573	-0.243237	0.239	0.291	1
Ankrd33b	Ankrd33b	0.268686	-0.243325	0.163	0.212	1
Ube3b	Ube3b	0.0931123	-0.243396	0.054	0.116	1
Phyh	Phyh	0.798233	-0.243414	0.174	0.177	1
Ptprf	Ptprf	0.703135	-0.243548	0.228	0.238	1
Pecr	Pecr	0.274224	-0.244174	0.109	0.153	1
Tab1	Tab1	0.163326	-0.244194	0.054	0.101	1
Sbno1	Sbno1	0.183908	-0.244276	0.283	0.357	1
Hspa9	Hspa9	0.229812	-0.244389	0.076	0.119	1
Suclg1	Suclg1	0.581411	-0.244835	0.12	0.14	1
Nrxn3	Nrxn3	0.0927833	-0.245104	0.054	0.114	1
Shroom4	Shroom4	0.151545	-0.24574	0.663	0.772	1
Hdlbp	Hdlbp	0.147859	-0.245828	0.37	0.442	1
Pdia6	Pdia6	0.27145	-0.246257	0.087	0.13	1
Itga6	Itga6	0.140389	-0.246367	0.207	0.288	1
Adamtsl4	Adamtsl4	0.329984	-0.24686	0.13	0.172	1
Itga3	Itga3	0.558814	-0.24724	0.272	0.291	1
Atg4b	Atg4b	0.0925236	-0.247384	0.043	0.101	1
Hace1	Hace1	0.165772	-0.24784	0.076	0.13	1
Samd8	Samd8	0.302047	-0.247893	0.076	0.111	1
Cbx3	Cbx3	0.373105	-0.247994	0.25	0.286	1
Glmn	Glmn	0.350576	-0.248033	0.109	0.146	1
Tcerg1	Tcerg1	0.139129	-0.248357	0.348	0.426	1
Dcun1d3	Dcun1d3	0.172917	-0.248621	0.065	0.114	1
Rtn4	Rtn4	0.130784	-0.249008	0.315	0.405	1
Nsa2	Nsa2	0.113021	-0.24903	0.076	0.14	1
Plxna2	Plxna2	0.123377	-0.249321	0.12	0.196	1
Gtf2i	Gtf2i	0.202111	-0.24963	0.435	0.503	1
Cbx5	Cbx5	0.185986	-0.250266	0.076	0.127	1
Chpt1	Chpt1	0.415342	-0.250394	0.109	0.14	1
Lpcat2	Lpcat2	0.20622	-0.250933	0.076	0.122	1
Alkbh1	Alkbh1	0.537044	-0.25114	0.207	0.222	1
Sppl3	Sppl3	0.189276	-0.251275	0.293	0.362	1
Anapc5	Anapc5	0.397248	-0.251522	0.185	0.222	1
Hspa5	Hspa5	0.276258	-0.251607	0.196	0.254	1
Iqce	Iqce	0.206219	-0.251625	0.174	0.241	1
Nfe2l1	Nfe2l1	0.232755	-0.251669	0.087	0.132	1
Kdm1a	Kdm1a	0.259963	-0.251683	0.163	0.214	1
Bmp1	Bmp1	0.244164	-0.25195	0.087	0.13	1
Rspry1	Rspry1	0.312352	-0.252042	0.109	0.148	1
Zdhhc13	Zdhhc13	0.114904	-0.252083	0.065	0.124	1
Scarb2	Scarb2	0.149614	-0.252141	0.076	0.132	1
Iqcg	Iqcg	0.327305	-0.252439	0.304	0.347	1
Arhgef40	Arhgef40	0.164437	-0.252527	0.272	0.349	1
Zc3h7b	Zc3h7b	0.15609	-0.252709	0.13	0.198	1
RGD1565989	RGD1565989	0.318857	-0.252931	0.076	0.108	1
Tbpl1	Tbpl1	0.168556	-0.253433	0.13	0.193	1
Dgkd	Dgkd	0.376365	-0.253547	0.163	0.196	1
Tmbim6	Tmbim6	0.176152	-0.253846	0.185	0.262	1
Mtdh	Mtdh	0.338754	-0.254075	0.315	0.357	1
Ubc	Ubc	0.100217	-0.254178	0.13	0.209	1
Fcgrt	Fcgrt	0.27678	-0.25452	0.076	0.114	1
Fam49b	Fam49b	0.274951	-0.254553	0.185	0.233	1
Prpf40a	Prpf40a	0.185583	-0.255036	0.207	0.278	1
Ensa	Ensa	0.188686	-0.255859	0.065	0.114	1
Nedd8	Nedd8	0.171218	-0.256126	0.054	0.101	1
E2f5	E2f5	0.130759	-0.25661	0.087	0.148	1
Eif3j	Eif3j	0.21049	-0.256972	0.304	0.37	1
Kdm4a	Kdm4a	0.298793	-0.257083	0.163	0.209	1
Erlec1	Erlec1	0.156937	-0.257119	0.087	0.143	1
RT1-T24-4	RT1-T24-4	0.243598	-0.257864	0.076	0.116	1
Rnf145	Rnf145	0.194307	-0.258207	0.098	0.151	1
Slc38a7	Slc38a7	0.14209	-0.258318	0.065	0.119	1
Vezt	Vezt	0.521089	-0.258622	0.109	0.13	1
Psmd13	Psmd13	0.0687405	-0.258835	0.043	0.103	1
Ssr1	Ssr1	0.0905894	-0.258936	0.054	0.114	1
Rbm45	Rbm45	0.230995	-0.258991	0.065	0.106	1
Ddx39a	Ddx39a	0.303165	-0.259049	0.087	0.124	1
Arfgap3	Arfgap3	0.217826	-0.260258	0.065	0.108	1
Pnn	Pnn	0.116329	-0.260294	0.348	0.452	1
Agbl5	Agbl5	0.169133	-0.260792	0.065	0.114	1
Fam160b1	Fam160b1	0.510522	-0.261061	0.109	0.13	1
Lrp10	Lrp10	0.17337	-0.261709	0.054	0.101	1
N4bp1	N4bp1	0.253744	-0.26184	0.239	0.294	1
Rpl3	Rpl3	0.189629	-0.261941	0.207	0.262	1
Rab5if	Rab5if	0.212351	-0.261955	0.065	0.108	1
Rpsa	Rpsa	0.0692048	-0.262213	0.152	0.246	1
Esd	Esd	0.240408	-0.262396	0.076	0.116	1
Rpl35	Rpl35	0.575262	-0.263065	0.098	0.116	1
Tubb5	Tubb5	0.0661419	-0.263342	0.087	0.167	1
Mnat1	Mnat1	0.187612	-0.263535	0.25	0.323	1
Prdm15	Prdm15	0.244927	-0.263935	0.065	0.103	1
Focad	Focad	0.14493	-0.264091	0.152	0.225	1
Fbxo32	Fbxo32	0.160664	-0.264453	0.087	0.146	1
AC125248.1	AC125248.1	0.21713	-0.264753	0.272	0.344	1
Hnrnpa1	Hnrnpa1	0.46854	-0.264766	0.163	0.188	1
Csnk1g2	Csnk1g2	0.0751158	-0.265084	0.12	0.204	1
Arl8a	Arl8a	0.246171	-0.265453	0.076	0.116	1
Eloa	Eloa	0.0838202	-0.265484	0.043	0.101	1
Churc1	Churc1	0.14616	-0.265821	0.054	0.103	1
Rpn1	Rpn1	0.146831	-0.265938	0.087	0.148	1
Chordc1	Chordc1	0.115528	-0.26608	0.054	0.108	1
Mertk	Mertk	0.152623	-0.266522	0.076	0.132	1
Ccny	Ccny	0.284629	-0.267065	0.315	0.368	1
Nme2	Nme2	0.421415	-0.267325	0.087	0.116	1
Cct8	Cct8	0.178538	-0.267577	0.098	0.153	1
Tsc22d1	Tsc22d1	0.0172218	-0.267863	0.598	0.685	1
Slc16a4	Slc16a4	0.352183	-0.268168	0.098	0.13	1
LOC100909840	LOC100909840	0.154374	-0.268433	0.152	0.222	1
Ormdl2	Ormdl2	0.352477	-0.26868	0.076	0.106	1
Slc38a2	Slc38a2	0.0473894	-0.268787	0.196	0.315	1
Sec14l1	Sec14l1	0.156559	-0.269477	0.076	0.132	1
Lrrc42	Lrrc42	0.18663	-0.269854	0.098	0.151	1
Map2k1	Map2k1	0.309051	-0.27011	0.098	0.138	1
RGD1311703	RGD1311703	0.464341	-0.270462	0.087	0.111	1
Eya3	Eya3	0.218627	-0.270539	0.217	0.267	1
Asap1	Asap1	0.197069	-0.270633	0.326	0.392	1
Glis2	Glis2	0.127599	-0.270798	0.076	0.135	1
Bcar1	Bcar1	0.141237	-0.271064	0.076	0.135	1
Eif1	Eif1	0.359854	-0.271363	0.174	0.212	1
Ncald	Ncald	0.607417	-0.271444	0.239	0.257	1
Rab3ip	Rab3ip	0.151391	-0.271527	0.217	0.283	1
Atp11b	Atp11b	0.358772	-0.271572	0.13	0.167	1
Brd1	Brd1	0.245763	-0.271661	0.228	0.288	1
Sorbs1	Sorbs1	0.0669172	-0.272104	0.565	0.675	1
Lman1	Lman1	0.197904	-0.272247	0.065	0.111	1
Slc8b1	Slc8b1	0.258096	-0.272274	0.065	0.103	1
Gcdh	Gcdh	0.160004	-0.27247	0.065	0.116	1
Fbxw4	Fbxw4	0.30298	-0.27316	0.174	0.217	1
Cyth1	Cyth1	0.157008	-0.273289	0.207	0.28	1
Itgb1	Itgb1	0.0484368	-0.273343	0.467	0.582	1
Rps16	Rps16	0.130951	-0.273479	0.141	0.212	1
Irs2	Irs2	0.0393631	-0.273567	0.12	0.217	1
Tspan12	Tspan12	0.138074	-0.27385	0.054	0.106	1
Tmem164	Tmem164	0.229662	-0.273908	0.337	0.397	1
Noc2l	Noc2l	0.200679	-0.273935	0.087	0.135	1
RGD1562218	RGD1562218	0.223029	-0.274411	0.12	0.175	1
Acadl	Acadl	0.957455	-0.274482	0.37	0.317	1
Pxdn	Pxdn	0.27794	-0.274482	0.217	0.27	1
Stat3	Stat3	0.0828564	-0.274928	0.315	0.434	1
Slc6a8	Slc6a8	0.105033	-0.27499	0.076	0.14	1
Casp2	Casp2	0.122201	-0.27522	0.054	0.108	1
Angpt2	Angpt2	0.166511	-0.276296	0.076	0.124	1
Arpc2	Arpc2	0.276535	-0.27667	0.25	0.307	1
Ppp1cc	Ppp1cc	0.206206	-0.27701	0.141	0.198	1
Itpkb	Itpkb	0.0957083	-0.277039	0.065	0.13	1
Slc3a1	Slc3a1	0.397184	-0.27706	0.207	0.241	1
Itga9	Itga9	0.180799	-0.277252	0.272	0.349	1
Ercc6l2	Ercc6l2	0.0955696	-0.277295	0.348	0.45	1
Tnpo3	Tnpo3	0.259115	-0.277435	0.239	0.299	1
Ip6k2	Ip6k2	0.18922	-0.277889	0.293	0.368	1
AABR07058091.2	AABR07058091.2	0.20594	-0.278037	0.076	0.122	1
Slfn5	Slfn5	0.088491	-0.27829	0.054	0.116	1
Mpp6	Mpp6	0.0853162	-0.278323	0.109	0.19	1
RT1-A1	RT1-A1	0.19109	-0.278548	0.228	0.304	1
Loxl2	Loxl2	0.163209	-0.278769	0.065	0.114	1
Syt14	Syt14	0.137596	-0.279222	0.076	0.13	1
Nol7	Nol7	0.226173	-0.279868	0.076	0.119	1
Rbsn	Rbsn	0.051468	-0.280189	0.043	0.114	1
RGD1309730	RGD1309730	0.0807776	-0.2805	0.109	0.188	1
Timd2	Timd2	0.156377	-0.28062	0.163	0.235	1
Cab39l	Cab39l	0.241953	-0.280754	0.098	0.143	1
Nup153	Nup153	0.0652095	-0.281024	0.152	0.249	1
Ist1	Ist1	0.346552	-0.281105	0.152	0.19	1
Bbs5	Bbs5	0.302152	-0.281381	0.087	0.122	1
Tbc1d16	Tbc1d16	0.438398	-0.281961	0.087	0.111	1
Atp5mg	Atp5mg	0.0838135	-0.282348	0.065	0.132	1
Ppp1cb	Ppp1cb	0.437526	-0.282375	0.304	0.325	1
Arl6ip5	Arl6ip5	0.0632151	-0.282593	0.076	0.153	1
Ephb1	Ephb1	0.200363	-0.282667	0.337	0.392	1
Cited2	Cited2	0.280807	-0.282713	0.098	0.14	1
Reep5	Reep5	0.174036	-0.282771	0.076	0.127	1
Pdlim7	Pdlim7	0.362802	-0.282794	0.152	0.188	1
Man1b1	Man1b1	0.190078	-0.283011	0.065	0.111	1
Mllt6	Mllt6	0.160377	-0.283019	0.087	0.143	1
Osmr	Osmr	0.182128	-0.283805	0.12	0.177	1
Grip1	Grip1	0.324401	-0.284031	0.087	0.122	1
Zfand5	Zfand5	0.0165516	-0.284148	0.076	0.185	1
Tom1l2	Tom1l2	0.423874	-0.285028	0.315	0.349	1
Urb1	Urb1	0.205795	-0.285445	0.065	0.108	1
Zfp184	Zfp184	0.472161	-0.285513	0.087	0.108	1
Zmym5	Zmym5	0.0673455	-0.285553	0.109	0.193	1
Ccdc39	Ccdc39	0.138378	-0.285633	0.12	0.188	1
Asxl1	Asxl1	0.0862782	-0.285756	0.25	0.36	1
Prpf6	Prpf6	0.166827	-0.285886	0.239	0.304	1
Kat7	Kat7	0.102361	-0.285893	0.054	0.111	1
AABR07001068.1	AABR07001068.1	0.292826	-0.28596	0.13	0.177	1
Tpcn1	Tpcn1	0.189017	-0.286236	0.152	0.209	1
Ddr1	Ddr1	0.294822	-0.286643	0.163	0.209	1
Tmem241	Tmem241	0.194575	-0.28697	0.098	0.148	1
Rnps1	Rnps1	0.12422	-0.286989	0.054	0.108	1
Gli3	Gli3	0.323481	-0.287013	0.163	0.204	1
Kdelr1	Kdelr1	0.0778075	-0.287187	0.087	0.159	1
Adamts12	Adamts12	0.216581	-0.287413	0.13	0.188	1
Arpc3	Arpc3	0.101328	-0.287739	0.054	0.111	1
Cisd1	Cisd1	0.121652	-0.287759	0.109	0.177	1
Colec12	Colec12	0.308804	-0.287843	0.12	0.164	1
AABR07032622.1	AABR07032622.1	0.144351	-0.28785	0.163	0.235	1
Zc3hav1	Zc3hav1	0.359092	-0.288803	0.141	0.177	1
Dpp7	Dpp7	0.234626	-0.289088	0.109	0.153	1
Pdia3	Pdia3	0.0666908	-0.28928	0.25	0.357	1
Fam120b	Fam120b	0.197058	-0.289623	0.076	0.124	1
Pld1	Pld1	0.376764	-0.29015	0.217	0.249	1
Limd1	Limd1	0.10837	-0.290238	0.054	0.111	1
Asah1	Asah1	0.16895	-0.290889	0.087	0.14	1
Tmem63b	Tmem63b	0.339709	-0.291828	0.109	0.14	1
Vapb	Vapb	0.132948	-0.29197	0.087	0.146	1
Arfip1	Arfip1	0.0898827	-0.291981	0.141	0.228	1
Ulk4	Ulk4	0.23259	-0.292591	0.109	0.156	1
Cluap1	Cluap1	0.267543	-0.292645	0.109	0.151	1
Zc3h14	Zc3h14	0.374342	-0.292808	0.163	0.196	1
Zmynd8	Zmynd8	0.0243588	-0.292868	0.315	0.466	1
Gigyf2	Gigyf2	0.0309678	-0.293577	0.446	0.601	1
Tmem51	Tmem51	0.123005	-0.293713	0.272	0.347	1
Junb	Junb	0.580334	-0.293775	0.12	0.138	1
Galnt10	Galnt10	0.156141	-0.293852	0.304	0.389	1
Slmap	Slmap	0.354597	-0.294063	0.359	0.389	1
Smg6	Smg6	0.170025	-0.294293	0.402	0.463	1
Rlf	Rlf	0.169539	-0.294735	0.141	0.204	1
Rpf2	Rpf2	0.0650384	-0.294965	0.065	0.138	1
Myl12b	Myl12b	0.0891807	-0.295141	0.402	0.503	1
Ric8b	Ric8b	0.0789128	-0.296743	0.13	0.217	1
Hexd	Hexd	0.112856	-0.298388	0.196	0.272	1
Pde6d	Pde6d	0.143575	-0.298697	0.141	0.206	1
Nadk	Nadk	0.121793	-0.298761	0.076	0.138	1
C2cd2	C2cd2	0.243598	-0.299215	0.076	0.116	1
Pdgfa	Pdgfa	0.311792	-0.299257	0.076	0.108	1
Plxna4	Plxna4	0.00141044	-0.299345	0.152	0.323	1
Cnot8	Cnot8	0.134983	-0.299878	0.054	0.106	1
Runx2	Runx2	0.0145774	-0.300535	0.174	0.312	1
Rnd3	Rnd3	0.277315	-0.30085	0.196	0.246	1
Dmtf1	Dmtf1	0.189303	-0.301369	0.25	0.315	1
Pter	Pter	0.0862011	-0.301644	0.424	0.524	1
Rack1	Rack1	0.14755	-0.301784	0.065	0.116	1
Lrpap1	Lrpap1	0.157588	-0.302118	0.12	0.183	1
Dhx30	Dhx30	0.274137	-0.302122	0.13	0.18	1
Cdc42se2	Cdc42se2	0.134747	-0.302186	0.13	0.204	1
Psmd12	Psmd12	0.247539	-0.302625	0.109	0.153	1
Nes	Nes	0.0589251	-0.303036	0.043	0.108	1
Smyd2	Smyd2	0.125067	-0.303328	0.065	0.119	1
Cp	Cp	0.0363576	-0.303548	0.554	0.653	1
Ranbp10	Ranbp10	0.361335	-0.30416	0.141	0.172	1
Hsp90b1	Hsp90b1	0.30836	-0.304343	0.207	0.259	1
Nbr1	Nbr1	0.057981	-0.304363	0.163	0.27	1
Anapc1	Anapc1	0.104185	-0.305055	0.109	0.183	1
Mrpl48	Mrpl48	0.124872	-0.305235	0.065	0.119	1
Mtor	Mtor	0.0737469	-0.305716	0.141	0.235	1
Ccnh	Ccnh	0.280021	-0.305777	0.087	0.124	1
Nupl2	Nupl2	0.138634	-0.306563	0.087	0.146	1
Pdxdc1	Pdxdc1	0.140641	-0.30693	0.141	0.204	1
Calr	Calr	0.280034	-0.307107	0.196	0.243	1
Rhoc	Rhoc	0.161175	-0.307186	0.076	0.13	1
Sgpl1	Sgpl1	0.176168	-0.308013	0.12	0.175	1
Smg7	Smg7	0.202783	-0.30814	0.152	0.212	1
Ctbs	Ctbs	0.0810165	-0.308141	0.043	0.103	1
Idh1	Idh1	0.138994	-0.308189	0.12	0.185	1
Mctp2	Mctp2	0.137016	-0.308738	0.109	0.172	1
Ssr3	Ssr3	0.119024	-0.309039	0.054	0.108	1
Hsph1	Hsph1	0.222728	-0.309042	0.109	0.153	1
Xpo6	Xpo6	0.187587	-0.309106	0.185	0.243	1
LOC690617	LOC690617	0.113517	-0.309119	0.109	0.18	1
Wdr34	Wdr34	0.1047	-0.309153	0.12	0.193	1
Commd3	Commd3	0.142528	-0.310322	0.087	0.146	1
Pde7a	Pde7a	0.146575	-0.310549	0.489	0.54	1
Crot	Crot	0.146898	-0.310666	0.076	0.13	1
Mbtd1	Mbtd1	0.165108	-0.311136	0.185	0.254	1
Lars1	Lars1	0.191218	-0.311644	0.163	0.222	1
Mpc1	Mpc1	0.174997	-0.312287	0.054	0.101	1
Ap4e1	Ap4e1	0.290711	-0.312563	0.087	0.122	1
Mlxip	Mlxip	0.0756807	-0.31288	0.087	0.161	1
Cdh6	Cdh6	0.00400351	-0.313117	0.663	0.823	1
Rab18	Rab18	0.184738	-0.313622	0.076	0.124	1
Sec61a1	Sec61a1	0.12709	-0.314094	0.054	0.108	1
Tpm4	Tpm4	0.0447698	-0.314757	0.033	0.101	1
Rhbdf2	Rhbdf2	0.140739	-0.315711	0.12	0.185	1
Gnai3	Gnai3	0.0898463	-0.3162	0.141	0.222	1
Rnf169	Rnf169	0.0432858	-0.316891	0.141	0.251	1
Casp8ap2	Casp8ap2	0.105798	-0.31711	0.054	0.114	1
AABR07071697.1	AABR07071697.1	0.156721	-0.317287	0.098	0.159	1
Slc6a6	Slc6a6	0.90428	-0.318014	0.489	0.444	1
Vipas39	Vipas39	0.204897	-0.318123	0.087	0.135	1
Tas1r2	Tas1r2	0.0922489	-0.318183	0.13	0.212	1
Efnb2	Efnb2	0.162907	-0.319282	0.13	0.188	1
Hmgn3	Hmgn3	0.16886	-0.319288	0.098	0.151	1
Klhl8	Klhl8	0.249018	-0.3194	0.098	0.14	1
Ptger3	Ptger3	0.149282	-0.320216	0.141	0.209	1
Zfp280c	Zfp280c	0.0515665	-0.320386	0.043	0.114	1
Eif2b3	Eif2b3	0.176592	-0.321118	0.12	0.175	1
Fem1c	Fem1c	0.126862	-0.321224	0.054	0.106	1
Fbxo10	Fbxo10	0.0847532	-0.321632	0.043	0.101	1
Scai	Scai	0.0781725	-0.321675	0.217	0.315	1
AABR07037451.2	AABR07037451.2	0.0201986	-0.324076	0.272	0.423	1
Arhgap8	Arhgap8	0.176592	-0.324115	0.12	0.175	1
Sae1	Sae1	0.0447741	-0.324173	0.293	0.407	1
Cerkl	Cerkl	0.16281	-0.324437	0.054	0.101	1
Aff1	Aff1	0.0314623	-0.325328	0.478	0.579	1
Kirrel1	Kirrel1	0.0577038	-0.325687	0.413	0.508	1
B4galt5	B4galt5	0.204965	-0.326306	0.13	0.183	1
Bsg	Bsg	0.551952	-0.326925	0.152	0.175	1
Slc25a37	Slc25a37	0.135421	-0.326951	0.054	0.106	1
Fgf1	Fgf1	0.00618504	-0.327023	0.424	0.595	1
Tp53	Tp53	0.150777	-0.327153	0.141	0.201	1
Ube2l3	Ube2l3	0.0834791	-0.327466	0.054	0.116	1
Zfp609	Zfp609	0.0994983	-0.327696	0.283	0.381	1
Myl12a	Myl12a	0.289037	-0.328053	0.163	0.204	1
Rpl5	Rpl5	0.372854	-0.328086	0.109	0.14	1
Pip4p2	Pip4p2	0.185944	-0.328151	0.152	0.212	1
Uggt1	Uggt1	0.159351	-0.328201	0.185	0.246	1
Fmnl2	Fmnl2	0.123065	-0.329273	0.141	0.206	1
Rsrp1	Rsrp1	0.0120224	-0.329343	0.554	0.68	1
Fzd6	Fzd6	0.070715	-0.329965	0.054	0.119	1
Gcnt2	Gcnt2	0.0708019	-0.330358	0.304	0.418	1
Spast	Spast	0.04547	-0.330632	0.054	0.13	1
Tgm2	Tgm2	0.342974	-0.330665	0.109	0.143	1
AC128154.1	AC128154.1	0.134256	-0.330736	0.109	0.175	1
Mfge8	Mfge8	0.107649	-0.33117	0.054	0.111	1
Arl14ep	Arl14ep	0.125279	-0.331871	0.098	0.159	1
Ybx1	Ybx1	0.222249	-0.332324	0.12	0.167	1
Cox7c	Cox7c	0.249004	-0.332477	0.098	0.143	1
Myadm	Myadm	0.0442139	-0.332816	0.033	0.101	1
Mfsd1	Mfsd1	0.102113	-0.332906	0.065	0.127	1
H2az2	H2az2	0.371683	-0.333016	0.12	0.148	1
Tgif1	Tgif1	0.0377546	-0.333051	0.25	0.368	1
Clint1	Clint1	0.108632	-0.333513	0.326	0.423	1
Ece1	Ece1	0.335242	-0.334384	0.152	0.188	1
Elk3	Elk3	0.15275	-0.334815	0.076	0.127	1
Hook2	Hook2	0.303531	-0.335797	0.152	0.19	1
Ythdf3	Ythdf3	0.133608	-0.336317	0.424	0.489	1
Swt1	Swt1	0.112446	-0.336482	0.304	0.399	1
Dnal1	Dnal1	0.077504	-0.336526	0.043	0.103	1
Slc33a1	Slc33a1	0.0348895	-0.336575	0.054	0.138	1
Atp6v1b2	Atp6v1b2	0.0526732	-0.336783	0.12	0.214	1
Eif5b	Eif5b	0.19735	-0.337845	0.13	0.177	1
Sec11a	Sec11a	0.133505	-0.338057	0.109	0.172	1
Fyttd1	Fyttd1	0.206427	-0.33961	0.098	0.146	1
Trpc4ap	Trpc4ap	0.202555	-0.339879	0.196	0.254	1
Esyt2	Esyt2	0.0657035	-0.339915	0.228	0.32	1
Rnf43	Rnf43	0.158492	-0.340723	0.109	0.167	1
Axl	Axl	0.0384698	-0.341028	0.304	0.434	1
Dhx32	Dhx32	0.0762607	-0.341374	0.054	0.116	1
Ufsp2	Ufsp2	0.0490532	-0.342091	0.065	0.14	1
Ocln	Ocln	0.158747	-0.343268	0.087	0.14	1
Pih1d2	Pih1d2	0.0317796	-0.343882	0.043	0.122	1
Galnt2	Galnt2	0.117089	-0.344689	0.087	0.148	1
Cald1	Cald1	0.025	-0.345311	0.739	0.817	1
AABR07060133.1	AABR07060133.1	0.137945	-0.345671	0.565	0.616	1
Gabarapl1	Gabarapl1	0.0550223	-0.345712	0.12	0.212	1
Trmt11	Trmt11	0.0523194	-0.346724	0.087	0.167	1
Dpy19l3	Dpy19l3	0.137961	-0.347675	0.065	0.116	1
Lsr	Lsr	0.120482	-0.34806	0.087	0.148	1
Cd81	Cd81	0.201471	-0.348136	0.141	0.19	1
Clcc1	Clcc1	0.105867	-0.348704	0.065	0.124	1
Rcbtb2	Rcbtb2	0.0591502	-0.348906	0.043	0.108	1
Nlk	Nlk	0.0254848	-0.349408	0.467	0.59	1
Hmg20b	Hmg20b	0.121377	-0.350037	0.141	0.217	1
Kansl3	Kansl3	0.0633396	-0.352258	0.12	0.201	1
AABR07025295.1	AABR07025295.1	0.184335	-0.35239	0.674	0.698	1
Nptn	Nptn	0.0715746	-0.352691	0.185	0.283	1
Srp54a	Srp54a	0.0902795	-0.353124	0.054	0.114	1
Coro1c	Coro1c	0.0508007	-0.353841	0.098	0.188	1
Apoe	Apoe	0.187976	-0.354085	0.141	0.201	1
Csnk1a1	Csnk1a1	0.108072	-0.354622	0.37	0.458	1
Ola1	Ola1	0.140243	-0.355417	0.185	0.254	1
Zdhhc15	Zdhhc15	0.159008	-0.355442	0.076	0.127	1
Usp46	Usp46	0.0881564	-0.355909	0.141	0.217	1
Cwf19l2	Cwf19l2	0.132848	-0.356272	0.228	0.307	1
Atp11a	Atp11a	0.0459199	-0.356333	0.217	0.331	1
Slc25a3	Slc25a3	0.0600725	-0.356926	0.087	0.164	1
Rasa2	Rasa2	0.10694	-0.35751	0.489	0.548	1
Atxn7l1	Atxn7l1	0.0773665	-0.357702	0.272	0.376	1
LOC100361457	LOC100361457	0.0350715	-0.357824	0.098	0.196	1
Dync1li2	Dync1li2	0.0908905	-0.358146	0.076	0.143	1
Tmem33	Tmem33	0.113977	-0.358162	0.076	0.135	1
Kif2a	Kif2a	0.258956	-0.358312	0.207	0.249	1
Kcnab1	Kcnab1	0.272049	-0.358769	0.12	0.159	1
Litaf	Litaf	0.0525826	-0.359614	0.141	0.235	1
Ctif	Ctif	0.116417	-0.359689	0.098	0.161	1
Ahr	Ahr	0.11794	-0.360035	0.054	0.106	1
Lman2	Lman2	0.109556	-0.360451	0.13	0.204	1
Cped1	Cped1	0.0502124	-0.360491	0.043	0.111	1
Aph1b	Aph1b	0.0900534	-0.360759	0.076	0.143	1
Smo	Smo	0.0830119	-0.361105	0.076	0.146	1
Itpk1	Itpk1	0.110916	-0.361213	0.065	0.119	1
Nelfb	Nelfb	0.143712	-0.361226	0.087	0.146	1
Tead1	Tead1	0.0171995	-0.361635	0.707	0.772	1
Myo1e	Myo1e	0.0434637	-0.365235	0.196	0.304	1
Sypl1	Sypl1	0.161587	-0.365301	0.207	0.259	1
Rab11a	Rab11a	0.158102	-0.365642	0.076	0.127	1
Ssr2	Ssr2	0.131027	-0.366039	0.065	0.119	1
Tmem208	Tmem208	0.0372802	-0.366344	0.033	0.103	1
Mob4	Mob4	0.0317469	-0.366911	0.087	0.177	1
Cpt1a	Cpt1a	0.0972982	-0.367139	0.12	0.196	1
Rpe	Rpe	0.222292	-0.367399	0.228	0.286	1
Pnrc1	Pnrc1	0.111516	-0.367756	0.098	0.161	1
Mtap	Mtap	0.0451221	-0.367885	0.196	0.31	1
Hacd3	Hacd3	0.140031	-0.367996	0.076	0.13	1
Aplp2	Aplp2	0.0968661	-0.368307	0.098	0.164	1
Tomm20	Tomm20	0.1371	-0.368363	0.087	0.146	1
Mgst1	Mgst1	0.0880279	-0.368517	0.065	0.13	1
Med15	Med15	0.0517387	-0.368748	0.37	0.489	1
Ift43	Ift43	0.334539	-0.369099	0.185	0.225	1
Actr3	Actr3	0.189178	-0.369562	0.174	0.235	1
Prickle2	Prickle2	0.0645338	-0.371195	0.087	0.164	1
Phf8	Phf8	0.0854035	-0.371233	0.152	0.238	1
Syt17	Syt17	0.161548	-0.371321	0.174	0.235	1
Nus1	Nus1	0.0672369	-0.37343	0.043	0.106	1
Ywhaz	Ywhaz	0.0817888	-0.373638	0.174	0.257	1
Tmem123	Tmem123	0.0714541	-0.373705	0.391	0.474	1
Cxadr	Cxadr	0.175149	-0.373875	0.207	0.265	1
Golga5	Golga5	0.0466732	-0.374457	0.065	0.143	1
Pgrmc1	Pgrmc1	0.22281	-0.374889	0.13	0.18	1
Tnip3	Tnip3	0.0742756	-0.374916	0.054	0.119	1
Rps24	Rps24	0.0828878	-0.374969	0.087	0.159	1
Elp5	Elp5	0.0610671	-0.375576	0.098	0.175	1
Cdk10	Cdk10	0.0610119	-0.375918	0.304	0.405	1
Dnaja1	Dnaja1	0.0318595	-0.376129	0.196	0.307	1
Tmem209	Tmem209	0.0539785	-0.376242	0.054	0.124	1
Ube2d3	Ube2d3	0.055115	-0.376851	0.207	0.302	1
Smarca5	Smarca5	0.0748154	-0.376867	0.076	0.143	1
Mars1	Mars1	0.0759615	-0.377747	0.065	0.132	1
Gatad2a	Gatad2a	0.352619	-0.379312	0.283	0.317	1
Cpne8	Cpne8	0.0995442	-0.380593	0.207	0.296	1
Set	Set	0.0633277	-0.380731	0.054	0.119	1
Ndufb3	Ndufb3	0.0772371	-0.380798	0.076	0.146	1
Zfp322a	Zfp322a	0.0442211	-0.381039	0.098	0.188	1
Cct6a	Cct6a	0.086407	-0.381039	0.174	0.249	1
AABR07021544.1	AABR07021544.1	0.0471678	-0.381458	0.13	0.23	1
Drg1	Drg1	0.0825891	-0.381719	0.043	0.101	1
Ptprt	Ptprt	0.135861	-0.381962	0.054	0.106	1
Cfap97	Cfap97	0.0751585	-0.383015	0.065	0.13	1
Chchd6	Chchd6	0.0700535	-0.38304	0.043	0.103	1
Aqr	Aqr	0.112221	-0.385067	0.065	0.122	1
Zdhhc20	Zdhhc20	0.0617897	-0.386195	0.12	0.204	1
Plaa	Plaa	0.0983124	-0.386278	0.109	0.175	1
Klhl15	Klhl15	0.039197	-0.386361	0.054	0.13	1
Ndst1	Ndst1	0.0552056	-0.386454	0.043	0.108	1
Zfp385d	Zfp385d	0.0402477	-0.388042	0.315	0.423	1
Rtn3	Rtn3	0.0613183	-0.388571	0.185	0.278	1
Birc3	Birc3	0.186077	-0.388583	0.228	0.296	1
Pitpnb	Pitpnb	0.046117	-0.389437	0.076	0.159	1
RGD1311345	RGD1311345	0.0619798	-0.389605	0.087	0.164	1
Strada	Strada	0.0165829	-0.389922	0.109	0.225	1
Alpk1	Alpk1	0.0542109	-0.390681	0.207	0.299	1
Dgka	Dgka	0.0610937	-0.390929	0.13	0.217	1
Ssu72	Ssu72	0.0535586	-0.392004	0.065	0.138	1
Rab3gap2	Rab3gap2	0.0395577	-0.392352	0.109	0.204	1
Csnk2a1	Csnk2a1	0.0392905	-0.393404	0.185	0.294	1
Susd6	Susd6	0.0352183	-0.394536	0.391	0.519	1
Ocrl	Ocrl	0.0599856	-0.396353	0.043	0.106	1
Elmo1	Elmo1	0.152742	-0.39641	0.054	0.101	1
Mat2a	Mat2a	0.0974522	-0.396498	0.076	0.138	1
Pawr	Pawr	0.00827389	-0.396813	0.5	0.619	1
Cycs	Cycs	0.350776	-0.397405	0.076	0.106	1
Herc2	Herc2	0.0402587	-0.397488	0.261	0.381	1
Rpl19	Rpl19	0.0967185	-0.397651	0.065	0.127	1
Adam9	Adam9	0.0463488	-0.397968	0.087	0.175	1
Rrbp1	Rrbp1	0.0929937	-0.399168	0.402	0.468	1
Gsr	Gsr	0.0318854	-0.400783	0.228	0.341	1
Scoc	Scoc	0.0284859	-0.401027	0.076	0.169	1
Lgmn	Lgmn	0.184576	-0.401927	0.293	0.354	1
Ipmk	Ipmk	0.0970295	-0.403017	0.087	0.151	1
Slc25a13	Slc25a13	0.0444541	-0.40371	0.196	0.296	1
Nit2	Nit2	0.0561874	-0.404156	0.054	0.122	1
Serpinh1	Serpinh1	0.0264553	-0.404357	0.109	0.212	1
AABR07058158.1	AABR07058158.1	0.222238	-0.404476	0.533	0.585	1
Fmr1	Fmr1	0.024052	-0.404571	0.043	0.127	1
Lurap1l	Lurap1l	0.140356	-0.404581	0.13	0.196	1
Stk24	Stk24	0.0313452	-0.404663	0.054	0.135	1
Swi5	Swi5	0.0266158	-0.404701	0.033	0.108	1
Rac1	Rac1	0.0173212	-0.404786	0.043	0.135	1
Zfp821	Zfp821	0.0761645	-0.405423	0.109	0.183	1
Itgb8	Itgb8	0.0152929	-0.405595	0.413	0.566	1
Enah	Enah	0.0280861	-0.406207	0.402	0.508	1
Soga1	Soga1	0.141555	-0.406254	0.13	0.196	1
Ccdc34	Ccdc34	0.0323736	-0.406415	0.033	0.103	1
LOC100364435	LOC100364435	0.0323572	-0.406837	0.065	0.153	1
Adam12	Adam12	0.00115562	-0.406887	0.185	0.392	1
Il33	Il33	0.319327	-0.407426	0.283	0.328	1
Gclm	Gclm	0.130965	-0.408608	0.272	0.336	1
Aen	Aen	0.0532796	-0.41071	0.12	0.214	1
Krt8	Krt8	0.196783	-0.412661	0.087	0.135	1
Rhob	Rhob	0.0186443	-0.412731	0.065	0.164	1
Pex14	Pex14	0.0167601	-0.412804	0.152	0.272	1
Xpa	Xpa	0.0626479	-0.413044	0.054	0.119	1
Sdhc	Sdhc	0.100682	-0.413308	0.087	0.153	1
Specc1	Specc1	0.0126355	-0.413735	0.054	0.156	1
Gabpb1	Gabpb1	0.0838993	-0.413842	0.109	0.177	1
Psma3l	Psma3l	0.036024	-0.414667	0.141	0.238	1
Fus	Fus	0.0132026	-0.415024	0.37	0.505	1
Fut9	Fut9	0.0317047	-0.415191	0.196	0.312	1
Ncam1	Ncam1	0.0483026	-0.41575	0.13	0.233	1
Optn	Optn	0.0933735	-0.416024	0.12	0.196	1
Ifngr1	Ifngr1	0.110545	-0.416358	0.109	0.172	1
Pdzk1ip1	Pdzk1ip1	0.0830339	-0.418533	0.12	0.196	1
Ube2h	Ube2h	0.0758979	-0.418789	0.38	0.468	1
Gars	Gars	0.0386576	-0.419849	0.087	0.175	1
Elp2	Elp2	0.0370231	-0.420017	0.033	0.101	1
H3f3b	H3f3b	0.044596	-0.420253	0.065	0.143	1
Cast	Cast	0.059504	-0.421464	0.283	0.378	1
Ddx52	Ddx52	0.0985714	-0.421464	0.087	0.148	1
Rffl	Rffl	0.0547231	-0.421739	0.098	0.18	1
Cbll1	Cbll1	0.0353802	-0.422075	0.054	0.135	1
Epb41l2	Epb41l2	0.0246485	-0.422226	0.043	0.127	1
Dap	Dap	0.0169227	-0.422454	0.348	0.481	1
Slain2	Slain2	0.0252264	-0.422631	0.141	0.254	1
Rpl21.3	Rpl21.3	0.0909692	-0.423271	0.065	0.124	1
LOC100359583	LOC100359583	0.105938	-0.423297	0.13	0.198	1
Limk2	Limk2	0.0158154	-0.423304	0.065	0.167	1
Rpl14	Rpl14	0.086001	-0.42386	0.109	0.183	1
Ndufa5	Ndufa5	0.0267317	-0.423888	0.033	0.108	1
Ahsa2	Ahsa2	0.027828	-0.424111	0.043	0.124	1
Nop56	Nop56	0.0329498	-0.42438	0.043	0.119	1
Pdpr	Pdpr	0.0248386	-0.424528	0.076	0.175	1
Sh3pxd2a	Sh3pxd2a	0.0585109	-0.424667	0.098	0.18	1
Pvr	Pvr	0.098417	-0.4254	0.185	0.259	1
Rpl27a	Rpl27a	0.0498924	-0.425623	0.141	0.235	1
Agpat4	Agpat4	0.0409969	-0.427038	0.196	0.307	1
Sbds	Sbds	0.0911953	-0.427126	0.12	0.193	1
Sntb1	Sntb1	0.137534	-0.427486	0.228	0.294	1
Brd8	Brd8	0.0704574	-0.429123	0.207	0.296	1
Ctnnd2	Ctnnd2	0.0996296	-0.429132	0.109	0.18	1
Cadm1	Cadm1	0.140959	-0.429493	0.098	0.151	1
mrpl24	mrpl24	0.00927255	-0.429609	0.054	0.164	1
Morf4l2	Morf4l2	0.0520471	-0.429937	0.207	0.302	1
Sat1	Sat1	0.207486	-0.430235	0.163	0.217	1
Ccar1	Ccar1	0.088399	-0.430527	0.087	0.153	1
Golga1	Golga1	0.0365998	-0.432355	0.12	0.214	1
Fam126a	Fam126a	0.0388336	-0.432799	0.065	0.146	1
Zfhx3	Zfhx3	0.0764672	-0.432871	0.152	0.233	1
Vim	Vim	0.00601641	-0.434021	0.196	0.365	1
Ddx5	Ddx5	0.0198649	-0.4345	0.467	0.577	1
Stt3a	Stt3a	0.0381319	-0.434875	0.098	0.188	1
Ppid	Ppid	0.0406071	-0.437483	0.076	0.156	1
Plcl2	Plcl2	0.0763824	-0.437758	0.109	0.183	1
Anp32b	Anp32b	0.0361338	-0.437978	0.043	0.116	1
Heg1	Heg1	0.0231807	-0.438815	0.043	0.127	1
Klrb1b	Klrb1b	0.0141204	-0.438903	0.043	0.135	1
Septin4	Septin4	0.0456741	-0.43938	0.283	0.397	1
Cd99	Cd99	0.0396805	-0.442088	0.098	0.19	1
Htr2b	Htr2b	0.0418811	-0.443753	0.043	0.114	1
Tcea1	Tcea1	0.0124942	-0.444721	0.141	0.27	1
Fam222b	Fam222b	0.0288448	-0.445064	0.163	0.27	1
Cpd	Cpd	0.0431464	-0.445705	0.054	0.127	1
Tmbim4	Tmbim4	0.023349	-0.446459	0.033	0.111	1
LOC501233	LOC501233	0.0842949	-0.446625	0.12	0.193	1
LOC100361854	LOC100361854	0.0439893	-0.447032	0.054	0.13	1
Dhrs1	Dhrs1	0.0418491	-0.447323	0.065	0.143	1
Srebf2	Srebf2	0.0692605	-0.449111	0.087	0.159	1
Uxs1	Uxs1	0.0206764	-0.449627	0.109	0.22	1
Rbm14	Rbm14	0.0248747	-0.450576	0.065	0.153	1
Ivns1abp	Ivns1abp	0.0037579	-0.450717	0.261	0.415	1
Caprin1	Caprin1	0.0972698	-0.452779	0.304	0.376	1
Rbbp8	Rbbp8	0.0260025	-0.45307	0.13	0.238	1
Zfp326	Zfp326	0.0280948	-0.453721	0.207	0.315	1
Rps19bp1	Rps19bp1	0.00685876	-0.454205	0.033	0.135	1
Mybl1	Mybl1	0.118198	-0.454951	0.065	0.119	1
Noc3l	Noc3l	0.0900594	-0.455183	0.087	0.151	1
Sod1	Sod1	0.0175751	-0.455535	0.043	0.135	1
Tmem37	Tmem37	0.0797165	-0.45555	0.109	0.18	1
Bzw2	Bzw2	0.0351621	-0.45575	0.098	0.19	1
Zfyve1	Zfyve1	0.0437221	-0.456865	0.12	0.212	1
Rfx1	Rfx1	0.069312	-0.457117	0.054	0.116	1
[truncated: 223 more rows]

## Sheet: DediffPT_1
	DediffPT_1__gene	p_val	avg_log2FC	pct.Obese+sGCact	Pct.Obese	p_val_adj
Slc8a1	Slc8a1	0	2.25204	0.825	0.256	0
Srgap1	Srgap1	5.53245e-199	2.07631	0.3	0.039	1.40519e-194
Caln1	Caln1	1.90329e-141	1.71367	0.254	0.046	4.83417e-137
AC134224.3	AC134224.3	0	1.63707	0.999	0.922	0
Nr3c2	Nr3c2	5.8622e-179	1.61921	0.391	0.121	1.48894e-174
AC134224.1	AC134224.1	0	1.61679	0.989	0.785	0
AABR07059258.1	AABR07059258.1	2.19847e-119	1.60892	0.211	0.033	5.5839e-115
Pde7b	Pde7b	3.02371e-246	1.60755	0.524	0.193	7.67991e-242
Dach1	Dach1	6.7346e-265	1.53238	0.576	0.238	1.71052e-260
Slit2	Slit2	1.00682e-236	1.52858	0.531	0.208	2.55723e-232
Pard3b	Pard3b	2.47354e-277	1.50117	0.609	0.252	6.28254e-273
Slc12a3	Slc12a3	8.21893e-237	1.44233	0.589	0.28	2.08752e-232
Fbxl17	Fbxl17	2.54671e-168	1.43751	0.427	0.167	6.46838e-164
P3h2	P3h2	2.53934e-214	1.42023	0.539	0.244	6.44967e-210
Esrrg	Esrrg	2.14214e-124	1.37159	0.329	0.118	5.44082e-120
Nedd4l	Nedd4l	1.87766e-160	1.35915	0.432	0.18	4.76906e-156
Trabd2b	Trabd2b	3.29237e-170	1.35583	0.458	0.202	8.36229e-166
Slc16a7	Slc16a7	9.43157e-111	1.31815	0.316	0.121	2.39553e-106
Tns1	Tns1	1.15901e-193	1.31588	0.548	0.272	2.94378e-189
Mdga2	Mdga2	2.45159e-79	1.3003	0.165	0.034	6.22679e-75
Kcnq1	Kcnq1	1.05148e-92	1.29883	0.223	0.062	2.67066e-88
Galnt18	Galnt18	7.37054e-79	1.29614	0.15	0.025	1.87204e-74
Vegfa	Vegfa	5.0936e-92	1.2853	0.261	0.095	1.29372e-87
Stag1	Stag1	1.18014e-105	1.2767	0.298	0.111	2.99743e-101
Sox6	Sox6	2.19381e-93	1.27415	0.256	0.088	5.57205e-89
St6galnac3	St6galnac3	1.03546e-196	1.2613	0.578	0.316	2.62996e-192
Slc26a4	Slc26a4	9.88533e-85	1.2589	0.237	0.083	2.51078e-80
Ralgapa2	Ralgapa2	3.27777e-101	1.25457	0.303	0.12	8.32522e-97
Ppargc1a	Ppargc1a	4.11221e-96	1.25304	0.297	0.12	1.04446e-91
Igf1r	Igf1r	3.14348e-118	1.24406	0.375	0.169	7.98412e-114
Lrba	Lrba	1.40327e-111	1.23986	0.365	0.168	3.56416e-107
Rcan2	Rcan2	3.60194e-72	1.23053	0.178	0.05	9.14857e-68
Zbtb20	Zbtb20	0	1.23024	0.781	0.502	0
Stk39	Stk39	1.12693e-88	1.2265	0.255	0.09	2.86228e-84
Oxr1	Oxr1	3.81276e-142	1.22526	0.45	0.214	9.68402e-138
Pde4d	Pde4d	1.62479e-269	1.2171	0.727	0.44	4.12681e-265
Klhl3	Klhl3	2.60339e-65	1.20828	0.142	0.031	6.61235e-61
Pde1c	Pde1c	1.47278e-75	1.2065	0.199	0.061	3.74072e-71
Tbc1d5	Tbc1d5	4.2609e-106	1.19724	0.338	0.147	1.08223e-101
Plxdc2	Plxdc2	1.91377e-99	1.18913	0.341	0.159	4.86078e-95
AABR07040864.1	AABR07040864.1	4.41898e-61	1.18481	0.128	0.025	1.12238e-56
Tox3	Tox3	3.72955e-67	1.18372	0.161	0.041	9.47268e-63
Nphs1	Nphs1	3.88106e-68	1.17648	0.18	0.055	9.8575e-64
Msi2	Msi2	6.30906e-111	1.17487	0.367	0.166	1.60244e-106
Maml2	Maml2	3.40021e-78	1.17315	0.239	0.09	8.63619e-74
Zcchc7	Zcchc7	1.03915e-91	1.16587	0.309	0.135	2.63935e-87
Dennd1a	Dennd1a	1.31417e-113	1.15076	0.378	0.178	3.33785e-109
Sim1	Sim1	5.4131e-63	1.14817	0.165	0.05	1.37487e-58
Pnisr	Pnisr	9.30725e-76	1.1467	0.238	0.09	2.36395e-71
Npnt	Npnt	1.06896e-77	1.1461	0.234	0.086	2.71506e-73
Dock8	Dock8	6.88277e-107	1.14495	0.389	0.196	1.74815e-102
AC134224.2	AC134224.2	8.38081e-257	1.13831	0.724	0.443	2.12864e-252
Phldb2	Phldb2	5.95145e-103	1.13713	0.363	0.175	1.51161e-98
Fras1	Fras1	2.175e-62	1.13663	0.167	0.051	5.52429e-58
Ptpro	Ptpro	6.63218e-66	1.13195	0.184	0.059	1.68451e-61
Ogt	Ogt	2.30019e-77	1.12965	0.269	0.115	5.84225e-73
Wnk1	Wnk1	1.11783e-194	1.12427	0.647	0.406	2.83917e-190
Gpm6a	Gpm6a	3.15399e-99	1.12348	0.35	0.166	8.01081e-95
Ca12	Ca12	4.39513e-214	1.12146	0.665	0.397	1.11632e-209
Prkd1	Prkd1	1.65342e-61	1.12105	0.183	0.064	4.19952e-57
Rere	Rere	2.91639e-110	1.119	0.393	0.197	7.40735e-106
Veph1	Veph1	8.13358e-60	1.11896	0.138	0.033	2.06585e-55
Arhgef3	Arhgef3	8.11698e-67	1.11421	0.207	0.077	2.06163e-62
Pappa1	Pappa1	1.63701e-60	1.10371	0.177	0.059	4.15784e-56
Apcdd1l	Apcdd1l	7.85368e-54	1.10163	0.135	0.036	1.99476e-49
Clk1	Clk1	2.28172e-55	1.1006	0.143	0.041	5.79533e-51
Nfib	Nfib	5.49269e-90	1.09721	0.332	0.161	1.39509e-85
Wdfy3	Wdfy3	3.89698e-101	1.09573	0.382	0.196	9.89794e-97
Esr1	Esr1	6.69878e-64	1.09026	0.211	0.082	1.70142e-59
Sorbs2	Sorbs2	3.77009e-62	1.08413	0.178	0.059	9.57566e-58
Atxn1	Atxn1	2.12327e-85	1.07694	0.298	0.131	5.39288e-81
Srsf2	Srsf2	3.85756e-71	1.07284	0.278	0.131	9.79781e-67
Exoc4	Exoc4	1.03799e-77	1.07209	0.289	0.131	2.63638e-73
Cdk14	Cdk14	2.3352e-75	1.07028	0.272	0.119	5.93117e-71
Tcf12	Tcf12	4.56155e-82	1.06494	0.307	0.143	1.15859e-77
Limch1	Limch1	2.44303e-93	1.06272	0.358	0.18	6.20504e-89
Msra	Msra	1.27183e-86	1.05695	0.335	0.163	3.23032e-82
Glis3	Glis3	8.56456e-129	1.0545	0.488	0.271	2.17531e-124
Dmxl1	Dmxl1	3.22276e-72	1.04856	0.284	0.138	8.1855e-68
LOC100361087	LOC100361087	7.63232e-51	1.0448	0.152	0.051	1.93853e-46
Trps1	Trps1	1.08418e-109	1.04465	0.462	0.275	2.7537e-105
Tsc22d2	Tsc22d2	9.79067e-53	1.03989	0.151	0.049	2.48673e-48
Tmprss2	Tmprss2	6.36377e-66	1.03645	0.262	0.121	1.61633e-61
Bnc2	Bnc2	4.74331e-99	1.03495	0.416	0.233	1.20475e-94
Arl15	Arl15	6.58614e-159	1.03448	0.603	0.376	1.67281e-154
AABR07027306.1	AABR07027306.1	7.28156e-47	1.02822	0.107	0.025	1.84944e-42
Ppp2r2b	Ppp2r2b	2.85669e-51	1.02516	0.118	0.028	7.25571e-47
Slc22a25	Slc22a25	7.18967e-60	1.02406	0.233	0.107	1.82611e-55
Snx29	Snx29	6.99914e-155	1.01914	0.607	0.382	1.77771e-150
Plekha7	Plekha7	8.04162e-61	1.0132	0.216	0.089	2.04249e-56
Rimbp2	Rimbp2	7.13416e-66	1.01	0.273	0.134	1.81201e-61
Leng8	Leng8	1.17102e-48	1.00869	0.104	0.021	2.97428e-44
Rabgap1l	Rabgap1l	9.54455e-66	1.00661	0.247	0.11	2.42422e-61
Cpeb4	Cpeb4	2.5351e-77	1.00486	0.332	0.176	6.43889e-73
Pard3	Pard3	5.96633e-63	1.00179	0.252	0.118	1.51539e-58
Efna5	Efna5	4.0672e-49	1.00125	0.102	0.019	1.03303e-44
Map4k3	Map4k3	9.47579e-63	1.00125	0.235	0.102	2.40676e-58
Faf1	Faf1	8.25902e-61	0.994156	0.23	0.101	2.09771e-56
Etnk1	Etnk1	1.03286e-73	0.990875	0.335	0.185	2.62335e-69
Mpped2	Mpped2	9.65835e-48	0.989037	0.102	0.02	2.45313e-43
Wwc1	Wwc1	1.56287e-75	0.984803	0.337	0.183	3.96953e-71
AABR07004221.2	AABR07004221.2	1.24611e-70	0.979797	0.323	0.175	3.16499e-66
Ptprd	Ptprd	5.47821e-117	0.977566	0.514	0.32	1.39141e-112
Adamts16	Adamts16	3.20745e-44	0.977297	0.103	0.024	8.14661e-40
Akr1c1	Akr1c1	7.47351e-53	0.976181	0.25	0.133	1.8982e-48
Cobll1	Cobll1	4.61706e-60	0.975113	0.242	0.112	1.17269e-55
Cpeb2	Cpeb2	3.61438e-46	0.974876	0.123	0.036	9.18016e-42
Ncoa7	Ncoa7	3.84892e-89	0.970695	0.418	0.248	9.77587e-85
Spred2	Spred2	8.90242e-48	0.970086	0.146	0.049	2.26113e-43
Zfand3	Zfand3	1.82835e-66	0.963099	0.279	0.136	4.64381e-62
Thrb	Thrb	7.74401e-61	0.961485	0.275	0.141	1.9669e-56
Pspc1	Pspc1	1.37775e-46	0.960153	0.178	0.076	3.49935e-42
Arhgef28	Arhgef28	1.66728e-72	0.959256	0.314	0.16	4.23471e-68
Cnot6l	Cnot6l	4.79849e-45	0.955608	0.148	0.055	1.21877e-40
Magi1	Magi1	1.68248e-53	0.952761	0.194	0.08	4.27333e-49
Rbpms	Rbpms	2.53198e-90	0.950243	0.42	0.247	6.43098e-86
Tacc2	Tacc2	5.47501e-51	0.950212	0.211	0.096	1.3906e-46
Ldlrad4	Ldlrad4	1.30492e-49	0.945128	0.204	0.093	3.31436e-45
Tead1	Tead1	7.05886e-59	0.943584	0.251	0.12	1.79288e-54
Luc7l2	Luc7l2	1.19702e-70	0.934317	0.344	0.195	3.04031e-66
Clcnkb	Clcnkb	1.28413e-50	0.932273	0.283	0.162	3.26157e-46
Pdzrn3	Pdzrn3	5.35901e-45	0.932269	0.169	0.07	1.36113e-40
Shroom3	Shroom3	3.85153e-47	0.931354	0.176	0.073	9.78249e-43
Erbb4	Erbb4	9.13612e-47	0.929994	0.179	0.076	2.32048e-42
Dst	Dst	5.1959e-81	0.927202	0.406	0.242	1.31971e-76
Psd3	Psd3	1.79666e-44	0.92544	0.107	0.027	4.56333e-40
Pde3b	Pde3b	8.35722e-42	0.924079	0.16	0.068	2.12265e-37
Ptprk	Ptprk	1.48422e-73	0.921656	0.363	0.209	3.76978e-69
Btbd9	Btbd9	1.20077e-44	0.921106	0.163	0.066	3.04982e-40
Podxl	Podxl	1.51607e-45	0.920428	0.175	0.075	3.85066e-41
Chst9	Chst9	4.05558e-42	0.919102	0.104	0.027	1.03008e-37
Rhcg	Rhcg	1.98483e-43	0.918501	0.159	0.064	5.04128e-39
Pan3	Pan3	6.49725e-47	0.917471	0.185	0.081	1.65024e-42
Fhod3	Fhod3	1.09974e-63	0.915163	0.289	0.149	2.79324e-59
Arhgap18	Arhgap18	2.9499e-51	0.914586	0.202	0.089	7.49244e-47
Tcf4	Tcf4	2.00585e-48	0.913478	0.198	0.089	5.09467e-44
Mitf	Mitf	1.19111e-49	0.911399	0.195	0.084	3.0253e-45
Atp6v0d2	Atp6v0d2	1.16363e-41	0.9109	0.132	0.046	2.95551e-37
Cpeb3	Cpeb3	1.50103e-50	0.910679	0.224	0.109	3.81247e-46
Mllt10	Mllt10	4.14177e-44	0.910357	0.174	0.076	1.05197e-39
Lpp	Lpp	4.06298e-60	0.910144	0.273	0.139	1.03196e-55
Strn3	Strn3	7.38321e-54	0.909521	0.244	0.122	1.87526e-49
Foxp1	Foxp1	2.52465e-49	0.908476	0.204	0.091	6.41235e-45
Gcnt2	Gcnt2	2.76959e-44	0.90159	0.195	0.093	7.03449e-40
Tfcp2l1	Tfcp2l1	2.79709e-52	0.899711	0.253	0.13	7.10432e-48
Stk32a	Stk32a	1.14152e-38	0.898689	0.12	0.041	2.89934e-34
Col4a3	Col4a3	1.44552e-96	0.894082	0.486	0.305	3.67148e-92
Ank3	Ank3	8.67668e-113	0.893042	0.562	0.374	2.20379e-108
Sh3rf1	Sh3rf1	8.18757e-67	0.889347	0.347	0.198	2.07956e-62
Ccser1	Ccser1	3.72296e-42	0.888109	0.168	0.074	9.45594e-38
Fam160a1	Fam160a1	1.7803e-38	0.886686	0.139	0.055	4.52179e-34
Gphn	Gphn	2.80203e-54	0.88419	0.259	0.135	7.11687e-50
Shank2	Shank2	9.76553e-41	0.883928	0.147	0.057	2.48035e-36
Sik3	Sik3	7.92671e-58	0.880496	0.286	0.155	2.01331e-53
Rnf14	Rnf14	1.59606e-39	0.879831	0.154	0.065	4.05382e-35
Atrnl1	Atrnl1	1.34062e-44	0.87939	0.229	0.123	3.40504e-40
Snx24	Snx24	2.77705e-56	0.878733	0.276	0.145	7.05344e-52
Setd5	Setd5	1.94006e-41	0.878601	0.18	0.084	4.92755e-37
Abcc4	Abcc4	2.43091e-45	0.872615	0.219	0.11	6.17426e-41
Nfyc	Nfyc	6.26926e-42	0.872483	0.178	0.08	1.59233e-37
Plcb1	Plcb1	1.06234e-47	0.870239	0.247	0.135	2.69823e-43
Nphs2	Nphs2	3.40691e-45	0.867979	0.207	0.101	8.6532e-41
Kansl1	Kansl1	3.94624e-42	0.866332	0.185	0.086	1.00231e-37
Kitlg	Kitlg	7.00311e-37	0.865101	0.145	0.061	1.77872e-32
Gramd1b	Gramd1b	4.22846e-47	0.864851	0.222	0.112	1.07399e-42
Map3k5	Map3k5	2.12852e-54	0.864399	0.29	0.16	5.40624e-50
Spire1	Spire1	2.42769e-35	0.863872	0.128	0.05	6.16609e-31
Ntn1	Ntn1	4.54982e-37	0.863418	0.173	0.085	1.15561e-32
Ptbp3	Ptbp3	3.92951e-42	0.860116	0.181	0.082	9.98057e-38
Tanc2	Tanc2	6.54167e-61	0.857927	0.329	0.193	1.66152e-56
Cyp24a1	Cyp24a1	5.27996e-66	0.856705	0.371	0.226	1.34106e-61
Lmo7	Lmo7	4.41444e-43	0.856011	0.193	0.091	1.12122e-38
Vav3	Vav3	1.98634e-43	0.851172	0.209	0.105	5.04511e-39
Cblb	Cblb	9.58496e-35	0.851039	0.141	0.061	2.43448e-30
Tnrc6a	Tnrc6a	1.4531e-47	0.850898	0.211	0.1	3.69073e-43
Cpq	Cpq	7.19381e-95	0.849989	0.54	0.384	1.82716e-90
Zmynd8	Zmynd8	2.89378e-40	0.848109	0.21	0.111	7.34992e-36
AABR07067023.1	AABR07067023.1	1.30057e-38	0.846176	0.163	0.073	3.30331e-34
Ptbp2	Ptbp2	2.37476e-34	0.846024	0.121	0.047	6.03164e-30
Mecom	Mecom	1.03553e-37	0.844941	0.164	0.075	2.63014e-33
Arid1b	Arid1b	2.05045e-52	0.842943	0.268	0.143	5.20794e-48
Dennd1b	Dennd1b	4.77787e-37	0.841451	0.128	0.048	1.21353e-32
Pclo	Pclo	3.92807e-38	0.840668	0.131	0.048	9.97691e-34
Ubr3	Ubr3	1.35362e-39	0.838871	0.182	0.087	3.43806e-35
Itsn2	Itsn2	1.63357e-38	0.838603	0.211	0.116	4.14911e-34
Tom1l2	Tom1l2	2.13747e-34	0.837667	0.139	0.06	5.42897e-30
Nrdc	Nrdc	5.22508e-46	0.837448	0.262	0.149	1.32712e-41
Tox	Tox	1.07395e-42	0.835383	0.213	0.11	2.72773e-38
Akap13	Akap13	4.6703e-55	0.83484	0.301	0.173	1.18621e-50
Ptprm	Ptprm	1.33441e-27	0.833905	0.16	0.085	3.38928e-23
Cdk13	Cdk13	2.50853e-38	0.833629	0.172	0.082	6.37142e-34
Bclaf1	Bclaf1	2.99734e-45	0.833366	0.22	0.112	7.61295e-41
Rfx3	Rfx3	3.30247e-37	0.832805	0.143	0.059	8.38795e-33
Shroom4	Shroom4	3.8182e-69	0.830975	0.408	0.26	9.69785e-65
Luc7l3	Luc7l3	2.57154e-31	0.830082	0.197	0.113	6.53145e-27
Fam172a	Fam172a	9.18749e-34	0.828217	0.122	0.047	2.33353e-29
Adgrf5	Adgrf5	4.51619e-42	0.827733	0.201	0.099	1.14707e-37
Dlg1	Dlg1	1.93567e-37	0.827386	0.186	0.093	4.91641e-33
Patj	Patj	7.95907e-44	0.827328	0.222	0.117	2.02152e-39
Itpr2	Itpr2	2.61545e-35	0.825975	0.144	0.062	6.64297e-31
Ppp1r16b	Ppp1r16b	3.70058e-35	0.823947	0.139	0.058	9.39911e-31
Cnnm2	Cnnm2	1.5783e-35	0.823513	0.169	0.082	4.00873e-31
Kansl1l	Kansl1l	8.85349e-55	0.820098	0.309	0.179	2.2487e-50
Carmil1	Carmil1	5.00285e-36	0.819492	0.162	0.076	1.27067e-31
Fto	Fto	5.05376e-38	0.819439	0.177	0.085	1.2836e-33
Arhgef12	Arhgef12	3.55798e-46	0.818386	0.267	0.153	9.03691e-42
Nav2	Nav2	3.06276e-42	0.817942	0.23	0.126	7.77911e-38
Gpatch8	Gpatch8	1.03168e-41	0.81775	0.218	0.114	2.62036e-37
Atf7	Atf7	7.75234e-32	0.817689	0.134	0.059	1.96902e-27
Stxbp4	Stxbp4	4.93605e-35	0.817377	0.153	0.069	1.25371e-30
Phkb	Phkb	2.59598e-35	0.816558	0.138	0.058	6.59352e-31
Phf14	Phf14	1.14647e-40	0.81643	0.186	0.089	2.91191e-36
Rbm6	Rbm6	6.08379e-39	0.815998	0.195	0.098	1.54522e-34
Etv6	Etv6	2.96735e-33	0.812398	0.144	0.065	7.53677e-29
Srsf5	Srsf5	1.94849e-38	0.810838	0.189	0.094	4.94896e-34
Kif16b	Kif16b	1.2644e-37	0.809138	0.192	0.099	3.21144e-33
Macf1	Macf1	1.09683e-86	0.808811	0.474	0.302	2.78583e-82
Exoc6b	Exoc6b	9.87369e-35	0.808628	0.174	0.087	2.50782e-30
AABR07060133.1	AABR07060133.1	1.1056e-39	0.808083	0.202	0.104	2.80812e-35
Zfp618	Zfp618	7.95172e-33	0.807839	0.108	0.038	2.01966e-28
Plekha5	Plekha5	2.00171e-47	0.80731	0.277	0.161	5.08414e-43
Peli2	Peli2	1.98082e-34	0.806933	0.171	0.085	5.03109e-30
Trpm6	Trpm6	2.56418e-31	0.806568	0.113	0.044	6.51276e-27
Pkp4	Pkp4	7.88812e-45	0.806195	0.275	0.165	2.0035e-40
Myo9a	Myo9a	3.77515e-38	0.805861	0.234	0.137	9.5885e-34
Atp6v1b1	Atp6v1b1	6.82382e-36	0.803856	0.178	0.089	1.73318e-31
Cdc42bpa	Cdc42bpa	3.34491e-34	0.803452	0.167	0.083	8.49575e-30
Tmem135	Tmem135	7.66383e-37	0.799454	0.154	0.068	1.94654e-32
Ppp3ca	Ppp3ca	4.31716e-41	0.796647	0.229	0.125	1.09651e-36
Ext1	Ext1	5.85113e-48	0.796329	0.264	0.146	1.48613e-43
Zdhhc14	Zdhhc14	1.17649e-31	0.794068	0.101	0.035	2.98817e-27
Agap1	Agap1	1.12489e-34	0.793789	0.164	0.079	2.85711e-30
Zfp407	Zfp407	1.23816e-34	0.791511	0.166	0.08	3.1448e-30
Srrm2	Srrm2	1.02975e-47	0.79138	0.342	0.223	2.61547e-43
Tmem164	Tmem164	1.29863e-33	0.790899	0.144	0.064	3.29838e-29
Ebf1	Ebf1	1.30258e-33	0.790372	0.158	0.076	3.30842e-29
Relch	Relch	3.74311e-33	0.79027	0.153	0.072	9.50712e-29
Kmt2c	Kmt2c	2.11004e-37	0.790147	0.209	0.113	5.3593e-33
Ppm1h	Ppm1h	3.91219e-47	0.788803	0.274	0.156	9.93658e-43
Shroom2	Shroom2	2.03931e-34	0.786547	0.156	0.072	5.17965e-30
AABR07007032.1	AABR07007032.1	5.95447e-36	0.786522	0.198	0.106	1.51238e-31
Slc22a23	Slc22a23	1.00011e-42	0.785427	0.266	0.159	2.54017e-38
Hnrnph1	Hnrnph1	7.16734e-32	0.785374	0.142	0.065	1.82043e-27
Cdkal1	Cdkal1	7.85462e-31	0.7852	0.123	0.051	1.99499e-26
Zfp827	Zfp827	1.82575e-30	0.783997	0.107	0.04	4.63721e-26
Gnaq	Gnaq	7.59667e-34	0.78366	0.162	0.079	1.92948e-29
Ssbp2	Ssbp2	1.90159e-33	0.78318	0.16	0.077	4.82986e-29
Mkln1	Mkln1	1.33827e-36	0.781557	0.207	0.113	3.39908e-32
Gba3	Gba3	3.92701e-69	0.779924	0.425	0.279	9.97422e-65
Deptor	Deptor	3.01645e-31	0.779044	0.118	0.047	7.66149e-27
Cbfa2t2	Cbfa2t2	2.79135e-28	0.778283	0.122	0.054	7.08975e-24
Arnt2	Arnt2	3.14602e-33	0.776628	0.162	0.08	7.99056e-29
Fam193a	Fam193a	2.73241e-32	0.775454	0.156	0.076	6.94005e-28
Cmip	Cmip	3.12193e-42	0.774488	0.259	0.153	7.92939e-38
Jarid2	Jarid2	4.98724e-33	0.774395	0.154	0.072	1.26671e-28
Tra2a	Tra2a	4.67715e-31	0.77208	0.167	0.086	1.18795e-26
Rb1	Rb1	2.47769e-34	0.771358	0.176	0.09	6.29309e-30
Etl4	Etl4	1.98852e-39	0.771004	0.24	0.139	5.05064e-35
Arhgef11	Arhgef11	4.88071e-30	0.770801	0.124	0.054	1.23965e-25
Cux1	Cux1	3.64917e-48	0.768844	0.286	0.163	9.26854e-44
Myo10	Myo10	2.32465e-37	0.767277	0.221	0.124	5.90437e-33
Wdr7	Wdr7	1.58622e-32	0.767031	0.142	0.064	4.02884e-28
Lrp6	Lrp6	1.23258e-30	0.76508	0.132	0.059	3.13063e-26
Sergef	Sergef	1.0512e-35	0.764505	0.188	0.096	2.66994e-31
Stxbp6	Stxbp6	3.27425e-32	0.764231	0.123	0.05	8.31628e-28
Scaper	Scaper	3.77353e-32	0.763947	0.151	0.071	9.58438e-28
Prpf38b	Prpf38b	2.89197e-29	0.763827	0.146	0.071	7.34531e-25
Grb10	Grb10	1.3692e-29	0.760599	0.129	0.058	3.47764e-25
Ankrd44	Ankrd44	5.32987e-32	0.759469	0.175	0.093	1.35373e-27
Dtnb	Dtnb	4.9749e-32	0.759265	0.145	0.066	1.26358e-27
Kalrn	Kalrn	1.77574e-33	0.758658	0.167	0.082	4.5102e-29
Wsb1	Wsb1	2.49418e-34	0.758405	0.202	0.112	6.33496e-30
Ghr	Ghr	1.97884e-52	0.755254	0.359	0.233	5.02605e-48
Gtdc1	Gtdc1	2.04239e-28	0.754867	0.126	0.057	5.18746e-24
Itpr1	Itpr1	1.59114e-50	0.754609	0.367	0.25	4.04133e-46
Epb41	Epb41	3.87341e-43	0.754607	0.278	0.166	9.83807e-39
Rsrp1	Rsrp1	4.44181e-36	0.751747	0.214	0.118	1.12818e-31
Golim4	Golim4	1.60414e-28	0.751524	0.119	0.051	4.07436e-24
Nhs	Nhs	1.75611e-28	0.751289	0.103	0.04	4.46035e-24
Ralgapa1	Ralgapa1	3.93992e-29	0.751044	0.153	0.078	1.0007e-24
Kdm6a	Kdm6a	6.18396e-30	0.750707	0.139	0.065	1.57066e-25
Crim1	Crim1	1.17973e-33	0.750565	0.205	0.115	2.9964e-29
Ptprg	Ptprg	2.10686e-29	0.749524	0.134	0.062	5.35121e-25
Dcaf6	Dcaf6	1.30985e-28	0.748579	0.133	0.062	3.32688e-24
Epc1	Epc1	1.81298e-29	0.747324	0.126	0.056	4.60479e-25
Grik2	Grik2	1.35596e-27	0.747254	0.106	0.043	3.444e-23
Dpyd	Dpyd	2.44833e-38	0.747148	0.249	0.147	6.21851e-34
Babam2	Babam2	2.66427e-33	0.746383	0.192	0.105	6.76699e-29
Ptpn13	Ptpn13	1.83159e-35	0.745255	0.232	0.137	4.65205e-31
Ccdc141	Ccdc141	9.521e-38	0.744256	0.266	0.163	2.41824e-33
Kif13b	Kif13b	1.44945e-27	0.743784	0.113	0.048	3.68147e-23
Dock1	Dock1	2.05382e-31	0.743094	0.179	0.097	5.21649e-27
ST7	ST7	5.02466e-31	0.742948	0.144	0.067	1.27621e-26
Iqgap2	Iqgap2	2.60111e-38	0.741195	0.251	0.151	6.60657e-34
Nlk	Nlk	1.74316e-27	0.7403	0.161	0.087	4.42746e-23
Pdzd2	Pdzd2	1.23562e-34	0.739307	0.21	0.12	3.13836e-30
Arhgap10	Arhgap10	3.49693e-32	0.737737	0.194	0.109	8.88185e-28
AABR07001519.1	AABR07001519.1	4.31229e-27	0.737699	0.108	0.045	1.09528e-22
Trpm7	Trpm7	1.85201e-37	0.737339	0.237	0.137	4.70391e-33
Mtss1	Mtss1	6.28621e-43	0.736274	0.3	0.191	1.59664e-38
Ppp1r12a	Ppp1r12a	2.22581e-35	0.735932	0.208	0.115	5.65332e-31
Marchf6	Marchf6	5.52545e-27	0.735753	0.122	0.056	1.40341e-22
Sh3tc2	Sh3tc2	1.17288e-28	0.734662	0.149	0.076	2.979e-24
Srcap	Srcap	2.93031e-28	0.733967	0.117	0.051	7.4427e-24
Lcorl	Lcorl	6.3281e-28	0.733405	0.15	0.077	1.60727e-23
Arih1	Arih1	2.03439e-32	0.730137	0.201	0.112	5.16715e-28
Nhsl1	Nhsl1	2.59433e-26	0.729915	0.116	0.052	6.58934e-22
Rapgef2	Rapgef2	2.62203e-28	0.729568	0.157	0.084	6.65971e-24
Frmd4b	Frmd4b	3.97197e-47	0.727291	0.347	0.227	1.00884e-42
Atp9b	Atp9b	5.62424e-26	0.726985	0.127	0.061	1.4285e-21
Marchf3	Marchf3	6.79063e-26	0.726488	0.126	0.061	1.72475e-21
Nktr	Nktr	1.98123e-29	0.725686	0.146	0.071	5.03213e-25
Npepo	Npepo	5.05722e-29	0.725622	0.146	0.072	1.28448e-24
Baz2b	Baz2b	2.26342e-32	0.724477	0.2	0.111	5.74886e-28
Mob3b	Mob3b	4.23155e-28	0.723921	0.171	0.095	1.07477e-23
Gab1	Gab1	1.22439e-25	0.723674	0.131	0.065	3.10984e-21
Xpr1	Xpr1	8.35993e-26	0.722402	0.121	0.057	2.12334e-21
Ambra1	Ambra1	2.01869e-26	0.721137	0.148	0.078	5.12726e-22
Rbms1	Rbms1	7.59951e-36	0.72027	0.214	0.118	1.9302e-31
Rbm26	Rbm26	9.1582e-29	0.718962	0.173	0.095	2.32609e-24
Ust5r	Ust5r	2.08707e-28	0.718872	0.147	0.074	5.30094e-24
Srsf11	Srsf11	1.23504e-26	0.717073	0.151	0.08	3.13689e-22
Chd2	Chd2	2.2332e-32	0.716914	0.221	0.134	5.6721e-28
Cgnl1	Cgnl1	4.35978e-65	0.715079	0.47	0.333	1.10734e-60
Rbms3	Rbms3	8.39835e-31	0.714361	0.204	0.121	2.1331e-26
Cpsf6	Cpsf6	3.68581e-28	0.713225	0.133	0.062	9.3616e-24
Phf21a	Phf21a	2.60327e-27	0.712211	0.147	0.075	6.61203e-23
Galnt14	Galnt14	3.36314e-25	0.709864	0.142	0.075	8.54203e-21
Dyrk1a	Dyrk1a	3.48315e-28	0.70924	0.117	0.049	8.84685e-24
Tdrd3	Tdrd3	2.01138e-25	0.708138	0.105	0.044	5.1087e-21
Tnrc6b	Tnrc6b	7.29699e-38	0.70711	0.283	0.182	1.85336e-33
Ncoa1	Ncoa1	2.93242e-31	0.706486	0.181	0.097	7.44805e-27
Ankrd17	Ankrd17	1.55042e-30	0.705821	0.207	0.123	3.9379e-26
Tanc1	Tanc1	1.19147e-30	0.705442	0.215	0.128	3.02621e-26
Tmcc1	Tmcc1	3.25127e-25	0.702002	0.118	0.055	8.25791e-21
Wac	Wac	3.97596e-27	0.700211	0.163	0.089	1.00985e-22
Ddx39b	Ddx39b	5.56612e-25	0.697594	0.144	0.077	1.41374e-20
Pacsin2	Pacsin2	9.29456e-29	0.695959	0.197	0.117	2.36073e-24
Utrn	Utrn	4.05986e-34	0.694775	0.242	0.146	1.03116e-29
Dennd4c	Dennd4c	6.80751e-24	0.694566	0.108	0.049	1.72904e-19
Eif4ebp3	Eif4ebp3	1.19294e-30	0.693059	0.209	0.124	3.02996e-26
Dapk1	Dapk1	1.11721e-25	0.692891	0.107	0.045	2.8376e-21
Pign	Pign	1.08664e-28	0.692666	0.197	0.118	2.75997e-24
Pde8a	Pde8a	4.40376e-26	0.69261	0.144	0.075	1.11851e-21
Nf1	Nf1	2.80966e-28	0.689718	0.194	0.114	7.13627e-24
Kynu	Kynu	1.30868e-24	0.688558	0.165	0.095	3.32392e-20
Mib1	Mib1	5.76397e-23	0.687674	0.125	0.064	1.46399e-18
Osbpl3	Osbpl3	1.50397e-23	0.686177	0.153	0.087	3.81993e-19
Gpc6	Gpc6	1.41476e-22	0.685678	0.116	0.057	3.59334e-18
Chchd3	Chchd3	1.56194e-33	0.68547	0.256	0.164	3.96717e-29
Tpk1	Tpk1	5.23999e-26	0.683429	0.159	0.089	1.33091e-21
Nox4	Nox4	2.48181e-47	0.682753	0.355	0.238	6.30356e-43
Usp3	Usp3	5.12468e-27	0.682338	0.157	0.083	1.30162e-22
Aurkaip1	Aurkaip1	1.18813e-28	0.681916	0.218	0.135	3.01772e-24
Slc34a1	Slc34a1	2.96856e-90	0.681551	0.779	0.679	7.53984e-86
Rreb1	Rreb1	9.58078e-30	0.681388	0.211	0.129	2.43342e-25
Cog5	Cog5	4.51578e-24	0.681232	0.107	0.048	1.14696e-19
Jmjd1c	Jmjd1c	1.56642e-30	0.677652	0.226	0.141	3.97855e-26
St3gal3	St3gal3	1.65595e-24	0.677015	0.119	0.056	4.20595e-20
Ptprj	Ptprj	2.68602e-34	0.675668	0.257	0.164	6.82222e-30
Zmym4	Zmym4	4.13213e-25	0.674798	0.136	0.069	1.04952e-20
Lcor	Lcor	9.41342e-26	0.674356	0.176	0.104	2.39091e-21
Nfia	Nfia	2.75291e-43	0.674295	0.369	0.26	6.99211e-39
Prkca	Prkca	2.11666e-25	0.672628	0.177	0.104	5.37611e-21
Xylb	Xylb	6.22423e-31	0.672539	0.237	0.149	1.58089e-26
Aak1	Aak1	1.73172e-23	0.671125	0.118	0.058	4.39839e-19
Phlpp1	Phlpp1	3.65661e-23	0.670492	0.104	0.046	9.28743e-19
Aff1	Aff1	2.06624e-24	0.669728	0.131	0.066	5.24804e-20
Mmd	Mmd	7.02026e-22	0.667614	0.132	0.071	1.78308e-17
Scly	Scly	7.49341e-28	0.666041	0.208	0.126	1.90325e-23
Cspp1	Cspp1	8.70429e-25	0.665305	0.154	0.085	2.2108e-20
Kmt2e	Kmt2e	3.27413e-29	0.663232	0.203	0.119	8.31597e-25
Rnf150	Rnf150	9.75526e-24	0.662843	0.102	0.044	2.47774e-19
Kat6b	Kat6b	8.45026e-23	0.66272	0.105	0.048	2.14628e-18
Ube2h	Ube2h	1.5468e-24	0.662239	0.19	0.118	3.92871e-20
Spata13	Spata13	9.66167e-22	0.661914	0.109	0.053	2.45397e-17
Pdgfc	Pdgfc	2.32323e-25	0.659799	0.163	0.092	5.90078e-21
Ddx17	Ddx17	4.07241e-27	0.65962	0.182	0.105	1.03435e-22
Mbnl1	Mbnl1	6.03862e-31	0.659406	0.23	0.141	1.53375e-26
Snrnp70	Snrnp70	2.94225e-23	0.659193	0.159	0.09	7.47301e-19
Bckdhb	Bckdhb	4.86242e-28	0.658204	0.217	0.137	1.23501e-23
Mipol1	Mipol1	1.2744e-21	0.657691	0.109	0.052	3.23685e-17
Zfc3h1	Zfc3h1	6.47287e-26	0.657437	0.139	0.07	1.64404e-21
Clmn	Clmn	4.7069e-24	0.657391	0.16	0.092	1.1955e-19
Klk1.2	Klk1.2	3.21525e-46	0.654073	0.353	0.234	8.16642e-42
R3hdm2	R3hdm2	9.86737e-25	0.653895	0.175	0.104	2.50621e-20
Pabpn1	Pabpn1	8.61516e-23	0.653531	0.156	0.09	2.18817e-18
Slc16a10	Slc16a10	1.6174e-23	0.653398	0.145	0.08	4.10804e-19
Cdc73	Cdc73	5.21702e-22	0.65173	0.105	0.049	1.32507e-17
Ppp1r12b	Ppp1r12b	4.14179e-22	0.651022	0.102	0.047	1.05197e-17
Foxo1	Foxo1	4.71505e-22	0.650821	0.107	0.051	1.19757e-17
Atad2b	Atad2b	1.6847e-22	0.650023	0.135	0.073	4.27896e-18
Arhgap42	Arhgap42	1.51555e-22	0.649755	0.156	0.09	3.84935e-18
Dock7	Dock7	5.72828e-21	0.648722	0.119	0.062	1.45493e-16
Mtmr3	Mtmr3	1.64418e-24	0.648135	0.171	0.1	4.17606e-20
Chd6	Chd6	2.93056e-24	0.647929	0.149	0.081	7.44334e-20
Stk3	Stk3	4.91218e-26	0.647432	0.169	0.096	1.24764e-21
Ccnt2	Ccnt2	5.01153e-21	0.645667	0.121	0.063	1.27288e-16
Kank1	Kank1	4.94045e-25	0.645149	0.163	0.092	1.25482e-20
Ppp2r3a	Ppp2r3a	7.25336e-22	0.643763	0.144	0.081	1.84228e-17
Klf12	Klf12	1.84222e-30	0.643645	0.239	0.154	4.67906e-26
Arhgap24	Arhgap24	2.60196e-43	0.643289	0.404	0.301	6.60872e-39
Gbf1	Gbf1	1.00114e-26	0.642967	0.196	0.119	2.54279e-22
Adcy9	Adcy9	3.2752e-21	0.642172	0.122	0.064	8.31868e-17
Nsmce2	Nsmce2	6.04978e-23	0.64002	0.164	0.097	1.53658e-18
Fam214a	Fam214a	4.1037e-20	0.638735	0.118	0.062	1.0423e-15
Atg10	Atg10	2.10752e-22	0.637551	0.107	0.05	5.35289e-18
Col4a5	Col4a5	7.94703e-24	0.636867	0.177	0.107	2.01847e-19
Srek1	Srek1	2.68705e-20	0.63677	0.117	0.061	6.82483e-16
Fus	Fus	3.51929e-21	0.635619	0.139	0.078	8.93863e-17
Rbfox2	Rbfox2	3.58772e-20	0.635457	0.111	0.057	9.11245e-16
Klhl29	Klhl29	5.07593e-23	0.635236	0.149	0.083	1.28924e-18
RGD1565616	RGD1565616	1.89932e-22	0.633937	0.16	0.094	4.82407e-18
Rabgap1	Rabgap1	5.23924e-21	0.632926	0.152	0.09	1.33071e-16
Fnbp4	Fnbp4	4.21842e-19	0.632217	0.115	0.062	1.07144e-14
Exoc6	Exoc6	5.18017e-28	0.630083	0.209	0.127	1.31571e-23
Ints6	Ints6	6.66809e-21	0.629414	0.113	0.057	1.69363e-16
Nbeal1	Nbeal1	1.35405e-26	0.629236	0.191	0.114	3.43914e-22
Fndc3b	Fndc3b	1.20954e-22	0.62869	0.137	0.074	3.07212e-18
Acin1	Acin1	3.28115e-21	0.628043	0.161	0.097	8.33379e-17
Pou2f1	Pou2f1	8.12945e-20	0.627918	0.107	0.053	2.0648e-15
Tnrc18	Tnrc18	7.63878e-21	0.62769	0.123	0.065	1.94017e-16
Rev3l	Rev3l	1.62442e-19	0.624239	0.112	0.059	4.12585e-15
Meis2	Meis2	9.1693e-23	0.623269	0.183	0.115	2.32891e-18
Map3k13	Map3k13	2.75732e-21	0.62294	0.139	0.077	7.00332e-17
Sgms1	Sgms1	2.03786e-26	0.622101	0.234	0.156	5.17596e-22
Wrn	Wrn	3.21217e-21	0.622047	0.116	0.059	8.15859e-17
Alcam	Alcam	2.39404e-19	0.620746	0.135	0.078	6.08061e-15
Zhx2	Zhx2	2.61308e-20	0.620047	0.121	0.065	6.63697e-16
Wwc2	Wwc2	8.08951e-26	0.61942	0.217	0.139	2.05465e-21
Uvrag	Uvrag	2.43649e-21	0.618518	0.14	0.078	6.18844e-17
Zfp609	Zfp609	4.03231e-20	0.617313	0.104	0.051	1.02417e-15
Nsd1	Nsd1	6.74529e-25	0.617275	0.189	0.114	1.71324e-20
Clasp2	Clasp2	1.67281e-20	0.617188	0.106	0.052	4.24878e-16
Brwd1	Brwd1	1.46617e-19	0.617188	0.115	0.061	3.72393e-15
Arhgap35	Arhgap35	2.64419e-23	0.614319	0.182	0.113	6.71598e-19
Smg6	Smg6	1.97909e-19	0.6137	0.131	0.074	5.0267e-15
Cadps2	Cadps2	7.17893e-20	0.613385	0.115	0.06	1.82338e-15
Tet2	Tet2	1.24234e-18	0.612156	0.113	0.061	3.15542e-14
Kdm2a	Kdm2a	2.51108e-20	0.611546	0.152	0.092	6.37788e-16
Foxn3	Foxn3	2.28942e-20	0.609402	0.13	0.072	5.81489e-16
Mbnl2	Mbnl2	1.95544e-29	0.607517	0.263	0.174	4.96662e-25
Pax8	Pax8	2.88616e-23	0.60746	0.208	0.136	7.33057e-19
Rufy3	Rufy3	2.31904e-20	0.606332	0.15	0.09	5.89013e-16
Herc1	Herc1	1.66588e-21	0.605281	0.159	0.094	4.23116e-17
Fcho2	Fcho2	4.75379e-25	0.604672	0.238	0.163	1.20741e-20
Sfmbt1	Sfmbt1	2.53358e-19	0.604591	0.13	0.074	6.43503e-15
Hdac9	Hdac9	6.83399e-25	0.604345	0.189	0.115	1.73577e-20
Vps13d	Vps13d	2.56278e-21	0.604009	0.159	0.095	6.50921e-17
Angpt1	Angpt1	1.57894e-19	0.601333	0.1	0.048	4.01035e-15
Ap3b1	Ap3b1	1.24464e-22	0.600697	0.165	0.098	3.16126e-18
Adra1a	Adra1a	6.35843e-18	0.599729	0.109	0.058	1.61498e-13
Fggy	Fggy	3.14471e-22	0.599596	0.223	0.155	7.98725e-18
Ivns1abp	Ivns1abp	1.56569e-29	0.598575	0.27	0.182	3.9767e-25
Wwtr1	Wwtr1	2.20814e-19	0.597896	0.12	0.065	5.60847e-15
Plxna2	Plxna2	2.39176e-18	0.595501	0.1	0.051	6.07484e-14
Eri3	Eri3	6.49819e-20	0.595406	0.116	0.061	1.65048e-15
Usp34	Usp34	1.79085e-20	0.59538	0.146	0.085	4.54857e-16
Dis3l2	Dis3l2	1.0589e-19	0.593887	0.108	0.055	2.6895e-15
Otud7b	Otud7b	2.15306e-20	0.593639	0.104	0.05	5.46855e-16
Glcci1	Glcci1	1.9556e-20	0.593223	0.145	0.084	4.96703e-16
Gigyf2	Gigyf2	5.77387e-23	0.592816	0.192	0.12	1.4665e-18
Sipa1l3	Sipa1l3	5.47647e-17	0.591899	0.111	0.062	1.39097e-12
Bmpr2	Bmpr2	5.89588e-18	0.591106	0.139	0.084	1.4975e-13
Ntf3	Ntf3	1.98464e-17	0.590707	0.11	0.06	5.0408e-13
Sclt1	Sclt1	7.72374e-19	0.589841	0.105	0.054	1.96175e-14
Hnf4a	Hnf4a	2.04349e-30	0.589483	0.343	0.258	5.19025e-26
Dmxl2	Dmxl2	9.5539e-21	0.588435	0.184	0.12	2.42659e-16
Magi3	Magi3	4.23978e-17	0.588417	0.117	0.066	1.07686e-12
Ehbp1	Ehbp1	1.36939e-19	0.587831	0.119	0.063	3.47811e-15
Ehmt1	Ehmt1	2.00735e-20	0.58761	0.119	0.062	5.09847e-16
Map2k5	Map2k5	2.60058e-17	0.587555	0.102	0.054	6.6052e-13
Arhgap26	Arhgap26	2.20239e-19	0.587146	0.138	0.08	5.59384e-15
Chd9	Chd9	3.55248e-20	0.586711	0.133	0.074	9.02294e-16
Bcl2	Bcl2	1.72525e-17	0.586527	0.115	0.064	4.38197e-13
Zfp644	Zfp644	2.01933e-18	0.586171	0.126	0.071	5.12891e-14
Rsf1	Rsf1	5.23156e-17	0.584372	0.129	0.077	1.32876e-12
Gatad2b	Gatad2b	2.28149e-16	0.584326	0.115	0.066	5.79475e-12
Fnip2	Fnip2	3.97886e-26	0.584259	0.275	0.193	1.01059e-21
Erc1	Erc1	6.64194e-18	0.583867	0.118	0.066	1.68699e-13
Smarca2	Smarca2	8.7861e-19	0.583834	0.152	0.095	2.23158e-14
Atp6v0a4	Atp6v0a4	8.34533e-42	0.583774	0.433	0.33	2.11963e-37
Mapkap1	Mapkap1	1.04292e-17	0.583179	0.133	0.079	2.64891e-13
Sema5a	Sema5a	3.86293e-19	0.577222	0.156	0.096	9.81144e-15
Med15	Med15	8.19709e-18	0.576595	0.107	0.056	2.08198e-13
Pcm1	Pcm1	7.93918e-21	0.576385	0.204	0.137	2.01647e-16
Yes1	Yes1	2.64668e-19	0.576251	0.11	0.056	6.72231e-15
Fchsd2	Fchsd2	6.46283e-18	0.576237	0.152	0.095	1.64149e-13
Hpcal1	Hpcal1	9.18347e-20	0.57621	0.13	0.073	2.33251e-15
Sbf2	Sbf2	7.47742e-18	0.574932	0.149	0.092	1.89919e-13
Tmlhe	Tmlhe	1.71899e-16	0.574015	0.174	0.12	4.36607e-12
Rbm5	Rbm5	3.86947e-18	0.57383	0.138	0.083	9.82806e-14
Helz	Helz	6.83426e-17	0.570977	0.106	0.057	1.73583e-12
Ube3a	Ube3a	4.37861e-19	0.570374	0.162	0.102	1.11212e-14
R3hdm1	R3hdm1	9.9485e-17	0.570353	0.104	0.056	2.52682e-12
Inpp5f	Inpp5f	4.68513e-18	0.569863	0.125	0.072	1.18998e-13
Slmap	Slmap	2.08723e-20	0.568453	0.173	0.11	5.30135e-16
Ccny	Ccny	2.27e-18	0.568187	0.104	0.053	5.76557e-14
Ddx5	Ddx5	5.24415e-36	0.567488	0.415	0.318	1.33196e-31
Med13	Med13	2.29229e-19	0.567482	0.163	0.103	5.82219e-15
Kdm4c	Kdm4c	5.77961e-17	0.566785	0.108	0.059	1.46796e-12
Herc4	Herc4	6.20664e-16	0.565875	0.115	0.067	1.57642e-11
Gsk3b	Gsk3b	2.56227e-16	0.564844	0.13	0.079	6.5079e-12
Zmiz1	Zmiz1	1.85721e-19	0.564234	0.172	0.109	4.71714e-15
Nr1h4	Nr1h4	2.8161e-18	0.563986	0.171	0.112	7.15262e-14
Sorbs1	Sorbs1	1.79767e-22	0.563705	0.201	0.129	4.56589e-18
Ssh2	Ssh2	6.20253e-17	0.562709	0.116	0.065	1.57538e-12
LOC108348190	LOC108348190	1.70255e-22	0.562105	0.208	0.135	4.32431e-18
Mapt	Mapt	1.84029e-18	0.561457	0.209	0.148	4.67415e-14
Nsd3	Nsd3	2.95481e-18	0.561127	0.14	0.084	7.50493e-14
Ppfibp1	Ppfibp1	8.69635e-22	0.560977	0.193	0.124	2.20879e-17
Rasal2	Rasal2	2.93984e-17	0.560584	0.171	0.115	7.4669e-13
Slc25a13	Slc25a13	1.05729e-17	0.560316	0.147	0.092	2.68541e-13
Myo1d	Myo1d	4.90353e-21	0.560299	0.205	0.136	1.24545e-16
Epb41l5	Epb41l5	6.51346e-20	0.559939	0.167	0.105	1.65435e-15
Fndc3a	Fndc3a	3.58444e-17	0.559905	0.118	0.067	9.10411e-13
Map7	Map7	1.08086e-26	0.559446	0.289	0.21	2.74527e-22
Tns3	Tns3	7.89677e-18	0.558798	0.179	0.12	2.0057e-13
Large1	Large1	3.99946e-16	0.557326	0.105	0.058	1.01582e-11
Rab11fip3	Rab11fip3	4.31065e-23	0.55729	0.261	0.19	1.09486e-18
Sos2	Sos2	1.69466e-17	0.556315	0.129	0.075	4.30427e-13
Ecpas	Ecpas	4.00776e-17	0.555682	0.136	0.083	1.01793e-12
Farp1	Farp1	2.0698e-15	0.55542	0.139	0.089	5.25708e-11
Pcca	Pcca	4.22802e-15	0.553508	0.115	0.068	1.07387e-10
Psme4	Psme4	2.40501e-21	0.5527	0.202	0.134	6.10849e-17
Ttc3	Ttc3	2.66108e-18	0.552341	0.176	0.117	6.75887e-14
Arih2	Arih2	5.78225e-17	0.552295	0.106	0.057	1.46863e-12
Ptpn3	Ptpn3	1.01819e-15	0.552014	0.101	0.055	2.58609e-11
Sh3d19	Sh3d19	2.53901e-21	0.5517	0.234	0.164	6.44884e-17
Eps8	Eps8	1.60796e-25	0.551378	0.31	0.235	4.08407e-21
Zfr	Zfr	9.38457e-20	0.551168	0.195	0.133	2.38359e-15
Usp33	Usp33	2.21236e-17	0.550754	0.123	0.07	5.61919e-13
Hipk2	Hipk2	9.04898e-20	0.550517	0.199	0.134	2.29835e-15
Lclat1	Lclat1	4.93497e-15	0.548605	0.112	0.066	1.25343e-10
Fars2	Fars2	9.74319e-19	0.548158	0.146	0.088	2.47467e-14
Huwe1	Huwe1	6.6951e-19	0.547131	0.152	0.093	1.70049e-14
Ascc3	Ascc3	2.31409e-17	0.546282	0.141	0.086	5.87756e-13
Arid2	Arid2	3.6993e-17	0.546125	0.139	0.085	9.39586e-13
Rhobtb1	Rhobtb1	6.52332e-20	0.544702	0.219	0.153	1.65686e-15
Pxn	Pxn	2.51711e-14	0.544303	0.131	0.084	6.39321e-10
Rasa2	Rasa2	1.03273e-16	0.542589	0.16	0.105	2.62304e-12
Prodh2	Prodh2	1.0412e-17	0.541517	0.166	0.108	2.64453e-13
Ube2g1	Ube2g1	7.63788e-16	0.540791	0.143	0.091	1.93995e-11
Zc3h11a	Zc3h11a	7.60979e-16	0.540101	0.127	0.077	1.93281e-11
Phip	Phip	1.39183e-14	0.540082	0.117	0.071	3.53511e-10
Sppl3	Sppl3	2.04357e-16	0.539964	0.133	0.08	5.19047e-12
Slc12a1	Slc12a1	2.19015e-45	0.539606	0.495	0.402	5.56275e-41
Osbpl9	Osbpl9	8.20856e-14	0.539328	0.113	0.069	2.08489e-09
Zfp622	Zfp622	1.06921e-25	0.537271	0.279	0.201	2.71569e-21
Smad3	Smad3	1.74764e-16	0.537078	0.107	0.059	4.43883e-12
Zzz3	Zzz3	2.1334e-15	0.536967	0.105	0.059	5.41862e-11
Bcam	Bcam	3.71077e-15	0.53678	0.116	0.069	9.42498e-11
Adgra3	Adgra3	8.63974e-15	0.536256	0.112	0.066	2.19441e-10
Srsf4	Srsf4	3.0528e-15	0.536201	0.1	0.055	7.75382e-11
Rbm25l1	Rbm25l1	2.36347e-12	0.53599	0.111	0.07	6.00298e-08
Cdk6	Cdk6	6.31355e-16	0.535492	0.107	0.06	1.60358e-11
Med13l	Med13l	2.4145e-15	0.535482	0.137	0.086	6.13258e-11
Clip1	Clip1	1.83764e-15	0.53524	0.133	0.083	4.66743e-11
Mtus1	Mtus1	2.26316e-16	0.534275	0.163	0.108	5.7482e-12
Cnot4	Cnot4	3.07401e-15	0.533415	0.12	0.072	7.80769e-11
Fam117b	Fam117b	5.60595e-16	0.533158	0.115	0.067	1.42386e-11
Prima1	Prima1	2.3915e-17	0.532706	0.105	0.056	6.07418e-13
Ythdc1	Ythdc1	1.59931e-16	0.531834	0.123	0.072	4.0621e-12
Wdr33	Wdr33	6.11386e-17	0.531674	0.172	0.115	1.55286e-12
Snx2	Snx2	1.09138e-20	0.530997	0.21	0.144	2.772e-16
Mef2a	Mef2a	9.48175e-18	0.53075	0.167	0.109	2.40827e-13
Ddc	Ddc	1.03658e-15	0.530057	0.143	0.091	2.63282e-11
Asph	Asph	1.26948e-12	0.529315	0.118	0.076	3.22435e-08
Gng12	Gng12	5.45859e-14	0.529111	0.141	0.095	1.38643e-09
Fermt2	Fermt2	1.41653e-15	0.528678	0.131	0.081	3.59784e-11
Fam13b	Fam13b	1.95242e-15	0.528188	0.127	0.077	4.95896e-11
Snd1	Snd1	8.27859e-15	0.527217	0.132	0.084	2.10268e-10
Map4k5	Map4k5	1.31529e-16	0.526945	0.1	0.052	3.34071e-12
Zfp292	Zfp292	1.26459e-13	0.526466	0.118	0.073	3.21194e-09
Ppara	Ppara	9.9222e-18	0.525578	0.206	0.147	2.52014e-13
Myo5b	Myo5b	5.79807e-17	0.525083	0.153	0.097	1.47265e-12
Arhgap29	Arhgap29	2.57863e-16	0.524959	0.151	0.097	6.54945e-12
Mroh1	Mroh1	1.46482e-14	0.523823	0.112	0.066	3.7205e-10
Adk	Adk	2.76701e-30	0.523669	0.344	0.259	7.02793e-26
Kif13a	Kif13a	1.71185e-14	0.521753	0.122	0.075	4.34792e-10
Mylk	Mylk	5.83641e-16	0.52169	0.158	0.105	1.48239e-11
Ash1l	Ash1l	1.88779e-23	0.520571	0.276	0.202	4.79479e-19
Acbd6	Acbd6	2.43284e-13	0.519281	0.1	0.059	6.17918e-09
Uri1	Uri1	2.04751e-14	0.518934	0.103	0.059	5.20047e-10
Brd4	Brd4	2.17926e-17	0.516277	0.167	0.109	5.53509e-13
Atxn2	Atxn2	7.51402e-15	0.515857	0.124	0.077	1.90849e-10
Ccn2	Ccn2	4.54834e-20	0.515706	0.167	0.102	1.15523e-15
Mink1	Mink1	3.88648e-13	0.515271	0.1	0.059	9.87127e-09
Ercc6l2	Ercc6l2	7.1353e-15	0.515211	0.135	0.085	1.81229e-10
Nrg1	Nrg1	6.08646e-15	0.514081	0.19	0.138	1.5459e-10
Paqr5	Paqr5	7.4601e-19	0.513725	0.237	0.174	1.89479e-14
RGD1309748	RGD1309748	6.97808e-14	0.512775	0.12	0.075	1.77236e-09
Ctnnd1	Ctnnd1	1.60093e-13	0.512718	0.135	0.09	4.06621e-09
Rin2	Rin2	4.10354e-23	0.512221	0.295	0.222	1.04226e-18
Nfat5	Nfat5	3.25442e-18	0.510785	0.238	0.176	8.2659e-14
Rmdn1	Rmdn1	1.38813e-11	0.510562	0.134	0.093	3.52572e-07
Trip12	Trip12	1.04663e-22	0.5095	0.284	0.212	2.65835e-18
Pcnx1	Pcnx1	2.16333e-14	0.509354	0.121	0.074	5.49463e-10
Chn2	Chn2	4.87483e-15	0.508483	0.101	0.056	1.23816e-10
Parg	Parg	5.81536e-14	0.507225	0.138	0.09	1.47704e-09
Efhd1	Efhd1	2.07356e-12	0.506195	0.13	0.087	5.26662e-08
Kpna4	Kpna4	3.69342e-14	0.504677	0.118	0.072	9.38093e-10
Cacnb4	Cacnb4	2.25291e-13	0.504294	0.101	0.059	5.72217e-09
Apoo	Apoo	1.80362e-15	0.504023	0.118	0.069	4.58101e-11
Stxbp5	Stxbp5	4.37726e-13	0.504019	0.147	0.101	1.11178e-08
Ptk2	Ptk2	5.46983e-14	0.503056	0.128	0.081	1.38928e-09
Pum1	Pum1	3.9233e-13	0.502652	0.131	0.086	9.96478e-09
Atp6v1h	Atp6v1h	7.77097e-15	0.501084	0.149	0.099	1.97375e-10
Tnks	Tnks	9.47378e-14	0.500961	0.101	0.059	2.40624e-09
Ppp2r2a	Ppp2r2a	1.40629e-15	0.500904	0.125	0.075	3.57184e-11
Fam13a	Fam13a	3.98733e-13	0.500501	0.122	0.078	1.01274e-08
Xrn1	Xrn1	5.37337e-12	0.499795	0.101	0.062	1.36478e-07
Fbxw11	Fbxw11	5.70453e-13	0.497714	0.104	0.063	1.44889e-08
Pcsk5	Pcsk5	1.86869e-14	0.497547	0.116	0.07	4.74629e-10
Baz1b	Baz1b	5.78545e-14	0.497241	0.143	0.095	1.46945e-09
Thada	Thada	1.04104e-13	0.496239	0.187	0.139	2.64413e-09
Zfp638	Zfp638	4.0341e-16	0.495179	0.15	0.098	1.02462e-11
Tbc1d14	Tbc1d14	8.12568e-15	0.495121	0.153	0.103	2.06384e-10
Dnajc1	Dnajc1	1.15584e-13	0.494783	0.125	0.079	2.93571e-09
Slc12a8	Slc12a8	1.13837e-13	0.493868	0.134	0.087	2.89135e-09
Ppp2r5e	Ppp2r5e	1.49902e-11	0.491891	0.118	0.078	3.80737e-07
Ube4b	Ube4b	2.09097e-13	0.491542	0.119	0.074	5.31086e-09
Itprid2	Itprid2	3.13689e-16	0.491523	0.173	0.117	7.96739e-12
Zfp608	Zfp608	1.2111e-13	0.490214	0.106	0.063	3.07607e-09
Rnf152	Rnf152	8.61822e-15	0.488412	0.153	0.103	2.18894e-10
Tlk2	Tlk2	7.10745e-12	0.487257	0.108	0.068	1.80522e-07
Itgb6	Itgb6	7.43307e-15	0.48718	0.156	0.104	1.88793e-10
Cyfip2	Cyfip2	3.79515e-15	0.483511	0.15	0.099	9.6393e-11
Zfand6	Zfand6	1.55373e-15	0.483069	0.166	0.112	3.94632e-11
Stag2	Stag2	1.64554e-14	0.482749	0.154	0.104	4.17952e-10
Kif21a	Kif21a	2.66024e-12	0.48227	0.101	0.062	6.75673e-08
Clic4	Clic4	7.28587e-14	0.481477	0.143	0.095	1.85054e-09
Arfgef2	Arfgef2	2.54299e-13	0.481113	0.117	0.073	6.45894e-09
Tmem106a	Tmem106a	2.56155e-14	0.480928	0.127	0.079	6.50609e-10
Fnbp1l	Fnbp1l	3.9544e-13	0.479388	0.156	0.108	1.00438e-08
Tmem51	Tmem51	3.16213e-13	0.478995	0.104	0.062	8.03149e-09
Thoc2	Thoc2	1.10172e-14	0.478992	0.149	0.098	2.79826e-10
Ptpn4	Ptpn4	9.74285e-13	0.478511	0.114	0.072	2.47459e-08
Herc2	Herc2	1.41075e-12	0.478298	0.102	0.062	3.58315e-08
Srsf6	Srsf6	2.91434e-12	0.477708	0.109	0.067	7.40214e-08
Eps15	Eps15	8.91517e-12	0.476792	0.103	0.064	2.26436e-07
Lgr4	Lgr4	4.92985e-12	0.475518	0.122	0.081	1.25213e-07
Rabep1	Rabep1	8.29206e-12	0.474876	0.119	0.078	2.1061e-07
Sil1	Sil1	1.11371e-11	0.473992	0.105	0.066	2.8287e-07
Mpp5	Mpp5	1.58768e-12	0.47391	0.174	0.128	4.03255e-08
Kctd1	Kctd1	2.21011e-11	0.473331	0.134	0.092	5.61346e-07
A1cf	A1cf	4.95511e-12	0.471193	0.117	0.076	1.25855e-07
Zfp277	Zfp277	4.86518e-12	0.469476	0.123	0.082	1.23571e-07
Xpo7	Xpo7	5.3973e-13	0.468968	0.111	0.068	1.37086e-08
Zc3h13	Zc3h13	1.00161e-12	0.468013	0.155	0.108	2.54398e-08
Rab10	Rab10	6.619e-12	0.466651	0.131	0.089	1.68116e-07
Crebrf	Crebrf	3.40051e-12	0.466135	0.124	0.081	8.63695e-08
Mprip	Mprip	1.40218e-11	0.464775	0.109	0.07	3.56141e-07
Clcn3	Clcn3	2.69662e-12	0.464711	0.106	0.065	6.84916e-08
Tcaim	Tcaim	8.91156e-11	0.464594	0.113	0.076	2.26345e-06
Tle4	Tle4	1.30802e-11	0.464029	0.106	0.066	3.32225e-07
Ano6	Ano6	1.55365e-12	0.463668	0.175	0.129	3.94612e-08
Picalm	Picalm	2.77177e-27	0.463543	0.374	0.295	7.04003e-23
Tbl1xr1	Tbl1xr1	1.77105e-13	0.462742	0.143	0.096	4.49828e-09
Myo18a	Myo18a	1.15951e-11	0.462187	0.125	0.084	2.94505e-07
Acsl1	Acsl1	1.53973e-13	0.462111	0.165	0.116	3.91075e-09
[truncated: 1,044 more rows]

## Sheet: DediffPT_2
	DediffPT_2__gene	p_val	avg_log2FC	pct.Obese+sGCact	Pct.Obese	p_val_adj
[truncated: 1,656 more rows]

[truncated: 6 more sheets: DediffPT_3, mitoPT, PT(Spp1+), Int, Mesench, SMC]
