# Supplementary material for: Treatment effects of soluble guanylate cyclase modulation on diabetic kidney disease at single-cell resolution
Source: Cell Rep Med. 2023 Apr 5;4(4):100992. doi: 10.1016/j.xcrm.2023.100992 (PMC10140477; doi:10.1016/j.xcrm.2023.100992)
Supplement: Data S12. DEGs PT and stroma obese + sGCstim vs. obese, related to Figure 3 [file mmc13.xlsx]

## Sheet: PCT
	PCT__gene	p_val	avg_log2FC	pct.Obese+sGCstim	Pct.Obese	p_val_adj
Slc5a2	Slc5a2	6.97111e-105	1.01101	0.628	0.455	1.77059e-100
Hlf	Hlf	2.27464e-58	0.870817	0.19	0.067	5.77736e-54
Slco1a6	Slco1a6	1.70784e-14	0.792647	0.105	0.059	4.33774e-10
Slc34a1	Slc34a1	2.50781e-306	0.726219	0.99	0.986	6.36958e-302
AC134224.3	AC134224.3	2.50055e-201	0.719056	0.992	0.77	6.35115e-197
Pm20d1	Pm20d1	1.83431e-36	0.680394	0.455	0.343	4.65896e-32
Slc6a19	Slc6a19	7.62677e-37	0.666873	0.44	0.328	1.93712e-32
Acsl1	Acsl1	1.71531e-35	0.665745	0.321	0.205	4.35671e-31
Nat8f5	Nat8f5	1.42445e-35	0.659482	0.321	0.201	3.61795e-31
Per3	Per3	1.71415e-31	0.656537	0.148	0.066	4.35377e-27
Rsrp1	Rsrp1	5.53339e-58	0.644216	0.654	0.533	1.40543e-53
Tmem150a	Tmem150a	5.88904e-32	0.640786	0.283	0.176	1.49576e-27
Nfs1	Nfs1	1.29448e-27	0.635905	0.213	0.121	3.28785e-23
Khk	Khk	3.00147e-41	0.625767	0.476	0.343	7.62343e-37
Prodh2	Prodh2	2.06944e-45	0.612302	0.595	0.489	5.25617e-41
Naprt	Naprt	2.02114e-27	0.58086	0.439	0.336	5.13349e-23
Fras1	Fras1	4.4553e-25	0.57202	0.268	0.175	1.1316e-20
Slc12a1	Slc12a1	8.45696e-09	0.550478	0.183	0.14	0.000214798
Slc7a12	Slc7a12	8.32275e-29	0.534981	0.47	0.375	2.11389e-24
Tra2a	Tra2a	4.53688e-22	0.534886	0.308	0.219	1.15232e-17
Acy1	Acy1	1.02723e-33	0.52612	0.432	0.303	2.60907e-29
Pmfbp1	Pmfbp1	3.11325e-16	0.52578	0.209	0.141	7.90735e-12
Tra2b	Tra2b	1.40296e-19	0.516729	0.337	0.254	3.56338e-15
Slc34a3	Slc34a3	2.76809e-22	0.515721	0.453	0.369	7.03068e-18
Irf3	Irf3	1.24804e-18	0.507999	0.404	0.332	3.16991e-14
Nmrk1	Nmrk1	9.43736e-25	0.50298	0.153	0.077	2.39699e-20
Gcnt2	Gcnt2	2.26383e-20	0.500165	0.352	0.269	5.74989e-16
Xpnpep1	Xpnpep1	2.18559e-15	0.497479	0.283	0.216	5.55119e-11
Mipol1	Mipol1	3.85914e-20	0.494698	0.186	0.112	9.80184e-16
Hpd	Hpd	1.67389e-31	0.490894	0.617	0.53	4.25151e-27
Slc25a42	Slc25a42	2.79527e-19	0.487731	0.152	0.086	7.0997e-15
Srsf11	Srsf11	4.12051e-21	0.482712	0.437	0.346	1.04657e-16
Nr3c2	Nr3c2	4.99297e-14	0.480858	0.225	0.159	1.26816e-09
Slc25a10	Slc25a10	5.31232e-12	0.477989	0.215	0.158	1.34928e-07
Klf12	Klf12	5.92802e-25	0.476977	0.472	0.38	1.50566e-20
Sord	Sord	2.08825e-29	0.469685	0.56	0.47	5.30394e-25
Abcc6	Abcc6	2.91757e-14	0.468644	0.248	0.183	7.41033e-10
Akr1c1	Akr1c1	4.30749e-28	0.458094	0.631	0.56	1.09406e-23
Glb1	Glb1	2.30973e-20	0.45262	0.509	0.435	5.86649e-16
Zfp93	Zfp93	1.7255e-15	0.450525	0.136	0.08	4.38259e-11
Oxr1	Oxr1	1.15347e-31	0.442333	0.576	0.474	2.9297e-27
Dcaf11	Dcaf11	4.85829e-11	0.440476	0.275	0.219	1.23396e-06
Tspan5	Tspan5	5.44175e-17	0.438778	0.413	0.343	1.38215e-12
Hacl1	Hacl1	1.40664e-13	0.437158	0.257	0.192	3.57272e-09
Grhpr	Grhpr	3.35994e-15	0.435264	0.398	0.325	8.5339e-11
Rbm5	Rbm5	4.32403e-14	0.434384	0.372	0.306	1.09826e-09
Ptcd3	Ptcd3	2.67119e-17	0.422513	0.547	0.483	6.78455e-13
Tmem120a	Tmem120a	2.16033e-12	0.42085	0.171	0.116	5.48702e-08
Inafm1	Inafm1	1.07614e-11	0.419386	0.111	0.068	2.73329e-07
Miox	Miox	5.48003e-35	0.415673	0.526	0.372	1.39187e-30
Mgll	Mgll	1.05836e-16	0.41433	0.57	0.514	2.68813e-12
Pabpn1	Pabpn1	1.4787e-23	0.4141	0.68	0.622	3.75574e-19
Pcyt2	Pcyt2	1.43041e-07	0.413087	0.19	0.15	0.0036331
Srsf2	Srsf2	4.25672e-14	0.410912	0.495	0.444	1.08117e-09
Tcf12	Tcf12	1.5901e-17	0.410874	0.39	0.308	4.0387e-13
Tmem106a	Tmem106a	4.96762e-23	0.408003	0.589	0.516	1.26173e-18
Clk1	Clk1	3.51833e-10	0.406605	0.282	0.228	8.9362e-06
Fah	Fah	5.83735e-14	0.405809	0.188	0.125	1.48263e-09
Tef	Tef	2.15977e-13	0.405191	0.156	0.102	5.48561e-09
Zranb2	Zranb2	3.88209e-11	0.402356	0.407	0.357	9.86013e-07
Dhrsx	Dhrsx	1.76473e-10	0.401702	0.156	0.108	4.48225e-06
Luc7l2	Luc7l2	1.26297e-12	0.40075	0.396	0.337	3.20782e-08
Tox	Tox	2.9573e-13	0.398352	0.353	0.284	7.51124e-09
Sim1	Sim1	1.04803e-08	0.396523	0.13	0.091	0.000266188
Slc25a45	Slc25a45	4.95691e-12	0.395701	0.141	0.092	1.25901e-07
Sfmbt1	Sfmbt1	1.84627e-12	0.394031	0.34	0.277	4.68933e-08
Ntf3	Ntf3	1.003e-11	0.392808	0.38	0.316	2.54753e-07
Slit2	Slit2	2.39977e-19	0.39132	0.426	0.334	6.09517e-15
Ctsa	Ctsa	5.12456e-22	0.391042	0.547	0.456	1.30159e-17
Slc35c2	Slc35c2	4.14019e-09	0.389056	0.119	0.08	0.000105157
Kdm2a	Kdm2a	6.28503e-12	0.388657	0.337	0.275	1.59633e-07
Ccdc30	Ccdc30	4.25533e-11	0.387247	0.273	0.216	1.08081e-06
Gcdh	Gcdh	4.22224e-15	0.383592	0.321	0.243	1.07241e-10
Dach1	Dach1	5.14366e-21	0.382857	0.514	0.42	1.30644e-16
Prr3	Prr3	1.74199e-08	0.382156	0.199	0.154	0.000442449
Vps13a	Vps13a	1.63266e-14	0.381372	0.478	0.42	4.1468e-10
Hexd	Hexd	8.62435e-08	0.378858	0.207	0.164	0.0021905
Slc6a20	Slc6a20	1.78631e-10	0.377054	0.285	0.231	4.53705e-06
Srek1	Srek1	2.0048e-13	0.374105	0.429	0.361	5.09199e-09
Sf3b1	Sf3b1	1.14832e-11	0.37386	0.329	0.267	2.91662e-07
Pdgfc	Pdgfc	8.24486e-12	0.373789	0.281	0.219	2.09411e-07
Abcc4	Abcc4	2.79439e-17	0.372741	0.553	0.483	7.09746e-13
Secisbp2	Secisbp2	7.88989e-10	0.372402	0.262	0.209	2.00395e-05
Nfib	Nfib	1.72376e-15	0.372348	0.42	0.345	4.37817e-11
Fbxo3	Fbxo3	4.41633e-11	0.370165	0.125	0.08	1.1217e-06
Rhot2	Rhot2	9.88965e-09	0.369648	0.115	0.077	0.000251187
Angpt1	Angpt1	1.25693e-13	0.368814	0.171	0.112	3.19246e-09
Taf1d	Taf1d	3.65517e-11	0.367738	0.274	0.213	9.28375e-07
Castor1	Castor1	4.02228e-08	0.367267	0.104	0.07	0.00102162
Map2k6	Map2k6	1.77406e-16	0.366412	0.138	0.079	4.50594e-12
Def8	Def8	9.86173e-11	0.366181	0.127	0.082	2.50478e-06
Wac	Wac	1.46453e-10	0.365551	0.265	0.208	3.71975e-06
Dkc1	Dkc1	7.16952e-07	0.363459	0.287	0.248	0.0182099
Trps1	Trps1	2.76408e-15	0.363456	0.503	0.443	7.02049e-11
Arhgef26	Arhgef26	7.19505e-15	0.356938	0.104	0.055	1.82747e-10
AABR07064719.2	AABR07064719.2	3.81822e-08	0.356247	0.25	0.206	0.00096979
Phip	Phip	1.21879e-09	0.355202	0.284	0.23	3.0956e-05
Tmem8a	Tmem8a	3.67281e-07	0.352042	0.132	0.097	0.00932857
Alpl	Alpl	1.33947e-08	0.349746	0.358	0.309	0.000340211
Kmo	Kmo	2.94178e-11	0.348407	0.326	0.264	7.47183e-07
Gatad2b	Gatad2b	5.5185e-08	0.34563	0.24	0.194	0.00140164
Pou2f1	Pou2f1	2.69833e-08	0.344868	0.144	0.104	0.00068535
Dgkd	Dgkd	1.19441e-07	0.343348	0.162	0.122	0.00303369
Polr2a	Polr2a	3.44014e-08	0.342608	0.262	0.216	0.000873761
Zmat4	Zmat4	3.16722e-10	0.341834	0.224	0.166	8.04442e-06
Akr1c19	Akr1c19	9.85078e-08	0.341207	0.111	0.076	0.002502
Zfand3	Zfand3	5.1349e-13	0.339551	0.418	0.35	1.30421e-08
Bmerb1	Bmerb1	1.59917e-08	0.339291	0.169	0.124	0.000406172
Luc7l	Luc7l	2.08625e-07	0.337831	0.294	0.25	0.00529886
Hes6	Hes6	1.89698e-08	0.337395	0.101	0.065	0.000481813
Zswim5	Zswim5	2.24525e-08	0.336531	0.164	0.121	0.00057027
Clybl	Clybl	8.42407e-09	0.335136	0.358	0.31	0.000213963
Cnot4	Cnot4	6.79797e-09	0.333604	0.201	0.153	0.000172662
Cyp2e1	Cyp2e1	2.44882e-14	0.333357	0.156	0.096	6.21976e-10
Cobll1	Cobll1	2.05263e-09	0.33209	0.35	0.298	5.21348e-05
Fbxw5	Fbxw5	2.43719e-06	0.33112	0.105	0.075	0.0619021
Mrps6	Mrps6	0.00332302	0.330628	0.103	0.086	1
Lonp2	Lonp2	1.81533e-13	0.329801	0.497	0.433	4.61076e-09
Glyat	Glyat	3.00856e-20	0.32843	0.697	0.656	7.64144e-16
Ermard	Ermard	3.20078e-05	0.326474	0.115	0.088	0.812967
AABR07035428.2	AABR07035428.2	1.66587e-05	0.325403	0.114	0.086	0.423114
2022-03-01	2022-03-01	3.42777e-08	0.324688	0.202	0.158	0.00087062
Ppp3ca	Ppp3ca	1.63167e-11	0.323898	0.353	0.29	4.14427e-07
Kif12	Kif12	7.69115e-09	0.32338	0.496	0.461	0.000195347
Kynu	Kynu	5.69659e-08	0.32325	0.354	0.312	0.00144688
Phf14	Phf14	6.92559e-10	0.319574	0.346	0.289	1.75903e-05
Entpd5	Entpd5	1.50244e-09	0.317742	0.262	0.206	3.81604e-05
Esrrg	Esrrg	1.21956e-09	0.317469	0.433	0.381	3.09756e-05
Tcf25	Tcf25	2.37458e-12	0.31709	0.52	0.463	6.03119e-08
Rbfox2	Rbfox2	3.52132e-07	0.316938	0.196	0.156	0.0089438
Baz1b	Baz1b	4.73831e-10	0.314826	0.449	0.396	1.20348e-05
Per2	Per2	1.09056e-08	0.314714	0.297	0.247	0.000276992
Phlpp1	Phlpp1	1.22988e-08	0.312543	0.193	0.146	0.000312377
Eif4ebp3	Eif4ebp3	7.14314e-12	0.311987	0.469	0.411	1.81429e-07
Sos2	Sos2	2.37467e-07	0.311352	0.214	0.17	0.00603142
Cul5	Cul5	1.26773e-06	0.310517	0.178	0.141	0.0321991
Ar	Ar	3.5218e-07	0.308846	0.195	0.153	0.00894501
Tnfrsf14	Tnfrsf14	8.05443e-06	0.308845	0.25	0.213	0.204574
Dmtn	Dmtn	4.40066e-06	0.308829	0.22	0.182	0.111772
Rdh5	Rdh5	5.00008e-08	0.307913	0.17	0.126	0.00126997
Ptprd	Ptprd	3.63978e-18	0.307354	0.718	0.69	9.24468e-14
Chd6	Chd6	3.40587e-08	0.30714	0.366	0.319	0.000865057
Umod	Umod	4.00221e-10	0.306261	0.266	0.208	1.01652e-05
Tpk1	Tpk1	4.44324e-08	0.306092	0.311	0.262	0.00112854
Nlk	Nlk	8.70112e-08	0.30572	0.216	0.169	0.00221
AABR07060133.1	AABR07060133.1	3.41703e-11	0.305717	0.437	0.377	8.6789e-07
Gk	Gk	5.07361e-07	0.305371	0.273	0.23	0.0128865
Prpf40a	Prpf40a	1.22816e-06	0.304291	0.25	0.207	0.0311941
Sfxn5	Sfxn5	1.16796e-06	0.303935	0.172	0.134	0.0296649
Khdc4	Khdc4	8.96357e-07	0.303186	0.152	0.116	0.0227666
Ube2h	Ube2h	2.61178e-08	0.303068	0.333	0.284	0.000663367
Slc6a18	Slc6a18	0.00742672	0.302984	0.21	0.191	1
Cntnap1	Cntnap1	3.4907e-06	0.302368	0.155	0.121	0.0886604
Pc	Pc	2.55498e-06	0.301723	0.311	0.271	0.064894
Lclat1	Lclat1	1.38843e-08	0.301109	0.22	0.17	0.000352648
Agbl3	Agbl3	8.24491e-09	0.300322	0.108	0.071	0.000209413
Rnpc3	Rnpc3	2.38631e-07	0.299506	0.186	0.144	0.00606098
Fxr2	Fxr2	2.54076e-07	0.298958	0.167	0.127	0.00645327
Cdk13	Cdk13	9.06884e-09	0.298616	0.279	0.225	0.00023034
Pdzrn3	Pdzrn3	1.61288e-10	0.298354	0.337	0.275	4.09654e-06
Dgkq	Dgkq	1.5016e-05	0.298137	0.105	0.077	0.38139
Ggnbp2	Ggnbp2	3.16032e-08	0.297261	0.428	0.379	0.000802689
Gps2	Gps2	9.23526e-09	0.296973	0.168	0.122	0.000234566
Tas1r2	Tas1r2	3.04121e-09	0.295553	0.105	0.066	7.72437e-05
Ilkap	Ilkap	6.36556e-06	0.295406	0.159	0.125	0.161679
Pank2	Pank2	3.84267e-07	0.295269	0.134	0.098	0.00976
Rbm26	Rbm26	1.09968e-07	0.294743	0.425	0.381	0.00279307
Hgd	Hgd	5.41159e-09	0.29365	0.402	0.353	0.000137449
Glod5	Glod5	2.94199e-07	0.292226	0.264	0.218	0.00747236
Pcgf5	Pcgf5	1.28225e-10	0.292218	0.1	0.06	3.2568e-06
Pspc1	Pspc1	5.45038e-05	0.291724	0.248	0.216	1
Fbxw4	Fbxw4	1.04402e-05	0.291622	0.125	0.095	0.26517
Stx16	Stx16	3.64262e-05	0.291453	0.106	0.08	0.925189
NEWGENE-1310139	NEWGENE-1310139	2.23631e-06	0.29127	0.212	0.173	0.0568001
Psme4	Psme4	2.27154e-08	0.289228	0.305	0.253	0.000576949
Zcchc7	Zcchc7	6.11774e-08	0.288884	0.407	0.36	0.00155384
Cyp4a1	Cyp4a1	3.20178e-07	0.287805	0.277	0.232	0.0081322
Wwtr1	Wwtr1	2.21692e-07	0.28775	0.223	0.177	0.00563076
Ogt	Ogt	8.94477e-07	0.286436	0.38	0.339	0.0227188
Stat5b	Stat5b	1.72274e-06	0.286295	0.132	0.098	0.043756
Acbd4	Acbd4	6.66622e-06	0.286252	0.106	0.077	0.169315
Slc37a4	Slc37a4	9.96513e-07	0.285275	0.202	0.161	0.0253104
Zfr	Zfr	1.28876e-05	0.284962	0.313	0.278	0.327332
Neurl4	Neurl4	0.000408752	0.284708	0.138	0.114	1
Nfyc	Nfyc	3.60237e-05	0.284196	0.251	0.218	0.914965
Tcf4	Tcf4	1.22048e-05	0.283638	0.29	0.253	0.309989
Ipp	Ipp	1.833e-06	0.281673	0.244	0.205	0.0465563
Tmlhe	Tmlhe	5.26922e-07	0.2812	0.337	0.292	0.0133833
Ca4	Ca4	1.42962e-09	0.281158	0.101	0.062	3.63108e-05
Pan3	Pan3	8.96143e-08	0.280897	0.255	0.205	0.00227611
Ddah1	Ddah1	4.10413e-13	0.280346	0.619	0.584	1.04241e-08
Slc12a6	Slc12a6	1.35849e-06	0.27989	0.218	0.178	0.0345043
Zfp384	Zfp384	2.15926e-05	0.276721	0.175	0.142	0.548431
Dnpep	Dnpep	1.37578e-08	0.276431	0.131	0.09	0.000349435
Arglu1	Arglu1	0.000494129	0.275177	0.261	0.234	1
Ankrd28	Ankrd28	2.13522e-06	0.273915	0.151	0.115	0.0542324
Carmil1	Carmil1	2.05343e-05	0.273529	0.288	0.255	0.52155
Oplah	Oplah	2.16382e-08	0.273349	0.552	0.522	0.000549589
Cacna1a	Cacna1a	0.000103311	0.273318	0.135	0.107	1
S100pbp	S100pbp	0.000371226	0.272721	0.144	0.119	1
Ptbp2	Ptbp2	6.07324e-06	0.272649	0.15	0.116	0.154254
Ehhadh	Ehhadh	5.48626e-07	0.272561	0.137	0.099	0.0139346
Rpap3	Rpap3	0.000410732	0.272388	0.155	0.129	1
Tbc1d4	Tbc1d4	1.06202e-06	0.271046	0.14	0.104	0.0269744
Esrra	Esrra	0.000135944	0.270789	0.14	0.113	1
Relch	Relch	5.20364e-05	0.270564	0.215	0.181	1
Srsf5	Srsf5	2.01901e-07	0.269825	0.578	0.557	0.00512808
Kcp	Kcp	0.00120643	0.268899	0.136	0.114	1
Asxl1	Asxl1	6.14508e-06	0.268861	0.213	0.175	0.156079
Atf7	Atf7	6.02682e-07	0.26886	0.198	0.156	0.0153075
Serpinc1	Serpinc1	1.33646e-07	0.268541	0.157	0.116	0.00339448
Pxmp4	Pxmp4	1.94145e-05	0.26805	0.148	0.117	0.49311
Ubn1	Ubn1	0.000148852	0.267928	0.255	0.224	1
Pex11a	Pex11a	1.09681e-06	0.267175	0.124	0.09	0.027858
Slc16a10	Slc16a10	3.67723e-05	0.266884	0.324	0.289	0.93398
Slc6a13	Slc6a13	6.95682e-07	0.266223	0.108	0.075	0.0176696
Uri1	Uri1	2.81512e-05	0.264904	0.143	0.112	0.715011
Aco1	Aco1	5.53573e-05	0.264394	0.353	0.322	1
Cdk11b	Cdk11b	1.89911e-06	0.263977	0.214	0.173	0.0482355
Smarca2	Smarca2	5.43709e-06	0.263786	0.243	0.204	0.138097
LOC100909712	LOC100909712	0.007119	0.263532	0.255	0.238	1
Rbms1	Rbms1	1.83467e-05	0.262904	0.23	0.193	0.465988
Kdm5a	Kdm5a	4.6506e-05	0.262174	0.296	0.263	1
Phf20l1	Phf20l1	6.05659e-06	0.261909	0.231	0.193	0.153831
Hoxb4	Hoxb4	9.57384e-07	0.261241	0.111	0.078	0.0243166
Hnrnpd	Hnrnpd	4.89769e-05	0.261234	0.19	0.156	1
Cpt1a	Cpt1a	4.3289e-06	0.260826	0.351	0.312	0.10995
Ate1	Ate1	1.85151e-05	0.260734	0.192	0.157	0.470265
Supt5h	Supt5h	0.000683431	0.259667	0.255	0.228	1
Slc7a7	Slc7a7	5.27879e-09	0.259157	0.545	0.499	0.000134076
Klc4	Klc4	0.00587794	0.258199	0.116	0.098	1
Adk	Adk	3.22904e-09	0.257788	0.479	0.429	8.20143e-05
Rev1	Rev1	9.16341e-06	0.257567	0.257	0.219	0.232741
Fam160b2	Fam160b2	3.62485e-05	0.257485	0.129	0.1	0.920676
Slc6a6	Slc6a6	3.35456e-06	0.257425	0.245	0.204	0.0852024
Araf	Araf	0.0118783	0.257096	0.112	0.097	1
Npepps	Npepps	3.2782e-05	0.256844	0.209	0.174	0.83263
Lima1	Lima1	6.26413e-07	0.256572	0.186	0.144	0.0159103
Susd6	Susd6	5.48906e-06	0.256482	0.36	0.321	0.139417
Gbe1	Gbe1	2.86836e-08	0.25641	0.112	0.075	0.000728534
Lamc1	Lamc1	2.61873e-06	0.256392	0.166	0.129	0.0665132
Rtf1	Rtf1	0.00391143	0.255808	0.155	0.135	1
Rhpn1	Rhpn1	0.00227005	0.254902	0.17	0.148	1
Ppp1r12a	Ppp1r12a	9.03518e-06	0.25472	0.35	0.312	0.229485
Gldc	Gldc	0.000310897	0.254078	0.141	0.115	1
Cdc14b	Cdc14b	4.25037e-05	0.25403	0.172	0.141	1
Ecpas	Ecpas	0.00117209	0.253817	0.192	0.167	1
Dock8	Dock8	1.47963e-07	0.252605	0.485	0.44	0.00375812
Slc25a30	Slc25a30	2.2667e-05	0.252579	0.134	0.104	0.575718
Kansl1	Kansl1	7.43377e-06	0.252402	0.259	0.22	0.18881
Shprh	Shprh	5.45274e-05	0.252401	0.166	0.134	1
Lama5	Lama5	0.00142892	0.251482	0.178	0.155	1
Slc16a7	Slc16a7	0.000511445	0.251261	0.104	0.081	1
Bmpr2	Bmpr2	0.00136779	0.251201	0.182	0.158	1
Dpyd	Dpyd	4.44279e-05	0.250999	0.332	0.299	1
Pias2	Pias2	0.000175357	0.250369	0.116	0.091	1
Pafah1b1	Pafah1b1	8.85104e-06	0.250351	0.373	0.334	0.224808
Fn3k	Fn3k	1.34598e-06	0.250087	0.118	0.085	0.0341867
Usp40	Usp40	0.000728064	0.249812	0.131	0.108	1
Gclc	Gclc	0.333007	0.249273	0.237	0.237	1
Rps6ka1	Rps6ka1	0.000162639	0.24804	0.101	0.077	1
Mef2a	Mef2a	1.38038e-06	0.247942	0.214	0.172	0.0350604
Mapk8	Mapk8	1.83093e-07	0.247641	0.1	0.067	0.00465037
Bin1	Bin1	4.55017e-05	0.247093	0.188	0.154	1
Cnot6l	Cnot6l	0.000732976	0.246717	0.108	0.086	1
St3gal3	St3gal3	1.90849e-05	0.246571	0.304	0.267	0.484738
Mnat1	Mnat1	4.60233e-05	0.245496	0.118	0.09	1
Tsc22d2	Tsc22d2	0.000148576	0.24524	0.103	0.078	1
Slc22a5	Slc22a5	2.07302e-08	0.244819	0.507	0.465	0.000526527
Zeb2	Zeb2	1.25799e-06	0.244154	0.349	0.304	0.0319518
Ntn1	Ntn1	3.2506e-09	0.244151	0.476	0.424	8.2562e-05
R3hdm2	R3hdm2	0.000252123	0.243862	0.327	0.301	1
Tnpo3	Tnpo3	1.52153e-06	0.242986	0.162	0.124	0.0386452
Spatc1	Spatc1	0.000498765	0.241808	0.19	0.163	1
Paqr5	Paqr5	3.99145e-07	0.241671	0.451	0.404	0.0101379
Nox4	Nox4	4.79272e-05	0.241663	0.596	0.586	1
Ehmt2	Ehmt2	0.000171183	0.241331	0.14	0.112	1
Bscl2	Bscl2	3.56057e-07	0.24042	0.102	0.069	0.00904349
Rfx3	Rfx3	3.43589e-05	0.239803	0.169	0.137	0.872683
Ubr3	Ubr3	9.43098e-05	0.239696	0.289	0.256	1
Fam117a	Fam117a	3.5878e-05	0.239676	0.107	0.08	0.911266
Dennd1b	Dennd1b	3.25426e-05	0.239516	0.189	0.156	0.826551
Fam193b	Fam193b	0.00341174	0.238906	0.232	0.211	1
Wdfy1	Wdfy1	7.17155e-05	0.238627	0.321	0.29	1
Ube2g1	Ube2g1	1.84559e-05	0.238489	0.213	0.177	0.468761
Rab2b	Rab2b	1.41348e-05	0.23832	0.118	0.088	0.359009
Bnc2	Bnc2	5.2527e-10	0.237556	0.614	0.588	1.33413e-05
Luc7l3	Luc7l3	1.68793e-07	0.23719	0.597	0.572	0.00428717
Lmo7	Lmo7	0.00197764	0.23676	0.293	0.268	1
Marchf6	Marchf6	9.42612e-05	0.236675	0.216	0.183	1
Kdm6a	Kdm6a	0.0005081	0.236451	0.186	0.159	1
Slc43a2	Slc43a2	3.42785e-05	0.236394	0.333	0.297	0.87064
Arhgef3	Arhgef3	2.65396e-05	0.236365	0.299	0.261	0.67408
Usp24	Usp24	0.000274776	0.236174	0.345	0.319	1
Fcho2	Fcho2	5.49183e-05	0.236164	0.367	0.335	1
Pter	Pter	1.6666e-06	0.235969	0.406	0.362	0.0423299
Nfia	Nfia	5.04131e-12	0.235955	0.614	0.556	1.28044e-07
Herc1	Herc1	0.000165148	0.235898	0.307	0.276	1
Ankrd44	Ankrd44	1.0056e-06	0.235828	0.329	0.282	0.0255413
Slc7a8	Slc7a8	9.31846e-08	0.235372	0.447	0.395	0.0023668
Gtdc1	Gtdc1	0.000218776	0.235262	0.196	0.166	1
Rnf216	Rnf216	0.00016893	0.235229	0.259	0.226	1
Pawr	Pawr	0.000749258	0.235085	0.177	0.151	1
Strn3	Strn3	0.00116506	0.234958	0.294	0.268	1
Adck1	Adck1	1.28873e-06	0.234949	0.107	0.075	0.0327325
Celf2	Celf2	5.8039e-06	0.234873	0.183	0.145	0.147413
Arhgap18	Arhgap18	7.7006e-05	0.234437	0.18	0.148	1
Pbrm1	Pbrm1	0.00118489	0.234391	0.265	0.241	1
Stag1	Stag1	0.000190011	0.233968	0.317	0.286	1
Hykk	Hykk	0.00010631	0.233601	0.254	0.221	1
Blvrb	Blvrb	3.45554e-06	0.232819	0.125	0.092	0.0877672
Csnk1a1	Csnk1a1	0.00802149	0.232262	0.266	0.247	1
Lpin2	Lpin2	2.66791e-05	0.230696	0.401	0.37	0.677623
Nme4	Nme4	2.38177e-05	0.230661	0.355	0.318	0.604947
Micu3	Micu3	7.72639e-05	0.230547	0.11	0.084	1
Cryl1	Cryl1	2.65027e-06	0.230185	0.407	0.367	0.0673143
Fgf9	Fgf9	3.14968e-05	0.230059	0.152	0.12	0.799988
Dzip3	Dzip3	4.788e-05	0.229743	0.18	0.147	1
Fbxl17	Fbxl17	3.54018e-09	0.229296	0.597	0.549	8.99171e-05
Nr1h4	Nr1h4	3.24035e-06	0.229283	0.424	0.387	0.0823017
Plekha5	Plekha5	1.6842e-07	0.228484	0.533	0.49	0.0042777
Spop	Spop	0.00243289	0.227209	0.234	0.21	1
Lmo4	Lmo4	4.59285e-05	0.226875	0.117	0.089	1
Dhx36	Dhx36	0.00444988	0.226868	0.348	0.33	1
Slc13a2	Slc13a2	0.000549109	0.226565	0.274	0.246	1
Mier1	Mier1	3.59415e-06	0.226249	0.201	0.16	0.0912878
Large1	Large1	0.00130483	0.226181	0.175	0.15	1
Atm	Atm	0.000815555	0.2261	0.131	0.108	1
Ptpn4	Ptpn4	0.00689885	0.226059	0.158	0.139	1
Eif4a2	Eif4a2	0.0291762	0.225962	0.147	0.133	1
Acy3	Acy3	7.22968e-05	0.225069	0.227	0.192	1
Phyh	Phyh	6.75718e-06	0.22497	0.331	0.287	0.171626
Pip4p2	Pip4p2	2.81982e-05	0.222148	0.113	0.085	0.716207
Cyfip1	Cyfip1	0.00266297	0.22208	0.172	0.148	1
Ppp2r5e	Ppp2r5e	0.000400679	0.221871	0.219	0.19	1
Gbf1	Gbf1	0.000789436	0.22182	0.323	0.297	1
Clcn6	Clcn6	0.00102716	0.221463	0.315	0.292	1
Sos1	Sos1	0.0248022	0.22141	0.132	0.118	1
Fip1l1	Fip1l1	0.000470201	0.221194	0.153	0.127	1
Nr1d2	Nr1d2	0.000345854	0.220774	0.135	0.109	1
Ak4	Ak4	0.000190327	0.219812	0.218	0.186	1
Ranbp9	Ranbp9	0.000227404	0.219635	0.153	0.125	1
Acox1	Acox1	0.000567028	0.219634	0.331	0.305	1
Ino80d	Ino80d	0.0191469	0.218329	0.13	0.115	1
Cpox	Cpox	0.000830151	0.218236	0.113	0.091	1
C2cd2l	C2cd2l	0.00231472	0.21776	0.131	0.109	1
Ubr1	Ubr1	0.0127158	0.217335	0.14	0.123	1
Dcun1d4	Dcun1d4	0.00150896	0.217333	0.111	0.09	1
Pcm1	Pcm1	5.55403e-07	0.217165	0.467	0.423	0.0141067
Hsd17b4	Hsd17b4	0.000439183	0.216733	0.218	0.188	1
Acbd6	Acbd6	0.000638395	0.216408	0.187	0.16	1
Arl13b	Arl13b	0.00468115	0.216203	0.108	0.09	1
Uqcrc1	Uqcrc1	7.28365e-08	0.215827	0.189	0.14	0.00184997
Zfand6	Zfand6	0.0113515	0.215817	0.198	0.18	1
Amd1	Amd1	4.82899e-05	0.215516	0.286	0.247	1
Ifrd1	Ifrd1	0.0126698	0.215304	0.109	0.093	1
Fastk	Fastk	0.0409757	0.215182	0.116	0.103	1
Hectd1	Hectd1	0.000293624	0.214937	0.34	0.312	1
Syncrip	Syncrip	3.63e-05	0.214222	0.153	0.121	0.921982
Med13	Med13	0.000864388	0.21366	0.343	0.315	1
Zfp451	Zfp451	0.0134049	0.213246	0.12	0.104	1
Gstt3	Gstt3	8.96427e-06	0.212817	0.37	0.323	0.227684
Arih1	Arih1	0.00775159	0.210821	0.253	0.234	1
Wdr20	Wdr20	0.00410026	0.210811	0.152	0.131	1
Rassf3	Rassf3	0.000186442	0.210725	0.139	0.111	1
Snrnp70	Snrnp70	0.000396245	0.210599	0.5	0.49	1
Gga1	Gga1	0.0166609	0.209438	0.101	0.087	1
Epb41	Epb41	2.2501e-07	0.209227	0.599	0.576	0.00571503
Mccc2	Mccc2	0.00047554	0.208854	0.102	0.079	1
Mon1a	Mon1a	0.00232228	0.20875	0.122	0.101	1
Tmcc1	Tmcc1	0.00176773	0.208732	0.13	0.108	1
Etv1	Etv1	0.00263921	0.208578	0.296	0.272	1
Atad1	Atad1	0.00255907	0.208567	0.12	0.099	1
Prkdc	Prkdc	6.78262e-06	0.208443	0.141	0.107	0.172272
Spata7	Spata7	0.00411632	0.208434	0.114	0.095	1
Nbeal1	Nbeal1	0.0136646	0.207852	0.293	0.278	1
Foxo1	Foxo1	0.00095529	0.207484	0.192	0.167	1
Armh3	Armh3	0.001485	0.20737	0.142	0.119	1
Tbl1xr1	Tbl1xr1	8.1091e-05	0.206984	0.256	0.219	1
Cyc1	Cyc1	1.7466e-06	0.206543	0.136	0.099	0.044362
LOC100909750	LOC100909750	0.00331944	0.206515	0.151	0.13	1
Mpp5	Mpp5	0.00166844	0.206393	0.276	0.251	1
Lcorl	Lcorl	0.0128645	0.206328	0.164	0.146	1
Matr3	Matr3	0.0234344	0.206015	0.284	0.271	1
Dcaf8	Dcaf8	0.00352587	0.205531	0.233	0.209	1
Stxbp4	Stxbp4	0.00193324	0.205393	0.216	0.191	1
Slc17a5	Slc17a5	0.000224416	0.205371	0.147	0.119	1
Sepsecs	Sepsecs	0.000792951	0.205311	0.127	0.103	1
Rasa1	Rasa1	0.00345821	0.204877	0.162	0.14	1
Sergef	Sergef	0.00107784	0.20486	0.515	0.508	1
Pdss2	Pdss2	0.00342721	0.204722	0.193	0.17	1
Scpep1	Scpep1	1.03753e-06	0.204292	0.637	0.617	0.0263523
Mtif2	Mtif2	0.00445507	0.203931	0.136	0.116	1
Add1	Add1	0.000241173	0.203802	0.415	0.388	1
Nipsnap1	Nipsnap1	0.000127198	0.203573	0.298	0.265	1
Dmxl1	Dmxl1	0.00251459	0.20356	0.393	0.371	1
Use1	Use1	0.00546364	0.203531	0.1	0.082	1
As3mt	As3mt	0.0160275	0.203422	0.216	0.197	1
Mapk1	Mapk1	0.0132746	0.203205	0.144	0.126	1
Gpd1	Gpd1	7.754e-05	0.203045	0.158	0.126	1
Rmdn1	Rmdn1	0.00233717	0.202961	0.234	0.209	1
Zmym4	Zmym4	0.00755279	0.202529	0.213	0.192	1
Glyatl2	Glyatl2	0.000362933	0.202205	0.125	0.1	1
Lsm14a	Lsm14a	0.000382734	0.202087	0.14	0.113	1
Nr2f2	Nr2f2	0.000201073	0.201892	0.201	0.17	1
Stk38	Stk38	0.00346371	0.201407	0.151	0.13	1
Zbtb20	Zbtb20	4.56023e-13	0.200718	0.733	0.679	1.15825e-08
Eif2ak1	Eif2ak1	0.00186792	0.200708	0.109	0.088	1
Brd9	Brd9	0.00432259	0.200673	0.129	0.109	1
Vgll4	Vgll4	0.00409048	0.200324	0.206	0.183	1
Pth1r	Pth1r	4.13592e-07	0.200085	0.675	0.644	0.0105048
Trak1	Trak1	3.69946e-08	-0.200067	0.221	0.279	0.000939625
Rpl10	Rpl10	0.0020241	-0.200529	0.116	0.139	1
Nmt2	Nmt2	2.96256e-06	-0.200865	0.09	0.124	0.075246
Nfe2l2	Nfe2l2	8.31253e-07	-0.201153	0.212	0.263	0.021113
Purb	Purb	0.000147824	-0.201367	0.085	0.111	1
Numa1	Numa1	1.22523e-07	-0.201468	0.145	0.193	0.00311196
App	App	3.46254e-10	-0.201792	0.541	0.608	8.79451e-06
Ptprg	Ptprg	8.94655e-07	-0.202373	0.217	0.265	0.0227233
Stt3a	Stt3a	1.59626e-05	-0.202655	0.087	0.118	0.405434
Fkbp15	Fkbp15	2.03635e-07	-0.203094	0.096	0.135	0.00517213
Hpcal1	Hpcal1	0.000266694	-0.203148	0.222	0.257	1
Ndufb7	Ndufb7	0.000558108	-0.203543	0.096	0.122	1
Impa2	Impa2	8.74278e-08	-0.204156	0.082	0.12	0.00222058
Lama1	Lama1	3.12359e-07	-0.204775	0.139	0.184	0.00793361
Pyroxd2	Pyroxd2	3.58551e-12	-0.205848	0.543	0.62	9.10684e-08
Sall1	Sall1	1.75448e-05	-0.206061	0.149	0.186	0.44562
RT1-A1	RT1-A1	0.00989118	-0.206264	0.179	0.201	1
Glis1	Glis1	7.73501e-08	-0.206489	0.195	0.25	0.00196462
Paxbp1	Paxbp1	5.96872e-09	-0.206549	0.256	0.322	0.0001516
Txn2	Txn2	1.65877e-05	-0.20662	0.089	0.12	0.421312
RGD1307929	RGD1307929	2.14788e-05	-0.207008	0.083	0.112	0.545539
Rack1	Rack1	0.000160941	-0.207721	0.075	0.101	1
Ccnt2	Ccnt2	2.78657e-09	-0.207768	0.189	0.25	7.07761e-05
Atp1a1	Atp1a1	0.000405843	-0.208228	0.609	0.611	1
Pebp1	Pebp1	0.000621533	-0.208235	0.136	0.164	1
Hspbap1	Hspbap1	1.58588e-06	-0.208425	0.14	0.182	0.0402797
Slc49a4	Slc49a4	3.692e-08	-0.208514	0.091	0.132	0.00093773
Htt	Htt	3.36978e-08	-0.209672	0.137	0.186	0.000855891
Stk3	Stk3	3.27018e-08	-0.209821	0.302	0.363	0.000830592
LOC100910526	LOC100910526	8.3587e-07	-0.209911	0.075	0.108	0.0212303
Snx29	Snx29	2.82903e-11	-0.210844	0.877	0.9	7.18546e-07
Xpc	Xpc	2.28588e-07	-0.211401	0.202	0.254	0.00580591
AABR07051515.1	AABR07051515.1	2.04671e-05	-0.211658	0.27	0.313	0.519844
Shld2	Shld2	6.42243e-06	-0.211813	0.169	0.209	0.163123
Hmg20b	Hmg20b	5.30418e-07	-0.212078	0.093	0.13	0.0134721
Cflar	Cflar	1.29276e-06	-0.212422	0.361	0.417	0.0328347
Txnip	Txnip	2.43623e-05	-0.213135	0.084	0.115	0.618778
Eloa	Eloa	7.51037e-09	-0.213406	0.096	0.141	0.000190756
Hmgcl	Hmgcl	4.20149e-07	-0.213652	0.08	0.116	0.0106714
Sorbs1	Sorbs1	6.72326e-07	-0.21512	0.462	0.512	0.0170764
Rpl3	Rpl3	0.000562889	-0.215153	0.112	0.138	1
Hnrnpul2	Hnrnpul2	7.77899e-07	-0.215641	0.085	0.12	0.0197579
Ptprj	Ptprj	0.000581414	-0.216052	0.389	0.419	1
St13	St13	6.47555e-07	-0.216151	0.187	0.235	0.0164472
LOC294154	LOC294154	2.5003e-08	-0.217451	0.282	0.342	0.000635052
Golga4	Golga4	1.72373e-10	-0.217577	0.455	0.535	4.37811e-06
Slc22a6	Slc22a6	7.64463e-09	-0.217673	0.606	0.668	0.000194166
Dap	Dap	0.000154397	-0.217839	0.168	0.201	1
Snx9	Snx9	2.34682e-10	-0.218547	0.079	0.126	5.96068e-06
Tjp1	Tjp1	2.17426e-07	-0.218612	0.095	0.134	0.0055224
Cnot3	Cnot3	3.26914e-07	-0.219263	0.085	0.121	0.0083033
Pfn1	Pfn1	0.00783641	-0.219354	0.1	0.118	1
Ppm1h	Ppm1h	3.3439e-06	-0.219608	0.531	0.568	0.0849316
Thrap3	Thrap3	6.98977e-09	-0.219656	0.243	0.306	0.000177533
Ptms	Ptms	1.32312e-05	-0.219673	0.152	0.189	0.336059
Zc3h13	Zc3h13	4.46816e-10	-0.219971	0.384	0.462	1.13487e-05
Maf	Maf	0.000469246	-0.221365	0.182	0.213	1
Krcc1	Krcc1	1.058e-06	-0.221565	0.164	0.208	0.0268722
Car2	Car2	7.35288e-07	-0.221906	0.214	0.264	0.0186756
Fyco1	Fyco1	9.66647e-07	-0.22201	0.092	0.127	0.0245519
Arhgap17	Arhgap17	3.30254e-10	-0.222381	0.361	0.437	8.38811e-06
Npm1	Npm1	0.00026169	-0.222546	0.089	0.114	1
Acin1	Acin1	4.14202e-11	-0.222624	0.367	0.451	1.05203e-06
LOC100360057	LOC100360057	0.00138416	-0.22267	0.116	0.14	1
Sgk1	Sgk1	7.20222e-13	-0.224751	0.128	0.195	1.82929e-08
Ttc7a	Ttc7a	4.29062e-10	-0.225023	0.086	0.133	1.08977e-05
Atp5mg	Atp5mg	0.0762152	-0.226093	0.242	0.252	1
Cox5a	Cox5a	0.00433384	-0.226767	0.096	0.116	1
Mcf2l	Mcf2l	2.42897e-09	-0.226815	0.157	0.215	6.16934e-05
Snta1	Snta1	1.74174e-09	-0.227556	0.28	0.348	4.42384e-05
Acmsd	Acmsd	1.34049e-06	-0.227989	0.135	0.176	0.0340472
Ghr	Ghr	8.54781e-09	-0.227989	0.483	0.545	0.000217106
Auh	Auh	1.81584e-08	-0.228062	0.145	0.196	0.000461204
Eif1	Eif1	0.00234491	-0.229449	0.123	0.146	1
Calm1	Calm1	0.0260834	-0.229735	0.147	0.162	1
Sat1	Sat1	6.20339e-13	-0.229769	0.103	0.164	1.5756e-08
Lig4	Lig4	5.03768e-09	-0.229867	0.079	0.121	0.000127952
Micos13	Micos13	0.000483333	-0.229909	0.093	0.118	1
Grina	Grina	0.00188814	-0.230017	0.094	0.115	1
Pgk1	Pgk1	0.00023322	-0.230445	0.103	0.13	1
Atp6v0c	Atp6v0c	0.00652392	-0.230829	0.183	0.207	1
Kcnk5	Kcnk5	3.48426e-07	-0.23091	0.3	0.356	0.00884967
Zmiz1	Zmiz1	9.68145e-09	-0.231836	0.284	0.348	0.000245899
Sdc4	Sdc4	2.69915e-10	-0.232065	0.293	0.367	6.85558e-06
Mfsd1	Mfsd1	4.5721e-10	-0.233038	0.072	0.115	1.16127e-05
Srfbp1	Srfbp1	4.31459e-10	-0.233946	0.063	0.104	1.09586e-05
Ggta1	Ggta1	3.9054e-07	-0.234833	0.128	0.17	0.00991932
Sirpa	Sirpa	3.25658e-07	-0.23585	0.076	0.111	0.00827139
Sfxn1	Sfxn1	1.54299e-05	-0.235987	0.182	0.221	0.391904
Epb41l3	Epb41l3	1.21687e-07	-0.236254	0.417	0.47	0.00309074
Txn1	Txn1	0.0333803	-0.236663	0.113	0.126	1
Lrpprc	Lrpprc	3.45988e-08	-0.236684	0.234	0.29	0.000878774
Sash1	Sash1	1.24114e-08	-0.236692	0.118	0.166	0.000315237
Baiap2l2	Baiap2l2	3.19714e-10	-0.236758	0.121	0.175	8.12041e-06
Got2	Got2	9.98552e-05	-0.236998	0.141	0.173	1
Mgst1	Mgst1	0.000788657	-0.23738	0.082	0.104	1
Ccdc141	Ccdc141	9.74961e-11	-0.237755	0.447	0.52	2.4763e-06
Clock	Clock	1.37935e-08	-0.237921	0.169	0.222	0.000350341
Dnajb12	Dnajb12	1.21333e-08	-0.238128	0.075	0.114	0.000308173
Sod1	Sod1	0.41306	-0.238738	0.24	0.239	1
Ethe1	Ethe1	1.99638e-07	-0.238801	0.086	0.124	0.0050706
Dis3l2	Dis3l2	7.71513e-09	-0.238877	0.23	0.29	0.000195956
Akap2	Akap2	1.06919e-11	-0.238942	0.498	0.571	2.71563e-07
Cyp4a8	Cyp4a8	2.21919e-06	-0.239159	0.097	0.133	0.0563651
Rnf10	Rnf10	2.28952e-08	-0.24011	0.114	0.159	0.000581516
Cox6a1	Cox6a1	0.0236318	-0.240115	0.164	0.182	1
Apom	Apom	0.00232291	-0.240662	0.109	0.13	1
Capza2	Capza2	8.23928e-07	-0.240763	0.134	0.176	0.0209269
Sh3pxd2b	Sh3pxd2b	6.73145e-08	-0.240804	0.105	0.147	0.00170972
Rab17	Rab17	1.21161e-11	-0.241295	0.063	0.109	3.07738e-07
Pclo	Pclo	2.58743e-09	-0.241497	0.346	0.419	6.57181e-05
Agtrap	Agtrap	7.75602e-09	-0.241624	0.122	0.17	0.000196995
LOC100361854	LOC100361854	6.66454e-05	-0.242054	0.126	0.158	1
Trip11	Trip11	1.43282e-10	-0.243493	0.268	0.34	3.63923e-06
Col4a2	Col4a2	7.92428e-09	-0.243761	0.068	0.106	0.000201269
RGD1564865	RGD1564865	2.92298e-09	-0.244022	0.51	0.568	7.42407e-05
Selenop	Selenop	1.38666e-10	-0.244172	0.126	0.183	3.52197e-06
Atp5pf	Atp5pf	4.89857e-05	-0.244229	0.141	0.176	1
Kcnj16	Kcnj16	7.42966e-06	-0.245166	0.075	0.105	0.188706
Eno1	Eno1	0.000563049	-0.245331	0.142	0.169	1
Zmym6	Zmym6	4.12632e-10	-0.246466	0.109	0.16	1.04804e-05
Smtnl2	Smtnl2	1.86506e-10	-0.247058	0.06	0.101	4.73706e-06
Gsta6	Gsta6	7.40498e-10	-0.247875	0.222	0.285	1.88079e-05
Ndufb9	Ndufb9	0.00475852	-0.248212	0.108	0.128	1
Vps13d	Vps13d	2.02949e-09	-0.248541	0.339	0.407	5.1547e-05
Abca16	Abca16	0.00156977	-0.24892	0.299	0.326	1
Hspd1	Hspd1	0.0321099	-0.249199	0.248	0.259	1
Golgb1	Golgb1	1.22285e-15	-0.249754	0.503	0.593	3.10592e-11
Inpp5f	Inpp5f	3.37302e-12	-0.250411	0.308	0.39	8.56714e-08
Ccdc17	Ccdc17	7.67132e-08	-0.250517	0.085	0.123	0.00194844
Zfp36l1	Zfp36l1	1.02228e-05	-0.250552	0.098	0.13	0.259649
Myl6	Myl6	0.000104348	-0.251071	0.261	0.3	1
Eea1	Eea1	4.99028e-10	-0.251571	0.264	0.331	1.26748e-05
Chd1l	Chd1l	1.36394e-12	-0.251837	0.37	0.455	3.46428e-08
Rab11fip5	Rab11fip5	3.2644e-08	-0.252346	0.185	0.237	0.000829124
Psap	Psap	0.00350162	-0.252528	0.173	0.196	1
Zfp503	Zfp503	5.67272e-06	-0.25326	0.1	0.134	0.144082
Adra1a	Adra1a	5.31413e-06	-0.253657	0.339	0.382	0.134974
Ndufb11	Ndufb11	0.000625119	-0.254343	0.084	0.107	1
Kank1	Kank1	1.37956e-10	-0.254381	0.312	0.382	3.50395e-06
Myo5a	Myo5a	1.01026e-09	-0.255107	0.122	0.174	2.56595e-05
Igf2r	Igf2r	1.12416e-08	-0.256626	0.284	0.347	0.000285525
Trib1	Trib1	6.87941e-11	-0.256688	0.114	0.169	1.7473e-06
Fkbp5	Fkbp5	4.14039e-10	-0.258977	0.061	0.101	1.05162e-05
Actn1	Actn1	2.20296e-10	-0.258977	0.105	0.155	5.59531e-06
Arhgef5	Arhgef5	5.82905e-09	-0.259094	0.124	0.174	0.000148052
Apoe	Apoe	0.123799	-0.259639	0.188	0.194	1
Atg7	Atg7	5.99507e-09	-0.25995	0.115	0.162	0.000152269
Ctif	Ctif	3.77038e-10	-0.26004	0.101	0.149	9.5764e-06
Rps15	Rps15	0.00247888	-0.260222	0.105	0.126	1
Ppib	Ppib	5.23264e-06	-0.260687	0.078	0.109	0.132904
LOC688553	LOC688553	8.78566e-08	-0.260711	0.106	0.147	0.00223147
Trio	Trio	1.10928e-13	-0.261632	0.345	0.431	2.81745e-09
AABR07031756.1	AABR07031756.1	8.49556e-12	-0.261776	0.06	0.106	2.15779e-07
Traf3ip1	Traf3ip1	9.39185e-10	-0.262023	0.093	0.14	2.38544e-05
Zfp706	Zfp706	0.000104123	-0.262046	0.112	0.142	1
Myh7b	Myh7b	5.36384e-09	-0.262272	0.083	0.126	0.000136236
Rpl15	Rpl15	8.03873e-05	-0.26292	0.088	0.116	1
Ndufb2	Ndufb2	0.00372976	-0.265035	0.092	0.111	1
Taldo1	Taldo1	2.48262e-05	-0.265204	0.096	0.126	0.630561
Gosr2	Gosr2	3.7842e-12	-0.26641	0.092	0.145	9.61149e-08
Trim35	Trim35	4.63263e-12	-0.266476	0.256	0.328	1.17664e-07
Prkaa2	Prkaa2	8.86851e-10	-0.266561	0.221	0.284	2.25251e-05
Agpat3	Agpat3	8.09087e-13	-0.266592	0.13	0.195	2.055e-08
Tbc1d1	Tbc1d1	4.47184e-11	-0.266696	0.14	0.199	1.1358e-06
Slc12a3	Slc12a3	9.96691e-21	-0.269	0.096	0.177	2.5315e-16
Hnrnpa3	Hnrnpa3	2.41828e-08	-0.270297	0.088	0.129	0.00061422
Naca	Naca	1.81609e-05	-0.270738	0.132	0.166	0.461269
Kcnj15	Kcnj15	1.57667e-06	-0.27166	0.26	0.302	0.0400459
Syap1	Syap1	1.94712e-08	-0.272152	0.083	0.123	0.000494549
Dstn	Dstn	0.000105561	-0.273705	0.139	0.17	1
Fhod3	Fhod3	9.49375e-11	-0.276008	0.429	0.496	2.41132e-06
Unc119b	Unc119b	1.10644e-09	-0.276276	0.183	0.242	2.81024e-05
Lactb2	Lactb2	2.83523e-07	-0.276349	0.114	0.154	0.0072012
Usp19	Usp19	1.79048e-12	-0.276652	0.075	0.126	4.54765e-08
Cubn	Cubn	2.97499e-18	-0.276982	0.576	0.66	7.55617e-14
Net1	Net1	8.42948e-08	-0.277472	0.135	0.179	0.002141
Nmnat3	Nmnat3	6.97371e-08	-0.278918	0.183	0.233	0.00177125
AC099449.1	AC099449.1	3.32224e-16	-0.279543	0.08	0.142	8.43815e-12
Ank3	Ank3	1.44644e-21	-0.279806	0.833	0.874	3.67382e-17
Cpeb4	Cpeb4	6.55893e-14	-0.280265	0.505	0.591	1.6659e-09
Rnf115	Rnf115	5.6345e-10	-0.280756	0.077	0.121	1.43111e-05
Cox7b	Cox7b	0.000226993	-0.281875	0.204	0.236	1
Rpl27	Rpl27	0.000124088	-0.282898	0.097	0.124	1
Plcl1	Plcl1	4.6186e-10	-0.282977	0.065	0.106	1.17308e-05
Tanc2	Tanc2	4.57001e-16	-0.28381	0.559	0.642	1.16074e-11
LOC100911847	LOC100911847	5.03722e-05	-0.283878	0.096	0.125	1
Lrpap1	Lrpap1	1.22501e-07	-0.285693	0.204	0.252	0.00311141
Wfdc2	Wfdc2	3.15312e-05	-0.286997	0.088	0.118	0.80086
Dgkg	Dgkg	1.96696e-13	-0.289212	0.563	0.636	4.99587e-09
Hs1bp3	Hs1bp3	6.20444e-14	-0.290356	0.092	0.151	1.57587e-09
Tmem37	Tmem37	2.26558e-11	-0.290858	0.086	0.135	5.75434e-07
Vdr	Vdr	6.687e-12	-0.290932	0.345	0.42	1.69843e-07
LOC100361457	LOC100361457	1.80064e-08	-0.291412	0.138	0.187	0.000457344
Pck1	Pck1	2.20559e-24	-0.293029	0.732	0.817	5.60198e-20
Folr1	Folr1	0.00146294	-0.293131	0.178	0.202	1
Cox4i1	Cox4i1	8.21094e-06	-0.29503	0.207	0.248	0.20855
Eps8	Eps8	1.55601e-12	-0.296448	0.47	0.539	3.95212e-08
Sptan1	Sptan1	1.31112e-18	-0.296695	0.514	0.611	3.33012e-14
Ndufv3.1	Ndufv3.1	1.87778e-06	-0.298232	0.164	0.203	0.0476938
Gsta1	Gsta1	0.586053	-0.299226	0.256	0.245	1
Slc5a12	Slc5a12	1.4427e-15	-0.30201	0.531	0.615	3.6643e-11
Tns1	Tns1	1.33743e-21	-0.30633	0.772	0.822	3.39694e-17
Slc2a2	Slc2a2	7.97258e-13	-0.306337	0.235	0.309	2.02496e-08
Kat14	Kat14	6.18202e-16	-0.308715	0.118	0.189	1.57017e-11
Ctsd	Ctsd	1.1101e-06	-0.309065	0.129	0.169	0.0281954
Parp14	Parp14	4.6262e-08	-0.309962	0.087	0.126	0.00117501
Epcam	Epcam	0.000112545	-0.311289	0.187	0.219	1
Rpl14	Rpl14	4.69011e-08	-0.311465	0.149	0.198	0.00119124
Dnm3	Dnm3	0.00175827	-0.311599	0.213	0.242	1
Evc	Evc	4.5865e-15	-0.31195	0.147	0.22	1.16492e-10
Cox7a2l2	Cox7a2l2	7.59103e-06	-0.312355	0.121	0.156	0.192805
Pdia3	Pdia3	8.05504e-13	-0.312459	0.17	0.24	2.0459e-08
Nisch	Nisch	1.57124e-14	-0.312929	0.235	0.318	3.99079e-10
Slc4a4	Slc4a4	8.29837e-29	-0.314063	0.874	0.916	2.1077e-24
Tff3	Tff3	0.00953409	-0.31427	0.212	0.232	1
Tmem140	Tmem140	2.39008e-11	-0.317698	0.168	0.23	6.07057e-07
Cd63	Cd63	0.00147541	-0.317749	0.252	0.274	1
Gdi1	Gdi1	4.506e-13	-0.317754	0.084	0.139	1.14448e-08
Serf2	Serf2	6.00754e-05	-0.319173	0.153	0.185	1
Tpcn1	Tpcn1	1.15013e-12	-0.320709	0.278	0.353	2.92122e-08
Ndufa3	Ndufa3	5.19681e-08	-0.32105	0.077	0.114	0.00131994
Tln2	Tln2	2.27055e-15	-0.321056	0.217	0.3	5.76697e-11
Prdm2	Prdm2	7.27095e-14	-0.322976	0.214	0.291	1.84675e-09
Tsc22d1	Tsc22d1	1.54816e-20	-0.324606	0.3	0.412	3.93218e-16
Rpl24	Rpl24	3.35063e-07	-0.325154	0.109	0.148	0.00851027
Prima1	Prima1	0.0167853	-0.325524	0.306	0.326	1
RGD1562392	RGD1562392	2.72454e-15	-0.328821	0.432	0.519	6.92006e-11
Atp5if1	Atp5if1	8.63806e-06	-0.329074	0.157	0.194	0.219398
Psat1	Psat1	1.34633e-10	-0.329638	0.083	0.129	3.41954e-06
Zscan20	Zscan20	7.40695e-15	-0.330102	0.086	0.144	1.88129e-10
Ybx1	Ybx1	6.44713e-10	-0.330453	0.074	0.116	1.63751e-05
Zc3h12c	Zc3h12c	4.49365e-13	-0.331507	0.105	0.162	1.14134e-08
Cldn2	Cldn2	1.73128e-13	-0.332386	0.108	0.168	4.39727e-09
Srcin1	Srcin1	3.50253e-14	-0.332804	0.159	0.23	8.89607e-10
Mt-nd3	Mt-nd3	1.87454e-11	-0.334059	0.06	0.105	4.76115e-07
Rpl18a	Rpl18a	2.14234e-08	-0.335175	0.103	0.146	0.000544134
Atp5f1e	Atp5f1e	4.09147e-05	-0.335282	0.226	0.262	1
Hdac9	Hdac9	6.12354e-14	-0.335308	0.234	0.311	1.55532e-09
Bhmt	Bhmt	5.9567e-10	-0.335322	0.114	0.164	1.51294e-05
F3	F3	1.51158e-14	-0.336337	0.097	0.158	3.83926e-10
Comt	Comt	6.50871e-13	-0.340381	0.253	0.328	1.65315e-08
Kctd1	Kctd1	4.99281e-11	-0.34201	0.095	0.144	1.26812e-06
Rrbp1	Rrbp1	1.32562e-15	-0.342132	0.207	0.289	3.36694e-11
Lzts3	Lzts3	6.73419e-15	-0.34506	0.054	0.103	1.71042e-10
Fgf1	Fgf1	4.3483e-14	-0.346091	0.255	0.335	1.10442e-09
Samd4a	Samd4a	7.8001e-11	-0.346211	0.34	0.399	1.98115e-06
Rpl17	Rpl17	1.408e-07	-0.349856	0.106	0.145	0.00357618
Rpl11	Rpl11	7.50928e-07	-0.350241	0.131	0.171	0.0190728
Dync1h1	Dync1h1	2.75022e-16	-0.353339	0.173	0.252	6.98527e-12
Rps11	Rps11	5.55187e-10	-0.356548	0.092	0.138	1.41012e-05
Zmynd8	Zmynd8	6.30675e-24	-0.357755	0.429	0.547	1.60185e-19
Col6a6	Col6a6	6.00168e-13	-0.358849	0.39	0.462	1.52437e-08
Rida	Rida	0.0466901	-0.363318	0.424	0.409	1
Slc5a10	Slc5a10	8.87061e-08	-0.363664	0.137	0.183	0.00225305
Eif4g2	Eif4g2	4.15794e-17	-0.36577	0.336	0.429	1.05608e-12
Pmepa1	Pmepa1	4.83345e-19	-0.368703	0.065	0.129	1.22765e-14
Defb1	Defb1	1.89809e-10	-0.36882	0.246	0.311	4.82097e-06
Pdk2	Pdk2	7.97555e-17	-0.369018	0.146	0.221	2.02571e-12
Iqsec1	Iqsec1	4.10573e-21	-0.36954	0.132	0.218	1.04281e-16
Cox7c	Cox7c	0.0258269	-0.369615	0.242	0.25	1
Tomm7	Tomm7	5.64688e-10	-0.371938	0.071	0.113	1.43425e-05
Uqcrq	Uqcrq	4.30855e-08	-0.375103	0.11	0.152	0.00109433
Ndufa4	Ndufa4	0.0153274	-0.375401	0.297	0.304	1
Hhat	Hhat	4.08772e-11	-0.381064	0.159	0.216	1.03824e-06
Ppic	Ppic	1.50521e-09	-0.381194	0.08	0.124	3.82309e-05
Dbi	Dbi	6.42711e-07	-0.381874	0.181	0.222	0.0163242
Fbp1	Fbp1	3.68557e-18	-0.381961	0.421	0.512	9.36097e-14
Gna14	Gna14	9.1612e-21	-0.382043	0.047	0.106	2.32685e-16
Dab2	Dab2	5.49864e-19	-0.382125	0.288	0.382	1.3966e-14
Ggct	Ggct	1.02416e-11	-0.382404	0.165	0.227	2.60127e-07
Rpl23	Rpl23	8.97411e-06	-0.383145	0.153	0.188	0.227933
Efcab5	Efcab5	6.93236e-17	-0.383806	0.314	0.401	1.76075e-12
Sult1c2	Sult1c2	6.71133e-18	-0.384723	0.092	0.158	1.70461e-13
Dnaja1	Dnaja1	3.55548e-12	-0.385342	0.241	0.309	9.03056e-08
Canx	Canx	3.98876e-14	-0.385468	0.237	0.313	1.01311e-09
Chd9	Chd9	5.31245e-22	-0.387571	0.257	0.362	1.34931e-17
Banp	Banp	2.37116e-18	-0.390597	0.111	0.184	6.02252e-14
Rpl23a	Rpl23a	4.72268e-09	-0.391588	0.074	0.113	0.000119951
Uba52	Uba52	8.15388e-09	-0.391757	0.19	0.243	0.0002071
Cltrn	Cltrn	0.000106163	-0.393057	0.363	0.385	1
Rps3	Rps3	1.70979e-11	-0.393575	0.086	0.135	4.34268e-07
Nrep	Nrep	1.87891e-17	-0.397365	0.055	0.109	4.77223e-13
Arhgef10l	Arhgef10l	2.04966e-18	-0.397504	0.123	0.198	5.20594e-14
Hint1	Hint1	8.86767e-07	-0.397607	0.129	0.166	0.022523
Card10	Card10	5.53079e-19	-0.39917	0.093	0.162	1.40476e-14
Rpl28	Rpl28	3.20903e-11	-0.40101	0.105	0.157	8.15061e-07
Epha4	Epha4	5.01916e-11	-0.402205	0.124	0.178	1.27482e-06
AC134224.1	AC134224.1	3.47327e-64	-0.403577	0.978	0.983	8.82176e-60
Ndufa13	Ndufa13	5.04351e-10	-0.404544	0.093	0.139	1.281e-05
Cox6c	Cox6c	3.35523e-06	-0.405967	0.19	0.227	0.0852196
Rps9	Rps9	8.07581e-09	-0.408899	0.091	0.133	0.000205118
Kap	Kap	0.460653	-0.410414	0.382	0.352	1
Rpl12	Rpl12	7.32183e-15	-0.410904	0.08	0.138	1.85967e-10
Actb	Actb	1.41714e-16	-0.413665	0.146	0.222	3.5994e-12
Mt-co1	Mt-co1	7.18861e-15	-0.413781	0.201	0.281	1.82583e-10
Gabarapl1	Gabarapl1	2.09628e-21	-0.41489	0.132	0.22	5.32434e-17
Elob	Elob	2.43995e-09	-0.415312	0.077	0.117	6.19722e-05
Hnrnpm	Hnrnpm	5.43332e-20	-0.417336	0.189	0.278	1.38001e-15
Rps27	Rps27	6.67455e-10	-0.418014	0.142	0.196	1.69527e-05
Clu	Clu	1.07128e-16	-0.42102	0.079	0.142	2.72095e-12
Slc16a1	Slc16a1	6.09473e-23	-0.421912	0.058	0.125	1.548e-18
Kmt5a	Kmt5a	3.42845e-22	-0.422244	0.123	0.208	8.70791e-18
Cox5b	Cox5b	2.36017e-12	-0.422459	0.142	0.204	5.99461e-08
Rpsa	Rpsa	1.1612e-14	-0.422746	0.209	0.284	2.94934e-10
Pnrc1	Pnrc1	1.45393e-20	-0.42433	0.05	0.11	3.69285e-16
Ust5r	Ust5r	1.53722e-18	-0.42484	0.395	0.488	3.90438e-14
Rpl7	Rpl7	1.39304e-09	-0.425058	0.146	0.197	3.53817e-05
Lgmn	Lgmn	1.40499e-25	-0.428331	0.525	0.619	3.56852e-21
B2m	B2m	9.25825e-06	-0.430194	0.267	0.298	0.23515
Tbc1d14	Tbc1d14	1.93159e-24	-0.430341	0.227	0.334	4.90604e-20
LOC100364435	LOC100364435	7.57788e-13	-0.43144	0.063	0.111	1.92471e-08
Aldob	Aldob	2.21412e-33	-0.433066	0.807	0.83	5.62365e-29
Uqcrb.1	Uqcrb.1	4.32843e-10	-0.437415	0.09	0.135	1.09938e-05
Rps5	Rps5	7.96533e-15	-0.437819	0.079	0.136	2.02311e-10
Prdx1	Prdx1	2.00969e-10	-0.437925	0.15	0.203	5.10442e-06
Gsta5	Gsta5	6.88958e-18	-0.438986	0.175	0.258	1.74989e-13
Nme2	Nme2	1.00475e-10	-0.444492	0.146	0.2	2.55196e-06
G6pc	G6pc	2.13316e-27	-0.447362	0.314	0.435	5.41801e-23
Slc7a9	Slc7a9	3.7815e-27	-0.448254	0.48	0.587	9.60464e-23
Eif5b	Eif5b	1.70649e-20	-0.449264	0.117	0.196	4.33431e-16
LOC108348144	LOC108348144	7.76317e-14	-0.451366	0.069	0.12	1.97177e-09
Slc13a1	Slc13a1	6.5384e-24	-0.451465	0.655	0.729	1.66069e-19
Cox6b1	Cox6b1	8.7814e-09	-0.45175	0.113	0.156	0.000223039
Atp5mf	Atp5mf	1.19355e-11	-0.452078	0.13	0.186	3.0315e-07
Uqcr10	Uqcr10	2.48465e-09	-0.453783	0.122	0.169	6.31077e-05
Fuca1	Fuca1	1.77918e-19	-0.456459	0.134	0.213	4.51894e-15
Fth1	Fth1	1.23059e-07	-0.461817	0.419	0.444	0.00312556
Gpx3	Gpx3	1.66634e-14	-0.468343	0.788	0.753	4.23235e-10
Eef1b2	Eef1b2	1.25255e-16	-0.471072	0.068	0.125	3.18134e-12
AC091481.1	AC091481.1	1.1783e-27	-0.472152	0.053	0.127	2.99276e-23
AABR07035218.1	AABR07035218.1	6.14593e-23	-0.472637	0.121	0.207	1.561e-18
Rpl5	Rpl5	4.50084e-14	-0.474749	0.088	0.144	1.14317e-09
H3f3b	H3f3b	2.63151e-15	-0.475378	0.058	0.108	6.68377e-11
Mt1	Mt1	7.88473e-06	-0.477219	0.271	0.298	0.200264
Hsph1	Hsph1	4.66881e-24	-0.477499	0.124	0.213	1.18583e-19
Lyz2	Lyz2	1.49416e-15	-0.479441	0.053	0.104	3.79501e-11
Wsb1	Wsb1	1.02959e-38	-0.484113	0.202	0.347	2.61506e-34
Rps16	Rps16	4.45796e-14	-0.485719	0.142	0.205	1.13228e-09
Mgp	Mgp	5.28515e-14	-0.488185	0.074	0.127	1.34238e-09
Col4a1	Col4a1	2.14028e-26	-0.492022	0.293	0.402	5.43609e-22
LOC108351137	LOC108351137	6.68702e-18	-0.495965	0.069	0.129	1.69844e-13
LOC100359583	LOC100359583	5.94725e-13	-0.496982	0.143	0.203	1.51054e-08
Cemip	Cemip	6.23447e-17	-0.497915	0.073	0.132	1.58349e-12
Mab21l3	Mab21l3	8.65488e-22	-0.498905	0.136	0.221	2.19825e-17
Cycs	Cycs	4.33145e-11	-0.503361	0.179	0.235	1.10014e-06
Cox8a	Cox8a	1.54601e-06	-0.506218	0.236	0.271	0.0392671
Calr	Calr	3.64731e-20	-0.5067	0.146	0.23	9.26381e-16
Rcan1	Rcan1	7.60333e-18	-0.507396	0.06	0.117	1.93117e-13
Rps28	Rps28	4.89928e-14	-0.507738	0.152	0.218	1.24437e-09
Gabarap	Gabarap	5.17837e-17	-0.509154	0.084	0.147	1.31525e-12
Ubc	Ubc	1.01334e-21	-0.511525	0.289	0.387	2.57379e-17
Gpx1	Gpx1	8.53368e-15	-0.512127	0.212	0.284	2.16747e-10
AABR07027750.1	AABR07027750.1	1.30371e-27	-0.51583	0.08	0.164	3.31129e-23
Tpt1	Tpt1	1.07941e-15	-0.523607	0.209	0.282	2.74159e-11
Tgm2	Tgm2	6.96592e-24	-0.528563	0.082	0.158	1.76927e-19
Rps7	Rps7	1.39717e-14	-0.531077	0.102	0.161	3.54867e-10
Rpl35	Rpl35	5.68142e-15	-0.532695	0.206	0.277	1.44302e-10
Rplp0	Rplp0	8.65074e-16	-0.537938	0.16	0.231	2.1972e-11
AABR07066188.1	AABR07066188.1	2.23186e-36	-0.539349	0.207	0.341	5.66869e-32
Rps10	Rps10	1.84573e-19	-0.541492	0.058	0.118	4.68796e-15
Ctsb	Ctsb	1.95535e-26	-0.543107	0.371	0.473	4.96638e-22
Rpl21.3	Rpl21.3	2.95872e-16	-0.544184	0.068	0.123	7.51485e-12
Myo7a	Myo7a	1.34006e-32	-0.545183	0.123	0.228	3.40362e-28
Mt-co3	Mt-co3	4.44214e-18	-0.553157	0.197	0.284	1.12826e-13
Scly	Scly	4.4813e-66	-0.555177	0.682	0.802	1.13821e-61
RGD1559960	RGD1559960	3.01104e-29	-0.572008	0.115	0.208	7.64775e-25
Rps27a.1	Rps27a.1	4.69427e-17	-0.574807	0.096	0.161	1.1923e-12
Col4a4	Col4a4	1.9744e-71	-0.575164	0.667	0.794	5.01477e-67
Rpl29	Rpl29	3.78762e-20	-0.575911	0.09	0.16	9.62018e-16
Rps20	Rps20	1.29262e-17	-0.576266	0.064	0.122	3.28313e-13
Palm3	Palm3	1.31126e-37	-0.578362	0.2	0.333	3.33046e-33
Cgnl1	Cgnl1	3.06857e-77	-0.580784	0.677	0.815	7.79385e-73
Mt2A	Mt2A	1.70414e-10	-0.587475	0.317	0.36	4.32835e-06
Rpl34	Rpl34	2.23827e-22	-0.587817	0.091	0.168	5.68499e-18
AABR07052405.1	AABR07052405.1	3.86366e-36	-0.600657	0.035	0.112	9.8133e-32
Rps4x.1	Rps4x.1	1.85e-27	-0.602226	0.042	0.11	4.69881e-23
Mt-nd6	Mt-nd6	5.24482e-15	-0.607779	0.131	0.195	1.33213e-10
LOC100360449	LOC100360449	5.97427e-18	-0.616189	0.118	0.188	1.5174e-13
Tmsb4x	Tmsb4x	6.12555e-28	-0.616835	0.14	0.242	1.55583e-23
Ndufs5	Ndufs5	2.14193e-26	-0.61876	0.04	0.104	5.44029e-22
Rps24	Rps24	3.74486e-23	-0.627394	0.073	0.145	9.51158e-19
Mt-nd1	Mt-nd1	8.39795e-21	-0.628816	0.122	0.205	2.133e-16
Rpl13	Rpl13	5.10233e-22	-0.635933	0.115	0.195	1.29594e-17
Rpl19	Rpl19	2.61323e-27	-0.640248	0.129	0.225	6.63734e-23
AABR07040864.1	AABR07040864.1	1.86951e-16	-0.640496	0.106	0.172	4.74837e-12
Rpl36a	Rpl36a	5.00873e-28	-0.642987	0.045	0.115	1.27217e-23
Rpl26	Rpl26	2.71829e-27	-0.643829	0.048	0.118	6.90418e-23
Rps23	Rps23	1.63937e-20	-0.647045	0.097	0.169	4.16385e-16
Rps12	Rps12	3.3722e-25	-0.651331	0.097	0.179	8.56504e-21
LOC102555453.1	LOC102555453.1	1.00828e-39	-0.655303	0.04	0.126	2.56093e-35
Hsp90b1	Hsp90b1	5.96469e-41	-0.657212	0.181	0.317	1.51497e-36
AABR07065438.1	AABR07065438.1	3.79043e-32	-0.658173	0.05	0.128	9.6273e-28
Ftl1	Ftl1	1.08322e-15	-0.661286	0.301	0.357	2.75127e-11
H1f4	H1f4	1.67396e-41	-0.66362	0.034	0.118	4.25169e-37
Arntl	Arntl	6.42309e-54	-0.665987	0.042	0.149	1.6314e-49
Rps17	Rps17	3.47364e-31	-0.669499	0.074	0.161	8.8227e-27
Rps18	Rps18	8.60959e-19	-0.670846	0.144	0.219	2.18675e-14
Rps3a	Rps3a	7.24429e-30	-0.678052	0.086	0.177	1.83998e-25
Rps2	Rps2	6.02428e-20	-0.681368	0.137	0.212	1.53011e-15
Ctsl	Ctsl	5.33801e-17	-0.685464	0.269	0.336	1.3558e-12
Rpl27a	Rpl27a	3.27509e-25	-0.688097	0.119	0.206	8.31841e-21
Slc25a25	Slc25a25	4.77798e-42	-0.703441	0.127	0.251	1.21356e-37
Rpl31	Rpl31	2.78493e-33	-0.703988	0.042	0.119	7.07345e-29
Rpl30	Rpl30	1.17019e-30	-0.711803	0.035	0.103	2.97217e-26
Rps13	Rps13	3.47055e-32	-0.732651	0.043	0.118	8.81485e-28
Rpl41	Rpl41	1.46687e-25	-0.738765	0.301	0.396	3.72569e-21
LOC687780	LOC687780	4.01206e-27	-0.738835	0.14	0.234	1.01902e-22
Hsp90ab1	Hsp90ab1	5.29052e-61	-0.744374	0.401	0.563	1.34374e-56
Rps8	Rps8	2.67931e-32	-0.767482	0.151	0.256	6.80517e-28
Mlph	Mlph	1.33981e-58	-0.793528	0.096	0.236	3.40299e-54
Sorcs2	Sorcs2	1.17063e-54	-0.795243	0.143	0.295	2.97328e-50
Ndrg1	Ndrg1	4.16398e-114	-0.802215	0.526	0.735	1.05761e-109
Tnfrsf9	Tnfrsf9	2.61115e-63	-0.805171	0.063	0.198	6.63206e-59
Col4a3	Col4a3	7.60008e-142	-0.805961	0.639	0.818	1.93034e-137
Apoo	Apoo	8.81817e-25	-0.812274	0.127	0.212	2.23973e-20
Rpl37a	Rpl37a	6.61904e-37	-0.846497	0.162	0.278	1.68117e-32
Hspa5	Hspa5	6.38747e-56	-0.847042	0.152	0.308	1.62235e-51
Mt-atp8	Mt-atp8	2.74775e-47	-0.856256	0.348	0.483	6.97901e-43
Plau	Plau	2.3587e-57	-0.862548	0.075	0.204	5.99085e-53
Jun	Jun	2.24111e-62	-0.86576	0.14	0.301	5.6922e-58
LOC685963	LOC685963	1.978e-43	-0.87402	0.054	0.152	5.02392e-39
Npas2	Npas2	1.12262e-77	-0.876512	0.046	0.187	2.85133e-73
Rpl37	Rpl37	1.69596e-42	-0.902924	0.055	0.152	4.30756e-38
Spink1l	Spink1l	8.91106e-29	-0.917639	0.153	0.244	2.26332e-24
LOC108351137.1	LOC108351137.1	4.3195e-49	-0.9298	0.05	0.154	1.09711e-44
Mt-cyb	Mt-cyb	5.51168e-25	-0.956082	0.16	0.26	1.39991e-20
Rps15a	Rps15a	1.31615e-55	-0.975172	0.047	0.16	3.34289e-51
Hspa8	Hspa8	6.42099e-75	-0.977295	0.18	0.363	1.63087e-70
Rpl36	Rpl36	6.94364e-55	-0.990885	0.089	0.218	1.76362e-50
Mt-nd4l	Mt-nd4l	8.8826e-47	-1.00234	0.173	0.305	2.25609e-42
Spp1	Spp1	4.58604e-129	-1.00597	0.261	0.537	1.16481e-124
Ypel2	Ypel2	7.46457e-78	-1.02531	0.175	0.357	1.89593e-73
Mt-nd2	Mt-nd2	2.09807e-46	-1.0555	0.185	0.328	5.32889e-42
Mt-nd5	Mt-nd5	2.80853e-62	-1.05681	0.261	0.422	7.13338e-58
Capn13	Capn13	9.43123e-71	-1.06439	0.028	0.146	2.39544e-66
Rplp1	Rplp1	3.20121e-63	-1.0692	0.196	0.358	8.13075e-59
AABR07015057.1	AABR07015057.1	6.39913e-71	-1.14902	0.016	0.123	1.62532e-66
Mthfr	Mthfr	6.77802e-114	-1.19192	0.172	0.402	1.72155e-109
Mt-nd4	Mt-nd4	1.06967e-49	-1.2834	0.263	0.41	2.71686e-45
LOC108352650	LOC108352650	5.433e-72	-1.28697	0.159	0.325	1.37993e-67
Mt-atp6	Mt-atp6	2.68661e-40	-1.32684	0.175	0.301	6.82371e-36
Sult1c2a	Sult1c2a	0	-1.3578	0.725	0.915	0
AABR07000398.1	AABR07000398.1	0	-2.31156	0.785	0.901	0

## Sheet: PST(S2)
	PST_S2__gene	p_val	avg_log2FC	pct.Obese+sGCstim	Pct.Obese	p_val_adj
Miox	Miox	7.96876e-193	1.23674	0.762	0.46	2.02399e-188
Tmem150a	Tmem150a	2.8836e-99	0.868615	0.633	0.426	7.32405e-95
Nat8f5	Nat8f5	1.23648e-88	0.787933	0.717	0.552	3.14053e-84
Pm20d1	Pm20d1	1.51128e-119	0.759075	0.853	0.74	3.83849e-115
Per3	Per3	9.72896e-43	0.714263	0.302	0.167	2.47106e-38
Acy1	Acy1	3.12934e-64	0.699097	0.633	0.463	7.94822e-60
Acsl1	Acsl1	3.41882e-41	0.68196	0.472	0.339	8.68347e-37
Umod	Umod	5.20833e-31	0.678301	0.115	0.036	1.32286e-26
Hacl1	Hacl1	6.96422e-34	0.636823	0.481	0.363	1.76884e-29
Eci1	Eci1	1.30578e-42	0.617918	0.464	0.316	3.31656e-38
Fras1	Fras1	6.11759e-36	0.6155	0.503	0.385	1.55381e-31
Ehhadh	Ehhadh	1.23013e-26	0.613063	0.342	0.234	3.12441e-22
Dhrs7l1	Dhrs7l1	9.4647e-10	0.593864	0.151	0.102	2.40394e-05
Hlf	Hlf	2.33113e-34	0.589027	0.386	0.254	5.92083e-30
Cyp2e1	Cyp2e1	1.04959e-30	0.582454	0.294	0.176	2.66586e-26
Cyp4a1	Cyp4a1	1.16194e-34	0.578862	0.494	0.375	2.9512e-30
Gcdh	Gcdh	2.76765e-34	0.576795	0.478	0.354	7.02955e-30
Ccdc30	Ccdc30	7.42243e-33	0.569661	0.444	0.323	1.88522e-28
Hpd	Hpd	7.15332e-48	0.569428	0.69	0.546	1.81687e-43
Gclc	Gclc	0.000262665	0.568512	0.135	0.108	1
Gpd1	Gpd1	6.33775e-31	0.563985	0.362	0.238	1.60973e-26
Cat	Cat	9.87336e-44	0.559229	0.598	0.462	2.50773e-39
Tff3	Tff3	6.12966e-21	0.555239	0.1	0.038	1.55687e-16
Akr1a1	Akr1a1	4.29752e-34	0.554964	0.475	0.334	1.09153e-29
Acox1	Acox1	8.15597e-35	0.554323	0.564	0.454	2.07153e-30
Akr7a3	Akr7a3	3.65478e-33	0.552422	0.269	0.146	9.28278e-29
Kap	Kap	2.58497e-37	0.547039	0.214	0.091	6.56557e-33
Grhpr	Grhpr	3.3495e-35	0.533404	0.619	0.511	8.50739e-31
Hmgcs2	Hmgcs2	9.43668e-23	0.524192	0.296	0.199	2.39682e-18
Slc21a4	Slc21a4	6.13346e-09	0.521531	0.102	0.063	0.000155784
Ggt1	Ggt1	6.74763e-27	0.52047	0.224	0.119	1.71383e-22
Mipol1	Mipol1	9.06033e-25	0.515653	0.349	0.244	2.30123e-20
Slc25a5	Slc25a5	7.96276e-25	0.511363	0.151	0.068	2.02246e-20
Atp5f1b	Atp5f1b	2.03961e-28	0.503648	0.374	0.247	5.18041e-24
Slc25a42	Slc25a42	2.43185e-22	0.502259	0.276	0.181	6.17664e-18
Entpd5	Entpd5	2.87651e-28	0.501753	0.505	0.395	7.30605e-24
G0s2	G0s2	9.831e-33	0.501684	0.262	0.139	2.49698e-28
Atp5mc3	Atp5mc3	2.53708e-21	0.499467	0.138	0.065	6.44392e-17
Dbp	Dbp	7.88116e-24	0.498368	0.125	0.053	2.00174e-19
Slc7a12	Slc7a12	1.41612e-57	0.484879	0.842	0.746	3.5968e-53
Gpx4	Gpx4	3.12931e-22	0.482483	0.175	0.091	7.94813e-18
Tmem106a	Tmem106a	2.58035e-35	0.468834	0.748	0.684	6.55384e-31
Pabpn1	Pabpn1	6.78018e-33	0.467241	0.696	0.608	1.7221e-28
Prodh2	Prodh2	2.55788e-27	0.466983	0.689	0.627	6.49675e-23
Slc7a13	Slc7a13	3.86046e-22	0.464966	0.101	0.037	9.80518e-18
Acy3	Acy3	6.41104e-14	0.461785	0.35	0.277	1.62834e-09
Alpl	Alpl	1.91639e-16	0.461136	0.486	0.407	4.86743e-12
Aadat	Aadat	4.01925e-15	0.448795	0.161	0.094	1.02085e-10
Slc34a1	Slc34a1	1.31693e-174	0.447175	0.999	1	3.34487e-170
Kynu	Kynu	6.51808e-31	0.445013	0.627	0.532	1.65553e-26
Def8	Def8	1.28817e-17	0.444432	0.239	0.158	3.27183e-13
Zfp93	Zfp93	2.67286e-20	0.443251	0.269	0.175	6.78879e-16
Xpnpep1	Xpnpep1	4.99118e-20	0.437705	0.538	0.469	1.26771e-15
Ddt	Ddt	5.97106e-19	0.434331	0.175	0.098	1.51659e-14
Taf1d	Taf1d	3.07903e-20	0.423552	0.377	0.282	7.82042e-16
Arhgef26	Arhgef26	8.6313e-18	0.419786	0.169	0.096	2.19226e-13
Agmo	Agmo	1.56123e-21	0.419632	0.108	0.043	3.96537e-17
Fah	Fah	1.36346e-17	0.419336	0.271	0.185	3.46304e-13
Kmo	Kmo	1.12337e-22	0.413678	0.521	0.429	2.85325e-18
Gstt3	Gstt3	4.59675e-24	0.411734	0.575	0.473	1.16753e-19
Aldh2	Aldh2	5.40677e-19	0.410265	0.319	0.224	1.37327e-14
Slc38a3	Slc38a3	7.02639e-16	0.409602	0.25	0.17	1.78463e-11
AABR07062897.1	AABR07062897.1	1.72698e-17	0.407085	0.166	0.095	4.38637e-13
Slc25a10	Slc25a10	1.49346e-12	0.403917	0.364	0.294	3.79323e-08
Aco1	Aco1	2.55188e-29	0.399846	0.719	0.643	6.48153e-25
Ugt1a6	Ugt1a6	2.40064e-11	0.397118	0.433	0.368	6.09739e-07
Ca4	Ca4	7.30679e-15	0.392798	0.233	0.159	1.85585e-10
Dnpep	Dnpep	7.50879e-17	0.392666	0.159	0.089	1.90716e-12
Akr7a2	Akr7a2	8.50592e-20	0.389374	0.207	0.121	2.16042e-15
Khk	Khk	7.188e-15	0.388873	0.529	0.463	1.82568e-10
Sord	Sord	9.6136e-23	0.381474	0.716	0.678	2.44176e-18
Ctsa	Ctsa	2.56007e-11	0.376841	0.476	0.415	6.50233e-07
Rbm5	Rbm5	3.99509e-15	0.376315	0.484	0.42	1.01471e-10
Upb1	Upb1	2.15485e-15	0.375269	0.488	0.421	5.4731e-11
Slc39a5	Slc39a5	3.03722e-13	0.374624	0.219	0.151	7.71423e-09
Jakmip2	Jakmip2	5.57172e-15	0.374621	0.146	0.083	1.41516e-10
Cmbl	Cmbl	8.71564e-14	0.370334	0.368	0.297	2.21369e-09
Iah1	Iah1	1.52922e-20	0.369368	0.19	0.104	3.88405e-16
Nfs1	Nfs1	1.23607e-08	0.369125	0.168	0.121	0.00031395
Gsta1	Gsta1	1.378e-16	0.368337	0.248	0.162	3.49997e-12
Serpinc1	Serpinc1	1.44857e-13	0.367993	0.259	0.185	3.67921e-09
Cox8a	Cox8a	1.22599e-17	0.363367	0.147	0.076	3.11389e-13
Scp2	Scp2	7.37316e-18	0.360425	0.408	0.312	1.87271e-13
Bri3	Bri3	3.67548e-14	0.360291	0.167	0.103	9.33534e-10
Txn1	Txn1	1.03484e-20	0.353601	0.172	0.09	2.62839e-16
Slc6a20	Slc6a20	2.61888e-17	0.351158	0.553	0.484	6.65169e-13
LOC306766	LOC306766	4.3049e-14	0.350301	0.358	0.279	1.0934e-09
Tef	Tef	8.13399e-13	0.349744	0.235	0.166	2.06595e-08
Ugt2b35	Ugt2b35	2.66276e-12	0.349151	0.184	0.122	6.76314e-08
Thoc1	Thoc1	3.36731e-13	0.34739	0.161	0.1	8.55263e-09
Uqcrc1	Uqcrc1	2.73644e-13	0.346835	0.158	0.096	6.95027e-09
Slc17a5	Slc17a5	2.29667e-09	0.345856	0.294	0.239	5.83331e-05
Nmrk1	Nmrk1	5.00512e-14	0.345403	0.238	0.165	1.27125e-09
Samd5	Samd5	3.09171e-18	0.343275	0.11	0.049	7.85264e-14
Atp5mc2	Atp5mc2	1.27937e-12	0.343061	0.122	0.069	3.24946e-08
Cyc1	Cyc1	2.55995e-14	0.341327	0.113	0.058	6.50201e-10
Gclm	Gclm	4.56523e-11	0.337077	0.285	0.214	1.15952e-06
Eif4ebp3	Eif4ebp3	9.49257e-18	0.337019	0.594	0.52	2.41102e-13
Phf1	Phf1	5.27053e-11	0.33628	0.139	0.089	1.33866e-06
Sec62	Sec62	6.69156e-13	0.33621	0.176	0.112	1.69959e-08
Fn3k	Fn3k	9.18067e-11	0.335323	0.167	0.113	2.3318e-06
Rsrp1	Rsrp1	1.52833e-22	0.33413	0.774	0.73	3.8818e-18
Mgll	Mgll	1.12572e-29	0.333459	0.869	0.811	2.85922e-25
Rida	Rida	1.8909e-23	0.332584	0.52	0.39	4.8027e-19
Sf3b1	Sf3b1	1.01292e-10	0.332445	0.424	0.367	2.57271e-06
Hnrnpa2b1	Hnrnpa2b1	3.22268e-21	0.3314	0.644	0.569	8.18528e-17
Osgin1	Osgin1	3.23197e-12	0.330127	0.122	0.07	8.20889e-08
Cyb5a	Cyb5a	3.58743e-13	0.329197	0.244	0.171	9.11171e-09
Gcnt2	Gcnt2	1.81049e-14	0.32792	0.583	0.52	4.59847e-10
2022-03-01	2022-03-01	6.58745e-09	0.325348	0.305	0.252	0.000167315
Add3	Add3	2.75224e-16	0.325067	0.639	0.588	6.99042e-12
Rbm6	Rbm6	8.88606e-13	0.321926	0.487	0.428	2.25697e-08
Ate1	Ate1	2.7359e-09	0.320712	0.282	0.227	6.9489e-05
Slco2a1	Slco2a1	1.04068e-09	0.320662	0.27	0.209	2.64322e-05
Cdk11b	Cdk11b	7.08813e-10	0.320294	0.279	0.218	1.80031e-05
Lonp2	Lonp2	8.96479e-17	0.320061	0.693	0.655	2.27697e-12
Phf14	Phf14	1.9746e-11	0.319933	0.461	0.404	5.01529e-07
Homer1	Homer1	1.29805e-09	0.319547	0.21	0.156	3.29691e-05
Slc23a1	Slc23a1	3.63038e-11	0.317894	0.214	0.153	9.22081e-07
Add1	Add1	1.46824e-10	0.316531	0.525	0.476	3.72918e-06
AABR07064719.2	AABR07064719.2	1.56581e-12	0.316455	0.286	0.212	3.97699e-08
Nr1d2	Nr1d2	2.90371e-09	0.314061	0.21	0.155	7.37513e-05
Tra2a	Tra2a	1.32864e-08	0.313018	0.392	0.343	0.000337462
Atf7	Atf7	2.3632e-08	0.312241	0.373	0.319	0.00060023
Anpep	Anpep	1.18541e-12	0.312121	0.25	0.177	3.01082e-08
Lmo4	Lmo4	1.71172e-09	0.308682	0.199	0.144	4.34759e-05
Baz2b	Baz2b	8.7035e-12	0.307451	0.563	0.515	2.2106e-07
Slit2	Slit2	8.35388e-11	0.307192	0.519	0.457	2.1218e-06
Eif2s2	Eif2s2	1.10995e-11	0.307136	0.277	0.206	2.81917e-07
Srsf11	Srsf11	2.5974e-07	0.305167	0.383	0.335	0.00659714
Luc7l2	Luc7l2	1.4152e-11	0.301964	0.568	0.516	3.59447e-07
Baz1b	Baz1b	2.84936e-08	0.30041	0.433	0.385	0.000723709
Clk1	Clk1	3.04829e-06	0.299933	0.372	0.336	0.0774236
Glyat	Glyat	4.88467e-24	0.299763	0.815	0.773	1.24066e-19
Psma7	Psma7	2.93923e-11	0.298608	0.198	0.135	7.46535e-07
Ndufa4	Ndufa4	4.19558e-13	0.298084	0.175	0.108	1.06564e-08
Slc6a18	Slc6a18	2.54685e-10	0.298026	0.585	0.529	6.46874e-06
Itm2b	Itm2b	1.38784e-07	0.296951	0.252	0.199	0.00352498
Mbd6	Mbd6	1.56957e-08	0.296451	0.131	0.088	0.000398654
Slc6a19	Slc6a19	0.000133824	0.296161	0.292	0.261	1
Me1	Me1	9.12167e-08	0.296035	0.163	0.119	0.00231681
Ttc36	Ttc36	1.54796e-09	0.295837	0.213	0.156	3.93167e-05
Atp5mc1	Atp5mc1	3.60178e-09	0.295462	0.141	0.094	9.14816e-05
Sod1	Sod1	4.32394e-14	0.293883	0.185	0.114	1.09824e-09
Gstz1	Gstz1	2.3638e-10	0.291731	0.161	0.107	6.00382e-06
Gk	Gk	1.07757e-11	0.291714	0.546	0.483	2.73691e-07
Ift46	Ift46	6.00775e-09	0.291413	0.151	0.104	0.000152591
Tmlhe	Tmlhe	1.17462e-11	0.291381	0.535	0.47	2.98342e-07
Ggnbp2	Ggnbp2	1.5671e-08	0.29086	0.463	0.416	0.000398027
Slc43a2	Slc43a2	4.26131e-08	0.290729	0.367	0.315	0.00108233
Akr1c1	Akr1c1	2.31345e-19	0.288244	0.825	0.789	5.87594e-15
Dnttip1	Dnttip1	4.53441e-08	0.287722	0.277	0.226	0.0011517
Hykk	Hykk	1.83796e-10	0.287022	0.453	0.392	4.66824e-06
Cpox	Cpox	1.75079e-09	0.286863	0.225	0.168	4.44683e-05
Lamtor5	Lamtor5	6.58254e-13	0.286475	0.139	0.081	1.6719e-08
Rnpc3	Rnpc3	2.11993e-10	0.285573	0.235	0.174	5.3844e-06
Ppp3ca	Ppp3ca	4.56951e-11	0.284745	0.545	0.488	1.16061e-06
Cnbp	Cnbp	1.41319e-10	0.282934	0.158	0.103	3.58937e-06
Naprt	Naprt	1.38215e-06	0.282607	0.442	0.398	0.0351052
Tas1r2	Tas1r2	1.89234e-10	0.282125	0.102	0.058	4.80635e-06
Vps9d1	Vps9d1	8.62498e-07	0.282028	0.207	0.165	0.0219066
Glb1	Glb1	1.07969e-09	0.281939	0.649	0.621	2.74229e-05
Ubr3	Ubr3	4.91203e-09	0.280878	0.449	0.4	0.000124761
Jade1	Jade1	3.32677e-07	0.279818	0.25	0.203	0.00844966
Hsd17b4	Hsd17b4	3.04867e-09	0.2798	0.37	0.309	7.74333e-05
Ldhb	Ldhb	6.94543e-08	0.279714	0.156	0.11	0.00176407
Zranb2	Zranb2	7.51596e-08	0.279677	0.482	0.441	0.00190898
Pex11a	Pex11a	1.36406e-08	0.27958	0.308	0.253	0.000346456
Acadm	Acadm	4.21843e-09	0.277991	0.211	0.155	0.000107144
Polr2a	Polr2a	2.40912e-08	0.277551	0.389	0.339	0.000611893
Tkfc	Tkfc	5.62156e-10	0.277422	0.179	0.123	1.42782e-05
Pxmp2	Pxmp2	1.17654e-08	0.276579	0.176	0.127	0.00029883
Cdk12	Cdk12	1.57833e-09	0.273443	0.457	0.398	4.0088e-05
Acbd4	Acbd4	9.43667e-08	0.272284	0.178	0.131	0.00239682
Csde1	Csde1	1.1927e-09	0.272275	0.232	0.171	3.02933e-05
Kdm2a	Kdm2a	5.94251e-08	0.269592	0.395	0.347	0.00150934
Nfib	Nfib	6.25432e-14	0.269432	0.699	0.654	1.58853e-09
Glg1	Glg1	1.48704e-07	0.268168	0.306	0.255	0.00377693
Usp40	Usp40	9.82183e-06	0.267399	0.143	0.108	0.249465
Pcgf5	Pcgf5	1.03218e-07	0.266771	0.175	0.128	0.00262164
Kdm5a	Kdm5a	2.22181e-06	0.266607	0.376	0.334	0.0564318
Pspc1	Pspc1	9.86934e-07	0.265915	0.371	0.329	0.0250671
Khdc4	Khdc4	1.92427e-05	0.265644	0.225	0.188	0.488745
Adk	Adk	3.17376e-15	0.265505	0.736	0.69	8.06104e-11
Mat2a	Mat2a	0.000214624	0.265416	0.129	0.101	1
Castor1	Castor1	4.00889e-07	0.265115	0.17	0.127	0.0101822
Ehmt2	Ehmt2	2.04456e-07	0.264293	0.196	0.15	0.00519297
Tra2b	Tra2b	6.3462e-08	0.264255	0.416	0.365	0.00161187
Mia2	Mia2	8.69239e-09	0.264042	0.419	0.369	0.000220778
Ep300	Ep300	1.70098e-07	0.261646	0.285	0.234	0.00432033
Mgst1	Mgst1	6.29872e-11	0.261516	0.135	0.082	1.59981e-06
Cnot4	Cnot4	2.45903e-07	0.260851	0.326	0.276	0.00624569
Mgst3	Mgst3	1.63729e-12	0.260846	0.201	0.131	4.15856e-08
Fmo3	Fmo3	5.97314e-09	0.260369	0.169	0.118	0.000151712
Phip	Phip	3.00482e-07	0.260107	0.297	0.247	0.00763195
Slc16a11	Slc16a11	8.21648e-07	0.259478	0.135	0.096	0.020869
Rhot2	Rhot2	6.32386e-06	0.259357	0.107	0.076	0.16062
Plekha5	Plekha5	2.31799e-12	0.258671	0.77	0.75	5.88745e-08
Abcd3	Abcd3	8.63207e-10	0.258273	0.57	0.529	2.19246e-05
Skp1	Skp1	8.09574e-10	0.257888	0.155	0.102	2.05624e-05
Hgd	Hgd	1.2598e-13	0.257776	0.693	0.65	3.19977e-09
Phyh	Phyh	2.32182e-07	0.257735	0.397	0.35	0.00589719
Gps2	Gps2	2.19059e-09	0.257565	0.174	0.121	5.56389e-05
Rpl41	Rpl41	4.76506e-08	0.257243	0.199	0.147	0.00121028
Ech1	Ech1	3.73093e-08	0.256127	0.202	0.15	0.000947619
Nlk	Nlk	3.47057e-09	0.256048	0.403	0.343	8.81489e-05
As3mt	As3mt	2.58899e-05	0.255769	0.32	0.284	0.657578
Tmem205	Tmem205	5.01007e-10	0.253853	0.154	0.102	1.27251e-05
Tcf12	Tcf12	3.75348e-08	0.253457	0.546	0.518	0.000953347
Ppip5k2	Ppip5k2	5.15423e-05	0.252643	0.246	0.211	1
Hnrnpd	Hnrnpd	6.56491e-05	0.252424	0.207	0.173	1
Msn	Msn	3.04172e-10	0.252033	0.127	0.078	7.72566e-06
Prr3	Prr3	1.16519e-05	0.249442	0.267	0.225	0.295948
Cspp1	Cspp1	3.11718e-06	0.248423	0.431	0.395	0.0791733
Shprh	Shprh	4.633e-06	0.248409	0.22	0.178	0.117673
Ubr1	Ubr1	1.09987e-05	0.24791	0.237	0.198	0.279356
Pdzk1ip1	Pdzk1ip1	4.99187e-08	0.247775	0.151	0.104	0.00126788
Dhrsx	Dhrsx	1.30027e-05	0.247562	0.178	0.141	0.330255
Serf2	Serf2	1.76457e-05	0.24753	0.116	0.084	0.448183
Etfa	Etfa	1.20308e-07	0.247509	0.275	0.222	0.00305571
Cox6b1	Cox6b1	3.95292e-07	0.247091	0.109	0.072	0.01004
Cox4i1	Cox4i1	1.91439e-06	0.246799	0.143	0.104	0.0486237
Hspd1	Hspd1	4.43815e-08	0.245936	0.243	0.186	0.00112725
Stat5b	Stat5b	5.07139e-07	0.245391	0.262	0.211	0.0128808
Ankrd28	Ankrd28	7.96602e-06	0.245223	0.224	0.183	0.202329
Cox7c	Cox7c	2.38824e-14	0.245117	0.203	0.129	6.0659e-10
Amd1	Amd1	9.7602e-08	0.244961	0.45	0.399	0.00247899
Tnfrsf14	Tnfrsf14	2.60205e-05	0.244884	0.343	0.306	0.660895
Zfr	Zfr	9.89761e-07	0.244857	0.438	0.399	0.0251389
Atp5me	Atp5me	4.1485e-05	0.244328	0.189	0.154	1
Lpgat1	Lpgat1	6.77565e-06	0.243741	0.304	0.264	0.172095
Ivd	Ivd	1.09296e-08	0.243697	0.162	0.112	0.000277601
Slc27a2	Slc27a2	1.77405e-15	0.242568	0.789	0.759	4.50591e-11
Aspdh	Aspdh	8.42659e-08	0.24254	0.137	0.095	0.00214027
Tmem8a	Tmem8a	7.92203e-05	0.242384	0.165	0.133	1
Nit1	Nit1	5.35331e-09	0.242333	0.314	0.249	0.000135969
Gatad2b	Gatad2b	2.99547e-06	0.242261	0.323	0.278	0.0760819
AABR07062583.1	AABR07062583.1	1.85074e-06	0.241716	0.383	0.339	0.047007
Fmnl1	Fmnl1	3.05389e-06	0.241604	0.197	0.153	0.0775657
Sfmbt1	Sfmbt1	3.65288e-08	0.241025	0.464	0.41	0.000927796
C2cd2l	C2cd2l	3.53868e-06	0.240996	0.169	0.129	0.0898788
Sdhd	Sdhd	1.05542e-07	0.240944	0.1	0.063	0.00268065
Spns1	Spns1	2.05808e-06	0.240461	0.16	0.121	0.0522732
Hagh	Hagh	3.05149e-07	0.240353	0.202	0.154	0.00775049
Phlpp2	Phlpp2	5.23669e-06	0.240349	0.167	0.128	0.133007
Glyatl2	Glyatl2	2.50608e-06	0.240205	0.221	0.178	0.0636519
Tmbim6	Tmbim6	3.74833e-08	0.239867	0.329	0.269	0.000952038
Abcc6	Abcc6	7.22734e-05	0.238786	0.33	0.295	1
Nudt12	Nudt12	7.00882e-07	0.238712	0.17	0.128	0.0178017
Hes6	Hes6	1.97817e-05	0.238457	0.13	0.098	0.502435
Tbl1xr1	Tbl1xr1	8.9688e-06	0.238385	0.368	0.327	0.227799
Glul	Glul	5.13061e-07	0.237828	0.232	0.183	0.0130312
Apom	Apom	2.15581e-08	0.23773	0.104	0.064	0.000547555
Cryl1	Cryl1	1.23375e-09	0.23765	0.606	0.551	3.13361e-05
Mpp5	Mpp5	6.71299e-08	0.237521	0.448	0.399	0.00170503
Napsa	Napsa	1.54731e-10	0.236718	0.553	0.479	3.93002e-06
Lamc1	Lamc1	7.02182e-05	0.236503	0.244	0.206	1
Srek1	Srek1	2.33511e-07	0.235919	0.411	0.361	0.00593095
Slc25a20	Slc25a20	2.17595e-06	0.235565	0.178	0.136	0.0552669
Dgkq	Dgkq	0.00082172	0.235212	0.157	0.131	1
Pccb	Pccb	0.000254699	0.234539	0.251	0.218	1
Ypel5	Ypel5	1.02244e-05	0.234339	0.145	0.109	0.259689
Adtrp	Adtrp	2.38982e-06	0.234125	0.261	0.215	0.0606991
Nploc4	Nploc4	6.725e-05	0.233721	0.187	0.153	1
Depdc7	Depdc7	0.000145803	0.233428	0.172	0.141	1
Abhd14b	Abhd14b	4.1238e-08	0.233345	0.106	0.067	0.0010474
Spop	Spop	1.56993e-05	0.23324	0.299	0.262	0.398746
Usp9x	Usp9x	1.45016e-05	0.233054	0.445	0.416	0.368325
Idh1	Idh1	1.20539e-07	0.232811	0.239	0.185	0.00306157
Slc25a45	Slc25a45	1.84325e-05	0.232767	0.197	0.159	0.468168
Atp5f1e	Atp5f1e	7.67057e-07	0.231807	0.149	0.107	0.0194825
Abhd14a	Abhd14a	2.04821e-06	0.2316	0.135	0.097	0.0520225
Sdha	Sdha	2.743e-07	0.230544	0.219	0.168	0.00696695
Alad	Alad	4.23513e-07	0.230128	0.136	0.095	0.0107568
Sult1b1	Sult1b1	8.77687e-08	0.230104	0.137	0.094	0.00222924
Mtmr1	Mtmr1	2.14631e-05	0.228045	0.157	0.122	0.545142
Acat1	Acat1	9.43785e-05	0.227899	0.235	0.199	1
Vps13a	Vps13a	6.46252e-07	0.227898	0.586	0.563	0.0164142
P4hb	P4hb	1.71165e-07	0.227445	0.106	0.069	0.00434743
Acaa1a	Acaa1a	3.04566e-07	0.227198	0.133	0.093	0.00773566
Cyp2d2	Cyp2d2	1.75295e-05	0.22701	0.238	0.198	0.445231
Gigyf1	Gigyf1	1.00884e-06	0.226606	0.126	0.088	0.0256235
Ptms	Ptms	5.06504e-07	0.226533	0.161	0.116	0.0128647
Mt1	Mt1	1.76208e-15	0.225796	0.448	0.341	4.4755e-11
Pou2f1	Pou2f1	1.17355e-05	0.225749	0.233	0.194	0.298071
Pik3c2a	Pik3c2a	2.23305e-05	0.224727	0.318	0.277	0.567173
Psme4	Psme4	8.08113e-05	0.223472	0.431	0.405	1
Zfp384	Zfp384	0.000664704	0.223303	0.285	0.258	1
Bscl2	Bscl2	1.42034e-06	0.223156	0.169	0.127	0.0360751
Acaca	Acaca	5.5651e-07	0.222772	0.131	0.092	0.0141348
Rpl23	Rpl23	4.41323e-08	0.222755	0.114	0.073	0.00112092
LOC501233	LOC501233	1.80194e-09	0.222538	0.5	0.433	4.57674e-05
Hacd2	Hacd2	1.76977e-07	0.220665	0.119	0.08	0.00449504
Slc25a30	Slc25a30	7.49111e-05	0.220318	0.278	0.24	1
Tspan5	Tspan5	3.98566e-09	0.220154	0.647	0.607	0.000101232
Atp5mg	Atp5mg	1.75696e-05	0.219458	0.162	0.125	0.446251
Map2k6	Map2k6	1.03148e-06	0.219432	0.121	0.084	0.0261985
Hoga1	Hoga1	6.60474e-08	0.219308	0.632	0.598	0.00167754
Tmem120a	Tmem120a	3.08516e-05	0.218739	0.185	0.147	0.783601
Ddx3	Ddx3	1.01793e-05	0.218704	0.2	0.16	0.258545
Mon1a	Mon1a	9.85857e-05	0.218669	0.19	0.157	1
Ube2g1	Ube2g1	0.000110706	0.218422	0.335	0.302	1
Wdr70	Wdr70	5.92896e-07	0.218413	0.293	0.244	0.015059
Hpn	Hpn	1.95327e-05	0.218357	0.114	0.082	0.496112
Fbxo3	Fbxo3	6.31213e-06	0.218194	0.154	0.117	0.160322
Qprt	Qprt	2.35721e-06	0.217907	0.212	0.167	0.0598708
Dgka	Dgka	0.000235915	0.217535	0.301	0.269	1
Tmem59	Tmem59	2.70614e-06	0.217119	0.135	0.098	0.0687333
RGD1309534	RGD1309534	3.26528e-07	0.217043	0.457	0.402	0.00829348
Nr2f2	Nr2f2	1.11755e-05	0.216662	0.265	0.223	0.283846
Secisbp2	Secisbp2	0.000187675	0.216659	0.24	0.207	1
Nap1l1	Nap1l1	5.68659e-06	0.21663	0.13	0.095	0.144434
Fcho2	Fcho2	2.44774e-06	0.216391	0.532	0.503	0.0621701
Atp5pd	Atp5pd	3.58647e-05	0.216251	0.117	0.086	0.910927
Amacr	Amacr	0.000141206	0.214735	0.201	0.168	1
Gldc	Gldc	5.11095e-05	0.214724	0.207	0.171	1
Ipp	Ipp	0.000708996	0.214672	0.402	0.376	1
Kif12	Kif12	0.000941313	0.214499	0.566	0.56	1
Tctn1	Tctn1	2.68496e-05	0.214369	0.131	0.099	0.681952
Map2k2	Map2k2	3.37046e-05	0.21407	0.238	0.197	0.856064
Erbb2	Erbb2	0.000244526	0.213326	0.147	0.119	1
Slc37a4	Slc37a4	0.000115184	0.212774	0.319	0.283	1
Mthfd1	Mthfd1	0.00267565	0.212531	0.251	0.227	1
Pttg1ip	Pttg1ip	4.87765e-07	0.212063	0.161	0.117	0.0123887
Esd	Esd	4.91119e-05	0.212045	0.19	0.154	1
Rpl10	Rpl10	2.68149e-05	0.212033	0.113	0.082	0.681072
Ndufv2	Ndufv2	3.50954e-05	0.210687	0.114	0.084	0.891388
Tlk2	Tlk2	0.000134036	0.210382	0.353	0.322	1
Tcf25	Tcf25	4.4935e-06	0.209432	0.563	0.535	0.11413
R3hdm2	R3hdm2	2.45454e-05	0.209426	0.478	0.448	0.623428
Med13	Med13	2.77352e-05	0.209308	0.456	0.427	0.704446
Ylpm1	Ylpm1	0.000111333	0.208815	0.324	0.289	1
Bmerb1	Bmerb1	0.000204778	0.208752	0.176	0.143	1
Cobll1	Cobll1	2.15431e-05	0.208244	0.515	0.486	0.547174
Psmd11	Psmd11	0.000337423	0.208196	0.29	0.259	1
Tpr	Tpr	5.8048e-06	0.207879	0.361	0.315	0.147436
Tax1bp1	Tax1bp1	0.000129981	0.207736	0.382	0.348	1
Akr1c19	Akr1c19	0.0013367	0.207544	0.177	0.151	1
Scpep1	Scpep1	2.80337e-06	0.207505	0.703	0.698	0.0712029
Rasal2	Rasal2	9.33758e-06	0.207468	0.455	0.415	0.237165
Uqcrc2	Uqcrc2	0.000227751	0.20739	0.28	0.247	1
Uba52	Uba52	0.00150929	0.20712	0.159	0.133	1
Cox16	Cox16	1.18482e-05	0.207043	0.223	0.184	0.300932
Csnk1a1	Csnk1a1	0.000104189	0.206787	0.349	0.313	1
Arih1	Arih1	3.29868e-05	0.20675	0.416	0.385	0.837831
LOC360919	LOC360919	2.51625e-06	0.205598	0.106	0.072	0.0639103
Aamp	Aamp	7.66645e-05	0.205123	0.103	0.075	1
Fam193a	Fam193a	6.7192e-07	0.204743	0.434	0.389	0.0170661
Bmpr2	Bmpr2	0.000373497	0.204155	0.247	0.214	1
Man1a2	Man1a2	0.000103468	0.204051	0.229	0.194	1
Gkap1	Gkap1	0.000245839	0.204001	0.287	0.255	1
Zmym4	Zmym4	0.000897143	0.203913	0.316	0.286	1
Marchf6	Marchf6	1.38013e-05	0.203881	0.392	0.352	0.35054
Snx6	Snx6	0.000274942	0.203779	0.397	0.368	1
Snrpc	Snrpc	2.32476e-06	0.203696	0.192	0.148	0.0590466
Rpl7	Rpl7	1.23656e-07	0.203128	0.122	0.08	0.00314074
AABR07044635.2	AABR07044635.2	5.01645e-07	0.202842	0.101	0.066	0.0127413
Slc5a2	Slc5a2	0.904663	0.202812	0.216	0.225	1
Hsd17b2	Hsd17b2	0.00192095	0.202544	0.124	0.101	1
Srsf7	Srsf7	6.85383e-07	0.202513	0.232	0.184	0.017408
Srsf2	Srsf2	0.0813016	0.202289	0.543	0.573	1
Phf20l1	Phf20l1	0.00044341	0.202165	0.204	0.173	1
Carmil1	Carmil1	7.41036e-05	0.20204	0.465	0.44	1
Trim3	Trim3	0.00514449	0.201987	0.218	0.197	1
Pias1	Pias1	4.84466e-05	0.201886	0.268	0.228	1
Smc1a	Smc1a	1.60479e-05	0.201784	0.234	0.19	0.407602
Nfrkb	Nfrkb	0.000163067	0.201755	0.188	0.155	1
Braf	Braf	0.00425346	0.20121	0.213	0.191	1
Bmp4	Bmp4	2.933e-06	0.20061	0.122	0.086	0.0744953
Gbe1	Gbe1	0.000773614	0.200558	0.179	0.151	1
Vwa8	Vwa8	0.000145735	0.200018	0.195	0.162	1
Iqcg	Iqcg	3.3887e-08	-0.200069	0.069	0.108	0.000860695
Etl4	Etl4	5.89137e-08	-0.200076	0.249	0.311	0.00149635
Zfp516	Zfp516	1.97222e-07	-0.200542	0.086	0.125	0.00500925
Ubr4	Ubr4	2.0618e-08	-0.200587	0.311	0.381	0.000523677
Agtpbp1	Agtpbp1	3.41506e-07	-0.201222	0.355	0.42	0.00867392
Igf2r	Igf2r	9.21961e-06	-0.201393	0.348	0.401	0.234169
Snx30	Snx30	4.47245e-07	-0.201589	0.288	0.347	0.0113596
E2f3	E2f3	1.52802e-08	-0.202326	0.15	0.205	0.000388101
Adra1a	Adra1a	0.000109601	-0.20253	0.524	0.569	1
Acox3	Acox3	4.12485e-07	-0.202798	0.134	0.181	0.0104767
Trio	Trio	2.59768e-08	-0.203467	0.486	0.561	0.000659785
Egfr	Egfr	2.33737e-06	-0.204403	0.448	0.502	0.059367
Mbnl2	Mbnl2	2.9399e-11	-0.20447	0.592	0.666	7.46705e-07
Dock4	Dock4	2.37794e-07	-0.205829	0.243	0.303	0.00603972
Sema3c	Sema3c	2.29781e-06	-0.206059	0.096	0.132	0.0583621
Tacc2	Tacc2	7.1683e-11	-0.20706	0.508	0.598	1.82068e-06
Shld2	Shld2	1.28451e-07	-0.207779	0.231	0.29	0.00326252
Il34	Il34	6.35708e-07	-0.208112	0.328	0.388	0.0161463
Tmprss2	Tmprss2	7.50687e-14	-0.208113	0.281	0.384	1.90667e-09
Nabp1	Nabp1	3.42715e-08	-0.208432	0.198	0.26	0.000870462
Kctd1	Kctd1	4.30009e-06	-0.208874	0.129	0.17	0.109218
Spock1	Spock1	4.10181e-09	-0.209054	0.112	0.165	0.000104182
Mgmt	Mgmt	6.46007e-05	-0.20911	0.229	0.273	1
AABR07067023.1	AABR07067023.1	2.82626e-07	-0.209117	0.219	0.277	0.00717842
AABR07051515.1	AABR07051515.1	7.22739e-05	-0.209295	0.324	0.371	1
Dis3l2	Dis3l2	8.40437e-06	-0.20937	0.338	0.398	0.213462
Hnrnpa3	Hnrnpa3	3.54059e-07	-0.210053	0.095	0.135	0.00899275
Wdr72	Wdr72	7.83525e-08	-0.210435	0.209	0.267	0.00199008
Ppp1r16b	Ppp1r16b	6.6784e-07	-0.210594	0.518	0.577	0.0169625
Slc7a7	Slc7a7	1.62255e-06	-0.210609	0.378	0.439	0.0412113
Disp1	Disp1	3.32455e-09	-0.210782	0.147	0.204	8.44402e-05
Exoc6	Exoc6	1.1805e-09	-0.210951	0.521	0.595	2.99835e-05
Rgl1	Rgl1	3.98924e-12	-0.211361	0.67	0.746	1.01323e-07
Inpp5a	Inpp5a	1.12641e-06	-0.212502	0.075	0.11	0.0286098
Cmip	Cmip	5.20054e-11	-0.21262	0.746	0.805	1.32089e-06
Nmt2	Nmt2	8.16699e-08	-0.2135	0.128	0.175	0.00207433
Cdk14	Cdk14	2.90432e-08	-0.213968	0.394	0.462	0.000737669
Myh9l1	Myh9l1	2.73161e-07	-0.214163	0.115	0.16	0.00693802
Canx	Canx	5.2482e-07	-0.214174	0.256	0.313	0.0133299
Plcl1	Plcl1	3.79731e-07	-0.215611	0.085	0.123	0.00964479
Slc7a9	Slc7a9	9.11483e-10	-0.215904	0.456	0.534	2.31507e-05
Irf2	Irf2	2.40685e-08	-0.21591	0.128	0.179	0.000611315
Tfcp2l1	Tfcp2l1	2.64012e-07	-0.21608	0.314	0.377	0.00670565
Stk24	Stk24	4.15619e-08	-0.216817	0.11	0.157	0.00105563
Msra	Msra	5.22439e-14	-0.216917	0.85	0.892	1.32694e-09
Rps12	Rps12	0.00102713	-0.217052	0.081	0.105	1
Akain1	Akain1	4.90668e-11	-0.217196	0.076	0.126	1.24625e-06
Rcan1	Rcan1	1.59672e-05	-0.217768	0.072	0.102	0.405552
Ywhaz	Ywhaz	4.5986e-08	-0.217788	0.18	0.236	0.001168
Kat14	Kat14	1.16807e-08	-0.218049	0.168	0.225	0.000296679
Slc25a48	Slc25a48	3.12488e-07	-0.219225	0.089	0.128	0.0079369
Dip2b	Dip2b	1.10607e-09	-0.220036	0.199	0.265	2.80931e-05
Unc79	Unc79	3.3715e-07	-0.220176	0.083	0.121	0.00856326
Sptlc2	Sptlc2	5.15993e-08	-0.220787	0.202	0.26	0.00131057
Ahsa2	Ahsa2	4.85147e-11	-0.22132	0.087	0.139	1.23223e-06
Bcl2	Bcl2	1.93296e-08	-0.22173	0.273	0.341	0.000490952
Vav3	Vav3	5.85308e-08	-0.221842	0.081	0.122	0.00148662
Dennd3	Dennd3	2.2692e-09	-0.223582	0.449	0.525	5.76355e-05
Tle3	Tle3	1.90153e-07	-0.223962	0.092	0.133	0.00482969
RGD1562392	RGD1562392	2.00282e-10	-0.22424	0.513	0.596	5.08695e-06
Bag3	Bag3	0.000170371	-0.224535	0.175	0.211	1
Tanc1	Tanc1	3.90951e-08	-0.224585	0.216	0.274	0.000992976
Zkscan1	Zkscan1	1.12134e-08	-0.225211	0.1	0.147	0.000284808
Kif11	Kif11	3.45416e-08	-0.226035	0.247	0.311	0.000877321
Fggy	Fggy	2.51105e-13	-0.226672	0.666	0.735	6.37783e-09
Dnaja1	Dnaja1	8.96763e-05	-0.227168	0.327	0.37	1
Zbtb40	Zbtb40	1.8121e-10	-0.227517	0.124	0.183	4.60255e-06
Eps8	Eps8	3.45771e-12	-0.22782	0.657	0.716	8.78223e-08
Zmym6	Zmym6	5.53831e-09	-0.228083	0.14	0.196	0.000140667
Zc3h12c	Zc3h12c	2.66749e-09	-0.228215	0.154	0.212	6.77516e-05
Cux1	Cux1	1.18866e-11	-0.228331	0.7	0.759	3.01909e-07
Slc16a14	Slc16a14	3.51771e-07	-0.22866	0.225	0.284	0.00893462
Ldlrad4	Ldlrad4	1.00959e-06	-0.228672	0.432	0.491	0.0256425
Abcc2	Abcc2	5.35537e-08	-0.228907	0.128	0.177	0.00136021
Tm2d1	Tm2d1	1.70938e-09	-0.229607	0.162	0.223	4.34167e-05
Kmt5a	Kmt5a	6.25717e-09	-0.229737	0.12	0.171	0.000158926
Timp3	Timp3	7.49605e-07	-0.230384	0.636	0.694	0.0190392
Usp19	Usp19	1.03861e-10	-0.230506	0.057	0.1	2.63797e-06
Ush1c	Ush1c	1.55119e-09	-0.230672	0.422	0.496	3.93988e-05
Inpp5f	Inpp5f	2.28469e-12	-0.230847	0.396	0.489	5.80288e-08
Pde7b	Pde7b	6.91537e-11	-0.231005	0.62	0.692	1.75643e-06
Mroh1	Mroh1	1.27814e-09	-0.231604	0.412	0.489	3.24635e-05
Glb1l2	Glb1l2	1.88324e-10	-0.232705	0.183	0.249	4.78324e-06
Srcin1	Srcin1	7.37931e-10	-0.233305	0.158	0.22	1.87427e-05
Trib1	Trib1	1.01144e-10	-0.234244	0.096	0.15	2.56895e-06
Htra1	Htra1	1.74256e-09	-0.234712	0.118	0.171	4.42593e-05
Thada	Thada	6.60793e-11	-0.234738	0.561	0.644	1.67835e-06
Zbtb7c	Zbtb7c	2.5608e-08	-0.235174	0.075	0.117	0.000650419
Macroh2a1	Macroh2a1	5.16027e-09	-0.235219	0.319	0.39	0.000131066
AABR07026778.1	AABR07026778.1	9.93096e-07	-0.235452	0.204	0.255	0.0252237
Bckdhb	Bckdhb	2.60826e-07	-0.235531	0.447	0.51	0.00662472
Ppfibp1	Ppfibp1	3.10317e-09	-0.236073	0.381	0.454	7.88174e-05
Rpl27a	Rpl27a	0.00010946	-0.237049	0.096	0.127	1
Fars2	Fars2	4.88433e-10	-0.237079	0.341	0.422	1.24057e-05
Lig4	Lig4	3.82714e-13	-0.238106	0.065	0.118	9.72056e-09
AABR07007068.1	AABR07007068.1	5.46449e-13	-0.238303	0.072	0.127	1.38792e-08
Rasa2	Rasa2	1.07743e-10	-0.238513	0.381	0.468	2.73656e-06
Abca16	Abca16	0.0116568	-0.238788	0.248	0.273	1
Greb1l	Greb1l	1.90985e-10	-0.239638	0.12	0.177	4.85082e-06
Tti1	Tti1	4.1672e-09	-0.239807	0.127	0.181	0.000105843
Golgb1	Golgb1	3.91518e-07	-0.240631	0.417	0.481	0.00994417
Clec16a	Clec16a	9.02306e-10	-0.241099	0.299	0.373	2.29177e-05
Mgat5	Mgat5	2.42096e-06	-0.241116	0.197	0.244	0.0614899
Spns2	Spns2	1.54605e-07	-0.242496	0.081	0.121	0.00392682
AC111831.1	AC111831.1	2.38302e-08	-0.243128	0.216	0.276	0.000605264
Tnfaip8	Tnfaip8	6.01274e-07	-0.243827	0.469	0.524	0.0152717
Tsku	Tsku	8.05889e-12	-0.244313	0.1	0.157	2.04688e-07
Prkca	Prkca	1.95446e-09	-0.244721	0.579	0.646	4.96413e-05
AABR07065498.1	AABR07065498.1	4.07206e-11	-0.245365	0.092	0.146	1.03426e-06
Stx18	Stx18	5.1202e-10	-0.245601	0.156	0.217	1.30048e-05
Rrbp1	Rrbp1	5.00825e-09	-0.245816	0.253	0.317	0.000127205
Slc9a9	Slc9a9	2.51298e-09	-0.246003	0.188	0.251	6.38272e-05
Acss1	Acss1	3.17628e-09	-0.246255	0.137	0.192	8.06744e-05
Card10	Card10	2.1149e-10	-0.24648	0.107	0.161	5.37163e-06
Smad1	Smad1	3.28375e-10	-0.246962	0.119	0.175	8.34038e-06
Rab11fip3	Rab11fip3	2.96182e-17	-0.247478	0.819	0.873	7.52272e-13
Parp14	Parp14	1.85808e-14	-0.249602	0.071	0.129	4.71935e-10
Acmsd	Acmsd	4.99756e-10	-0.249903	0.209	0.278	1.26933e-05
Auh	Auh	3.41867e-09	-0.251037	0.174	0.234	8.68308e-05
Chdh	Chdh	6.43243e-07	-0.251255	0.289	0.347	0.0163377
Alg14	Alg14	2.45109e-10	-0.25154	0.161	0.223	6.22553e-06
Glcci1	Glcci1	9.74478e-09	-0.252501	0.235	0.299	0.000247508
Tns3	Tns3	6.79112e-11	-0.252695	0.506	0.581	1.72488e-06
Patj	Patj	5.53309e-18	-0.253525	0.505	0.628	1.40535e-13
Rarb	Rarb	3.67596e-08	-0.255334	0.234	0.292	0.000933658
Zscan20	Zscan20	5.17004e-13	-0.256644	0.075	0.13	1.31314e-08
Slc2a2	Slc2a2	2.66068e-11	-0.257275	0.229	0.307	6.75785e-07
Gatm	Gatm	1.6423e-07	-0.257438	0.619	0.655	0.00417128
Dync1h1	Dync1h1	1.76722e-09	-0.257835	0.151	0.207	4.48857e-05
Impa2	Impa2	4.10081e-10	-0.257984	0.125	0.181	1.04156e-05
Ror1	Ror1	1.08886e-09	-0.258313	0.073	0.117	2.7656e-05
Samd4a	Samd4a	2.41021e-08	-0.259531	0.279	0.34	0.000612169
Pclo	Pclo	2.65012e-11	-0.25972	0.264	0.342	6.73105e-07
Rab17	Rab17	3.52419e-16	-0.260903	0.057	0.114	8.95108e-12
Plekha1	Plekha1	1.5165e-12	-0.261086	0.23	0.312	3.85175e-08
Atg7	Atg7	4.65894e-11	-0.261865	0.168	0.235	1.18332e-06
Nfe2l2	Nfe2l2	1.55291e-11	-0.262143	0.283	0.362	3.94423e-07
Fnbp1	Fnbp1	7.95445e-11	-0.262391	0.281	0.359	2.02035e-06
Tpcn1	Tpcn1	2.73618e-11	-0.262689	0.354	0.435	6.94963e-07
Cys1	Cys1	3.28131e-12	-0.263023	0.179	0.25	8.33421e-08
Rassf8	Rassf8	1.57351e-10	-0.2641	0.311	0.388	3.99657e-06
Eepd1	Eepd1	2.958e-09	-0.264636	0.124	0.176	7.51303e-05
Lama1	Lama1	1.44722e-11	-0.265556	0.143	0.209	3.67581e-07
Nav2	Nav2	1.82254e-15	-0.266029	0.594	0.687	4.62906e-11
Dapk1	Dapk1	9.52378e-10	-0.267157	0.092	0.141	2.41894e-05
Atp11a	Atp11a	1.14099e-10	-0.268202	0.353	0.428	2.89801e-06
Rab11fip5	Rab11fip5	2.47653e-10	-0.268323	0.241	0.312	6.29013e-06
Cdkl1	Cdkl1	9.54028e-15	-0.268559	0.423	0.522	2.42314e-10
AABR07035218.1	AABR07035218.1	8.72889e-12	-0.26995	0.108	0.168	2.21705e-07
Ttc7a	Ttc7a	4.81959e-10	-0.270883	0.125	0.18	1.22413e-05
Tmem252	Tmem252	3.4829e-12	-0.271009	0.086	0.142	8.84621e-08
Agpat3	Agpat3	6.00966e-09	-0.273011	0.131	0.181	0.000152639
Dennd1a	Dennd1a	1.23696e-20	-0.273215	0.725	0.817	3.14176e-16
Igfbp7	Igfbp7	1.56388e-09	-0.273717	0.567	0.616	3.9721e-05
Rin2	Rin2	1.68385e-17	-0.274876	0.737	0.797	4.2768e-13
AABR07052405.1	AABR07052405.1	9.4741e-20	-0.275357	0.048	0.109	2.40633e-15
App	App	1.99437e-17	-0.275552	0.608	0.699	5.0655e-13
Tgm2	Tgm2	1.23496e-07	-0.275809	0.069	0.105	0.00313666
Adgra3	Adgra3	7.11597e-14	-0.277017	0.425	0.514	1.80739e-09
Plxdc2	Plxdc2	2.94998e-10	-0.278844	0.324	0.4	7.49265e-06
AABR07025295.1	AABR07025295.1	1.3224e-12	-0.280159	0.223	0.305	3.35877e-08
Enpp6	Enpp6	2.25477e-15	-0.281401	0.47	0.563	5.72689e-11
Glis3	Glis3	1.5021e-16	-0.283144	0.748	0.796	3.81519e-12
RGD1562218	RGD1562218	4.13854e-13	-0.283973	0.16	0.231	1.05115e-08
Tead1	Tead1	5.77948e-18	-0.284059	0.731	0.803	1.46793e-13
Mindy4	Mindy4	4.15891e-13	-0.285646	0.137	0.206	1.05632e-08
Gsta6	Gsta6	1.36837e-10	-0.285901	0.276	0.352	3.47553e-06
Tmco4	Tmco4	4.81252e-09	-0.286808	0.161	0.218	0.000122233
Chd9	Chd9	1.80812e-13	-0.287589	0.325	0.412	4.59244e-09
Ccdc141	Ccdc141	2.03366e-18	-0.288369	0.625	0.709	5.16529e-14
Ivns1abp	Ivns1abp	6.80336e-16	-0.290941	0.289	0.391	1.72798e-11
Stat3	Stat3	3.49722e-13	-0.291007	0.171	0.245	8.8826e-09
Snx24	Snx24	2.18706e-22	-0.29119	0.639	0.736	5.5549e-18
Plcb1	Plcb1	3.41217e-17	-0.292102	0.584	0.672	8.66657e-13
Sema5a	Sema5a	1.80165e-11	-0.292226	0.295	0.371	4.57602e-07
Itga1	Itga1	9.53221e-13	-0.29322	0.32	0.402	2.42109e-08
Eva1a	Eva1a	4.97144e-11	-0.294968	0.237	0.31	1.2627e-06
Itgb8	Itgb8	1.00566e-12	-0.295582	0.403	0.486	2.55427e-08
Fbp1	Fbp1	8.82824e-10	-0.295633	0.572	0.628	2.24228e-05
Dap	Dap	3.33007e-13	-0.296792	0.185	0.262	8.45805e-09
Ahcyl2	Ahcyl2	1.52638e-16	-0.302583	0.567	0.648	3.87685e-12
Ank3	Ank3	1.21628e-25	-0.303111	0.901	0.944	3.08923e-21
Nectin1	Nectin1	2.69013e-11	-0.304032	0.225	0.297	6.83267e-07
Shank2	Shank2	6.35725e-14	-0.306868	0.497	0.59	1.61468e-09
Cyp4a8	Cyp4a8	6.17806e-12	-0.308919	0.157	0.224	1.56916e-07
Arhgap8	Arhgap8	1.74974e-14	-0.309607	0.114	0.183	4.44415e-10
Asap3	Asap3	5.84333e-13	-0.311438	0.15	0.22	1.48415e-08
Ggct	Ggct	1.49762e-07	-0.3127	0.417	0.467	0.00380381
Syn3	Syn3	3.23271e-14	-0.314389	0.403	0.494	8.21077e-10
Hs1bp3	Hs1bp3	5.2605e-15	-0.314747	0.081	0.142	1.33611e-10
Tmem140	Tmem140	3.07666e-15	-0.316145	0.16	0.239	7.8144e-11
Pdk2	Pdk2	1.16629e-13	-0.316489	0.19	0.267	2.96227e-09
Bmp7	Bmp7	3.09134e-10	-0.318545	0.182	0.244	7.8517e-06
Prkce	Prkce	8.91656e-16	-0.318842	0.187	0.27	2.26472e-11
Zhx2	Zhx2	2.88314e-17	-0.320886	0.517	0.613	7.32289e-13
Sorbs1	Sorbs1	1.22513e-19	-0.321499	0.765	0.823	3.1117e-15
Evc	Evc	8.76111e-17	-0.3243	0.168	0.253	2.22523e-12
Rin3	Rin3	4.80814e-13	-0.324971	0.198	0.273	1.22122e-08
Nmnat3	Nmnat3	5.99942e-14	-0.329894	0.259	0.343	1.52379e-09
Itga6	Itga6	2.43669e-19	-0.33194	0.467	0.583	6.18896e-15
Zmynd8	Zmynd8	6.88374e-22	-0.333796	0.595	0.702	1.7484e-17
Rpl36	Rpl36	4.34616e-09	-0.334019	0.11	0.158	0.000110388
Frmd4b	Frmd4b	6.8754e-28	-0.334669	0.858	0.898	1.74628e-23
Spink1l	Spink1l	0.00347214	-0.334712	0.188	0.211	1
Kcnj15	Kcnj15	2.46929e-14	-0.336998	0.367	0.452	6.27174e-10
Mcf2l	Mcf2l	8.13659e-15	-0.337706	0.26	0.35	2.06661e-10
Cubn	Cubn	6.60019e-37	-0.340825	0.781	0.879	1.67638e-32
Prkag2	Prkag2	2.0216e-14	-0.340868	0.258	0.342	5.13466e-10
Hsp90b1	Hsp90b1	2.04332e-15	-0.342188	0.147	0.224	5.18984e-11
Pnrc1	Pnrc1	1.2415e-18	-0.342343	0.056	0.116	3.15329e-14
Itgav	Itgav	7.2108e-15	-0.344183	0.246	0.33	1.83147e-10
Zfp622	Zfp622	1.31289e-24	-0.34539	0.548	0.671	3.3346e-20
Gsta5	Gsta5	3.82746e-10	-0.346419	0.222	0.284	9.72136e-06
Rplp1	Rplp1	3.74562e-08	-0.348453	0.136	0.186	0.00095135
Cldn2	Cldn2	1.67447e-15	-0.349203	0.118	0.188	4.253e-11
Rnf152	Rnf152	1.40931e-17	-0.350753	0.489	0.578	3.5795e-13
Tmem51	Tmem51	1.46982e-19	-0.351716	0.441	0.553	3.73319e-15
Fuca1	Fuca1	2.32047e-16	-0.351972	0.16	0.242	5.89377e-12
Pld1	Pld1	1.35689e-16	-0.352117	0.105	0.176	3.44636e-12
Kcnj12	Kcnj12	1.13473e-17	-0.354432	0.348	0.449	2.8821e-13
Dgkg	Dgkg	8.5039e-22	-0.354505	0.632	0.725	2.15991e-17
Ca12	Ca12	2.84805e-49	-0.35649	0.936	0.968	7.23377e-45
Topaz1	Topaz1	1.07573e-13	-0.357954	0.186	0.262	2.73226e-09
Fam3d	Fam3d	3.61097e-18	-0.36059	0.112	0.188	9.17149e-14
Plau	Plau	2.61511e-15	-0.36347	0.108	0.175	6.64211e-11
Comt	Comt	9.48433e-18	-0.364069	0.377	0.479	2.40893e-13
P4ha1	P4ha1	9.64083e-15	-0.364957	0.22	0.302	2.44867e-10
Adamts9	Adamts9	6.19137e-22	-0.365707	0.284	0.398	1.57255e-17
Kank1	Kank1	2.80922e-21	-0.365869	0.397	0.509	7.13513e-17
Chd1l	Chd1l	5.61781e-17	-0.366389	0.341	0.433	1.42687e-12
Ptprj	Ptprj	1.52394e-20	-0.366421	0.441	0.552	3.87065e-16
Lpar3	Lpar3	3.00943e-16	-0.367108	0.314	0.411	7.64365e-12
Tbc1d1	Tbc1d1	1.18075e-17	-0.369382	0.143	0.226	2.999e-13
Ust5r	Ust5r	1.24908e-16	-0.370825	0.643	0.725	3.17253e-12
Fndc3b	Fndc3b	1.35009e-18	-0.370833	0.352	0.453	3.4291e-14
Lims2	Lims2	2.72371e-25	-0.371276	0.402	0.532	6.91794e-21
Snx9	Snx9	2.52052e-20	-0.37186	0.088	0.164	6.40188e-16
Rbp1	Rbp1	7.15755e-15	-0.372035	0.147	0.221	1.81795e-10
Dnm3	Dnm3	8.51021e-08	-0.373232	0.164	0.214	0.00216151
Abhd17c	Abhd17c	4.01196e-23	-0.378089	0.372	0.497	1.019e-18
LOC688553	LOC688553	2.32027e-17	-0.378541	0.136	0.216	5.89325e-13
Dab2ip	Dab2ip	8.9748e-18	-0.378917	0.337	0.438	2.27951e-13
Actn1	Actn1	2.12984e-19	-0.379755	0.099	0.177	5.40958e-15
Smtnl2	Smtnl2	5.39745e-21	-0.38177	0.1	0.181	1.3709e-16
LOC108352650	LOC108352650	0.00206009	-0.382031	0.097	0.119	1
Glis1	Glis1	8.74481e-17	-0.384612	0.253	0.342	2.22109e-12
Arhgef10l	Arhgef10l	1.66322e-21	-0.388709	0.151	0.247	4.22441e-17
Akap2	Akap2	1.87536e-26	-0.392718	0.552	0.665	4.76323e-22
Dab2	Dab2	5.05201e-22	-0.396163	0.347	0.458	1.28316e-17
Col6a6	Col6a6	2.50631e-16	-0.396967	0.334	0.429	6.36579e-12
Stt3a	Stt3a	5.88058e-11	-0.398545	0.139	0.196	1.49361e-06
Iqsec1	Iqsec1	1.03426e-19	-0.398863	0.152	0.24	2.62692e-15
Snx29	Snx29	2.46854e-73	-0.404756	0.962	0.982	6.26985e-69
Sh3rf1	Sh3rf1	3.05225e-31	-0.405022	0.67	0.765	7.7524e-27
Ddx5	Ddx5	3.73177e-40	-0.406513	0.688	0.812	9.47833e-36
Vdr	Vdr	1.85355e-18	-0.40684	0.486	0.582	4.70784e-14
Arl15	Arl15	1.66229e-38	-0.409743	0.791	0.864	4.22205e-34
Myo7a	Myo7a	2.22505e-25	-0.410177	0.127	0.225	5.65139e-21
Tmem37	Tmem37	1.36077e-20	-0.412268	0.115	0.197	3.45621e-16
Fat3	Fat3	7.30446e-14	-0.414057	0.098	0.16	1.85526e-09
Scly	Scly	6.65901e-28	-0.415487	0.611	0.73	1.69132e-23
Ppm1h	Ppm1h	7.36609e-33	-0.417261	0.708	0.795	1.87091e-28
Col4a1	Col4a1	2.30068e-18	-0.418216	0.358	0.461	5.8435e-14
Epb41l3	Epb41l3	1.22476e-23	-0.419298	0.366	0.484	3.11077e-19
Txn2	Txn2	1.78058e-12	-0.425152	0.155	0.221	4.5225e-08
Ctsb	Ctsb	3.57465e-12	-0.426101	0.296	0.372	9.07926e-08
F3	F3	6.84808e-25	-0.426663	0.14	0.242	1.73934e-20
Gabarapl1	Gabarapl1	6.64452e-34	-0.42773	0.099	0.212	1.68764e-29
Sult1c2	Sult1c2	5.65821e-26	-0.430002	0.133	0.233	1.43713e-21
Zmiz1	Zmiz1	4.56612e-24	-0.430054	0.398	0.513	1.15975e-19
Trabd2b	Trabd2b	1.67787e-50	-0.431427	0.908	0.948	4.26162e-46
Tsc22d1	Tsc22d1	1.44645e-32	-0.432108	0.262	0.407	3.67384e-28
Palm3	Palm3	4.91656e-22	-0.433339	0.127	0.216	1.24876e-17
Gpc4	Gpc4	3.36464e-27	-0.43725	0.474	0.592	8.54584e-23
RGD1311345	RGD1311345	1.41718e-13	-0.437855	0.167	0.239	3.59948e-09
Trim35	Trim35	2.75057e-32	-0.440781	0.243	0.383	6.98618e-28
Zbtb16	Zbtb16	3.67109e-20	-0.444566	0.097	0.174	9.3242e-16
Hdac9	Hdac9	1.96936e-35	-0.446709	0.426	0.58	5.00197e-31
Slc4a4	Slc4a4	9.53373e-71	-0.446836	0.933	0.963	2.42147e-66
AABR07066188.1	AABR07066188.1	1.09306e-29	-0.448078	0.176	0.299	2.77627e-25
Tanc2	Tanc2	5.20727e-38	-0.451817	0.641	0.755	1.32259e-33
Pappa1	Pappa1	1.86036e-23	-0.456261	0.05	0.118	4.72512e-19
Jun	Jun	3.17967e-21	-0.456436	0.114	0.199	8.07604e-17
Lgmn	Lgmn	3.31628e-25	-0.463483	0.506	0.601	8.42301e-21
Fkbp5	Fkbp5	1.1589e-22	-0.465032	0.102	0.185	2.94348e-18
Slc5a12	Slc5a12	5.4825e-11	-0.475029	0.25	0.317	1.3925e-06
Gna14	Gna14	1.45731e-31	-0.475838	0.043	0.122	3.70141e-27
Sash1	Sash1	1.48772e-28	-0.476259	0.171	0.288	3.77865e-24
Banp	Banp	7.4405e-25	-0.477163	0.155	0.254	1.88981e-20
Sat1	Sat1	1.09937e-38	-0.478146	0.048	0.145	2.79229e-34
Epha4	Epha4	5.31366e-24	-0.501966	0.067	0.143	1.34962e-19
G6pc	G6pc	5.18209e-36	-0.507416	0.429	0.577	1.3162e-31
Hpcal1	Hpcal1	1.54778e-33	-0.512025	0.38	0.524	3.93119e-29
Hhat	Hhat	3.31156e-29	-0.515533	0.181	0.299	8.41103e-25
Tbc1d14	Tbc1d14	1.22666e-37	-0.518044	0.326	0.481	3.11559e-33
Myof	Myof	2.01681e-27	-0.519236	0.162	0.272	5.12249e-23
Wsb1	Wsb1	1.19936e-45	-0.521716	0.423	0.591	3.04626e-41
Prima1	Prima1	0.00554352	-0.526829	0.252	0.274	1
AC099449.1	AC099449.1	1.43939e-38	-0.534353	0.085	0.196	3.65591e-34
Fhod3	Fhod3	3.57377e-39	-0.53542	0.353	0.511	9.07701e-35
Hspa5	Hspa5	2.52987e-24	-0.542825	0.102	0.192	6.42562e-20
Slc25a25	Slc25a25	5.04715e-44	-0.543403	0.514	0.659	1.28193e-39
Kcnk5	Kcnk5	4.62041e-39	-0.548019	0.436	0.592	1.17354e-34
Fgf1	Fgf1	9.25754e-40	-0.550039	0.374	0.526	2.35132e-35
Tns1	Tns1	1.13231e-72	-0.551421	0.863	0.93	2.87595e-68
Hsp90ab1	Hsp90ab1	1.8075e-21	-0.554889	0.324	0.42	4.59088e-17
AC134224.2	AC134224.2	1.5237e-70	-0.559345	0.755	0.857	3.87005e-66
Mab21l3	Mab21l3	9.33924e-35	-0.587626	0.062	0.155	2.37207e-30
Apoo	Apoo	2.6901e-17	-0.587935	0.12	0.191	6.8326e-13
Mthfr	Mthfr	1.14565e-34	-0.588979	0.09	0.194	2.90983e-30
Slc13a1	Slc13a1	2.76966e-49	-0.632283	0.846	0.911	7.03466e-45
Mlph	Mlph	5.72214e-46	-0.634731	0.065	0.178	1.45337e-41
Ptpro	Ptpro	3.37634e-64	-0.636549	0.025	0.139	8.57557e-60
Hsph1	Hsph1	5.7392e-47	-0.640038	0.137	0.281	1.4577e-42
Efcab5	Efcab5	3.01439e-29	-0.640859	0.201	0.315	7.65626e-25
Cyp24a1	Cyp24a1	1.16535e-69	-0.648145	0.424	0.655	2.95986e-65
Sgk1	Sgk1	1.58155e-51	-0.656158	0.136	0.29	4.01698e-47
Hspa8	Hspa8	5.05176e-36	-0.671907	0.176	0.301	1.2831e-31
AC134224.1	AC134224.1	1.95352e-120	-0.676563	0.959	0.989	4.96175e-116
Mt-nd4l	Mt-nd4l	2.11298e-12	-0.679588	0.08	0.132	5.36675e-08
AABR07015081.2	AABR07015081.2	9.56201e-09	-0.695549	0.135	0.184	0.000242865
Sorcs2	Sorcs2	1.20972e-45	-0.699379	0.088	0.211	3.07256e-41
Cgnl1	Cgnl1	7.37286e-76	-0.699669	0.607	0.774	1.87263e-71
Col4a4	Col4a4	3.81872e-81	-0.704844	0.652	0.803	9.69916e-77
Slc5a10	Slc5a10	8.28398e-29	-0.724746	0.503	0.607	2.10405e-24
Mt-atp8	Mt-atp8	2.3142e-21	-0.766498	0.228	0.326	5.87782e-17
Arntl	Arntl	2.75498e-88	-0.801499	0.057	0.226	6.99737e-84
AABR07027750.1	AABR07027750.1	7.5259e-76	-0.82087	0.25	0.458	1.9115e-71
Col4a3	Col4a3	1.11681e-166	-0.82375	0.779	0.921	2.83658e-162
Npas2	Npas2	3.51434e-80	-0.830433	0.038	0.182	8.92608e-76
Slc12a3	Slc12a3	7.64187e-70	-0.878025	0.015	0.124	1.94096e-65
AABR07015057.1	AABR07015057.1	9.85963e-54	-0.912939	0.028	0.127	2.50425e-49
Spp1	Spp1	1.47342e-65	-0.921638	0.156	0.348	3.74234e-61
Mt-nd5	Mt-nd5	1.78817e-37	-0.928063	0.099	0.214	4.54177e-33
Ypel2	Ypel2	1.85168e-105	-1.01934	0.249	0.497	4.70308e-101
Slc8a1	Slc8a1	3.45179e-99	-1.09675	0.046	0.225	8.76721e-95
Ndrg1	Ndrg1	2.01564e-206	-1.10397	0.594	0.852	5.11953e-202
Sult1c2a	Sult1c2a	1.25927e-197	-1.10461	0.746	0.903	3.19841e-193
AABR07000398.1	AABR07000398.1	2.84144e-148	-1.77743	0.548	0.726	7.21697e-144
Mt-nd4	Mt-nd4	1.09123e-46	-1.86787	0.025	0.113	2.77162e-42

## Sheet: PST
	PST__gene	p_val	avg_log2FC	pct.Obese+sGCstim	Pct.Obese	p_val_adj
Gramd1b	Gramd1b	0	1.73263	0.894	0.525	0
LOC361914	LOC361914	7.58104e-177	1.62491	0.372	0.117	1.92551e-172
AABR07058656.1	AABR07058656.1	0	1.61104	0.582	0.2	0
Hacl1	Hacl1	1.20671e-162	1.52546	0.421	0.177	3.06492e-158
Gucy1a2	Gucy1a2	1.56742e-191	1.39027	0.509	0.224	3.98109e-187
Slco1a1	Slco1a1	1.95546e-204	1.33527	0.491	0.2	4.96668e-200
Gadd45g	Gadd45g	8.80217e-137	1.33469	0.183	0.015	2.23566e-132
AABR07001025.1	AABR07001025.1	8.51032e-119	1.27864	0.24	0.057	2.16154e-114
Mat2a	Mat2a	1.90845e-263	1.1423	0.772	0.468	4.84727e-259
Wls	Wls	1.85955e-111	1.13799	0.359	0.155	4.72307e-107
Pim3	Pim3	2.39289e-198	1.10533	0.463	0.174	6.07769e-194
RGD1564865	RGD1564865	9.73477e-104	1.10078	0.467	0.264	2.47253e-99
Akr1c19	Akr1c19	5.30388e-169	1.07246	0.464	0.203	1.34713e-164
Hnf1b	Hnf1b	9.64675e-247	1.06167	0.723	0.415	2.45018e-242
Sorcs1	Sorcs1	3.00323e-191	1.05608	0.553	0.264	7.6279e-187
Etnppl	Etnppl	0	1.04989	0.827	0.495	0
Slc12a1	Slc12a1	8.96128e-138	1.01972	0.402	0.149	2.27608e-133
Atxn7l1	Atxn7l1	6.58095e-180	0.994153	0.528	0.249	1.6715e-175
Fam20c	Fam20c	5.12868e-168	0.979206	0.524	0.25	1.30263e-163
Ak4	Ak4	6.73065e-171	0.97623	0.514	0.24	1.70952e-166
Dhrs7l1	Dhrs7l1	0	0.964179	0.952	0.711	0
Phf14	Phf14	6.92827e-217	0.962613	0.673	0.381	1.75971e-212
Slco1a6	Slco1a6	0	0.952232	0.925	0.615	0
Ttc21b	Ttc21b	2.89914e-148	0.948324	0.516	0.26	7.36351e-144
Slc38a3	Slc38a3	1.49256e-186	0.943697	0.633	0.345	3.79095e-182
Rbms3	Rbms3	2.57473e-123	0.938136	0.37	0.148	6.53955e-119
Sgms1	Sgms1	1.25686e-175	0.935349	0.733	0.488	3.19229e-171
Slc7a12	Slc7a12	1.77061e-286	0.934123	0.901	0.597	4.49716e-282
Rexo5	Rexo5	6.10863e-164	0.88774	0.6	0.318	1.55153e-159
Osgin1	Osgin1	3.12911e-155	0.885806	0.604	0.339	7.94763e-151
Efna5	Efna5	2.19642e-94	0.874251	0.35	0.165	5.57868e-90
Mme	Mme	1.78226e-153	0.865934	0.652	0.384	4.52677e-149
Slc23a1	Slc23a1	1.51817e-162	0.862745	0.595	0.325	3.856e-158
Pm20d1	Pm20d1	2.13681e-253	0.857819	0.883	0.604	5.4273e-249
Odc1	Odc1	7.77738e-98	0.848798	0.464	0.26	1.97538e-93
Aspg	Aspg	7.14483e-158	0.821915	0.643	0.382	1.81472e-153
Trak1	Trak1	4.55086e-121	0.806217	0.416	0.194	1.15587e-116
Pabpn1	Pabpn1	3.31937e-123	0.802314	0.474	0.241	8.43088e-119
Wdr33	Wdr33	9.08894e-155	0.801062	0.597	0.336	2.3085e-150
Slc21a4	Slc21a4	2.36128e-242	0.779994	0.898	0.624	5.9974e-238
Irs2	Irs2	2.01236e-84	0.775355	0.178	0.044	5.11119e-80
Tmlhe	Tmlhe	9.74196e-202	0.755319	0.847	0.573	2.47436e-197
Cacnb2	Cacnb2	7.3281e-104	0.755037	0.384	0.183	1.86126e-99
Tet2	Tet2	2.39928e-122	0.754791	0.577	0.342	6.09394e-118
LOC102554608	LOC102554608	4.20732e-143	0.753351	0.623	0.351	1.06862e-138
Large1	Large1	1.65726e-143	0.75086	0.602	0.348	4.20927e-139
Tmem150a	Tmem150a	1.66294e-111	0.750574	0.464	0.248	4.22371e-107
AABR07013477.2	AABR07013477.2	1.01773e-76	0.736345	0.291	0.135	2.58494e-72
Stat5b	Stat5b	3.56895e-103	0.724459	0.487	0.274	9.06477e-99
Hnmt	Hnmt	8.44087e-164	0.723476	0.793	0.538	2.1439e-159
Eml6	Eml6	9.21776e-88	0.715825	0.374	0.193	2.34122e-83
Dut	Dut	3.27591e-96	0.713425	0.334	0.146	8.32049e-92
Agmat	Agmat	5.58829e-127	0.711887	0.62	0.378	1.41937e-122
Taf4b	Taf4b	8.11976e-79	0.710409	0.27	0.113	2.06234e-74
Fam189b	Fam189b	3.78386e-69	0.701116	0.173	0.053	9.61063e-65
Ppp3ca	Ppp3ca	2.48287e-121	0.694031	0.562	0.32	6.30624e-117
Sox13	Sox13	1.31078e-98	0.689964	0.474	0.271	3.32926e-94
Slc22a22	Slc22a22	2.38306e-87	0.684641	0.469	0.272	6.05273e-83
Etv6	Etv6	4.33677e-144	0.681196	0.688	0.42	1.1015e-139
Niban1	Niban1	4.20032e-57	0.679263	0.263	0.131	1.06684e-52
Tnfrsf14	Tnfrsf14	1.0078e-81	0.677953	0.347	0.175	2.55971e-77
Jarid2	Jarid2	1.0425e-82	0.677808	0.439	0.254	2.64784e-78
Rnf19a	Rnf19a	1.38504e-100	0.660735	0.514	0.301	3.51787e-96
Trio	Trio	3.46723e-93	0.660509	0.434	0.235	8.80641e-89
Pkd2l2	Pkd2l2	2.59278e-67	0.659449	0.295	0.148	6.58541e-63
Fchsd2	Fchsd2	1.1975e-122	0.657444	0.629	0.383	3.04152e-118
AABR07027240.1	AABR07027240.1	1.08536e-48	0.652904	0.134	0.044	2.7567e-44
Serpinf2	Serpinf2	3.81717e-78	0.651922	0.338	0.171	9.69524e-74
AABR07057997.1	AABR07057997.1	4.23453e-122	0.649879	0.668	0.424	1.07553e-117
Nid1	Nid1	5.01013e-77	0.646754	0.465	0.281	1.27252e-72
Per3	Per3	1.70379e-70	0.64101	0.269	0.122	4.32745e-66
Phf1	Phf1	9.7318e-64	0.632235	0.215	0.087	2.47178e-59
Ccdc114	Ccdc114	3.71394e-63	0.6306	0.122	0.025	9.43302e-59
Cpox	Cpox	1.76443e-73	0.629735	0.306	0.148	4.48146e-69
Akr1c13	Akr1c13	5.36647e-74	0.627882	0.383	0.214	1.36303e-69
Rsrp1	Rsrp1	6.41798e-109	0.624184	0.652	0.421	1.6301e-104
Tcf4	Tcf4	7.03896e-95	0.62337	0.492	0.281	1.78783e-90
Igf1r	Igf1r	4.28782e-141	0.620504	0.759	0.503	1.08906e-136
Cytip	Cytip	1.14961e-49	0.616529	0.162	0.062	2.91989e-45
AABR07021433.2	AABR07021433.2	6.68871e-31	0.609452	0.108	0.043	1.69887e-26
Scamp3	Scamp3	1.44993e-92	0.608587	0.603	0.393	3.68267e-88
Slc6a6	Slc6a6	2.94753e-65	0.608097	0.303	0.151	7.48642e-61
Irak2	Irak2	4.00449e-85	0.606338	0.448	0.256	1.0171e-80
Gatad2b	Gatad2b	6.60312e-75	0.60585	0.315	0.152	1.67713e-70
Rimbp2	Rimbp2	1.11557e-99	0.604713	0.686	0.467	2.83343e-95
Dock8	Dock8	9.3844e-109	0.603376	0.701	0.471	2.38354e-104
Trps1	Trps1	1.25788e-153	0.599878	0.883	0.638	3.19488e-149
Myo9a	Myo9a	5.15897e-110	0.599092	0.665	0.434	1.31033e-105
Slc25a30	Slc25a30	1.6676e-63	0.598423	0.369	0.212	4.23555e-59
Hs6st1	Hs6st1	4.419e-73	0.589176	0.366	0.197	1.12238e-68
Smurf1	Smurf1	1.01334e-62	0.587552	0.184	0.065	2.57378e-58
Gclm	Gclm	6.61423e-163	0.587202	0.925	0.764	1.67995e-158
Ddx58	Ddx58	4.71448e-57	0.582966	0.16	0.054	1.19743e-52
Tead1	Tead1	6.23895e-125	0.582296	0.712	0.451	1.58463e-120
Nfia	Nfia	6.49168e-141	0.579332	0.83	0.587	1.64882e-136
Hcn3	Hcn3	3.66523e-41	0.578783	0.199	0.1	9.30932e-37
Fam133b	Fam133b	1.9963e-70	0.578045	0.282	0.132	5.07041e-66
Ubr3	Ubr3	1.41043e-76	0.577921	0.413	0.23	3.58236e-72
Akap8l	Akap8l	2.43104e-65	0.577568	0.328	0.177	6.17461e-61
Alpl	Alpl	2.751e-77	0.570623	0.458	0.262	6.98727e-73
Gclc	Gclc	1.11664e-215	0.568643	0.968	0.871	2.83615e-211
Atf7	Atf7	1.09989e-69	0.568118	0.405	0.239	2.79361e-65
Cspp1	Cspp1	3.78985e-76	0.567019	0.491	0.307	9.62584e-72
Kynu	Kynu	1.20427e-84	0.565459	0.55	0.347	3.05874e-80
Dock3	Dock3	1.09181e-61	0.563678	0.348	0.196	2.77309e-57
Phf21a	Phf21a	1.40659e-67	0.561573	0.376	0.212	3.57261e-63
Pdzrn3	Pdzrn3	5.37778e-98	0.561566	0.612	0.386	1.3659e-93
Manba	Manba	1.5408e-69	0.56143	0.394	0.223	3.91349e-65
Tle4	Tle4	3.6452e-62	0.56112	0.333	0.18	9.25845e-58
Osbpl8	Osbpl8	6.63239e-62	0.560865	0.682	0.506	1.68456e-57
LOC360919	LOC360919	8.51553e-85	0.560756	0.574	0.371	2.16286e-80
Gucy1b2	Gucy1b2	1.56256e-87	0.560453	0.613	0.405	3.96874e-83
Cdk6	Cdk6	1.93372e-60	0.559364	0.346	0.194	4.91146e-56
Parm1	Parm1	9.44312e-45	0.556564	0.2	0.095	2.39846e-40
Zfand3	Zfand3	6.92088e-86	0.556093	0.562	0.357	1.75783e-81
Maml2	Maml2	5.31622e-91	0.555891	0.522	0.307	1.35027e-86
Prodh1	Prodh1	1.09427e-51	0.555116	0.256	0.134	2.77935e-47
AABR07005588.1	AABR07005588.1	5.0755e-66	0.554704	0.215	0.083	1.28913e-61
Nup98	Nup98	2.1416e-68	0.55418	0.346	0.185	5.43946e-64
Il34	Il34	3.93568e-65	0.553267	0.294	0.144	9.99624e-61
Vgll4	Vgll4	1.75713e-60	0.552976	0.294	0.15	4.46294e-56
Sspo	Sspo	8.92812e-46	0.551809	0.164	0.069	2.26765e-41
Tra2b	Tra2b	4.97638e-75	0.550664	0.466	0.282	1.26395e-70
Pnisr	Pnisr	7.74433e-79	0.549905	0.534	0.341	1.96698e-74
Slc7a13	Slc7a13	1.45124e-88	0.549802	0.818	0.629	3.68599e-84
Upb1	Upb1	7.46924e-79	0.548199	0.482	0.29	1.89711e-74
Nav3	Nav3	3.13226e-49	0.544184	0.156	0.058	7.95563e-45
Fras1	Fras1	2.01888e-62	0.543116	0.417	0.255	5.12776e-58
Ipmk	Ipmk	1.84493e-68	0.540772	0.404	0.226	4.68594e-64
Bhmt2	Bhmt2	3.16142e-111	0.54045	0.783	0.548	8.02969e-107
Slc22a25	Slc22a25	8.34212e-97	0.53798	0.71	0.49	2.11881e-92
Traf3	Traf3	2.61732e-56	0.537101	0.335	0.192	6.64772e-52
Tox	Tox	1.64564e-93	0.535199	0.67	0.45	4.17976e-89
Nlk	Nlk	2.50658e-63	0.534427	0.382	0.219	6.36645e-59
AABR07025295.1	AABR07025295.1	9.52529e-37	0.533955	0.144	0.061	2.41933e-32
Rnpc3	Rnpc3	1.10391e-51	0.533326	0.236	0.117	2.80383e-47
Rab11fip3	Rab11fip3	2.55795e-103	0.533011	0.693	0.459	6.49695e-99
Rabgap1l	Rabgap1l	3.31664e-83	0.532849	0.583	0.382	8.42394e-79
Thoc1	Thoc1	2.15307e-57	0.531908	0.19	0.075	5.46858e-53
Ogt	Ogt	1.96326e-60	0.531626	0.455	0.292	4.98649e-56
Macrod1	Macrod1	4.61149e-73	0.529538	0.493	0.306	1.17127e-68
Exoc4	Exoc4	1.13553e-99	0.529221	0.699	0.466	2.88414e-95
Dnttip1	Dnttip1	2.98677e-57	0.528295	0.281	0.145	7.58609e-53
AABR07062583.1	AABR07062583.1	3.66223e-57	0.526163	0.318	0.175	9.3017e-53
Gss	Gss	4.28756e-81	0.52276	0.6	0.389	1.089e-76
Srsf7	Srsf7	1.62043e-55	0.52235	0.405	0.254	4.11574e-51
Taf1d	Taf1d	2.11963e-58	0.520802	0.388	0.236	5.38366e-54
Brwd1	Brwd1	1.79402e-63	0.518869	0.333	0.178	4.55663e-59
Xylb	Xylb	9.07743e-79	0.518748	0.598	0.396	2.30558e-74
Zbtb20	Zbtb20	5.39532e-162	0.51859	0.963	0.765	1.37036e-157
Rbfox2	Rbfox2	1.65621e-58	0.516748	0.343	0.197	4.2066e-54
AC125248.1	AC125248.1	7.40776e-58	0.516504	0.347	0.197	1.8815e-53
Pspc1	Pspc1	2.82345e-64	0.516435	0.388	0.225	7.17129e-60
Fgfr4	Fgfr4	4.63072e-51	0.516155	0.259	0.136	1.17616e-46
Chrd	Chrd	5.99238e-44	0.515891	0.168	0.073	1.522e-39
Vps9d1	Vps9d1	1.05012e-46	0.514628	0.226	0.115	2.6672e-42
Pnn	Pnn	2.77025e-57	0.513853	0.431	0.276	7.03617e-53
Irf3	Irf3	3.66279e-49	0.513812	0.299	0.172	9.30313e-45
Ubap1	Ubap1	1.79486e-59	0.511838	0.308	0.162	4.55876e-55
Rbm5	Rbm5	2.38137e-62	0.511818	0.431	0.268	6.04843e-58
Ep300	Ep300	4.57841e-52	0.511084	0.267	0.139	1.16287e-47
Slc39a11	Slc39a11	1.50053e-51	0.508773	0.239	0.116	3.8112e-47
Btbd9	Btbd9	9.58469e-66	0.50731	0.448	0.278	2.43442e-61
Fhl1	Fhl1	4.55694e-48	0.506856	0.14	0.048	1.15742e-43
Znrf1	Znrf1	1.12607e-54	0.506712	0.249	0.12	2.8601e-50
Abcc6	Abcc6	2.7658e-52	0.505563	0.322	0.186	7.02485e-48
Atxn2	Atxn2	5.19493e-64	0.505211	0.394	0.227	1.31946e-59
Pign	Pign	3.43586e-78	0.503776	0.59	0.394	8.72674e-74
Arih2	Arih2	5.04196e-63	0.503309	0.342	0.186	1.28061e-58
Yeats2	Yeats2	1.2487e-61	0.502646	0.446	0.282	3.17158e-57
Strn3	Strn3	1.00688e-67	0.502231	0.443	0.265	2.55738e-63
Ralgps2	Ralgps2	5.6992e-50	0.501019	0.279	0.152	1.44754e-45
Cacnb4	Cacnb4	5.6352e-75	0.500414	0.556	0.365	1.43129e-70
AABR07028488.1	AABR07028488.1	4.21863e-52	0.498707	0.253	0.123	1.07149e-47
Gmds	Gmds	4.07591e-46	0.498154	0.237	0.122	1.03524e-41
Fnip2	Fnip2	9.11415e-81	0.497551	0.667	0.457	2.3149e-76
Cdh2	Cdh2	5.43614e-61	0.494706	0.455	0.287	1.38073e-56
Kdm1b	Kdm1b	7.34229e-51	0.494535	0.288	0.16	1.86487e-46
Ap3b1	Ap3b1	2.4565e-68	0.491161	0.501	0.315	6.23927e-64
Plekha5	Plekha5	8.02313e-97	0.490697	0.756	0.525	2.03779e-92
Nfat5	Nfat5	3.2779e-62	0.487813	0.417	0.248	8.32554e-58
Xpnpep1	Xpnpep1	2.04367e-60	0.487355	0.467	0.297	5.19073e-56
Map3k14	Map3k14	2.45541e-46	0.486651	0.268	0.148	6.23649e-42
Plxdc2	Plxdc2	5.18487e-85	0.486429	0.666	0.451	1.31691e-80
Ppargc1b	Ppargc1b	4.96653e-51	0.48628	0.341	0.202	1.26145e-46
Dgka	Dgka	4.233e-50	0.484912	0.366	0.229	1.07514e-45
Spopl	Spopl	4.40675e-45	0.484395	0.268	0.15	1.11927e-40
Atrnl1	Atrnl1	2.61306e-83	0.483977	0.634	0.417	6.63691e-79
Fam193a	Fam193a	5.87289e-59	0.48224	0.359	0.205	1.49166e-54
Gatad2a	Gatad2a	2.16756e-58	0.481805	0.312	0.166	5.50537e-54
Csrnp3	Csrnp3	2.02691e-45	0.48137	0.308	0.183	5.14814e-41
Xpo7	Xpo7	1.31982e-56	0.481306	0.383	0.232	3.35222e-52
Csad	Csad	6.11419e-62	0.478588	0.335	0.18	1.55294e-57
Agfg2	Agfg2	4.18202e-42	0.477894	0.185	0.087	1.06219e-37
Mrps6	Mrps6	8.87517e-55	0.475504	0.199	0.078	2.25421e-50
Tpmt	Tpmt	3.45693e-76	0.475018	0.599	0.396	8.78025e-72
Pcbp4	Pcbp4	2.96486e-46	0.474761	0.174	0.074	7.53045e-42
Gigyf2	Gigyf2	6.22182e-60	0.473826	0.403	0.242	1.58028e-55
Clk1	Clk1	2.34263e-44	0.473501	0.317	0.194	5.95004e-40
Gsap	Gsap	1.65129e-49	0.473271	0.295	0.165	4.19411e-45
Cobl	Cobl	7.79608e-46	0.473241	0.185	0.081	1.98013e-41
Afmid	Afmid	1.28744e-56	0.473192	0.423	0.264	3.26996e-52
Cpsf7	Cpsf7	2.90761e-44	0.472549	0.315	0.193	7.38504e-40
Wwp1	Wwp1	1.55107e-68	0.469588	0.551	0.363	3.93957e-64
Rnls	Rnls	4.54699e-64	0.468716	0.574	0.385	1.15489e-59
LOC108352756	LOC108352756	4.71538e-39	0.468061	0.143	0.059	1.19766e-34
Kpna4	Kpna4	1.34536e-52	0.467995	0.35	0.209	3.41708e-48
Pax8	Pax8	3.63823e-78	0.467943	0.671	0.463	9.24073e-74
Cdk13	Cdk13	1.37994e-52	0.467578	0.372	0.228	3.50492e-48
Rhbdl3	Rhbdl3	5.62255e-41	0.467259	0.22	0.115	1.42807e-36
Snrnp70	Snrnp70	1.7879e-69	0.466849	0.623	0.427	4.54109e-65
Smarca2	Smarca2	5.77375e-73	0.465725	0.559	0.364	1.46647e-68
Homer1	Homer1	3.22552e-44	0.465083	0.258	0.142	8.19251e-40
Rbm6	Rbm6	7.06174e-58	0.465019	0.436	0.273	1.79361e-53
Rasal2	Rasal2	3.2787e-62	0.464822	0.446	0.276	8.32758e-58
Nckap5	Nckap5	2.92093e-52	0.464137	0.44	0.29	7.41886e-48
AABR07060133.1	AABR07060133.1	6.51262e-69	0.46374	0.565	0.376	1.65414e-64
Sfmbt1	Sfmbt1	2.49102e-56	0.462888	0.406	0.252	6.32694e-52
Sirt7	Sirt7	3.76126e-39	0.462248	0.2	0.103	9.55322e-35
Srsf2	Srsf2	1.29861e-48	0.462207	0.458	0.306	3.29834e-44
Dgkh	Dgkh	5.66908e-51	0.461933	0.28	0.148	1.43989e-46
Tmem106a	Tmem106a	1.35467e-52	0.461494	0.457	0.301	3.44073e-48
Add1	Add1	1.88308e-68	0.459762	0.484	0.295	4.78284e-64
Khdc4	Khdc4	3.74875e-49	0.459673	0.238	0.118	9.52145e-45
Ccdc57	Ccdc57	1.31299e-40	0.458296	0.204	0.103	3.33486e-36
AABR07016672.1	AABR07016672.1	1.85865e-47	0.456656	0.512	0.361	4.72079e-43
Megf11	Megf11	2.77153e-58	0.455863	0.485	0.321	7.03941e-54
Acy3	Acy3	1.87336e-64	0.454089	0.698	0.521	4.75816e-60
Pklr	Pklr	5.64496e-29	0.453705	0.311	0.212	1.43376e-24
Cdc14b	Cdc14b	2.64593e-44	0.450976	0.346	0.218	6.72041e-40
Epb41l4b	Epb41l4b	3.51148e-48	0.450614	0.153	0.057	8.9188e-44
Mgll	Mgll	2.21536e-49	0.450454	0.648	0.473	5.62678e-45
Pyroxd2	Pyroxd2	1.845e-76	0.449414	0.777	0.564	4.68611e-72
Eif4ebp3	Eif4ebp3	2.24231e-62	0.447642	0.494	0.323	5.69524e-58
Nfib	Nfib	2.4768e-71	0.447447	0.657	0.45	6.29082e-67
Usp20	Usp20	6.94002e-57	0.447393	0.418	0.261	1.7627e-52
Chka	Chka	2.03894e-34	0.446986	0.226	0.13	5.1787e-30
Mtmr12	Mtmr12	5.64823e-50	0.446824	0.382	0.24	1.43459e-45
Ghr	Ghr	6.36828e-86	0.446764	0.819	0.603	1.61748e-81
Nme7	Nme7	6.28899e-66	0.446305	0.598	0.404	1.59734e-61
Mapkbp1	Mapkbp1	6.03486e-43	0.446076	0.219	0.112	1.53279e-38
Srcap	Srcap	5.56345e-45	0.445143	0.323	0.198	1.41306e-40
Ntn1	Ntn1	6.86072e-71	0.444978	0.61	0.415	1.74255e-66
Spop	Spop	6.62419e-52	0.444824	0.414	0.262	1.68248e-47
Btd	Btd	7.17263e-44	0.444441	0.339	0.21	1.82178e-39
Tmem164	Tmem164	1.05759e-48	0.444316	0.264	0.139	2.68616e-44
Fxr2	Fxr2	4.49257e-43	0.442892	0.221	0.113	1.14107e-38
Plekha7	Plekha7	7.41358e-68	0.441751	0.572	0.382	1.88297e-63
Satb2	Satb2	5.94665e-57	0.441391	0.545	0.375	1.51039e-52
Sclt1	Sclt1	1.55528e-42	0.440034	0.354	0.231	3.95027e-38
Nat8f5	Nat8f5	1.50954e-57	0.439675	0.674	0.507	3.83407e-53
Cbfa2t2	Cbfa2t2	5.49594e-38	0.439256	0.315	0.201	1.39591e-33
Arih1	Arih1	6.01833e-58	0.437971	0.424	0.259	1.5286e-53
Pdss2	Pdss2	4.63249e-44	0.437901	0.321	0.194	1.17661e-39
Gbf1	Gbf1	7.09795e-60	0.43734	0.511	0.341	1.80281e-55
RGD1306271	RGD1306271	6.85452e-41	0.436976	0.205	0.104	1.74098e-36
Baiap2l2	Baiap2l2	2.01609e-38	0.436784	0.204	0.106	5.12066e-34
Qser1	Qser1	6.63211e-45	0.436718	0.295	0.171	1.68449e-40
Pi4ka	Pi4ka	4.17312e-51	0.436689	0.258	0.13	1.05993e-46
Tcf3	Tcf3	2.64274e-42	0.436251	0.213	0.108	6.7123e-38
Gpatch8	Gpatch8	9.49857e-55	0.434812	0.53	0.362	2.41254e-50
Tcf25	Tcf25	5.02555e-63	0.434643	0.465	0.287	1.27644e-58
Mep1b	Mep1b	1.21648e-48	0.433692	0.505	0.352	3.08974e-44
Ambra1	Ambra1	3.24469e-49	0.43364	0.371	0.23	8.2412e-45
Ust5r	Ust5r	1.4707e-83	0.432779	0.733	0.503	3.73543e-79
Afdn	Afdn	5.45812e-62	0.43241	0.524	0.345	1.38631e-57
Afap1l2	Afap1l2	1.17723e-41	0.432173	0.124	0.043	2.99005e-37
Rab29	Rab29	1.44473e-56	0.431667	0.469	0.303	3.66946e-52
Fgfr1	Fgfr1	1.8367e-39	0.430665	0.218	0.115	4.66504e-35
Aox2	Aox2	1.09446e-65	0.430221	0.645	0.445	2.77981e-61
Zranb2	Zranb2	2.3146e-53	0.429753	0.446	0.29	5.87884e-49
Def8	Def8	1.01747e-44	0.429516	0.186	0.083	2.58427e-40
Mast3	Mast3	1.93895e-34	0.429386	0.203	0.111	4.92474e-30
Tpk1	Tpk1	7.12366e-56	0.429361	0.492	0.326	1.80934e-51
Tef	Tef	7.3278e-41	0.429237	0.242	0.132	1.86119e-36
Tmcc1	Tmcc1	2.26927e-41	0.428856	0.255	0.143	5.76372e-37
Sec24a	Sec24a	2.44717e-46	0.42874	0.277	0.153	6.21556e-42
Mark2	Mark2	2.72422e-45	0.42715	0.278	0.156	6.91924e-41
Farp1	Farp1	8.59704e-54	0.426395	0.459	0.303	2.18356e-49
Ddx46	Ddx46	4.44315e-51	0.426388	0.3	0.165	1.12851e-46
Dennd1b	Dennd1b	9.49129e-47	0.426039	0.351	0.216	2.41069e-42
Zeb2	Zeb2	4.57728e-47	0.425982	0.531	0.379	1.16258e-42
Luc7l3	Luc7l3	1.82234e-49	0.425639	0.382	0.238	4.62857e-45
Senp8	Senp8	1.10525e-33	0.424813	0.222	0.128	2.80721e-29
Luc7l2	Luc7l2	2.96504e-60	0.423761	0.585	0.406	7.53091e-56
Cnot4	Cnot4	5.10529e-47	0.423057	0.338	0.204	1.29669e-42
Pard3	Pard3	1.34922e-60	0.422701	0.576	0.394	3.42689e-56
Nsd1	Nsd1	3.05143e-59	0.42193	0.453	0.285	7.75032e-55
AABR07062897.1	AABR07062897.1	7.324e-49	0.420494	0.44	0.29	1.86022e-44
Elf2	Elf2	1.02597e-40	0.420385	0.237	0.129	2.60586e-36
Rnf111	Rnf111	3.69739e-45	0.420258	0.364	0.229	9.39101e-41
Tcaim	Tcaim	1.83066e-50	0.419998	0.454	0.3	4.64969e-46
Cdr2	Cdr2	7.29172e-34	0.419402	0.195	0.103	1.85202e-29
Gab1	Gab1	1.43328e-45	0.419273	0.448	0.306	3.64039e-41
Rnf216	Rnf216	6.63928e-45	0.418561	0.331	0.202	1.68631e-40
Hipk2	Hipk2	1.07768e-49	0.418536	0.465	0.312	2.73719e-45
Ammecr1l	Ammecr1l	2.46008e-45	0.418258	0.283	0.158	6.24837e-41
Atxn10	Atxn10	7.0782e-45	0.416894	0.318	0.191	1.79779e-40
Lclat1	Lclat1	1.32929e-51	0.416676	0.5	0.344	3.37626e-47
Gon4l	Gon4l	1.54216e-41	0.416465	0.215	0.11	3.91692e-37
Krit1	Krit1	6.33649e-39	0.416463	0.211	0.111	1.6094e-34
Snx1	Snx1	7.50303e-40	0.415143	0.324	0.204	1.90569e-35
Chd6	Chd6	6.50772e-53	0.414539	0.411	0.256	1.65289e-48
Gpbp1l1	Gpbp1l1	1.82186e-41	0.414436	0.247	0.135	4.62735e-37
Myh14	Myh14	3.00983e-37	0.414024	0.166	0.077	7.64467e-33
Ints8	Ints8	4.97812e-38	0.413498	0.243	0.137	1.26439e-33
Errfi1	Errfi1	1.85634e-45	0.413372	0.578	0.417	4.71491e-41
RGD1565616	RGD1565616	4.99869e-55	0.411735	0.459	0.295	1.26962e-50
Cstf3	Cstf3	1.03122e-35	0.411708	0.26	0.156	2.61921e-31
Zfp629	Zfp629	4.21415e-56	0.410536	0.535	0.356	1.07035e-51
Polr2a	Polr2a	3.41903e-52	0.410333	0.392	0.243	8.68398e-48
Faf1	Faf1	2.13236e-59	0.410069	0.538	0.358	5.41597e-55
Stard13	Stard13	1.04835e-32	0.410005	0.265	0.163	2.6627e-28
Kmt2e	Kmt2e	1.49218e-49	0.409145	0.413	0.264	3.78998e-45
Prr3	Prr3	7.97417e-38	0.408948	0.209	0.111	2.02536e-33
Sox5	Sox5	3.69095e-36	0.408022	0.23	0.129	9.37465e-32
Sufu	Sufu	8.75632e-38	0.40765	0.296	0.182	2.22402e-33
Rps6ka3	Rps6ka3	6.29644e-49	0.407277	0.524	0.36	1.59923e-44
Pan3	Pan3	1.30165e-45	0.406836	0.37	0.231	3.30605e-41
Cobll1	Cobll1	1.60564e-51	0.406763	0.494	0.333	4.07818e-47
Phip	Phip	8.00347e-36	0.406513	0.269	0.162	2.0328e-31
Usp3	Usp3	4.73234e-42	0.405819	0.328	0.202	1.20197e-37
Sfi1	Sfi1	8.55091e-37	0.405156	0.32	0.205	2.17185e-32
Tfdp2	Tfdp2	4.30346e-39	0.404523	0.308	0.19	1.09304e-34
Mcoln1	Mcoln1	2.65187e-45	0.404406	0.182	0.079	6.73548e-41
Gps2	Gps2	5.32148e-41	0.404354	0.187	0.087	1.3516e-36
Map7	Map7	3.10997e-61	0.403721	0.7	0.511	7.89902e-57
Eps8l2	Eps8l2	2.6314e-44	0.403642	0.447	0.304	6.68348e-40
Dgkq	Dgkq	1.37249e-34	0.40276	0.136	0.059	3.48599e-30
Atad2b	Atad2b	3.70628e-44	0.402488	0.345	0.212	9.41359e-40
Zhx2	Zhx2	7.45225e-51	0.402184	0.477	0.315	1.8928e-46
Rbks	Rbks	6.33648e-37	0.401606	0.271	0.163	1.6094e-32
Srsf11	Srsf11	2.8052e-41	0.401036	0.337	0.21	7.12492e-37
Acss2	Acss2	2.02671e-66	0.400765	0.786	0.591	5.14764e-62
Ext1	Ext1	2.57339e-48	0.400739	0.395	0.246	6.53616e-44
Rnf43	Rnf43	6.67273e-27	0.400288	0.158	0.086	1.69481e-22
Ahdc1	Ahdc1	3.8721e-40	0.400214	0.334	0.212	9.83475e-36
Msra	Msra	1.9712e-86	0.400148	0.796	0.567	5.00666e-82
Slc38a2	Slc38a2	2.97213e-41	0.400077	0.291	0.171	7.54892e-37
Rapgef2	Rapgef2	1.59129e-49	0.398608	0.444	0.29	4.04171e-45
Mcoln2	Mcoln2	3.7645e-29	0.398568	0.191	0.109	9.56146e-25
Mybl1	Mybl1	4.60941e-41	0.398545	0.416	0.281	1.17074e-36
Adam9	Adam9	1.27404e-35	0.39789	0.205	0.11	3.23593e-31
Clic4	Clic4	2.05059e-51	0.396633	0.558	0.392	5.2083e-47
Arhgap26	Arhgap26	6.37185e-48	0.396409	0.429	0.279	1.61839e-43
Slc25a42	Slc25a42	2.1267e-41	0.395833	0.203	0.101	5.40161e-37
Ccdc62	Ccdc62	1.72372e-30	0.395553	0.199	0.114	4.37808e-26
Dcaf6	Dcaf6	2.35566e-36	0.395321	0.315	0.202	5.98314e-32
Fnbp4	Fnbp4	2.01346e-39	0.395304	0.273	0.16	5.11399e-35
Utrn	Utrn	1.35469e-46	0.393332	0.283	0.153	3.44079e-42
Tnik	Tnik	1.34075e-39	0.393303	0.264	0.152	3.40537e-35
Rhpn2	Rhpn2	3.01492e-31	0.391979	0.199	0.111	7.6576e-27
Rapgef6	Rapgef6	5.97824e-40	0.391444	0.227	0.12	1.51841e-35
Carmil1	Carmil1	6.1331e-41	0.390918	0.381	0.249	1.55775e-36
Rab2b	Rab2b	4.36427e-30	0.390852	0.244	0.153	1.10848e-25
Herc4	Herc4	2.2844e-41	0.390547	0.432	0.295	5.80216e-37
Med13	Med13	1.29243e-49	0.389278	0.356	0.211	3.28265e-45
Sh3d19	Sh3d19	1.0296e-54	0.388674	0.606	0.429	2.61508e-50
Ttc7a	Ttc7a	2.04152e-36	0.388596	0.218	0.118	5.18525e-32
Abl2	Abl2	1.65767e-38	0.387378	0.275	0.161	4.21031e-34
Lamc1	Lamc1	3.38926e-32	0.386872	0.241	0.143	8.60838e-28
Phc3	Phc3	4.36542e-31	0.386677	0.265	0.167	1.10877e-26
Atxn2l	Atxn2l	5.10125e-33	0.385939	0.179	0.093	1.29567e-28
Pde11a	Pde11a	4.86249e-34	0.385784	0.162	0.078	1.23502e-29
Wac	Wac	2.31969e-44	0.385654	0.394	0.257	5.89178e-40
AABR07072562.1	AABR07072562.1	2.03593e-34	0.385651	0.105	0.037	5.17106e-30
Pld1	Pld1	6.2213e-36	0.385615	0.424	0.298	1.58015e-31
Akr7a3	Akr7a3	6.06281e-47	0.385306	0.523	0.358	1.53989e-42
Pacsin2	Pacsin2	5.62491e-49	0.385102	0.443	0.285	1.42867e-44
Acsm4	Acsm4	3.60753e-29	0.385018	0.166	0.087	9.16275e-25
AABR07029596.1	AABR07029596.1	9.7356e-38	0.384959	0.342	0.222	2.47275e-33
Cdk12	Cdk12	2.28003e-36	0.384731	0.373	0.252	5.79104e-32
Pcgf5	Pcgf5	3.08177e-37	0.384577	0.234	0.131	7.82739e-33
Pou2f1	Pou2f1	4.40415e-34	0.384492	0.233	0.134	1.11861e-29
Rbms1	Rbms1	1.17104e-42	0.383691	0.38	0.242	2.97431e-38
Dusp5	Dusp5	1.83719e-28	0.382666	0.149	0.076	4.66628e-24
Arhgef12	Arhgef12	3.67085e-52	0.382659	0.57	0.399	9.32358e-48
Mipol1	Mipol1	5.04758e-35	0.382258	0.268	0.163	1.28204e-30
Rabgap1	Rabgap1	3.44403e-41	0.381799	0.387	0.255	8.74748e-37
Gpm6a	Gpm6a	3.38967e-54	0.380898	0.697	0.517	8.60942e-50
Arid2	Arid2	6.55437e-42	0.380539	0.344	0.214	1.66474e-37
Cdkl5	Cdkl5	1.7561e-34	0.380412	0.176	0.088	4.46032e-30
Nsd3	Nsd3	1.41049e-37	0.379639	0.41	0.283	3.58252e-33
Mapk14	Mapk14	1.17837e-45	0.378892	0.384	0.241	2.99294e-41
St7l	St7l	1.92741e-31	0.378676	0.264	0.167	4.89542e-27
Lifr	Lifr	9.13192e-41	0.378565	0.551	0.405	2.31942e-36
Wdr20	Wdr20	6.50555e-35	0.378383	0.225	0.127	1.65234e-30
Abca7	Abca7	3.02591e-29	0.37815	0.129	0.06	7.68552e-25
Cys1	Cys1	1.09898e-41	0.378092	0.267	0.148	2.79131e-37
Crppa	Crppa	3.61189e-34	0.37788	0.212	0.116	9.17385e-30
Helz	Helz	5.95798e-37	0.377799	0.354	0.233	1.51327e-32
Dstyk	Dstyk	6.8886e-33	0.377698	0.293	0.188	1.74964e-28
Rgl3	Rgl3	1.77411e-29	0.377624	0.138	0.066	4.50607e-25
Mark3	Mark3	4.51835e-41	0.377537	0.392	0.261	1.14762e-36
Cbs	Cbs	2.33978e-38	0.377	0.296	0.18	5.94281e-34
Slc2a13	Slc2a13	6.10009e-32	0.376314	0.178	0.093	1.54936e-27
Mapt	Mapt	4.38776e-50	0.37631	0.576	0.407	1.11445e-45
Plxna2	Plxna2	1.08355e-37	0.375813	0.283	0.167	2.75211e-33
Zswim5	Zswim5	1.72659e-26	0.375396	0.19	0.112	4.38536e-22
Hspa14	Hspa14	5.1059e-40	0.374091	0.204	0.102	1.29685e-35
Ip6k2	Ip6k2	3.88056e-30	0.374029	0.223	0.132	9.85624e-26
Thrb	Thrb	9.17441e-71	0.373909	0.756	0.542	2.33021e-66
Tra2a	Tra2a	1.40192e-40	0.373847	0.33	0.204	3.56074e-36
Ppp2r3a	Ppp2r3a	5.6767e-41	0.373798	0.445	0.303	1.44182e-36
Frmd4b	Frmd4b	2.10653e-78	0.373789	0.799	0.573	5.35038e-74
Stat5a	Stat5a	3.64927e-30	0.372958	0.132	0.061	9.26877e-26
Nbeal1	Nbeal1	1.18086e-43	0.372821	0.419	0.279	2.99926e-39
Rb1	Rb1	8.26827e-40	0.37236	0.435	0.3	2.10006e-35
Hlf	Hlf	1.62152e-29	0.371922	0.215	0.126	4.11851e-25
St3gal3	St3gal3	8.00837e-44	0.371131	0.498	0.343	2.03405e-39
Lzts3	Lzts3	1.27581e-25	0.370776	0.156	0.086	3.24043e-21
Dgkz	Dgkz	2.32749e-31	0.370323	0.127	0.056	5.91159e-27
Crtc3	Crtc3	2.863e-27	0.370275	0.162	0.087	7.27174e-23
Arhgap42	Arhgap42	3.10415e-53	0.370274	0.61	0.436	7.88422e-49
Pym1	Pym1	8.66581e-31	0.370219	0.158	0.08	2.20103e-26
Trim33	Trim33	1.4667e-32	0.369991	0.222	0.128	3.72528e-28
AABR07028902.1	AABR07028902.1	8.35012e-35	0.369983	0.214	0.118	2.12085e-30
Setd5	Setd5	6.36539e-39	0.369652	0.348	0.223	1.61675e-34
Cdyl	Cdyl	5.11519e-32	0.369329	0.196	0.108	1.29921e-27
B3galt5	B3galt5	3.7132e-29	0.369238	0.254	0.16	9.43117e-25
R3hdm2	R3hdm2	1.43589e-43	0.368879	0.422	0.28	3.64703e-39
Ddi2	Ddi2	1.03403e-50	0.368703	0.492	0.326	2.62633e-46
Slc25a13	Slc25a13	1.10562e-52	0.368519	0.578	0.404	2.80817e-48
Braf	Braf	2.45749e-33	0.368475	0.216	0.121	6.24178e-29
Fam193b	Fam193b	3.62629e-27	0.36822	0.186	0.107	9.21042e-23
Fsd1l	Fsd1l	4.20686e-28	0.368067	0.181	0.103	1.0685e-23
Ddx17	Ddx17	2.84329e-39	0.367901	0.41	0.278	7.22168e-35
Ssbp3	Ssbp3	1.66821e-33	0.367894	0.196	0.105	4.23708e-29
Dnm3	Dnm3	1.00178e-47	0.367711	0.399	0.247	2.54443e-43
Nrg1	Nrg1	5.59206e-52	0.367109	0.589	0.411	1.42033e-47
Akap13	Akap13	1.13091e-51	0.367068	0.531	0.365	2.87241e-47
Tbcd	Tbcd	8.67814e-32	0.366822	0.237	0.142	2.20416e-27
Kansl1	Kansl1	2.33312e-40	0.366587	0.375	0.243	5.92589e-36
Fus	Fus	2.41037e-39	0.366318	0.386	0.255	6.1221e-35
Tp53i3	Tp53i3	9.73348e-37	0.366174	0.3	0.186	2.47221e-32
UST4r	UST4r	1.15976e-29	0.366131	0.109	0.045	2.94567e-25
Adk	Adk	2.91451e-58	0.365991	0.744	0.548	7.40256e-54
Ppm1k	Ppm1k	2.89587e-35	0.365958	0.329	0.213	7.35521e-31
Eya3	Eya3	4.31016e-32	0.36594	0.206	0.115	1.09474e-27
Pdzd2	Pdzd2	1.33652e-52	0.365862	0.486	0.316	3.39462e-48
Baiap2	Baiap2	2.02303e-35	0.364935	0.271	0.165	5.1383e-31
Zbtb16	Zbtb16	6.57976e-37	0.364816	0.124	0.046	1.67119e-32
Sec16b	Sec16b	1.14531e-26	0.364675	0.18	0.103	2.90897e-22
Nf1	Nf1	9.87287e-47	0.36459	0.434	0.284	2.50761e-42
Dennd4c	Dennd4c	7.7181e-34	0.364538	0.273	0.168	1.96032e-29
Rnf169	Rnf169	7.47312e-34	0.364316	0.214	0.12	1.8981e-29
Zfp384	Zfp384	4.2666e-30	0.363936	0.226	0.135	1.08367e-25
Cpeb3	Cpeb3	1.2684e-41	0.363247	0.435	0.291	3.22162e-37
Dcaf8	Dcaf8	1.98754e-41	0.363234	0.365	0.234	5.04816e-37
Hnf4a	Hnf4a	5.97838e-60	0.362619	0.729	0.541	1.51845e-55
Ino80	Ino80	2.76507e-36	0.36243	0.241	0.138	7.02301e-32
RGD1307537	RGD1307537	2.28487e-20	0.362245	0.164	0.101	5.80335e-16
Fam168a	Fam168a	1.00078e-34	0.361729	0.218	0.12	2.54188e-30
Plekhh1	Plekhh1	4.69863e-28	0.361253	0.188	0.107	1.19341e-23
Ubap2	Ubap2	7.54323e-37	0.361178	0.197	0.101	1.9159e-32
Klhl29	Klhl29	2.05006e-48	0.36081	0.463	0.303	5.20695e-44
Ell2	Ell2	1.86284e-34	0.360189	0.196	0.103	4.73143e-30
Ankib1	Ankib1	6.73642e-46	0.359329	0.555	0.394	1.71098e-41
Zcchc7	Zcchc7	3.20902e-38	0.359129	0.473	0.337	8.15059e-34
Kat6b	Kat6b	7.8941e-36	0.359103	0.224	0.124	2.00502e-31
Cdo1	Cdo1	4.51502e-35	0.358763	0.229	0.126	1.14677e-30
Pafah2	Pafah2	4.64216e-29	0.358662	0.206	0.12	1.17906e-24
Acvr1	Acvr1	1.08539e-37	0.358609	0.279	0.165	2.75677e-33
Bicral	Bicral	1.43912e-27	0.357983	0.198	0.116	3.65521e-23
Pacs1	Pacs1	1.06733e-30	0.357922	0.169	0.086	2.7109e-26
Tom1l2	Tom1l2	1.36147e-34	0.357682	0.348	0.231	3.458e-30
Spred2	Spred2	1.84134e-34	0.357595	0.377	0.253	4.67681e-30
Fam13b	Fam13b	1.7943e-36	0.357584	0.311	0.196	4.55734e-32
Aff1	Aff1	2.33674e-25	0.356816	0.226	0.143	5.93509e-21
Ppp2r2a	Ppp2r2a	3.26653e-41	0.356557	0.326	0.197	8.29666e-37
Wdr70	Wdr70	3.45697e-31	0.356508	0.26	0.162	8.78036e-27
Sypl1	Sypl1	3.99247e-33	0.356374	0.334	0.22	1.01405e-28
Brd4	Brd4	1.36721e-43	0.356265	0.357	0.219	3.47257e-39
Armh3	Armh3	1.24571e-32	0.355933	0.2	0.109	3.16398e-28
Tnrc6b	Tnrc6b	3.78058e-47	0.355628	0.549	0.388	9.60229e-43
Aak1	Aak1	5.33664e-34	0.355585	0.276	0.169	1.35545e-29
Bcl9l	Bcl9l	1.47071e-35	0.354291	0.124	0.049	3.73545e-31
Cdk11b	Cdk11b	2.97077e-37	0.353214	0.281	0.168	7.54546e-33
Wwtr1	Wwtr1	7.58794e-36	0.353116	0.317	0.202	1.92726e-31
Celf2	Celf2	1.52557e-31	0.352695	0.277	0.174	3.8748e-27
Bend7	Bend7	1.58045e-38	0.352671	0.342	0.217	4.01417e-34
S100pbp	S100pbp	6.31238e-31	0.351658	0.213	0.122	1.60328e-26
Oplah	Oplah	5.03203e-52	0.35158	0.664	0.477	1.27809e-47
LOC100909712	LOC100909712	1.74076e-27	0.351557	0.216	0.132	4.42137e-23
Msi2	Msi2	6.97913e-63	0.350988	0.68	0.472	1.77263e-58
Rdh5	Rdh5	2.35475e-33	0.350922	0.295	0.186	5.98082e-29
Slc35b4	Slc35b4	1.60064e-35	0.350637	0.209	0.112	4.06546e-31
Kdm4c	Kdm4c	2.11957e-31	0.350606	0.244	0.147	5.3835e-27
Dlg1	Dlg1	5.019e-37	0.350386	0.391	0.265	1.27478e-32
Asxl1	Asxl1	2.87979e-33	0.34955	0.236	0.136	7.31437e-29
Ylpm1	Ylpm1	2.06961e-34	0.349115	0.246	0.143	5.2566e-30
Macf1	Macf1	6.99498e-55	0.349019	0.678	0.486	1.77666e-50
Mapkap1	Mapkap1	4.37432e-39	0.348994	0.387	0.256	1.11103e-34
Rnf144b	Rnf144b	8.28314e-37	0.34851	0.43	0.299	2.10384e-32
Zmym4	Zmym4	2.70946e-30	0.34835	0.313	0.208	6.88177e-26
Rassf1	Rassf1	4.72333e-25	0.347895	0.112	0.052	1.19968e-20
Rbm26	Rbm26	1.28607e-36	0.347615	0.449	0.317	3.26649e-32
Sik3	Sik3	1.43771e-47	0.347417	0.521	0.358	3.65165e-43
Arhgef28	Arhgef28	1.89588e-48	0.347194	0.578	0.409	4.81535e-44
Ccser1	Ccser1	2.02015e-38	0.346614	0.376	0.248	5.13099e-34
Phlpp2	Phlpp2	7.29411e-29	0.344441	0.135	0.064	1.85263e-24
Tdrp	Tdrp	5.5323e-30	0.344297	0.193	0.107	1.40515e-25
Kif16b	Kif16b	2.65101e-40	0.343902	0.464	0.323	6.7333e-36
Sema6a	Sema6a	2.87167e-32	0.343402	0.4	0.281	7.29376e-28
Ccdc88c	Ccdc88c	1.39855e-34	0.343064	0.323	0.208	3.55218e-30
Zfp467	Zfp467	3.75219e-30	0.342452	0.101	0.038	9.53018e-26
Ggnbp2	Ggnbp2	3.27129e-46	0.342033	0.358	0.217	8.30876e-42
Zfr	Zfr	2.10173e-43	0.341399	0.456	0.309	5.33818e-39
Zfp93	Zfp93	2.80543e-24	0.341195	0.178	0.105	7.12551e-20
Btaf1	Btaf1	7.00314e-31	0.341159	0.229	0.135	1.77873e-26
Kazn	Kazn	3.30104e-28	0.341071	0.105	0.043	8.38432e-24
Smad3	Smad3	3.27743e-30	0.340757	0.348	0.24	8.32435e-26
Pstpip2	Pstpip2	3.99181e-28	0.340214	0.213	0.128	1.01388e-23
Cnksr1	Cnksr1	1.70814e-24	0.339956	0.12	0.059	4.3385e-20
Ppp1r12a	Ppp1r12a	1.18288e-38	0.339646	0.398	0.265	3.0044e-34
Mtmr14	Mtmr14	6.38443e-30	0.339633	0.239	0.146	1.62158e-25
Kansl1l	Kansl1l	4.43569e-54	0.339518	0.73	0.538	1.12662e-49
Tns3	Tns3	3.70456e-51	0.339292	0.52	0.35	9.40922e-47
Chd2	Chd2	7.44798e-36	0.339256	0.478	0.344	1.89171e-31
Tecpr2	Tecpr2	8.17413e-27	0.339035	0.164	0.089	2.07615e-22
Dhx36	Dhx36	4.98934e-37	0.338846	0.434	0.302	1.26724e-32
Scaf4	Scaf4	2.40508e-31	0.338101	0.269	0.169	6.10867e-27
Rcan2	Rcan2	5.26176e-28	0.337686	0.254	0.16	1.33644e-23
Trip12	Trip12	3.86432e-47	0.337557	0.609	0.441	9.81498e-43
Styxl1	Styxl1	6.06977e-24	0.336562	0.211	0.133	1.54166e-19
Sbf2	Sbf2	2.10904e-36	0.336535	0.336	0.214	5.35674e-32
Spag1	Spag1	4.92497e-26	0.336529	0.161	0.088	1.25089e-21
Atf2	Atf2	5.01666e-29	0.336096	0.228	0.138	1.27418e-24
Mindy3	Mindy3	1.90419e-32	0.335868	0.404	0.286	4.83645e-28
Camta1	Camta1	3.16687e-29	0.335754	0.2	0.114	8.04354e-25
Nrde2	Nrde2	3.65111e-32	0.335491	0.224	0.128	9.27345e-28
Foxo1	Foxo1	2.69307e-28	0.334844	0.279	0.182	6.84013e-24
Zfp609	Zfp609	2.76024e-34	0.334744	0.251	0.147	7.01073e-30
Fam135a	Fam135a	1.85018e-31	0.334706	0.169	0.086	4.69928e-27
Agap1	Agap1	2.29899e-49	0.334365	0.532	0.365	5.83921e-45
Pds5a	Pds5a	7.09307e-33	0.333881	0.264	0.161	1.80157e-28
Gtpbp4	Gtpbp4	4.41952e-32	0.333702	0.204	0.114	1.12251e-27
Cwf19l2	Cwf19l2	6.23096e-37	0.333675	0.308	0.193	1.5826e-32
Dock5	Dock5	9.47086e-29	0.333407	0.299	0.201	2.4055e-24
Zfp710	Zfp710	1.03708e-28	0.333326	0.144	0.071	2.63407e-24
Pcsk7	Pcsk7	2.66073e-28	0.333155	0.134	0.064	6.758e-24
Pbx3	Pbx3	2.97806e-26	0.333048	0.244	0.156	7.56397e-22
Pex11a	Pex11a	9.04554e-29	0.332864	0.159	0.083	2.29748e-24
Stxbp6	Stxbp6	3.44959e-23	0.332266	0.237	0.155	8.76161e-19
Yap1	Yap1	5.33877e-32	0.331778	0.275	0.171	1.35599e-27
AABR07002969.1	AABR07002969.1	1.72512e-22	0.331382	0.261	0.178	4.38164e-18
Khk	Khk	6.91881e-49	0.33126	0.636	0.458	1.75731e-44
Nfyc	Nfyc	1.79952e-31	0.331124	0.286	0.181	4.5706e-27
Relch	Relch	8.99321e-33	0.330917	0.329	0.217	2.28419e-28
Dcaf10	Dcaf10	6.55392e-25	0.330884	0.143	0.076	1.66463e-20
Lpp	Lpp	7.88868e-48	0.330589	0.539	0.373	2.00365e-43
Pnpla3	Pnpla3	1.04852e-25	0.330576	0.194	0.115	2.66314e-21
Slc28a1	Slc28a1	8.04117e-34	0.330462	0.256	0.152	2.04238e-29
Pias1	Pias1	1.86578e-32	0.330303	0.253	0.152	4.7389e-28
Ate1	Ate1	1.96335e-29	0.330215	0.271	0.172	4.98671e-25
Gcm1	Gcm1	1.31668e-22	0.329924	0.114	0.057	3.34423e-18
Dnmt3a	Dnmt3a	6.65119e-30	0.329912	0.198	0.111	1.68934e-25
Gpc6	Gpc6	1.89337e-26	0.329604	0.253	0.16	4.80897e-22
Nfrkb	Nfrkb	6.35473e-26	0.329516	0.147	0.078	1.61404e-21
Lrrk2	Lrrk2	6.63083e-33	0.329226	0.352	0.236	1.68416e-28
Dennd1a	Dennd1a	1.49898e-49	0.329114	0.624	0.441	3.80726e-45
Acy1	Acy1	2.49634e-44	0.329076	0.779	0.612	6.34047e-40
Prr4	Prr4	1.8798e-26	0.32792	0.233	0.146	4.77451e-22
Hps4	Hps4	3.45146e-20	0.327755	0.173	0.108	8.76638e-16
Tcea3	Tcea3	1.72237e-27	0.327743	0.237	0.148	4.37464e-23
Pex14	Pex14	6.61908e-24	0.327551	0.18	0.106	1.68118e-19
Rsf1	Rsf1	2.19299e-35	0.327203	0.342	0.222	5.56997e-31
AABR07001519.1	AABR07001519.1	2.10436e-29	0.32699	0.377	0.265	5.34486e-25
Pi4kb	Pi4kb	3.5104e-27	0.3265	0.175	0.097	8.91605e-23
Akr1c12l1	Akr1c12l1	9.99172e-35	0.326371	0.548	0.408	2.5378e-30
Zcchc8	Zcchc8	7.40777e-28	0.32619	0.22	0.133	1.8815e-23
Pank2	Pank2	2.34937e-25	0.325747	0.192	0.114	5.96716e-21
Rspry1	Rspry1	3.61217e-33	0.325538	0.229	0.13	9.17455e-29
Asap2	Asap2	7.7341e-29	0.325332	0.171	0.091	1.96438e-24
Cdk10	Cdk10	6.14864e-27	0.325042	0.321	0.223	1.56169e-22
Sh3gl2	Sh3gl2	2.91169e-22	0.324796	0.102	0.048	7.39539e-18
Med12l	Med12l	7.83762e-25	0.324575	0.201	0.123	1.99068e-20
Crybg2	Crybg2	1.57261e-22	0.324547	0.154	0.089	3.99428e-18
Gnaq	Gnaq	4.92546e-34	0.324441	0.313	0.2	1.25102e-29
Myo18a	Myo18a	1.64098e-33	0.324344	0.401	0.278	4.16792e-29
U2surp	U2surp	1.41606e-38	0.324224	0.353	0.225	3.59664e-34
Cndp1	Cndp1	1.09596e-30	0.324079	0.332	0.221	2.78363e-26
Med15	Med15	3.12757e-29	0.323933	0.322	0.219	7.94372e-25
RGD1560883	RGD1560883	2.35039e-23	0.323918	0.206	0.129	5.96975e-19
Mgmt	Mgmt	2.87673e-21	0.323527	0.251	0.171	7.3066e-17
Sema6d	Sema6d	3.0049e-32	0.323453	0.126	0.053	7.63215e-28
Tjp2	Tjp2	1.37786e-25	0.32337	0.283	0.19	3.49963e-21
Mrtfa	Mrtfa	4.82889e-28	0.322932	0.209	0.123	1.22649e-23
Dcaf1	Dcaf1	2.58381e-30	0.322656	0.186	0.101	6.56262e-26
Ubash3b	Ubash3b	1.01824e-25	0.322595	0.265	0.175	2.58624e-21
Scn8a	Scn8a	1.16884e-23	0.322551	0.148	0.081	2.96874e-19
C2cd5	C2cd5	6.0195e-30	0.322185	0.239	0.145	1.52889e-25
Parn	Parn	2.28477e-22	0.322026	0.154	0.088	5.80309e-18
Cog4	Cog4	5.31905e-30	0.321955	0.261	0.164	1.35099e-25
Sfswap	Sfswap	6.8834e-29	0.321942	0.245	0.152	1.74832e-24
Hormad2	Hormad2	5.87903e-21	0.321668	0.186	0.117	1.49322e-16
Rreb1	Rreb1	4.20282e-40	0.321619	0.52	0.372	1.06747e-35
Setdb1	Setdb1	2.60863e-24	0.321353	0.129	0.066	6.62566e-20
Edc3	Edc3	2.14333e-25	0.321182	0.153	0.083	5.44383e-21
Acvr1c	Acvr1c	7.17195e-24	0.320995	0.208	0.128	1.8216e-19
Sox6	Sox6	1.47372e-30	0.320947	0.406	0.291	3.74309e-26
Nvl	Nvl	8.38829e-24	0.320628	0.138	0.074	2.13054e-19
Eva1c	Eva1c	2.51912e-20	0.320523	0.113	0.059	6.39832e-16
Map4k3	Map4k3	1.12802e-38	0.320062	0.418	0.283	2.86506e-34
Foxp4	Foxp4	5.52252e-30	0.320033	0.145	0.07	1.40266e-25
Fbxl17	Fbxl17	6.85144e-40	0.319947	0.575	0.419	1.7402e-35
Sptbn1	Sptbn1	8.11267e-52	0.319462	0.727	0.541	2.06054e-47
Stk38	Stk38	6.23228e-30	0.319278	0.242	0.147	1.58294e-25
Rufy3	Rufy3	5.25017e-34	0.319185	0.476	0.345	1.33349e-29
Ubr2	Ubr2	5.35295e-32	0.318727	0.326	0.215	1.3596e-27
Pmfbp1	Pmfbp1	4.89861e-25	0.318068	0.168	0.095	1.2442e-20
Banp	Banp	5.01857e-21	0.317794	0.18	0.111	1.27467e-16
Megf8	Megf8	2.45612e-26	0.317649	0.157	0.084	6.2383e-22
Ube3c	Ube3c	2.96558e-34	0.317379	0.289	0.179	7.53229e-30
AABR07053749.2	AABR07053749.2	1.3679e-36	0.31737	0.14	0.057	3.47432e-32
Luc7l	Luc7l	4.19061e-28	0.317097	0.246	0.153	1.06437e-23
Styx	Styx	3.7176e-23	0.316877	0.179	0.107	9.44233e-19
Fnbp1	Fnbp1	6.15605e-30	0.316183	0.379	0.265	1.56357e-25
Ddx39b	Ddx39b	3.29833e-29	0.316082	0.293	0.191	8.37742e-25
Ptpn13	Ptpn13	1.59443e-38	0.316051	0.554	0.403	4.0497e-34
Akap10	Akap10	2.01021e-24	0.315863	0.227	0.143	5.10573e-20
Rgl1	Rgl1	3.18123e-38	0.315734	0.528	0.38	8.08001e-34
Wdfy3	Wdfy3	1.29686e-50	0.315723	0.732	0.541	3.2939e-46
Zfp512b	Zfp512b	1.6668e-25	0.315339	0.119	0.057	4.23351e-21
Prom1	Prom1	6.44008e-18	0.315111	0.37	0.28	1.63572e-13
Itgav	Itgav	1.92281e-37	0.314725	0.332	0.206	4.88374e-33
Hacd2	Hacd2	1.85129e-31	0.314406	0.2	0.109	4.7021e-27
Acsm5	Acsm5	5.88296e-21	0.314307	0.134	0.074	1.49421e-16
RGD1359290	RGD1359290	2.96907e-22	0.314302	0.187	0.115	7.54115e-18
Herc3	Herc3	5.0141e-26	0.314067	0.234	0.148	1.27353e-21
Armc9	Armc9	8.64092e-25	0.313964	0.24	0.156	2.19471e-20
Mapk8	Mapk8	2.59975e-22	0.313802	0.173	0.104	6.60311e-18
Zfp644	Zfp644	6.79345e-25	0.313232	0.291	0.198	1.72547e-20
Spata5	Spata5	1.42521e-30	0.312451	0.224	0.131	3.61989e-26
Glb1l2	Glb1l2	1.39421e-26	0.312037	0.317	0.218	3.54116e-22
Fmnl1	Fmnl1	5.3492e-26	0.311252	0.158	0.085	1.35864e-21
Lrch3	Lrch3	1.91481e-23	0.31115	0.239	0.157	4.86342e-19
Ell	Ell	8.2443e-26	0.310859	0.134	0.067	2.09397e-21
Itgb8	Itgb8	1.54989e-38	0.310667	0.631	0.465	3.93657e-34
Ptbp2	Ptbp2	7.12897e-30	0.310465	0.239	0.144	1.81069e-25
Ubox5	Ubox5	1.15919e-27	0.310395	0.154	0.08	2.94422e-23
Fbxl20	Fbxl20	2.77735e-25	0.310036	0.184	0.108	7.05419e-21
Dock9	Dock9	8.61541e-27	0.308948	0.212	0.128	2.18823e-22
Naa15	Naa15	4.12252e-33	0.308576	0.237	0.135	1.04708e-28
Tesk2	Tesk2	1.39541e-23	0.30804	0.185	0.111	3.54419e-19
Fam53b	Fam53b	5.02743e-23	0.307905	0.137	0.074	1.27692e-18
Rab40c	Rab40c	4.04749e-20	0.307895	0.165	0.101	1.02802e-15
Dqx1	Dqx1	1.63633e-19	0.307334	0.125	0.07	4.15611e-15
Hook2	Hook2	8.19023e-27	0.306656	0.304	0.207	2.08024e-22
Klc1	Klc1	3.05046e-24	0.306423	0.215	0.135	7.74786e-20
Cabcoco1	Cabcoco1	9.97611e-26	0.305646	0.297	0.199	2.53383e-21
Kdm5b	Kdm5b	3.38161e-27	0.305644	0.226	0.138	8.58896e-23
Gtf3c2	Gtf3c2	8.6272e-24	0.305612	0.28	0.193	2.19122e-19
AABR07046707.1	AABR07046707.1	4.94262e-28	0.305587	0.165	0.088	1.25538e-23
Gng12	Gng12	1.8727e-36	0.305419	0.46	0.32	4.75647e-32
Gsk3b	Gsk3b	4.2717e-29	0.305281	0.275	0.175	1.08497e-24
Elavl1	Elavl1	1.5641e-31	0.305178	0.332	0.223	3.97266e-27
Epc1	Epc1	6.37245e-31	0.305144	0.343	0.232	1.61854e-26
Tbc1d19	Tbc1d19	8.74403e-26	0.30488	0.251	0.162	2.2209e-21
Hnrnph1	Hnrnph1	3.20459e-25	0.304706	0.184	0.105	8.13933e-21
Dtnb	Dtnb	3.38532e-31	0.30438	0.228	0.132	8.59836e-27
Larp4b	Larp4b	2.34863e-29	0.303903	0.277	0.177	5.96529e-25
Myh7b	Myh7b	1.26718e-19	0.303856	0.15	0.089	3.21851e-15
Slc11a2	Slc11a2	6.80983e-28	0.303766	0.292	0.194	1.72963e-23
AABR07051518.1	AABR07051518.1	7.80219e-23	0.303175	0.112	0.054	1.98168e-18
Gbe1	Gbe1	1.84306e-22	0.302806	0.22	0.142	4.68119e-18
Baz1b	Baz1b	8.08684e-31	0.302578	0.288	0.183	2.05398e-26
Tec	Tec	2.07201e-19	0.30243	0.14	0.082	5.2627e-15
Clmn	Clmn	4.03514e-35	0.30227	0.484	0.348	1.02488e-30
Sos2	Sos2	4.57736e-29	0.302242	0.298	0.196	1.1626e-24
Mnat1	Mnat1	2.89385e-24	0.302175	0.203	0.123	7.35009e-20
Hgd	Hgd	9.28213e-44	0.301525	0.743	0.566	2.35757e-39
Cog5	Cog5	4.04533e-27	0.30101	0.215	0.128	1.02747e-22
Ift46	Ift46	3.94831e-26	0.300986	0.167	0.091	1.00283e-21
Ankrd17	Ankrd17	1.21564e-38	0.300803	0.359	0.228	3.08761e-34
Erc2	Erc2	1.83569e-22	0.300774	0.33	0.242	4.66248e-18
Sltm	Sltm	7.90963e-32	0.299845	0.33	0.217	2.00897e-27
Uvrag	Uvrag	6.95941e-35	0.299414	0.362	0.238	1.76762e-30
Gtdc1	Gtdc1	1.00563e-23	0.299185	0.262	0.175	2.5542e-19
Pros1	Pros1	1.11967e-24	0.299044	0.133	0.067	2.84386e-20
LOC103690137	LOC103690137	2.38499e-27	0.298917	0.101	0.041	6.05764e-23
Zfp821	Zfp821	1.63713e-18	0.298713	0.117	0.064	4.15815e-14
Wdr7	Wdr7	2.10174e-28	0.298588	0.272	0.175	5.33822e-24
Whamm	Whamm	1.27082e-24	0.29854	0.188	0.112	3.22775e-20
Aurkaip1	Aurkaip1	1.07529e-37	0.298116	0.469	0.327	2.73112e-33
Mllt6	Mllt6	4.75529e-28	0.298104	0.142	0.07	1.2078e-23
Exoc6	Exoc6	2.50973e-37	0.29809	0.472	0.332	6.37445e-33
Lrp6	Lrp6	2.13472e-25	0.297363	0.256	0.167	5.42197e-21
Pum1	Pum1	4.48828e-31	0.297183	0.323	0.212	1.13998e-26
Huwe1	Huwe1	1.94177e-36	0.296937	0.327	0.204	4.93191e-32
Fbxw4	Fbxw4	3.40006e-24	0.296433	0.166	0.094	8.63581e-20
Ubn2	Ubn2	7.8341e-23	0.296126	0.256	0.172	1.98978e-18
H6pd	H6pd	8.69528e-25	0.295539	0.242	0.156	2.20851e-20
Myo5b	Myo5b	8.3145e-32	0.295427	0.446	0.321	2.1118e-27
Morc3	Morc3	9.50493e-24	0.295048	0.18	0.107	2.41416e-19
AABR07021544.1	AABR07021544.1	8.05362e-27	0.294962	0.139	0.069	2.04554e-22
Odf2	Odf2	2.9519e-21	0.294427	0.154	0.089	7.49753e-17
Sbno2	Sbno2	7.4803e-27	0.294135	0.158	0.083	1.89992e-22
Nfatc3	Nfatc3	1.41803e-26	0.293947	0.215	0.131	3.60165e-22
Ptpn3	Ptpn3	2.82011e-23	0.293891	0.165	0.095	7.16279e-19
Lgr4	Lgr4	1.48957e-30	0.293826	0.289	0.183	3.78337e-26
AC134224.3	AC134224.3	1.38187e-111	0.293753	0.998	0.968	3.50982e-107
Vps8	Vps8	2.15538e-21	0.293601	0.151	0.086	5.47444e-17
Phkg2	Phkg2	1.31123e-18	0.293282	0.12	0.067	3.33039e-14
Arnt	Arnt	4.82096e-20	0.293205	0.165	0.1	1.22448e-15
Pax2	Pax2	6.0832e-22	0.293168	0.202	0.128	1.54507e-17
Sppl3	Sppl3	6.05505e-31	0.293067	0.36	0.248	1.53792e-26
Pde4c	Pde4c	2.25099e-16	0.292792	0.176	0.117	5.7173e-12
Mvb12b	Mvb12b	1.55888e-22	0.292568	0.145	0.079	3.95941e-18
Usp34	Usp34	1.11428e-32	0.292416	0.337	0.221	2.83017e-28
Col6a6	Col6a6	4.15227e-26	0.292277	0.387	0.279	1.05463e-21
Kdm5a	Kdm5a	7.89916e-30	0.292059	0.319	0.212	2.00631e-25
Swt1	Swt1	4.04702e-27	0.29169	0.306	0.206	1.0279e-22
Mocos	Mocos	2.01628e-25	0.291528	0.134	0.067	5.12116e-21
Pxn	Pxn	7.10401e-29	0.291191	0.361	0.249	1.80435e-24
Tcf12	Tcf12	2.49037e-38	0.29089	0.491	0.343	6.3253e-34
Mast2	Mast2	4.78771e-28	0.290434	0.233	0.142	1.21603e-23
Golga1	Golga1	3.49481e-22	0.289647	0.189	0.117	8.87647e-18
Fryl	Fryl	4.66699e-27	0.289431	0.254	0.161	1.18537e-22
Ago3	Ago3	9.58373e-22	0.28905	0.141	0.078	2.43417e-17
Vps13a	Vps13a	1.47687e-32	0.289032	0.515	0.382	3.75111e-28
Chst9	Chst9	2.45734e-18	0.288811	0.152	0.09	6.24139e-14
Ppp2r5c	Ppp2r5c	4.16512e-23	0.2888	0.205	0.127	1.0579e-18
Grb2	Grb2	4.14913e-30	0.288718	0.285	0.18	1.05384e-25
ST7	ST7	4.33138e-28	0.288555	0.347	0.241	1.10013e-23
Crebbp	Crebbp	1.2358e-34	0.288434	0.389	0.262	3.13881e-30
Pdcd7	Pdcd7	3.87972e-27	0.288307	0.288	0.191	9.8541e-23
Cux1	Cux1	1.60025e-38	0.287452	0.555	0.402	4.06447e-34
Hsd17b12	Hsd17b12	2.49316e-32	0.287309	0.215	0.119	6.33237e-28
Csnk1g1	Csnk1g1	3.8335e-22	0.287165	0.2	0.126	9.73671e-18
Cdc42bpb	Cdc42bpb	1.88443e-27	0.286743	0.32	0.215	4.78627e-23
Gapvd1	Gapvd1	3.18533e-27	0.286667	0.228	0.139	8.09041e-23
Tyw1	Tyw1	1.80038e-22	0.286518	0.189	0.116	4.57278e-18
Bri3bp	Bri3bp	4.63488e-21	0.286505	0.16	0.094	1.17721e-16
Lrrfip2	Lrrfip2	1.75139e-27	0.286469	0.19	0.108	4.44836e-23
Cep112	Cep112	1.83741e-22	0.28607	0.279	0.193	4.66684e-18
Anks6	Anks6	2.29366e-25	0.286062	0.316	0.219	5.82566e-21
Rev1	Rev1	1.49195e-24	0.286013	0.236	0.151	3.7894e-20
Asxl2	Asxl2	4.01615e-28	0.285946	0.15	0.076	1.02006e-23
Foxp1	Foxp1	7.48095e-23	0.285749	0.32	0.227	1.90009e-18
Pdpr	Pdpr	1.02978e-26	0.285702	0.227	0.14	2.61555e-22
Arhgap5	Arhgap5	1.83276e-29	0.285653	0.339	0.231	4.65502e-25
Dcun1d3	Dcun1d3	4.5631e-21	0.285555	0.185	0.115	1.15898e-16
Gphn	Gphn	2.07201e-30	0.285459	0.464	0.339	5.26271e-26
Spata7	Spata7	2.93035e-21	0.285447	0.171	0.103	7.44281e-17
Spns3	Spns3	2.8081e-19	0.285444	0.249	0.173	7.13229e-15
Amfr	Amfr	1.47688e-25	0.285426	0.155	0.083	3.75112e-21
Smg6	Smg6	5.8379e-27	0.285414	0.326	0.221	1.48277e-22
Ulk2	Ulk2	3.48609e-24	0.284881	0.25	0.163	8.85432e-20
Mib1	Mib1	9.43199e-25	0.284775	0.279	0.187	2.39563e-20
Prim2	Prim2	1.31782e-23	0.284579	0.154	0.085	3.34713e-19
Rbm47	Rbm47	2.1055e-31	0.284568	0.365	0.249	5.34776e-27
Git2	Git2	8.308e-22	0.284128	0.184	0.113	2.11015e-17
Kdm6a	Kdm6a	3.99537e-27	0.284092	0.306	0.207	1.01478e-22
Map4k4	Map4k4	1.15065e-24	0.28398	0.199	0.119	2.92254e-20
Nploc4	Nploc4	7.14473e-24	0.282805	0.151	0.083	1.81469e-19
Kif13a	Kif13a	4.83438e-26	0.282763	0.353	0.25	1.22788e-21
Pigv	Pigv	5.62442e-22	0.282655	0.113	0.056	1.42855e-17
Foxo3	Foxo3	5.03688e-20	0.282536	0.253	0.176	1.27932e-15
Dcaf5	Dcaf5	1.60051e-26	0.282519	0.201	0.119	4.06513e-22
Bmp4	Bmp4	4.33629e-27	0.282452	0.139	0.068	1.10137e-22
Ezh1	Ezh1	2.0146e-22	0.28223	0.219	0.14	5.11688e-18
Slc9a8	Slc9a8	5.54757e-20	0.281968	0.146	0.085	1.40903e-15
Taok1	Taok1	1.7448e-29	0.2817	0.185	0.1	4.43161e-25
Xrn1	Xrn1	2.71517e-23	0.281213	0.274	0.186	6.89627e-19
Arhgap35	Arhgap35	2.59022e-31	0.281183	0.35	0.233	6.5789e-27
Tnrc6c	Tnrc6c	7.04613e-23	0.281152	0.152	0.085	1.78965e-18
Zfhx3	Zfhx3	3.49375e-21	0.280684	0.249	0.17	8.87378e-17
Phyhd1	Phyhd1	2.17717e-33	0.280529	0.517	0.377	5.5298e-29
Ptprj	Ptprj	8.21495e-31	0.280157	0.422	0.298	2.08651e-26
Tbce	Tbce	9.48598e-23	0.280119	0.21	0.132	2.40934e-18
Hnrnpa2b1	Hnrnpa2b1	1.40316e-36	0.279993	0.583	0.425	3.56388e-32
Ppp2r5e	Ppp2r5e	3.14683e-32	0.279843	0.296	0.184	7.99263e-28
Dmac2	Dmac2	8.56548e-22	0.279295	0.119	0.061	2.17555e-17
Ube2g1	Ube2g1	8.47719e-30	0.279183	0.312	0.204	2.15312e-25
Exoc6b	Exoc6b	7.85346e-29	0.278859	0.302	0.198	1.9947e-24
Pcyt2	Pcyt2	3.79248e-21	0.278792	0.167	0.099	9.63251e-17
Clasp1	Clasp1	3.03175e-22	0.278735	0.215	0.138	7.70034e-18
Slc30a9	Slc30a9	1.52789e-23	0.278573	0.256	0.169	3.88068e-19
Etl4	Etl4	9.83097e-36	0.278542	0.558	0.41	2.49697e-31
Lcor	Lcor	4.3908e-28	0.278443	0.35	0.244	1.11522e-23
Xpr1	Xpr1	8.124e-25	0.27827	0.281	0.189	2.06341e-20
Smoc1	Smoc1	8.06192e-18	0.278183	0.121	0.069	2.04765e-13
Acap2	Acap2	1.70298e-28	0.278126	0.212	0.123	4.32541e-24
Tet3	Tet3	3.11526e-22	0.277079	0.223	0.145	7.91245e-18
Arhgap18	Arhgap18	2.75812e-21	0.277059	0.357	0.265	7.00535e-17
RGD1559600	RGD1559600	3.80254e-18	0.277029	0.248	0.176	9.65806e-14
Wdr82	Wdr82	8.97635e-23	0.276954	0.161	0.092	2.2799e-18
Ubr1	Ubr1	7.92474e-24	0.276775	0.187	0.111	2.0128e-19
AABR07064878.1	AABR07064878.1	6.31543e-21	0.276679	0.188	0.117	1.60406e-16
Mtmr11	Mtmr11	1.58569e-17	0.276525	0.119	0.068	4.0275e-13
Ehmt1	Ehmt1	2.84975e-26	0.276411	0.268	0.176	7.23808e-22
Dhdds	Dhdds	3.20794e-24	0.276371	0.223	0.139	8.14786e-20
Ankrd28	Ankrd28	2.75637e-25	0.276064	0.183	0.106	7.0009e-21
Rabep1	Rabep1	8.89663e-27	0.275884	0.244	0.153	2.25965e-22
Trib2	Trib2	1.98893e-24	0.275854	0.141	0.074	5.05169e-20
Aoah	Aoah	2.11796e-30	0.275694	0.462	0.333	5.37942e-26
Pdpk1	Pdpk1	1.25243e-22	0.27562	0.203	0.127	3.18105e-18
Ube2h	Ube2h	3.02563e-31	0.275547	0.417	0.293	7.68481e-27
Shtn1	Shtn1	2.63148e-22	0.274692	0.277	0.192	6.68369e-18
Il3ra	Il3ra	1.60982e-15	0.274224	0.154	0.1	4.08877e-11
Mpped1	Mpped1	2.98902e-18	0.274196	0.126	0.071	7.59182e-14
Sh3gl1	Sh3gl1	2.48597e-18	0.27361	0.135	0.079	6.31412e-14
Crocc	Crocc	6.34042e-15	0.273392	0.188	0.131	1.6104e-10
Nrf1	Nrf1	1.37782e-22	0.273377	0.144	0.079	3.49952e-18
Flvcr2	Flvcr2	6.53059e-18	0.273356	0.257	0.184	1.6587e-13
Casc3	Casc3	1.71991e-26	0.273068	0.128	0.061	4.3684e-22
Glg1	Glg1	2.01155e-34	0.272955	0.323	0.202	5.10913e-30
Prkar2a	Prkar2a	1.77416e-22	0.272838	0.17	0.1	4.5062e-18
Usp54	Usp54	6.23904e-18	0.272127	0.207	0.14	1.58465e-13
Anks1a	Anks1a	1.05397e-24	0.272001	0.168	0.093	2.67697e-20
Med13l	Med13l	6.01413e-25	0.2716	0.301	0.204	1.52753e-20
Zfyve9	Zfyve9	9.35404e-20	0.271519	0.199	0.129	2.37583e-15
Arl13b	Arl13b	3.36118e-21	0.271416	0.157	0.091	8.53707e-17
Map2k4	Map2k4	1.51273e-22	0.271357	0.151	0.084	3.84219e-18
Npc1l1	Npc1l1	2.6861e-16	0.271347	0.271	0.202	6.82242e-12
AABR07064719.2	AABR07064719.2	4.67006e-21	0.271246	0.18	0.111	1.18615e-16
Bptf	Bptf	2.48334e-24	0.271226	0.27	0.18	6.30743e-20
Dennd3	Dennd3	4.05392e-25	0.271093	0.384	0.28	1.02966e-20
Supt20h	Supt20h	4.61273e-23	0.271015	0.307	0.217	1.17159e-18
Tnrc6a	Tnrc6a	2.41064e-26	0.270752	0.318	0.215	6.12279e-22
Epg5	Epg5	5.95759e-18	0.270563	0.196	0.131	1.51317e-13
Mafg	Mafg	7.31143e-19	0.270186	0.155	0.094	1.85703e-14
Dcbld1	Dcbld1	6.93441e-20	0.269772	0.188	0.12	1.76127e-15
Atp2a2	Atp2a2	5.17726e-37	0.269619	0.548	0.397	1.31497e-32
Cpxm2	Cpxm2	5.73676e-17	0.269534	0.108	0.06	1.45708e-12
Hectd1	Hectd1	1.52584e-30	0.269506	0.336	0.224	3.87547e-26
Ppp1r14c	Ppp1r14c	3.18822e-18	0.269454	0.131	0.076	8.09775e-14
Ep400	Ep400	3.15177e-25	0.269248	0.211	0.128	8.00519e-21
AABR07026536.1	AABR07026536.1	6.83805e-13	0.268615	0.18	0.128	1.7368e-08
RGD1309748	RGD1309748	7.8823e-29	0.268447	0.225	0.134	2.00202e-24
Cnksr3	Cnksr3	8.86867e-19	0.267863	0.153	0.093	2.25255e-14
Herc1	Herc1	5.14117e-30	0.267322	0.296	0.19	1.30581e-25
Alkbh1	Alkbh1	3.06515e-17	0.267297	0.153	0.095	7.78516e-13
LOC688389	LOC688389	6.16021e-43	0.267106	0.815	0.639	1.56463e-38
Ssh1	Ssh1	1.20982e-16	0.267095	0.121	0.07	3.07283e-12
Baz2b	Baz2b	3.48188e-27	0.266801	0.324	0.219	8.84364e-23
Traf3ip2	Traf3ip2	3.55921e-16	0.266557	0.267	0.197	9.04003e-12
Ank3	Ank3	1.89263e-42	0.266059	0.803	0.628	4.8071e-38
Rab10	Rab10	2.00367e-31	0.265986	0.264	0.16	5.08912e-27
Tctn1	Tctn1	2.55661e-20	0.265902	0.145	0.083	6.49353e-16
Psme4	Psme4	7.26005e-34	0.265863	0.381	0.255	1.84398e-29
Stard10	Stard10	1.78342e-33	0.26569	0.214	0.116	4.5297e-29
Rnf38	Rnf38	6.90782e-22	0.265461	0.12	0.061	1.75452e-17
Cep63	Cep63	2.93321e-18	0.265069	0.198	0.131	7.45006e-14
Rora	Rora	1.20549e-21	0.264776	0.283	0.198	3.06183e-17
Kdm2a	Kdm2a	2.35698e-23	0.264682	0.338	0.242	5.9865e-19
Chd1l	Chd1l	1.43729e-35	0.264507	0.626	0.461	3.65056e-31
Ppp6r3	Ppp6r3	1.67485e-31	0.264185	0.388	0.269	4.25396e-27
Arid4a	Arid4a	1.64416e-21	0.263992	0.236	0.157	4.17601e-17
Ovol1	Ovol1	6.2964e-17	0.263984	0.115	0.065	1.59922e-12
Mtmr3	Mtmr3	1.43931e-28	0.263882	0.277	0.176	3.65569e-24
Chd7	Chd7	1.25203e-24	0.263819	0.203	0.122	3.18004e-20
Eri3	Eri3	5.45869e-20	0.263719	0.274	0.193	1.38645e-15
Sfxn5	Sfxn5	1.12121e-19	0.263639	0.22	0.147	2.84777e-15
Zfc3h1	Zfc3h1	2.36557e-28	0.262935	0.264	0.166	6.00832e-24
Arhgef11	Arhgef11	7.82282e-19	0.262562	0.263	0.186	1.98692e-14
Per2	Per2	5.3826e-20	0.262429	0.151	0.089	1.36713e-15
Epb41l5	Epb41l5	1.73911e-27	0.262231	0.34	0.231	4.41718e-23
Kdm3b	Kdm3b	3.31124e-26	0.262075	0.244	0.154	8.41022e-22
Rere	Rere	7.78281e-39	0.261756	0.725	0.539	1.97676e-34
Dpyd	Dpyd	1.69017e-40	0.26165	0.749	0.564	4.29287e-36
Secisbp2	Secisbp2	6.17059e-23	0.261399	0.171	0.099	1.56727e-18
Cidec	Cidec	4.82477e-17	0.261075	0.137	0.083	1.22544e-12
Trpc4ap	Trpc4ap	2.77744e-24	0.260841	0.265	0.176	7.05443e-20
LOC100909750	LOC100909750	5.121e-23	0.260529	0.17	0.098	1.30068e-18
Slc6a18	Slc6a18	4.87709e-35	0.260511	0.788	0.609	1.23873e-30
Jazf1	Jazf1	1.77025e-17	0.260454	0.11	0.06	4.49626e-13
Pawr	Pawr	1.50163e-27	0.260414	0.229	0.138	3.81399e-23
Arhgef26	Arhgef26	2.63392e-13	0.260295	0.106	0.064	6.68989e-09
AABR07040412.1	AABR07040412.1	1.96998e-20	0.260142	0.236	0.158	5.00356e-16
Lrif1	Lrif1	1.66559e-26	0.259709	0.243	0.152	4.23042e-22
AABR07067023.1	AABR07067023.1	4.48938e-21	0.259368	0.323	0.233	1.14026e-16
Csnk1d	Csnk1d	3.60348e-22	0.259206	0.245	0.163	9.15248e-18
Map3k2	Map3k2	9.84605e-20	0.259187	0.251	0.174	2.5008e-15
Tnks	Tnks	1.50407e-22	0.259142	0.233	0.151	3.8202e-18
Dot1l	Dot1l	1.75443e-16	0.259085	0.141	0.086	4.45607e-12
Spata22	Spata22	8.13369e-12	0.25889	0.131	0.088	2.06588e-07
Agbl3	Agbl3	1.43826e-16	0.258774	0.25	0.18	3.65304e-12
Plec	Plec	1.25318e-21	0.258468	0.132	0.069	3.18296e-17
Pibf1	Pibf1	1.60463e-19	0.258446	0.216	0.145	4.07561e-15
Son	Son	2.24228e-33	0.258293	0.643	0.488	5.69516e-29
Txndc11	Txndc11	7.71298e-20	0.258194	0.219	0.145	1.95902e-15
Tubgcp5	Tubgcp5	7.51347e-18	0.257965	0.15	0.092	1.90835e-13
Ubr4	Ubr4	4.59485e-29	0.257959	0.268	0.166	1.16705e-24
Sfpq	Sfpq	3.56564e-28	0.257948	0.212	0.122	9.05637e-24
Ankrd44	Ankrd44	6.2787e-30	0.257735	0.421	0.298	1.59473e-25
Clec16a	Clec16a	1.36341e-20	0.2577	0.237	0.16	3.46293e-16
Slc3a1	Slc3a1	2.09114e-45	0.257616	0.949	0.839	5.31129e-41
Mau2	Mau2	2.69956e-17	0.257514	0.192	0.128	6.8566e-13
Prkcq	Prkcq	1.31236e-16	0.257476	0.208	0.143	3.33326e-12
Rnf214	Rnf214	2.18222e-20	0.257417	0.163	0.097	5.54262e-16
Ssu72	Ssu72	2.72706e-29	0.257357	0.197	0.109	6.92647e-25
Ssh2	Ssh2	8.69215e-21	0.256916	0.253	0.173	2.20772e-16
Shb	Shb	1.74019e-20	0.25667	0.213	0.138	4.4199e-16
LOC103693780	LOC103693780	3.63166e-28	0.256521	0.356	0.245	9.22406e-24
Nck1	Nck1	7.59229e-20	0.256088	0.21	0.138	1.92837e-15
Tcerg1	Tcerg1	3.31499e-27	0.256071	0.219	0.13	8.41974e-23
Ube4b	Ube4b	1.29889e-26	0.25592	0.314	0.212	3.29906e-22
Efr3b	Efr3b	3.74358e-16	0.255839	0.12	0.07	9.50831e-12
Shprh	Shprh	3.23195e-23	0.255788	0.172	0.1	8.20884e-19
Btrc	Btrc	2.37348e-19	0.255621	0.147	0.087	6.02839e-15
Dgkd	Dgkd	3.03746e-20	0.255497	0.157	0.093	7.71485e-16
Stag1	Stag1	2.49641e-23	0.255414	0.441	0.334	6.34064e-19
Sipa1l1	Sipa1l1	1.09071e-24	0.255043	0.338	0.24	2.7703e-20
Srpk2	Srpk2	1.03183e-22	0.255009	0.157	0.089	2.62074e-18
Marchf5	Marchf5	8.46916e-24	0.254964	0.168	0.096	2.15108e-19
Camk2d	Camk2d	1.26147e-23	0.254926	0.191	0.114	3.20401e-19
Pcdh17	Pcdh17	6.24936e-15	0.254849	0.23	0.167	1.58727e-10
Gramd4	Gramd4	8.38541e-21	0.254428	0.275	0.193	2.12981e-16
Arel1	Arel1	8.58333e-19	0.254357	0.214	0.144	2.18008e-14
Lrig3	Lrig3	2.53459e-19	0.254334	0.209	0.138	6.43761e-15
Skap1	Skap1	4.57592e-17	0.254089	0.107	0.058	1.16224e-12
Ddx3	Ddx3	2.0763e-17	0.254089	0.19	0.126	5.27359e-13
Slc22a15	Slc22a15	9.68559e-20	0.254057	0.266	0.187	2.46004e-15
Ppp1r36	Ppp1r36	1.79658e-22	0.253773	0.183	0.109	4.56313e-18
Ncor2	Ncor2	1.3548e-18	0.253705	0.199	0.13	3.44105e-14
Akap11	Akap11	4.28826e-28	0.25329	0.302	0.2	1.08918e-23
Rbm33	Rbm33	6.01137e-21	0.253265	0.198	0.125	1.52683e-16
Usp15	Usp15	9.80131e-28	0.253224	0.359	0.25	2.48943e-23
Rngtt	Rngtt	1.59451e-20	0.25306	0.228	0.151	4.0499e-16
Prkca	Prkca	5.81771e-34	0.252737	0.523	0.38	1.47764e-29
Alms1	Alms1	2.28508e-21	0.252399	0.121	0.062	5.80388e-17
Mapkapk5	Mapkapk5	7.13627e-18	0.25221	0.174	0.112	1.81254e-13
Neurl4	Neurl4	5.79225e-21	0.251956	0.155	0.09	1.47117e-16
Csnk1g2	Csnk1g2	1.28197e-23	0.251856	0.142	0.075	3.25607e-19
Kif1b	Kif1b	1.34995e-31	0.251244	0.422	0.293	3.42873e-27
Klhdc10	Klhdc10	1.67345e-23	0.250651	0.325	0.231	4.25041e-19
Mtmr1	Mtmr1	2.76539e-24	0.250628	0.194	0.116	7.02382e-20
Usp47	Usp47	4.92522e-28	0.250455	0.37	0.257	1.25096e-23
Lama5	Lama5	4.90103e-16	0.250373	0.156	0.1	1.24481e-11
Depdc5	Depdc5	4.52898e-17	0.250136	0.125	0.072	1.15031e-12
Glis3	Glis3	6.98282e-52	0.250035	0.781	0.568	1.77357e-47
Klhl7	Klhl7	2.04634e-19	0.249547	0.196	0.127	5.19751e-15
Vps53	Vps53	2.8748e-22	0.249492	0.238	0.157	7.3017e-18
Eya1	Eya1	1.02684e-11	0.249487	0.147	0.102	2.60807e-07
Snrpc	Snrpc	5.42051e-24	0.24932	0.198	0.119	1.37675e-19
Baz1a	Baz1a	5.62207e-22	0.248985	0.114	0.057	1.42795e-17
Ceacam20	Ceacam20	9.01697e-11	0.248869	0.106	0.069	2.29022e-06
Zfp407	Zfp407	3.96945e-23	0.248714	0.346	0.248	1.0082e-18
Phlpp1	Phlpp1	4.18801e-20	0.248711	0.217	0.143	1.06371e-15
Stxbp4	Stxbp4	3.29488e-20	0.24844	0.277	0.196	8.36865e-16
Senp7	Senp7	8.15029e-20	0.248116	0.222	0.148	2.07009e-15
Ppp1r12b	Ppp1r12b	8.87968e-22	0.247872	0.195	0.121	2.25535e-17
Pip5k1a	Pip5k1a	3.29683e-16	0.24778	0.23	0.164	8.37362e-12
Trpv4	Trpv4	3.4351e-23	0.247495	0.232	0.149	8.7248e-19
Mrrf	Mrrf	3.43216e-19	0.247425	0.125	0.069	8.71734e-15
Prpf6	Prpf6	1.97588e-27	0.247228	0.306	0.202	5.01854e-23
Mapk8ip3	Mapk8ip3	5.85872e-16	0.247075	0.13	0.078	1.48806e-11
Dcp1a	Dcp1a	1.29277e-15	0.247027	0.172	0.115	3.2835e-11
Zdhhc17	Zdhhc17	2.07949e-21	0.246481	0.15	0.085	5.28169e-17
Prpf4b	Prpf4b	3.2959e-36	0.246456	0.657	0.487	8.37126e-32
Cdc73	Cdc73	7.03429e-20	0.246373	0.197	0.126	1.78664e-15
Egln1	Egln1	4.25374e-19	0.246196	0.105	0.054	1.08041e-14
Atat1	Atat1	2.78565e-13	0.246125	0.105	0.063	7.07528e-09
Pdlim5	Pdlim5	4.82333e-20	0.245994	0.247	0.168	1.22508e-15
Sos1	Sos1	3.65709e-21	0.245755	0.196	0.122	9.28863e-17
Chd1	Chd1	1.72155e-22	0.245736	0.205	0.129	4.37256e-18
Nup214.1	Nup214.1	2.39417e-23	0.245699	0.2	0.123	6.08094e-19
Tmem110	Tmem110	1.09753e-18	0.245405	0.143	0.084	2.78762e-14
Sec22a	Sec22a	1.54805e-18	0.244978	0.145	0.085	3.9319e-14
Togaram1	Togaram1	2.57574e-21	0.244853	0.196	0.122	6.54211e-17
Mprip	Mprip	1.13378e-25	0.244832	0.276	0.18	2.87969e-21
Acvr2a	Acvr2a	2.88283e-18	0.244673	0.135	0.079	7.3221e-14
Copg2	Copg2	5.57488e-16	0.244483	0.161	0.104	1.41596e-11
Brd9	Brd9	6.83416e-25	0.244353	0.167	0.093	1.73581e-20
Rbm45	Rbm45	7.12918e-20	0.243902	0.195	0.126	1.81074e-15
Sepsecs	Sepsecs	2.70745e-20	0.243833	0.276	0.193	6.87664e-16
Kmt2c	Kmt2c	6.56057e-26	0.243512	0.414	0.303	1.66632e-21
Smad2	Smad2	6.79082e-19	0.24341	0.183	0.117	1.7248e-14
Fam107b	Fam107b	4.04667e-21	0.243383	0.397	0.298	1.02781e-16
Ptpn9	Ptpn9	1.39873e-16	0.243266	0.227	0.159	3.55264e-12
Agfg1	Agfg1	3.44908e-20	0.243134	0.174	0.107	8.76031e-16
Galnt10	Galnt10	1.60849e-16	0.242988	0.131	0.078	4.08541e-12
Med27	Med27	3.83024e-18	0.24284	0.17	0.107	9.72842e-14
Msh3	Msh3	6.69502e-18	0.242818	0.175	0.112	1.70047e-13
Mief1	Mief1	1.73098e-20	0.242714	0.184	0.114	4.39652e-16
Upf2	Upf2	7.76797e-23	0.24244	0.358	0.259	1.97299e-18
Cdc37l1	Cdc37l1	2.218e-20	0.242407	0.186	0.116	5.63351e-16
Tmem39b	Tmem39b	2.98987e-16	0.242085	0.184	0.122	7.59396e-12
Dido1	Dido1	1.06428e-19	0.241991	0.225	0.151	2.70318e-15
Selenoo	Selenoo	1.59957e-20	0.241927	0.133	0.073	4.06276e-16
Arid1b	Arid1b	3.13358e-29	0.2419	0.455	0.326	7.95897e-25
Snx13	Snx13	1.09232e-19	0.241867	0.208	0.136	2.77439e-15
Dnajc7	Dnajc7	1.38915e-22	0.241855	0.198	0.123	3.52829e-18
Mon1a	Mon1a	3.9226e-18	0.24156	0.137	0.08	9.96302e-14
Brd8	Brd8	4.86931e-21	0.241165	0.253	0.172	1.23676e-16
Dnajc18	Dnajc18	6.7286e-21	0.241103	0.177	0.108	1.709e-16
Ssbp2	Ssbp2	2.12575e-22	0.241097	0.353	0.258	5.39919e-18
Washc4	Washc4	1.11608e-26	0.240817	0.304	0.202	2.83473e-22
Erc1	Erc1	7.74417e-22	0.240732	0.281	0.194	1.96694e-17
Wwc2	Wwc2	2.48248e-29	0.24067	0.551	0.41	6.30525e-25
Rap1gds1	Rap1gds1	2.71957e-20	0.240631	0.234	0.157	6.90742e-16
Rassf3	Rassf3	1.73674e-17	0.240564	0.222	0.152	4.41116e-13
Ireb2	Ireb2	9.63836e-21	0.24055	0.154	0.089	2.44805e-16
Lsm14a	Lsm14a	4.07057e-23	0.240507	0.23	0.146	1.03389e-18
RGD1311595	RGD1311595	6.10992e-22	0.240166	0.236	0.156	1.55186e-17
Cry2	Cry2	9.13443e-19	0.240093	0.104	0.053	2.32005e-14
Ago4	Ago4	7.60167e-19	0.239969	0.12	0.066	1.93075e-14
Eps15l1	Eps15l1	4.91319e-22	0.239932	0.19	0.116	1.2479e-17
Htt	Htt	4.79846e-16	0.239917	0.213	0.15	1.21876e-11
Tmem131	Tmem131	1.47407e-24	0.239844	0.309	0.211	3.744e-20
Topaz1	Topaz1	4.67577e-18	0.239786	0.321	0.238	1.1876e-13
Dach1	Dach1	1.19007e-25	0.238955	0.499	0.368	3.02267e-21
Nufip2	Nufip2	9.59956e-15	0.238526	0.201	0.141	2.43819e-10
Arhgap39	Arhgap39	3.34653e-19	0.238081	0.107	0.055	8.49984e-15
Fam172a	Fam172a	4.47482e-17	0.237978	0.257	0.184	1.13656e-12
Fam227b	Fam227b	7.27878e-17	0.237855	0.209	0.142	1.84874e-12
Fam76b	Fam76b	1.25496e-15	0.237684	0.199	0.137	3.18747e-11
Ccdc30	Ccdc30	7.00039e-17	0.237624	0.17	0.11	1.77803e-12
Spata13	Spata13	1.54042e-21	0.237527	0.299	0.21	3.91251e-17
Insr	Insr	7.64014e-22	0.236965	0.245	0.161	1.94052e-17
Tmem82	Tmem82	5.63956e-17	0.236905	0.109	0.06	1.43239e-12
Pigl	Pigl	1.97077e-14	0.236827	0.185	0.128	5.00555e-10
Lmo7	Lmo7	3.8165e-19	0.236754	0.353	0.264	9.69352e-15
Sult1b1	Sult1b1	3.45908e-29	0.236655	0.397	0.276	8.78572e-25
Ckap5	Ckap5	2.75681e-21	0.23642	0.129	0.069	7.00201e-17
Bcl2l1	Bcl2l1	1.70763e-26	0.236351	0.444	0.326	4.3372e-22
AABR07016572.1	AABR07016572.1	4.06932e-18	0.236181	0.301	0.223	1.03357e-13
Ranbp9	Ranbp9	3.41794e-17	0.236005	0.221	0.152	8.68122e-13
Prorp	Prorp	6.18532e-18	0.235962	0.156	0.096	1.57101e-13
Kansl3	Kansl3	1.74908e-16	0.235854	0.182	0.121	4.44248e-12
Itpr1	Itpr1	5.52889e-33	0.23577	0.677	0.519	1.40428e-28
Nr1d2	Nr1d2	1.72656e-21	0.235526	0.186	0.113	4.3853e-17
Pxk	Pxk	1.3684e-19	0.23527	0.184	0.115	3.47561e-15
Cachd1	Cachd1	3.94081e-16	0.235235	0.194	0.131	1.00093e-11
Dbnl	Dbnl	1.75917e-23	0.235012	0.147	0.08	4.46811e-19
Kcnh3	Kcnh3	7.79842e-15	0.234986	0.207	0.146	1.98072e-10
Qrich1	Qrich1	1.38443e-19	0.234976	0.184	0.115	3.51632e-15
Zcchc14	Zcchc14	1.73203e-19	0.234882	0.168	0.103	4.3992e-15
Rprd1a	Rprd1a	8.94527e-18	0.234761	0.161	0.1	2.27201e-13
Zfp318	Zfp318	2.19807e-16	0.234202	0.127	0.075	5.58287e-12
Wdpcp	Wdpcp	1.79496e-21	0.23404	0.267	0.183	4.55902e-17
Gab2	Gab2	6.34066e-23	0.233899	0.107	0.049	1.61046e-18
Rev3l	Rev3l	4.73405e-21	0.233898	0.311	0.223	1.2024e-16
Rpap1	Rpap1	4.58874e-14	0.23343	0.105	0.061	1.16549e-09
Rhobtb1	Rhobtb1	2.17894e-32	0.233397	0.63	0.468	5.53429e-28
Trpm3	Trpm3	4.87585e-17	0.233348	0.316	0.238	1.23842e-12
Ctdspl2	Ctdspl2	7.49992e-18	0.233115	0.144	0.086	1.9049e-13
Map2k5	Map2k5	4.22039e-22	0.233061	0.308	0.215	1.07194e-17
LOC100361087	LOC100361087	1.93765e-19	0.233029	0.234	0.157	4.92143e-15
Mpdz	Mpdz	1.49572e-20	0.232802	0.178	0.108	3.79897e-16
Snx27	Snx27	4.07142e-21	0.23262	0.175	0.105	1.0341e-16
Coq8b	Coq8b	8.89157e-15	0.232594	0.127	0.078	2.25837e-10
Osbpl3	Osbpl3	1.83086e-19	0.232419	0.272	0.19	4.6502e-15
Usp22	Usp22	1.94225e-15	0.232257	0.107	0.061	4.93312e-11
Txlng	Txlng	4.72243e-16	0.231886	0.135	0.082	1.19945e-11
Vps52	Vps52	6.7842e-15	0.231748	0.111	0.065	1.72312e-10
Vti1a	Vti1a	9.25604e-17	0.231637	0.216	0.149	2.35094e-12
Stxbp5	Stxbp5	1.17387e-23	0.231344	0.433	0.327	2.98152e-19
Ube2j2	Ube2j2	4.43075e-16	0.231265	0.142	0.087	1.12537e-11
Zfp236	Zfp236	9.86468e-18	0.231028	0.156	0.096	2.50553e-13
Foxj3	Foxj3	3.92915e-16	0.231025	0.172	0.114	9.97965e-12
Cdk19	Cdk19	1.96407e-18	0.230963	0.246	0.17	4.98854e-14
Helb	Helb	5.83372e-16	0.230927	0.114	0.066	1.48171e-11
Ppp1r1b	Ppp1r1b	1.20429e-19	0.230879	0.112	0.058	3.05878e-15
Ptar1	Ptar1	2.30074e-12	0.230877	0.107	0.066	5.84364e-08
Srek1	Srek1	6.11913e-18	0.230802	0.266	0.191	1.5542e-13
Slc19a1	Slc19a1	2.96849e-16	0.230798	0.198	0.134	7.53966e-12
Phkb	Phkb	3.47519e-21	0.23072	0.32	0.228	8.82663e-17
Ift88	Ift88	9.36717e-17	0.230639	0.121	0.069	2.37917e-12
Ifrd1	Ifrd1	4.85923e-17	0.230621	0.214	0.146	1.2342e-12
NEWGENE-1310139	NEWGENE-1310139	9.58752e-16	0.23058	0.187	0.125	2.43513e-11
Lrba	Lrba	2.30302e-27	0.230574	0.455	0.326	5.84944e-23
Rpap3	Rpap3	5.12044e-22	0.230565	0.242	0.16	1.30054e-17
Kpna5	Kpna5	9.76045e-20	0.230413	0.139	0.079	2.47906e-15
Dnajc1	Dnajc1	3.06593e-24	0.230404	0.297	0.201	7.78715e-20
Birc6	Birc6	1.72573e-28	0.230322	0.486	0.358	4.38318e-24
Ubac2	Ubac2	3.02616e-21	0.230302	0.235	0.155	7.68615e-17
Tsc22d2	Tsc22d2	4.77558e-20	0.230077	0.161	0.096	1.21295e-15
Peli1	Peli1	5.73849e-22	0.230075	0.166	0.096	1.45752e-17
Melk	Melk	1.79913e-13	0.229993	0.114	0.07	4.56962e-09
Atp11a	Atp11a	7.27157e-30	0.229596	0.596	0.451	1.84691e-25
Sox9	Sox9	1.83337e-23	0.229515	0.323	0.226	4.65658e-19
Slc25a26	Slc25a26	1.61013e-12	0.229381	0.116	0.074	4.08958e-08
Msantd2	Msantd2	7.27948e-18	0.229353	0.148	0.089	1.84891e-13
Agap3	Agap3	8.29629e-18	0.228985	0.122	0.069	2.10717e-13
Srrm1	Srrm1	4.23404e-27	0.228953	0.294	0.194	1.0754e-22
Mroh1	Mroh1	2.04299e-23	0.228784	0.22	0.137	5.18898e-19
Blvrb	Blvrb	2.86217e-20	0.228646	0.175	0.106	7.26962e-16
Map3k3	Map3k3	1.18453e-18	0.228622	0.161	0.098	3.0086e-14
Ccdc17	Ccdc17	6.80113e-11	0.228388	0.114	0.075	1.72742e-06
Mcf2l	Mcf2l	3.77823e-18	0.22804	0.257	0.182	9.59633e-14
Smc6	Smc6	2.84554e-18	0.22776	0.226	0.155	7.22738e-14
Wdr36	Wdr36	1.52609e-17	0.227267	0.158	0.098	3.87611e-13
Rasl12	Rasl12	6.81422e-16	0.227238	0.204	0.141	1.73074e-11
As3mt	As3mt	2.32132e-24	0.227201	0.21	0.127	5.89592e-20
Gripap1	Gripap1	1.86883e-20	0.227094	0.151	0.087	4.74665e-16
Tspan14	Tspan14	8.13208e-16	0.227074	0.117	0.067	2.06547e-11
Scaf8	Scaf8	1.37738e-19	0.227065	0.233	0.157	3.49841e-15
Entr1	Entr1	9.29091e-20	0.227051	0.136	0.077	2.3598e-15
Cbfb	Cbfb	5.67727e-19	0.226872	0.203	0.133	1.44197e-14
Rps6ka5	Rps6ka5	4.15857e-16	0.226789	0.177	0.117	1.05623e-11
Trpv3	Trpv3	2.64349e-14	0.22654	0.311	0.241	6.71421e-10
Spns1	Spns1	2.6751e-14	0.226487	0.172	0.117	6.79448e-10
Fbxo36	Fbxo36	1.20658e-13	0.226276	0.106	0.063	3.06458e-09
Nhsl1	Nhsl1	4.86125e-24	0.226274	0.42	0.309	1.23471e-19
Rfx3	Rfx3	5.15203e-20	0.226189	0.306	0.218	1.30856e-15
Jade1	Jade1	4.51761e-22	0.226088	0.284	0.196	1.14743e-17
Zmym2	Zmym2	2.50407e-18	0.226067	0.179	0.114	6.3601e-14
Cbl	Cbl	1.06875e-15	0.225806	0.11	0.062	2.71451e-11
Wtap	Wtap	1.84792e-18	0.225577	0.185	0.119	4.69354e-14
Atg10	Atg10	7.76535e-21	0.225495	0.233	0.154	1.97232e-16
Prkdc	Prkdc	3.11971e-19	0.225415	0.184	0.116	7.92376e-15
Ints6	Ints6	7.23809e-18	0.225195	0.183	0.118	1.8384e-13
Zdhhc20	Zdhhc20	1.00037e-17	0.224792	0.121	0.067	2.54084e-13
RGD621098	RGD621098	1.33112e-11	0.224782	0.134	0.091	3.3809e-07
Ube2r2	Ube2r2	2.40359e-20	0.224767	0.226	0.147	6.10489e-16
Supt6h	Supt6h	6.00301e-23	0.224755	0.301	0.208	1.5247e-18
Sestd1	Sestd1	2.10121e-18	0.224702	0.192	0.125	5.33685e-14
Marchf6	Marchf6	5.27778e-18	0.224564	0.315	0.236	1.3405e-13
Sun1	Sun1	8.69794e-18	0.224502	0.111	0.06	2.20919e-13
Npepps	Npepps	4.30403e-24	0.224367	0.296	0.199	1.09318e-19
Bclaf1	Bclaf1	1.78527e-22	0.224365	0.38	0.281	4.5344e-18
Acbd4	Acbd4	1.14492e-17	0.224365	0.149	0.091	2.90799e-13
Hmg20b	Hmg20b	1.50956e-17	0.224281	0.214	0.147	3.83414e-13
Cul5	Cul5	5.20786e-20	0.22407	0.199	0.126	1.32274e-15
Ptpn14	Ptpn14	1.52426e-16	0.22396	0.166	0.106	3.87147e-12
LOC100174910	LOC100174910	5.4024e-17	0.223794	0.216	0.149	1.37215e-12
Dixdc1	Dixdc1	2.99923e-15	0.223596	0.13	0.079	7.61776e-11
Trpm7	Trpm7	5.30058e-24	0.223493	0.376	0.27	1.34629e-19
Cep162	Cep162	1.92265e-17	0.223402	0.153	0.094	4.88335e-13
Sycp3	Sycp3	4.56772e-10	0.223211	0.151	0.109	1.16015e-05
Ppp6r2	Ppp6r2	1.69487e-16	0.223196	0.111	0.062	4.3048e-12
Hoxb4	Hoxb4	1.20714e-12	0.223048	0.123	0.078	3.06602e-08
Ift122	Ift122	1.32604e-17	0.222827	0.133	0.078	3.36801e-13
Leng8	Leng8	8.94192e-13	0.222774	0.174	0.123	2.27116e-08
Usp37	Usp37	5.92833e-16	0.222751	0.126	0.075	1.50574e-11
Ccdc138	Ccdc138	5.40184e-12	0.22262	0.125	0.082	1.37201e-07
Rptor	Rptor	1.22766e-18	0.222547	0.256	0.178	3.11814e-14
Clk4	Clk4	7.70893e-18	0.22247	0.328	0.246	1.95799e-13
Zrsr2	Zrsr2	3.64008e-19	0.22245	0.109	0.057	9.24544e-15
Wrn	Wrn	4.87017e-20	0.222255	0.292	0.208	1.23697e-15
Rcor1	Rcor1	5.98965e-18	0.222001	0.112	0.06	1.52131e-13
AABR07066522.1	AABR07066522.1	3.28047e-17	0.221813	0.156	0.096	8.33208e-13
Nsf	Nsf	3.41028e-17	0.221605	0.195	0.13	8.66177e-13
Abi1	Abi1	4.9276e-21	0.221539	0.289	0.202	1.25156e-16
Aldh16a1	Aldh16a1	4.51449e-24	0.221512	0.179	0.103	1.14663e-19
Snx12	Snx12	1.77633e-21	0.221212	0.151	0.085	4.5117e-17
Fancc	Fancc	1.04931e-16	0.221205	0.157	0.099	2.66514e-12
Hnrnpll	Hnrnpll	1.3508e-15	0.221175	0.153	0.099	3.43089e-11
Scaper	Scaper	2.28556e-21	0.221055	0.239	0.157	5.80508e-17
Nr3c2	Nr3c2	3.39453e-22	0.221041	0.197	0.119	8.62176e-18
Upf3b	Upf3b	3.32718e-20	0.220979	0.154	0.089	8.45071e-16
Afg3l2	Afg3l2	7.07686e-22	0.220831	0.224	0.145	1.79745e-17
Cdhr5	Cdhr5	7.15809e-26	0.220805	0.535	0.4	1.81808e-21
Sipa1l3	Sipa1l3	1.87575e-20	0.220794	0.263	0.179	4.76422e-16
Slc15a2	Slc15a2	4.5526e-22	0.220734	0.5	0.383	1.15632e-17
Cmtm4	Cmtm4	5.81724e-15	0.2204	0.147	0.094	1.47752e-10
RGD1307100	RGD1307100	6.72006e-29	0.220395	0.39	0.27	1.70683e-24
Smndc1	Smndc1	4.52322e-16	0.220378	0.178	0.118	1.14885e-11
Slx4ip	Slx4ip	7.22029e-14	0.220137	0.16	0.107	1.83388e-09
Ptprk	Ptprk	4.56785e-30	0.220027	0.7	0.532	1.16019e-25
Frs2	Frs2	2.45675e-17	0.219983	0.156	0.097	6.2399e-13
Ipo9	Ipo9	1.6696e-14	0.219615	0.132	0.082	4.24062e-10
Tp53bp1	Tp53bp1	7.94633e-15	0.219484	0.14	0.088	2.01829e-10
Kif21a	Kif21a	1.4113e-20	0.219151	0.237	0.157	3.58456e-16
Mdm4	Mdm4	5.15692e-17	0.219006	0.209	0.143	1.30981e-12
Kif12	Kif12	4.84901e-21	0.21897	0.322	0.227	1.2316e-16
Jmy	Jmy	2.74542e-17	0.218915	0.155	0.096	6.97309e-13
Acin1	Acin1	2.94435e-18	0.218849	0.344	0.258	7.47836e-14
LOC102551695	LOC102551695	5.06296e-17	0.218823	0.305	0.228	1.28594e-12
Fer	Fer	7.66363e-16	0.218636	0.134	0.081	1.94649e-11
Wipf2	Wipf2	1.61404e-12	0.218363	0.104	0.064	4.0995e-08
Smc3	Smc3	3.04422e-22	0.218141	0.197	0.121	7.73202e-18
Hectd4	Hectd4	2.40508e-18	0.21798	0.131	0.075	6.10866e-14
Tmem236	Tmem236	1.86363e-11	0.217971	0.18	0.13	4.73343e-07
Trabd	Trabd	1.02776e-23	0.217738	0.117	0.056	2.61041e-19
Mavs	Mavs	3.62092e-14	0.217614	0.166	0.111	9.19677e-10
Nsmce2	Nsmce2	1.95534e-21	0.217609	0.355	0.256	4.96636e-17
RGD1308428	RGD1308428	1.69591e-16	0.217586	0.174	0.113	4.30745e-12
Cebpb	Cebpb	6.84904e-21	0.217517	0.144	0.08	1.73959e-16
Uimc1	Uimc1	1.32404e-19	0.217394	0.215	0.141	3.36293e-15
Dst	Dst	4.54372e-31	0.217212	0.655	0.498	1.15406e-26
Ganc	Ganc	1.23041e-13	0.216998	0.147	0.097	3.12512e-09
Ascc3	Ascc3	2.81915e-23	0.216992	0.321	0.224	7.16037e-19
Arhgap22	Arhgap22	2.81426e-14	0.216865	0.102	0.058	7.14795e-10
Dguok	Dguok	7.7931e-17	0.216797	0.165	0.106	1.97937e-12
Lmx1b	Lmx1b	2.23523e-10	0.21661	0.107	0.07	5.67725e-06
Mindy2	Mindy2	6.6477e-18	0.216482	0.117	0.064	1.68845e-13
Ncor1	Ncor1	5.98557e-32	0.216406	0.501	0.36	1.52027e-27
Zscan26	Zscan26	4.54685e-13	0.216316	0.194	0.139	1.15485e-08
Fam160a1	Fam160a1	2.79745e-19	0.216162	0.25	0.171	7.10523e-15
Brd1	Brd1	5.64127e-22	0.216105	0.254	0.169	1.43283e-17
Slc25a48	Slc25a48	1.45159e-14	0.216027	0.168	0.113	3.68689e-10
Bmpr2	Bmpr2	2.16586e-21	0.215983	0.242	0.159	5.50106e-17
Mpp5	Mpp5	1.66012e-24	0.215974	0.351	0.246	4.21654e-20
Sbno1	Sbno1	1.34145e-28	0.215884	0.297	0.19	3.40714e-24
Vps13d	Vps13d	1.79331e-20	0.215651	0.373	0.274	4.55483e-16
Marchf3	Marchf3	9.51e-21	0.215337	0.225	0.147	2.41544e-16
Ubap2l	Ubap2l	3.56546e-28	0.215248	0.304	0.197	9.05591e-24
RGD1306556	RGD1306556	5.17482e-18	0.215235	0.214	0.144	1.31435e-13
Nr2f2	Nr2f2	5.90291e-22	0.215208	0.243	0.158	1.49928e-17
Ube3a	Ube3a	6.23314e-23	0.215009	0.372	0.269	1.58315e-18
Rsbn1l	Rsbn1l	8.35259e-16	0.214991	0.198	0.135	2.12147e-11
Spidr	Spidr	4.65486e-14	0.214896	0.194	0.135	1.18229e-09
Phldb1	Phldb1	1.02046e-17	0.214665	0.138	0.081	2.59187e-13
Bbs9	Bbs9	6.25496e-16	0.214372	0.193	0.13	1.5887e-11
Bdp1	Bdp1	4.47909e-18	0.214283	0.227	0.155	1.13764e-13
Arid1a	Arid1a	2.87381e-21	0.214057	0.269	0.183	7.29918e-17
Hdac4	Hdac4	4.38789e-15	0.213988	0.178	0.119	1.11448e-10
Paxbp1	Paxbp1	1.36795e-14	0.213895	0.224	0.162	3.47446e-10
Tbc1d1	Tbc1d1	1.01119e-23	0.213546	0.158	0.085	2.56832e-19
Optn	Optn	6.52804e-21	0.213338	0.206	0.131	1.65806e-16
Clip1	Clip1	3.05203e-18	0.213138	0.253	0.176	7.75184e-14
Zmynd8	Zmynd8	2.69718e-26	0.212605	0.443	0.32	6.85057e-22
Lekr1	Lekr1	1.05025e-10	0.212552	0.135	0.093	2.66752e-06
Col18a1	Col18a1	9.62659e-24	0.212466	0.307	0.208	2.44506e-19
Wasf3	Wasf3	3.12825e-15	0.212418	0.128	0.077	7.94543e-11
Setd2	Setd2	2.74848e-19	0.212345	0.31	0.224	6.98086e-15
Cyp4a2	Cyp4a2	1.89363e-50	0.212009	0.995	0.986	4.80963e-46
Myo1d	Myo1d	1.07483e-20	0.211907	0.357	0.261	2.72995e-16
Xpo4	Xpo4	3.33475e-15	0.211831	0.152	0.098	8.46993e-11
Fto	Fto	1.17852e-25	0.211728	0.465	0.344	2.99332e-21
Tp53	Tp53	1.67474e-20	0.211576	0.176	0.106	4.25368e-16
Osbpl9	Osbpl9	3.85872e-20	0.211545	0.272	0.188	9.80076e-16
AABR07044635.2	AABR07044635.2	1.05909e-18	0.211437	0.152	0.091	2.68998e-14
Rai1	Rai1	1.69193e-14	0.211373	0.119	0.072	4.29734e-10
Slc35d1	Slc35d1	9.06868e-17	0.211184	0.108	0.06	2.30335e-12
Ddx42	Ddx42	1.22418e-21	0.211065	0.19	0.116	3.10929e-17
Spred1	Spred1	3.37173e-15	0.210999	0.163	0.106	8.56385e-11
Pbrm1	Pbrm1	1.29659e-21	0.210968	0.288	0.199	3.29321e-17
Tial1	Tial1	2.36451e-13	0.210966	0.176	0.123	6.00563e-09
Gkap1	Gkap1	2.08642e-17	0.210953	0.271	0.194	5.29931e-13
Strn	Strn	1.8565e-16	0.210879	0.128	0.075	4.71533e-12
Prss30	Prss30	5.84136e-15	0.210824	0.124	0.075	1.48365e-10
AABR07044900.1	AABR07044900.1	2.2738e-14	0.210813	0.218	0.154	5.77522e-10
Epc2	Epc2	7.76876e-22	0.210787	0.176	0.104	1.97319e-17
Gxylt1	Gxylt1	1.65169e-15	0.210525	0.127	0.077	4.19512e-11
Dzank1	Dzank1	3.6917e-10	0.210505	0.103	0.067	9.37654e-06
Bin2	Bin2	8.63578e-14	0.21024	0.105	0.062	2.1934e-09
Itsn2	Itsn2	4.81795e-24	0.210228	0.376	0.271	1.22371e-19
Ncoa1	Ncoa1	2.47677e-22	0.209952	0.336	0.239	6.29076e-18
Aldh1l1	Aldh1l1	2.00639e-14	0.209803	0.13	0.081	5.09602e-10
Ttc3	Ttc3	2.24195e-22	0.209798	0.291	0.2	5.69432e-18
Safb	Safb	7.34989e-18	0.209744	0.231	0.16	1.8668e-13
Rfx1	Rfx1	3.00429e-14	0.209735	0.123	0.076	7.63061e-10
Rif1	Rif1	4.28501e-21	0.209575	0.153	0.088	1.08835e-16
Dyrk1a	Dyrk1a	5.77776e-20	0.209571	0.248	0.168	1.46749e-15
Urgcp	Urgcp	1.1245e-19	0.208808	0.13	0.072	2.85613e-15
B3galnt2	B3galnt2	3.27376e-13	0.2088	0.122	0.077	8.31503e-09
Phtf1	Phtf1	3.1831e-16	0.208658	0.147	0.092	8.08476e-12
Lman2l	Lman2l	5.04701e-16	0.208553	0.146	0.092	1.28189e-11
Ptdss1	Ptdss1	3.35746e-15	0.208434	0.123	0.073	8.52761e-11
Usp45	Usp45	2.55762e-17	0.208347	0.171	0.109	6.4961e-13
Man1a1	Man1a1	4.34936e-19	0.208327	0.243	0.165	1.10469e-14
Acox2	Acox2	2.9273e-16	0.208157	0.119	0.069	7.43505e-12
Zfp84	Zfp84	8.13888e-16	0.208125	0.138	0.085	2.06719e-11
Ptk2	Ptk2	2.8242e-17	0.2081	0.294	0.216	7.17319e-13
Cdc27	Cdc27	1.51651e-18	0.208009	0.12	0.066	3.85179e-14
Snrnp48	Snrnp48	7.51024e-16	0.207941	0.16	0.102	1.90753e-11
Ift81	Ift81	6.27746e-16	0.207827	0.132	0.08	1.59441e-11
Itch	Itch	4.22546e-19	0.207757	0.214	0.142	1.07322e-14
Mef2a	Mef2a	1.97091e-21	0.207681	0.347	0.253	5.00591e-17
Clasrp	Clasrp	6.14473e-13	0.207668	0.106	0.064	1.5607e-08
Eea1	Eea1	8.73287e-25	0.207539	0.322	0.218	2.21806e-20
Cep295	Cep295	5.84088e-13	0.207434	0.143	0.095	1.48352e-08
Pwwp2a	Pwwp2a	1.26415e-13	0.207052	0.177	0.122	3.21081e-09
Mppe1	Mppe1	5.80958e-13	0.206861	0.126	0.08	1.47557e-08
Ash1l	Ash1l	2.16532e-26	0.206259	0.582	0.445	5.49969e-22
Glud1	Glud1	7.87178e-26	0.20619	0.491	0.366	1.99935e-21
Znf740	Znf740	1.01716e-13	0.206138	0.155	0.103	2.58348e-09
Sult1a1	Sult1a1	4.76274e-19	0.206105	0.127	0.07	1.20969e-14
Smarcc2	Smarcc2	7.36448e-19	0.206043	0.159	0.096	1.8705e-14
Map4	Map4	2.87115e-22	0.205639	0.266	0.177	7.29244e-18
Ttc26	Ttc26	4.19794e-14	0.20561	0.138	0.088	1.06624e-09
AABR07037451.2	AABR07037451.2	6.4963e-14	0.205428	0.204	0.145	1.64999e-09
Invs	Invs	3.9265e-18	0.205403	0.152	0.091	9.97292e-14
Trip4	Trip4	8.51308e-16	0.205349	0.171	0.112	2.16224e-11
Nr2c2	Nr2c2	2.12127e-10	0.205268	0.105	0.069	5.3878e-06
Mrap	Mrap	4.97179e-16	0.20524	0.121	0.07	1.26279e-11
Uri1	Uri1	2.49775e-19	0.205109	0.187	0.118	6.34405e-15
Lrrcc1	Lrrcc1	6.29013e-20	0.205104	0.154	0.089	1.59763e-15
Snx14	Snx14	3.54195e-16	0.205024	0.167	0.107	8.9962e-12
Cntrl	Cntrl	4.93652e-14	0.204888	0.14	0.09	1.25383e-09
Mbnl1	Mbnl1	1.3039e-21	0.204787	0.351	0.251	3.31176e-17
Clk3	Clk3	2.12209e-18	0.204645	0.11	0.058	5.3899e-14
Dmgdh	Dmgdh	8.16123e-21	0.204552	0.424	0.319	2.07287e-16
Srebf2	Srebf2	9.02813e-20	0.204551	0.138	0.077	2.29305e-15
Fbxw2	Fbxw2	3.32773e-16	0.204396	0.196	0.132	8.4521e-12
Abhd14a	Abhd14a	2.43417e-20	0.204395	0.273	0.191	6.18256e-16
Chd8	Chd8	1.05715e-17	0.203983	0.205	0.137	2.68506e-13
Afm	Afm	9.29202e-19	0.20391	0.184	0.115	2.36008e-14
Fbxw11	Fbxw11	2.23746e-19	0.203575	0.233	0.157	5.68293e-15
Ppfia4	Ppfia4	3.12228e-11	0.203403	0.159	0.112	7.93027e-07
Abhd18	Abhd18	4.76564e-10	0.203231	0.106	0.07	1.21043e-05
Bcl6	Bcl6	2.71864e-10	0.203034	0.225	0.173	6.90507e-06
Sdccag8	Sdccag8	7.53896e-13	0.202827	0.211	0.154	1.91482e-08
Mecp2	Mecp2	2.80706e-13	0.202763	0.142	0.093	7.12964e-09
Pias2	Pias2	4.49168e-18	0.20263	0.16	0.098	1.14084e-13
Cnot6l	Cnot6l	2.00868e-16	0.202544	0.176	0.114	5.10183e-12
Mtf2	Mtf2	2.9626e-12	0.202537	0.102	0.062	7.5247e-08
Pcca	Pcca	2.01676e-18	0.202506	0.351	0.262	5.12238e-14
Whrn	Whrn	2.24714e-13	0.20241	0.141	0.091	5.70751e-09
Oxnad1	Oxnad1	2.29535e-15	0.202371	0.141	0.087	5.82996e-11
AABR07031399.1	AABR07031399.1	2.18494e-13	0.202152	0.214	0.155	5.54954e-09
Limch1	Limch1	1.35057e-25	0.202151	0.655	0.509	3.43031e-21
Cert1	Cert1	2.68658e-16	0.202035	0.376	0.29	6.82365e-12
Iws1	Iws1	2.2861e-17	0.202018	0.176	0.113	5.80647e-13
R3hdm1	R3hdm1	1.13057e-18	0.201874	0.243	0.167	2.87153e-14
Stx12	Stx12	2.20382e-21	0.201783	0.124	0.064	5.59749e-17
Psen1	Psen1	3.57006e-16	0.20178	0.202	0.137	9.0676e-12
AABR07018038.1	AABR07018038.1	1.29111e-15	0.201655	0.174	0.114	3.27929e-11
Atf1	Atf1	1.07903e-19	0.201453	0.163	0.097	2.74063e-15
Mdga2	Mdga2	9.40069e-13	0.201363	0.111	0.069	2.38768e-08
Scai	Scai	8.41005e-12	0.201005	0.112	0.071	2.13607e-07
Peli2	Peli2	9.82996e-21	0.200865	0.451	0.342	2.49671e-16
Pogz	Pogz	3.18643e-13	0.200712	0.16	0.108	8.09321e-09
Golga4	Golga4	7.54368e-22	0.200662	0.383	0.276	1.91602e-17
Xxylt1	Xxylt1	3.92524e-14	0.200491	0.104	0.06	9.96971e-10
Lpin3	Lpin3	1.23476e-07	0.200453	0.159	0.124	0.00313618
Arfgap3	Arfgap3	4.58896e-15	0.200407	0.155	0.1	1.16555e-10
Actr3	Actr3	0.376275	-0.200041	0.138	0.127	1
Cd24	Cd24	9.32802e-05	-0.202224	0.141	0.106	1
Dao	Dao	0.459438	-0.20246	0.257	0.239	1
Jun	Jun	0.788517	-0.202766	0.153	0.146	1
Bag3	Bag3	0.21173	-0.203998	0.094	0.1	1
Tmf1	Tmf1	0.681164	-0.20408	0.122	0.122	1
Plcb1	Plcb1	0.447771	-0.204986	0.378	0.358	1
Rnf10	Rnf10	0.215148	-0.206288	0.148	0.134	1
Auh	Auh	0.0854013	-0.206693	0.12	0.129	1
Trip11	Trip11	0.787544	-0.207026	0.194	0.189	1
Ndufs4	Ndufs4	0.00743905	-0.208477	0.262	0.221	1
Iqsec1	Iqsec1	0.0298197	-0.209309	0.116	0.128	1
Ndufc1	Ndufc1	0.211776	-0.210683	0.107	0.096	1
Olfml1	Olfml1	0.0443589	-0.213132	0.135	0.146	1
LOC100362432	LOC100362432	0.572484	-0.213864	0.175	0.164	1
Bphl	Bphl	0.662335	-0.21414	0.15	0.142	1
Mrpl52	Mrpl52	0.163084	-0.214224	0.17	0.153	1
Dhcr24	Dhcr24	0.47257	-0.214234	0.107	0.109	1
Cdk14	Cdk14	0.403292	-0.214374	0.118	0.12	1
Tbc1d14	Tbc1d14	0.112296	-0.214787	0.176	0.183	1
Ywhae	Ywhae	0.00123008	-0.215073	0.328	0.274	1
Ostc	Ostc	0.325596	-0.2154	0.106	0.11	1
Gsta6	Gsta6	0.157103	-0.215402	0.134	0.141	1
Ap2a2	Ap2a2	0.999398	-0.215813	0.16	0.154	1
Api5	Api5	0.882564	-0.216711	0.119	0.117	1
Anxa11	Anxa11	0.460407	-0.216792	0.11	0.102	1
Pttg1ip	Pttg1ip	0.000314347	-0.21722	0.311	0.254	1
Zfp106	Zfp106	0.689978	-0.217571	0.147	0.145	1
Ywhaq	Ywhaq	0.20105	-0.218106	0.142	0.128	1
Net1	Net1	0.376531	-0.221878	0.165	0.167	1
Csde1	Csde1	9.2492e-05	-0.22276	0.232	0.185	1
Adipor1	Adipor1	0.941409	-0.222889	0.177	0.171	1
Arfgef3	Arfgef3	0.193899	-0.224528	0.124	0.129	1
Oxct1	Oxct1	0.0115873	-0.224722	0.327	0.281	1
Ranbp2	Ranbp2	0.547734	-0.226747	0.312	0.287	1
AC128848.1	AC128848.1	4.74102e-05	-0.227221	0.103	0.127	1
Ppm1h	Ppm1h	0.67171	-0.227626	0.267	0.255	1
Cbx3	Cbx3	0.5485	-0.228236	0.155	0.155	1
Actr2	Actr2	0.807622	-0.22888	0.127	0.122	1
Tm9sf3	Tm9sf3	0.336385	-0.228966	0.15	0.152	1
Mccc1	Mccc1	0.101502	-0.229999	0.15	0.159	1
Aldh9a1	Aldh9a1	0.557861	-0.231041	0.278	0.256	1
Ptges3	Ptges3	0.00828184	-0.231336	0.19	0.16	1
Nucb1	Nucb1	0.760754	-0.231828	0.103	0.098	1
Tbca	Tbca	1.45393e-05	-0.232585	0.28	0.222	0.369283
LOC501038	LOC501038	0.781554	-0.233298	0.13	0.128	1
Cryz	Cryz	0.117289	-0.234896	0.437	0.384	1
Dhrs4	Dhrs4	0.102841	-0.235208	0.18	0.159	1
Cyp2d2	Cyp2d2	0.165148	-0.235439	0.187	0.191	1
Etfdh	Etfdh	0.250831	-0.235843	0.114	0.118	1
Arf5	Arf5	0.157377	-0.235921	0.104	0.092	1
Pzp	Pzp	0.839293	-0.236447	0.255	0.245	1
Nedd4	Nedd4	0.485093	-0.236722	0.395	0.355	1
Carhsp1	Carhsp1	0.135981	-0.238534	0.1	0.087	1
Tm2d1	Tm2d1	0.363704	-0.238582	0.157	0.159	1
Agpat3	Agpat3	0.142312	-0.239642	0.098	0.105	1
Fzd4	Fzd4	0.100142	-0.240001	0.099	0.107	1
Pfdn5	Pfdn5	0.0567904	-0.240175	0.137	0.119	1
Ivd	Ivd	0.585379	-0.240854	0.157	0.148	1
Rab14	Rab14	0.241775	-0.241162	0.198	0.179	1
Atp6v1b2	Atp6v1b2	0.246789	-0.24154	0.159	0.145	1
Tanc2	Tanc2	0.209819	-0.241599	0.303	0.3	1
AABR07015081.2	AABR07015081.2	1.44868e-44	-0.243237	0.873	0.508	3.67949e-40
Cd99	Cd99	0.00906853	-0.244519	0.125	0.101	1
Eef1g	Eef1g	0.00380439	-0.245248	0.108	0.085	1
Copb1	Copb1	0.384549	-0.250174	0.128	0.131	1
AC134224.1	AC134224.1	1.3116e-15	-0.25072	0.86	0.833	3.33133e-11
Eif2s2	Eif2s2	0.0138748	-0.251039	0.256	0.22	1
Hadha	Hadha	0.0119584	-0.251414	0.313	0.264	1
Mxra7	Mxra7	0.792466	-0.251444	0.147	0.143	1
Sgk1	Sgk1	0.0671999	-0.252289	0.099	0.108	1
Nucks1	Nucks1	0.0222574	-0.252702	0.153	0.13	1
Zmat4	Zmat4	4.31169e-08	-0.253177	0.073	0.102	0.00109513
Dnajc19	Dnajc19	0.480248	-0.254442	0.13	0.131	1
Tpcn1	Tpcn1	0.00921294	-0.254501	0.203	0.217	1
Arpc2	Arpc2	0.0292968	-0.255763	0.3	0.261	1
Ssb	Ssb	0.698336	-0.256169	0.142	0.134	1
Cdc42	Cdc42	0.228077	-0.256459	0.212	0.19	1
Rtn3	Rtn3	0.703086	-0.256859	0.215	0.202	1
Slc6a8	Slc6a8	0.76412	-0.256867	0.123	0.116	1
Kdelr1	Kdelr1	0.410129	-0.257627	0.108	0.111	1
Lamtor5	Lamtor5	0.0416429	-0.258228	0.147	0.125	1
Cct3	Cct3	0.287628	-0.25924	0.161	0.146	1
Nfe2l2	Nfe2l2	0.118934	-0.259422	0.182	0.187	1
Esd	Esd	0.104393	-0.25953	0.219	0.194	1
Sh3glb1	Sh3glb1	0.924514	-0.260607	0.121	0.118	1
Pnkd	Pnkd	0.677457	-0.26134	0.181	0.169	1
Ptprd	Ptprd	0.0181495	-0.26186	0.436	0.424	1
Chpt1	Chpt1	0.307328	-0.262126	0.423	0.393	1
Cct6a	Cct6a	0.278657	-0.262171	0.173	0.156	1
Caprin1	Caprin1	0.751749	-0.262865	0.252	0.236	1
Eif3a	Eif3a	0.999043	-0.263132	0.261	0.246	1
Cct4	Cct4	0.843721	-0.263789	0.174	0.165	1
Acmsd	Acmsd	0.000946969	-0.264908	0.175	0.197	1
Ndfip1	Ndfip1	0.146646	-0.265125	0.286	0.254	1
Hibadh	Hibadh	0.0998706	-0.267688	0.47	0.439	1
Id2	Id2	0.00912713	-0.268754	0.177	0.148	1
Tmed10	Tmed10	0.819399	-0.269475	0.127	0.124	1
Acss3	Acss3	0.506255	-0.269839	0.35	0.33	1
Dlst	Dlst	0.725337	-0.270065	0.172	0.167	1
Rab5if	Rab5if	0.386536	-0.270663	0.104	0.095	1
H3f3a	H3f3a	0.698538	-0.27147	0.269	0.258	1
Smim10l1	Smim10l1	0.00129687	-0.272794	0.084	0.1	1
Gcdh	Gcdh	0.273828	-0.273602	0.297	0.267	1
Sesn2	Sesn2	0.0490616	-0.273695	0.117	0.126	1
Rab11a	Rab11a	0.788624	-0.274318	0.117	0.115	1
Ppa1	Ppa1	0.73625	-0.276611	0.104	0.103	1
Sf3b2	Sf3b2	0.568834	-0.277221	0.124	0.115	1
Serbp1	Serbp1	0.773464	-0.277782	0.214	0.206	1
Ggt1	Ggt1	0.289316	-0.278149	0.51	0.453	1
Snrpd3	Snrpd3	0.684232	-0.278462	0.118	0.111	1
Ephx2	Ephx2	0.504533	-0.279302	0.176	0.162	1
Ppp1r16b	Ppp1r16b	0.0033063	-0.27971	0.099	0.114	1
Capza2	Capza2	0.47392	-0.280482	0.194	0.179	1
C5	C5	0.0260723	-0.280623	0.145	0.156	1
Ptprn	Ptprn	0.30466	-0.281945	0.108	0.111	1
Tpm3	Tpm3	0.842955	-0.282129	0.125	0.119	1
Acss1	Acss1	0.000582463	-0.282552	0.162	0.183	1
Arcn1	Arcn1	0.436292	-0.285923	0.111	0.112	1
Tmbim6	Tmbim6	0.3394	-0.285979	0.338	0.3	1
Chmp3	Chmp3	0.443293	-0.286138	0.113	0.114	1
Fam149a	Fam149a	0.0671747	-0.28626	0.108	0.117	1
Dusp3	Dusp3	0.000315966	-0.286546	0.092	0.111	1
Hspa9	Hspa9	0.297773	-0.286592	0.139	0.14	1
Pde7b	Pde7b	0.131885	-0.28671	0.171	0.174	1
Txnl1	Txnl1	0.84501	-0.288174	0.118	0.113	1
RGD1309534	RGD1309534	0.636876	-0.288277	0.493	0.448	1
Idh2	Idh2	0.0714889	-0.288737	0.252	0.217	1
Bri3	Bri3	0.706056	-0.29044	0.284	0.263	1
Hnrnpk	Hnrnpk	0.986397	-0.291948	0.157	0.151	1
Slc12a8	Slc12a8	0.00105375	-0.292628	0.155	0.175	1
Nol7	Nol7	0.275731	-0.293008	0.136	0.139	1
Hspa4	Hspa4	0.883159	-0.293781	0.27	0.253	1
Samm50	Samm50	0.536389	-0.29431	0.147	0.145	1
Nnt	Nnt	0.609939	-0.29457	0.173	0.17	1
Hsdl2	Hsdl2	0.168383	-0.295552	0.104	0.109	1
Psmd12	Psmd12	0.568985	-0.295924	0.139	0.138	1
Rrbp1	Rrbp1	0.118151	-0.29596	0.289	0.287	1
Tob1	Tob1	0.167754	-0.296426	0.098	0.104	1
Aifm1	Aifm1	0.561466	-0.297901	0.145	0.143	1
Polr1d	Polr1d	0.420347	-0.298981	0.15	0.15	1
Lactb2	Lactb2	0.0390494	-0.299252	0.31	0.308	1
Hexa	Hexa	0.181324	-0.299699	0.107	0.112	1
Acadm	Acadm	0.332455	-0.301494	0.319	0.286	1
Ttc36	Ttc36	0.580636	-0.304529	0.137	0.126	1
Tmem174	Tmem174	0.0999148	-0.304954	0.166	0.172	1
Fgf1	Fgf1	1.70268e-05	-0.305126	0.185	0.213	0.432464
Nav2	Nav2	6.30082e-06	-0.305531	0.244	0.275	0.160035
Pfdn1	Pfdn1	0.194536	-0.305604	0.177	0.179	1
Cd302	Cd302	0.0001207	-0.306343	0.095	0.116	1
Twf1	Twf1	0.802396	-0.307079	0.187	0.175	1
Ndufaf8	Ndufaf8	0.00273779	-0.307739	0.094	0.11	1
Itga1	Itga1	0.00256821	-0.308277	0.205	0.22	1
Scand1	Scand1	0.412469	-0.308919	0.102	0.093	1
RGD1561590	RGD1561590	0.442103	-0.30934	0.136	0.125	1
Arpc5l	Arpc5l	0.584048	-0.309935	0.127	0.125	1
Plscr1	Plscr1	4.26012e-05	-0.311823	0.316	0.334	1
Fis1	Fis1	0.377231	-0.315076	0.119	0.107	1
Eny2	Eny2	0.0813613	-0.31514	0.107	0.114	1
Aldh2	Aldh2	0.389071	-0.318406	0.288	0.258	1
Mlf2	Mlf2	0.352167	-0.318725	0.125	0.127	1
Pam16	Pam16	0.267122	-0.319575	0.116	0.12	1
Slc5a8	Slc5a8	5.14326e-09	-0.319815	0.105	0.141	0.000130634
Selenok	Selenok	0.144074	-0.319832	0.102	0.106	1
Vps35	Vps35	0.866441	-0.320092	0.169	0.162	1
Tmed2	Tmed2	0.219419	-0.322026	0.16	0.161	1
Nit1	Nit1	0.397294	-0.322029	0.414	0.379	1
Erlec1	Erlec1	0.0091696	-0.323459	0.11	0.124	1
Ndufa10l1.1	Ndufa10l1.1	0.000967593	-0.323976	0.086	0.103	1
C1galt1	C1galt1	0.000447327	-0.324032	0.085	0.104	1
Iyd	Iyd	0.000193622	-0.325332	0.102	0.123	1
Mfsd1	Mfsd1	5.65326e-07	-0.325853	0.093	0.122	0.0143587
Rpn2	Rpn2	0.740581	-0.326321	0.141	0.132	1
Bhmt	Bhmt	0.0271662	-0.327155	0.142	0.152	1
Mettl7b	Mettl7b	8.91404e-06	-0.327438	0.092	0.116	0.226408
Sdcbp	Sdcbp	0.298614	-0.327631	0.142	0.144	1
Hint2	Hint2	0.602397	-0.327741	0.139	0.136	1
Tmigd1	Tmigd1	0.000382966	-0.328535	0.119	0.139	1
Pigp	Pigp	4.72773e-07	-0.328636	0.075	0.102	0.012008
Slit2	Slit2	0.306617	-0.329029	0.18	0.177	1
Klf12	Klf12	1.40111e-07	-0.329248	0.126	0.16	0.00355869
Psmb1	Psmb1	0.492122	-0.329822	0.133	0.122	1
Pabpc1	Pabpc1	0.0996469	-0.330972	0.143	0.149	1
Tram1	Tram1	0.0111738	-0.331034	0.097	0.109	1
Stt3a	Stt3a	0.0673405	-0.331882	0.162	0.169	1
LOC103690120	LOC103690120	0.0116052	-0.332101	0.206	0.216	1
Syap1	Syap1	0.297019	-0.332538	0.13	0.132	1
Cnpy2	Cnpy2	0.241919	-0.332803	0.102	0.106	1
Lrrc8d	Lrrc8d	3.9537e-08	-0.3337	0.078	0.108	0.0010042
Ndufa9	Ndufa9	0.513999	-0.334626	0.11	0.101	1
Ech1	Ech1	0.564968	-0.335263	0.142	0.13	1
LOC689574	LOC689574	0.536789	-0.335434	0.138	0.137	1
Ak2	Ak2	0.14907	-0.33545	0.167	0.171	1
Cct8	Cct8	0.341833	-0.336603	0.119	0.12	1
Nfs1	Nfs1	0.922258	-0.337353	0.181	0.171	1
Itgb1	Itgb1	0.110159	-0.338158	0.234	0.235	1
Dynlrb1	Dynlrb1	0.339723	-0.338405	0.11	0.111	1
Aldh6a1	Aldh6a1	0.00367821	-0.339556	0.56	0.515	1
Lims2	Lims2	1.04447e-05	-0.339658	0.12	0.146	0.265286
Eprs	Eprs	0.3619	-0.339709	0.18	0.178	1
Gls	Gls	0.0809957	-0.339891	0.141	0.147	1
Nap1l1	Nap1l1	0.978498	-0.340137	0.131	0.125	1
Hpcal1	Hpcal1	3.03904e-06	-0.342234	0.145	0.173	0.0771886
Atp6v1d	Atp6v1d	0.0136137	-0.342328	0.089	0.101	1
Pgpep1	Pgpep1	0.00263167	-0.342567	0.316	0.322	1
Ccnd1	Ccnd1	0.0241775	-0.344243	0.118	0.129	1
Ahcyl2	Ahcyl2	0.000111129	-0.344548	0.349	0.357	1
Lamtor2	Lamtor2	0.019218	-0.345574	0.17	0.18	1
Sucla2	Sucla2	0.0786141	-0.345807	0.168	0.174	1
Thoc7	Thoc7	0.0743188	-0.346097	0.1	0.108	1
Tpp1	Tpp1	0.0104609	-0.347082	0.091	0.103	1
Sord	Sord	0.00311929	-0.348416	0.379	0.374	1
Gstt3	Gstt3	2.45383e-07	-0.348993	0.517	0.511	0.00623249
Cotl1	Cotl1	0.0419508	-0.349322	0.149	0.158	1
Ccser2	Ccser2	1.87412e-08	-0.349737	0.327	0.356	0.000476009
Enpep	Enpep	2.68273e-08	-0.350599	0.393	0.411	0.000681386
Hnrnpu	Hnrnpu	0.0654309	-0.354134	0.307	0.302	1
Mrpl15	Mrpl15	0.220082	-0.354959	0.141	0.143	1
Amacr	Amacr	0.246363	-0.355281	0.192	0.191	1
LOC102551265	LOC102551265	0.000599285	-0.355814	0.173	0.193	1
Agtrap	Agtrap	0.000331	-0.356918	0.151	0.172	1
Plau	Plau	2.98545e-06	-0.357076	0.21	0.239	0.0758273
Ubxn1	Ubxn1	0.225023	-0.358391	0.1	0.103	1
Tff3	Tff3	0.269167	-0.358712	0.639	0.517	1
Mmut	Mmut	0.0189624	-0.361583	0.096	0.107	1
Tex264	Tex264	0.00308853	-0.363241	0.147	0.162	1
Slc16a12	Slc16a12	0.00656015	-0.363403	0.223	0.234	1
Timp3	Timp3	0.00022769	-0.365781	0.325	0.338	1
Scly	Scly	1.9662e-05	-0.367062	0.273	0.295	0.499396
Atp6v0a4	Atp6v0a4	1.74806e-15	-0.367211	0.523	0.542	4.43991e-11
2022-03-02	2022-03-02	2.37292e-06	-0.367617	0.104	0.132	0.0602698
Hba-a1	Hba-a1	0.0504664	-0.367938	0.107	0.088	1
Phb	Phb	0.108006	-0.368723	0.11	0.115	1
Fkbp3	Fkbp3	0.000311709	-0.369472	0.108	0.128	1
Aco2	Aco2	0.139456	-0.370532	0.357	0.339	1
Ywhaz	Ywhaz	0.0291043	-0.370901	0.188	0.196	1
Dram2	Dram2	6.84973e-06	-0.371484	0.142	0.17	0.173976
Eef2	Eef2	0.574279	-0.372799	0.127	0.124	1
Ap2s1	Ap2s1	0.0855449	-0.373021	0.1	0.106	1
Dld	Dld	0.0403565	-0.374768	0.139	0.147	1
RGD1310951	RGD1310951	0.0341927	-0.375118	0.263	0.265	1
Hsd11b1	Hsd11b1	1.18033e-05	-0.37567	0.501	0.486	0.299791
P3h2	P3h2	5.14237e-10	-0.376487	0.332	0.368	1.30611e-05
Cct5	Cct5	0.0269929	-0.377671	0.173	0.182	1
Tmem140	Tmem140	8.99062e-06	-0.378885	0.138	0.164	0.228353
Pdha1	Pdha1	0.211089	-0.379543	0.171	0.172	1
Cela1	Cela1	0.00256615	-0.380791	0.139	0.155	1
Clic1	Clic1	0.245151	-0.381776	0.125	0.126	1
Clta	Clta	0.0229859	-0.383426	0.145	0.154	1
Mesd	Mesd	1.37888e-06	-0.386513	0.101	0.129	0.0350223
Snx29	Snx29	7.94518e-07	-0.389238	0.613	0.567	0.02018
Uqcrc2	Uqcrc2	0.0778125	-0.389969	0.219	0.219	1
Ybx1	Ybx1	0.00579908	-0.391355	0.108	0.121	1
Cisd1	Cisd1	0.0691202	-0.39164	0.546	0.503	1
Ndufs3	Ndufs3	0.376674	-0.394001	0.118	0.117	1
App	App	1.05268e-09	-0.395314	0.567	0.557	2.67371e-05
Rab5c	Rab5c	0.000357643	-0.395553	0.113	0.132	1
Stmn1	Stmn1	0.320037	-0.397672	0.108	0.109	1
Dars	Dars	9.74924e-06	-0.397858	0.14	0.166	0.247621
Atp6v1e1	Atp6v1e1	0.0520451	-0.398123	0.154	0.161	1
Gsto1	Gsto1	0.0175614	-0.398622	0.1	0.111	1
Micos10	Micos10	0.330006	-0.398832	0.233	0.205	1
Vkorc1	Vkorc1	1.60525e-05	-0.39917	0.104	0.128	0.407718
Col4a3	Col4a3	1.79361e-11	-0.401334	0.665	0.619	4.55559e-07
Hsbp1	Hsbp1	0.194333	-0.401436	0.105	0.108	1
Ezr	Ezr	0.000291013	-0.403107	0.284	0.296	1
Decr1	Decr1	0.00420108	-0.403653	0.15	0.163	1
Aqp1	Aqp1	0.0026251	-0.405577	0.4	0.387	1
Oat	Oat	0.00816595	-0.406132	0.301	0.301	1
Lrpap1	Lrpap1	0.0018831	-0.406167	0.339	0.335	1
Atp1b1	Atp1b1	1.73161e-21	-0.406481	0.766	0.762	4.39813e-17
Aldh8a1	Aldh8a1	1.24023e-06	-0.407211	0.446	0.444	0.0315005
Gstp1	Gstp1	0.135454	-0.407374	0.217	0.184	1
Ccdc141	Ccdc141	4.21827e-09	-0.40991	0.249	0.285	0.00010714
Slc3a2	Slc3a2	0.00239173	-0.410521	0.089	0.104	1
Ndufa8	Ndufa8	0.000142255	-0.410826	0.084	0.103	1
Prss8	Prss8	5.82087e-05	-0.411217	0.143	0.165	1
Atp5f1d	Atp5f1d	0.695975	-0.411905	0.141	0.127	1
Gpd1	Gpd1	2.73475e-05	-0.412655	0.136	0.161	0.6946
Mrps36	Mrps36	1.78805e-05	-0.412671	0.086	0.108	0.454148
RGD1311703	RGD1311703	2.57733e-07	-0.412753	0.082	0.109	0.00654616
Zbtb8os	Zbtb8os	0.00239762	-0.413887	0.097	0.112	1
Atp6v1a	Atp6v1a	0.0399689	-0.415354	0.177	0.182	1
Selenof	Selenof	0.0109289	-0.415848	0.159	0.17	1
Ndufa7	Ndufa7	0.249061	-0.416586	0.142	0.142	1
Unc119b	Unc119b	0.0595619	-0.417555	0.198	0.202	1
Immt	Immt	0.0903167	-0.418263	0.205	0.205	1
Fh	Fh	0.00012405	-0.418713	0.087	0.106	1
Psmc3	Psmc3	0.00168376	-0.41932	0.136	0.152	1
Gpi	Gpi	0.117335	-0.420653	0.114	0.118	1
Ddc	Ddc	1.66239e-05	-0.421097	0.083	0.104	0.42223
Tmco1	Tmco1	7.06623e-05	-0.42116	0.152	0.175	1
Suclg2	Suclg2	2.75213e-07	-0.424482	0.404	0.415	0.00699014
Ddx19b	Ddx19b	0.333522	-0.425176	0.221	0.213	1
Spcs2	Spcs2	0.000202445	-0.425299	0.085	0.103	1
Cmbl	Cmbl	5.00285e-06	-0.426551	0.207	0.233	0.127067
Hadh	Hadh	0.0044038	-0.428356	0.169	0.182	1
Fdx1	Fdx1	2.01905e-12	-0.431084	0.069	0.106	5.12819e-08
Bola2	Bola2	0.0187178	-0.431363	0.146	0.155	1
Eif4g1	Eif4g1	0.000399606	-0.431733	0.123	0.141	1
Dcxr	Dcxr	0.00202606	-0.432029	0.119	0.134	1
Pdia3	Pdia3	2.64048e-05	-0.432132	0.237	0.258	0.670656
Zfp36l1	Zfp36l1	1.3109e-08	-0.432789	0.132	0.168	0.000332954
Cyc1	Cyc1	0.275783	-0.434026	0.122	0.122	1
Dio1	Dio1	4.00464e-07	-0.43534	0.143	0.174	0.0101714
Eif1	Eif1	0.114131	-0.436074	0.306	0.293	1
RGD1559960	RGD1559960	4.9348e-05	-0.436312	0.127	0.149	1
Sec62	Sec62	0.135814	-0.438469	0.223	0.219	1
Nedd8	Nedd8	0.0112021	-0.441925	0.11	0.12	1
Qdpr	Qdpr	3.8941e-05	-0.442192	0.082	0.102	0.989063
Slc25a39	Slc25a39	0.234752	-0.442678	0.133	0.134	1
Spp1	Spp1	1.14202e-30	-0.443706	0.491	0.602	2.90061e-26
Ifi30	Ifi30	5.17851e-05	-0.444125	0.083	0.103	1
Vdac1	Vdac1	0.00058536	-0.445208	0.391	0.383	1
Rtraf	Rtraf	3.51861e-06	-0.445399	0.11	0.135	0.0893692
Acsm3	Acsm3	5.028e-21	-0.446064	0.347	0.415	1.27706e-16
Reep5	Reep5	0.00142179	-0.446576	0.106	0.121	1
Etfa	Etfa	0.0813136	-0.448841	0.267	0.26	1
Cd164	Cd164	3.44544e-05	-0.449609	0.317	0.326	0.875107
Slc2a2	Slc2a2	9.22699e-12	-0.452782	0.103	0.143	2.34356e-07
Ndufc2	Ndufc2	0.182732	-0.455788	0.151	0.151	1
Ehhadh	Ehhadh	1.37981e-13	-0.457231	0.089	0.131	3.50459e-09
Col4a1	Col4a1	0.000443361	-0.457324	0.21	0.224	1
Chmp5	Chmp5	0.00444303	-0.458475	0.103	0.116	1
Rpn1	Rpn1	1.71823e-07	-0.458866	0.116	0.145	0.00436413
Skp1	Skp1	0.19702	-0.459022	0.247	0.238	1
Pnrc1	Pnrc1	2.31491e-18	-0.459498	0.069	0.117	5.87964e-14
Dap	Dap	0.000110131	-0.459557	0.119	0.139	1
Bnip3	Bnip3	5.846e-11	-0.459587	0.071	0.105	1.48482e-06
Ethe1	Ethe1	2.87089e-05	-0.461667	0.125	0.148	0.729178
Trabd2b	Trabd2b	2.2552e-12	-0.461936	0.626	0.586	5.72799e-08
H1f4	H1f4	1.05764e-13	-0.462818	0.09	0.133	2.6863e-09
Psmd2	Psmd2	0.00397437	-0.462988	0.09	0.103	1
AABR07004221.2	AABR07004221.2	1.4482e-14	-0.464551	0.205	0.258	3.67827e-10
Scpep1	Scpep1	1.25865e-06	-0.464942	0.282	0.302	0.0319684
St13	St13	0.00268106	-0.46524	0.32	0.316	1
Hsph1	Hsph1	7.41894e-08	-0.466688	0.102	0.132	0.00188434
Timm13	Timm13	0.0003732	-0.467398	0.095	0.112	1
Ggh	Ggh	0.0125191	-0.469653	0.163	0.172	1
Edf1	Edf1	0.110554	-0.47298	0.127	0.13	1
LOC306766	LOC306766	0.0015876	-0.473065	0.339	0.335	1
Cmpk1	Cmpk1	7.07056e-06	-0.4738	0.125	0.151	0.179585
Churc1	Churc1	1.53635e-06	-0.473847	0.129	0.157	0.0390218
Acadl	Acadl	0.0192979	-0.473985	0.244	0.243	1
Ccni	Ccni	2.88995e-06	-0.476477	0.099	0.124	0.0734017
Plekhb2	Plekhb2	7.56647e-06	-0.477835	0.106	0.13	0.192181
Tmprss2	Tmprss2	3.38682e-16	-0.478168	0.08	0.126	8.60217e-12
Park7	Park7	0.356233	-0.479195	0.142	0.138	1
Ass1	Ass1	0.0109389	-0.480053	0.329	0.318	1
Rpl10	Rpl10	0.866298	-0.480188	0.221	0.203	1
Sdha	Sdha	0.0177399	-0.48089	0.197	0.2	1
Anapc13	Anapc13	0.000454872	-0.481469	0.146	0.164	1
Lap3	Lap3	2.3441e-05	-0.481972	0.227	0.247	0.595378
Pdia6	Pdia6	7.2281e-10	-0.482289	0.078	0.111	1.83587e-05
Crym	Crym	4.28369e-06	-0.482543	0.155	0.18	0.108801
Ndufs2	Ndufs2	0.0109316	-0.485641	0.121	0.131	1
Atp6v0e1	Atp6v0e1	1.51611e-05	-0.485677	0.176	0.199	0.385077
Tma7	Tma7	1.79137e-05	-0.485706	0.095	0.117	0.454989
Eif3c	Eif3c	0.00335057	-0.485948	0.175	0.186	1
Prdx6	Prdx6	0.000328339	-0.486452	0.187	0.203	1
Apmap	Apmap	3.75434e-16	-0.487317	0.218	0.276	9.53566e-12
Sfxn1	Sfxn1	2.94874e-13	-0.487799	0.287	0.333	7.48951e-09
Rpl10a	Rpl10a	0.000975348	-0.489175	0.106	0.122	1
Dync1h1	Dync1h1	7.88376e-06	-0.489683	0.115	0.139	0.20024
Rbp4	Rbp4	6.73442e-10	-0.490943	0.069	0.1	1.71048e-05
P4hb	P4hb	0.000295564	-0.491629	0.134	0.152	1
Gspt1	Gspt1	7.92537e-08	-0.49206	0.087	0.115	0.00201297
Iah1	Iah1	0.00972232	-0.493782	0.332	0.321	1
Ywhab	Ywhab	2.48387e-10	-0.494032	0.081	0.115	6.30878e-06
Gdi2	Gdi2	0.000709102	-0.497156	0.148	0.163	1
Retsat	Retsat	7.47913e-06	-0.497479	0.155	0.179	0.189962
Spint2	Spint2	1.46623e-06	-0.499991	0.378	0.385	0.0372408
Tmem59	Tmem59	6.47849e-05	-0.500269	0.181	0.2	1
Cat	Cat	4.7802e-13	-0.501302	0.58	0.569	1.21412e-08
Tmem256	Tmem256	0.082617	-0.501724	0.11	0.115	1
Cdh16	Cdh16	0.00106471	-0.502596	0.157	0.17	1
Ppara	Ppara	1.35115e-08	-0.504718	0.151	0.184	0.000343179
Ubc	Ubc	4.16951e-05	-0.505418	0.357	0.357	1
Rfk	Rfk	1.10586e-08	-0.507127	0.075	0.104	0.000280878
Prodh2	Prodh2	7.78471e-13	-0.507515	0.096	0.137	1.97724e-08
Rps27l	Rps27l	0.0240045	-0.507601	0.119	0.126	1
Map1lc3b	Map1lc3b	1.13291e-12	-0.508768	0.066	0.103	2.87747e-08
Lipa	Lipa	1.70183e-12	-0.510377	0.12	0.164	4.32247e-08
Tmem37	Tmem37	3.78364e-15	-0.510422	0.139	0.191	9.61006e-11
Rpl12	Rpl12	0.00069696	-0.512024	0.108	0.123	1
Fmo1	Fmo1	2.71371e-10	-0.513704	0.198	0.235	6.89254e-06
Psat1	Psat1	1.46196e-16	-0.515532	0.07	0.114	3.71324e-12
Slc25a4	Slc25a4	0.309274	-0.516417	0.166	0.16	1
Lactb	Lactb	3.41354e-08	-0.517902	0.141	0.173	0.000867006
Uqcrc1	Uqcrc1	0.462917	-0.518705	0.156	0.148	1
Ephx1	Ephx1	0.000250929	-0.520557	0.09	0.107	1
Mgp	Mgp	0.143779	-0.521095	0.138	0.139	1
Aplp2	Aplp2	1.79364e-07	-0.524051	0.089	0.115	0.00455567
Psme1	Psme1	2.52191e-06	-0.526033	0.087	0.11	0.0640539
Ndufs7	Ndufs7	0.000517894	-0.527574	0.115	0.131	1
Ugt2b35	Ugt2b35	1.74167e-22	-0.528423	0.061	0.112	4.42367e-18
Slc16a2	Slc16a2	5.62783e-33	-0.529365	0.057	0.121	1.42941e-28
Ndufv2	Ndufv2	0.00136911	-0.531868	0.157	0.17	1
Dad1	Dad1	1.30215e-08	-0.53535	0.084	0.114	0.000330734
Serpinf1	Serpinf1	1.50633e-10	-0.536038	0.09	0.125	3.82592e-06
LOC100364435	LOC100364435	0.71916	-0.537772	0.127	0.118	1
Hist1h2bq	Hist1h2bq	3.05411e-10	-0.539784	0.121	0.158	7.75714e-06
Hadhb	Hadhb	6.1305e-05	-0.540863	0.115	0.135	1
Atp6ap2	Atp6ap2	3.93718e-11	-0.540966	0.07	0.104	1e-06
Mrpl54	Mrpl54	2.6163e-09	-0.542079	0.083	0.114	6.64513e-05
Rhoa	Rhoa	1.65657e-11	-0.542816	0.084	0.121	4.20752e-07
Ncl	Ncl	0.000671283	-0.543545	0.158	0.172	1
Rbbp7	Rbbp7	2.21395e-06	-0.544066	0.105	0.13	0.0562322
Eid1	Eid1	4.39976e-08	-0.548491	0.086	0.114	0.00111749
Rpl22l1	Rpl22l1	4.20462e-05	-0.549008	0.119	0.139	1
Tomm20	Tomm20	1.8401e-08	-0.550185	0.128	0.161	0.000467366
Got2	Got2	2.71448e-09	-0.554682	0.146	0.181	6.89451e-05
Eci1	Eci1	9.6939e-06	-0.556945	0.162	0.183	0.246215
Tmem205	Tmem205	9.78711e-14	-0.558607	0.081	0.122	2.48583e-09
Rps21	Rps21	6.06766e-05	-0.559251	0.147	0.166	1
Calml4	Calml4	3.60774e-06	-0.559299	0.088	0.11	0.0916331
Grina	Grina	1.50916e-08	-0.55938	0.202	0.234	0.000383312
Mrfap1	Mrfap1	4.60024e-09	-0.560362	0.087	0.118	0.000116841
Idh1	Idh1	8.77241e-11	-0.56082	0.164	0.204	2.2281e-06
Canx	Canx	3.77793e-11	-0.561292	0.335	0.361	9.59556e-07
AABR07035218.1	AABR07035218.1	1.18797e-19	-0.561672	0.103	0.158	3.01732e-15
Sem1	Sem1	0.000331519	-0.562647	0.132	0.148	1
Grpel1	Grpel1	5.20016e-08	-0.562859	0.128	0.159	0.00132079
Akr1c1	Akr1c1	7.48942e-20	-0.563666	0.07	0.119	1.90224e-15
Ndufb3	Ndufb3	7.98762e-07	-0.564082	0.203	0.227	0.0202878
Calm2	Calm2	3.95224e-07	-0.565106	0.11	0.137	0.0100383
Cltc	Cltc	7.55885e-12	-0.565812	0.307	0.341	1.91987e-07
Myl12a	Myl12a	5.54296e-07	-0.566228	0.097	0.123	0.0140786
Mt-co3	Mt-co3	1.22018e-22	-0.56711	0.074	0.133	3.09914e-18
Sdc4	Sdc4	3.15619e-17	-0.569644	0.28	0.334	8.01641e-13
Pdzk1	Pdzk1	2.12733e-18	-0.570079	0.35	0.395	5.40322e-14
Etfb	Etfb	0.00172422	-0.570841	0.146	0.157	1
Snrpe	Snrpe	7.36915e-14	-0.571679	0.065	0.103	1.87169e-09
Abhd17c	Abhd17c	3.8959e-14	-0.573378	0.108	0.152	9.8952e-10
Fzd1	Fzd1	3.47546e-20	-0.57502	0.064	0.112	8.82731e-16
Igfbp7	Igfbp7	2.83479e-15	-0.575427	0.476	0.489	7.20008e-11
Lyz2	Lyz2	0.000529749	-0.577434	0.104	0.118	1
Ost4	Ost4	1.10283e-14	-0.577742	0.087	0.131	2.80108e-10
Igf2r	Igf2r	2.5057e-16	-0.579625	0.222	0.275	6.36423e-12
Npm1	Npm1	3.95014e-07	-0.581192	0.119	0.146	0.010033
Gns.1	Gns.1	1.09886e-11	-0.581231	0.086	0.122	2.79098e-07
Zfp622	Zfp622	4.6785e-10	-0.583208	0.128	0.163	1.18829e-05
Psmb5	Psmb5	7.88417e-11	-0.584708	0.07	0.102	2.0025e-06
Ghitm	Ghitm	6.40944e-17	-0.584938	0.095	0.143	1.62793e-12
Fkbp2	Fkbp2	2.24743e-15	-0.588332	0.099	0.145	5.70823e-11
Gpx4	Gpx4	0.194464	-0.588687	0.242	0.226	1
Timm8b	Timm8b	6.93255e-05	-0.593267	0.095	0.113	1
Lamp2	Lamp2	1.56581e-10	-0.593661	0.221	0.256	3.977e-06
Kl	Kl	4.62411e-31	-0.593716	0.086	0.156	1.17448e-26
Ppic	Ppic	6.97537e-16	-0.595482	0.408	0.438	1.77167e-11
Laptm4a	Laptm4a	3.68811e-11	-0.595488	0.177	0.218	9.36744e-07
Vdac2	Vdac2	1.63794e-07	-0.596925	0.127	0.154	0.0041602
Atp5f1c	Atp5f1c	8.6107e-10	-0.598238	0.374	0.385	2.18703e-05
Atp6v1g1	Atp6v1g1	3.77715e-07	-0.600471	0.149	0.175	0.00959359
Prlr	Prlr	3.86201e-37	-0.601946	0.361	0.442	9.80912e-33
Tkt	Tkt	1.65805e-10	-0.602944	0.102	0.137	4.21127e-06
LOC100911847	LOC100911847	0.125968	-0.604732	0.185	0.179	1
Atp5md	Atp5md	9.26517e-13	-0.605287	0.075	0.112	2.35326e-08
Ndufb7	Ndufb7	4.20044e-05	-0.606222	0.118	0.137	1
Vcp	Vcp	8.38798e-08	-0.607172	0.205	0.233	0.00213046
Rps15	Rps15	0.829749	-0.610534	0.166	0.149	1
H3f3c	H3f3c	0.00672927	-0.613751	0.116	0.125	1
Kcnj15	Kcnj15	2.44594e-40	-0.614425	0.053	0.123	6.21244e-36
Sdhd	Sdhd	1.67524e-06	-0.615071	0.129	0.152	0.0425493
Prdx5	Prdx5	5.0002e-06	-0.615263	0.105	0.127	0.127
Rack1	Rack1	1.39258e-07	-0.616911	0.113	0.139	0.00353701
Rpl3	Rpl3	3.96759e-06	-0.61793	0.193	0.211	0.100773
Elob	Elob	3.70779e-05	-0.619871	0.171	0.188	0.941743
Msrb1	Msrb1	4.80694e-09	-0.623253	0.185	0.216	0.000122092
Tgoln2	Tgoln2	8.7785e-27	-0.623294	0.07	0.129	2.22965e-22
Ptms	Ptms	0.0318242	-0.6267	0.222	0.214	1
Fuca1	Fuca1	2.41852e-17	-0.626825	0.134	0.188	6.14279e-13
Napsa	Napsa	2.20019e-13	-0.627852	0.428	0.439	5.58826e-09
Wnk1	Wnk1	1.42295e-18	-0.628588	0.293	0.346	3.61416e-14
LOC108348287	LOC108348287	2.6851e-08	-0.630128	0.114	0.143	0.000681988
Acat1	Acat1	1.62371e-06	-0.631216	0.158	0.18	0.0412407
LOC108349548	LOC108349548	1.00341e-10	-0.63151	0.086	0.12	2.54857e-06
Sod2	Sod2	1.34862e-11	-0.631694	0.071	0.105	3.42537e-07
Ndufab1	Ndufab1	8.42806e-07	-0.631862	0.167	0.191	0.0214064
Selenop	Selenop	5.89681e-20	-0.6319	0.171	0.231	1.49773e-15
Ndufa6	Ndufa6	1.00772e-08	-0.635732	0.15	0.182	0.00025595
Mdh2	Mdh2	1.08421e-07	-0.636979	0.132	0.161	0.00275379
Sult1c2	Sult1c2	4.55426e-51	-0.638262	0.186	0.301	1.15674e-46
Ldha	Ldha	1.63603e-15	-0.63939	0.07	0.111	4.15534e-11
Atox1	Atox1	1.53044e-06	-0.641598	0.114	0.138	0.0388716
Atp5mc2	Atp5mc2	1.53893e-06	-0.642725	0.201	0.224	0.0390874
Cyp24a1	Cyp24a1	3.43484e-70	-0.645904	0.184	0.338	8.72416e-66
Rpl6	Rpl6	3.41135e-14	-0.64726	0.068	0.106	8.66448e-10
Hsd17b10	Hsd17b10	2.35276e-11	-0.647455	0.111	0.148	5.97577e-07
Cyp2e1	Cyp2e1	2.10025e-17	-0.650744	0.104	0.154	5.33442e-13
Ubl5	Ubl5	1.52948e-06	-0.651897	0.101	0.125	0.0388473
Ppib	Ppib	1.75161e-12	-0.653086	0.129	0.171	4.44892e-08
Iscu	Iscu	1.20774e-11	-0.653664	0.081	0.117	3.06754e-07
Calr	Calr	1.22928e-12	-0.653998	0.207	0.248	3.12225e-08
Dynll2	Dynll2	1.71194e-12	-0.655011	0.08	0.117	4.34816e-08
Rpl15	Rpl15	7.37986e-06	-0.656482	0.142	0.162	0.187441
Rpl4	Rpl4	3.42171e-11	-0.658717	0.118	0.155	8.69079e-07
Cox17	Cox17	8.19283e-07	-0.661536	0.104	0.128	0.020809
Ndufa11	Ndufa11	0.00133433	-0.662482	0.11	0.121	1
Sub1	Sub1	9.01981e-21	-0.663138	0.062	0.11	2.29094e-16
Ctsd	Ctsd	3.6711e-10	-0.666136	0.117	0.151	9.32424e-06
Sod3	Sod3	2.69934e-28	-0.666146	0.061	0.119	6.85605e-24
Dab2	Dab2	1.17205e-22	-0.667585	0.21	0.277	2.97689e-18
Calm1	Calm1	9.40775e-06	-0.667881	0.189	0.207	0.238947
Gsta4	Gsta4	1.23287e-09	-0.669006	0.252	0.28	3.13136e-05
Uqcrfs1	Uqcrfs1	1.14207e-11	-0.671604	0.078	0.113	2.90075e-07
Pgam1	Pgam1	1.05634e-15	-0.674145	0.095	0.139	2.683e-11
Ndufv3.1	Ndufv3.1	3.23093e-07	-0.674425	0.157	0.181	0.00820624
Rpl14	Rpl14	1.83501e-13	-0.67702	0.306	0.338	4.66075e-09
Ddt	Ddt	8.23574e-07	-0.678184	0.193	0.214	0.0209179
Nox4	Nox4	1.19374e-31	-0.68032	0.261	0.343	3.03197e-27
Rbpms	Rbpms	2.80095e-23	-0.682769	0.142	0.206	7.11412e-19
Epcam	Epcam	5.64183e-22	-0.683751	0.325	0.383	1.43297e-17
Cldn2	Cldn2	2.45987e-30	-0.685453	0.178	0.261	6.24783e-26
Gcsh	Gcsh	1.76216e-20	-0.688358	0.06	0.107	4.47571e-16
Ndufb4	Ndufb4	3.17835e-14	-0.69026	0.082	0.123	8.07269e-10
RT1-A1	RT1-A1	5.96113e-14	-0.691637	0.232	0.275	1.51407e-09
Rpl18	Rpl18	2.48554e-09	-0.692666	0.199	0.227	6.31301e-05
Sult1c2a	Sult1c2a	4.65327e-98	-0.693673	0.727	0.736	1.18188e-93
Mpc1	Mpc1	6.86788e-16	-0.694451	0.206	0.254	1.74437e-11
LOC103693375	LOC103693375	1.26647e-28	-0.697719	0.082	0.145	3.21671e-24
Dstn	Dstn	3.21163e-17	-0.698981	0.21	0.262	8.15722e-13
LOC501233	LOC501233	1.56741e-25	-0.700392	0.396	0.44	3.98107e-21
Vdr	Vdr	1.93617e-36	-0.701892	0.079	0.153	4.91767e-32
H3f3b	H3f3b	4.17923e-19	-0.701909	0.102	0.154	1.06148e-14
Kcnj16	Kcnj16	1.17831e-26	-0.702909	0.052	0.104	2.99278e-22
Txn1	Txn1	4.52094e-14	-0.703637	0.219	0.262	1.14827e-09
Ndufb8	Ndufb8	2.28654e-11	-0.704329	0.159	0.196	5.80758e-07
Vom2r37	Vom2r37	4.34829e-12	-0.704512	0.149	0.19	1.10442e-07
Dnaja1	Dnaja1	5.94308e-21	-0.704531	0.264	0.323	1.50948e-16
Uba52	Uba52	6.98419e-07	-0.704755	0.35	0.348	0.0177391
Akr7a2	Akr7a2	2.91143e-09	-0.705132	0.222	0.247	7.39475e-05
Cubn	Cubn	6.47251e-75	-0.707071	0.491	0.586	1.64395e-70
Eif5a	Eif5a	7.63956e-10	-0.707135	0.123	0.156	1.94037e-05
Zbed5	Zbed5	7.3132e-38	-0.710998	0.041	0.101	1.85748e-33
Igfbp5	Igfbp5	1.09923e-39	-0.711437	0.332	0.426	2.79195e-35
Sdhc	Sdhc	1.5612e-10	-0.713841	0.194	0.227	3.9653e-06
Tst	Tst	2.83158e-19	-0.716858	0.11	0.163	7.19194e-15
Rps11	Rps11	8.51098e-09	-0.717	0.181	0.209	0.00021617
Cdkl1	Cdkl1	3.87068e-43	-0.71866	0.07	0.149	9.83114e-39
Coa5	Coa5	1.48535e-24	-0.71887	0.067	0.122	3.77264e-20
Suclg1	Suclg1	3.93956e-14	-0.719784	0.166	0.21	1.00061e-09
Kap	Kap	5.86254e-70	-0.720536	0.924	0.837	1.48903e-65
Atp1a1	Atp1a1	5.06741e-68	-0.723779	0.64	0.7	1.28707e-63
Ndufb9	Ndufb9	4.70004e-08	-0.724271	0.171	0.196	0.00119376
Aif1l	Aif1l	8.24488e-15	-0.726351	0.086	0.127	2.09412e-10
Dgkg	Dgkg	5.88141e-25	-0.728012	0.087	0.146	1.49382e-20
Sec61g	Sec61g	2.34658e-18	-0.728845	0.067	0.111	5.96009e-14
Naca	Naca	5.33051e-10	-0.728991	0.19	0.221	1.3539e-05
Ugt1a6	Ugt1a6	1.44899e-26	-0.729628	0.217	0.291	3.6803e-22
Pfn1	Pfn1	5.24236e-12	-0.737192	0.142	0.181	1.33151e-07
Mgst1	Mgst1	3.46934e-35	-0.739834	0.182	0.27	8.81177e-31
Nudt4	Nudt4	1.38478e-19	-0.740364	0.167	0.223	3.51721e-15
Arl6ip1	Arl6ip1	8.88742e-34	-0.742798	0.076	0.146	2.25732e-29
Uqcrh	Uqcrh	1.32912e-09	-0.743365	0.181	0.211	3.37582e-05
Mt-co1	Mt-co1	1.45488e-28	-0.743424	0.105	0.179	3.69524e-24
Ndufa2	Ndufa2	1.37916e-15	-0.751055	0.107	0.152	3.50293e-11
Mt-atp6	Mt-atp6	1.99644e-06	-0.753313	0.091	0.117	0.0507076
Ndufa5	Ndufa5	5.33058e-19	-0.757175	0.131	0.185	1.35392e-14
Ggct	Ggct	4.56e-67	-0.758001	0.522	0.589	1.15819e-62
Cox5a	Cox5a	1.98877e-13	-0.759816	0.148	0.188	5.05128e-09
Tsc22d1	Tsc22d1	1.591e-36	-0.762825	0.269	0.357	4.04099e-32
Zfp706	Zfp706	6.92261e-27	-0.763811	0.159	0.231	1.75827e-22
Serf2	Serf2	1.97757e-12	-0.765325	0.323	0.343	5.02282e-08
Tmsb4x	Tmsb4x	5.54287e-08	-0.766356	0.233	0.25	0.00140783
Atp5f1a	Atp5f1a	6.93677e-13	-0.768342	0.256	0.288	1.76187e-08
Slc25a3	Slc25a3	1.82435e-17	-0.768619	0.217	0.267	4.63367e-13
Pgrmc1	Pgrmc1	4.43574e-29	-0.769119	0.301	0.37	1.12663e-24
Tmem252	Tmem252	1.65656e-64	-0.770754	0.046	0.134	4.2075e-60
Eef1b2	Eef1b2	5.46688e-17	-0.771051	0.137	0.188	1.38853e-12
Ndufb5	Ndufb5	6.31199e-11	-0.778032	0.125	0.159	1.60318e-06
Txndc17	Txndc17	1.48742e-26	-0.778515	0.09	0.152	3.7779e-22
LOC100361854	LOC100361854	5.39293e-27	-0.779105	0.169	0.241	1.36975e-22
Atp5me	Atp5me	3.22748e-22	-0.780809	0.416	0.451	8.19748e-18
Tnfaip8	Tnfaip8	6.30894e-48	-0.785468	0.263	0.368	1.60241e-43
Pgk1	Pgk1	1.76879e-20	-0.79818	0.106	0.16	4.49254e-16
Gabarap	Gabarap	2.63916e-17	-0.79929	0.136	0.184	6.7032e-13
Rpl18a	Rpl18a	5.61106e-14	-0.800672	0.132	0.173	1.42515e-09
Rps3	Rps3	1.90197e-11	-0.800813	0.147	0.182	4.8308e-07
Ndufa13	Ndufa13	2.06577e-15	-0.801024	0.179	0.224	5.24684e-11
Txnip	Txnip	5.84472e-23	-0.804188	0.066	0.117	1.4845e-18
Aldh7a1	Aldh7a1	2.85488e-24	-0.804808	0.2	0.264	7.25112e-20
Rps5	Rps5	6.33764e-09	-0.806183	0.153	0.181	0.00016097
Atp5pf	Atp5pf	1.23931e-12	-0.807638	0.243	0.275	3.14772e-08
Cstb	Cstb	1.45449e-24	-0.809449	0.086	0.143	3.69426e-20
Acaa2	Acaa2	6.86138e-33	-0.812616	0.058	0.119	1.74272e-28
Wfdc2	Wfdc2	2.72902e-10	-0.813212	0.088	0.119	6.93145e-06
Rpl21.3	Rpl21.3	4.81112e-27	-0.813481	0.118	0.184	1.22198e-22
Car2	Car2	1.12408e-45	-0.814354	0.239	0.347	2.85505e-41
AABR07063425.3	AABR07063425.3	1.08677e-108	-0.815029	0.086	0.235	2.76029e-104
Rpl24	Rpl24	2.0495e-18	-0.815813	0.204	0.253	5.20553e-14
LOC100360057	LOC100360057	7.35887e-22	-0.816331	0.185	0.245	1.86908e-17
Itm2b	Itm2b	3.58497e-30	-0.816706	0.412	0.461	9.10547e-26
Rpl11	Rpl11	2.55772e-08	-0.817528	0.185	0.206	0.000649634
Ndufb11	Ndufb11	6.22589e-15	-0.819094	0.125	0.168	1.58131e-10
Cfl1	Cfl1	2.9398e-13	-0.819311	0.086	0.122	7.46679e-09
Txn2	Txn2	2.76435e-44	-0.819381	0.184	0.285	7.02117e-40
Ldhb	Ldhb	4.12562e-18	-0.819708	0.085	0.131	1.04787e-13
Uqcr11	Uqcr11	1.32324e-14	-0.820024	0.199	0.241	3.3609e-10
Rpl28	Rpl28	3.18192e-10	-0.820149	0.156	0.187	8.08175e-06
Rpl7	Rpl7	1.74158e-16	-0.821115	0.257	0.297	4.42344e-12
Rplp0	Rplp0	4.77957e-15	-0.821965	0.332	0.359	1.21396e-10
Atp5mc1	Atp5mc1	4.37101e-08	-0.835788	0.211	0.228	0.00111019
Cyb5a	Cyb5a	2.00063e-25	-0.839147	0.261	0.323	5.08139e-21
Rpl29	Rpl29	7.93648e-23	-0.839471	0.183	0.245	2.01579e-18
Naglt1	Naglt1	1.36797e-53	-0.83952	0.136	0.244	3.4745e-49
Slc22a23	Slc22a23	2.77214e-54	-0.8399	0.032	0.103	7.04096e-50
Apom	Apom	2.05073e-25	-0.847367	0.169	0.235	5.20866e-21
Ndufa3	Ndufa3	1.87372e-22	-0.849685	0.169	0.228	4.75907e-18
Folr1	Folr1	6.9776e-31	-0.853332	0.254	0.326	1.77224e-26
Taldo1	Taldo1	4.15778e-24	-0.853673	0.151	0.216	1.05603e-19
Pdzk1ip1	Pdzk1ip1	6.93957e-27	-0.858143	0.237	0.305	1.76258e-22
Dnase1	Dnase1	5.81933e-48	-0.861806	0.035	0.102	1.47805e-43
Rps4x.1	Rps4x.1	2.54712e-13	-0.863315	0.085	0.12	6.46942e-09
Rpl17	Rpl17	2.63631e-29	-0.863416	0.162	0.235	6.69595e-25
Mdh1	Mdh1	6.67013e-19	-0.865934	0.304	0.345	1.69415e-14
Cox7a2l2	Cox7a2l2	1.72456e-19	-0.870096	0.187	0.242	4.3802e-15
Rpl32	Rpl32	1.0513e-53	-0.879297	0.066	0.154	2.6702e-49
Ndufb2	Ndufb2	1.07601e-18	-0.882574	0.125	0.175	2.73296e-14
Lgmn	Lgmn	3.49459e-46	-0.882791	0.404	0.474	8.87592e-42
Slc22a6	Slc22a6	8.64089e-63	-0.887048	0.309	0.425	2.1947e-58
Rpsa	Rpsa	4.82107e-23	-0.888135	0.272	0.327	1.2245e-18
Rps9	Rps9	5.63319e-21	-0.891949	0.165	0.219	1.43077e-16
Rpl23	Rpl23	1.0843e-19	-0.892128	0.265	0.311	2.75401e-15
Rps16	Rps16	2.94946e-25	-0.89894	0.228	0.292	7.49132e-21
LOC100361457	LOC100361457	3.57167e-21	-0.899506	0.117	0.17	9.07167e-17
Eif4g2	Eif4g2	4.01761e-56	-0.899958	0.399	0.492	1.02043e-51
Col4a4	Col4a4	7.74252e-64	-0.901143	0.301	0.422	1.96652e-59
LOC108351137	LOC108351137	3.75815e-26	-0.907656	0.073	0.128	9.54534e-22
Rps7	Rps7	5.05686e-34	-0.910203	0.199	0.281	1.28439e-29
Micos13	Micos13	6.30847e-20	-0.911183	0.119	0.171	1.60229e-15
Rps20	Rps20	1.15574e-20	-0.912767	0.123	0.176	2.93546e-16
Tomm7	Tomm7	3.57585e-32	-0.918161	0.146	0.222	9.08229e-28
Hsp90b1	Hsp90b1	3.54262e-50	-0.929547	0.2	0.306	8.99791e-46
Bnc2	Bnc2	1.31859e-51	-0.930648	0.121	0.221	3.3491e-47
Prdx1	Prdx1	1.04017e-38	-0.933289	0.303	0.382	2.64194e-34
Mt-nd2	Mt-nd2	1.92041e-33	-0.934451	0.105	0.185	4.87765e-29
Hint1	Hint1	5.69738e-41	-0.936312	0.271	0.359	1.44708e-36
Mgst3	Mgst3	3.0725e-20	-0.939089	0.173	0.224	7.80385e-16
Fth1	Fth1	2.17439e-212	-0.941492	0.806	0.856	5.52273e-208
Rpl34	Rpl34	4.99578e-27	-0.942411	0.26	0.321	1.26888e-22
Rpl31	Rpl31	1.57754e-39	-0.951827	0.083	0.159	4.0068e-35
Hspd1	Hspd1	3.91969e-27	-0.952256	0.279	0.34	9.95563e-23
Slc25a5	Slc25a5	9.62235e-21	-0.956751	0.231	0.282	2.44398e-16
Slc13a1	Slc13a1	1.50033e-111	-0.961276	0.308	0.501	3.81069e-107
Akap2	Akap2	1.33872e-79	-0.961444	0.091	0.213	3.40022e-75
Gabarapl1	Gabarapl1	3.18004e-61	-0.962453	0.14	0.256	8.07699e-57
Uqcrq	Uqcrq	2.14053e-28	-0.967147	0.15	0.218	5.43673e-24
AABR07065438.1	AABR07065438.1	2.98723e-48	-0.967653	0.099	0.189	7.58726e-44
Rps28	Rps28	1.6101e-16	-0.9684	0.275	0.308	4.08948e-12
Hspa8	Hspa8	2.67288e-45	-0.971283	0.275	0.37	6.78884e-41
Psap	Psap	4.59031e-43	-0.977566	0.146	0.238	1.16589e-38
Atp5mf	Atp5mf	9.26478e-26	-0.978058	0.154	0.216	2.35316e-21
Cox4i1	Cox4i1	5.62777e-22	-0.980361	0.273	0.32	1.4294e-17
Cox6a1	Cox6a1	1.44562e-22	-0.980413	0.186	0.242	3.67172e-18
Rpl23a	Rpl23a	5.51829e-42	-0.985541	0.088	0.168	1.40159e-37
Slc13a3	Slc13a3	7.14666e-57	-0.988625	0.143	0.252	1.81518e-52
Rps27	Rps27	4.68151e-39	-0.990004	0.264	0.348	1.18906e-34
Rps27a	Rps27a	9.48607e-53	-0.991358	0.066	0.152	2.40937e-48
Pebp1	Pebp1	4.24204e-31	-0.992365	0.124	0.193	1.07744e-26
Rpl5	Rpl5	3.24412e-33	-0.993399	0.124	0.198	8.23973e-29
Bsg	Bsg	2.9195e-36	-0.994113	0.257	0.336	7.41525e-32
Rpl13	Rpl13	1.85327e-33	-0.996607	0.182	0.257	4.70712e-29
Rps27a.1	Rps27a.1	6.98986e-39	-0.997966	0.192	0.278	1.77536e-34
Rps2	Rps2	3.35412e-57	-0.999461	0.303	0.408	8.51912e-53
Rpl27	Rpl27	2.47605e-41	-1.00216	0.129	0.216	6.28891e-37
Atp5if1	Atp5if1	1.15889e-20	-1.00344	0.164	0.217	2.94346e-16
Cgnl1	Cgnl1	5.10934e-67	-1.00381	0.064	0.163	1.29772e-62
Ctsa	Ctsa	2.21276e-42	-1.00459	0.16	0.25	5.62019e-38
Actb	Actb	1.11301e-45	-1.00642	0.162	0.258	2.82693e-41
Eno1	Eno1	1.05744e-33	-1.00852	0.141	0.216	2.68579e-29
AABR07066188.1	AABR07066188.1	1.86459e-88	-1.01005	0.191	0.34	4.73587e-84
Lamp1	Lamp1	5.69624e-48	-1.01145	0.271	0.367	1.44679e-43
Atp5pd	Atp5pd	4.19684e-28	-1.01386	0.18	0.245	1.06596e-23
Cox6b1	Cox6b1	5.87707e-32	-1.01432	0.16	0.234	1.49272e-27
Rpl36a	Rpl36a	4.30374e-57	-1.01862	0.092	0.192	1.09311e-52
Atp6v0c	Atp6v0c	6.41654e-41	-1.02218	0.2	0.29	1.62974e-36
Cox5b	Cox5b	1.83809e-20	-1.02294	0.219	0.266	4.66857e-16
Rps3a	Rps3a	3.69686e-29	-1.02364	0.184	0.254	9.38965e-25
Comt	Comt	2.25217e-85	-1.02576	0.18	0.326	5.72029e-81
Cd63	Cd63	5.54786e-57	-1.02806	0.306	0.415	1.4091e-52
Atp5f1e	Atp5f1e	5.70103e-62	-1.02814	0.335	0.447	1.44801e-57
Pah	Pah	2.73085e-102	-1.029	0.205	0.374	6.93608e-98
Mt-cyb	Mt-cyb	9.24051e-27	-1.03467	0.1	0.166	2.347e-22
Ndufs5	Ndufs5	2.81053e-36	-1.03665	0.089	0.161	7.13846e-32
Myl6	Myl6	2.00545e-36	-1.03865	0.296	0.366	5.09364e-32
Atp5mc3	Atp5mc3	2.12763e-31	-1.04173	0.231	0.3	5.40396e-27
[truncated: 90 more rows]

## Sheet: PTinj
	PTinj__gene	p_val	avg_log2FC	pct.Obese+sGCstim	Pct.Obese	p_val_adj
Kap	Kap	0	2.77108	0.719	0.097	0
Tff3	Tff3	1.49158e-242	2.47718	0.516	0.036	3.78847e-238
Slco1a6	Slco1a6	3.59833e-156	2.42119	0.387	0.042	9.13941e-152
Umod	Umod	3.2222e-193	2.38824	0.401	0.016	8.18406e-189
Gclc	Gclc	1.44065e-229	2.37747	0.613	0.129	3.6591e-225
Slc7a13	Slc7a13	4.37146e-185	2.05523	0.437	0.043	1.11031e-180
Aadat	Aadat	3.25466e-173	1.8538	0.516	0.106	8.26651e-169
Dhrs7l1	Dhrs7l1	1.00506e-149	1.83883	0.48	0.108	2.55275e-145
Slc21a4	Slc21a4	4.88348e-123	1.61381	0.511	0.171	1.24035e-118
Hnmt	Hnmt	1.32233e-101	1.37685	0.381	0.093	3.35858e-97
Etnppl	Etnppl	4.19706e-84	1.35765	0.305	0.069	1.06601e-79
Cryab	Cryab	6.10261e-86	1.28266	0.237	0.026	1.55e-81
Slc12a1	Slc12a1	2.05113e-62	1.24887	0.324	0.114	5.20966e-58
Odc1	Odc1	4.70959e-70	1.21646	0.281	0.073	1.19619e-65
Gclm	Gclm	9.6798e-103	1.19602	0.632	0.33	2.45857e-98
Ggt1	Ggt1	1.14334e-87	1.19453	0.404	0.129	2.90396e-83
Miox	Miox	2.25911e-68	1.18364	0.283	0.073	5.73792e-64
Pm20d1	Pm20d1	2.92737e-55	1.12	0.403	0.191	7.43524e-51
Acy3	Acy3	8.82078e-66	1.11601	0.279	0.075	2.24039e-61
Acss2	Acss2	1.64853e-62	1.09171	0.333	0.121	4.1871e-58
Slc22a2	Slc22a2	1.53985e-75	1.07628	0.329	0.093	3.91108e-71
Slc5a10	Slc5a10	1.35591e-87	1.06069	0.648	0.369	3.44388e-83
Oat	Oat	2.02661e-66	1.04358	0.225	0.04	5.14738e-62
Cox8a	Cox8a	1.74455e-64	1.01452	0.343	0.118	4.43099e-60
Slc7a12	Slc7a12	8.80682e-48	1.00932	0.394	0.201	2.23684e-43
Gucy1a2	Gucy1a2	8.04554e-44	1.00103	0.423	0.239	2.04349e-39
Slc25a5	Slc25a5	8.681e-59	0.998764	0.241	0.059	2.20489e-54
Mme	Mme	8.39946e-53	0.983875	0.328	0.13	2.13338e-48
Slc3a1	Slc3a1	6.30953e-77	0.974122	0.659	0.41	1.60256e-72
Akr7a3	Akr7a3	4.06688e-55	0.959236	0.246	0.069	1.03295e-50
AABR07049085.1	AABR07049085.1	1.6947e-29	0.955032	0.187	0.07	4.30437e-25
LOC102554608	LOC102554608	3.46156e-51	0.953141	0.194	0.04	8.79203e-47
Osgin1	Osgin1	4.21468e-51	0.952617	0.169	0.028	1.07049e-46
Akr1c12l1	Akr1c12l1	9.95849e-51	0.9364	0.232	0.066	2.52936e-46
Atp5mc1	Atp5mc1	6.14974e-48	0.914762	0.211	0.055	1.56197e-43
Acy1	Acy1	5.62085e-52	0.901843	0.39	0.18	1.42764e-47
Cox4i1	Cox4i1	3.08257e-49	0.893366	0.309	0.119	7.82941e-45
Nid1	Nid1	1.29118e-48	0.889589	0.331	0.14	3.27947e-44
Gstp1	Gstp1	7.28448e-51	0.867583	0.2	0.044	1.85018e-46
Mat2a	Mat2a	1.79016e-25	0.867046	0.231	0.115	4.54682e-21
Slc22a22	Slc22a22	2.63097e-38	0.86016	0.153	0.034	6.68241e-34
Satb2	Satb2	4.91781e-57	0.857925	0.421	0.192	1.24908e-52
Atp5f1b	Atp5f1b	4.12201e-53	0.856579	0.508	0.28	1.04695e-48
Slc38a3	Slc38a3	1.0513e-44	0.854001	0.209	0.059	2.67021e-40
Gramd1b	Gramd1b	2.20395e-38	0.83667	0.572	0.404	5.59782e-34
Cacnb2	Cacnb2	2.3123e-51	0.836652	0.293	0.105	5.87301e-47
Gng7	Gng7	6.71847e-46	0.834617	0.324	0.139	1.70642e-41
Aspg	Aspg	5.38781e-45	0.827519	0.324	0.141	1.36845e-40
Khk	Khk	1.17264e-36	0.822259	0.263	0.11	2.97838e-32
Tmlhe	Tmlhe	2.59648e-39	0.814297	0.443	0.268	6.59479e-35
Hba-a1	Hba-a1	1.55689e-49	0.808654	0.123	0.006	3.95433e-45
Ust5r	Ust5r	5.1368e-32	0.796508	0.335	0.18	1.3047e-27
Atp5f1e	Atp5f1e	1.39208e-31	0.796147	0.261	0.119	3.53575e-27
Atp5me	Atp5me	9.76572e-32	0.782343	0.288	0.14	2.48039e-27
Cox6a1	Cox6a1	7.35759e-39	0.779809	0.203	0.063	1.86875e-34
Mgp	Mgp	3.50606e-41	0.779775	0.16	0.034	8.90503e-37
G0s2	G0s2	1.42554e-37	0.775537	0.165	0.043	3.62074e-33
Rps28	Rps28	1.30189e-37	0.774388	0.309	0.143	3.30667e-33
Cadps	Cadps	4.91348e-35	0.76994	0.149	0.036	1.24797e-30
Cox5b	Cox5b	1.80344e-38	0.768209	0.202	0.062	4.58056e-34
Ndufa4	Ndufa4	2.45841e-43	0.766419	0.378	0.183	6.24411e-39
Cycs	Cycs	9.72874e-42	0.760249	0.315	0.138	2.471e-37
Sorcs1	Sorcs1	4.14554e-31	0.752358	0.426	0.267	1.05293e-26
Fth1	Fth1	3.87013e-62	0.747509	0.603	0.362	9.82974e-58
Slc23a1	Slc23a1	8.14589e-36	0.747369	0.191	0.062	2.06897e-31
Ppic	Ppic	3.56012e-41	0.741573	0.248	0.091	9.04236e-37
Mt1	Mt1	4.01961e-35	0.735616	0.378	0.208	1.02094e-30
Parm1	Parm1	2.4746e-31	0.724878	0.295	0.144	6.28524e-27
Cd24	Cd24	1.38145e-38	0.719241	0.231	0.082	3.50873e-34
Iah1	Iah1	2.24592e-38	0.716897	0.262	0.105	5.70442e-34
Tpmt	Tpmt	9.07183e-38	0.711406	0.393	0.214	2.30415e-33
Hao2	Hao2	3.5481e-61	0.705671	0.789	0.592	9.01183e-57
Slc22a12	Slc22a12	1.39433e-30	0.705557	0.248	0.112	3.54147e-26
Uqcr11	Uqcr11	1.30997e-29	0.689906	0.213	0.088	3.3272e-25
Gucy1b2	Gucy1b2	3.93566e-36	0.688579	0.178	0.051	9.99617e-32
Rpl41	Rpl41	4.50758e-41	0.683749	0.472	0.268	1.14488e-36
Nme7	Nme7	9.5683e-34	0.682716	0.382	0.216	2.43025e-29
Rpl18	Rpl18	4.50144e-31	0.680656	0.21	0.081	1.14332e-26
AABR07057997.1	AABR07057997.1	2.53957e-31	0.676591	0.394	0.235	6.45025e-27
Nat8f5	Nat8f5	2.13829e-28	0.674563	0.227	0.1	5.43105e-24
Slc6a18	Slc6a18	1.39245e-34	0.672416	0.427	0.254	3.53669e-30
Gpx4	Gpx4	4.77302e-32	0.668983	0.247	0.104	1.2123e-27
Sult1b1	Sult1b1	1.74035e-34	0.668105	0.261	0.112	4.42033e-30
LOC100911847	LOC100911847	5.47634e-33	0.667427	0.203	0.071	1.39094e-28
Cisd1	Cisd1	1.13566e-34	0.664175	0.434	0.257	2.88445e-30
Aqp1	Aqp1	2.64131e-32	0.662361	0.269	0.122	6.70865e-28
LOC360919	LOC360919	1.01467e-29	0.650144	0.194	0.074	2.57717e-25
Tmsb4x	Tmsb4x	4.89123e-27	0.647956	0.343	0.198	1.24232e-22
Cox7c	Cox7c	5.22674e-40	0.647223	0.337	0.154	1.32754e-35
Haao	Haao	1.96614e-31	0.64332	0.217	0.085	4.99381e-27
LOC103691744	LOC103691744	1.7501e-32	0.642727	0.132	0.03	4.44508e-28
Cndp1	Cndp1	4.17836e-30	0.636896	0.168	0.055	1.06126e-25
Fmo3	Fmo3	6.68727e-28	0.633498	0.185	0.071	1.6985e-23
Mybl1	Mybl1	2.65657e-27	0.632134	0.247	0.118	6.74743e-23
Glul	Glul	1.33444e-27	0.630301	0.314	0.174	3.38934e-23
Cox6c	Cox6c	4.83775e-36	0.628482	0.271	0.113	1.22874e-31
Ndufb9	Ndufb9	2.63439e-29	0.625279	0.168	0.056	6.6911e-25
Atp5pf	Atp5pf	2.33298e-25	0.624832	0.234	0.112	5.92553e-21
Trpm3	Trpm3	1.73244e-28	0.62248	0.216	0.091	4.40023e-24
Apom	Apom	3.30799e-29	0.619805	0.131	0.033	8.40196e-25
LOC108352756	LOC108352756	2.93946e-21	0.613245	0.251	0.139	7.46593e-17
Myl6	Myl6	1.90349e-23	0.612393	0.342	0.208	4.83468e-19
AABR07053749.2	AABR07053749.2	4.54238e-27	0.611314	0.154	0.052	1.15372e-22
Cndp2	Cndp2	2.30008e-30	0.609508	0.273	0.13	5.84198e-26
Fmo4	Fmo4	3.74268e-29	0.606668	0.254	0.118	9.50603e-25
Slc22a25	Slc22a25	1.19107e-20	0.599684	0.25	0.138	3.02519e-16
Ipmk	Ipmk	2.90162e-27	0.599537	0.378	0.226	7.36983e-23
Bhmt2	Bhmt2	3.20036e-26	0.591641	0.407	0.257	8.1286e-22
Ndufb2	Ndufb2	3.49416e-22	0.589925	0.139	0.051	8.87481e-18
Prom1	Prom1	2.19569e-22	0.585381	0.208	0.1	5.57683e-18
Cryz	Cryz	3.09736e-25	0.583889	0.257	0.131	7.867e-21
Rgn	Rgn	1.9031e-30	0.583879	0.104	0.017	4.83368e-26
Clmp	Clmp	4.98675e-22	0.582124	0.28	0.157	1.26658e-17
Rbms3	Rbms3	9.48857e-22	0.580645	0.27	0.151	2.41e-17
H3f3a	H3f3a	1.45652e-21	0.579728	0.347	0.219	3.69942e-17
Slc15a2	Slc15a2	2.16415e-24	0.57673	0.179	0.074	5.49671e-20
Cat	Cat	2.55328e-25	0.572872	0.327	0.186	6.48507e-21
Cdo1	Cdo1	9.85862e-24	0.57101	0.104	0.026	2.50399e-19
Efna5	Efna5	1.56211e-18	0.566319	0.25	0.144	3.9676e-14
Phyh	Phyh	1.39762e-23	0.565995	0.339	0.207	3.54981e-19
Atp5mg	Atp5mg	8.09631e-24	0.565173	0.269	0.141	2.05638e-19
Uqcrq	Uqcrq	1.79841e-25	0.56441	0.159	0.057	4.56777e-21
Atp5mc3	Atp5mc3	2.43534e-23	0.562126	0.232	0.114	6.18552e-19
Atp5f1a	Atp5f1a	3.3364e-20	0.562014	0.236	0.127	8.47413e-16
Rida	Rida	1.51966e-35	0.558537	0.415	0.225	3.85978e-31
AABR07062897.1	AABR07062897.1	9.34637e-26	0.558174	0.156	0.055	2.37388e-21
Gsta1	Gsta1	2.31134e-23	0.552442	0.199	0.089	5.87056e-19
Rps15	Rps15	2.94383e-31	0.552382	0.176	0.056	7.47703e-27
Atp5mc2	Atp5mc2	3.48513e-27	0.550365	0.201	0.082	8.85187e-23
Atp5mf	Atp5mf	1.70215e-24	0.549812	0.159	0.058	4.3233e-20
Scp2	Scp2	9.60804e-23	0.549453	0.329	0.198	2.44035e-18
Hgd	Hgd	1.12233e-23	0.549275	0.388	0.248	2.85061e-19
Acvr1c	Acvr1c	1.88882e-27	0.545799	0.157	0.052	4.79741e-23
Rpl19	Rpl19	1.49189e-23	0.543821	0.271	0.143	3.78926e-19
Cox7a2l2	Cox7a2l2	2.19244e-21	0.543296	0.173	0.074	5.56857e-17
Uqcr10	Uqcr10	2.35043e-20	0.539945	0.159	0.067	5.96986e-16
Ndufb8	Ndufb8	6.46192e-24	0.539126	0.165	0.064	1.64126e-19
Mep1b	Mep1b	3.78377e-22	0.536493	0.115	0.035	9.61039e-18
Serf2	Serf2	5.51354e-24	0.535676	0.3	0.163	1.40038e-19
Rpl11	Rpl11	3.47804e-18	0.532714	0.189	0.094	8.83387e-14
Gstt3	Gstt3	6.39239e-26	0.529769	0.438	0.285	1.6236e-21
Ghr	Ghr	7.1359e-22	0.529027	0.594	0.468	1.81245e-17
Csad	Csad	1.31925e-23	0.528622	0.139	0.048	3.35076e-19
Hacl1	Hacl1	4.02796e-14	0.522766	0.206	0.123	1.02306e-09
Ddt	Ddt	1.4706e-19	0.518889	0.141	0.057	3.73519e-15
Taldo1	Taldo1	4.29681e-17	0.517791	0.163	0.079	1.09135e-12
Atp5pd	Atp5pd	4.42798e-20	0.51655	0.191	0.09	1.12466e-15
Large1	Large1	3.32961e-23	0.516506	0.506	0.367	8.45687e-19
Niban1	Niban1	5.41057e-17	0.514424	0.594	0.496	1.37423e-12
Crym	Crym	2.44369e-22	0.510466	0.109	0.031	6.20674e-18
Itm2b	Itm2b	9.76216e-25	0.508957	0.481	0.332	2.47949e-20
Hagh	Hagh	4.09123e-19	0.508443	0.226	0.123	1.03913e-14
Rpl23	Rpl23	6.39825e-23	0.506731	0.284	0.154	1.62509e-18
Mep1a	Mep1a	1.04988e-20	0.5052	0.251	0.137	2.6666e-16
Mgst3	Mgst3	8.94451e-21	0.504231	0.158	0.065	2.27182e-16
Akr7a2	Akr7a2	4.54528e-23	0.503369	0.146	0.052	1.15446e-18
Stard13	Stard13	7.73726e-20	0.502143	0.234	0.127	1.96519e-15
RGD1309534	RGD1309534	1.4011e-19	0.499632	0.226	0.12	3.55865e-15
Atp5po	Atp5po	5.17915e-19	0.499138	0.258	0.146	1.31545e-14
Ttc21b	Ttc21b	9.14039e-19	0.498407	0.337	0.216	2.32157e-14
Rpl10	Rpl10	3.31198e-19	0.498348	0.258	0.147	8.4121e-15
Fam20c	Fam20c	1.20515e-17	0.494879	0.299	0.188	3.06095e-13
Lyz2	Lyz2	1.83038e-21	0.494402	0.113	0.034	4.64898e-17
H3f3c	H3f3c	1.91778e-22	0.488874	0.131	0.044	4.87097e-18
Etfb	Etfb	1.33808e-17	0.487559	0.144	0.063	3.39859e-13
Ndufa11	Ndufa11	9.12133e-19	0.486077	0.11	0.037	2.31673e-14
Ppm1k	Ppm1k	3.38965e-19	0.484141	0.113	0.039	8.60936e-15
Uqcrh	Uqcrh	7.98782e-18	0.482	0.201	0.104	2.02883e-13
Agmat	Agmat	5.97935e-17	0.480652	0.367	0.258	1.51869e-12
Tpt1	Tpt1	5.66408e-22	0.479296	0.338	0.204	1.43862e-17
Hsd11b1	Hsd11b1	1.8806e-20	0.477677	0.361	0.232	4.77653e-16
Micos13	Micos13	7.63134e-19	0.47583	0.115	0.04	1.93828e-14
Atp5f1d	Atp5f1d	1.30308e-17	0.474976	0.145	0.063	3.3097e-13
Kcnk1	Kcnk1	3.92245e-17	0.474812	0.182	0.092	9.96263e-13
Aldoa	Aldoa	1.83887e-11	0.46704	0.179	0.107	4.67054e-07
Sec16b	Sec16b	1.79232e-19	0.465777	0.114	0.039	4.55232e-15
Sox5	Sox5	9.65935e-17	0.465161	0.209	0.115	2.45338e-12
Mpc2	Mpc2	3.79778e-18	0.464421	0.247	0.14	9.64598e-14
Esr1	Esr1	1.00447e-15	0.464076	0.308	0.202	2.55126e-11
Grik2	Grik2	7.5737e-19	0.463488	0.102	0.032	1.92364e-14
Pim3	Pim3	4.83131e-18	0.462601	0.107	0.037	1.22711e-13
Tmem150a	Tmem150a	5.15671e-14	0.459805	0.225	0.138	1.30975e-09
Mt2A	Mt2A	2.46023e-18	0.454463	0.433	0.302	6.24874e-14
Cela1	Cela1	2.10407e-19	0.454369	0.112	0.037	5.34413e-15
Kynu	Kynu	7.71062e-16	0.453382	0.262	0.161	1.95842e-11
Gprc5c	Gprc5c	1.55195e-14	0.452854	0.292	0.194	3.9418e-10
Ldhd	Ldhd	1.37989e-18	0.452488	0.105	0.035	3.50479e-14
Rps5	Rps5	5.89388e-14	0.450313	0.179	0.098	1.49699e-09
Ndufb7	Ndufb7	3.10485e-17	0.449042	0.121	0.047	7.886e-13
Pklr	Pklr	1.07579e-06	0.447876	0.154	0.104	0.0273241
Maml2	Maml2	2.40392e-20	0.447701	0.431	0.292	6.10571e-16
Erc2	Erc2	5.0692e-19	0.446202	0.127	0.049	1.28753e-14
Pcdh17	Pcdh17	3.89034e-18	0.445481	0.159	0.072	9.88106e-14
Thada	Thada	3.91647e-22	0.444227	0.637	0.522	9.94745e-18
Id4	Id4	4.04129e-17	0.443654	0.139	0.06	1.02645e-12
Thrb	Thrb	3.73705e-19	0.441318	0.576	0.448	9.49172e-15
Rps21	Rps21	6.89927e-16	0.440897	0.183	0.095	1.75235e-11
Akr1c19	Akr1c19	2.50231e-18	0.438136	0.177	0.085	6.35562e-14
Acadm	Acadm	3.21216e-16	0.437734	0.234	0.136	8.15858e-12
Espn	Espn	1.11144e-17	0.437677	0.196	0.101	2.82294e-13
LOC688389	LOC688389	4.83215e-19	0.436825	0.514	0.383	1.22732e-14
Ndufs7	Ndufs7	1.64575e-17	0.43446	0.11	0.039	4.18003e-13
Cox6b1	Cox6b1	2.23537e-14	0.434161	0.173	0.092	5.67762e-10
Eps8l2	Eps8l2	5.41185e-16	0.431823	0.271	0.169	1.37456e-11
Rpl28	Rpl28	1.769e-16	0.431454	0.179	0.09	4.49307e-12
Aox2	Aox2	1.015e-19	0.430099	0.321	0.195	2.57801e-15
Atp1b1	Atp1b1	4.23476e-22	0.429505	0.769	0.674	1.07559e-17
Gadd45g	Gadd45g	3.44709e-09	0.428591	0.123	0.07	8.75527e-05
Cldn10	Cldn10	2.52378e-17	0.427791	0.349	0.231	6.41016e-13
Txn1	Txn1	1.56914e-17	0.427233	0.197	0.101	3.98547e-13
Pld1	Pld1	1.62767e-12	0.426729	0.265	0.177	4.13413e-08
Fah	Fah	1.0083e-19	0.425976	0.167	0.073	2.56099e-15
Hnf1b	Hnf1b	2.99453e-20	0.42526	0.604	0.483	7.6058e-16
LOC100910526	LOC100910526	2.57858e-16	0.424373	0.144	0.066	6.54933e-12
AABR07016672.1	AABR07016672.1	8.64512e-13	0.422769	0.206	0.124	2.19577e-08
Glyat	Glyat	9.7733e-17	0.42176	0.453	0.33	2.48232e-12
Kdm1b	Kdm1b	1.07972e-11	0.421705	0.174	0.103	2.74238e-07
Rpl14	Rpl14	1.1799e-13	0.421699	0.321	0.22	2.99682e-09
Amotl2	Amotl2	6.99348e-12	0.420699	0.157	0.088	1.77627e-07
Rplp0	Rplp0	4.54762e-16	0.418663	0.367	0.254	1.15505e-11
Ndufa13	Ndufa13	8.5493e-16	0.417749	0.2	0.109	2.17144e-11
Rnls	Rnls	5.01383e-15	0.417697	0.5	0.398	1.27346e-10
Eya1	Eya1	6.41991e-21	0.416684	0.116	0.037	1.63059e-16
Tf	Tf	1.22598e-14	0.416458	0.206	0.119	3.11386e-10
Ndufb11	Ndufb11	2.64815e-15	0.414031	0.121	0.051	6.72604e-11
Slc25a4	Slc25a4	1.05615e-14	0.413715	0.173	0.09	2.68252e-10
Btg2	Btg2	4.24972e-09	0.413557	0.182	0.12	0.000107939
Prdx5	Prdx5	5.85005e-15	0.4132	0.13	0.059	1.48586e-10
Snx1	Snx1	6.80737e-13	0.412222	0.297	0.205	1.729e-08
Rpl35	Rpl35	1.47972e-13	0.412079	0.299	0.198	3.75834e-09
AABR07021544.1	AABR07021544.1	3.63178e-11	0.409931	0.163	0.095	9.22437e-07
Per3	Per3	1.97575e-12	0.409516	0.159	0.088	5.01821e-08
Itm2c	Itm2c	2.60922e-14	0.407789	0.132	0.062	6.62715e-10
Eef2	Eef2	5.65067e-10	0.407739	0.182	0.117	1.43521e-05
Sema6a	Sema6a	9.93804e-15	0.407273	0.266	0.166	2.52416e-10
Rps27	Rps27	7.38817e-13	0.405679	0.264	0.172	1.87652e-08
AABR07015081.2	AABR07015081.2	4.31417e-51	0.405327	0.635	0.374	1.09575e-46
Slc25a10	Slc25a10	1.93258e-13	0.404703	0.127	0.06	4.90856e-09
Atp5if1	Atp5if1	3.75665e-14	0.403214	0.181	0.099	9.54151e-10
Colec12	Colec12	3.64206e-10	0.401275	0.141	0.08	9.25048e-06
Phf14	Phf14	5.9254e-17	0.400194	0.504	0.388	1.50499e-12
Upb1	Upb1	5.35286e-13	0.398337	0.126	0.061	1.35957e-08
Abhd14b	Abhd14b	4.36389e-14	0.393743	0.106	0.044	1.10839e-09
Thoc1	Thoc1	1.5722e-12	0.391157	0.183	0.107	3.99323e-08
Hcn3	Hcn3	5.38741e-11	0.390566	0.108	0.052	1.36835e-06
Gsta4	Gsta4	2.01301e-13	0.390202	0.224	0.138	5.11285e-09
Dbi	Dbi	3.611e-12	0.388181	0.288	0.197	9.17159e-08
LOC100360841	LOC100360841	1.86283e-16	0.387887	0.127	0.052	4.73141e-12
Lifr	Lifr	5.29375e-16	0.387394	0.485	0.366	1.34456e-11
Rps18	Rps18	3.36093e-15	0.38713	0.279	0.173	8.53643e-11
Agfg2	Agfg2	2.53698e-10	0.386508	0.315	0.234	6.44367e-06
Cyb5a	Cyb5a	7.17565e-13	0.386123	0.211	0.126	1.82254e-08
Nit1	Nit1	1.23595e-15	0.385461	0.303	0.196	3.1392e-11
Naca	Naca	2.07829e-14	0.383067	0.217	0.126	5.27865e-10
Uba52	Uba52	5.85351e-15	0.382885	0.363	0.247	1.48673e-10
Wwp1	Wwp1	3.23793e-13	0.38263	0.375	0.271	8.22401e-09
Aldh6a1	Aldh6a1	3.83168e-14	0.381917	0.378	0.268	9.73209e-10
Fchsd2	Fchsd2	3.44765e-15	0.38154	0.561	0.459	8.75668e-11
AABR07029596.1	AABR07029596.1	1.25606e-12	0.380948	0.217	0.133	3.19027e-08
Stard10	Stard10	3.73899e-12	0.377448	0.17	0.098	9.49667e-08
Sox13	Sox13	1.80126e-11	0.377409	0.292	0.207	4.57503e-07
Il33	Il33	1.77784e-17	0.377347	0.306	0.188	4.51553e-13
Cyb5b	Cyb5b	2.249e-11	0.377148	0.302	0.217	5.71223e-07
Afmid	Afmid	5.14064e-11	0.376903	0.261	0.179	1.30567e-06
Pabpn1	Pabpn1	5.29691e-13	0.376871	0.496	0.397	1.34536e-08
Tle4	Tle4	2.07135e-14	0.374276	0.269	0.17	5.26103e-10
Uqcrc1	Uqcrc1	4.12164e-11	0.37402	0.172	0.102	1.04685e-06
Nfs1	Nfs1	2.90423e-09	0.372	0.14	0.083	7.37646e-05
Anpep	Anpep	1.80652e-10	0.370718	0.194	0.122	4.58838e-06
Mrps6	Mrps6	7.20213e-09	0.370464	0.343	0.265	0.000182927
Chpt1	Chpt1	7.03985e-12	0.369294	0.321	0.229	1.78805e-07
Prkcq	Prkcq	5.30681e-12	0.368291	0.118	0.058	1.34788e-07
Atxn7l1	Atxn7l1	3.98475e-12	0.367165	0.365	0.273	1.01209e-07
Dpys	Dpys	2.68193e-10	0.366625	0.206	0.134	6.81183e-06
Ubash3b	Ubash3b	3.81319e-14	0.365573	0.203	0.116	9.68511e-10
Ccnd1	Ccnd1	3.41112e-12	0.365515	0.127	0.063	8.6639e-08
Sox9	Sox9	3.13379e-10	0.365016	0.28	0.202	7.9595e-06
Ndufa3	Ndufa3	3.84587e-13	0.362489	0.121	0.056	9.76813e-09
Pstpip2	Pstpip2	6.74368e-10	0.362464	0.209	0.139	1.71283e-05
Rpap3	Rpap3	1.20506e-12	0.362304	0.259	0.169	3.06073e-08
Prodh1	Prodh1	4.81489e-10	0.361278	0.129	0.072	1.22293e-05
RGD1563354	RGD1563354	7.17383e-11	0.361049	0.164	0.097	1.82208e-06
Chd1l	Chd1l	2.59067e-12	0.360747	0.352	0.252	6.58003e-08
Zfhx3	Zfhx3	2.48858e-12	0.360331	0.22	0.136	6.32074e-08
Ubl5	Ubl5	5.08712e-12	0.358919	0.103	0.047	1.29208e-07
Fam83g	Fam83g	2.22459e-12	0.358584	0.148	0.079	5.65022e-08
Ccdc114	Ccdc114	5.88741e-08	0.358048	0.119	0.071	0.00149534
Glyctk	Glyctk	2.45733e-13	0.357285	0.112	0.049	6.24137e-09
Pfn1	Pfn1	1.76877e-12	0.356346	0.187	0.108	4.49249e-08
Asrgl1	Asrgl1	2.17626e-13	0.355768	0.143	0.072	5.52749e-09
Ndufs3	Ndufs3	8.70867e-11	0.3546	0.12	0.062	2.21192e-06
Nr2f2	Nr2f2	1.287e-10	0.354041	0.24	0.162	3.26886e-06
Csrp2	Csrp2	7.62448e-12	0.350198	0.176	0.102	1.93654e-07
Skp1	Skp1	1.1941e-11	0.349599	0.189	0.113	3.03288e-07
Mdh1	Mdh1	3.16295e-10	0.349412	0.253	0.172	8.03356e-06
Hmga2	Hmga2	4.51321e-12	0.348965	0.154	0.083	1.14631e-07
Zbtb16	Zbtb16	1.15415e-14	0.348318	0.178	0.093	2.93144e-10
Psma7	Psma7	2.70274e-13	0.347858	0.245	0.152	6.86469e-09
Ralgps2	Ralgps2	1.07677e-10	0.347793	0.212	0.137	2.73489e-06
Spop	Spop	4.25488e-11	0.347589	0.386	0.295	1.0807e-06
Mipol1	Mipol1	1.08509e-08	0.346343	0.288	0.217	0.000275602
Slc35b4	Slc35b4	3.42459e-10	0.345554	0.17	0.104	8.69812e-06
Nme2	Nme2	3.61337e-11	0.34529	0.239	0.157	9.1776e-07
Dbnl	Dbnl	6.70588e-11	0.345077	0.149	0.085	1.70323e-06
Cacnb4	Cacnb4	7.24533e-11	0.345014	0.341	0.25	1.84024e-06
Serpinf2	Serpinf2	2.19579e-12	0.344923	0.133	0.067	5.5771e-08
Rpl15	Rpl15	5.4554e-10	0.344808	0.167	0.101	1.38562e-05
Akr1c13	Akr1c13	2.22066e-13	0.344443	0.115	0.051	5.64027e-09
Ak4	Ak4	2.70299e-08	0.343471	0.233	0.167	0.000686533
Ndufab1	Ndufab1	1.10416e-10	0.343045	0.164	0.096	2.80446e-06
Scn8a	Scn8a	2.51812e-10	0.34293	0.23	0.154	6.39577e-06
Sdhd	Sdhd	1.49425e-11	0.342662	0.135	0.072	3.79525e-07
Bri3	Bri3	1.10288e-10	0.342104	0.189	0.117	2.80122e-06
Herpud1	Herpud1	1.60504e-10	0.341894	0.178	0.109	4.07665e-06
LOC687780	LOC687780	2.66636e-18	0.339626	0.23	0.119	6.7723e-14
Atp11a	Atp11a	2.74151e-09	0.338584	0.433	0.35	6.96316e-05
Sem1	Sem1	5.05245e-12	0.338008	0.138	0.072	1.28327e-07
Tp53i3	Tp53i3	4.46021e-11	0.337398	0.252	0.169	1.13285e-06
Arrb1	Arrb1	3.30367e-11	0.33705	0.167	0.097	8.391e-07
Gss	Gss	6.78361e-10	0.336634	0.262	0.182	1.72297e-05
Kmo	Kmo	4.83308e-07	0.336487	0.191	0.135	0.0122755
Aldh2	Aldh2	6.45003e-10	0.336135	0.229	0.155	1.63824e-05
Pttg1ip	Pttg1ip	3.40511e-09	0.336023	0.354	0.274	8.64863e-05
AC108574.1	AC108574.1	1.03776e-08	0.335976	0.125	0.073	0.00026358
Ckb	Ckb	9.78653e-11	0.335702	0.108	0.053	2.48568e-06
Slc6a6	Slc6a6	0.000445521	0.335556	0.342	0.299	1
Nckap5	Nckap5	5.169e-09	0.334223	0.181	0.116	0.000131287
Ndufb5	Ndufb5	2.4701e-11	0.332279	0.134	0.07	6.27382e-07
Cox7b	Cox7b	3.05073e-08	0.331846	0.226	0.158	0.000774856
Fgfr4	Fgfr4	6.75668e-10	0.330503	0.161	0.099	1.71613e-05
Lactb2	Lactb2	2.32417e-10	0.329648	0.171	0.103	5.90316e-06
Oplah	Oplah	6.42394e-11	0.329272	0.529	0.446	1.63162e-06
Eif2s3y	Eif2s3y	1.51057e-10	0.328832	0.167	0.099	3.8367e-06
Rcan2	Rcan2	4.49956e-12	0.326616	0.177	0.101	1.14284e-07
LOC306766	LOC306766	6.76161e-09	0.326502	0.208	0.141	0.000171738
Cytip	Cytip	2.9239e-09	0.325994	0.123	0.068	7.42641e-05
Rpl7	Rpl7	1.32387e-11	0.324387	0.288	0.195	3.36249e-07
Fahd1	Fahd1	1.49794e-11	0.323675	0.178	0.103	3.80463e-07
Pla2g4a	Pla2g4a	1.7887e-11	0.322888	0.118	0.058	4.54311e-07
Retsat	Retsat	4.80979e-08	0.322773	0.118	0.07	0.00122164
Stat5b	Stat5b	1.23753e-07	0.320929	0.268	0.205	0.00314321
Mgll	Mgll	4.10827e-09	0.319886	0.467	0.382	0.000104346
Cd59	Cd59	2.08849e-10	0.318261	0.183	0.113	5.30457e-06
Pccb	Pccb	1.50343e-10	0.31779	0.214	0.137	3.81856e-06
Mpc1	Mpc1	2.3836e-09	0.317439	0.201	0.132	6.0541e-05
Arhgap24	Arhgap24	1.65748e-11	0.317274	0.519	0.422	4.20984e-07
Orai2	Orai2	3.10149e-12	0.316302	0.105	0.048	7.87748e-08
Idh2	Idh2	8.69584e-11	0.315623	0.297	0.208	2.20866e-06
Sod1	Sod1	5.97215e-09	0.314964	0.212	0.143	0.000151687
Pebp1	Pebp1	3.27481e-08	0.314932	0.123	0.072	0.00083177
Scand1	Scand1	4.70759e-10	0.314574	0.11	0.056	1.19568e-05
Aspa	Aspa	4.87196e-07	0.312485	0.302	0.234	0.0123743
Bola2	Bola2	6.27323e-10	0.311353	0.157	0.093	1.59334e-05
Fxyd2	Fxyd2	1.67312e-08	0.310857	0.12	0.069	0.000424956
Cox5a	Cox5a	2.638e-07	0.310585	0.126	0.078	0.00670026
Csrnp3	Csrnp3	2.18184e-08	0.309894	0.204	0.139	0.000554166
Ndufa6	Ndufa6	1.01709e-09	0.309807	0.124	0.067	2.58332e-05
Cuta	Cuta	2.24322e-10	0.306825	0.112	0.057	5.69756e-06
AABR07072236.1	AABR07072236.1	4.3286e-08	0.305945	0.129	0.077	0.00109942
Mfn1	Mfn1	5.58622e-08	0.304877	0.29	0.22	0.00141884
Mdh2	Mdh2	1.82428e-06	0.30394	0.134	0.088	0.0463348
Agbl3	Agbl3	9.59317e-08	0.302114	0.201	0.141	0.00243657
Aco2	Aco2	7.26121e-06	0.301919	0.306	0.251	0.184427
Cbs	Cbs	4.70381e-09	0.301059	0.107	0.057	0.000119472
Mthfd1	Mthfd1	3.87058e-08	0.300999	0.124	0.074	0.000983088
Rplp1	Rplp1	1.31555e-09	0.300877	0.336	0.248	3.34136e-05
Entpd5	Entpd5	2.20327e-08	0.298998	0.216	0.152	0.000559607
Naprt	Naprt	4.97955e-07	0.298921	0.133	0.084	0.0126476
Dpyd	Dpyd	9.62615e-13	0.298303	0.544	0.446	2.44495e-08
Spns3	Spns3	1.24873e-08	0.297978	0.108	0.059	0.000317166
Chrd	Chrd	1.988e-08	0.297836	0.118	0.068	0.000504932
Cpox	Cpox	3.45177e-07	0.297602	0.231	0.171	0.00876716
Rpl37a	Rpl37a	3.95233e-10	0.29754	0.326	0.235	1.00385e-05
Caln1	Caln1	8.965e-05	0.297267	0.14	0.102	1
Rack1	Rack1	9.55971e-09	0.296796	0.146	0.088	0.000242807
Gpm6a	Gpm6a	2.86821e-10	0.296108	0.614	0.539	7.28496e-06
Clu	Clu	1.72636e-07	0.295749	0.269	0.199	0.00438478
Uqcrb.1	Uqcrb.1	2.41346e-10	0.295334	0.134	0.073	6.12995e-06
Mdga2	Mdga2	2.90966e-10	0.294811	0.131	0.072	7.39026e-06
Aamp	Aamp	2.3429e-06	0.294277	0.14	0.094	0.0595074
Esd	Esd	2.07318e-08	0.29415	0.186	0.124	0.000526568
Slc29a3	Slc29a3	1.1984e-07	0.294008	0.238	0.173	0.00304381
Rasl12	Rasl12	1.79149e-10	0.293958	0.122	0.064	4.55022e-06
Dpp4	Dpp4	3.1702e-10	0.293838	0.588	0.495	8.05198e-06
AABR07071697.1	AABR07071697.1	5.15303e-09	0.293572	0.17	0.107	0.000130882
Ppp1r36	Ppp1r36	1.06826e-05	0.293493	0.176	0.129	0.271326
Slc37a4	Slc37a4	4.15446e-07	0.292722	0.121	0.075	0.0105519
St6gal1	St6gal1	8.97645e-09	0.291884	0.213	0.145	0.000227993
Glb1l2	Glb1l2	1.97235e-07	0.291605	0.226	0.165	0.00500957
LOC102551695	LOC102551695	3.98459e-09	0.291305	0.132	0.077	0.000101205
Hist1h2bq	Hist1h2bq	1.21512e-06	0.291198	0.15	0.101	0.0308628
Eif5a	Eif5a	4.44485e-10	0.29037	0.125	0.067	1.12895e-05
Scamp3	Scamp3	2.99848e-07	0.289758	0.274	0.209	0.00761585
Glud1	Glud1	1.67415e-06	0.289185	0.372	0.311	0.0425217
Khdc4	Khdc4	8.22078e-07	0.288872	0.239	0.181	0.02088
Ganc	Ganc	1.92545e-07	0.288263	0.154	0.101	0.00489044
Mccc2	Mccc2	8.82937e-08	0.287891	0.143	0.09	0.00224257
Tomm7	Tomm7	4.19509e-10	0.287711	0.169	0.101	1.06551e-05
Hpn	Hpn	1.18802e-08	0.28769	0.114	0.063	0.000301746
Pcyt2	Pcyt2	9.73689e-08	0.287059	0.123	0.074	0.00247307
Tnfrsf14	Tnfrsf14	8.08052e-10	0.286978	0.35	0.266	2.05237e-05
Eml6	Eml6	1.75434e-06	0.286967	0.224	0.167	0.0445586
AABR07005588.1	AABR07005588.1	8.63646e-08	0.286324	0.123	0.074	0.00219357
Nfkbia	Nfkbia	5.59632e-08	0.286029	0.128	0.078	0.00142141
RGD1305807	RGD1305807	2.6829e-07	0.285034	0.194	0.137	0.00681429
Fgfr1	Fgfr1	2.88925e-07	0.284637	0.242	0.177	0.0073384
Abcc6	Abcc6	6.69169e-09	0.284603	0.181	0.117	0.000169962
Fam133b	Fam133b	3.00703e-07	0.284229	0.268	0.201	0.00763756
Pde4c	Pde4c	2.68003e-07	0.284036	0.107	0.062	0.00680702
Tcaim	Tcaim	3.9497e-07	0.2828	0.321	0.253	0.0100318
Hmgn3	Hmgn3	3.10179e-07	0.280185	0.187	0.13	0.00787823
Rab5if	Rab5if	3.16979e-09	0.279757	0.141	0.083	8.05094e-05
Rps11	Rps11	1.9301e-09	0.279442	0.193	0.123	4.90226e-05
Rps3	Rps3	1.31983e-09	0.278723	0.163	0.099	3.35223e-05
Hspd1	Hspd1	1.14036e-07	0.278324	0.28	0.208	0.00289641
Use1	Use1	3.0417e-06	0.278302	0.137	0.092	0.0772561
Ubc	Ubc	7.95268e-08	0.278275	0.33	0.252	0.0020199
AABR07028902.1	AABR07028902.1	1.9434e-08	0.27813	0.225	0.158	0.000493604
Bin2	Bin2	2.87737e-10	0.27805	0.111	0.057	7.30824e-06
Dhx15	Dhx15	3.89218e-06	0.277972	0.201	0.15	0.0988574
Jarid2	Jarid2	5.71089e-07	0.277766	0.423	0.354	0.0145051
Alas1	Alas1	1.36957e-08	0.277679	0.118	0.066	0.000347858
Rab29	Rab29	4.31508e-06	0.27738	0.221	0.169	0.109599
Usp20	Usp20	4.77173e-08	0.277239	0.3	0.227	0.00121197
Atf4	Atf4	4.6923e-06	0.277191	0.141	0.096	0.11918
Dut	Dut	3.39624e-06	0.276258	0.19	0.139	0.0862611
Atp6v1g1	Atp6v1g1	7.86319e-07	0.276226	0.157	0.106	0.0199717
Ndufc2	Ndufc2	3.06171e-09	0.276004	0.154	0.093	7.77643e-05
Tdrp	Tdrp	1.23091e-07	0.275615	0.173	0.115	0.00312639
Adgrv1	Adgrv1	2.12869e-05	0.275559	0.141	0.1	0.540666
Pc	Pc	4.44804e-09	0.275503	0.172	0.107	0.000112976
Egr1	Egr1	5.95937e-06	0.275164	0.124	0.082	0.151362
Rps3a	Rps3a	1.64093e-09	0.275145	0.21	0.136	4.16779e-05
Aldh9a1	Aldh9a1	1.16395e-08	0.274909	0.184	0.119	0.00029563
Rpl27	Rpl27	1.49996e-08	0.274673	0.155	0.097	0.000380975
Cebpb	Cebpb	1.16694e-07	0.274332	0.118	0.07	0.00296391
Sh3gl2	Sh3gl2	1.11653e-06	0.274228	0.139	0.091	0.0283586
Rps27a.1	Rps27a.1	1.07314e-09	0.273617	0.215	0.14	2.72566e-05
Ccdc88a	Ccdc88a	1.01461e-08	0.27348	0.167	0.105	0.000257702
Cstb	Cstb	1.5126e-07	0.271496	0.118	0.07	0.00384184
Ndufs2	Ndufs2	4.28723e-08	0.269451	0.153	0.096	0.00108891
RGD1564865	RGD1564865	2.00671e-06	0.269088	0.247	0.185	0.0509685
Asph	Asph	3.95283e-06	0.268917	0.298	0.239	0.100398
Thnsl2	Thnsl2	4.50423e-08	0.268888	0.339	0.261	0.00114403
Eif1	Eif1	3.40328e-07	0.267297	0.334	0.263	0.008644
Gmds	Gmds	5.95254e-07	0.266882	0.34	0.269	0.0151189
Papss2	Papss2	1.21062e-07	0.266124	0.268	0.2	0.00307486
Cfl1	Cfl1	3.95017e-09	0.266094	0.122	0.067	0.00010033
LOC689574	LOC689574	1.06482e-08	0.264515	0.118	0.066	0.000270454
Ndufv2	Ndufv2	1.51083e-06	0.264209	0.151	0.101	0.0383735
Phb	Phb	2.80751e-08	0.263506	0.126	0.074	0.00071308
Mast3	Mast3	1.10963e-07	0.26329	0.128	0.078	0.00281835
Rpl34	Rpl34	3.41234e-11	0.262465	0.218	0.135	8.66701e-07
Sirt7	Sirt7	7.56601e-08	0.262214	0.15	0.096	0.00192169
Mindy3	Mindy3	3.07154e-05	0.262186	0.267	0.216	0.780142
Lamtor2	Lamtor2	4.7853e-08	0.260834	0.125	0.074	0.00121542
Dcaf1	Dcaf1	3.44936e-06	0.260358	0.224	0.168	0.0876102
Ubr3	Ubr3	3.90417e-08	0.260262	0.393	0.314	0.000991619
Cryl1	Cryl1	4.47551e-07	0.259976	0.253	0.188	0.0113674
Atp1a1	Atp1a1	8.80328e-10	0.25846	0.693	0.625	2.23595e-05
Prdx6	Prdx6	1.59593e-07	0.258095	0.175	0.118	0.00405351
Vps9d1	Vps9d1	5.37275e-07	0.257815	0.173	0.118	0.0136462
Cd99	Cd99	2.00938e-07	0.257793	0.215	0.154	0.00510363
Topaz1	Topaz1	5.83222e-09	0.256546	0.348	0.261	0.000148133
Calm1	Calm1	5.66206e-06	0.255784	0.245	0.187	0.143811
Sntg2	Sntg2	2.97002e-06	0.254972	0.183	0.13	0.0754354
Wdr33	Wdr33	9.38329e-07	0.25444	0.475	0.415	0.0238326
Pgk1	Pgk1	0.000359359	0.254412	0.117	0.085	1
Mrpl18	Mrpl18	2.28923e-07	0.253662	0.111	0.065	0.00581441
Aldh8a1	Aldh8a1	1.82201e-07	0.253586	0.25	0.184	0.00462773
Cdhr5	Cdhr5	1.77468e-07	0.253258	0.448	0.372	0.0045075
Gbf1	Gbf1	1.3771e-06	0.252959	0.444	0.37	0.034977
Reep5	Reep5	6.73827e-06	0.252932	0.128	0.086	0.171145
Arl2bp	Arl2bp	5.03105e-06	0.252508	0.125	0.084	0.127784
Galnt18	Galnt18	2.9869e-06	0.252296	0.118	0.075	0.0758644
Atf7	Atf7	2.75609e-07	0.252242	0.442	0.373	0.00700019
Dgka	Dgka	0.000106101	0.251342	0.232	0.186	1
Mras	Mras	1.65241e-06	0.251174	0.17	0.117	0.0419695
Ganab	Ganab	3.10866e-07	0.248806	0.17	0.115	0.00789568
Elf2	Elf2	7.59537e-08	0.248035	0.226	0.16	0.00192915
Bckdhb	Bckdhb	2.13952e-06	0.247976	0.376	0.309	0.0543417
C2cd5	C2cd5	3.70452e-05	0.247566	0.176	0.131	0.940911
Phldb2	Phldb2	6.25647e-08	0.247535	0.473	0.397	0.00158908
Pfdn5	Pfdn5	8.44569e-08	0.247479	0.135	0.083	0.00214512
Zeb1	Zeb1	0.000254481	0.246785	0.145	0.109	1
Etfa	Etfa	1.85251e-05	0.246376	0.255	0.202	0.47052
Rab2b	Rab2b	1.79505e-05	0.246037	0.203	0.154	0.455925
B3galt5	B3galt5	2.52225e-07	0.245968	0.121	0.074	0.00640626
Cited2	Cited2	0.00019552	0.245682	0.17	0.13	1
Wwc2	Wwc2	4.74014e-08	0.245457	0.584	0.518	0.00120395
Mppe1	Mppe1	3.71637e-07	0.2454	0.122	0.075	0.00943921
AC096473.3	AC096473.3	7.1774e-06	0.244817	0.17	0.121	0.182299
LOC100360449	LOC100360449	3.60968e-10	0.244539	0.268	0.183	9.16822e-06
Sgms1	Sgms1	2.05451e-06	0.244106	0.72	0.684	0.0521826
Aldh16a1	Aldh16a1	7.93885e-06	0.244085	0.152	0.106	0.201639
St3gal3	St3gal3	7.14924e-08	0.243826	0.495	0.422	0.00181584
Ndufa5	Ndufa5	2.91495e-05	0.243522	0.142	0.1	0.740369
Lman2	Lman2	3.88392e-05	0.243411	0.209	0.162	0.986478
Map2k2	Map2k2	2.64949e-07	0.243214	0.171	0.115	0.00672944
Atxn10	Atxn10	7.69371e-06	0.243178	0.321	0.262	0.195413
LOC108352650	LOC108352650	7.94359e-15	0.242721	0.278	0.169	2.01759e-10
Baiap2	Baiap2	1.45987e-07	0.242546	0.232	0.165	0.00370792
Gabarap	Gabarap	6.48175e-06	0.241916	0.126	0.083	0.16463
Slc6a20	Slc6a20	0.000559276	0.241675	0.265	0.223	1
Rps23	Rps23	1.94846e-06	0.241251	0.215	0.157	0.049489
Dstyk	Dstyk	2.00016e-06	0.241128	0.255	0.195	0.0508022
Junb	Junb	5.97436e-05	0.240789	0.173	0.13	1
LOC100361854	LOC100361854	9.04537e-06	0.240714	0.186	0.134	0.229743
Sipa1l1	Sipa1l1	2.20487e-05	0.240256	0.256	0.202	0.560015
Slfn5	Slfn5	6.49171e-07	0.240217	0.11	0.066	0.0164883
Dlg1	Dlg1	1.8454e-06	0.240078	0.416	0.35	0.0468714
Hnf4a	Hnf4a	8.04659e-08	0.239827	0.533	0.456	0.00204375
Rps9	Rps9	4.54605e-09	0.239647	0.207	0.136	0.000115465
Slc35b1	Slc35b1	7.6053e-07	0.239321	0.105	0.063	0.0193167
Ccdc88c	Ccdc88c	1.33433e-06	0.239098	0.335	0.266	0.0338907
Cbfb	Cbfb	2.28983e-06	0.238824	0.225	0.168	0.0581595
Nfatc3	Nfatc3	2.10906e-06	0.238469	0.255	0.194	0.0535681
Wfdc2	Wfdc2	1.73781e-07	0.238071	0.138	0.086	0.00441387
Vps39	Vps39	1.79086e-06	0.237877	0.104	0.063	0.0454861
Qprt	Qprt	8.00855e-08	0.237127	0.132	0.079	0.00203409
Tcf3	Tcf3	5.1324e-06	0.236952	0.173	0.125	0.130358
Atxn2l	Atxn2l	5.82363e-05	0.236723	0.19	0.145	1
Tyw1	Tyw1	1.30898e-05	0.236432	0.119	0.08	0.332468
Rps27l	Rps27l	2.0201e-05	0.235444	0.131	0.09	0.513086
Clpx	Clpx	1.05195e-05	0.234852	0.32	0.261	0.267185
Tmem59	Tmem59	9.3966e-07	0.234448	0.215	0.156	0.0238664
Gk	Gk	6.76403e-05	0.234158	0.265	0.214	1
Slc34a2	Slc34a2	5.28985e-05	0.233739	0.362	0.303	1
Mavs	Mavs	2.81516e-05	0.233515	0.181	0.134	0.715023
Myl12a	Myl12a	3.96836e-05	0.233445	0.172	0.128	1
Htra2	Htra2	7.51864e-06	0.233412	0.103	0.065	0.190966
Ar	Ar	0.00124008	0.232748	0.297	0.259	1
S100a11	S100a11	6.07026e-05	0.232533	0.121	0.084	1
Blcap	Blcap	6.5301e-07	0.232374	0.106	0.063	0.0165858
Plxdc2	Plxdc2	7.90587e-06	0.232092	0.563	0.508	0.200801
Oxct1	Oxct1	3.12539e-06	0.231717	0.301	0.236	0.0793817
Hint2	Hint2	1.54981e-07	0.231623	0.133	0.083	0.00393635
Hsd17b11	Hsd17b11	2.7344e-06	0.231614	0.1	0.061	0.069451
Rpl24	Rpl24	1.89922e-07	0.231572	0.208	0.145	0.00482382
Fdft1	Fdft1	9.41578e-05	0.231265	0.114	0.079	1
Psmd13	Psmd13	6.92728e-07	0.230733	0.107	0.064	0.0175946
Cdr2	Cdr2	8.13532e-08	0.230345	0.115	0.067	0.00206629
Lrpap1	Lrpap1	8.7542e-10	0.230258	0.271	0.186	2.22348e-05
Atp2a2	Atp2a2	1.2484e-05	0.230216	0.43	0.363	0.317082
Srsf3	Srsf3	1.81739e-05	0.230032	0.28	0.224	0.461599
Eef1g	Eef1g	1.12717e-05	0.229697	0.148	0.102	0.286289
Ubxn1	Ubxn1	4.00645e-05	0.229512	0.102	0.067	1
Prdx1	Prdx1	2.20934e-07	0.228885	0.299	0.227	0.00561151
Sult1a1	Sult1a1	2.62608e-07	0.228867	0.119	0.072	0.00666999
Fbp1	Fbp1	3.22031e-05	0.228826	0.192	0.144	0.817926
Rnpc3	Rnpc3	1.30718e-05	0.228796	0.198	0.146	0.332011
Ndufb3	Ndufb3	7.03308e-06	0.228161	0.186	0.134	0.178633
Cdc14b	Cdc14b	1.46723e-05	0.227982	0.328	0.271	0.372662
Grhpr	Grhpr	5.57457e-07	0.227927	0.225	0.164	0.0141588
Luc7l2	Luc7l2	2.12499e-06	0.227838	0.557	0.494	0.0539726
Mtmr1	Mtmr1	2.28058e-06	0.225932	0.209	0.153	0.0579245
LOC108348287	LOC108348287	5.25116e-07	0.225825	0.108	0.063	0.0133374
Sh3tc2	Sh3tc2	6.24102e-08	0.225673	0.61	0.546	0.00158516
Dnttip1	Dnttip1	1.61805e-05	0.225654	0.21	0.158	0.410969
Gba3	Gba3	1.882e-05	0.225519	0.308	0.247	0.47801
Slc12a7	Slc12a7	8.81324e-06	0.225363	0.191	0.14	0.223847
Clta	Clta	7.07588e-06	0.225199	0.168	0.119	0.17972
Dhcr24	Dhcr24	8.08419e-06	0.22487	0.109	0.07	0.20533
Slc9a3r1	Slc9a3r1	3.93687e-05	0.224003	0.121	0.083	0.999924
Slc19a1	Slc19a1	0.00037012	0.223926	0.161	0.125	1
Sgcd	Sgcd	1.24437e-05	0.223848	0.127	0.085	0.316057
Btbd10	Btbd10	3.90056e-06	0.223531	0.145	0.098	0.0990703
Micos10	Micos10	2.01429e-07	0.223296	0.252	0.182	0.0051161
Fam53b	Fam53b	3.62714e-05	0.223093	0.22	0.171	0.921256
Park7	Park7	3.29371e-05	0.223056	0.147	0.104	0.836571
Sepsecs	Sepsecs	2.80162e-06	0.222382	0.214	0.158	0.0711584
Id2	Id2	0.000414806	0.222055	0.14	0.104	1
Abat	Abat	5.56297e-05	0.221731	0.117	0.08	1
Cyc1	Cyc1	3.46613e-07	0.221401	0.131	0.082	0.00880362
Sdha	Sdha	3.41436e-06	0.220877	0.178	0.125	0.0867213
Tef	Tef	8.42739e-05	0.22071	0.123	0.086	1
Adam9	Adam9	3.78044e-05	0.220675	0.18	0.134	0.960194
Etv6	Etv6	2.01452e-05	0.220639	0.552	0.499	0.511668
Smagp	Smagp	1.49041e-05	0.220358	0.212	0.158	0.37855
Slc25a39	Slc25a39	3.33406e-06	0.21977	0.106	0.065	0.0846817
Ftl1	Ftl1	5.11723e-08	0.219528	0.323	0.241	0.00129972
Phyhipl	Phyhipl	6.71901e-05	0.219409	0.111	0.075	1
Phip	Phip	4.33475e-05	0.219047	0.328	0.272	1
Rbm5	Rbm5	8.36757e-05	0.218155	0.406	0.358	1
Exoc4	Exoc4	1.3608e-05	0.217822	0.589	0.543	0.345629
Stxbp6	Stxbp6	6.62982e-05	0.217477	0.276	0.222	1
Hps5	Hps5	0.000230058	0.21734	0.124	0.09	1
Aoah	Aoah	6.76959e-06	0.216978	0.193	0.14	0.171941
Myo9a	Myo9a	3.47564e-07	0.216603	0.686	0.651	0.00882778
Eva1c	Eva1c	0.000421205	0.21634	0.151	0.114	1
Man2a1	Man2a1	3.3082e-05	0.216259	0.295	0.241	0.840251
Rnf185	Rnf185	7.30434e-06	0.215784	0.149	0.103	0.185523
Nol7	Nol7	0.000354337	0.215307	0.146	0.111	1
Cmbl	Cmbl	1.78078e-05	0.215194	0.115	0.076	0.4523
Anapc13	Anapc13	1.68048e-06	0.215146	0.104	0.062	0.0426824
Ptprm	Ptprm	6.78005e-07	0.214977	0.17	0.114	0.0172207
LOC100364435	LOC100364435	1.74135e-06	0.214862	0.211	0.152	0.0442285
Mpzl2	Mpzl2	2.6728e-05	0.214732	0.117	0.079	0.678865
LOC108348112	LOC108348112	3.49113e-05	0.21413	0.186	0.14	0.886713
Anxa6	Anxa6	8.31775e-07	0.214011	0.173	0.118	0.0211263
C5	C5	9.53905e-06	0.213863	0.386	0.325	0.242282
Apeh	Apeh	4.43109e-05	0.213854	0.116	0.079	1
Slc1a1	Slc1a1	9.02957e-06	0.213775	0.358	0.288	0.229342
Rbm47	Rbm47	4.34496e-05	0.213774	0.192	0.145	1
Psma6	Psma6	1.1449e-05	0.213713	0.105	0.067	0.290793
Slc25a3	Slc25a3	2.47236e-05	0.212877	0.234	0.182	0.627954
Prlr	Prlr	5.83575e-06	0.212495	0.327	0.263	0.148222
Ptms	Ptms	0.000382108	0.212375	0.185	0.143	1
Map3k21	Map3k21	1.26794e-05	0.212183	0.327	0.267	0.322045
Bdh2	Bdh2	0.000743208	0.211646	0.172	0.137	1
Ccn2	Ccn2	0.011303	0.211544	0.136	0.111	1
Snrpd3	Snrpd3	1.50369e-05	0.210921	0.121	0.08	0.381922
Taf4b	Taf4b	0.000323192	0.210303	0.187	0.146	1
Eci3	Eci3	3.03576e-08	0.210227	0.32	0.239	0.000771053
LOC100361457	LOC100361457	3.50942e-05	0.21016	0.222	0.17	0.891359
Cpd	Cpd	2.3179e-05	0.208896	0.138	0.097	0.588723
Polr2a	Polr2a	1.34584e-05	0.208138	0.372	0.307	0.341829
Rhbdl3	Rhbdl3	0.000113177	0.208057	0.212	0.166	1
Fbxo8	Fbxo8	3.44981e-07	0.207864	0.1	0.057	0.00876216
Jade1	Jade1	9.7043e-06	0.207468	0.269	0.21	0.24648
Zbtb20	Zbtb20	7.89147e-12	0.207312	0.964	0.961	2.00435e-07
Tra2b	Tra2b	1.61803e-05	0.207277	0.448	0.387	0.410963
AC125248.1	AC125248.1	8.81252e-07	0.206096	0.318	0.25	0.0223829
Gpi	Gpi	4.01644e-05	0.205968	0.138	0.097	1
Acox1	Acox1	6.17427e-06	0.205828	0.231	0.174	0.15682
Rnf43	Rnf43	0.000263111	0.205551	0.142	0.105	1
Commd4	Commd4	1.50497e-05	0.205247	0.109	0.071	0.382246
Taf1d	Taf1d	0.000456829	0.204773	0.37	0.325	1
Ccs	Ccs	1.40847e-05	0.204619	0.113	0.074	0.357737
Mrpl52	Mrpl52	6.91524e-06	0.204404	0.225	0.168	0.17564
Ppp4r3b	Ppp4r3b	4.29549e-05	0.204015	0.231	0.18	1
Pyroxd2	Pyroxd2	0.000274452	0.203868	0.437	0.39	1
Eif4a2	Eif4a2	0.00530224	0.203693	0.225	0.193	1
Slc17a3	Slc17a3	0.00224113	0.203599	0.482	0.449	1
Slc22a17	Slc22a17	0.00139694	0.203354	0.105	0.078	1
Ech1	Ech1	2.86147e-05	0.202895	0.112	0.074	0.726784
Zfp36l2	Zfp36l2	0.000509583	0.202652	0.129	0.096	1
Mlf2	Mlf2	0.00185826	0.202611	0.114	0.087	1
Trps1	Trps1	7.27185e-07	0.202528	0.755	0.72	0.0184698
Errfi1	Errfi1	0.000828322	0.202481	0.529	0.498	1
Klhl8	Klhl8	0.000632009	0.2024	0.234	0.192	1
Phf1	Phf1	3.55885e-05	0.201923	0.127	0.087	0.903913
Slc25a13	Slc25a13	0.000688723	0.201654	0.372	0.329	1
Xpnpep2	Xpnpep2	0.00074725	0.201326	0.114	0.084	1
Lzts3	Lzts3	4.34366e-05	0.200756	0.11	0.074	1
Ssu72	Ssu72	0.00121763	0.200526	0.176	0.142	1
Usp47	Usp47	0.000354856	0.200401	0.338	0.293	1
Lrrfip2	Lrrfip2	0.00037852	-0.200141	0.223	0.267	1
Stk39	Stk39	0.00299023	-0.200166	0.093	0.121	1
Mfsd11	Mfsd11	0.000581964	-0.200179	0.11	0.144	1
Arid1b	Arid1b	1.26466e-05	-0.200303	0.619	0.675	0.32121
Nebl	Nebl	5.40926e-06	-0.200459	0.144	0.198	0.13739
Chd4	Chd4	0.000241433	-0.200565	0.312	0.362	1
Map4k4	Map4k4	0.000672382	-0.200902	0.288	0.328	1
Phf3	Phf3	0.00211993	-0.201038	0.348	0.381	1
N4bp1	N4bp1	0.000102714	-0.202005	0.18	0.227	1
Sec31a	Sec31a	0.00171082	-0.202292	0.157	0.192	1
Slc49a4	Slc49a4	0.000306624	-0.202357	0.099	0.134	1
Fat1	Fat1	0.00329187	-0.202486	0.32	0.36	1
Wdr72	Wdr72	0.000644573	-0.203023	0.109	0.142	1
Paxbp1	Paxbp1	0.000240312	-0.203078	0.205	0.25	1
Slc16a12	Slc16a12	0.00123851	-0.203196	0.297	0.338	1
Mpv17l	Mpv17l	3.34794e-05	-0.203553	0.113	0.156	0.850342
Sipa1l3	Sipa1l3	6.62358e-05	-0.204127	0.348	0.4	1
Hnrnpdl	Hnrnpdl	3.36201e-05	-0.20429	0.076	0.113	0.853917
Fzd1	Fzd1	2.62132e-05	-0.204335	0.085	0.125	0.66579
Abcc1	Abcc1	0.000720394	-0.204467	0.107	0.139	1
Rap1gds1	Rap1gds1	0.00271577	-0.204552	0.278	0.314	1
Zfp800	Zfp800	0.000365252	-0.204634	0.079	0.11	1
Shb	Shb	0.000752246	-0.204651	0.263	0.302	1
Pik3r1	Pik3r1	0.0127068	-0.204912	0.436	0.458	1
Gsk3b	Gsk3b	0.000215859	-0.204991	0.347	0.395	1
Smurf1	Smurf1	0.00703348	-0.206045	0.122	0.148	1
Pcbp3	Pcbp3	0.000783547	-0.206078	0.105	0.138	1
Itga9	Itga9	0.000252259	-0.206085	0.186	0.23	1
Sh3pxd2b	Sh3pxd2b	0.00977507	-0.206435	0.179	0.206	1
Daam1	Daam1	9.25433e-05	-0.206927	0.175	0.22	1
Kdm3a	Kdm3a	0.000163255	-0.207115	0.139	0.18	1
Cd276	Cd276	2.21488e-05	-0.207329	0.077	0.114	0.562558
Rras2	Rras2	0.0132939	-0.207405	0.281	0.308	1
Slc3a2	Slc3a2	0.00301418	-0.207928	0.161	0.193	1
Herc6	Herc6	0.000438743	-0.208162	0.073	0.103	1
Lamp1	Lamp1	0.00364684	-0.208428	0.368	0.399	1
Met	Met	8.35189e-06	-0.208651	0.356	0.419	0.21213
Ubqln1	Ubqln1	0.000463233	-0.208713	0.201	0.243	1
Sgms2	Sgms2	0.00106961	-0.209533	0.151	0.187	1
Il34	Il34	0.00192985	-0.209877	0.44	0.478	1
Wipi1	Wipi1	0.000213373	-0.210054	0.089	0.123	1
Ldah	Ldah	0.000174672	-0.210573	0.087	0.121	1
Sorbs1	Sorbs1	0.00644525	-0.210589	0.631	0.642	1
Dock7	Dock7	6.57168e-06	-0.210939	0.274	0.333	0.166914
Washc4	Washc4	0.00196323	-0.211205	0.295	0.333	1
Acer3	Acer3	9.44564e-06	-0.21147	0.104	0.149	0.23991
Iqgap2	Iqgap2	0.000834646	-0.211742	0.248	0.288	1
Cfdp1	Cfdp1	0.000187996	-0.212042	0.283	0.331	1
Arhgef12	Arhgef12	7.28325e-06	-0.212616	0.561	0.607	0.184987
Kat14	Kat14	0.00147052	-0.212864	0.154	0.19	1
Plcxd2	Plcxd2	0.000319697	-0.212988	0.129	0.168	1
Uhrf2	Uhrf2	0.000133678	-0.21325	0.271	0.32	1
Prkag2	Prkag2	0.00256948	-0.213302	0.199	0.232	1
Col4a3	Col4a3	0.224704	-0.213717	0.436	0.439	1
Arap2	Arap2	2.10618e-06	-0.213917	0.175	0.233	0.0534949
Fastkd1	Fastkd1	0.000169252	-0.213957	0.189	0.235	1
Sh3d19	Sh3d19	3.53559e-06	-0.214193	0.658	0.713	0.0898004
Rora	Rora	0.00281047	-0.214464	0.288	0.325	1
Fnip2	Fnip2	0.00610135	-0.214471	0.534	0.56	1
Cxadr	Cxadr	0.000431992	-0.21472	0.151	0.19	1
Agtrap	Agtrap	0.000263187	-0.214821	0.146	0.185	1
Dcbld2	Dcbld2	0.00663666	-0.214847	0.155	0.183	1
Jmjd1c	Jmjd1c	0.000264697	-0.215091	0.418	0.466	1
Map3k2	Map3k2	6.4924e-05	-0.215135	0.353	0.403	1
Map4	Map4	0.000622259	-0.215282	0.357	0.397	1
Ankrd27	Ankrd27	0.000575518	-0.215786	0.196	0.237	1
Tmem37	Tmem37	0.00103299	-0.216966	0.194	0.232	1
Cldn2	Cldn2	0.00526279	-0.217159	0.243	0.273	1
Slc17a5	Slc17a5	0.00177448	-0.21725	0.156	0.19	1
Cep57l1	Cep57l1	6.7957e-05	-0.217398	0.126	0.168	1
Myl12b	Myl12b	0.00646216	-0.217796	0.285	0.313	1
Fga	Fga	0.0343423	-0.218147	0.09	0.109	1
Arfgef3	Arfgef3	2.32028e-05	-0.218201	0.131	0.178	0.589327
Blnk	Blnk	0.0466744	-0.218302	0.173	0.193	1
Kif13b	Kif13b	8.55614e-06	-0.218883	0.231	0.288	0.217317
Arl5a	Arl5a	0.00175579	-0.218909	0.1	0.129	1
Hpcal1	Hpcal1	0.000846311	-0.219511	0.168	0.206	1
Galnt2	Galnt2	6.25547e-05	-0.219715	0.135	0.179	1
Exoc6	Exoc6	2.73181e-05	-0.219949	0.483	0.528	0.693851
Rhobtb1	Rhobtb1	1.30931e-05	-0.220185	0.47	0.527	0.332551
Snx18	Snx18	5.74614e-06	-0.220712	0.089	0.133	0.145946
LOC499643	LOC499643	0.00025003	-0.220757	0.132	0.172	1
Bcr	Bcr	0.00273891	-0.221283	0.261	0.295	1
Hs2st1	Hs2st1	9.30208e-05	-0.221385	0.167	0.213	1
Kank1	Kank1	5.79458e-05	-0.221843	0.354	0.406	1
Cblb	Cblb	0.000181721	-0.222218	0.244	0.292	1
Rbbp8	Rbbp8	0.000244025	-0.222381	0.159	0.2	1
Rin3	Rin3	2.67747e-05	-0.222532	0.163	0.213	0.680052
Vmp1	Vmp1	4.80695e-05	-0.222736	0.438	0.489	1
Bmp2k	Bmp2k	1.95681e-05	-0.222813	0.121	0.166	0.49701
AABR07060133.1	AABR07060133.1	3.42321e-05	-0.223479	0.583	0.621	0.869461
Dcakd	Dcakd	2.18565e-05	-0.223511	0.125	0.171	0.555134
Sesn3	Sesn3	4.00141e-05	-0.22485	0.131	0.176	1
Suclg2	Suclg2	9.8101e-07	-0.225091	0.508	0.559	0.0249167
Tpcn1	Tpcn1	0.000165353	-0.225282	0.187	0.232	1
Lrrfip1	Lrrfip1	7.34824e-05	-0.225308	0.087	0.123	1
Kirrel1	Kirrel1	0.031368	-0.225572	0.094	0.112	1
Disp1	Disp1	0.0018496	-0.22572	0.221	0.258	1
Smad3	Smad3	0.000348355	-0.22581	0.43	0.467	1
Fam117b	Fam117b	0.00513636	-0.225902	0.216	0.245	1
Abcg3l1	Abcg3l1	0.0026647	-0.225945	0.164	0.198	1
Zc3h11a	Zc3h11a	8.75623e-05	-0.22639	0.299	0.349	1
Ppp2r3a	Ppp2r3a	5.16808e-06	-0.226469	0.529	0.585	0.131264
Zfp516	Zfp516	6.84976e-06	-0.226632	0.073	0.112	0.173977
Ttc7b	Ttc7b	0.00015317	-0.22664	0.145	0.185	1
Nectin2	Nectin2	1.43059e-05	-0.22696	0.074	0.112	0.363355
Tpp1	Tpp1	2.5497e-05	-0.22716	0.083	0.121	0.647599
Crb1	Crb1	0.000534551	-0.2272	0.136	0.171	1
Dync1h1	Dync1h1	0.00236837	-0.227276	0.186	0.219	1
Tanc1	Tanc1	0.000696561	-0.227414	0.37	0.408	1
Ugdh	Ugdh	7.86445e-05	-0.227623	0.136	0.179	1
Tnfrsf9	Tnfrsf9	0.000122564	-0.227736	0.082	0.116	1
St6galnac3	St6galnac3	7.93536e-06	-0.228518	0.692	0.723	0.20155
Zfp618	Zfp618	3.09773e-05	-0.228539	0.213	0.265	0.786791
Ppp1r16b	Ppp1r16b	1.62785e-06	-0.228905	0.063	0.103	0.0413457
Acsl4	Acsl4	0.0001936	-0.229468	0.162	0.205	1
Flot2	Flot2	1.93916e-05	-0.229854	0.209	0.262	0.492526
U2af2	U2af2	2.62057e-06	-0.229929	0.068	0.109	0.06656
Oxsr1	Oxsr1	3.35609e-06	-0.231815	0.265	0.328	0.0852413
Cnnm2	Cnnm2	5.13905e-05	-0.232333	0.126	0.17	1
Mgat5	Mgat5	0.000213445	-0.232603	0.2	0.245	1
Klhl24	Klhl24	2.85869e-05	-0.232893	0.104	0.145	0.72608
Thoc2	Thoc2	7.7033e-05	-0.234251	0.283	0.333	1
RGD1359158	RGD1359158	2.32475e-05	-0.234382	0.094	0.134	0.590462
Sesn1	Sesn1	5.16433e-05	-0.234585	0.186	0.236	1
Cd9	Cd9	2.97906e-06	-0.234662	0.109	0.158	0.0756651
Mycbp2	Mycbp2	1.98443e-05	-0.234731	0.217	0.273	0.504025
Bmp7	Bmp7	0.00103119	-0.235806	0.143	0.177	1
Rasa3	Rasa3	0.000183054	-0.235814	0.135	0.174	1
Cnih4	Cnih4	0.000277399	-0.236261	0.09	0.123	1
Ankrd11	Ankrd11	0.00260641	-0.237024	0.253	0.286	1
Rrbp1	Rrbp1	1.68723e-05	-0.237163	0.383	0.435	0.428539
Hps3	Hps3	0.000124596	-0.237433	0.114	0.152	1
Morf4l2	Morf4l2	2.67389e-06	-0.237439	0.152	0.208	0.0679142
Fchsd1	Fchsd1	4.10027e-08	-0.237769	0.065	0.112	0.00104143
Il13ra1	Il13ra1	5.47364e-07	-0.238302	0.062	0.104	0.0139025
Hbp1	Hbp1	7.3384e-07	-0.238371	0.116	0.168	0.0186388
Lpp	Lpp	3.67514e-07	-0.238411	0.664	0.705	0.00933448
Nfkb1	Nfkb1	1.31662e-06	-0.238463	0.302	0.369	0.0334409
Cyp4a1	Cyp4a1	2.48455e-07	-0.238599	0.067	0.112	0.0063105
Gpc6	Gpc6	0.000149682	-0.239018	0.344	0.39	1
Skil	Skil	0.000279769	-0.239033	0.172	0.213	1
Vps13c	Vps13c	1.93703e-05	-0.239588	0.376	0.424	0.491987
Srsf5	Srsf5	1.82733e-05	-0.23972	0.325	0.382	0.464125
St3gal6	St3gal6	0.000227959	-0.240032	0.313	0.357	1
Ccser2	Ccser2	1.02846e-06	-0.241225	0.375	0.435	0.0261219
Snx9	Snx9	9.50647e-05	-0.241432	0.102	0.139	1
Marchf7	Marchf7	5.77941e-06	-0.241585	0.192	0.246	0.146791
Rpl30	Rpl30	0.000133824	-0.24238	0.069	0.101	1
Irak3	Irak3	1.29724e-06	-0.242383	0.072	0.114	0.0329486
Dpp7	Dpp7	0.000176087	-0.242769	0.151	0.192	1
Ptcd3	Ptcd3	0.0012314	-0.242853	0.217	0.256	1
Fam3d	Fam3d	9.02858e-05	-0.243271	0.081	0.115	1
Ttc3	Ttc3	1.30855e-06	-0.243906	0.39	0.457	0.0332358
Tbl1x	Tbl1x	1.57691e-05	-0.244266	0.281	0.335	0.400519
Mapk8ip3	Mapk8ip3	2.00022e-05	-0.245743	0.162	0.212	0.508036
Kmt2a	Kmt2a	0.000215763	-0.245877	0.208	0.25	1
Pdgfa	Pdgfa	2.20863e-05	-0.246253	0.097	0.138	0.560971
Eda	Eda	3.27371e-05	-0.247205	0.148	0.196	0.831489
Pdcd11	Pdcd11	1.49548e-06	-0.247409	0.2	0.26	0.0379838
F11r	F11r	2.80147e-07	-0.247519	0.158	0.22	0.00711545
Ptpn2	Ptpn2	2.02732e-06	-0.248337	0.263	0.327	0.051492
Lamb1	Lamb1	2.79837e-06	-0.248411	0.102	0.149	0.0710759
Rbp1	Rbp1	1.03422e-06	-0.248525	0.06	0.1	0.026268
Smad4	Smad4	1.61021e-05	-0.248789	0.153	0.201	0.408978
Kcnj12	Kcnj12	5.2682e-06	-0.250504	0.115	0.161	0.133807
Cdkl1	Cdkl1	5.52367e-05	-0.250776	0.181	0.231	1
Swap70	Swap70	3.75414e-05	-0.251133	0.181	0.227	0.953515
Ctif	Ctif	3.89399e-06	-0.251682	0.103	0.148	0.0989034
Eri3	Eri3	3.84096e-05	-0.252572	0.346	0.4	0.975567
Tfcp2l1	Tfcp2l1	3.25236e-05	-0.253149	0.17	0.217	0.826068
Cux1	Cux1	1.20338e-06	-0.253374	0.623	0.666	0.0305646
Tnfaip8	Tnfaip8	0.000356548	-0.253618	0.322	0.362	1
Rassf8	Rassf8	0.00193374	-0.253945	0.258	0.29	1
Cyp2c23	Cyp2c23	0.00146304	-0.254147	0.417	0.448	1
Gulp1	Gulp1	0.00031944	-0.254335	0.081	0.112	1
Nfe2l2	Nfe2l2	3.96808e-06	-0.254747	0.225	0.286	0.100785
Cmip	Cmip	2.19689e-05	-0.255101	0.546	0.587	0.557987
Sbno2	Sbno2	3.91653e-06	-0.256303	0.267	0.33	0.0994759
Shroom3	Shroom3	2.96243e-05	-0.256722	0.114	0.157	0.752428
Prpf39	Prpf39	4.33389e-07	-0.257657	0.304	0.37	0.0110076
Zmiz1	Zmiz1	9.3422e-06	-0.257929	0.414	0.474	0.237283
Tifa	Tifa	6.91923e-06	-0.258062	0.093	0.136	0.175741
Afap1	Afap1	5.4179e-07	-0.258255	0.062	0.103	0.0137609
Sh3pxd2a	Sh3pxd2a	4.58075e-05	-0.258533	0.1	0.139	1
Foxn3	Foxn3	1.99726e-06	-0.258625	0.39	0.448	0.0507284
Ptch1	Ptch1	3.78653e-06	-0.259452	0.137	0.189	0.0961742
E2f3	E2f3	1.25329e-06	-0.259622	0.128	0.18	0.0318324
Rtn4	Rtn4	1.06872e-05	-0.260063	0.227	0.282	0.271444
Creb5	Creb5	3.57547e-05	-0.261208	0.208	0.258	0.908134
Magi1	Magi1	1.55164e-05	-0.261963	0.322	0.375	0.394101
Xkr4	Xkr4	2.17948e-05	-0.262794	0.262	0.316	0.553566
Polr1a	Polr1a	7.41989e-05	-0.262924	0.111	0.151	1
Col27a1	Col27a1	3.86785e-06	-0.263722	0.077	0.117	0.0982396
Sox6	Sox6	4.04563e-07	-0.264951	0.453	0.519	0.0102755
Casp8	Casp8	2.22154e-05	-0.265081	0.107	0.148	0.564249
Tacc2	Tacc2	2.04424e-08	-0.266785	0.496	0.569	0.000519217
Nmnat3	Nmnat3	1.82741e-07	-0.26685	0.145	0.204	0.00464144
AABR07058091.2	AABR07058091.2	5.12094e-08	-0.267191	0.072	0.12	0.00130067
AABR07004221.2	AABR07004221.2	1.85969e-08	-0.269387	0.234	0.31	0.000472342
Osbpl9	Osbpl9	5.53911e-07	-0.269436	0.252	0.318	0.0140688
Rab11fip5	Rab11fip5	5.96405e-05	-0.270023	0.165	0.209	1
Cyba	Cyba	1.93614e-05	-0.270361	0.077	0.115	0.491761
Dnaja1	Dnaja1	1.73145e-06	-0.270447	0.23	0.291	0.0439771
Polr3g	Polr3g	3.33341e-07	-0.270879	0.077	0.123	0.00846652
Gas6	Gas6	5.64063e-07	-0.271735	0.129	0.185	0.0143266
Ski	Ski	1.64837e-05	-0.272626	0.19	0.241	0.418669
Ext1	Ext1	5.49087e-06	-0.272669	0.533	0.582	0.139463
Col6a5	Col6a5	3.60273e-05	-0.27268	0.093	0.131	0.915058
Plscr1	Plscr1	4.59367e-07	-0.272957	0.434	0.498	0.0116675
Mbd2	Mbd2	5.77931e-07	-0.272959	0.284	0.35	0.0146789
Arhgef3	Arhgef3	0.000575322	-0.273463	0.326	0.362	1
Hsph1	Hsph1	8.23981e-06	-0.275005	0.1	0.143	0.209283
Myof	Myof	1.06168e-10	-0.275146	0.649	0.713	2.69657e-06
Nacc2	Nacc2	2.08707e-05	-0.275262	0.168	0.215	0.530095
Steap2	Steap2	3.01083e-08	-0.27554	0.095	0.151	0.00076472
Cpeb2	Cpeb2	1.16487e-05	-0.275619	0.149	0.196	0.295866
Alcam	Alcam	0.0406157	-0.275714	0.136	0.157	1
Nmt2	Nmt2	1.42043e-07	-0.276402	0.205	0.272	0.00360775
Rnd3	Rnd3	0.0008722	-0.277126	0.193	0.229	1
Sash1	Sash1	4.81178e-08	-0.277991	0.405	0.484	0.00122214
Cubn	Cubn	1.17604e-07	-0.279539	0.593	0.641	0.00298702
Mtr	Mtr	3.14209e-07	-0.279776	0.261	0.33	0.00798061
Caprin1	Caprin1	6.86484e-06	-0.281133	0.248	0.303	0.17436
Acvr1b	Acvr1b	6.02652e-07	-0.28242	0.107	0.158	0.0153068
Jun	Jun	6.25004e-07	-0.283792	0.217	0.279	0.0158745
Tmf1	Tmf1	4.41287e-07	-0.283811	0.135	0.19	0.0112082
Pde4d	Pde4d	1.91804e-15	-0.284797	0.857	0.881	4.87163e-11
Nav2	Nav2	1.56486e-06	-0.284856	0.371	0.429	0.0397459
Igfbp7	Igfbp7	2.42611e-07	-0.285174	0.65	0.694	0.00616209
Bicc1	Bicc1	8.90814e-10	-0.285842	0.647	0.706	2.26258e-05
Igf1r	Igf1r	1.24209e-11	-0.286453	0.818	0.844	3.15478e-07
Pola1	Pola1	1.88342e-05	-0.286521	0.139	0.185	0.478371
Phc2	Phc2	3.34241e-08	-0.286821	0.132	0.193	0.000848939
Arhgef5	Arhgef5	2.8942e-06	-0.287378	0.158	0.208	0.0735098
Net1	Net1	1.01559e-06	-0.287569	0.229	0.289	0.0257949
Hnrnpa3	Hnrnpa3	6.20906e-09	-0.287587	0.11	0.171	0.000157704
Wsb1	Wsb1	5.15952e-07	-0.288017	0.146	0.204	0.0131047
Gls	Gls	8.60579e-15	-0.288513	0.526	0.636	2.18578e-10
Kmt5a	Kmt5a	3.86091e-07	-0.290062	0.114	0.167	0.00980633
Stradb	Stradb	3.77653e-09	-0.290507	0.313	0.396	9.59202e-05
Prkaa2	Prkaa2	5.64393e-06	-0.290696	0.259	0.316	0.14335
Slc2a2	Slc2a2	2.55072e-08	-0.291919	0.387	0.46	0.000647858
Trabd2b	Trabd2b	1.94263e-12	-0.293905	0.735	0.787	4.93409e-08
Slc22a6	Slc22a6	1.6277e-06	-0.294196	0.152	0.206	0.0413421
Otud7b	Otud7b	4.3864e-07	-0.295433	0.273	0.338	0.011141
Slc7a9	Slc7a9	1.06378e-06	-0.295576	0.316	0.375	0.027019
Ccdc50	Ccdc50	9.36078e-08	-0.295589	0.245	0.315	0.00237755
Rere	Rere	1.00348e-16	-0.295893	0.765	0.82	2.54873e-12
Stox2	Stox2	9.69289e-08	-0.296176	0.065	0.109	0.0024619
Lipa	Lipa	4.91485e-08	-0.296316	0.186	0.253	0.00124832
Trim35	Trim35	1.01029e-06	-0.296391	0.17	0.227	0.0256604
AC096301.1	AC096301.1	4.59714e-08	-0.297089	0.129	0.189	0.00116763
Cpeb1	Cpeb1	3.00775e-11	-0.298918	0.071	0.132	7.63938e-07
Tmem140	Tmem140	6.88672e-08	-0.299476	0.154	0.218	0.00174916
Dock3	Dock3	5.48982e-07	-0.299808	0.23	0.291	0.0139436
Sdc4	Sdc4	8.53858e-07	-0.302019	0.308	0.373	0.0216871
Pter	Pter	1.48468e-08	-0.303921	0.538	0.592	0.000377095
Rnf150	Rnf150	2.57034e-05	-0.304128	0.077	0.113	0.65284
AABR07035218.1	AABR07035218.1	4.32271e-09	-0.304223	0.085	0.141	0.000109792
Cdk6	Cdk6	5.83176e-05	-0.305979	0.405	0.45	1
Kcnj15	Kcnj15	2.51564e-07	-0.306625	0.064	0.106	0.00638947
AABR07019086.1	AABR07019086.1	1.01701e-07	-0.306694	0.116	0.172	0.0025831
Litaf	Litaf	3.59404e-09	-0.30757	0.223	0.3	9.1285e-05
Itga1	Itga1	1.19269e-13	-0.307636	0.634	0.724	3.02931e-09
Mtss1	Mtss1	5.76969e-09	-0.308346	0.439	0.511	0.000146544
Zmat4	Zmat4	2.4536e-08	-0.309041	0.057	0.103	0.00062319
Tmem169	Tmem169	2.55814e-09	-0.309084	0.059	0.109	6.49743e-05
Prtfdc1	Prtfdc1	2.43027e-07	-0.309295	0.125	0.18	0.00617263
Sptlc2	Sptlc2	5.54829e-08	-0.31185	0.362	0.43	0.00140921
Srgap1	Srgap1	1.98515e-06	-0.312282	0.105	0.153	0.0504208
Rpl37	Rpl37	8.18068e-05	-0.313355	0.085	0.119	1
Scly	Scly	0.000243119	-0.313597	0.195	0.235	1
Tpm1	Tpm1	6.03353e-11	-0.313852	0.372	0.458	1.53246e-06
AABR07058158.1	AABR07058158.1	0.000103619	-0.315606	0.253	0.299	1
Pla2g7	Pla2g7	1.35997e-08	-0.315807	0.061	0.108	0.000345418
Cdk17	Cdk17	1.91584e-08	-0.316259	0.23	0.302	0.000486603
Dgkg	Dgkg	2.1576e-07	-0.317084	0.086	0.135	0.00548009
B4galt5	B4galt5	5.42789e-13	-0.320876	0.052	0.113	1.37863e-08
Mgrn1	Mgrn1	1.7185e-07	-0.321823	0.159	0.218	0.00436483
Scpep1	Scpep1	1.47707e-10	-0.322383	0.303	0.39	3.7516e-06
Myo10	Myo10	1.61938e-09	-0.323311	0.37	0.446	4.11306e-05
Pkp4	Pkp4	1.54535e-11	-0.324026	0.417	0.516	3.92504e-07
Nrep	Nrep	1.98359e-05	-0.32458	0.084	0.121	0.503813
Htra1	Htra1	5.01908e-10	-0.325719	0.076	0.134	1.2748e-05
RGD1310951	RGD1310951	7.20491e-05	-0.326467	0.307	0.35	1
Pik3ap1	Pik3ap1	5.85417e-11	-0.327028	0.168	0.248	1.4869e-06
Tmcc3	Tmcc3	1.1699e-06	-0.329219	0.135	0.186	0.0297143
Flnb	Flnb	2.90653e-09	-0.329988	0.412	0.488	7.38228e-05
Anxa3	Anxa3	2.08384e-10	-0.330168	0.052	0.104	5.29275e-06
Frk	Frk	1.07664e-06	-0.331113	0.067	0.107	0.0273457
Tmem252	Tmem252	1.11744e-11	-0.331245	0.056	0.113	2.83818e-07
Vav2	Vav2	1.47453e-08	-0.33141	0.146	0.21	0.000374516
Dock4	Dock4	1.03868e-08	-0.331991	0.088	0.141	0.000263815
Agtpbp1	Agtpbp1	2.51638e-08	-0.332361	0.159	0.221	0.000639135
Tnfsf10	Tnfsf10	2.23337e-08	-0.332385	0.099	0.154	0.000567255
Kcnab1	Kcnab1	1.2005e-08	-0.332874	0.06	0.107	0.000304915
Nceh1	Nceh1	2.19873e-09	-0.33366	0.143	0.21	5.58457e-05
Igf2r	Igf2r	8.03939e-08	-0.334147	0.299	0.369	0.00204193
Ralgapa2	Ralgapa2	5.15226e-12	-0.334165	0.349	0.444	1.30862e-07
Sh3rf1	Sh3rf1	5.70858e-15	-0.334438	0.706	0.772	1.44992e-10
Rcan1	Rcan1	5.18484e-09	-0.336263	0.066	0.117	0.00013169
Sdcbp	Sdcbp	2.0914e-07	-0.337019	0.253	0.315	0.00531193
Stk38l	Stk38l	3.67039e-09	-0.337559	0.123	0.186	9.32242e-05
Tmprss2	Tmprss2	3.14135e-10	-0.337937	0.115	0.183	7.97872e-06
Cyp4a3	Cyp4a3	3.39396e-07	-0.338037	0.146	0.201	0.00862032
Lmbr1l	Lmbr1l	2.35662e-10	-0.338746	0.105	0.17	5.98557e-06
Cnksr3	Cnksr3	2.21217e-05	-0.338895	0.214	0.262	0.561868
Tmem123	Tmem123	1.56194e-06	-0.340903	0.219	0.277	0.0396718
Grb10	Grb10	3.31235e-09	-0.341593	0.176	0.249	8.41303e-05
Nrdc	Nrdc	1.52164e-11	-0.341656	0.403	0.491	3.86482e-07
Zfp827	Zfp827	3.55635e-09	-0.342604	0.186	0.258	9.03278e-05
Slc13a3	Slc13a3	2.63667e-06	-0.344427	0.236	0.291	0.0669688
Smtnl2	Smtnl2	1.98154e-10	-0.346472	0.125	0.196	5.03292e-06
RGD1311345	RGD1311345	3.08504e-06	-0.346499	0.17	0.222	0.078357
Srgap2	Srgap2	7.76528e-11	-0.347977	0.289	0.376	1.9723e-06
Fhod3	Fhod3	1.4504e-10	-0.348065	0.546	0.614	3.68386e-06
Nisch	Nisch	3.58375e-12	-0.349471	0.237	0.33	9.10237e-08
App	App	8.05768e-13	-0.349973	0.666	0.719	2.04657e-08
Arhgef17	Arhgef17	1.01715e-09	-0.350049	0.107	0.169	2.58345e-05
Zbtb7c	Zbtb7c	6.40443e-11	-0.350263	0.097	0.163	1.62666e-06
Mitf	Mitf	5.30677e-08	-0.352746	0.198	0.264	0.00134787
Dcdc2	Dcdc2	2.58174e-08	-0.354838	0.182	0.25	0.000655736
Marchf3	Marchf3	3.903e-05	-0.355005	0.301	0.346	0.991324
Asap3	Asap3	5.65308e-14	-0.355817	0.049	0.111	1.43583e-09
Lpin2	Lpin2	3.0048e-08	-0.357536	0.349	0.416	0.00076319
Pcsk5	Pcsk5	1.79463e-11	-0.362498	0.285	0.379	4.55818e-07
Snx24	Snx24	8.52747e-17	-0.363198	0.649	0.723	2.16589e-12
Arhgef10l	Arhgef10l	3.70113e-08	-0.363479	0.221	0.287	0.00094005
P3h2	P3h2	1.70632e-13	-0.363884	0.387	0.491	4.33387e-09
Tut4	Tut4	1.31474e-13	-0.366294	0.11	0.191	3.33932e-09
Snx30	Snx30	4.53374e-10	-0.366417	0.151	0.22	1.15152e-05
Casp12	Casp12	6.83791e-11	-0.367243	0.057	0.111	1.73676e-06
Dab2ip	Dab2ip	2.4811e-08	-0.369053	0.269	0.337	0.000630176
AABR07041096.1	AABR07041096.1	1.46679e-14	-0.369281	0.094	0.174	3.72549e-10
Ddx5	Ddx5	1.97538e-13	-0.36929	0.593	0.661	5.01728e-09
Slc16a2	Slc16a2	1.93173e-13	-0.369308	0.107	0.187	4.90641e-09
Plin2	Plin2	0.00474434	-0.369309	0.162	0.19	1
Sergef	Sergef	8.67446e-12	-0.36964	0.149	0.231	2.20323e-07
Atxn1	Atxn1	1.12228e-13	-0.370379	0.5	0.585	2.85048e-09
Gpatch2	Gpatch2	8.03017e-08	-0.37039	0.273	0.335	0.00203958
Zfp36l1	Zfp36l1	2.56793e-09	-0.372837	0.308	0.385	6.52228e-05
Sorcs2	Sorcs2	1.42253e-06	-0.375408	0.154	0.205	0.0361307
Tmem51	Tmem51	7.76763e-09	-0.376698	0.254	0.326	0.00019729
Arhgap10	Arhgap10	5.97494e-09	-0.378169	0.343	0.413	0.000151757
Nt5c2	Nt5c2	7.21839e-13	-0.379611	0.341	0.439	1.8334e-08
Enpp6	Enpp6	2.65169e-12	-0.379794	0.261	0.358	6.73502e-08
Kl	Kl	3.02162e-12	-0.381198	0.112	0.187	7.67461e-08
Sntb2	Sntb2	2.98116e-10	-0.381918	0.28	0.361	7.57185e-06
Abcg3l3	Abcg3l3	4.98878e-13	-0.381969	0.111	0.187	1.2671e-08
Itga6	Itga6	6.81972e-10	-0.382087	0.365	0.444	1.73214e-05
Vav3	Vav3	8.15142e-11	-0.383679	0.161	0.239	2.07038e-06
Plce1	Plce1	3.59389e-09	-0.384423	0.302	0.379	9.12812e-05
Dmd	Dmd	1.50032e-10	-0.385058	0.074	0.131	3.81065e-06
Timd2	Timd2	2.86343e-09	-0.387856	0.201	0.273	7.27282e-05
Angpt1	Angpt1	2.43348e-11	-0.388075	0.069	0.128	6.18078e-07
Atp8a1	Atp8a1	1.40243e-08	-0.388326	0.241	0.308	0.000356202
Gpx3	Gpx3	3.51734e-06	-0.390887	0.359	0.406	0.089337
Pclo	Pclo	2.50581e-10	-0.391001	0.179	0.255	6.36452e-06
Pi4k2b	Pi4k2b	8.65755e-13	-0.392166	0.112	0.187	2.19893e-08
Cald1	Cald1	6.24655e-15	-0.392791	0.457	0.564	1.58656e-10
P4ha1	P4ha1	1.17548e-07	-0.39472	0.232	0.292	0.00298561
Ppara	Ppara	2.18992e-09	-0.397244	0.133	0.199	5.56218e-05
Pvr	Pvr	1.73557e-08	-0.398567	0.216	0.282	0.000440819
Flacc1	Flacc1	3.17978e-15	-0.40271	0.061	0.13	8.07632e-11
Ctsh	Ctsh	3.34463e-11	-0.405058	0.307	0.392	8.49501e-07
Galnt13	Galnt13	5.87685e-07	-0.405603	0.077	0.121	0.0149266
Pde3b	Pde3b	6.98556e-19	-0.406109	0.1	0.197	1.77426e-14
Apoo	Apoo	5.67731e-10	-0.407487	0.097	0.157	1.44198e-05
Prpf4b	Prpf4b	6.52037e-22	-0.407493	0.676	0.754	1.65611e-17
Pah	Pah	2.21243e-13	-0.408514	0.193	0.288	5.61935e-09
Deptor	Deptor	2.72055e-11	-0.408763	0.189	0.269	6.90993e-07
Rdh10	Rdh10	2.60256e-11	-0.40989	0.068	0.127	6.61025e-07
Tns1	Tns1	1.21598e-11	-0.410468	0.663	0.706	3.08846e-07
Dysf	Dysf	2.17278e-12	-0.41146	0.075	0.14	5.51864e-08
Ctsc	Ctsc	2.86242e-11	-0.412173	0.07	0.129	7.27025e-07
Sirpa	Sirpa	1.10427e-15	-0.414773	0.063	0.135	2.80472e-11
Alpk1	Alpk1	1.89525e-07	-0.417574	0.133	0.186	0.00481375
Ivns1abp	Ivns1abp	1.85735e-14	-0.418621	0.36	0.458	4.71749e-10
Nrip1	Nrip1	9.82891e-16	-0.419253	0.49	0.579	2.49644e-11
Pnrc1	Pnrc1	7.06269e-13	-0.420432	0.139	0.222	1.79385e-08
Lama1	Lama1	1.1866e-14	-0.423663	0.05	0.113	3.01384e-10
Fndc3b	Fndc3b	5.10466e-14	-0.426888	0.298	0.398	1.29653e-09
Glis3	Glis3	3.56811e-24	-0.427044	0.88	0.906	9.06264e-20
Cpq	Cpq	3.70865e-21	-0.429429	0.681	0.768	9.4196e-17
Nox4	Nox4	1.08273e-15	-0.430562	0.289	0.397	2.75004e-11
Fbxo32	Fbxo32	1.43529e-13	-0.431263	0.054	0.116	3.64549e-09
Myrf	Myrf	1.06981e-23	-0.431786	0.034	0.113	2.7172e-19
Actn1	Actn1	1.0018e-13	-0.432231	0.265	0.363	2.54446e-09
Ptprj	Ptprj	7.99643e-19	-0.434141	0.662	0.749	2.03101e-14
Tgfbr2	Tgfbr2	3.24495e-14	-0.435135	0.179	0.271	8.24184e-10
Fosl2	Fosl2	2.48279e-11	-0.435631	0.121	0.193	6.30603e-07
Gabarapl1	Gabarapl1	5.18983e-16	-0.436496	0.142	0.238	1.31817e-11
Abcc2	Abcc2	5.13063e-08	-0.436811	0.125	0.182	0.00130313
Adgrg6	Adgrg6	4.82707e-12	-0.436871	0.132	0.208	1.22603e-07
AABR07051515.1	AABR07051515.1	7.33854e-14	-0.443626	0.097	0.174	1.86392e-09
Ptprd	Ptprd	4.45731e-23	-0.446226	0.492	0.611	1.13211e-18
Eml4	Eml4	2.04832e-20	-0.447012	0.051	0.132	5.20253e-16
Dab2	Dab2	4.89346e-18	-0.448029	0.301	0.421	1.24289e-13
Mt-nd6	Mt-nd6	2.33676e-07	-0.448625	0.063	0.106	0.00593513
Col4a4	Col4a4	1.03292e-13	-0.451297	0.297	0.395	2.62352e-09
Ptger3	Ptger3	1.59454e-08	-0.453554	0.214	0.281	0.000404998
Igtp	Igtp	4.8599e-13	-0.4547	0.105	0.181	1.23437e-08
Srrm2	Srrm2	5.00883e-19	-0.454827	0.484	0.601	1.27219e-14
Ccdc141	Ccdc141	5.38477e-14	-0.458451	0.231	0.327	1.36768e-09
Snx29	Snx29	1.43668e-11	-0.458536	0.561	0.616	3.64901e-07
Runx1	Runx1	4.21671e-07	-0.460857	0.144	0.198	0.01071
Timp3	Timp3	6.68092e-14	-0.463759	0.39	0.489	1.69689e-09
Epb41	Epb41	1.13326e-14	-0.464684	0.29	0.391	2.87837e-10
Kctd1	Kctd1	5.41496e-17	-0.465393	0.095	0.182	1.37534e-12
Gja1	Gja1	1.21507e-15	-0.466283	0.051	0.118	3.08615e-11
F3	F3	7.01913e-15	-0.467567	0.154	0.245	1.78279e-10
AABR07025295.1	AABR07025295.1	3.20659e-12	-0.467709	0.245	0.335	8.14442e-08
Filip1l	Filip1l	4.57532e-13	-0.472124	0.193	0.282	1.16209e-08
Itgb6	Itgb6	3.7687e-18	-0.474361	0.108	0.205	9.57213e-14
Tgif1	Tgif1	3.2769e-18	-0.475243	0.174	0.286	8.323e-14
Rasa2	Rasa2	1.97345e-20	-0.476406	0.451	0.564	5.01237e-16
Sult1c2a	Sult1c2a	3.10828e-09	-0.476844	0.521	0.567	7.89473e-05
Osmr	Osmr	2.72941e-15	-0.477279	0.09	0.168	6.93243e-11
Plxna4	Plxna4	8.16181e-08	-0.479793	0.062	0.106	0.00207302
Tsc22d1	Tsc22d1	1.01969e-27	-0.482	0.514	0.646	2.5899e-23
Cd2ap	Cd2ap	6.77289e-20	-0.483455	0.555	0.645	1.72025e-15
Dach1	Dach1	8.21635e-19	-0.48346	0.403	0.521	2.08687e-14
Wnk1	Wnk1	6.89994e-23	-0.4842	0.387	0.524	1.75252e-18
Lims2	Lims2	5.30141e-19	-0.484478	0.366	0.481	1.34651e-14
Abhd17c	Abhd17c	2.63147e-16	-0.484921	0.239	0.346	6.68366e-12
Prrg4	Prrg4	5.40818e-13	-0.488251	0.313	0.404	1.37362e-08
Abcc4	Abcc4	6.93614e-20	-0.490057	0.4	0.523	1.76171e-15
Samd4a	Samd4a	1.72539e-19	-0.490619	0.452	0.562	4.38231e-15
Stk3	Stk3	1.28333e-21	-0.491036	0.39	0.513	3.25954e-17
Adra1d	Adra1d	2.33561e-14	-0.495265	0.137	0.222	5.93222e-10
Ahcyl2	Ahcyl2	2.04426e-19	-0.496258	0.451	0.554	5.19222e-15
Akr1c1	Akr1c1	6.16582e-13	-0.498823	0.14	0.221	1.56606e-08
Ppm1h	Ppm1h	3.24828e-26	-0.511243	0.533	0.652	8.2503e-22
Nedd4l	Nedd4l	9.38711e-40	-0.513264	0.743	0.842	2.38423e-35
Apoe	Apoe	0.000158747	-0.51524	0.192	0.234	1
Nabp1	Nabp1	1.12481e-19	-0.519196	0.251	0.372	2.8569e-15
Slc5a2	Slc5a2	3.93732e-34	-0.519926	0.076	0.208	1.00004e-29
Ca12	Ca12	1.41563e-07	-0.521327	0.359	0.408	0.00359555
Birc3	Birc3	4.07484e-09	-0.527741	0.201	0.27	0.000103497
Zfp385d	Zfp385d	2.87256e-15	-0.532296	0.089	0.167	7.29601e-11
Bach2	Bach2	1.67808e-22	-0.534831	0.182	0.308	4.26215e-18
Akap2	Akap2	3.79328e-18	-0.536895	0.196	0.304	9.63455e-14
Loxl1	Loxl1	9.08896e-23	-0.536979	0.052	0.138	2.30851e-18
Col24a1	Col24a1	5.21706e-14	-0.54014	0.09	0.163	1.32508e-09
Parp14	Parp14	2.04336e-22	-0.541334	0.198	0.322	5.18993e-18
AABR07035916.1	AABR07035916.1	5.37774e-11	-0.542825	0.192	0.268	1.36589e-06
Slc7a7	Slc7a7	3.48263e-21	-0.542956	0.316	0.445	8.84553e-17
Tanc2	Tanc2	1.15759e-25	-0.548041	0.468	0.597	2.94016e-21
Klrb1b	Klrb1b	4.31774e-36	-0.549779	0.024	0.12	1.09666e-31
Ndrg1	Ndrg1	3.94486e-30	-0.552134	0.621	0.744	1.00196e-25
Arl15	Arl15	3.40084e-25	-0.552883	0.677	0.751	8.63779e-21
Fat3	Fat3	5.83781e-16	-0.55819	0.104	0.19	1.48275e-11
Slfn13	Slfn13	1.01047e-21	-0.562286	0.115	0.221	2.56649e-17
Etv1	Etv1	9.65206e-28	-0.562437	0.088	0.204	2.45153e-23
Adgrg3	Adgrg3	2.01696e-17	-0.563294	0.088	0.172	5.12288e-13
Acss3	Acss3	2.76919e-27	-0.578636	0.433	0.566	7.03348e-23
Slco3a1	Slco3a1	1.6615e-17	-0.587076	0.165	0.268	4.22004e-13
Vdr	Vdr	2.05131e-24	-0.587284	0.118	0.233	5.21012e-20
Lhfpl2	Lhfpl2	5.04094e-21	-0.590232	0.214	0.333	1.28035e-16
Nfkbiz	Nfkbiz	1.33643e-22	-0.599752	0.27	0.4	3.39441e-18
Epb41l3	Epb41l3	3.86893e-24	-0.601152	0.102	0.212	9.82669e-20
Atf3	Atf3	4.45265e-19	-0.601253	0.036	0.103	1.13093e-14
AC134224.2	AC134224.2	3.32405e-40	-0.602541	0.626	0.741	8.44275e-36
Npas2	Npas2	4.03704e-30	-0.604461	0.036	0.129	1.02537e-25
Dap	Dap	6.07468e-22	-0.609162	0.333	0.452	1.54291e-17
Kcnq1	Kcnq1	7.76667e-28	-0.612966	0.041	0.133	1.97266e-23
Mt-nd4l	Mt-nd4l	0.00493331	-0.620763	0.176	0.201	1
Lgmn	Lgmn	2.42302e-25	-0.624523	0.534	0.627	6.15422e-21
Cp	Cp	7.31919e-16	-0.625084	0.345	0.44	1.859e-11
AABR07015067.1	AABR07015067.1	0.0988373	-0.625258	0.272	0.224	1
Tmem52b	Tmem52b	1.89693e-35	-0.625548	0.015	0.102	4.81802e-31
Slc13a1	Slc13a1	1.82497e-18	-0.6294	0.657	0.744	4.63523e-14
Plcb1	Plcb1	1.1783e-26	-0.629708	0.284	0.422	2.99277e-22
Slc7a8	Slc7a8	5.7913e-31	-0.63131	0.075	0.195	1.47093e-26
Ctsb	Ctsb	3.20195e-22	-0.648078	0.227	0.348	8.13263e-18
Dnm3	Dnm3	5.22117e-22	-0.660822	0.459	0.573	1.32612e-17
Defb1	Defb1	4.84413e-37	-0.661079	0.023	0.123	1.23036e-32
Spink1l	Spink1l	7.48134e-18	-0.661969	0.062	0.139	1.90019e-13
AC144674.2	AC144674.2	4.58522e-29	-0.667821	0.094	0.213	1.1646e-24
Pde7b	Pde7b	4.3239e-33	-0.670841	0.287	0.45	1.09823e-28
Cdh6	Cdh6	3.49994e-28	-0.677699	0.228	0.376	8.88951e-24
Ildr2	Ildr2	1.61388e-25	-0.685686	0.216	0.342	4.0991e-21
Gatm	Gatm	9.82787e-29	-0.686353	0.161	0.302	2.49618e-24
Pip5k1b	Pip5k1b	2.4735e-40	-0.689109	0.074	0.215	6.28245e-36
Pard3b	Pard3b	1.63242e-56	-0.692826	0.616	0.766	4.14619e-52
AC134224.1	AC134224.1	2.5518e-88	-0.700038	0.855	0.939	6.48133e-84
Cdk14	Cdk14	6.71587e-37	-0.702435	0.335	0.507	1.70576e-32
Lpar3	Lpar3	5.19886e-34	-0.703634	0.07	0.192	1.32046e-29
Klf12	Klf12	6.17023e-39	-0.703752	0.302	0.485	1.56718e-34
Sat1	Sat1	1.57614e-26	-0.712283	0.139	0.267	4.00324e-22
Rbpms	Rbpms	3.32744e-47	-0.715754	0.393	0.585	8.45136e-43
Slc12a8	Slc12a8	2.35914e-38	-0.721794	0.233	0.41	5.99197e-34
Abca16	Abca16	2.17246e-22	-0.733758	0.115	0.22	5.51783e-18
Gna14	Gna14	6.52439e-30	-0.744911	0.173	0.314	1.65713e-25
Slc22a23	Slc22a23	2.19753e-38	-0.756278	0.113	0.266	5.5815e-34
Klf6	Klf6	1.49267e-33	-0.786956	0.236	0.394	3.79122e-29
Pappa1	Pappa1	1.27641e-29	-0.793959	0.07	0.182	3.24195e-25
Zfp622	Zfp622	8.4296e-42	-0.796429	0.221	0.398	2.14103e-37
Zfp385b	Zfp385b	3.70837e-44	-0.797066	0.119	0.288	9.41888e-40
Ntf3	Ntf3	1.00538e-30	-0.797233	0.07	0.185	2.55356e-26
Hdac9	Hdac9	3.77458e-40	-0.80103	0.168	0.338	9.58706e-36
Cyp24a1	Cyp24a1	1.07267e-34	-0.806316	0.121	0.267	2.72449e-30
Egfr	Egfr	9.19775e-31	-0.81866	0.288	0.43	2.33614e-26
Cgnl1	Cgnl1	1.39974e-42	-0.849871	0.212	0.393	3.5552e-38
Havcr1	Havcr1	5.43388e-15	-0.857873	0.263	0.355	1.38015e-10
Slit2	Slit2	1.35707e-46	-0.879128	0.167	0.353	3.44682e-42
Kcnk5	Kcnk5	2.05223e-52	-0.890685	0.325	0.531	5.21245e-48
G6pc	G6pc	6.42254e-55	-0.905087	0.033	0.173	1.63126e-50
Syn3	Syn3	1.48041e-50	-0.905799	0.345	0.547	3.7601e-46
Ypel2	Ypel2	5.69098e-52	-0.910627	0.242	0.447	1.44545e-47
Bnc2	Bnc2	1.51029e-84	-0.941474	0.322	0.603	3.83599e-80
Ptpro	Ptpro	1.85287e-43	-0.962551	0.102	0.261	4.7061e-39
Mt-nd5	Mt-nd5	7.09012e-25	-0.987162	0.176	0.3	1.80082e-20
Pck1	Pck1	5.40484e-72	-1.00465	0.113	0.344	1.37278e-67
Efcab5	Efcab5	3.51455e-45	-1.00531	0.052	0.187	8.9266e-41
AABR07000398.1	AABR07000398.1	6.12282e-63	-1.0198	0.745	0.823	1.55513e-58
Mt-atp8	Mt-atp8	6.34424e-32	-1.02035	0.252	0.4	1.61137e-27
Adamts1	Adamts1	2.30783e-54	-1.06512	0.248	0.453	5.86165e-50
Slc4a4	Slc4a4	4.91026e-129	-1.0877	0.557	0.837	1.24716e-124
Dlgap1	Dlgap1	4.74369e-56	-1.08885	0.284	0.498	1.20485e-51
Mab21l3	Mab21l3	1.1961e-74	-1.11336	0.186	0.429	3.03797e-70
Kif26b	Kif26b	1.78141e-48	-1.13509	0.124	0.3	4.52461e-44
Slc5a12	Slc5a12	5.74465e-65	-1.16043	0.099	0.304	1.45908e-60
Slc12a3	Slc12a3	5.94958e-83	-1.23721	0.005	0.163	1.51113e-78
AABR07015057.1	AABR07015057.1	6.04157e-11	-1.32077	0.259	0.313	1.5345e-06
Mt-nd2	Mt-nd2	2.1267e-64	-1.43346	0.017	0.16	5.4016e-60
Slc8a1	Slc8a1	1.45422e-119	-1.58938	0.041	0.303	3.69357e-115
Mt-nd4	Mt-nd4	6.96757e-45	-1.80981	0.035	0.159	1.76969e-40

## Sheet: ProfibPT
	ProfibPT__gene	p_val	avg_log2FC	pct.Obese+sGCstim	Pct.Obese	p_val_adj
Kap	Kap	3.2989e-94	3.02325	0.8	0.04	8.37888e-90
Tff3	Tff3	1.78666e-54	2.79151	0.482	0	4.53795e-50
Umod	Umod	4.88455e-46	2.25924	0.473	0.029	1.24063e-41
Gclc	Gclc	1.8378e-32	1.80163	0.404	0.048	4.66782e-28
Aadat	Aadat	1.52057e-31	1.67291	0.39	0.05	3.8621e-27
Slc7a13	Slc7a13	8.0339e-34	1.65076	0.365	0.019	2.04053e-29
Slco1a6	Slco1a6	2.0615e-21	1.51368	0.218	0.003	5.236e-17
Cox8a	Cox8a	2.60506e-22	1.36096	0.349	0.069	6.61659e-18
Fth1	Fth1	9.82966e-24	1.26498	0.543	0.204	2.49664e-19
Dhrs7l1	Dhrs7l1	9.98761e-15	1.21388	0.218	0.034	2.53675e-10
Atp5f1b	Atp5f1b	1.04351e-19	1.20525	0.549	0.257	2.6504e-15
Miox	Miox	5.32943e-15	1.17311	0.2	0.024	1.35362e-10
AABR07049085.1	AABR07049085.1	9.20988e-13	1.14954	0.441	0.214	2.33922e-08
Ggt1	Ggt1	8.25949e-22	1.10378	0.378	0.085	2.09783e-17
Slc6a6	Slc6a6	1.85638e-14	1.06003	0.655	0.444	4.71502e-10
Cryab	Cryab	1.6057e-18	1.04804	0.259	0.034	4.07832e-14
Oat	Oat	1.36604e-17	1.04515	0.2	0.011	3.46961e-13
Rpl18	Rpl18	1.71784e-17	1.043	0.296	0.061	4.36315e-13
Hnmt	Hnmt	1.15023e-14	1.04084	0.253	0.058	2.92146e-10
Rpl41	Rpl41	1.19004e-16	0.988606	0.496	0.22	3.02258e-12
Atp5f1e	Atp5f1e	1.9721e-10	0.988053	0.204	0.056	5.00894e-06
Atp5mc1	Atp5mc1	8.56763e-16	0.97696	0.251	0.045	2.17609e-11
Gstp1	Gstp1	7.8604e-17	0.971176	0.241	0.034	1.99646e-12
Gclm	Gclm	5.15758e-16	0.963007	0.6	0.336	1.30997e-11
Slc12a1	Slc12a1	1.68381e-13	0.915386	0.335	0.119	4.2767e-09
Slc25a5	Slc25a5	9.56941e-11	0.913798	0.18	0.037	2.43053e-06
Hba-a1	Hba-a1	5.49115e-12	0.90599	0.143	0.011	1.3947e-07
Rps28	Rps28	1.16971e-10	0.901834	0.324	0.135	2.97094e-06
Slc22a2	Slc22a2	8.01993e-13	0.880283	0.247	0.063	2.03698e-08
Ndufb9	Ndufb9	2.02874e-13	0.870036	0.206	0.034	5.1528e-09
Grik2	Grik2	1.00305e-09	0.868021	0.165	0.034	2.54765e-05
Cox4i1	Cox4i1	1.59552e-12	0.862666	0.333	0.122	4.05245e-08
Mt1	Mt1	4.82433e-10	0.85643	0.294	0.114	1.22533e-05
Cisd1	Cisd1	1.20869e-12	0.839421	0.404	0.177	3.06994e-08
Rps11	Rps11	6.27453e-12	0.834224	0.3	0.106	1.59367e-07
Ppic	Ppic	1.07408e-12	0.824069	0.278	0.082	2.72807e-08
Cox5b	Cox5b	2.57722e-10	0.821148	0.186	0.042	6.54589e-06
Cd24	Cd24	4.65719e-11	0.820149	0.237	0.069	1.18288e-06
Cacnb2	Cacnb2	1.06571e-10	0.807969	0.378	0.183	2.7068e-06
Akr1c12l1	Akr1c12l1	1.82894e-09	0.806642	0.178	0.045	4.64532e-05
Rida	Rida	1.06324e-12	0.803497	0.363	0.143	2.70052e-08
Mgp	Mgp	4.44047e-11	0.796166	0.173	0.032	1.12784e-06
Nid1	Nid1	4.92353e-11	0.792048	0.318	0.127	1.25053e-06
Rpl11	Rpl11	1.21879e-08	0.784676	0.204	0.066	0.00030956
Rps5	Rps5	5.56462e-10	0.784448	0.241	0.079	1.41336e-05
Slc3a1	Slc3a1	1.69752e-12	0.782811	0.478	0.241	4.31152e-08
Myl6	Myl6	7.19269e-10	0.780624	0.363	0.169	1.82687e-05
Cox6a1	Cox6a1	1.11479e-10	0.7801	0.224	0.063	2.83145e-06
Tmsb4x	Tmsb4x	2.68137e-10	0.771772	0.461	0.251	6.81041e-06
Atp5mc3	Atp5mc3	1.76663e-10	0.763017	0.239	0.074	4.48707e-06
Atp5po	Atp5po	1.01234e-08	0.762771	0.222	0.079	0.000257125
Cox6c	Cox6c	9.90779e-11	0.753004	0.269	0.093	2.51648e-06
Slc21a4	Slc21a4	2.39992e-08	0.748471	0.194	0.063	0.000609557
Atp5me	Atp5me	2.32085e-08	0.747108	0.229	0.085	0.000589474
Ndufa4	Ndufa4	1.86871e-12	0.746635	0.373	0.146	4.74633e-08
Odc1	Odc1	1.10227e-06	0.746509	0.182	0.071	0.0279966
Nrxn3	Nrxn3	6.65103e-05	0.742776	0.21	0.114	1
Col11a1	Col11a1	3.66259e-07	0.742149	0.339	0.188	0.00930262
Rpl35	Rpl35	2.81355e-10	0.740916	0.298	0.116	7.14613e-06
Aspg	Aspg	3.92543e-08	0.738017	0.3	0.148	0.00099702
Acy3	Acy3	1.05993e-05	0.722186	0.102	0.026	0.269211
Cycs	Cycs	1.45755e-10	0.718635	0.292	0.106	3.70204e-06
Rbms3	Rbms3	6.45323e-14	0.713677	0.655	0.407	1.63906e-09
Cox6b1	Cox6b1	1.99055e-07	0.711872	0.167	0.053	0.00505579
Adamts16	Adamts16	1.6463e-07	0.706816	0.322	0.167	0.00418143
Txn1	Txn1	1.93453e-10	0.700345	0.198	0.048	4.91351e-06
Lyz2	Lyz2	8.04465e-11	0.685022	0.149	0.019	2.04326e-06
Tpt1	Tpt1	2.15512e-08	0.683233	0.38	0.198	0.00054738
Mt2A	Mt2A	5.42205e-08	0.673398	0.314	0.151	0.00137715
AABR07053749.2	AABR07053749.2	4.02887e-10	0.669497	0.176	0.037	1.02329e-05
Mme	Mme	1.40507e-08	0.665323	0.369	0.193	0.000356874
Rpl19	Rpl19	8.9779e-10	0.66503	0.31	0.127	2.2803e-05
Slc25a4	Slc25a4	4.34662e-09	0.659664	0.194	0.056	0.0001104
Dcn	Dcn	2.85806e-09	0.658443	0.108	0.008	7.25918e-05
LOC100911847	LOC100911847	1.99582e-10	0.657041	0.222	0.063	5.06918e-06
Cox5a	Cox5a	1.86558e-08	0.652499	0.19	0.058	0.000473838
Sox5	Sox5	6.73254e-09	0.643263	0.308	0.138	0.000171
Serf2	Serf2	9.82531e-08	0.639622	0.28	0.127	0.00249553
Atp5mf	Atp5mf	1.64711e-09	0.635487	0.196	0.053	4.18351e-05
Ndufb10	Ndufb10	1.80028e-09	0.634027	0.116	0.011	4.57254e-05
Fgf12	Fgf12	1.42374e-08	0.630912	0.327	0.153	0.000361617
Cox7c	Cox7c	1.05321e-08	0.629504	0.318	0.143	0.000267506
Ndufb11	Ndufb11	5.41777e-09	0.628677	0.167	0.04	0.000137606
Atp5f1a	Atp5f1a	6.32194e-08	0.627902	0.231	0.09	0.00160571
Cotl1	Cotl1	1.59063e-08	0.625928	0.384	0.201	0.000404003
Cox7a2l2	Cox7a2l2	5.21878e-07	0.621075	0.155	0.048	0.0132552
Rps15	Rps15	2.56541e-07	0.620068	0.155	0.045	0.00651589
Stard13	Stard13	1.40546e-06	0.619787	0.396	0.241	0.0356974
Atp5f1d	Atp5f1d	8.96005e-08	0.619544	0.151	0.04	0.00227576
Clmp	Clmp	3.67181e-06	0.61701	0.32	0.19	0.0932603
Gstt3	Gstt3	1.25851e-08	0.614615	0.386	0.201	0.00031965
Ajuba	Ajuba	1.96581e-06	0.612478	0.259	0.13	0.0499295
Rpl10	Rpl10	3.04427e-07	0.612263	0.28	0.132	0.00773214
Cndp2	Cndp2	2.21002e-06	0.606499	0.227	0.106	0.0561323
Acss2	Acss2	3.41754e-05	0.600152	0.155	0.066	0.868021
Tnni1	Tnni1	2.06605e-05	0.598245	0.178	0.079	0.524756
H3f3c	H3f3c	2.42989e-09	0.596402	0.178	0.042	6.17167e-05
LOC108352650	LOC108352650	2.70808e-08	0.593236	0.286	0.122	0.000687825
Rgn	Rgn	1.15002e-08	0.5913	0.112	0.013	0.000292093
Uqcr10	Uqcr10	2.48587e-07	0.586717	0.173	0.056	0.00631386
Eci3	Eci3	5.67241e-07	0.58457	0.267	0.13	0.0144074
LOC687780	LOC687780	3.66748e-08	0.583373	0.239	0.09	0.000931503
Rpl34	Rpl34	2.04747e-06	0.582089	0.218	0.095	0.0520037
Tpmt	Tpmt	7.03393e-07	0.578935	0.253	0.119	0.0178655
Egr1	Egr1	7.51518e-06	0.576303	0.22	0.103	0.190878
LOC103691744	LOC103691744	4.10264e-08	0.572554	0.116	0.019	0.00104203
Atp5mg	Atp5mg	7.68891e-07	0.572066	0.276	0.132	0.0195291
Atp5pd	Atp5pd	3.91902e-07	0.566303	0.18	0.061	0.00995391
H3f3a	H3f3a	6.28105e-06	0.56153	0.329	0.193	0.159532
Ndufa11	Ndufa11	2.3913e-07	0.560013	0.118	0.024	0.00607366
Eef2	Eef2	1.51127e-05	0.556796	0.22	0.111	0.383848
Nedd9	Nedd9	2.50901e-06	0.554109	0.571	0.415	0.0637264
Ldhb	Ldhb	4.49596e-06	0.552672	0.204	0.09	0.114193
Aqp1	Aqp1	7.30954e-08	0.552427	0.255	0.106	0.00185655
Ftl1	Ftl1	1.75261e-06	0.548554	0.261	0.127	0.0445145
Micos13	Micos13	3.12758e-07	0.54617	0.102	0.016	0.00794375
Igfbp5	Igfbp5	0.00324161	0.54384	0.257	0.177	1
Ddt	Ddt	6.59541e-07	0.54365	0.137	0.037	0.0167517
Rpl37a	Rpl37a	5.0573e-06	0.541397	0.347	0.204	0.12845
LOC100364435	LOC100364435	1.54967e-06	0.54053	0.302	0.153	0.0393601
Ndufb7	Ndufb7	1.85429e-06	0.540437	0.122	0.032	0.047097
Cped1	Cped1	4.19659e-06	0.538963	0.233	0.111	0.106589
Stxbp6	Stxbp6	2.124e-06	0.537712	0.533	0.389	0.0539476
Gucy1a2	Gucy1a2	0.000973068	0.537581	0.527	0.437	1
Rplp0	Rplp0	3.64492e-06	0.529367	0.422	0.275	0.0925773
Dlc1	Dlc1	0.000162432	0.527228	0.176	0.087	1
Srgap3	Srgap3	2.72304e-07	0.525079	0.216	0.085	0.00691624
Rpl14	Rpl14	9.49201e-06	0.522156	0.316	0.183	0.241088
Ndufa6	Ndufa6	0.000116939	0.519626	0.114	0.042	1
Galnt18	Galnt18	9.12733e-05	0.517217	0.141	0.058	1
Ndufs5	Ndufs5	2.32973e-07	0.514028	0.114	0.021	0.00591728
Akr7a3	Akr7a3	7.95575e-05	0.510714	0.1	0.032	1
Ndufa7	Ndufa7	1.17449e-06	0.510321	0.163	0.056	0.029831
Hnf1b	Hnf1b	1.99594e-07	0.508164	0.694	0.548	0.00506948
LOC100360841	LOC100360841	1.09512e-05	0.504848	0.116	0.034	0.278149
Gsta4	Gsta4	1.89763e-05	0.502914	0.243	0.13	0.481978
Rpl23	Rpl23	2.93872e-06	0.502769	0.282	0.143	0.0746405
Uqcrfs1	Uqcrfs1	2.20349e-07	0.502441	0.104	0.016	0.00559666
Ltbp2	Ltbp2	0.00053383	0.50048	0.455	0.339	1
Gpx4	Gpx4	8.85094e-07	0.497638	0.214	0.087	0.0224805
Ndufab1	Ndufab1	4.72484e-06	0.494523	0.182	0.074	0.120006
Ifitm2	Ifitm2	1.91503e-07	0.493963	0.12	0.024	0.00486398
Rps27	Rps27	7.62807e-06	0.490835	0.29	0.151	0.193745
Uba52	Uba52	1.69226e-05	0.488647	0.388	0.241	0.429818
Mdh1	Mdh1	1.25892e-06	0.48792	0.245	0.111	0.0319752
Ubash3b	Ubash3b	2.19876e-05	0.486418	0.42	0.283	0.558463
Rps10	Rps10	2.11448e-06	0.486037	0.143	0.045	0.0537058
Aldh1a2	Aldh1a2	4.27753e-05	0.484182	0.167	0.074	1
Etfb	Etfb	1.00444e-05	0.484029	0.127	0.04	0.255117
Glul	Glul	1.96105e-05	0.481229	0.2	0.093	0.498088
Pabpn1	Pabpn1	1.15073e-05	0.479388	0.553	0.397	0.292273
LOC108348287	LOC108348287	7.65569e-07	0.47831	0.108	0.021	0.0194447
LOC100360449	LOC100360449	1.97611e-06	0.468185	0.302	0.153	0.0501912
Taldo1	Taldo1	2.3079e-05	0.467181	0.184	0.082	0.586182
Acy1	Acy1	0.00131357	0.465739	0.157	0.087	1
Eef1b2	Eef1b2	0.000331246	0.46341	0.149	0.071	1
Lhfpl6	Lhfpl6	0.000112577	0.461209	0.286	0.175	1
Bri3	Bri3	0.00064898	0.459742	0.147	0.074	1
Atp5mc2	Atp5mc2	0.000122374	0.459676	0.173	0.085	1
Cdh11	Cdh11	1.55385e-06	0.459607	0.137	0.04	0.0394663
Satb2	Satb2	6.27439e-05	0.459433	0.382	0.257	1
Sctr	Sctr	0.000234273	0.455814	0.467	0.347	1
Iah1	Iah1	4.73428e-05	0.45429	0.176	0.079	1
Lrig3	Lrig3	7.08994e-05	0.453676	0.237	0.127	1
Slc7a12	Slc7a12	0.0456313	0.453628	0.1	0.063	1
Gria3	Gria3	6.96916e-05	0.453386	0.118	0.042	1
Phyhd1	Phyhd1	0.000100671	0.453386	0.28	0.167	1
Atp5pf	Atp5pf	0.000947768	0.452317	0.196	0.114	1
Cndp1	Cndp1	8.18653e-06	0.449617	0.143	0.05	0.20793
Phldb2	Phldb2	4.01083e-05	0.44612	0.588	0.46	1
Hsd11b1	Hsd11b1	6.63975e-05	0.443965	0.237	0.127	1
Wfdc2	Wfdc2	4.36074e-05	0.438587	0.161	0.069	1
Epb41l4b	Epb41l4b	4.97183e-06	0.437945	0.131	0.04	0.12628
Rnls	Rnls	5.45089e-05	0.43716	0.408	0.28	1
Trpm3	Trpm3	4.21746e-05	0.436796	0.145	0.058	1
Mpc1	Mpc1	4.86638e-05	0.435479	0.206	0.101	1
Amotl2	Amotl2	8.74598e-05	0.435068	0.263	0.151	1
Park7	Park7	0.000115253	0.434609	0.161	0.074	1
Cyb5a	Cyb5a	3.2766e-06	0.430959	0.224	0.103	0.0832222
Eya1	Eya1	4.2205e-05	0.426254	0.127	0.045	1
Il33	Il33	6.21534e-05	0.426032	0.457	0.328	1
Sh3tc2	Sh3tc2	2.04559e-06	0.425754	0.68	0.534	0.0519559
Lrp4	Lrp4	0.000314823	0.424887	0.159	0.079	1
Uqcrh	Uqcrh	2.341e-05	0.424364	0.208	0.098	0.594591
Nme2	Nme2	5.6484e-06	0.422807	0.245	0.116	0.143464
Smad7	Smad7	0.000424017	0.42272	0.378	0.267	1
Atf4	Atf4	0.00388071	0.421618	0.141	0.082	1
Khdc4	Khdc4	0.0001488	0.420934	0.304	0.196	1
Rtca	Rtca	0.000284699	0.419819	0.124	0.053	1
Fah	Fah	0.000154718	0.41825	0.102	0.034	1
Fmo3	Fmo3	2.06593e-05	0.416143	0.1	0.026	0.524725
Ldlr	Ldlr	0.000566501	0.415177	0.135	0.063	1
Smad6	Smad6	0.000528257	0.4145	0.159	0.082	1
Ndufa3	Ndufa3	1.1348e-05	0.412251	0.1	0.024	0.288228
Septin4	Septin4	5.59133e-06	0.412021	0.549	0.397	0.142014
Ppp1r1b	Ppp1r1b	3.77039e-05	0.411286	0.1	0.029	0.957641
Rpl15	Rpl15	0.000129134	0.410237	0.188	0.093	1
Rps21	Rps21	2.68652e-05	0.40973	0.204	0.095	0.682349
Atp1a1	Atp1a1	1.41466e-06	0.408918	0.749	0.616	0.0359308
Cfl1	Cfl1	0.000330574	0.40888	0.176	0.09	1
Scp2	Scp2	0.000156873	0.408311	0.261	0.159	1
Ube2d2	Ube2d2	0.000567559	0.406731	0.188	0.103	1
Id4	Id4	6.87524e-05	0.406647	0.11	0.037	1
Slc25a39	Slc25a39	0.000409926	0.405955	0.104	0.04	1
Blmh	Blmh	0.000669095	0.404941	0.241	0.148	1
Nid2	Nid2	0.00158878	0.404659	0.198	0.119	1
Rab1a	Rab1a	4.5986e-05	0.403932	0.249	0.132	1
Rpl24	Rpl24	0.000377255	0.403585	0.229	0.132	1
Scn8a	Scn8a	0.000129134	0.402691	0.188	0.093	1
Gon4l	Gon4l	5.50453e-06	0.402292	0.39	0.241	0.139809
Psmd1	Psmd1	3.71756e-05	0.401312	0.247	0.13	0.944223
Alg14	Alg14	0.000534803	0.400794	0.19	0.106	1
Gsta1	Gsta1	0.000905296	0.399471	0.147	0.074	1
Dbnl	Dbnl	0.000669484	0.398282	0.169	0.09	1
Tmem256	Tmem256	5.36978e-05	0.398231	0.108	0.034	1
Cyfip2	Cyfip2	0.000272599	0.393162	0.151	0.069	1
Hps5	Hps5	0.000131317	0.393143	0.131	0.053	1
Atox1	Atox1	0.000700952	0.392068	0.118	0.053	1
LOC361016	LOC361016	8.41245e-06	0.392041	0.1	0.024	0.213668
Senp8	Senp8	0.000164566	0.392007	0.253	0.146	1
Nav1	Nav1	5.67828e-05	0.39191	0.314	0.188	1
Cox7b	Cox7b	0.00147182	0.391224	0.198	0.116	1
Nuak2	Nuak2	0.000849531	0.390686	0.349	0.243	1
Pmepa1	Pmepa1	1.71165e-06	0.388938	0.588	0.415	0.0434742
Baiap2	Baiap2	0.000177652	0.387275	0.273	0.161	1
Rack1	Rack1	0.000836918	0.386476	0.202	0.116	1
Hao2	Hao2	7.5323e-05	0.385669	0.622	0.479	1
Arfip2	Arfip2	0.00150045	0.384903	0.145	0.077	1
Mybl1	Mybl1	8.82528e-05	0.384628	0.227	0.119	1
Ccar2	Ccar2	0.000130283	0.383748	0.106	0.037	1
Fgf1	Fgf1	8.28898e-05	0.383333	0.708	0.595	1
Fst	Fst	0.00139835	0.382302	0.173	0.098	1
Tmlhe	Tmlhe	0.00190209	0.380455	0.286	0.193	1
Ubap2	Ubap2	0.000531585	0.379376	0.41	0.304	1
Tinagl1	Tinagl1	0.00023672	0.378297	0.155	0.071	1
Etl4	Etl4	2.52921e-05	0.377833	0.847	0.746	0.642393
Sema3d	Sema3d	0.000236109	0.376752	0.165	0.079	1
Ldha	Ldha	0.000288148	0.376266	0.114	0.045	1
Rpl7	Rpl7	0.00432727	0.375983	0.288	0.206	1
Tma7	Tma7	1.66861e-05	0.375683	0.112	0.032	0.423811
Khk	Khk	0.0326662	0.374713	0.1	0.061	1
Oplah	Oplah	0.00967742	0.374676	0.367	0.288	1
Grn	Grn	0.00273714	0.374103	0.147	0.082	1
Kcnk1	Kcnk1	0.000143243	0.373928	0.18	0.087	1
Gpr176	Gpr176	0.00457514	0.372753	0.116	0.061	1
Abcb4	Abcb4	0.120457	0.371812	0.353	0.296	1
Rbm5	Rbm5	0.000993711	0.370865	0.441	0.325	1
Prdx5	Prdx5	0.000147173	0.370621	0.112	0.04	1
Wwtr1	Wwtr1	0.000914419	0.370145	0.443	0.331	1
Akr1a1	Akr1a1	0.000232519	0.369925	0.257	0.148	1
Rcan2	Rcan2	0.0285848	0.369784	0.2	0.143	1
Hspe1	Hspe1	8.73666e-05	0.369606	0.1	0.032	1
Rpl28	Rpl28	0.00429865	0.369596	0.153	0.087	1
AC096473.3	AC096473.3	0.000655688	0.368844	0.231	0.138	1
Mal	Mal	0.00149968	0.367844	0.11	0.05	1
Fras1	Fras1	0.006953	0.367507	0.345	0.257	1
Timmdc1	Timmdc1	0.00020032	0.366252	0.12	0.048	1
Dbi	Dbi	0.00525585	0.366236	0.265	0.188	1
Pms2	Pms2	0.000985545	0.366117	0.112	0.05	1
Efhd1	Efhd1	0.000280911	0.366066	0.139	0.061	1
LOC100361457	LOC100361457	0.000163773	0.366007	0.318	0.196	1
Nsmce4a	Nsmce4a	0.00194408	0.365392	0.143	0.077	1
Pde1c	Pde1c	0.00182938	0.365128	0.249	0.161	1
Slc5a10	Slc5a10	0.00580107	0.364222	0.184	0.119	1
Pdgfd	Pdgfd	0.00169405	0.36407	0.4	0.299	1
Phb	Phb	0.00118053	0.360699	0.135	0.066	1
Rplp1	Rplp1	9.27321e-05	0.359082	0.345	0.206	1
Txn2	Txn2	1.9009e-05	0.358884	0.137	0.048	0.482809
Lrp5	Lrp5	0.00120267	0.358086	0.167	0.093	1
Slc25a3	Slc25a3	0.00459802	0.357791	0.245	0.164	1
Slco4a1	Slco4a1	0.00777917	0.357623	0.102	0.053	1
Atp5if1	Atp5if1	0.000991925	0.357312	0.165	0.087	1
Atp1b1	Atp1b1	0.000264073	0.356231	0.637	0.534	1
Ptbp1	Ptbp1	5.09371e-05	0.356066	0.127	0.045	1
Lekr1	Lekr1	0.000598251	0.355847	0.3	0.193	1
Scd2	Scd2	0.00112027	0.353756	0.145	0.074	1
Uqcr11	Uqcr11	0.000228235	0.353524	0.194	0.101	1
Ubl5	Ubl5	0.000226683	0.353433	0.108	0.04	1
Cyc1	Cyc1	0.00170809	0.352976	0.124	0.061	1
Smc3	Smc3	0.00136076	0.352599	0.261	0.169	1
Cacnb4	Cacnb4	0.00242381	0.351068	0.214	0.138	1
Spns3	Spns3	0.00148214	0.351036	0.331	0.225	1
Pde7a	Pde7a	0.000644794	0.350879	0.653	0.54	1
Rpl29	Rpl29	0.000156547	0.349777	0.22	0.114	1
Psma7	Psma7	0.00260853	0.349459	0.235	0.151	1
Btg2	Btg2	0.00202697	0.348809	0.18	0.106	1
Sem1	Sem1	0.000645046	0.348401	0.139	0.066	1
C2cd5	C2cd5	0.00025911	0.348071	0.182	0.09	1
Spon1	Spon1	0.000344349	0.34799	0.106	0.04	1
Cat	Cat	0.000908886	0.347612	0.231	0.14	1
Lactb2	Lactb2	0.00187222	0.34741	0.112	0.053	1
Fkbp8	Fkbp8	0.000353436	0.347336	0.116	0.048	1
Cldn10	Cldn10	0.000684604	0.347084	0.155	0.077	1
Dnttip1	Dnttip1	0.000502812	0.343575	0.231	0.138	1
Ndufb5	Ndufb5	0.000862534	0.343095	0.131	0.061	1
LOC102549726	LOC102549726	0.000140743	0.341813	0.127	0.05	1
Niban1	Niban1	0.000336606	0.341744	0.79	0.659	1
Ifitm10	Ifitm10	0.0999252	0.340256	0.182	0.14	1
Mdga2	Mdga2	0.000707695	0.338783	0.216	0.127	1
Prcc	Prcc	0.00180709	0.338772	0.198	0.119	1
Hadh	Hadh	0.00284419	0.338249	0.106	0.05	1
Foxp1	Foxp1	0.000498466	0.338131	0.563	0.439	1
Clta	Clta	0.000859208	0.337794	0.173	0.093	1
LOC102551265	LOC102551265	0.00017541	0.336584	0.304	0.188	1
Frem1	Frem1	0.00578412	0.335547	0.145	0.085	1
Dut	Dut	0.00459887	0.335348	0.178	0.111	1
Calm1	Calm1	0.00694981	0.335027	0.286	0.204	1
Tln2	Tln2	0.00132027	0.334864	0.22	0.135	1
Psme1	Psme1	0.000339066	0.333692	0.159	0.077	1
Nuak1	Nuak1	0.00379588	0.33355	0.337	0.235	1
Bcl2l1	Bcl2l1	0.000333744	0.332899	0.571	0.444	1
Wdr55	Wdr55	0.00233832	0.332732	0.139	0.074	1
Jund	Jund	0.0108326	0.33235	0.133	0.079	1
Mpc2	Mpc2	0.00178144	0.332012	0.218	0.132	1
Atxn2l	Atxn2l	0.00261789	0.331842	0.227	0.146	1
Cd74	Cd74	0.00709405	0.330969	0.129	0.071	1
Dennd4c	Dennd4c	0.000343814	0.330262	0.359	0.241	1
Ipmk	Ipmk	0.0296534	0.330223	0.208	0.151	1
Prkcq	Prkcq	0.000408256	0.329482	0.124	0.053	1
Pms1	Pms1	0.00111341	0.329216	0.127	0.061	1
Fastk	Fastk	0.0040507	0.329012	0.178	0.108	1
Pstpip2	Pstpip2	0.001321	0.328686	0.165	0.09	1
Tle2	Tle2	0.00271482	0.328596	0.12	0.061	1
Specc1	Specc1	0.0092385	0.328558	0.227	0.156	1
RGD1561590	RGD1561590	6.51775e-05	0.328158	0.163	0.071	1
Ndufs4	Ndufs4	0.0021446	0.327854	0.308	0.214	1
Fstl1	Fstl1	0.000112966	0.32739	0.135	0.053	1
Vps9d1	Vps9d1	0.00104641	0.327332	0.182	0.101	1
Acadm	Acadm	0.0191759	0.326825	0.169	0.114	1
Nfat5	Nfat5	0.0014377	0.326649	0.902	0.868	1
Afmid	Afmid	0.000601515	0.326199	0.149	0.074	1
Ap3s2	Ap3s2	0.00144481	0.32595	0.171	0.095	1
Pid1	Pid1	0.00791789	0.325939	0.71	0.659	1
Stmn1	Stmn1	0.00259141	0.325878	0.11	0.053	1
Gpr89b	Gpr89b	0.00546935	0.324931	0.145	0.085	1
Oxct1	Oxct1	0.000894858	0.324834	0.259	0.164	1
Scand1	Scand1	0.000271824	0.323838	0.116	0.045	1
Pabpc1	Pabpc1	0.00406642	0.323695	0.218	0.14	1
Atp6v1d	Atp6v1d	0.0012795	0.323598	0.141	0.071	1
Nr2f6	Nr2f6	0.00030293	0.32323	0.139	0.061	1
Rbck1	Rbck1	0.00379648	0.322301	0.171	0.103	1
Jup	Jup	0.000725175	0.321467	0.182	0.098	1
Sod1	Sod1	0.00764038	0.320891	0.206	0.135	1
Mdh2	Mdh2	0.000669071	0.320471	0.133	0.061	1
Rassf3	Rassf3	0.000670101	0.32022	0.257	0.156	1
Stat3	Stat3	0.00350158	0.320152	0.514	0.434	1
Tpk1	Tpk1	0.0172773	0.318921	0.355	0.288	1
Phyh	Phyh	0.00035425	0.318385	0.29	0.177	1
Hspd1	Hspd1	0.00235823	0.317966	0.292	0.204	1
Uqcrq	Uqcrq	0.000710829	0.317716	0.102	0.04	1
Tbc1d23	Tbc1d23	0.0158622	0.317632	0.2	0.14	1
Spata13	Spata13	0.00163212	0.315943	0.216	0.13	1
Pamr1	Pamr1	0.0145057	0.315476	0.178	0.119	1
Colec12	Colec12	0.0185742	0.314806	0.231	0.164	1
Plekhg3	Plekhg3	0.00133155	0.314213	0.149	0.077	1
Rpl3	Rpl3	0.00163317	0.31288	0.376	0.262	1
Ilk	Ilk	0.0168355	0.312398	0.157	0.103	1
Ggct	Ggct	0.000237884	0.31217	0.431	0.294	1
Aldh7a1	Aldh7a1	0.0233221	0.311109	0.214	0.153	1
Ubxn4	Ubxn4	0.0035437	0.310807	0.269	0.183	1
Rps9	Rps9	0.000814921	0.310315	0.235	0.14	1
AABR07071697.1	AABR07071697.1	0.00347119	0.309296	0.241	0.159	1
Ambra1	Ambra1	0.00169689	0.306853	0.488	0.381	1
Clic4	Clic4	0.0164187	0.306512	0.522	0.439	1
Fchsd2	Fchsd2	0.00449452	0.306196	0.492	0.407	1
Ubr7	Ubr7	0.018644	0.306035	0.131	0.082	1
Rpl12	Rpl12	0.00212398	0.306014	0.12	0.058	1
Eif1	Eif1	0.0218061	0.305888	0.282	0.212	1
Coq6	Coq6	0.000118905	0.305264	0.1	0.032	1
Osbpl3	Osbpl3	0.00284983	0.305087	0.551	0.439	1
Myh9l1	Myh9l1	0.0044	0.304785	0.653	0.574	1
Epha7	Epha7	0.103099	0.304122	0.233	0.185	1
Ice1	Ice1	0.0640684	0.303936	0.218	0.175	1
AABR07067023.1	AABR07067023.1	0.000188904	0.30387	0.737	0.614	1
Trim24	Trim24	0.00106771	0.303074	0.149	0.074	1
Myo5c	Myo5c	0.00154852	0.302839	0.151	0.079	1
Snap29	Snap29	0.00182388	0.302486	0.12	0.058	1
AABR07057997.1	AABR07057997.1	0.159037	0.301399	0.198	0.167	1
Mipol1	Mipol1	0.00208576	0.301229	0.357	0.257	1
Rpl10a	Rpl10a	0.017874	0.300253	0.149	0.095	1
Srebf2	Srebf2	0.00202852	0.300148	0.249	0.159	1
Samd5	Samd5	0.0373841	0.299993	0.184	0.132	1
Elob	Elob	0.00571316	0.29999	0.163	0.095	1
Septin11	Septin11	0.0103271	0.299877	0.459	0.37	1
Cyb5b	Cyb5b	0.00741858	0.29952	0.306	0.22	1
Mpp6	Mpp6	0.00484398	0.298422	0.28	0.19	1
Mgst1	Mgst1	0.015239	0.297814	0.192	0.13	1
Efna5	Efna5	0.025271	0.297729	0.349	0.286	1
B4galt3	B4galt3	0.00187297	0.297663	0.106	0.048	1
Zyx	Zyx	0.00847078	0.297465	0.235	0.161	1
2022-09-09	2022-09-09	0.00147825	0.297153	0.327	0.22	1
Gak	Gak	0.00678603	0.296699	0.253	0.177	1
Rap1gap	Rap1gap	0.0217678	0.295844	0.153	0.101	1
Ciapin1	Ciapin1	0.0191829	0.295794	0.102	0.058	1
Smagp	Smagp	0.00154521	0.295331	0.208	0.122	1
Agrn	Agrn	0.00437127	0.295312	0.194	0.122	1
Atg7	Atg7	0.000212943	0.295005	0.229	0.124	1
L1cam	L1cam	0.00899967	0.293714	0.153	0.093	1
Slc7a1	Slc7a1	0.00306062	0.292807	0.192	0.114	1
Rps16	Rps16	0.00120752	0.292622	0.324	0.212	1
Itgb3bp	Itgb3bp	0.0112792	0.292588	0.116	0.066	1
Chp1	Chp1	0.0060309	0.292362	0.141	0.082	1
Tmtc1	Tmtc1	0.0674304	0.29231	0.202	0.156	1
Mrps6	Mrps6	0.0170134	0.292131	0.365	0.288	1
Edf1	Edf1	0.0042882	0.291712	0.159	0.093	1
Tubb2a	Tubb2a	0.00133492	0.290788	0.135	0.066	1
LOC100362432	LOC100362432	0.00419652	0.290606	0.229	0.151	1
Map3k14	Map3k14	0.0306002	0.288874	0.286	0.22	1
Ccdc88c	Ccdc88c	0.00258004	0.288803	0.329	0.23	1
Piezo2	Piezo2	0.00429396	0.288024	0.124	0.066	1
Grip1	Grip1	0.00585491	0.287914	0.19	0.122	1
Pdha1	Pdha1	0.00312833	0.287787	0.169	0.098	1
Hint1	Hint1	0.00229366	0.287537	0.19	0.111	1
Cdc42se2	Cdc42se2	0.0112087	0.286344	0.273	0.204	1
Mvp	Mvp	0.0254845	0.285539	0.198	0.14	1
Itm2b	Itm2b	3.35678e-05	0.285024	0.449	0.294	0.852588
Ccs	Ccs	0.00487786	0.284607	0.12	0.063	1
Leng8	Leng8	0.0478961	0.284557	0.282	0.233	1
Ndufa13	Ndufa13	3.37283e-06	0.284362	0.188	0.071	0.0856666
LOC108348144	LOC108348144	0.00170015	0.283783	0.114	0.053	1
Mccc2	Mccc2	0.000249173	0.283776	0.139	0.061	1
Cib1	Cib1	0.00143859	0.283611	0.104	0.045	1
Prrc2a	Prrc2a	0.00803418	0.283569	0.127	0.071	1
Ckb	Ckb	0.0164577	0.283123	0.133	0.082	1
Pfn1	Pfn1	0.00513638	0.282583	0.165	0.098	1
Ndufs3	Ndufs3	0.00430842	0.282519	0.104	0.05	1
Trip12	Trip12	0.00443495	0.282253	0.682	0.616	1
Uqcrc1	Uqcrc1	0.00818862	0.281911	0.153	0.093	1
Cadps	Cadps	0.0127698	0.281352	0.161	0.103	1
Zfp36l2	Zfp36l2	0.00656174	0.281271	0.159	0.095	1
Uqcrb.1	Uqcrb.1	5.50805e-05	0.280808	0.127	0.045	1
Bnip3l	Bnip3l	0.00558019	0.280248	0.255	0.172	1
Dennd2a	Dennd2a	0.126416	0.279694	0.302	0.265	1
Vdac3	Vdac3	0.00462016	0.279441	0.137	0.077	1
Eps8l2	Eps8l2	0.0277179	0.279172	0.167	0.116	1
Ppp1r14b	Ppp1r14b	0.00649932	0.278664	0.139	0.079	1
Ubtf	Ubtf	0.0276772	0.27846	0.118	0.074	1
Tacc1	Tacc1	0.00133081	0.277619	0.116	0.053	1
Snrnp27	Snrnp27	0.00849572	0.277482	0.184	0.116	1
Setbp1	Setbp1	0.0744444	0.277037	0.227	0.18	1
Mgam	Mgam	0.00589807	0.276826	0.163	0.098	1
Bgn	Bgn	0.046665	0.27672	0.141	0.098	1
Sppl2b	Sppl2b	0.00940667	0.276475	0.118	0.066	1
Niban2	Niban2	0.0051958	0.276091	0.118	0.063	1
Atp6v1g1	Atp6v1g1	0.00186933	0.276033	0.159	0.085	1
Pdlim5	Pdlim5	0.00104221	0.276018	0.486	0.368	1
Pitpnm3	Pitpnm3	0.0358407	0.275523	0.365	0.291	1
Acacb	Acacb	0.0067066	0.27505	0.114	0.061	1
Rbm3	Rbm3	0.00501837	0.27497	0.127	0.069	1
Cobl	Cobl	0.00995608	0.274102	0.353	0.272	1
Tcim	Tcim	0.0361403	0.274001	0.165	0.116	1
Lamc1	Lamc1	0.00144392	0.273743	0.563	0.45	1
Churc1	Churc1	0.110999	0.273251	0.137	0.103	1
Aagab	Aagab	0.00450341	0.273164	0.171	0.103	1
Snf8	Snf8	0.00140686	0.272197	0.104	0.045	1
LOC108348112	LOC108348112	0.0189827	0.272136	0.198	0.138	1
Tas1r2	Tas1r2	0.0248503	0.272114	0.278	0.212	1
Cdc14b	Cdc14b	0.00169239	0.27182	0.418	0.302	1
Folr1	Folr1	0.00307003	0.271086	0.2	0.122	1
Nit1	Nit1	0.00522123	0.270707	0.204	0.13	1
Eef1g	Eef1g	0.00924244	0.270556	0.182	0.116	1
Phf14	Phf14	0.00370533	0.270488	0.592	0.497	1
Eif5	Eif5	0.0102625	0.26975	0.265	0.188	1
Nkapd1	Nkapd1	0.0231146	0.269717	0.106	0.063	1
Suclg1	Suclg1	0.0033741	0.269333	0.22	0.14	1
Kdm6b	Kdm6b	0.0057472	0.269271	0.108	0.056	1
Zfp52	Zfp52	0.00436717	0.2684	0.114	0.058	1
Abcf1	Abcf1	0.0129057	0.268194	0.214	0.146	1
Txndc9	Txndc9	0.0134265	0.266432	0.139	0.085	1
Ppm1g	Ppm1g	0.046706	0.266193	0.112	0.074	1
Uba5	Uba5	0.0371361	0.266028	0.151	0.103	1
Dnajc5b	Dnajc5b	0.0154506	0.266	0.124	0.074	1
Ctdsp1	Ctdsp1	0.0196386	0.265914	0.106	0.061	1
Stk40	Stk40	0.00320232	0.265631	0.237	0.151	1
Commd4	Commd4	0.00755733	0.26512	0.141	0.082	1
Ptpn18	Ptpn18	0.000383464	0.265056	0.127	0.053	1
Mapk1	Mapk1	0.00779694	0.264893	0.333	0.251	1
Ank2	Ank2	0.0141705	0.264786	0.292	0.212	1
Micu3	Micu3	0.00185618	0.264519	0.202	0.122	1
Ep400	Ep400	0.0293199	0.264508	0.373	0.302	1
Trmt13	Trmt13	0.0265628	0.264422	0.169	0.116	1
Rpn2	Rpn2	0.00230329	0.264422	0.212	0.127	1
Yipf1	Yipf1	0.0182098	0.263984	0.147	0.093	1
Pfdn5	Pfdn5	0.0029353	0.263526	0.141	0.074	1
Junb	Junb	0.000870231	0.263226	0.235	0.138	1
Nup93	Nup93	0.00727317	0.263126	0.157	0.095	1
Dbn1	Dbn1	0.00705661	0.262749	0.135	0.077	1
Luc7l2	Luc7l2	0.0183445	0.262459	0.563	0.497	1
Spg11	Spg11	0.0238049	0.261571	0.157	0.106	1
Gpc4	Gpc4	0.137819	0.261532	0.496	0.452	1
LOC100361854	LOC100361854	0.0222038	0.261463	0.186	0.13	1
Ndufa9	Ndufa9	0.00394763	0.261131	0.108	0.053	1
AABR07072236.1	AABR07072236.1	0.0126574	0.261049	0.112	0.063	1
Csnk1d	Csnk1d	0.0107618	0.260275	0.441	0.349	1
Cables1	Cables1	0.0036756	0.260177	0.216	0.135	1
Ndufb8	Ndufb8	0.0051454	0.260175	0.131	0.071	1
Ube3c	Ube3c	0.00566633	0.259992	0.388	0.302	1
Nfs1	Nfs1	0.0152251	0.259727	0.118	0.069	1
Gnai2	Gnai2	0.0247524	0.259251	0.184	0.127	1
Lsm7	Lsm7	0.00246282	0.259206	0.118	0.058	1
Thsd7a	Thsd7a	0.00654037	0.2592	0.176	0.108	1
Atp6v0a2	Atp6v0a2	0.0267475	0.25913	0.157	0.106	1
Gin1	Gin1	0.055203	0.258898	0.127	0.087	1
Nt5c3a	Nt5c3a	0.0350712	0.258317	0.116	0.074	1
Maco1	Maco1	0.0511432	0.258269	0.194	0.146	1
Cltb	Cltb	0.00820113	0.258259	0.124	0.069	1
Psma4	Psma4	0.0087878	0.258159	0.12	0.066	1
Tex9	Tex9	0.00570579	0.258118	0.259	0.183	1
Nprl3	Nprl3	0.0165037	0.25796	0.169	0.114	1
Plxdc2	Plxdc2	0.00113038	0.25788	0.745	0.664	1
Becn1	Becn1	0.0180772	0.257809	0.263	0.19	1
Rps18	Rps18	0.00258055	0.25734	0.276	0.183	1
Mllt3	Mllt3	0.0253141	0.256399	0.137	0.087	1
Blvrb	Blvrb	0.103695	0.255715	0.165	0.127	1
Camta2	Camta2	0.0324662	0.255652	0.161	0.111	1
Wwc2	Wwc2	0.0123701	0.255626	0.665	0.614	1
Usf2	Usf2	0.0502434	0.255354	0.122	0.082	1
Wbp4	Wbp4	0.0575917	0.254745	0.278	0.222	1
Npm1	Npm1	0.0131069	0.254396	0.222	0.153	1
Ptprm	Ptprm	0.00920767	0.254183	0.4	0.307	1
Slc30a7	Slc30a7	0.00952668	0.253855	0.139	0.082	1
Rpl17	Rpl17	0.0135	0.253547	0.196	0.132	1
Hdac1	Hdac1	0.00590698	0.253168	0.135	0.074	1
Raly	Raly	0.066191	0.253121	0.286	0.233	1
Tspan12	Tspan12	0.00626232	0.252912	0.173	0.106	1
Ergic1	Ergic1	0.0426184	0.252764	0.265	0.204	1
Wdr75	Wdr75	0.00401193	0.252551	0.157	0.093	1
Carhsp1	Carhsp1	0.0417224	0.252545	0.124	0.082	1
Eif2ak4	Eif2ak4	0.0150406	0.252478	0.29	0.214	1
Pgam1	Pgam1	0.0317048	0.251972	0.131	0.085	1
Capn5	Capn5	0.00388243	0.251608	0.116	0.058	1
Aamp	Aamp	0.00878095	0.251064	0.12	0.066	1
Tbk1	Tbk1	0.0230351	0.251007	0.139	0.09	1
St6galnac2	St6galnac2	0.0168899	0.250943	0.11	0.063	1
Htra2	Htra2	0.0167169	0.250276	0.135	0.082	1
Bckdhb	Bckdhb	0.0567675	0.250179	0.32	0.262	1
Agbl3	Agbl3	0.00102579	0.249279	0.257	0.159	1
Pabpc4	Pabpc4	0.0028478	0.249129	0.11	0.053	1
Sulf2	Sulf2	0.0262981	0.24809	0.116	0.071	1
Prkar2a	Prkar2a	0.0201389	0.248046	0.206	0.148	1
Clk4	Clk4	0.0115767	0.247962	0.369	0.283	1
Nucb1	Nucb1	0.0199557	0.24765	0.184	0.127	1
Arglu1	Arglu1	0.010691	0.247246	0.445	0.349	1
Ece1	Ece1	0.0109317	0.247177	0.265	0.188	1
LOC103695118	LOC103695118	0.0020996	0.246615	0.141	0.074	1
Thoc1	Thoc1	0.0334368	0.246266	0.2	0.146	1
Gba2	Gba2	0.0323506	0.246012	0.133	0.087	1
Dstyk	Dstyk	0.0146934	0.245895	0.239	0.172	1
Klhl12	Klhl12	0.0627124	0.24583	0.186	0.14	1
Ppp1r13l	Ppp1r13l	0.0380667	0.245781	0.12	0.079	1
Slc35b4	Slc35b4	0.013946	0.245296	0.118	0.069	1
Ndufs2	Ndufs2	0.000953075	0.2451	0.163	0.085	1
Galnt10	Galnt10	0.0150538	0.245081	0.471	0.389	1
Chst11	Chst11	0.0027439	0.245065	0.32	0.225	1
Gps2	Gps2	0.0108193	0.244955	0.165	0.103	1
Gripap1	Gripap1	0.0588949	0.244403	0.182	0.138	1
Ube2q1	Ube2q1	0.0376457	0.244392	0.112	0.071	1
Tulp4	Tulp4	0.0134404	0.244294	0.273	0.198	1
Neurl1	Neurl1	0.012313	0.24407	0.147	0.09	1
Etfa	Etfa	0.00325977	0.243795	0.28	0.19	1
Glyatl2	Glyatl2	0.0246382	0.243646	0.106	0.063	1
Usp7	Usp7	0.0194462	0.243366	0.206	0.143	1
Tpm1	Tpm1	0.00323005	0.242715	0.924	0.947	1
Arhgef40	Arhgef40	0.0174779	0.242321	0.435	0.349	1
Sipa1l1	Sipa1l1	0.0198413	0.241363	0.247	0.18	1
Mff	Mff	0.0102285	0.241304	0.143	0.085	1
Maea	Maea	0.0305181	0.240337	0.286	0.22	1
Ndufa2	Ndufa2	0.00974113	0.240166	0.102	0.053	1
Runx2	Runx2	0.0369346	0.239937	0.386	0.312	1
Odf2	Odf2	0.0331459	0.23991	0.216	0.159	1
B3galt5	B3galt5	0.00242276	0.239737	0.135	0.069	1
Ndufb3	Ndufb3	0.0515868	0.239098	0.198	0.146	1
Hacl1	Hacl1	0.0291611	0.239081	0.145	0.095	1
Slc29a3	Slc29a3	0.0234182	0.238945	0.157	0.103	1
Eif3f	Eif3f	0.0129827	0.238683	0.11	0.061	1
Prkar1a	Prkar1a	0.0110563	0.238368	0.145	0.087	1
Hydin	Hydin	0.000352179	0.236731	0.151	0.069	1
Cog4	Cog4	0.00662063	0.236209	0.333	0.246	1
Homer1	Homer1	0.0422752	0.236102	0.184	0.132	1
Tent4b	Tent4b	0.0115634	0.235723	0.208	0.14	1
Eif5a	Eif5a	0.0137808	0.235631	0.11	0.061	1
Cd59	Cd59	0.0238828	0.235385	0.163	0.108	1
Polr2a	Polr2a	0.0121849	0.234869	0.404	0.31	1
Ndufc2	Ndufc2	0.00118889	0.234854	0.178	0.095	1
Usp22	Usp22	0.0153471	0.234327	0.259	0.188	1
Pced1a	Pced1a	0.0103552	0.234187	0.104	0.056	1
Ndufb2	Ndufb2	0.00737746	0.233929	0.104	0.053	1
Ptges3	Ptges3	0.0869532	0.233308	0.204	0.161	1
Sox9	Sox9	0.00643324	0.23304	0.265	0.18	1
Srsf1	Srsf1	0.00953632	0.232703	0.227	0.153	1
Nol7	Nol7	0.0168618	0.232548	0.18	0.119	1
Aig1	Aig1	0.0237714	0.23235	0.351	0.272	1
Fgfr2	Fgfr2	0.00816258	0.232068	0.229	0.153	1
Rogdi	Rogdi	0.0430091	0.232018	0.102	0.063	1
Arhgap24	Arhgap24	0.00500528	0.231695	0.461	0.352	1
Sec62	Sec62	0.0200717	0.231672	0.282	0.204	1
Hspa9	Hspa9	0.023026	0.231663	0.176	0.119	1
Col18a1	Col18a1	0.0126431	0.231281	0.647	0.55	1
Akt1	Akt1	0.0281517	0.230709	0.116	0.071	1
Rev3l	Rev3l	0.0192952	0.230394	0.359	0.283	1
Myl12a	Myl12a	0.0136074	0.230089	0.284	0.204	1
Gas6	Gas6	0.0516543	0.22984	0.235	0.183	1
S100a11	S100a11	0.0429809	0.229759	0.182	0.13	1
Trappc3	Trappc3	0.0142687	0.22966	0.124	0.074	1
Tmem18	Tmem18	0.0386727	0.229329	0.12	0.079	1
Smurf2	Smurf2	0.00350071	0.229293	0.206	0.124	1
LOC100360057	LOC100360057	0.0643182	0.228176	0.184	0.138	1
Ran	Ran	0.022421	0.228103	0.102	0.058	1
Trabd	Trabd	0.0315095	0.227684	0.114	0.071	1
Ubr2	Ubr2	0.00671719	0.227305	0.431	0.339	1
LOC108352756	LOC108352756	0.11321	0.22717	0.18	0.14	1
Fdps	Fdps	0.00930689	0.226744	0.159	0.098	1
Bcl9l	Bcl9l	0.0195941	0.226467	0.12	0.071	1
Sf3a3	Sf3a3	0.0453022	0.225937	0.108	0.069	1
Gpc3	Gpc3	0.0619956	0.225891	0.229	0.177	1
Ddhd1	Ddhd1	0.00943161	0.225251	0.163	0.101	1
Jag1	Jag1	0.0796769	0.225148	0.114	0.079	1
Ssu72	Ssu72	0.0308393	0.225077	0.194	0.138	1
Amotl1	Amotl1	0.0316863	0.224478	0.171	0.119	1
Errfi1	Errfi1	0.00840631	0.22446	0.667	0.598	1
Vdac2	Vdac2	0.0144126	0.223978	0.161	0.103	1
Rps27a.1	Rps27a.1	0.0392911	0.222868	0.206	0.148	1
Atad2b	Atad2b	0.0110836	0.222763	0.406	0.32	1
Nsfl1c	Nsfl1c	0.0288812	0.222543	0.151	0.101	1
Kdm5a	Kdm5a	0.0204944	0.221979	0.459	0.368	1
Ldb1	Ldb1	0.00833995	0.22182	0.145	0.085	1
Retsat	Retsat	0.0127503	0.221524	0.104	0.056	1
Agmat	Agmat	0.140343	0.221517	0.157	0.124	1
Api5	Api5	0.0940442	0.221452	0.151	0.114	1
Ago3	Ago3	0.0402374	0.22125	0.212	0.156	1
Parp3	Parp3	0.00344229	0.221167	0.106	0.05	1
Psma6	Psma6	0.0700802	0.221153	0.124	0.087	1
Tubgcp5	Tubgcp5	0.0663765	0.22107	0.165	0.122	1
Col4a2	Col4a2	0.0120811	0.221008	0.424	0.328	1
Eci1	Eci1	0.0475881	0.22098	0.139	0.095	1
Slc44a1	Slc44a1	0.0359391	0.220787	0.367	0.299	1
Eif4a2	Eif4a2	0.12295	0.220541	0.3	0.257	1
Cstb	Cstb	0.00584336	0.22024	0.135	0.074	1
Klf13	Klf13	0.0236077	0.220079	0.204	0.146	1
Rheb	Rheb	0.0233552	0.219948	0.292	0.22	1
Neo1	Neo1	0.0213406	0.219862	0.239	0.172	1
Mtif2	Mtif2	0.0613724	0.219597	0.137	0.095	1
Tp53i3	Tp53i3	0.0496268	0.219594	0.198	0.148	1
Egln1	Egln1	0.0353792	0.219233	0.173	0.122	1
Spag1	Spag1	0.0114566	0.21922	0.108	0.058	1
Lifr	Lifr	0.0430862	0.219114	0.294	0.235	1
Hnrnpf	Hnrnpf	0.0501069	0.218986	0.302	0.241	1
Slc12a7	Slc12a7	0.00533992	0.218773	0.253	0.169	1
Derl1	Derl1	0.0172449	0.218732	0.124	0.074	1
P3h3	P3h3	0.0284443	0.218518	0.145	0.095	1
RGD1563354	RGD1563354	0.0121451	0.218381	0.361	0.275	1
Fcf1	Fcf1	0.0405694	0.218334	0.3	0.235	1
Erh	Erh	0.0138347	0.217748	0.112	0.063	1
Slc9a9	Slc9a9	0.0591996	0.217747	0.176	0.127	1
Slc19a1	Slc19a1	0.0610705	0.217511	0.161	0.119	1
Nav2	Nav2	0.115707	0.216762	0.563	0.532	1
Mctp1	Mctp1	0.00770691	0.216661	0.1	0.05	1
Mdm2	Mdm2	0.554079	0.216305	0.298	0.288	1
LOC306766	LOC306766	0.00302831	0.216207	0.171	0.095	1
Depdc5	Depdc5	0.0490607	0.215879	0.231	0.177	1
Git2	Git2	0.0173884	0.215729	0.265	0.198	1
Shank2	Shank2	0.077631	0.215609	0.253	0.201	1
Sult1b1	Sult1b1	0.019044	0.215581	0.106	0.061	1
Pank2	Pank2	0.0348058	0.215486	0.273	0.212	1
Prim1	Prim1	0.0737193	0.215332	0.118	0.082	1
Dnaja2	Dnaja2	0.0170095	0.215304	0.22	0.151	1
Zranb2	Zranb2	0.0430799	0.214837	0.549	0.503	1
Kif3a	Kif3a	0.0805796	0.214783	0.12	0.085	1
Msn	Msn	0.0698297	0.214326	0.451	0.386	1
Fbxo28	Fbxo28	0.0777175	0.213975	0.184	0.14	1
Prag1	Prag1	0.126972	0.213748	0.106	0.077	1
Ammecr1l	Ammecr1l	0.0238518	0.213676	0.253	0.188	1
Tkt	Tkt	0.0963391	0.213278	0.159	0.119	1
Macroh2a2	Macroh2a2	0.00416535	0.21323	0.102	0.048	1
Slco2a1	Slco2a1	0.028021	0.213202	0.1	0.058	1
Pspc1	Pspc1	0.00906924	0.212513	0.42	0.339	1
Ccnyl1	Ccnyl1	0.059289	0.21239	0.102	0.066	1
Thra	Thra	0.0125321	0.212165	0.116	0.066	1
Tbca	Tbca	0.0298593	0.212123	0.292	0.222	1
Rreb1	Rreb1	0.00914734	0.212011	0.553	0.447	1
Mrpl52	Mrpl52	0.00677059	0.211831	0.269	0.185	1
Hmg20b	Hmg20b	0.00587082	0.211818	0.3	0.217	1
G3bp1	G3bp1	0.0255418	0.211617	0.331	0.254	1
Rin2	Rin2	0.00647248	0.211379	0.724	0.653	1
Ddx3	Ddx3	0.0453471	0.210615	0.237	0.177	1
Sh3gl1	Sh3gl1	0.0281778	0.210533	0.222	0.161	1
Hnrnpk	Hnrnpk	0.0409601	0.210529	0.19	0.135	1
Nr2f2	Nr2f2	0.0596682	0.210356	0.184	0.135	1
Tmem175	Tmem175	0.0429733	0.210289	0.218	0.161	1
Slc39a13	Slc39a13	0.00518855	0.210096	0.104	0.05	1
Xpo1	Xpo1	0.0141447	0.210008	0.269	0.193	1
Pdss2	Pdss2	0.112975	0.209602	0.339	0.294	1
Apeh	Apeh	0.00873213	0.20897	0.135	0.077	1
Acadsb	Acadsb	0.0103659	0.20878	0.173	0.108	1
Smndc1	Smndc1	0.205347	0.207994	0.143	0.116	1
Trir	Trir	0.0263323	0.20797	0.143	0.093	1
Commd3	Commd3	0.0509707	0.207558	0.194	0.146	1
Nsa2	Nsa2	0.0668986	0.207454	0.186	0.14	1
Gramd1b	Gramd1b	0.41828	0.20725	0.243	0.22	1
Herpud1	Herpud1	0.118734	0.207138	0.114	0.082	1
Fam53b	Fam53b	0.054831	0.206904	0.273	0.212	1
Ifrd1	Ifrd1	0.0411199	0.206838	0.22	0.161	1
Rtel1	Rtel1	0.0654246	0.206706	0.139	0.098	1
Kalrn	Kalrn	0.051825	0.206529	0.661	0.598	1
Golph3l	Golph3l	0.00690272	0.206493	0.137	0.077	1
Rab9a	Rab9a	0.0803646	0.206171	0.112	0.077	1
Shroom3	Shroom3	0.0876662	0.205735	0.376	0.31	1
Reck	Reck	0.0080479	0.205086	0.114	0.061	1
Cpsf7	Cpsf7	0.0210061	0.204888	0.222	0.156	1
Leprotl1	Leprotl1	0.0270709	0.204812	0.1	0.058	1
Anapc4	Anapc4	0.0672704	0.204758	0.304	0.243	1
Pecr	Pecr	0.0251178	0.20473	0.216	0.153	1
Dynll1	Dynll1	0.0927071	0.204698	0.131	0.093	1
Arhgap1	Arhgap1	0.037544	0.204628	0.106	0.066	1
Rbbp4	Rbbp4	0.00462898	0.204498	0.127	0.066	1
Rab5if	Rab5if	0.0308001	0.204388	0.161	0.108	1
Naca	Naca	0.0116985	0.204378	0.214	0.14	1
Rnf7	Rnf7	0.0199313	0.204357	0.127	0.077	1
RGD1306063	RGD1306063	0.112223	0.204318	0.129	0.095	1
Idh2	Idh2	0.0353911	0.204312	0.308	0.23	1
Dnttip2	Dnttip2	0.083966	0.204057	0.124	0.087	1
Fbxl3	Fbxl3	0.0522441	0.203907	0.149	0.103	1
Rnf168	Rnf168	0.0146302	0.203716	0.108	0.061	1
Rdh10	Rdh10	0.0541075	0.203537	0.186	0.138	1
Rtcb	Rtcb	0.0293818	0.203311	0.11	0.066	1
Snx1	Snx1	0.060299	0.203224	0.255	0.198	1
Slc6a18	Slc6a18	0.67891	0.203169	0.108	0.103	1
Dhcr24	Dhcr24	0.0667049	0.203143	0.143	0.101	1
Rnf38	Rnf38	0.0510183	0.202746	0.19	0.138	1
Rac1	Rac1	0.189323	0.202162	0.167	0.135	1
Vil1	Vil1	0.0310065	0.202122	0.227	0.167	1
Crlf1	Crlf1	0.0251551	0.202095	0.235	0.169	1
Ddb1	Ddb1	0.0627674	0.202083	0.253	0.196	1
Dhrs3	Dhrs3	0.180571	0.20175	0.112	0.085	1
Man2b1	Man2b1	0.236108	0.201436	0.194	0.167	1
Itm2c	Itm2c	0.0237127	0.201213	0.173	0.116	1
Prep	Prep	0.0987303	0.200556	0.186	0.143	1
Rpsa	Rpsa	0.00213663	0.200515	0.355	0.246	1
Cops5	Cops5	0.0172864	0.20051	0.18	0.119	1
Ylpm1	Ylpm1	0.0644559	0.200241	0.345	0.286	1
Rell1	Rell1	0.101592	0.200213	0.398	0.336	1
Rnf216	Rnf216	0.0450546	0.200201	0.412	0.325	1
Psap	Psap	0.108165	-0.200153	0.135	0.175	1
Arhgef10	Arhgef10	0.22341	-0.200324	0.086	0.108	1
Ctr9	Ctr9	0.476364	-0.200342	0.304	0.307	1
NEWGENE-1310139	NEWGENE-1310139	0.246312	-0.200633	0.222	0.246	1
Filip1l	Filip1l	0.0585986	-0.200635	0.373	0.439	1
Nck2	Nck2	0.165434	-0.200871	0.241	0.275	1
Slc38a7	Slc38a7	0.0579582	-0.201041	0.082	0.119	1
Eml2	Eml2	0.356324	-0.201277	0.178	0.193	1
Simc1	Simc1	0.0683995	-0.201552	0.069	0.103	1
Dsg2	Dsg2	0.199007	-0.201709	0.227	0.254	1
Epb41l5	Epb41l5	0.785285	-0.201825	0.347	0.333	1
App	App	0.0171316	-0.202056	0.867	0.873	1
Trak1	Trak1	0.337126	-0.202386	0.153	0.172	1
Adamts10	Adamts10	0.0888441	-0.202605	0.151	0.193	1
Arhgef26	Arhgef26	0.20589	-0.202655	0.12	0.148	1
Rufy3	Rufy3	0.0582903	-0.202956	0.19	0.243	1
Slc20a2	Slc20a2	0.172673	-0.203216	0.222	0.254	1
Slc22a5	Slc22a5	0.103853	-0.203263	0.182	0.222	1
Cplx2	Cplx2	0.25518	-0.203276	0.112	0.135	1
Alkbh8	Alkbh8	0.136299	-0.2033	0.131	0.164	1
Tnfsf10	Tnfsf10	0.154709	-0.203364	0.088	0.116	1
Epb41l2	Epb41l2	0.176276	-0.203552	0.1	0.127	1
Lgals3bp	Lgals3bp	0.0643088	-0.203782	0.073	0.108	1
Srgap2	Srgap2	0.0350647	-0.203797	0.422	0.479	1
Atp6v1b2	Atp6v1b2	0.237759	-0.20381	0.186	0.214	1
Spint2	Spint2	0.150725	-0.204111	0.476	0.524	1
Prtfdc1	Prtfdc1	0.131773	-0.204297	0.388	0.426	1
Vps50	Vps50	0.0408622	-0.204401	0.12	0.169	1
Mxi1	Mxi1	0.0880104	-0.204606	0.222	0.27	1
Fbxo42	Fbxo42	0.172652	-0.204891	0.139	0.169	1
Dcbld2	Dcbld2	0.866852	-0.20504	0.165	0.161	1
Rin3	Rin3	0.205639	-0.205168	0.194	0.22	1
Zfp827	Zfp827	0.194326	-0.2053	0.298	0.328	1
Fam76b	Fam76b	0.340528	-0.205306	0.28	0.291	1
Abcc4	Abcc4	0.276437	-0.205329	0.412	0.426	1
Apoo	Apoo	0.117458	-0.205646	0.102	0.135	1
Tnfrsf14	Tnfrsf14	0.121733	-0.205662	0.106	0.14	1
Pik3r4	Pik3r4	0.0362267	-0.205666	0.067	0.106	1
Smad4	Smad4	0.115689	-0.205702	0.176	0.214	1
Tifa	Tifa	0.512892	-0.205826	0.282	0.283	1
Msra	Msra	0.241359	-0.205951	0.265	0.294	1
Flot2	Flot2	0.318441	-0.206148	0.222	0.243	1
Ern1	Ern1	0.0272725	-0.20615	0.133	0.188	1
Casp8	Casp8	0.0953616	-0.206564	0.149	0.188	1
Hpcal1	Hpcal1	0.744703	-0.206693	0.19	0.19	1
Ppip5k2	Ppip5k2	0.235489	-0.20691	0.161	0.185	1
Tnip1	Tnip1	0.128435	-0.207096	0.118	0.151	1
Tdg	Tdg	0.0241004	-0.207578	0.153	0.214	1
Pacs2	Pacs2	0.490925	-0.207976	0.169	0.18	1
Atp13a1	Atp13a1	0.0317514	-0.208057	0.078	0.122	1
Ablim3	Ablim3	0.0756338	-0.208071	0.239	0.291	1
Kcnc3	Kcnc3	0.0757582	-0.210113	0.073	0.106	1
Pdgfc	Pdgfc	0.146108	-0.210143	0.259	0.296	1
Sh3glb1	Sh3glb1	0.033451	-0.210201	0.18	0.241	1
Tacc2	Tacc2	0.443802	-0.210422	0.555	0.524	1
Sirpa	Sirpa	0.0319676	-0.210487	0.086	0.13	1
Efemp2	Efemp2	0.253941	-0.210636	0.163	0.188	1
Man1a2	Man1a2	0.201729	-0.210857	0.286	0.312	1
Plcl2	Plcl2	0.105446	-0.211012	0.143	0.183	1
Rab11fip3	Rab11fip3	0.0498715	-0.211084	0.278	0.333	1
Pdpk1	Pdpk1	0.313009	-0.211233	0.208	0.228	1
Med13l	Med13l	0.100979	-0.211429	0.508	0.537	1
Exoc6b	Exoc6b	0.0646385	-0.211589	0.6	0.622	1
Mtdh	Mtdh	0.123064	-0.211663	0.329	0.357	1
E2f3	E2f3	0.357141	-0.211685	0.243	0.262	1
Dglucy	Dglucy	0.172112	-0.212018	0.082	0.108	1
Aatf	Aatf	0.191158	-0.212073	0.151	0.183	1
Bclaf1	Bclaf1	0.100976	-0.212304	0.412	0.45	1
Taok2	Taok2	0.0377229	-0.212723	0.1	0.146	1
Zmym6	Zmym6	0.211446	-0.212863	0.147	0.175	1
Map4k4	Map4k4	0.122801	-0.21316	0.522	0.54	1
Ptprz1	Ptprz1	0.0605201	-0.213323	0.165	0.214	1
Vps13c	Vps13c	0.0906912	-0.21357	0.349	0.389	1
Prkacb	Prkacb	0.111067	-0.213587	0.212	0.254	1
Insr	Insr	0.163198	-0.213936	0.208	0.238	1
Hlcs	Hlcs	0.373571	-0.214002	0.233	0.249	1
Tmem63b	Tmem63b	0.0962151	-0.214064	0.106	0.14	1
Mef2d	Mef2d	0.141259	-0.214169	0.086	0.114	1
Aspa	Aspa	0.0311514	-0.214567	0.09	0.138	1
Exoc6	Exoc6	0.0738308	-0.214587	0.459	0.492	1
Osmr	Osmr	0.256588	-0.21475	0.155	0.177	1
Slf2	Slf2	0.22611	-0.215287	0.233	0.259	1
Dgka	Dgka	0.136294	-0.215711	0.184	0.217	1
Kif11	Kif11	0.0137614	-0.215949	0.078	0.13	1
Slc16a4	Slc16a4	0.169266	-0.216041	0.102	0.13	1
Itpr2	Itpr2	0.296546	-0.216067	0.082	0.101	1
Oxr1	Oxr1	0.0480675	-0.216069	0.753	0.762	1
Cyfip1	Cyfip1	0.0718094	-0.216303	0.267	0.315	1
Mybbp1a	Mybbp1a	0.153484	-0.216369	0.088	0.114	1
Tdrd3	Tdrd3	0.054739	-0.216456	0.139	0.185	1
Tut4	Tut4	0.0708943	-0.216602	0.255	0.312	1
Cdv3	Cdv3	0.0627411	-0.216699	0.096	0.135	1
Nxf1	Nxf1	0.013588	-0.216791	0.102	0.159	1
Agpat4	Agpat4	0.190111	-0.217954	0.282	0.307	1
Zc3h13	Zc3h13	0.811317	-0.218062	0.245	0.233	1
Gmps	Gmps	0.0832744	-0.218168	0.161	0.201	1
Bclaf3	Bclaf3	0.107127	-0.218191	0.084	0.114	1
Kcnb1	Kcnb1	0.0737573	-0.218584	0.084	0.119	1
Ccdc30	Ccdc30	0.113028	-0.21871	0.284	0.323	1
Plscr1	Plscr1	0.0342503	-0.218804	0.596	0.638	1
Fam91a1	Fam91a1	0.05231	-0.219099	0.131	0.175	1
Atp9b	Atp9b	0.0827242	-0.219188	0.318	0.373	1
Calu	Calu	0.0846696	-0.219712	0.139	0.18	1
Atrx.1	Atrx.1	0.0435765	-0.219857	0.353	0.407	1
Dync2li1	Dync2li1	0.0626313	-0.219893	0.139	0.183	1
Rffl	Rffl	0.0729791	-0.219895	0.137	0.18	1
Mbtd1	Mbtd1	0.312449	-0.219948	0.241	0.254	1
Gsr	Gsr	0.0797824	-0.220011	0.292	0.341	1
Tnfrsf12a	Tnfrsf12a	0.270278	-0.2202	0.173	0.196	1
Hnrnpa2b1	Hnrnpa2b1	0.0607065	-0.22038	0.496	0.54	1
Sptan1	Sptan1	0.0883915	-0.22066	0.408	0.442	1
Tex2	Tex2	0.126291	-0.220734	0.149	0.188	1
Aak1	Aak1	0.106392	-0.220774	0.263	0.299	1
Kdm6a	Kdm6a	0.104909	-0.221044	0.298	0.336	1
Nr2c1	Nr2c1	0.149674	-0.221061	0.206	0.238	1
Zfp68	Zfp68	0.0733601	-0.221088	0.102	0.14	1
LOC100360380	LOC100360380	0.180657	-0.221323	0.114	0.14	1
Cpeb1	Cpeb1	0.0430481	-0.221375	0.092	0.135	1
Chchd3	Chchd3	0.171523	-0.221567	0.451	0.474	1
Tes	Tes	0.342073	-0.221583	0.202	0.22	1
Chm	Chm	0.0635196	-0.221646	0.188	0.233	1
Mid2	Mid2	0.638435	-0.222055	0.116	0.122	1
Cpt1a	Cpt1a	0.197119	-0.222577	0.167	0.196	1
AC096301.1	AC096301.1	0.0520596	-0.222843	0.067	0.103	1
Gpatch2	Gpatch2	0.042009	-0.22345	0.253	0.31	1
Ilf3	Ilf3	0.160897	-0.223513	0.171	0.201	1
Znhit6	Znhit6	0.276059	-0.223871	0.133	0.153	1
AABR07064878.1	AABR07064878.1	0.37159	-0.223891	0.147	0.161	1
Stag2	Stag2	0.0207135	-0.22455	0.257	0.328	1
Oga	Oga	0.300475	-0.224561	0.249	0.262	1
Sbno2	Sbno2	0.129591	-0.224731	0.271	0.304	1
Anks6	Anks6	0.183615	-0.224902	0.194	0.225	1
Gulp1	Gulp1	0.203231	-0.224983	0.353	0.376	1
Lgr4	Lgr4	0.0705937	-0.225205	0.373	0.418	1
Ppp1cc	Ppp1cc	0.129326	-0.225286	0.161	0.198	1
Exoc2	Exoc2	0.142028	-0.226047	0.176	0.212	1
Herc2	Herc2	0.0838389	-0.226151	0.345	0.381	1
Ube2b	Ube2b	0.0183451	-0.226319	0.071	0.119	1
Foxo1	Foxo1	0.143049	-0.226503	0.229	0.262	1
Vps35l	Vps35l	0.0581651	-0.226683	0.237	0.286	1
Abhd17c	Abhd17c	0.269113	-0.226977	0.157	0.18	1
Ide	Ide	0.427301	-0.227025	0.294	0.296	1
Sypl1	Sypl1	0.0837939	-0.227325	0.22	0.259	1
Fnip2	Fnip2	0.184235	-0.227522	0.355	0.384	1
Gnai1	Gnai1	0.0512368	-0.227716	0.067	0.103	1
Rbm6	Rbm6	0.0230779	-0.227937	0.5	0.569	1
Myo19	Myo19	0.0310057	-0.22815	0.065	0.106	1
Idh1	Idh1	0.374567	-0.228974	0.167	0.185	1
Noc3l	Noc3l	0.16687	-0.229141	0.122	0.151	1
Sae1	Sae1	0.022073	-0.22973	0.331	0.407	1
Abi2	Abi2	0.0551824	-0.229926	0.118	0.159	1
Calr	Calr	0.128194	-0.229985	0.208	0.243	1
Ano6	Ano6	0.103229	-0.230038	0.496	0.524	1
Ppm1a	Ppm1a	0.051144	-0.230354	0.114	0.159	1
Ankle2	Ankle2	0.0701468	-0.23037	0.139	0.18	1
Sh3pxd2a	Sh3pxd2a	0.167306	-0.230415	0.149	0.18	1
Angpt2	Angpt2	0.03452	-0.230495	0.082	0.124	1
Rab23	Rab23	0.0566595	-0.231076	0.133	0.18	1
Erc1	Erc1	0.0463434	-0.231279	0.343	0.407	1
Plppr1	Plppr1	0.203137	-0.231302	0.269	0.302	1
Adgb	Adgb	0.0711967	-0.231363	0.088	0.124	1
Jak2	Jak2	0.270332	-0.231855	0.131	0.151	1
Hnrnpd	Hnrnpd	0.115606	-0.231955	0.182	0.22	1
Srsf5	Srsf5	0.00374313	-0.232061	0.271	0.36	1
Stradb	Stradb	0.169963	-0.232097	0.39	0.421	1
Arap2	Arap2	0.0379375	-0.232268	0.159	0.212	1
Sema3c	Sema3c	0.142415	-0.23233	0.388	0.421	1
Zfp407	Zfp407	0.317403	-0.23249	0.445	0.437	1
Lman1	Lman1	0.237248	-0.232604	0.09	0.111	1
Arl8a	Arl8a	0.10414	-0.233371	0.086	0.116	1
Cers6	Cers6	0.110309	-0.233624	0.3	0.339	1
Esf1	Esf1	0.0949326	-0.233867	0.186	0.225	1
Paqr5	Paqr5	0.117677	-0.234015	0.176	0.214	1
Tmod3	Tmod3	0.645035	-0.234022	0.176	0.175	1
Ddx27	Ddx27	0.0797018	-0.23407	0.1	0.135	1
Abcd4	Abcd4	0.0529363	-0.234174	0.08	0.116	1
Ttc39c	Ttc39c	0.153914	-0.23443	0.165	0.198	1
Vim	Vim	0.137109	-0.234667	0.329	0.365	1
Akap9	Akap9	0.0458216	-0.235028	0.402	0.447	1
Tbc1d19	Tbc1d19	0.0301799	-0.235127	0.222	0.28	1
Shprh	Shprh	0.0195468	-0.235399	0.159	0.228	1
Pin4	Pin4	0.0679942	-0.235617	0.096	0.132	1
Stx3	Stx3	0.0204943	-0.235953	0.129	0.185	1
Snta1	Snta1	0.0421728	-0.236515	0.102	0.146	1
Tmem106a	Tmem106a	0.00861188	-0.236574	0.094	0.153	1
Cds2	Cds2	0.0858724	-0.236886	0.084	0.116	1
Zfp385b	Zfp385b	0.025891	-0.237473	0.314	0.381	1
Rhbdf2	Rhbdf2	0.204222	-0.237767	0.157	0.185	1
2022-03-02	2022-03-02	0.042552	-0.237768	0.1	0.143	1
Epcam	Epcam	0.376068	-0.238152	0.469	0.405	1
Nectin3	Nectin3	0.0450741	-0.238394	0.159	0.209	1
Pxdn	Pxdn	0.0498236	-0.239576	0.214	0.27	1
LOC679894	LOC679894	0.0144579	-0.239886	0.186	0.251	1
Khdrbs3	Khdrbs3	0.0523985	-0.240364	0.124	0.167	1
Ttc17	Ttc17	0.244435	-0.240585	0.28	0.294	1
AABR07066522.1	AABR07066522.1	0.145117	-0.240645	0.186	0.22	1
Zfp516	Zfp516	0.0414447	-0.240791	0.104	0.148	1
Bmp2k	Bmp2k	0.0628532	-0.241488	0.133	0.175	1
Cul3	Cul3	0.171396	-0.241558	0.324	0.344	1
Ociad1	Ociad1	0.134822	-0.241682	0.173	0.212	1
Atl3	Atl3	0.199792	-0.242287	0.173	0.196	1
AC141489.1	AC141489.1	0.420057	-0.242873	0.112	0.127	1
Mmp16	Mmp16	0.0343726	-0.243414	0.076	0.116	1
Rnf217	Rnf217	0.455186	-0.243484	0.249	0.259	1
Cstf3	Cstf3	0.0459668	-0.243521	0.327	0.384	1
Sptlc2	Sptlc2	0.0127595	-0.243744	0.355	0.426	1
Ccdc112	Ccdc112	0.0408609	-0.244063	0.094	0.135	1
Fam189a1	Fam189a1	0.532434	-0.244162	0.269	0.267	1
Cpeb3	Cpeb3	0.0448252	-0.244368	0.218	0.272	1
Cpsf3	Cpsf3	0.146826	-0.244397	0.114	0.143	1
Ddx5	Ddx5	0.023158	-0.244509	0.537	0.577	1
AABR07035916.1	AABR07035916.1	0.011562	-0.244663	0.578	0.64	1
Rnmt	Rnmt	0.147198	-0.24512	0.165	0.198	1
Prpsap1	Prpsap1	0.0274129	-0.245371	0.149	0.204	1
Eda	Eda	0.20201	-0.245545	0.253	0.278	1
Slain2	Slain2	0.117545	-0.246141	0.216	0.254	1
Marchf3	Marchf3	0.135245	-0.246499	0.527	0.545	1
Nrip1	Nrip1	0.195011	-0.246573	0.522	0.566	1
Hexa	Hexa	0.0155571	-0.246657	0.127	0.185	1
Tmed9	Tmed9	0.100633	-0.247304	0.106	0.14	1
Slc16a12	Slc16a12	0.0820441	-0.24748	0.265	0.304	1
C2cd2	C2cd2	0.0845757	-0.247529	0.084	0.116	1
Dock3	Dock3	0.0781234	-0.247627	0.265	0.31	1
Cep164	Cep164	0.215619	-0.247791	0.169	0.196	1
Adamts9	Adamts9	0.0605774	-0.247851	0.163	0.209	1
Plekhg1	Plekhg1	0.0970797	-0.248333	0.145	0.185	1
Uba6	Uba6	0.0317146	-0.248669	0.157	0.212	1
Scaf11	Scaf11	0.0886516	-0.249345	0.245	0.286	1
Numb	Numb	0.0649955	-0.249773	0.212	0.254	1
Farp1	Farp1	0.0307527	-0.249936	0.696	0.741	1
RGD1562218	RGD1562218	0.106875	-0.249937	0.135	0.175	1
Ralgapa2	Ralgapa2	0.148706	-0.250018	0.359	0.392	1
Slc38a6	Slc38a6	0.12371	-0.250417	0.135	0.167	1
Sipa1l3	Sipa1l3	0.0104633	-0.251012	0.406	0.474	1
Sh3pxd2b	Sh3pxd2b	0.124444	-0.251199	0.253	0.286	1
Ptger3	Ptger3	0.357174	-0.251686	0.192	0.209	1
Cdc14a	Cdc14a	0.0730427	-0.25201	0.129	0.169	1
Pvr	Pvr	0.0537155	-0.252349	0.208	0.259	1
Pcf11	Pcf11	0.0516314	-0.252418	0.19	0.241	1
Lipa	Lipa	0.0344361	-0.252894	0.208	0.267	1
Acadl	Acadl	0.412903	-0.254031	0.312	0.317	1
Ing4	Ing4	0.0105077	-0.254339	0.061	0.108	1
Hbs1l	Hbs1l	0.0484965	-0.254787	0.253	0.307	1
Uaca	Uaca	0.035722	-0.254994	0.127	0.175	1
Fbxo34	Fbxo34	0.0575715	-0.255064	0.098	0.138	1
Fggy	Fggy	0.12541	-0.255388	0.302	0.336	1
Myadm	Myadm	0.0361972	-0.256033	0.063	0.101	1
mrpl24	mrpl24	0.0366599	-0.256069	0.116	0.164	1
Htt	Htt	0.0180292	-0.25611	0.288	0.354	1
Rbp1	Rbp1	0.0191588	-0.256121	0.067	0.111	1
Mertk	Mertk	0.08004	-0.256599	0.098	0.132	1
Arpp21	Arpp21	0.0889915	-0.256869	0.137	0.175	1
Zeb2	Zeb2	0.0207468	-0.257198	0.527	0.577	1
Slx4ip	Slx4ip	0.301499	-0.257256	0.176	0.196	1
Aen	Aen	0.0548614	-0.257596	0.165	0.214	1
LOC294154	LOC294154	0.129808	-0.257903	0.271	0.304	1
Adra1d	Adra1d	0.0442176	-0.258321	0.451	0.513	1
Rnf144b	Rnf144b	0.0772654	-0.258347	0.259	0.304	1
Spred2	Spred2	0.0492335	-0.258513	0.378	0.423	1
Tmprss2	Tmprss2	0.00113539	-0.25918	0.049	0.108	1
Prpf4b	Prpf4b	0.00377257	-0.259382	0.678	0.733	1
Zfp322a	Zfp322a	0.0130452	-0.25952	0.129	0.188	1
Minpp1	Minpp1	0.140996	-0.259622	0.135	0.167	1
P4ha1	P4ha1	0.0871724	-0.260138	0.227	0.272	1
Glmn	Glmn	0.0507816	-0.260433	0.104	0.146	1
Auh	Auh	0.0329264	-0.260616	0.233	0.286	1
Hes1	Hes1	0.283526	-0.260641	0.09	0.108	1
Gphn	Gphn	0.0304511	-0.260762	0.504	0.556	1
Itga1	Itga1	0.00123471	-0.261166	0.81	0.86	1
H1f4	H1f4	0.381931	-0.261191	0.11	0.124	1
Dip2b	Dip2b	0.0304512	-0.261429	0.318	0.368	1
Azi2	Azi2	0.00948019	-0.262274	0.069	0.119	1
Phf8	Phf8	0.168046	-0.262343	0.21	0.238	1
Pkp4	Pkp4	0.00363801	-0.262413	0.437	0.534	1
Camta1	Camta1	0.188336	-0.262604	0.343	0.368	1
Atp6v0b	Atp6v0b	0.273629	-0.262645	0.231	0.249	1
Tmf1	Tmf1	0.0314914	-0.262783	0.159	0.214	1
RGD1309104	RGD1309104	0.031761	-0.263119	0.143	0.196	1
Tomm70	Tomm70	0.104734	-0.263695	0.112	0.146	1
AC134204.1	AC134204.1	0.0322376	-0.263748	0.088	0.132	1
Dock4	Dock4	0.0166905	-0.264044	0.145	0.206	1
Brox	Brox	0.0144274	-0.264342	0.065	0.111	1
Lamp1	Lamp1	0.0712276	-0.264445	0.284	0.331	1
Grb14	Grb14	0.00526179	-0.265146	0.055	0.106	1
Arhgap10	Arhgap10	0.0487334	-0.265868	0.259	0.304	1
Lcorl	Lcorl	0.0698457	-0.26599	0.286	0.328	1
Rabac1	Rabac1	0.0558248	-0.26614	0.133	0.175	1
Sestd1	Sestd1	0.0305249	-0.266483	0.227	0.286	1
Atf6	Atf6	0.0196931	-0.266688	0.151	0.212	1
Sash1	Sash1	0.0667611	-0.266803	0.51	0.532	1
Gab1	Gab1	0.0297618	-0.267021	0.549	0.585	1
Rere	Rere	5.59921e-05	-0.267416	0.855	0.91	1
Arih2	Arih2	0.0260972	-0.267685	0.349	0.399	1
LOC690617	LOC690617	0.00791477	-0.267812	0.116	0.18	1
Ctsb	Ctsb	0.101787	-0.26842	0.216	0.257	1
Pard3	Pard3	0.00305159	-0.268579	0.718	0.762	1
Mfge8	Mfge8	0.0162097	-0.26862	0.065	0.111	1
AABR07035218.1	AABR07035218.1	0.029668	-0.268724	0.073	0.114	1
Prkaa2	Prkaa2	0.0167476	-0.268818	0.208	0.275	1
Akt3	Akt3	0.0251257	-0.269439	0.29	0.354	1
Trpm7	Trpm7	0.0352816	-0.26951	0.376	0.421	1
Ifngr1	Ifngr1	0.114841	-0.269659	0.139	0.172	1
Lig4	Lig4	0.00522779	-0.269718	0.08	0.138	1
Ptcd3	Ptcd3	0.0327668	-0.269772	0.218	0.278	1
Rictor	Rictor	0.299692	-0.269779	0.2	0.22	1
Agtpbp1	Agtpbp1	0.161043	-0.27163	0.118	0.146	1
Ddx10	Ddx10	0.22549	-0.271668	0.214	0.238	1
Npc1l1	Npc1l1	0.116212	-0.271867	0.235	0.267	1
Aga	Aga	0.150466	-0.272174	0.102	0.13	1
Rps6kb1	Rps6kb1	0.0503012	-0.272729	0.214	0.259	1
Zfyve16	Zfyve16	0.0543552	-0.27275	0.133	0.177	1
Mxd3	Mxd3	0.0339897	-0.272904	0.082	0.122	1
Ccdc80	Ccdc80	0.283287	-0.272993	0.208	0.233	1
Plcg1	Plcg1	0.0920007	-0.273027	0.141	0.177	1
Myof	Myof	6.11697e-05	-0.273093	0.894	0.939	1
Cd9	Cd9	0.099093	-0.273226	0.18	0.22	1
Acsm3	Acsm3	0.00333441	-0.273365	0.104	0.175	1
Atrnl1	Atrnl1	0.0306138	-0.2734	0.394	0.444	1
Lpp	Lpp	0.00289303	-0.273421	0.802	0.804	1
Xylb	Xylb	0.0100205	-0.273925	0.149	0.22	1
Dym	Dym	0.0452674	-0.273972	0.261	0.312	1
Prkag2	Prkag2	0.0597414	-0.274134	0.161	0.204	1
Mcm3ap	Mcm3ap	0.0150679	-0.274477	0.176	0.238	1
Npnt	Npnt	0.0204335	-0.274909	0.08	0.127	1
Etnk1	Etnk1	0.0443188	-0.275222	0.243	0.291	1
Uhrf2	Uhrf2	0.00942704	-0.275234	0.292	0.36	1
Arhgap44	Arhgap44	0.0253129	-0.275429	0.08	0.124	1
Nr6a1	Nr6a1	0.112605	-0.275436	0.092	0.122	1
Foxn3	Foxn3	0.0632436	-0.275456	0.435	0.46	1
Wsb1	Wsb1	0.0120813	-0.276604	0.21	0.275	1
Glis3	Glis3	1.04294e-05	-0.276714	0.984	0.984	0.264896
Ccdc114	Ccdc114	0.145812	-0.276792	0.086	0.111	1
Ugt1a6	Ugt1a6	0.298743	-0.276852	0.243	0.262	1
Kif13b	Kif13b	0.0766485	-0.277174	0.333	0.36	1
Sptbn1	Sptbn1	0.0171908	-0.277682	0.698	0.712	1
Hnf4a	Hnf4a	0.184915	-0.277751	0.257	0.283	1
Atxn1	Atxn1	0.00568685	-0.277812	0.545	0.611	1
Inpp5f	Inpp5f	0.0656826	-0.278439	0.149	0.19	1
AABR07001519.1	AABR07001519.1	0.0290564	-0.278493	0.188	0.246	1
Tnc	Tnc	0.987163	-0.279204	0.247	0.243	1
Adgrg3	Adgrg3	0.0311389	-0.279646	0.116	0.164	1
AABR07058091.2	AABR07058091.2	0.0250988	-0.280195	0.078	0.122	1
Clu	Clu	0.950978	-0.281344	0.461	0.434	1
Upf2	Upf2	0.0318683	-0.281575	0.398	0.447	1
Adcy9	Adcy9	0.0134775	-0.28164	0.114	0.169	1
Pter	Pter	0.00887946	-0.282354	0.443	0.524	1
Lmbr1l	Lmbr1l	0.0850985	-0.283266	0.167	0.206	1
Ncam1	Ncam1	0.106548	-0.284126	0.192	0.233	1
Specc1l	Specc1l	0.0557433	-0.284648	0.241	0.283	1
Iars2	Iars2	0.0228314	-0.284803	0.09	0.135	1
Slc27a2	Slc27a2	0.0770969	-0.285099	0.139	0.183	1
Pde8a	Pde8a	0.00933841	-0.285431	0.141	0.206	1
Swap70	Swap70	0.0515521	-0.285591	0.231	0.28	1
Rph3al	Rph3al	0.03626	-0.285594	0.086	0.127	1
Pde3b	Pde3b	0.00160645	-0.285651	0.104	0.18	1
Fhod3	Fhod3	0.000456533	-0.285933	0.794	0.839	1
Tor1aip2.1	Tor1aip2.1	0.00542331	-0.285954	0.053	0.103	1
Tmcc3	Tmcc3	0.0497347	-0.286012	0.108	0.151	1
Lrrc1	Lrrc1	0.00690669	-0.286107	0.153	0.222	1
Ptprj	Ptprj	0.00985931	-0.286271	0.69	0.728	1
Tbc1d32	Tbc1d32	0.00701212	-0.286769	0.171	0.243	1
Ocln	Ocln	0.0205466	-0.287399	0.092	0.14	1
Mpdz	Mpdz	0.0710026	-0.288066	0.198	0.241	1
Casp8ap2	Casp8ap2	0.0210353	-0.288177	0.069	0.114	1
Gpc6	Gpc6	0.0507734	-0.288542	0.639	0.656	1
Zfand6	Zfand6	0.0185018	-0.288552	0.347	0.405	1
Sel1l	Sel1l	0.0121422	-0.288666	0.122	0.183	1
Rbm25l1	Rbm25l1	0.0262149	-0.289007	0.141	0.193	1
Ahr	Ahr	0.0170722	-0.28901	0.063	0.106	1
LOC100361087	LOC100361087	0.0269087	-0.290123	0.1	0.148	1
AABR07032622.1	AABR07032622.1	0.00346636	-0.290574	0.157	0.235	1
Serpinh1	Serpinh1	0.0145302	-0.291223	0.151	0.212	1
Mitf	Mitf	0.0226835	-0.291609	0.378	0.423	1
Ubn2	Ubn2	0.0492395	-0.29184	0.337	0.394	1
Slk	Slk	0.0584069	-0.292761	0.233	0.278	1
Agap3	Agap3	0.0298891	-0.293228	0.135	0.185	1
Spaca6	Spaca6	0.0075403	-0.293289	0.176	0.243	1
RGD1310951	RGD1310951	0.0288738	-0.293561	0.298	0.352	1
Ktn1	Ktn1	0.00109436	-0.293847	0.506	0.59	1
RGD1560883	RGD1560883	0.0380706	-0.293902	0.333	0.386	1
Ero1b	Ero1b	0.0199313	-0.2942	0.124	0.177	1
Nedd4l	Nedd4l	0.000518706	-0.294401	0.761	0.794	1
Parp12	Parp12	0.0692762	-0.295256	0.078	0.111	1
Nt5c2	Nt5c2	0.228584	-0.295294	0.351	0.362	1
Phf3	Phf3	0.0890926	-0.295796	0.343	0.37	1
Dmxl2	Dmxl2	0.0019236	-0.295942	0.251	0.344	1
Nrp2	Nrp2	0.115688	-0.296205	0.118	0.151	1
Pdzd2	Pdzd2	0.00711604	-0.297522	0.08	0.135	1
Egfr	Egfr	0.133619	-0.298192	0.539	0.545	1
Ppfibp2	Ppfibp2	0.0176642	-0.298632	0.157	0.214	1
Itpr1	Itpr1	0.0421099	-0.300007	0.543	0.577	1
Hcfc1	Hcfc1	0.0205643	-0.300952	0.071	0.114	1
Slc25a37	Slc25a37	0.0211503	-0.30113	0.063	0.106	1
Zfp629	Zfp629	0.00701033	-0.301193	0.533	0.606	1
Morf4l2	Morf4l2	0.0123177	-0.301236	0.235	0.302	1
Ift140	Ift140	0.0481766	-0.301609	0.129	0.175	1
LOC100909840	LOC100909840	0.0164175	-0.301904	0.163	0.222	1
Cpne8	Cpne8	0.248484	-0.302236	0.278	0.296	1
Mid1	Mid1	0.178454	-0.303274	0.304	0.333	1
Kit	Kit	0.0139922	-0.304022	0.196	0.265	1
Tbpl1	Tbpl1	0.0155337	-0.304831	0.137	0.193	1
Caprin1	Caprin1	0.135828	-0.305179	0.351	0.376	1
Vapb	Vapb	0.0017465	-0.305386	0.08	0.146	1
Afdn	Afdn	0.00187079	-0.305865	0.684	0.728	1
Dpysl3	Dpysl3	0.0234719	-0.30598	0.147	0.201	1
Naa35	Naa35	0.0401483	-0.30602	0.157	0.206	1
Vav2	Vav2	0.115693	-0.306216	0.159	0.19	1
Ascc3	Ascc3	0.00833386	-0.306999	0.341	0.426	1
Lgmn	Lgmn	0.846133	-0.307334	0.386	0.354	1
Clint1	Clint1	0.0393237	-0.30763	0.378	0.423	1
Rps6kc1	Rps6kc1	0.157932	-0.307792	0.235	0.267	1
Rmdn1	Rmdn1	0.0439894	-0.30867	0.271	0.325	1
Rasa2	Rasa2	0.0505563	-0.309091	0.52	0.548	1
Ivns1abp	Ivns1abp	0.00535146	-0.309652	0.339	0.415	1
Tfcp2l1	Tfcp2l1	0.0161484	-0.310101	0.137	0.196	1
Dock5	Dock5	0.00809994	-0.310119	0.304	0.378	1
Ngf	Ngf	0.218246	-0.310302	0.127	0.151	1
Cpeb4	Cpeb4	0.019747	-0.310737	0.335	0.386	1
Trio	Trio	0.0100654	-0.311296	0.451	0.503	1
Kif2a	Kif2a	0.0417635	-0.311407	0.2	0.249	1
Cnksr3	Cnksr3	0.00545711	-0.311556	0.273	0.357	1
Snx18	Snx18	0.0161292	-0.313059	0.141	0.198	1
Plac8	Plac8	0.00791565	-0.313772	0.065	0.114	1
Rnf14	Rnf14	0.00545847	-0.31389	0.206	0.283	1
Mrtfa	Mrtfa	0.00574727	-0.315161	0.28	0.365	1
Uxs1	Uxs1	0.00945758	-0.315749	0.155	0.22	1
Cttnbp2	Cttnbp2	0.00430598	-0.316153	0.561	0.63	1
Ccnt2	Ccnt2	0.0127271	-0.316555	0.257	0.323	1
Paxbp1	Paxbp1	0.00525725	-0.316738	0.161	0.233	1
Pnisr	Pnisr	0.0243115	-0.316747	0.467	0.516	1
Nek9	Nek9	0.00354808	-0.316848	0.088	0.151	1
Ass1	Ass1	0.019271	-0.317018	0.098	0.148	1
Hdlbp	Hdlbp	0.0046655	-0.317732	0.382	0.442	1
Ttc23	Ttc23	0.127294	-0.318442	0.149	0.177	1
Pi4k2b	Pi4k2b	0.0104498	-0.318669	0.104	0.161	1
Prss48	Prss48	0.0413157	-0.319605	0.21	0.257	1
Sgpl1	Sgpl1	0.0236512	-0.319621	0.124	0.175	1
Anxa1	Anxa1	0.067262	-0.319834	0.263	0.31	1
Mroh1	Mroh1	0.00853491	-0.320277	0.182	0.251	1
Ica1	Ica1	0.0631153	-0.320445	0.173	0.214	1
Btbd11	Btbd11	0.0186198	-0.320481	0.153	0.209	1
Vps13a	Vps13a	0.00799276	-0.321788	0.333	0.407	1
Pcdh19	Pcdh19	0.00391195	-0.322181	0.088	0.148	1
AABR07037451.2	AABR07037451.2	0.00283617	-0.322432	0.333	0.423	1
Dok6	Dok6	0.248597	-0.323381	0.216	0.235	1
Cdkl1	Cdkl1	0.0405939	-0.323449	0.131	0.177	1
Dmd	Dmd	0.00615138	-0.32473	0.106	0.167	1
Trabd2b	Trabd2b	0.00017514	-0.324742	0.808	0.87	1
Dyrk1a	Dyrk1a	0.021347	-0.324803	0.288	0.347	1
Myo1e	Myo1e	0.00631425	-0.325237	0.231	0.304	1
Arhgap18	Arhgap18	0.0136043	-0.326324	0.173	0.238	1
Deptor	Deptor	0.00821668	-0.326714	0.147	0.212	1
Hspa8	Hspa8	0.0221511	-0.327842	0.196	0.251	1
Patj	Patj	0.00691639	-0.32841	0.357	0.431	1
Crebrf	Crebrf	0.0104912	-0.328844	0.196	0.262	1
Parp14	Parp14	0.00839399	-0.329104	0.257	0.325	1
RT1-T24-1	RT1-T24-1	0.00649538	-0.329646	0.124	0.19	1
Hexb	Hexb	0.00305277	-0.329914	0.073	0.132	1
Flacc1	Flacc1	0.00341685	-0.329992	0.057	0.111	1
Col6a6	Col6a6	0.05191	-0.330614	0.165	0.212	1
Sergef	Sergef	0.171537	-0.331429	0.192	0.217	1
Vav3	Vav3	0.0499142	-0.331698	0.367	0.407	1
Slco3a1	Slco3a1	0.00927764	-0.331719	0.367	0.444	1
Rcn1	Rcn1	0.018578	-0.332452	0.082	0.127	1
Nr1h4	Nr1h4	0.00146972	-0.33292	0.08	0.148	1
Kcnh3	Kcnh3	0.0110059	-0.333139	0.131	0.19	1
Htr2b	Htr2b	0.0160473	-0.333564	0.069	0.114	1
Gtdc1	Gtdc1	0.00926052	-0.334782	0.331	0.402	1
Mab21l3	Mab21l3	0.0725105	-0.335131	0.437	0.471	1
Ppm1h	Ppm1h	0.0384652	-0.335181	0.639	0.643	1
Arl15	Arl15	0.00569547	-0.335256	0.616	0.661	1
Usp34	Usp34	0.00912859	-0.335391	0.38	0.439	1
Crb1	Crb1	0.00182994	-0.335818	0.084	0.151	1
Iqcg	Iqcg	0.0239572	-0.336012	0.302	0.347	1
Nbn	Nbn	0.0164299	-0.336534	0.137	0.193	1
Arfgef3	Arfgef3	0.00103829	-0.33663	0.096	0.169	1
Ttc7b	Ttc7b	0.0275305	-0.33809	0.114	0.161	1
Hpd	Hpd	0.000771416	-0.338547	0.071	0.14	1
Cpq	Cpq	0.00110927	-0.339184	0.586	0.661	1
Prpf18	Prpf18	0.00502772	-0.339256	0.124	0.188	1
Sntb2	Sntb2	0.0289927	-0.34138	0.306	0.352	1
Zfp622	Zfp622	0.00437524	-0.343895	0.28	0.354	1
Rpgr	Rpgr	0.0256257	-0.344148	0.082	0.124	1
Tmtc2	Tmtc2	0.0479803	-0.346483	0.145	0.19	1
Fbxw8	Fbxw8	0.00781486	-0.346685	0.08	0.132	1
Abca16	Abca16	0.122081	-0.347616	0.137	0.169	1
Cdk6	Cdk6	0.00907862	-0.347641	0.514	0.553	1
Banp	Banp	0.042615	-0.349025	0.214	0.262	1
F3	F3	0.585437	-0.349561	0.224	0.228	1
Anxa3	Anxa3	0.0851142	-0.350746	0.135	0.169	1
Sat1	Sat1	0.024669	-0.351023	0.161	0.217	1
Fndc3a	Fndc3a	0.00966637	-0.351187	0.302	0.37	1
Itprid2	Itprid2	0.000798189	-0.352858	0.098	0.177	1
Sec14l1	Sec14l1	0.00126593	-0.353974	0.067	0.132	1
Rtn4	Rtn4	0.0322408	-0.354325	0.363	0.405	1
Sh3d19	Sh3d19	1.18342e-05	-0.355298	0.604	0.698	0.300577
Syt17	Syt17	0.0104169	-0.356054	0.169	0.235	1
Hdac4	Hdac4	0.0288531	-0.356851	0.206	0.259	1
Prpf38b	Prpf38b	0.0324837	-0.357213	0.186	0.238	1
AABR07019086.1	AABR07019086.1	0.00074902	-0.35755	0.108	0.19	1
Adamts5	Adamts5	0.23534	-0.357927	0.237	0.254	1
Cyba	Cyba	0.0759485	-0.35824	0.094	0.127	1
Cdyl	Cdyl	0.0235656	-0.358794	0.314	0.373	1
Zswim8	Zswim8	0.054964	-0.359853	0.122	0.161	1
Plxna2	Plxna2	0.0274717	-0.359888	0.145	0.196	1
Efnb2	Efnb2	0.0199119	-0.362164	0.135	0.188	1
Stra6	Stra6	0.000861255	-0.362707	0.045	0.103	1
Rrbp1	Rrbp1	0.004855	-0.363283	0.408	0.468	1
Fbxo32	Fbxo32	0.000512033	-0.363311	0.073	0.146	1
Ntn1	Ntn1	0.0742895	-0.364954	0.167	0.206	1
Rexo5	Rexo5	0.00456467	-0.365046	0.124	0.193	1
Sparc	Sparc	0.0308297	-0.365629	0.149	0.201	1
Atpaf1	Atpaf1	0.00303137	-0.366538	0.061	0.116	1
Pcsk5	Pcsk5	0.0422266	-0.366916	0.2	0.251	1
Dnajc13	Dnajc13	0.000407821	-0.367488	0.339	0.439	1
Add3	Add3	0.000151131	-0.367595	0.235	0.352	1
Epb41l3	Epb41l3	0.00562553	-0.367723	0.084	0.14	1
Irak2	Irak2	0.0106788	-0.367954	0.235	0.299	1
Dnaja1	Dnaja1	0.00626076	-0.369027	0.239	0.307	1
Nrdc	Nrdc	0.0256786	-0.370022	0.292	0.352	1
AABR07059663.1	AABR07059663.1	0.023646	-0.371868	0.137	0.188	1
Slfn13	Slfn13	0.0004307	-0.371959	0.331	0.439	1
Alcam	Alcam	0.0495622	-0.372193	0.396	0.437	1
Mllt10	Mllt10	0.00153705	-0.372942	0.32	0.413	1
Prkd3	Prkd3	0.00916762	-0.374061	0.131	0.19	1
Hsp90b1	Hsp90b1	0.216978	-0.374752	0.237	0.259	1
AABR07034438.1	AABR07034438.1	0.00529748	-0.375975	0.122	0.185	1
Magt1	Magt1	0.0029683	-0.377331	0.163	0.238	1
Il34	Il34	0.0016131	-0.378077	0.198	0.283	1
Tm9sf3	Tm9sf3	0.00154985	-0.37852	0.167	0.246	1
Arhgap26	Arhgap26	0.00106647	-0.379294	0.308	0.402	1
Stk38l	Stk38l	0.0167896	-0.379705	0.196	0.254	1
Kcnq1	Kcnq1	0.0250486	-0.380525	0.108	0.156	1
Daxx	Daxx	0.00117167	-0.381183	0.053	0.111	1
Ankrd11	Ankrd11	0.00634908	-0.38256	0.235	0.307	1
Tbl1xr1	Tbl1xr1	0.00321293	-0.383749	0.343	0.415	1
Vdr	Vdr	0.0017174	-0.383877	0.086	0.153	1
Mat2a	Mat2a	6.84314e-08	-0.384983	0.035	0.138	0.00173809
Dennd5a	Dennd5a	0.000669853	-0.386277	0.169	0.262	1
Ptprt	Ptprt	0.000923286	-0.387765	0.047	0.106	1
Pnrc1	Pnrc1	0.00353156	-0.388889	0.098	0.161	1
Cbfa2t2	Cbfa2t2	0.0310936	-0.38918	0.335	0.386	1
LOC100360117	LOC100360117	0.00040463	-0.389609	0.047	0.111	1
Slc7a9	Slc7a9	0.000528774	-0.390264	0.116	0.201	1
Kmt5a	Kmt5a	0.000391306	-0.390901	0.102	0.183	1
Rnf152	Rnf152	0.000138865	-0.391341	0.053	0.127	1
AC144674.2	AC144674.2	0.00318414	-0.392069	0.21	0.286	1
Kpna3	Kpna3	0.00162776	-0.392509	0.147	0.225	1
Pdcd11	Pdcd11	0.00085028	-0.393427	0.229	0.323	1
Zeb1	Zeb1	8.59582e-05	-0.394243	0.065	0.148	1
Ppara	Ppara	0.00101953	-0.395363	0.057	0.119	1
Kcnj12	Kcnj12	2.13808e-05	-0.396081	0.037	0.111	0.543051
Ildr2	Ildr2	0.00395108	-0.396989	0.304	0.378	1
AABR07060133.1	AABR07060133.1	0.00366005	-0.397582	0.555	0.616	1
Cnnm2	Cnnm2	0.000409396	-0.397859	0.057	0.124	1
Zdhhc14	Zdhhc14	0.00276294	-0.403658	0.129	0.201	1
Rims2	Rims2	0.0284368	-0.404079	0.455	0.463	1
Gna14	Gna14	0.0100819	-0.406168	0.196	0.259	1
Tsc22d1	Tsc22d1	7.69532e-05	-0.406188	0.608	0.685	1
Apaf1	Apaf1	0.00679167	-0.406373	0.118	0.18	1
Acsm2	Acsm2	1.7206e-05	-0.407212	0.129	0.251	0.437016
Cd44	Cd44	0.00495418	-0.408324	0.345	0.423	1
Ankrd12	Ankrd12	0.011489	-0.408779	0.21	0.272	1
Pappa1	Pappa1	0.000425749	-0.409844	0.057	0.124	1
Ppp2r3a	Ppp2r3a	0.000313753	-0.413542	0.596	0.656	1
Rmnd1	Rmnd1	0.00382136	-0.414069	0.19	0.262	1
Col8a1	Col8a1	0.033513	-0.414763	0.351	0.407	1
Rpl37	Rpl37	0.00638891	-0.41722	0.065	0.116	1
Gabarapl1	Gabarapl1	0.00017527	-0.41911	0.118	0.212	1
Bbx	Bbx	0.00054499	-0.420079	0.159	0.251	1
Nfkbiz	Nfkbiz	0.00014605	-0.420306	0.614	0.704	1
B4galt5	B4galt5	0.00205092	-0.420399	0.114	0.183	1
Meis2	Meis2	0.00287632	-0.420422	0.086	0.151	1
Acss3	Acss3	0.00417227	-0.420579	0.433	0.476	1
Lyrm4	Lyrm4	0.0045839	-0.420944	0.235	0.31	1
AABR07042514.3	AABR07042514.3	0.0247082	-0.423401	0.061	0.101	1
Ctsc	Ctsc	2.76185e-05	-0.42342	0.053	0.135	0.701482
Dab2	Dab2	0.000275866	-0.423715	0.263	0.368	1
Lims2	Lims2	0.00176705	-0.425467	0.257	0.344	1
Crybg3	Crybg3	0.000389574	-0.427132	0.073	0.146	1
Map7	Map7	1.78401e-05	-0.427975	0.2	0.333	0.45312
Plekha1	Plekha1	0.000378749	-0.429292	0.171	0.262	1
Itga6	Itga6	0.00158805	-0.430172	0.206	0.288	1
Pdia3	Pdia3	0.00283414	-0.430882	0.273	0.357	1
Tmem51	Tmem51	2.65318e-05	-0.433181	0.22	0.347	0.67388
Hspa5	Hspa5	0.0530206	-0.433571	0.204	0.254	1
Iqgap2	Iqgap2	0.000378324	-0.433608	0.135	0.225	1
Ctsh	Ctsh	0.00288549	-0.433854	0.288	0.37	1
Npas2	Npas2	0.000796703	-0.435633	0.073	0.14	1
Rimbp2	Rimbp2	0.00060579	-0.440962	0.214	0.31	1
Epb41	Epb41	0.000103666	-0.44133	0.229	0.336	1
Cubn	Cubn	0.000819351	-0.441658	0.394	0.481	1
Nr3c2	Nr3c2	0.000878355	-0.442005	0.159	0.246	1
Olfml1	Olfml1	0.000399298	-0.443488	0.043	0.103	1
Grb10	Grb10	0.000191072	-0.446879	0.224	0.325	1
Dlgap1	Dlgap1	0.000144099	-0.450865	0.61	0.704	1
Slc16a7	Slc16a7	0.000761239	-0.453676	0.045	0.103	1
Pard3b	Pard3b	1.44683e-07	-0.459155	0.753	0.82	0.00367481
Prpf39	Prpf39	2.87111e-06	-0.462385	0.306	0.455	0.0729233
Kl	Kl	3.6658e-06	-0.463566	0.055	0.148	0.0931077
Acvr1b	Acvr1b	0.000472147	-0.463943	0.1	0.177	1
Scpep1	Scpep1	0.00108244	-0.464846	0.171	0.257	1
Tgfb2	Tgfb2	0.0373127	-0.466733	0.31	0.354	1
Hnrnpa3	Hnrnpa3	0.00108934	-0.467678	0.078	0.143	1
Snx30	Snx30	0.00010352	-0.468764	0.124	0.22	1
Tmem123	Tmem123	0.000349486	-0.471892	0.376	0.474	1
Sorcs2	Sorcs2	0.000221786	-0.472868	0.194	0.294	1
Timp3	Timp3	4.44438e-07	-0.473354	0.273	0.431	0.0112883
Eml4	Eml4	2.45745e-06	-0.47542	0.053	0.148	0.0624167
Gpx3	Gpx3	0.00113463	-0.482423	0.196	0.291	1
Dnm3	Dnm3	5.74801e-05	-0.483604	0.608	0.677	1
Mapt	Mapt	3.87723e-05	-0.484807	0.278	0.399	0.984777
Rab3ip	Rab3ip	0.000133942	-0.485889	0.18	0.283	1
Ndrg1	Ndrg1	0.000178028	-0.487435	0.298	0.399	1
Col4a3	Col4a3	0.000297864	-0.488203	0.178	0.275	1
Itsn2	Itsn2	8.82435e-06	-0.49511	0.343	0.479	0.22413
St6galnac3	St6galnac3	8.13014e-06	-0.496203	0.28	0.413	0.206497
Loxl1	Loxl1	0.000158679	-0.499352	0.22	0.325	1
Mindy4	Mindy4	1.4173e-05	-0.499857	0.104	0.204	0.359981
Col24a1	Col24a1	0.00117323	-0.500269	0.414	0.508	1
Apoe	Apoe	0.0416535	-0.500879	0.157	0.201	1
Etv1	Etv1	3.39061e-06	-0.50151	0.069	0.172	0.0861181
AABR07015067.1	AABR07015067.1	0.146841	-0.504039	0.112	0.14	1
Pah	Pah	2.81085e-06	-0.506927	0.051	0.143	0.0713927
AABR07068728.1	AABR07068728.1	2.8622e-06	-0.507143	0.076	0.18	0.0726971
Slc28a2	Slc28a2	8.33222e-05	-0.508147	0.041	0.108	1
Ephb1	Ephb1	0.002763	-0.511237	0.318	0.392	1
Slc7a8	Slc7a8	3.87113e-07	-0.517044	0.047	0.148	0.00983228
Pclo	Pclo	1.99546e-05	-0.522539	0.116	0.222	0.506827
Ccn1	Ccn1	0.0542832	-0.528695	0.253	0.291	1
Tmem140	Tmem140	1.31794e-05	-0.529032	0.082	0.177	0.334743
Arhgef3	Arhgef3	6.55235e-06	-0.530084	0.282	0.415	0.166423
Timd2	Timd2	1.51373e-05	-0.535805	0.127	0.235	0.384472
Slc16a2	Slc16a2	0.000246509	-0.537945	0.084	0.161	1
Prkca	Prkca	1.57401e-05	-0.539886	0.627	0.69	0.399783
Slc13a3	Slc13a3	0.000118069	-0.540538	0.08	0.161	1
Kcnab1	Kcnab1	8.59916e-07	-0.542963	0.057	0.159	0.021841
Gja1	Gja1	0.126889	-0.543708	0.131	0.164	1
AABR07004221.2	AABR07004221.2	1.32622e-05	-0.543941	0.059	0.146	0.336846
Wnk1	Wnk1	5.39191e-07	-0.546755	0.5	0.595	0.0136949
Col4a4	Col4a4	0.000102005	-0.553609	0.167	0.272	1
Birc3	Birc3	0.00531154	-0.56582	0.227	0.296	1
Ypel2	Ypel2	4.63885e-06	-0.567634	0.159	0.283	0.117822
Cgnl1	Cgnl1	0.000305175	-0.569725	0.206	0.299	1
Cyp2c23	Cyp2c23	0.000516336	-0.573986	0.204	0.296	1
RGD1562392	RGD1562392	1.31985e-05	-0.579138	0.061	0.148	0.335229
Atp6v0a4	Atp6v0a4	3.10397e-07	-0.58339	0.051	0.153	0.00788378
Slc34a1	Slc34a1	2.29232e-12	-0.5834	0.063	0.235	5.82226e-08
AC134224.2	AC134224.2	3.14691e-07	-0.583815	0.594	0.69	0.00799284
Tanc2	Tanc2	1.64601e-05	-0.585556	0.304	0.434	0.418069
Gatm	Gatm	4.42206e-07	-0.591597	0.082	0.198	0.0112316
AABR07059258.1	AABR07059258.1	1.67964e-05	-0.59307	0.041	0.116	0.426611
Nabp1	Nabp1	1.78482e-05	-0.594346	0.118	0.222	0.453325
P3h2	P3h2	6.85306e-06	-0.595554	0.243	0.376	0.174061
Slc22a6	Slc22a6	2.35428e-08	-0.599384	0.027	0.124	0.000597962
Mt-nd6	Mt-nd6	0.00245388	-0.59965	0.084	0.146	1
Klrb1b	Klrb1b	1.21192e-10	-0.599871	0.022	0.135	3.07816e-06
Mt-nd4l	Mt-nd4l	0.599361	-0.607574	0.222	0.22	1
Bach2	Bach2	2.14775e-06	-0.616598	0.478	0.593	0.0545506
Pip5k1b	Pip5k1b	7.06914e-08	-0.617389	0.088	0.217	0.00179549
Adcy2	Adcy2	1.65504e-06	-0.643431	0.108	0.222	0.0420363
Itgb8	Itgb8	8.20181e-08	-0.650084	0.414	0.566	0.00208318
Cdk14	Cdk14	4.46168e-11	-0.650577	0.61	0.759	1.13322e-06
Il24	Il24	0.00211579	-0.656503	0.216	0.302	1
AABR07040864.1	AABR07040864.1	2.1908e-05	-0.660485	0.037	0.108	0.55644
Klf12	Klf12	3.37303e-11	-0.661903	0.565	0.698	8.56715e-07
Clcnkb	Clcnkb	2.74589e-10	-0.662898	0.014	0.116	6.97427e-06
Slit2	Slit2	5.34408e-06	-0.66597	0.341	0.471	0.135734
Pde7b	Pde7b	1.22208e-08	-0.669757	0.2	0.37	0.000310397
AABR07001068.1	AABR07001068.1	1.58081e-06	-0.681322	0.073	0.177	0.040151
Dach1	Dach1	1.97939e-07	-0.682774	0.294	0.442	0.00502746
Syn3	Syn3	4.53595e-09	-0.692039	0.422	0.598	0.000115209
Ccdc141	Ccdc141	1.02506e-10	-0.699556	0.11	0.28	2.60356e-06
Tenm4	Tenm4	2.60264e-07	-0.705307	0.398	0.532	0.00661046
Adam12	Adam12	1.63892e-06	-0.715884	0.263	0.392	0.0416268
Bnc2	Bnc2	6.26232e-13	-0.723846	0.471	0.685	1.59057e-08
Havcr1	Havcr1	0.000916741	-0.735255	0.394	0.479	1
Kcnk5	Kcnk5	3.15598e-08	-0.740179	0.159	0.312	0.000801588
Twist2	Twist2	7.96397e-08	-0.740657	0.069	0.188	0.00202277
Zfp36l1	Zfp36l1	5.15637e-07	-0.745013	0.371	0.495	0.0130967
Kif26b	Kif26b	1.40014e-08	-0.772912	0.28	0.442	0.000355621
Slc5a2	Slc5a2	7.80564e-16	-0.779084	0.014	0.164	1.98256e-11
Slc12a8	Slc12a8	4.49212e-12	-0.779361	0.12	0.31	1.14095e-07
Plcb1	Plcb1	1.0471e-07	-0.780672	0.098	0.222	0.00265952
Hdac9	Hdac9	2.66102e-11	-0.789377	0.202	0.41	6.75871e-07
Klf6	Klf6	3.00951e-06	-0.79117	0.343	0.463	0.0764387
Ptpro	Ptpro	6.22904e-12	-0.801569	0.027	0.156	1.58211e-07
AABR07015057.1	AABR07015057.1	4.78626e-06	-0.816941	0.08	0.18	0.121566
Slc22a23	Slc22a23	6.8096e-11	-0.857014	0.071	0.222	1.72957e-06
G6pc	G6pc	1.08618e-15	-0.859009	0	0.124	2.75878e-11
Cyp24a1	Cyp24a1	2.41153e-12	-0.862818	0.031	0.169	6.12504e-08
Srrm2	Srrm2	2.8247e-09	-0.891394	0.38	0.55	7.17444e-05
Snx29	Snx29	5.36314e-08	-0.892394	0.304	0.442	0.00136218
Slc13a1	Slc13a1	2.2233e-12	-0.895982	0.163	0.37	5.64696e-08
AC134224.1	AC134224.1	2.91914e-30	-0.923312	0.839	0.934	7.41433e-26
Defb1	Defb1	9.71076e-15	-0.931306	0	0.116	2.46644e-10
Mt-atp8	Mt-atp8	1.63666e-09	-1.0112	0.265	0.434	4.15695e-05
Scly	Scly	1.88618e-12	-1.01303	0.039	0.183	4.79071e-08
Adamts1	Adamts1	4.2023e-11	-1.01699	0.3	0.487	1.06734e-06
Sult1c2a	Sult1c2a	2.39783e-08	-1.02612	0.122	0.259	0.000609025
Slc4a4	Slc4a4	3.3701e-29	-1.08522	0.486	0.812	8.55972e-25
Slc5a12	Slc5a12	1.28659e-17	-1.11572	0.041	0.235	3.26781e-13
Ca12	Ca12	4.96168e-12	-1.12045	0.069	0.233	1.26022e-07
Mt-nd5	Mt-nd5	1.88568e-07	-1.20085	0.149	0.28	0.00478945
Slc12a3	Slc12a3	9.08912e-19	-1.22059	0.002	0.156	2.30855e-14
AABR07000398.1	AABR07000398.1	1.02562e-21	-1.2477	0.669	0.807	2.60497e-17
Mt-nd2	Mt-nd2	8.3295e-16	-1.54013	0.004	0.138	2.11561e-11
Slc8a1	Slc8a1	2.43053e-32	-1.57737	0.037	0.339	6.17331e-28
Pck1	Pck1	9.37084e-28	-1.64505	0.027	0.283	2.3801e-23
Mt-nd4	Mt-nd4	6.91122e-15	-2.17065	0.006	0.135	1.75538e-10

## Sheet: DediffPT_1
	DediffPT_1__gene	p_val	avg_log2FC	pct.Obese+sGCstim	Pct.Obese	p_val_adj
Slc12a1	Slc12a1	0	1.76145	0.827	0.402	0
AC134224.3	AC134224.3	0	1.53958	1	0.922	0
Grik2	Grik2	2.49676e-127	1.48976	0.239	0.043	6.34151e-123
Rbms3	Rbms3	8.34661e-156	1.40119	0.378	0.121	2.11995e-151
Mrps6	Mrps6	1.4587e-189	1.38116	0.499	0.205	3.70495e-185
Slco1a6	Slco1a6	9.57634e-204	1.35356	0.543	0.234	2.4323e-199
Etnppl	Etnppl	1.47526e-108	1.29667	0.271	0.08	3.74701e-104
Mat2a	Mat2a	9.88117e-109	1.21039	0.338	0.134	2.50972e-104
Sorcs1	Sorcs1	1.04149e-75	1.1904	0.143	0.022	2.64527e-71
Egr1	Egr1	8.63108e-83	1.18923	0.186	0.041	2.19221e-78
Galnt18	Galnt18	4.2946e-77	1.17674	0.149	0.025	1.09079e-72
Nfat5	Nfat5	1.40697e-124	1.17275	0.41	0.176	3.57355e-120
Gramd1b	Gramd1b	1.98472e-96	1.15922	0.301	0.112	5.04099e-92
Slc21a4	Slc21a4	2.02644e-126	1.13455	0.426	0.191	5.14696e-122
Erbb4	Erbb4	1.54036e-88	1.1334	0.244	0.076	3.91236e-84
Plxdc2	Plxdc2	3.68645e-94	1.04554	0.353	0.159	9.36322e-90
Rexo5	Rexo5	1.09395e-61	1.04468	0.14	0.031	2.77853e-57
Umod	Umod	0	1.02482	0.838	0.53	0
Srgap1	Srgap1	3.22723e-58	1.01577	0.148	0.039	8.19683e-54
Dhrs7l1	Dhrs7l1	1.81747e-154	1.01234	0.596	0.332	4.61618e-150
Srsf2	Srsf2	1.17182e-73	0.976023	0.296	0.131	2.97631e-69
Caln1	Caln1	6.03917e-57	0.952771	0.156	0.046	1.53389e-52
Slco1a1	Slco1a1	8.40712e-52	0.945592	0.1	0.016	2.13533e-47
Hnmt	Hnmt	7.62573e-81	0.93829	0.358	0.178	1.93686e-76
Chst9	Chst9	3.53309e-52	0.929031	0.12	0.027	8.97369e-48
Efna5	Efna5	4.30148e-51	0.915708	0.105	0.019	1.09253e-46
Niban1	Niban1	1.38586e-52	0.908258	0.171	0.06	3.51996e-48
Ogt	Ogt	1.91283e-61	0.907076	0.259	0.115	4.85841e-57
Nid1	Nid1	9.40841e-55	0.889446	0.19	0.071	2.38964e-50
Phf14	Phf14	4.9071e-59	0.887274	0.221	0.089	1.24635e-54
Etv6	Etv6	5.63363e-48	0.874002	0.172	0.065	1.43089e-43
Tmem207	Tmem207	1.15374e-46	0.860964	0.165	0.061	2.93038e-42
Hnf1b	Hnf1b	8.84194e-59	0.858733	0.285	0.14	2.24577e-54
Ttc21b	Ttc21b	2.12888e-43	0.857652	0.122	0.036	5.40714e-39
Ptprm	Ptprm	3.55873e-53	0.856597	0.207	0.085	9.03881e-49
Tmlhe	Tmlhe	4.95091e-54	0.85092	0.253	0.12	1.25748e-49
Slc7a12	Slc7a12	2.32165e-53	0.848014	0.241	0.111	5.89677e-49
Dst	Dst	7.83173e-81	0.838063	0.432	0.242	1.98918e-76
Clk1	Clk1	1.43051e-40	0.837906	0.126	0.041	3.63335e-36
Myo9a	Myo9a	6.8365e-56	0.837107	0.274	0.137	1.7364e-51
Wls	Wls	8.55584e-66	0.801615	0.37	0.203	2.1731e-61
Mme	Mme	1.27141e-50	0.79866	0.263	0.133	3.22926e-46
AC125248.1	AC125248.1	5.44843e-37	0.794221	0.105	0.031	1.38385e-32
Cobl	Cobl	1.08577e-38	0.793276	0.109	0.032	2.75775e-34
Odc1	Odc1	4.12012e-59	0.78192	0.349	0.197	1.04647e-54
Hacl1	Hacl1	7.1188e-42	0.77993	0.188	0.084	1.8081e-37
Pax8	Pax8	7.84973e-50	0.77093	0.268	0.136	1.99375e-45
Plec	Plec	4.61478e-47	0.768531	0.225	0.105	1.17211e-42
Maml2	Maml2	6.34247e-42	0.766203	0.195	0.09	1.61092e-37
Kansl1l	Kansl1l	2.21877e-62	0.765714	0.339	0.179	5.63546e-58
Satb2	Satb2	4.26819e-35	0.765232	0.102	0.031	1.08408e-30
Gmds	Gmds	7.76024e-37	0.755321	0.124	0.043	1.97102e-32
Ppp2r3a	Ppp2r3a	1.09059e-37	0.752123	0.178	0.081	2.77e-33
Pnisr	Pnisr	4.24572e-43	0.738667	0.199	0.09	1.07837e-38
Fn1	Fn1	1.10368e-39	0.728017	0.17	0.072	2.80323e-35
Prkd1	Prkd1	1.84773e-36	0.72147	0.152	0.064	4.69304e-32
Mt-co2	Mt-co2	4.54916e-281	0.721372	0.939	0.45	1.15544e-276
Spp1	Spp1	0	0.711989	0.943	0.879	0
Pim3	Pim3	1.45742e-32	0.7062	0.126	0.049	3.70171e-28
Slc22a22	Slc22a22	1.99786e-31	0.699831	0.129	0.053	5.07435e-27
Sgms1	Sgms1	7.92095e-45	0.698656	0.281	0.156	2.01184e-40
Tet2	Tet2	1.25324e-31	0.693579	0.141	0.061	3.18311e-27
Arhgap26	Arhgap26	7.84907e-36	0.687591	0.173	0.08	1.99358e-31
Tpm1	Tpm1	7.17931e-49	0.687359	0.357	0.215	1.82347e-44
Pik3r3	Pik3r3	7.72507e-30	0.686099	0.101	0.035	1.96209e-25
Snrnp70	Snrnp70	1.58356e-33	0.683712	0.183	0.09	4.02209e-29
Pid1	Pid1	4.65052e-33	0.681836	0.114	0.04	1.18118e-28
Slc34a2	Slc34a2	4.94505e-35	0.674625	0.206	0.106	1.25599e-30
Rsrp1	Rsrp1	4.33694e-35	0.674092	0.22	0.118	1.10154e-30
Zcchc7	Zcchc7	1.22224e-37	0.669648	0.245	0.135	3.10437e-33
Slc7a13	Slc7a13	1.97159e-106	0.668847	0.682	0.455	5.00764e-102
Stag1	Stag1	9.8639e-41	0.668692	0.223	0.111	2.50533e-36
AABR07053749.2	AABR07053749.2	2.21323e-28	0.661044	0.123	0.052	5.62139e-24
Clu	Clu	4.75312e-106	0.657672	0.511	0.292	1.20724e-101
Cryab	Cryab	7.14253e-54	0.65698	0.399	0.248	1.81413e-49
Lpl	Lpl	7.71861e-29	0.655828	0.116	0.047	1.96045e-24
Tra2b	Tra2b	1.33916e-29	0.649051	0.155	0.075	3.40133e-25
Trps1	Trps1	7.53847e-49	0.648658	0.418	0.275	1.9147e-44
Nme7	Nme7	1.57799e-32	0.647106	0.174	0.084	4.00794e-28
AC096473.3	AC096473.3	5.4931e-30	0.641892	0.133	0.057	1.39519e-25
Fchsd2	Fchsd2	1.41064e-31	0.640405	0.186	0.095	3.58289e-27
Cd24	Cd24	5.5164e-50	0.637694	0.384	0.238	1.40111e-45
Strn3	Strn3	8.60969e-34	0.635353	0.223	0.122	2.18677e-29
Utrn	Utrn	3.81853e-39	0.63517	0.263	0.146	9.69869e-35
Gclc	Gclc	4.97702e-134	0.631116	0.841	0.668	1.26411e-129
Etl4	Etl4	3.25863e-34	0.62819	0.244	0.139	8.2766e-30
Mybl1	Mybl1	6.02493e-26	0.626744	0.107	0.044	1.53027e-21
LOC360919	LOC360919	3.1841e-26	0.626176	0.105	0.042	8.08729e-22
Pnn	Pnn	2.45253e-25	0.622508	0.102	0.041	6.22918e-21
Slc16a7	Slc16a7	1.40149e-32	0.612901	0.22	0.121	3.55965e-28
Fxyd2	Fxyd2	4.38234e-30	0.611868	0.19	0.101	1.11307e-25
Zbtb20	Zbtb20	1.90032e-92	0.611345	0.693	0.502	4.82663e-88
Glis3	Glis3	3.85583e-58	0.609212	0.437	0.271	9.79342e-54
Cdk13	Cdk13	2.52489e-29	0.605447	0.165	0.082	6.41297e-25
Rabgap1l	Rabgap1l	6.09502e-33	0.600907	0.207	0.11	1.54807e-28
Tcf12	Tcf12	7.02897e-33	0.596818	0.246	0.143	1.78529e-28
Errfi1	Errfi1	8.11302e-37	0.596444	0.334	0.214	2.06063e-32
Vim	Vim	1.89763e-28	0.596062	0.187	0.1	4.81979e-24
Fus	Fus	3.46194e-26	0.594926	0.154	0.078	8.79299e-22
Jarid2	Jarid2	5.11019e-29	0.593943	0.152	0.072	1.29794e-24
Plpp1	Plpp1	6.36466e-25	0.592144	0.158	0.084	1.61656e-20
Cyfip2	Cyfip2	1.10764e-29	0.59014	0.186	0.099	2.8133e-25
Ptpn13	Ptpn13	4.01395e-31	0.589886	0.238	0.137	1.0195e-26
Ptger3	Ptger3	3.055e-28	0.585821	0.184	0.098	7.75941e-24
Ppp3ca	Ppp3ca	7.18615e-31	0.585636	0.222	0.125	1.82521e-26
Ldb2	Ldb2	1.26309e-24	0.583419	0.15	0.078	3.20811e-20
Tcf4	Tcf4	7.00561e-26	0.581838	0.168	0.089	1.77936e-21
Anxa5	Anxa5	1.82744e-24	0.581246	0.164	0.088	4.64151e-20
Ppp1r12a	Ppp1r12a	5.42643e-29	0.580585	0.205	0.115	1.37826e-24
Pspc1	Pspc1	1.13983e-23	0.57828	0.146	0.076	2.89506e-19
Tra2a	Tra2a	1.58118e-25	0.578174	0.162	0.086	4.01603e-21
Pld1	Pld1	8.62389e-23	0.576286	0.114	0.052	2.19038e-18
Bclaf1	Bclaf1	2.01383e-27	0.572664	0.199	0.112	5.11494e-23
Junb	Junb	7.50228e-25	0.572502	0.131	0.062	1.9055e-20
Spon1	Spon1	7.35202e-25	0.570096	0.124	0.057	1.86734e-20
Pabpn1	Pabpn1	1.2775e-23	0.569948	0.164	0.09	3.24472e-19
Exoc4	Exoc4	8.31132e-29	0.567651	0.227	0.131	2.11099e-24
Tead1	Tead1	8.44622e-28	0.564688	0.21	0.12	2.14526e-23
Cpsf6	Cpsf6	3.28395e-24	0.5642	0.13	0.062	8.34091e-20
Ipmk	Ipmk	2.79491e-26	0.561346	0.187	0.105	7.09879e-22
Cdk6	Cdk6	3.59223e-23	0.56001	0.123	0.06	9.12391e-19
Lmo7	Lmo7	7.78968e-29	0.558111	0.176	0.091	1.9785e-24
Farp1	Farp1	1.1897e-22	0.555206	0.159	0.089	3.02171e-18
Faf1	Faf1	1.42786e-28	0.554182	0.189	0.101	3.62661e-24
Atf7	Atf7	4.56339e-20	0.552558	0.117	0.059	1.15906e-15
Scamp3	Scamp3	1.52272e-21	0.548969	0.158	0.089	3.86755e-17
Hnrnph1	Hnrnph1	5.10016e-22	0.545704	0.129	0.065	1.29539e-17
Gpatch8	Gpatch8	3.44337e-24	0.542952	0.195	0.114	8.74582e-20
Wdr33	Wdr33	4.30833e-26	0.54051	0.201	0.115	1.09427e-21
Nfib	Nfib	5.88703e-26	0.539135	0.252	0.161	1.49525e-21
Ddx39b	Ddx39b	2.29748e-20	0.535498	0.14	0.077	5.83536e-16
Phldb2	Phldb2	2.27555e-28	0.534548	0.274	0.175	5.77967e-24
Ext1	Ext1	1.09062e-29	0.534357	0.245	0.146	2.77007e-25
LOC688389	LOC688389	7.62843e-54	0.533134	0.52	0.357	1.93754e-49
Itm2c	Itm2c	3.70549e-23	0.528173	0.156	0.083	9.41157e-19
Shroom3	Shroom3	6.60133e-22	0.521996	0.139	0.073	1.67667e-17
Rnls	Rnls	4.58892e-19	0.515725	0.139	0.078	1.16554e-14
Tmem164	Tmem164	8.64653e-21	0.513562	0.125	0.064	2.19613e-16
Mipol1	Mipol1	2.08907e-19	0.513445	0.108	0.052	5.30602e-15
Zfr	Zfr	3.04023e-22	0.51105	0.211	0.133	7.72189e-18
Rbfox2	Rbfox2	1.81941e-17	0.510238	0.109	0.057	4.62113e-13
Stxbp6	Stxbp6	8.93061e-19	0.510132	0.103	0.05	2.26828e-14
Osgin1	Osgin1	3.38726e-19	0.509729	0.142	0.08	8.60331e-15
Igf1r	Igf1r	2.10467e-26	0.509209	0.263	0.169	5.34564e-22
Pan3	Pan3	7.89897e-21	0.507875	0.148	0.081	2.00626e-16
Relch	Relch	2.41918e-20	0.504029	0.135	0.072	6.14447e-16
Rbm26	Rbm26	2.40999e-19	0.502767	0.161	0.095	6.12114e-15
Plekha5	Plekha5	4.82268e-22	0.501791	0.245	0.161	1.22491e-17
Ppargc1a	Ppargc1a	3.00606e-21	0.501231	0.195	0.12	7.63508e-17
Kansl1	Kansl1	3.36576e-20	0.501137	0.152	0.086	8.54868e-16
Arih1	Arih1	3.9429e-22	0.496942	0.191	0.112	1.00146e-17
Pdzrn3	Pdzrn3	8.4192e-18	0.495325	0.127	0.07	2.13839e-13
Oxr1	Oxr1	7.01426e-31	0.494891	0.329	0.214	1.78155e-26
Peak1	Peak1	1.16392e-19	0.494734	0.116	0.058	2.95623e-15
Macf1	Macf1	4.0995e-42	0.494319	0.443	0.302	1.04123e-37
AABR07025295.1	AABR07025295.1	3.97344e-18	0.492944	0.114	0.059	1.00921e-13
Nlk	Nlk	2.00671e-17	0.492398	0.146	0.087	5.09683e-13
Gtdc1	Gtdc1	1.03377e-17	0.492386	0.11	0.057	2.62568e-13
Cbfa2t2	Cbfa2t2	3.13461e-16	0.488033	0.103	0.054	7.96161e-12
Rere	Rere	1.60439e-24	0.48701	0.287	0.197	4.075e-20
Setd5	Setd5	3.58041e-19	0.485885	0.148	0.084	9.09388e-15
Lrba	Lrba	3.89298e-24	0.48586	0.259	0.168	9.88778e-20
Pard3	Pard3	4.84808e-20	0.484459	0.19	0.118	1.23136e-15
Shank2	Shank2	9.14588e-19	0.483397	0.113	0.057	2.32296e-14
Itgav	Itgav	2.59316e-20	0.48144	0.164	0.095	6.58637e-16
Map4k3	Map4k3	3.27061e-23	0.481321	0.179	0.102	8.30702e-19
Rbm6	Rbm6	3.11291e-19	0.480919	0.165	0.098	7.90647e-15
Spop	Spop	8.05613e-19	0.480261	0.154	0.09	2.04618e-14
Kmt2e	Kmt2e	9.24988e-24	0.479865	0.201	0.119	2.34938e-19
Vgll4	Vgll4	6.73395e-16	0.47446	0.103	0.055	1.71036e-11
Dsp	Dsp	4.58061e-22	0.472623	0.183	0.107	1.16343e-17
Smarca2	Smarca2	4.75784e-15	0.472341	0.149	0.095	1.20844e-10
Havcr1	Havcr1	1.66237e-20	0.471707	0.201	0.125	4.22225e-16
S100a6	S100a6	1.59809e-19	0.468376	0.152	0.086	4.05898e-15
Slc6a18	Slc6a18	3.60164e-21	0.465267	0.284	0.198	9.1478e-17
Anxa2	Anxa2	2.62834e-17	0.46519	0.113	0.059	6.67573e-13
Nsd3	Nsd3	1.18121e-17	0.46397	0.144	0.084	3.00015e-13
Qser1	Qser1	4.79112e-17	0.461017	0.101	0.051	1.2169e-12
Akap12	Akap12	2.42236e-18	0.460799	0.1	0.048	6.15255e-14
Magi3	Magi3	1.27521e-15	0.458376	0.117	0.066	3.23891e-11
Zfand3	Zfand3	1.71544e-20	0.457331	0.213	0.136	4.35704e-16
Pdlim5	Pdlim5	8.90517e-17	0.457271	0.132	0.075	2.26182e-12
Crim1	Crim1	6.28309e-19	0.45659	0.185	0.115	1.59584e-14
Luc7l2	Luc7l2	3.4365e-22	0.454794	0.282	0.195	8.72837e-18
Sox6	Sox6	5.65775e-19	0.453872	0.153	0.088	1.43701e-14
Adgrl4	Adgrl4	1.05331e-17	0.453245	0.176	0.111	2.67531e-13
Dock1	Dock1	7.57063e-18	0.452304	0.16	0.097	1.92286e-13
Thada	Thada	3.17211e-16	0.451983	0.204	0.139	8.05685e-12
Ube3a	Ube3a	3.43107e-18	0.450321	0.167	0.102	8.71458e-14
Tmcc1	Tmcc1	9.62417e-15	0.447435	0.101	0.055	2.44444e-10
Adgrl2	Adgrl2	7.9973e-18	0.446612	0.145	0.084	2.03123e-13
Dcaf6	Dcaf6	3.51432e-16	0.444544	0.115	0.062	8.92602e-12
Herc4	Herc4	8.33485e-13	0.443621	0.112	0.067	2.11697e-08
Slc22a2	Slc22a2	1.31269e-28	0.442301	0.387	0.278	3.3341e-24
Sema3c	Sema3c	3.93905e-17	0.442184	0.114	0.06	1.00048e-12
Pou2f1	Pou2f1	9.31407e-15	0.441338	0.1	0.053	2.36568e-10
Map4	Map4	1.55436e-15	0.439498	0.145	0.089	3.94793e-11
Slc6a6	Slc6a6	5.58783e-16	0.439497	0.115	0.063	1.41925e-11
Kdm6a	Kdm6a	8.85737e-16	0.43931	0.117	0.065	2.24968e-11
Rb1	Rb1	9.89303e-16	0.437784	0.147	0.09	2.51273e-11
Slc38a3	Slc38a3	4.25203e-13	0.437615	0.105	0.061	1.07997e-08
LOC100360841	LOC100360841	3.45174e-18	0.436231	0.194	0.125	8.76707e-14
Lamc1	Lamc1	2.39978e-15	0.435785	0.115	0.065	6.0952e-11
Rapgef2	Rapgef2	8.77297e-15	0.434207	0.137	0.084	2.22825e-10
Flnb	Flnb	1.203e-19	0.431817	0.183	0.112	3.05551e-15
Yeats2	Yeats2	8.51498e-18	0.430257	0.103	0.051	2.16272e-13
Kpna4	Kpna4	5.90586e-17	0.429238	0.128	0.072	1.50003e-12
Slc38a2	Slc38a2	5.47401e-15	0.428935	0.152	0.096	1.39034e-10
Flna	Flna	2.49795e-17	0.42734	0.114	0.06	6.34455e-13
Kalrn	Kalrn	1.02032e-17	0.426196	0.143	0.082	2.59151e-13
Nfyc	Nfyc	1.03465e-15	0.425626	0.136	0.08	2.6279e-11
Cobll1	Cobll1	1.6763e-15	0.425182	0.172	0.112	4.25763e-11
Nsd1	Nsd1	1.37082e-17	0.42492	0.181	0.114	3.48174e-13
Sptbn1	Sptbn1	1.8058e-35	0.423369	0.553	0.433	4.58655e-31
Dtnb	Dtnb	2.99607e-15	0.422537	0.117	0.066	7.60971e-11
Ppp1r1a	Ppp1r1a	1.31151e-16	0.42225	0.178	0.114	3.33111e-12
Arih2	Arih2	6.41277e-14	0.420074	0.103	0.057	1.62878e-09
Lima1	Lima1	3.82714e-15	0.419712	0.125	0.073	9.72056e-11
Cp	Cp	7.68646e-21	0.419325	0.192	0.115	1.95228e-16
Pkp4	Pkp4	6.89659e-18	0.416697	0.238	0.165	1.75167e-13
Rbms1	Rbms1	1.41944e-18	0.415945	0.189	0.118	3.60522e-14
Tbc1d5	Tbc1d5	5.81784e-18	0.4159	0.219	0.147	1.47767e-13
Fam193a	Fam193a	1.08234e-14	0.415767	0.127	0.076	2.74902e-10
Tle4	Tle4	2.49921e-14	0.415609	0.116	0.066	6.34774e-10
Anxa1	Anxa1	4.17859e-15	0.414929	0.158	0.1	1.06132e-10
Ebf1	Ebf1	5.65682e-14	0.414307	0.126	0.076	1.43678e-09
Myof	Myof	9.55995e-19	0.414303	0.262	0.184	2.42813e-14
Rnf19a	Rnf19a	2.96795e-14	0.413503	0.136	0.083	7.5383e-10
Gclm	Gclm	1.40826e-50	0.412847	0.685	0.537	3.57683e-46
Usp3	Usp3	3.93421e-15	0.410682	0.139	0.083	9.99251e-11
Rnf14	Rnf14	5.21783e-12	0.410522	0.108	0.065	1.32528e-07
Cnot4	Cnot4	2.01908e-13	0.410388	0.12	0.072	5.12825e-09
Cald1	Cald1	1.00999e-19	0.40866	0.235	0.156	2.56529e-15
Lrp6	Lrp6	1.53017e-13	0.408356	0.104	0.059	3.88649e-09
Ambra1	Ambra1	2.55985e-14	0.40828	0.128	0.078	6.50176e-10
R3hdm2	R3hdm2	1.74577e-14	0.407727	0.16	0.104	4.43407e-10
Atad2b	Atad2b	1.0649e-13	0.407635	0.122	0.073	2.70475e-09
Zmynd8	Zmynd8	1.11884e-14	0.407258	0.169	0.111	2.84175e-10
Itgb8	Itgb8	6.70841e-16	0.406204	0.167	0.106	1.70387e-11
Tox	Tox	1.37262e-14	0.405975	0.168	0.11	3.48633e-10
Gpm6a	Gpm6a	1.43429e-16	0.403862	0.236	0.166	3.64295e-12
Large1	Large1	3.7786e-13	0.403553	0.102	0.058	9.59727e-09
Mgp	Mgp	1.753e-29	0.403232	0.373	0.257	4.45245e-25
Tom1l2	Tom1l2	6.53976e-13	0.402254	0.104	0.06	1.66103e-08
Tcerg1	Tcerg1	1.34609e-12	0.400812	0.106	0.062	3.41895e-08
Ptpn4	Ptpn4	1.14785e-13	0.399966	0.12	0.072	2.91543e-09
Eif4ebp3	Eif4ebp3	5.08575e-16	0.399583	0.188	0.124	1.29173e-11
Vmp1	Vmp1	8.20415e-17	0.399166	0.182	0.117	2.08377e-12
Ankib1	Ankib1	9.14126e-16	0.399158	0.173	0.11	2.32179e-11
Cspp1	Cspp1	6.05757e-12	0.397604	0.132	0.085	1.53856e-07
Wac	Wac	1.32703e-14	0.397293	0.144	0.089	3.37053e-10
Lcor	Lcor	1.09372e-11	0.395869	0.152	0.104	2.77794e-07
Ehd4	Ehd4	5.19185e-14	0.395519	0.103	0.057	1.31868e-09
Abi1	Abi1	3.10822e-13	0.395421	0.137	0.086	7.89456e-09
Zranb2	Zranb2	3.9363e-13	0.395198	0.133	0.083	9.9978e-09
Hspe1	Hspe1	2.28887e-12	0.395106	0.124	0.079	5.81351e-08
Ggt1	Ggt1	3.04537e-42	0.39495	0.609	0.461	7.73494e-38
Rabgap1	Rabgap1	1.23182e-12	0.393028	0.14	0.09	3.12871e-08
Zmym4	Zmym4	7.03279e-14	0.392811	0.118	0.069	1.78626e-09
Rbm5	Rbm5	1.51921e-11	0.392793	0.128	0.083	3.85863e-07
Msi2	Msi2	3.29343e-21	0.392246	0.25	0.166	8.36497e-17
Tf	Tf	3.5711e-16	0.390224	0.185	0.121	9.07023e-12
Srsf11	Srsf11	1.02968e-10	0.389501	0.122	0.08	2.61529e-06
Phip	Phip	2.57302e-11	0.388789	0.114	0.071	6.53522e-07
Frmd4b	Frmd4b	4.86177e-20	0.38802	0.315	0.227	1.23484e-15
Brwd1	Brwd1	3.40915e-12	0.385271	0.103	0.061	8.65891e-08
Aff1	Aff1	2.93801e-12	0.385261	0.11	0.066	7.46226e-08
Wwtr1	Wwtr1	5.66111e-13	0.383946	0.111	0.065	1.43786e-08
Exoc6b	Exoc6b	6.04717e-14	0.382845	0.14	0.087	1.53592e-09
Chd6	Chd6	4.56781e-13	0.382796	0.131	0.081	1.16018e-08
Cdc14b	Cdc14b	3.67795e-12	0.381882	0.112	0.069	9.34163e-08
Cdc42bpa	Cdc42bpa	6.56186e-12	0.381506	0.129	0.083	1.66665e-07
Acss2	Acss2	1.14093e-20	0.381176	0.305	0.22	2.89784e-16
Ssbp2	Ssbp2	6.07258e-13	0.380754	0.125	0.077	1.54238e-08
Kdm5a	Kdm5a	9.48292e-13	0.380751	0.14	0.09	2.40857e-08
Nup98	Nup98	3.56755e-12	0.379521	0.116	0.071	9.06122e-08
Ahnak	Ahnak	6.56094e-18	0.379305	0.249	0.172	1.66641e-13
Ccn2	Ccn2	1.7565e-16	0.378073	0.166	0.102	4.46134e-12
Nrg1	Nrg1	8.43917e-14	0.377562	0.197	0.138	2.14347e-09
Mef2a	Mef2a	7.86945e-13	0.376424	0.163	0.109	1.99876e-08
Xpo7	Xpo7	7.72145e-13	0.376341	0.114	0.068	1.96117e-08
Zfp407	Zfp407	8.8237e-12	0.375569	0.127	0.08	2.24113e-07
Col4a1	Col4a1	3.13621e-23	0.374818	0.359	0.263	7.96566e-19
Fcho2	Fcho2	8.73615e-15	0.374198	0.229	0.163	2.2189e-10
Psme4	Psme4	3.45345e-14	0.373248	0.196	0.134	8.77141e-10
Nr2f2	Nr2f2	3.08245e-13	0.372569	0.146	0.094	7.82912e-09
Amotl2	Amotl2	1.4947e-12	0.372449	0.105	0.061	3.79639e-08
Sh3tc2	Sh3tc2	2.68266e-12	0.372141	0.122	0.076	6.81368e-08
Mark3	Mark3	3.18809e-13	0.371902	0.159	0.105	8.09743e-09
Gigyf2	Gigyf2	2.36509e-14	0.371119	0.18	0.12	6.0071e-10
Asph	Asph	3.72384e-11	0.37059	0.119	0.076	9.45819e-07
Ubr3	Ubr3	1.05639e-12	0.369519	0.137	0.087	2.68313e-08
Ckb	Ckb	1.24373e-12	0.369069	0.174	0.119	3.15894e-08
Carmil1	Carmil1	2.12792e-11	0.368846	0.12	0.076	5.40471e-07
Col12a1	Col12a1	4.43153e-15	0.367255	0.135	0.081	1.12556e-10
Kdm2a	Kdm2a	2.68287e-11	0.365833	0.139	0.092	6.81421e-07
Dock8	Dock8	1.09092e-13	0.364722	0.262	0.196	2.77084e-09
Hba-a1	Hba-a1	1.22391e-22	0.363877	0.299	0.209	3.10862e-18
Zeb2	Zeb2	4.82609e-14	0.363801	0.193	0.133	1.22578e-09
Trip12	Trip12	2.74499e-17	0.363656	0.29	0.212	6.97201e-13
Npepps	Npepps	3.25982e-12	0.363035	0.147	0.097	8.27961e-08
Mep1b	Mep1b	3.03833e-11	0.362759	0.108	0.066	7.71706e-07
Pik3r1	Pik3r1	1.21065e-12	0.36182	0.19	0.133	3.07493e-08
Col18a1	Col18a1	2.7597e-13	0.360697	0.171	0.115	7.00937e-09
H3f3a	H3f3a	9.31747e-18	0.360666	0.343	0.257	2.36654e-13
Clec2g	Clec2g	5.75078e-17	0.359943	0.246	0.173	1.46064e-12
Herc1	Herc1	1.14073e-11	0.359197	0.142	0.094	2.89734e-07
Sbf2	Sbf2	4.36561e-11	0.359131	0.138	0.092	1.10882e-06
Usp34	Usp34	1.45923e-11	0.358932	0.131	0.085	3.70629e-07
Pawr	Pawr	6.865e-13	0.358683	0.114	0.068	1.74364e-08
Ppp2r2a	Ppp2r2a	1.22632e-11	0.358061	0.12	0.075	3.11473e-07
Foxp1	Foxp1	2.24999e-12	0.357248	0.141	0.091	5.71476e-08
Akap13	Akap13	1.86599e-14	0.356712	0.239	0.173	4.73942e-10
Rab10	Rab10	3.58041e-11	0.355988	0.134	0.089	9.09387e-07
Lgr4	Lgr4	2.85919e-10	0.354687	0.122	0.081	7.26206e-06
Gnaq	Gnaq	4.21584e-11	0.35427	0.122	0.079	1.07078e-06
Ddx17	Ddx17	3.29051e-12	0.354108	0.157	0.105	8.35757e-08
AABR07060133.1	AABR07060133.1	2.0681e-12	0.353739	0.156	0.104	5.25278e-08
Ercc6l2	Ercc6l2	3.9467e-12	0.353271	0.134	0.085	1.00242e-07
Atp6v0a1	Atp6v0a1	6.32087e-11	0.352533	0.101	0.061	1.60544e-06
Klhdc10	Klhdc10	7.65777e-10	0.35227	0.127	0.086	1.945e-05
Gss	Gss	2.81856e-13	0.349993	0.198	0.139	7.15886e-09
Dlg1	Dlg1	2.53687e-11	0.349513	0.141	0.093	6.4434e-07
Arid1b	Arid1b	7.65264e-17	0.349492	0.214	0.143	1.94369e-12
Ssh2	Ssh2	1.42667e-10	0.348695	0.104	0.065	3.62359e-06
Nedd4l	Nedd4l	4.77832e-16	0.348447	0.253	0.18	1.21365e-11
Meis2	Meis2	1.26293e-11	0.348313	0.166	0.115	3.20772e-07
AC134224.2	AC134224.2	1.05843e-37	0.348068	0.583	0.443	2.6883e-33
Ldlrad4	Ldlrad4	8.62841e-13	0.348044	0.144	0.093	2.19153e-08
Dnm3	Dnm3	1.81819e-14	0.348003	0.137	0.084	4.61803e-10
Btg2	Btg2	2.65521e-11	0.347547	0.106	0.065	6.74397e-07
Sos2	Sos2	3.27604e-10	0.34614	0.116	0.075	8.32081e-06
Gatad2b	Gatad2b	4.82932e-10	0.345743	0.104	0.066	1.2266e-05
RGD1309748	RGD1309748	2.57843e-10	0.344188	0.116	0.075	6.54897e-06
Ppp2r5a	Ppp2r5a	1.76636e-11	0.343734	0.144	0.095	4.48637e-07
Fnip2	Fnip2	6.98448e-15	0.343418	0.265	0.193	1.77399e-10
Polr2a	Polr2a	3.80872e-10	0.343346	0.126	0.084	9.67376e-06
AABR07067023.1	AABR07067023.1	6.56183e-11	0.343185	0.115	0.073	1.66664e-06
Ktn1	Ktn1	5.93028e-12	0.343068	0.169	0.118	1.50623e-07
Gbf1	Gbf1	9.3982e-13	0.342787	0.175	0.119	2.38705e-08
Stat3	Stat3	2.52369e-13	0.341685	0.199	0.138	6.40993e-09
Lifr	Lifr	1.13572e-11	0.341673	0.17	0.12	2.88461e-07
Pds5a	Pds5a	5.04152e-11	0.337466	0.105	0.064	1.2805e-06
Sema5a	Sema5a	1.53526e-11	0.337115	0.144	0.096	3.8994e-07
Srsf1	Srsf1	8.26285e-10	0.335454	0.102	0.065	2.09868e-05
Hba-a2	Hba-a2	2.20172e-11	0.335209	0.134	0.088	5.59216e-07
Plvap	Plvap	2.60366e-10	0.334979	0.1	0.062	6.61304e-06
Hip1	Hip1	1.14467e-10	0.334911	0.128	0.085	2.90735e-06
Wdr26	Wdr26	4.08073e-10	0.334241	0.125	0.083	1.03646e-05
Phf21a	Phf21a	1.38214e-10	0.332166	0.117	0.075	3.51051e-06
Tnrc6b	Tnrc6b	6.99216e-15	0.331035	0.251	0.182	1.77594e-10
Bmpr2	Bmpr2	9.75756e-10	0.33064	0.125	0.084	2.47832e-05
Ptprk	Ptprk	5.7794e-14	0.328924	0.278	0.209	1.46791e-09
Etnk1	Etnk1	3.29581e-13	0.328499	0.248	0.185	8.37104e-09
Arhgap29	Arhgap29	1.65119e-10	0.328	0.142	0.097	4.19387e-06
Fto	Fto	2.41721e-10	0.327775	0.128	0.085	6.13948e-06
Agap1	Agap1	4.35323e-10	0.327274	0.12	0.079	1.10568e-05
Ylpm1	Ylpm1	1.81711e-11	0.32703	0.106	0.064	4.61528e-07
Fam13b	Fam13b	4.51642e-10	0.326567	0.118	0.077	1.14713e-05
Cyb5b	Cyb5b	6.66844e-11	0.326299	0.17	0.12	1.69372e-06
Mbnl1	Mbnl1	1.79159e-13	0.325123	0.203	0.141	4.55045e-09
Sox9	Sox9	2.1661e-09	0.325034	0.118	0.079	5.50167e-05
Brd4	Brd4	1.16614e-10	0.324972	0.157	0.109	2.96189e-06
Mt-nd3	Mt-nd3	3.13339e-35	0.324609	0.504	0.353	7.9585e-31
Eif4a2	Eif4a2	4.36177e-11	0.324033	0.215	0.16	1.10785e-06
Rasal2	Rasal2	8.12662e-09	0.32389	0.157	0.115	0.000206408
Tpmt	Tpmt	7.21484e-12	0.323399	0.248	0.19	1.8325e-07
Glg1	Glg1	4.58674e-11	0.32265	0.144	0.096	1.16499e-06
Rps6ka3	Rps6ka3	2.24415e-11	0.320379	0.195	0.141	5.69992e-07
RT1-CE4	RT1-CE4	7.00661e-10	0.31921	0.103	0.064	1.77961e-05
Pum1	Pum1	7.18102e-10	0.319037	0.129	0.086	1.82391e-05
Zfc3h1	Zfc3h1	3.04951e-11	0.31866	0.113	0.07	7.74546e-07
Jmjd1c	Jmjd1c	2.62618e-10	0.318608	0.191	0.141	6.67024e-06
Mapk14	Mapk14	3.35596e-09	0.318217	0.145	0.103	8.52381e-05
Chd2	Chd2	1.85813e-11	0.316213	0.186	0.134	4.71946e-07
Nktr	Nktr	1.46961e-09	0.314521	0.109	0.071	3.73266e-05
Nf1	Nf1	5.96978e-11	0.314113	0.164	0.114	1.51626e-06
Skap2	Skap2	3.13205e-09	0.313711	0.131	0.09	7.9551e-05
Arhgef12	Arhgef12	4.69833e-11	0.31355	0.207	0.153	1.19333e-06
Tmsb4x	Tmsb4x	1.01151e-27	0.313215	0.607	0.502	2.56912e-23
Sfmbt1	Sfmbt1	1.02918e-08	0.312079	0.11	0.074	0.000261401
Mprip	Mprip	2.21299e-08	0.311818	0.104	0.07	0.000562077
Fbxl17	Fbxl17	2.51034e-13	0.308433	0.232	0.167	6.376e-09
Actn1	Actn1	1.64835e-09	0.306672	0.111	0.073	4.18666e-05
Rnf111	Rnf111	4.34308e-08	0.306557	0.105	0.071	0.0011031
Dcn	Dcn	1.06745e-10	0.30622	0.144	0.097	2.71121e-06
Nbeal1	Nbeal1	7.95574e-10	0.306024	0.16	0.114	2.02068e-05
Mpc2	Mpc2	1.57345e-13	0.305494	0.267	0.198	3.9964e-09
Cd81	Cd81	4.56274e-11	0.304865	0.145	0.097	1.15889e-06
Tns3	Tns3	5.00601e-09	0.304368	0.164	0.12	0.000127148
Lpp	Lpp	3.56689e-11	0.302762	0.193	0.139	9.05955e-07
Aadat	Aadat	7.72409e-34	0.301051	0.676	0.543	1.96184e-29
Add1	Add1	3.01325e-13	0.299796	0.237	0.173	7.65335e-09
Slk	Slk	3.35355e-09	0.299553	0.107	0.07	8.51769e-05
Ptprj	Ptprj	2.19276e-12	0.299308	0.224	0.164	5.5694e-08
Tanc1	Tanc1	1.99061e-10	0.299254	0.179	0.128	5.05596e-06
Eps8l2	Eps8l2	6.39986e-08	0.297964	0.129	0.093	0.0016255
Kmt2c	Kmt2c	4.27842e-10	0.297652	0.16	0.113	1.08668e-05
Vav3	Vav3	9.07771e-10	0.296449	0.15	0.105	2.30565e-05
Slmap	Slmap	1.08569e-08	0.296215	0.152	0.11	0.000275755
Prom1	Prom1	4.82189e-09	0.295154	0.123	0.085	0.000122471
Rsf1	Rsf1	1.26106e-07	0.295058	0.11	0.077	0.00320297
Osbpl3	Osbpl3	7.84509e-07	0.294799	0.119	0.087	0.0199257
Uvrag	Uvrag	1.5064e-08	0.294565	0.115	0.078	0.000382611
Foxn3	Foxn3	3.71259e-08	0.294144	0.106	0.072	0.000942959
Luc7l3	Luc7l3	5.39755e-07	0.293683	0.149	0.113	0.0137092
Fermt2	Fermt2	1.17727e-07	0.292827	0.116	0.081	0.00299014
Cdk12	Cdk12	1.87436e-08	0.291984	0.133	0.094	0.000476069
Ecpas	Ecpas	1.66275e-08	0.291437	0.121	0.083	0.000422321
Hipk2	Hipk2	1.52088e-09	0.291261	0.182	0.134	3.86288e-05
Slfn5	Slfn5	7.50685e-09	0.290827	0.136	0.095	0.000190666
Ptpn12	Ptpn12	1.36492e-07	0.287846	0.103	0.071	0.00346675
Fubp1	Fubp1	2.0249e-07	0.287337	0.1	0.069	0.00514306
Mylk	Mylk	2.81114e-08	0.287117	0.145	0.105	0.000714002
Myl12b	Myl12b	5.99997e-09	0.286998	0.188	0.142	0.000152393
Bcl2l1	Bcl2l1	1.7995e-09	0.286011	0.185	0.137	4.57056e-05
Mt-nd1	Mt-nd1	1.98019e-89	0.285993	0.852	0.534	5.0295e-85
Atxn10	Atxn10	1.20808e-09	0.285503	0.102	0.065	3.06841e-05
Csnk1a1	Csnk1a1	1.22163e-08	0.285206	0.198	0.153	0.000310281
Ak4	Ak4	1.94481e-06	0.284932	0.102	0.073	0.0493962
Tnrc6a	Tnrc6a	2.30082e-10	0.28315	0.146	0.1	5.84386e-06
Actn4	Actn4	1.2145e-09	0.283114	0.317	0.263	3.08472e-05
Arid1a	Arid1a	1.151e-07	0.281691	0.128	0.093	0.00292342
Lrrk2	Lrrk2	7.17356e-07	0.28043	0.108	0.076	0.0182201
Agmat	Agmat	4.29278e-08	0.280282	0.139	0.101	0.00109032
Gng12	Gng12	6.20436e-08	0.278131	0.132	0.095	0.00157585
Nop58	Nop58	3.0456e-08	0.277906	0.102	0.068	0.000773553
Atp11a	Atp11a	4.63282e-09	0.277666	0.204	0.155	0.000117669
Glcci1	Glcci1	6.15233e-08	0.277608	0.12	0.084	0.00156263
Lyn	Lyn	5.08845e-08	0.277589	0.107	0.073	0.00129242
Ctnna1	Ctnna1	3.11194e-08	0.276432	0.18	0.137	0.0007904
Raly	Raly	2.99164e-07	0.276226	0.104	0.072	0.00759847
Arhgap42	Arhgap42	6.2886e-08	0.275122	0.128	0.09	0.00159724
Zc3h11a	Zc3h11a	1.89762e-07	0.275117	0.11	0.077	0.00481976
Pxn	Pxn	7.39866e-07	0.274821	0.117	0.084	0.0187919
Ube2h	Ube2h	3.62728e-08	0.274801	0.159	0.118	0.000921294
Wwc2	Wwc2	3.80592e-09	0.273903	0.188	0.139	9.66665e-05
Dnajc1	Dnajc1	3.71076e-07	0.273302	0.112	0.079	0.00942495
Picalm	Picalm	5.00672e-16	0.273289	0.379	0.295	1.27166e-11
Naa15	Naa15	1.66803e-07	0.273095	0.108	0.075	0.00423663
Slc44a1	Slc44a1	1.5683e-08	0.2727	0.115	0.077	0.000398333
Atp1b3	Atp1b3	2.58628e-09	0.272495	0.123	0.083	6.56888e-05
Myo1d	Myo1d	2.02116e-08	0.27227	0.181	0.136	0.000513354
Cldn10	Cldn10	3.02089e-09	0.27197	0.208	0.159	7.67275e-05
Slc3a1	Slc3a1	3.07846e-27	0.271557	0.753	0.659	7.81898e-23
Irak2	Irak2	1.03821e-06	0.271407	0.105	0.075	0.0263695
RGD1565616	RGD1565616	4.28816e-08	0.271044	0.132	0.094	0.00108915
Emcn	Emcn	3.60566e-07	0.270904	0.125	0.092	0.00915802
Arglu1	Arglu1	7.83603e-08	0.270797	0.124	0.088	0.00199027
Myo18a	Myo18a	4.26406e-07	0.270634	0.117	0.084	0.0108303
Med13l	Med13l	5.0213e-08	0.27039	0.123	0.086	0.00127536
Arhgap5	Arhgap5	6.90267e-08	0.267765	0.152	0.113	0.00175321
Bicc1	Bicc1	1.03677e-09	0.266267	0.23	0.178	2.6333e-05
Ghr	Ghr	1.81804e-09	0.266166	0.289	0.233	4.61765e-05
Ggnbp2	Ggnbp2	2.13629e-06	0.266064	0.136	0.103	0.0542595
Kif13a	Kif13a	3.66313e-08	0.266044	0.111	0.075	0.000930398
Itsn2	Itsn2	7.29194e-06	0.265318	0.147	0.116	0.185208
RGD1307100	RGD1307100	4.86071e-09	0.265117	0.186	0.139	0.000123457
Cpt1a	Cpt1a	5.64322e-09	0.265047	0.146	0.105	0.000143332
Ddx5	Ddx5	1.12415e-12	0.264962	0.388	0.318	2.85524e-08
Ankrd17	Ankrd17	4.23761e-07	0.264714	0.161	0.123	0.0107631
Smc3	Smc3	1.16103e-06	0.264227	0.104	0.074	0.0294891
Cop1	Cop1	9.34058e-07	0.264066	0.122	0.09	0.0237242
Acer2	Acer2	2.5676e-07	0.264029	0.125	0.09	0.00652144
Met	Met	3.32668e-07	0.263771	0.103	0.071	0.00844943
Ano6	Ano6	2.47438e-07	0.262745	0.169	0.129	0.00628467
Tff3	Tff3	4.50232e-37	0.261428	0.828	0.689	1.14354e-32
Gls	Gls	1.27129e-13	0.261157	0.336	0.265	3.22896e-09
Phyh	Phyh	1.24979e-14	0.261007	0.355	0.276	3.17434e-10
Ube2g1	Ube2g1	1.33476e-06	0.259339	0.124	0.091	0.0339015
Ppp2r5e	Ppp2r5e	2.43734e-06	0.259318	0.107	0.078	0.061906
Oplah	Oplah	3.78656e-08	0.258464	0.196	0.151	0.00096175
Arhgef28	Arhgef28	6.15547e-09	0.25731	0.209	0.16	0.000156343
Ascc3	Ascc3	1.80438e-07	0.256776	0.121	0.086	0.00458295
Rab29	Rab29	9.36487e-07	0.256509	0.12	0.088	0.0237858
Fam20c	Fam20c	4.25475e-06	0.256471	0.146	0.113	0.108066
Nptn	Nptn	2.77364e-08	0.256304	0.122	0.085	0.000704477
Mindy3	Mindy3	2.30418e-06	0.255	0.1	0.071	0.0585238
Cited2	Cited2	7.57734e-09	0.253667	0.138	0.097	0.000192457
Ttc3	Ttc3	3.93562e-07	0.253651	0.154	0.117	0.00999609
Cul1	Cul1	2.26913e-06	0.252477	0.115	0.085	0.0576336
Stag2	Stag2	4.20675e-08	0.251252	0.144	0.104	0.00106847
Samd4a	Samd4a	2.32105e-07	0.251132	0.106	0.074	0.00589524
Papola	Papola	6.89606e-08	0.250148	0.146	0.106	0.00175153
Senp6	Senp6	1.27727e-06	0.249547	0.173	0.136	0.0324413
Med13	Med13	7.40506e-07	0.248979	0.138	0.103	0.0188081
Esrrg	Esrrg	6.05883e-09	0.248061	0.163	0.118	0.000153888
Cep350	Cep350	2.57772e-06	0.247609	0.114	0.084	0.0654715
Clip1	Clip1	7.06793e-06	0.24647	0.112	0.083	0.179518
Jun	Jun	1.21373e-07	0.246304	0.144	0.106	0.00308276
Gpbp1	Gpbp1	4.74805e-06	0.246061	0.108	0.079	0.120596
Ralgapa1	Ralgapa1	3.52146e-06	0.246002	0.107	0.078	0.0894416
Sppl3	Sppl3	1.76224e-07	0.245545	0.115	0.08	0.00447592
Bptf	Bptf	7.07461e-06	0.245469	0.112	0.083	0.179688
Sfpq	Sfpq	4.91291e-07	0.244296	0.109	0.077	0.0124783
Aurkaip1	Aurkaip1	2.48191e-07	0.243667	0.175	0.135	0.00630379
Zfp638	Zfp638	2.90878e-07	0.243623	0.133	0.098	0.00738802
Gcnt2	Gcnt2	6.73763e-06	0.242246	0.123	0.093	0.171129
Stk39	Stk39	4.04919e-08	0.240842	0.128	0.09	0.00102845
Mllt10	Mllt10	3.60608e-06	0.239775	0.105	0.076	0.0915908
Ythdf3	Ythdf3	3.03829e-07	0.239542	0.128	0.092	0.00771696
Hbb	Hbb	2.36513e-12	0.239244	0.195	0.138	6.0072e-08
Matr3	Matr3	2.83721e-08	0.238521	0.217	0.171	0.000720623
Cd2ap	Cd2ap	9.10947e-08	0.237738	0.181	0.139	0.00231372
Mtmr3	Mtmr3	3.64568e-06	0.236549	0.132	0.1	0.0925967
Prpf4b	Prpf4b	1.33293e-06	0.236054	0.171	0.134	0.033855
Eef2	Eef2	3.53297e-09	0.23529	0.254	0.203	8.97339e-05
Dpyd	Dpyd	8.96232e-07	0.234916	0.187	0.147	0.0227634
Gnai2	Gnai2	3.22832e-07	0.234712	0.128	0.092	0.00819962
Mitf	Mitf	5.24878e-07	0.233905	0.117	0.084	0.0133314
S100a11	S100a11	2.51038e-09	0.232684	0.199	0.148	6.37612e-05
Serping1	Serping1	2.25829e-07	0.232623	0.131	0.095	0.00573584
Msn	Msn	3.58318e-07	0.231526	0.206	0.165	0.00910093
Hnrnpd	Hnrnpd	2.1257e-06	0.229773	0.114	0.083	0.0539906
Sh3rf1	Sh3rf1	2.70174e-10	0.22893	0.257	0.198	6.86215e-06
Vegfa	Vegfa	6.03304e-05	0.228748	0.121	0.095	1
Crebbp	Crebbp	6.19283e-06	0.228656	0.17	0.135	0.157292
Acin1	Acin1	3.11427e-05	0.228016	0.126	0.097	0.790995
Atrx.1	Atrx.1	3.70111e-06	0.227927	0.192	0.153	0.0940045
Fhod3	Fhod3	9.28814e-09	0.227808	0.197	0.149	0.000235909
Mapkap1	Mapkap1	9.54892e-06	0.2278	0.107	0.079	0.242533
Pign	Pign	1.22271e-06	0.226045	0.154	0.118	0.0310556
Akap11	Akap11	1.08934e-05	0.225907	0.107	0.08	0.276682
Ppp1cb	Ppp1cb	7.65585e-07	0.22589	0.155	0.117	0.0194451
Alcam	Alcam	2.73913e-05	0.225064	0.104	0.078	0.695712
Sf3b1	Sf3b1	2.23856e-07	0.224133	0.167	0.127	0.00568573
Arhgef3	Arhgef3	8.44958e-06	0.223683	0.104	0.077	0.214611
Slc22a12	Slc22a12	2.17377e-06	0.223607	0.164	0.129	0.0552117
Ap3b1	Ap3b1	6.11239e-07	0.222979	0.132	0.098	0.0155249
Srsf3	Srsf3	7.13386e-06	0.222424	0.138	0.106	0.181193
Ctnnd1	Ctnnd1	2.30386e-06	0.222233	0.12	0.09	0.0585158
Gstp1	Gstp1	4.11811e-11	0.222106	0.334	0.267	1.04596e-06
Rgn	Rgn	8.97294e-06	0.22154	0.18	0.145	0.227904
Hnrnpl	Hnrnpl	2.50918e-05	0.22086	0.129	0.1	0.637307
Babam2	Babam2	4.11918e-07	0.220682	0.141	0.105	0.0104623
Arfgef1	Arfgef1	7.94697e-07	0.220551	0.172	0.134	0.0201845
Wbp1l	Wbp1l	1.78805e-06	0.219993	0.109	0.078	0.0454147
Pcm1	Pcm1	7.69189e-07	0.219769	0.176	0.137	0.0195366
Hgd	Hgd	1.12806e-08	0.219608	0.264	0.212	0.000286517
Sik3	Sik3	2.32725e-07	0.219063	0.198	0.155	0.00591098
Nr3c2	Nr3c2	9.41682e-07	0.218291	0.159	0.121	0.0239178
Wwc1	Wwc1	1.09623e-06	0.217878	0.225	0.183	0.0278433
Fahd1	Fahd1	3.17132e-07	0.217061	0.174	0.134	0.00805484
Ube2k	Ube2k	2.14151e-06	0.216955	0.172	0.136	0.0543922
Pum2	Pum2	1.08435e-06	0.215299	0.188	0.149	0.0275415
Elavl1	Elavl1	8.08611e-06	0.214909	0.119	0.09	0.205379
Limch1	Limch1	3.33811e-07	0.214179	0.224	0.18	0.00847847
Ddi2	Ddi2	1.82258e-06	0.214175	0.145	0.109	0.0462917
Krcc1	Krcc1	1.05996e-05	0.213937	0.129	0.099	0.26922
Tob1	Tob1	3.52261e-05	0.210748	0.136	0.106	0.894709
Tardbp	Tardbp	2.87756e-06	0.20975	0.116	0.085	0.0730872
Id4	Id4	4.40228e-05	0.208976	0.133	0.105	1
Cdhr5	Cdhr5	1.10854e-05	0.205774	0.147	0.115	0.281559
Thrb	Thrb	5.2211e-05	0.204524	0.173	0.141	1
Ubap2l	Ubap2l	3.09118e-06	0.203995	0.132	0.099	0.078513
Dcaf8	Dcaf8	0.000282648	0.203759	0.111	0.088	1
Maea	Maea	1.4013e-05	0.20324	0.102	0.075	0.355917
Ube4a	Ube4a	0.000155869	0.201858	0.102	0.078	1
Mier1	Mier1	8.84678e-05	0.201392	0.133	0.106	1
Eif5a	Eif5a	0.0131618	-0.200569	0.207	0.228	1
Igfbp5	Igfbp5	0.0382379	-0.201175	0.497	0.507	1
Rps11	Rps11	0.001682	-0.201996	0.292	0.321	1
Ndufc2	Ndufc2	0.0280155	-0.202368	0.166	0.182	1
LOC294154	LOC294154	0.00496384	-0.202549	0.13	0.149	1
Nfs1	Nfs1	0.0467633	-0.203936	0.16	0.174	1
Sdc4	Sdc4	0.00460135	-0.204439	0.248	0.273	1
Haao	Haao	0.00224815	-0.204688	0.172	0.198	1
Tbca	Tbca	0.027949	-0.204843	0.201	0.217	1
Prdx6	Prdx6	0.00572146	-0.205206	0.175	0.198	1
Ppa1	Ppa1	0.00692041	-0.205227	0.103	0.121	1
Rpl23	Rpl23	0.0508667	-0.205679	0.435	0.44	1
Ca5b	Ca5b	0.0055049	-0.20578	0.095	0.113	1
Rab5if	Rab5if	0.00737692	-0.205903	0.089	0.106	1
Slc7a9	Slc7a9	0.00115887	-0.206855	0.089	0.109	1
Atp5mc1	Atp5mc1	0.0379891	-0.207187	0.401	0.409	1
Dpys	Dpys	0.00355076	-0.207465	0.087	0.105	1
Nedd8	Nedd8	0.00497346	-0.208257	0.144	0.167	1
Ssb	Ssb	0.00239155	-0.20843	0.099	0.119	1
Adhfe1	Adhfe1	0.000965138	-0.208584	0.087	0.108	1
Atp5f1b	Atp5f1b	1.77719e-06	-0.208734	0.777	0.769	0.0451388
Eif4g1	Eif4g1	0.0011323	-0.208778	0.123	0.147	1
Plekhb2	Plekhb2	0.00129212	-0.212933	0.113	0.136	1
Tmbim6	Tmbim6	0.0368215	-0.213023	0.232	0.246	1
Ubxn1	Ubxn1	0.00454665	-0.21323	0.104	0.123	1
Pdap1	Pdap1	0.00015932	-0.213913	0.091	0.116	1
Tex264	Tex264	0.00754724	-0.214184	0.13	0.149	1
Stmn1	Stmn1	0.0224792	-0.214275	0.107	0.121	1
Rpl18a	Rpl18a	0.00146573	-0.214499	0.287	0.315	1
Gpi	Gpi	0.00043055	-0.214555	0.13	0.156	1
Slc25a39	Slc25a39	0.00309654	-0.215041	0.15	0.173	1
Hsd11b1	Hsd11b1	0.0150088	-0.215855	0.35	0.366	1
Fahd2a	Fahd2a	0.00140921	-0.217585	0.117	0.139	1
Mrpl15	Mrpl15	0.00186257	-0.219269	0.113	0.134	1
Sdhb	Sdhb	0.00537486	-0.219371	0.194	0.217	1
Tmem131	Tmem131	0.000569939	-0.220149	0.079	0.1	1
Hadha	Hadha	0.00119032	-0.220337	0.204	0.233	1
Tma7	Tma7	0.00814724	-0.220745	0.111	0.129	1
Tsc22d1	Tsc22d1	0.00152005	-0.221107	0.326	0.353	1
Etfa	Etfa	0.00282466	-0.221174	0.235	0.26	1
Rnaset2	Rnaset2	0.0129163	-0.221428	0.106	0.122	1
Arf5	Arf5	0.000469337	-0.221757	0.095	0.118	1
Dld	Dld	0.000493673	-0.222632	0.117	0.142	1
Dlst	Dlst	0.00237372	-0.222965	0.102	0.123	1
Cisd1	Cisd1	0.00253019	-0.224324	0.461	0.479	1
Rps27	Rps27	0.000769805	-0.2247	0.421	0.444	1
Rhoa	Rhoa	0.00146882	-0.225312	0.117	0.139	1
Alpl	Alpl	0.000107401	-0.226251	0.096	0.122	1
Snrpe	Snrpe	0.0236398	-0.226276	0.099	0.113	1
Mrps36	Mrps36	0.000314235	-0.226541	0.08	0.102	1
Lypla1	Lypla1	0.00290519	-0.227218	0.117	0.139	1
Pam	Pam	0.0108722	-0.227689	0.131	0.149	1
Rab7a	Rab7a	0.00169193	-0.228	0.127	0.149	1
Syf2	Syf2	0.000579069	-0.22818	0.08	0.101	1
Hsd17b4	Hsd17b4	0.00443545	-0.228556	0.147	0.17	1
LOC102551265	LOC102551265	0.0141981	-0.228575	0.109	0.125	1
Ndufs3	Ndufs3	0.00126243	-0.230058	0.146	0.171	1
Nit2	Nit2	0.000386329	-0.230148	0.079	0.1	1
Mtss1	Mtss1	9.26677e-05	-0.230247	0.158	0.191	1
Tfcp2l1	Tfcp2l1	0.000442095	-0.231699	0.106	0.13	1
Atp6v1f	Atp6v1f	0.000960385	-0.23191	0.094	0.115	1
Cdkl1	Cdkl1	0.00016962	-0.232507	0.152	0.181	1
Hsp90b1	Hsp90b1	0.000287084	-0.232587	0.341	0.372	1
Thnsl2	Thnsl2	0.002768	-0.232648	0.145	0.168	1
Ppp1cc	Ppp1cc	0.000540698	-0.232675	0.113	0.137	1
Skp1	Skp1	0.000401723	-0.233894	0.218	0.249	1
Rpl24	Rpl24	0.0032737	-0.234724	0.306	0.331	1
Pnpla8	Pnpla8	0.000607359	-0.235858	0.135	0.161	1
Rpn1	Rpn1	0.000345017	-0.236874	0.15	0.178	1
Ndufa12	Ndufa12	0.00987602	-0.237212	0.152	0.171	1
Vkorc1	Vkorc1	0.00274074	-0.237843	0.094	0.113	1
Tceal9	Tceal9	0.00136778	-0.237956	0.11	0.132	1
Uqcr11	Uqcr11	0.00303303	-0.238125	0.337	0.359	1
Atp6v0d1	Atp6v0d1	0.00022615	-0.238474	0.127	0.154	1
Manf	Manf	0.000927401	-0.238813	0.082	0.102	1
Tcea1	Tcea1	0.0286723	-0.238935	0.107	0.121	1
Prlr	Prlr	0.000109923	-0.239974	0.123	0.153	1
Ethe1	Ethe1	0.000285402	-0.240033	0.1	0.125	1
Atp6v1e1	Atp6v1e1	0.0013763	-0.240681	0.145	0.17	1
Zbtb8os	Zbtb8os	0.000302459	-0.241497	0.117	0.143	1
Rtraf	Rtraf	9.14091e-05	-0.241526	0.106	0.133	1
Dek	Dek	0.000876085	-0.241639	0.122	0.146	1
Atp5pd	Atp5pd	0.000742951	-0.241767	0.332	0.359	1
Ppfibp2	Ppfibp2	2.90918e-05	-0.241975	0.087	0.114	0.738904
Fggy	Fggy	3.62783e-06	-0.242472	0.12	0.155	0.0921434
Gns.1	Gns.1	0.000100062	-0.243145	0.113	0.139	1
Rfk	Rfk	0.00111766	-0.243183	0.103	0.124	1
Esd	Esd	0.00137551	-0.243204	0.139	0.162	1
Thoc7	Thoc7	0.00025594	-0.244321	0.084	0.107	1
Vom2r37	Vom2r37	0.000676983	-0.244784	0.145	0.17	1
Hnf4a	Hnf4a	1.41077e-05	-0.245059	0.217	0.258	0.358321
Pde4d	Pde4d	1.47932e-05	-0.245121	0.402	0.44	0.375734
Gpx4	Gpx4	3.27365e-05	-0.245584	0.306	0.344	0.831474
RGD1561590	RGD1561590	0.000686884	-0.24658	0.095	0.116	1
LOC108348287	LOC108348287	0.00495181	-0.246645	0.18	0.201	1
Eef1b2	Eef1b2	0.000370569	-0.246839	0.228	0.256	1
Ndel1	Ndel1	6.90222e-05	-0.247295	0.098	0.124	1
Nipsnap1	Nipsnap1	5.00694e-05	-0.247679	0.11	0.138	1
Pink1	Pink1	0.000197611	-0.247914	0.077	0.1	1
Taldo1	Taldo1	0.000514783	-0.248057	0.243	0.273	1
Cyp4a2	Cyp4a2	6.54575e-45	-0.248575	0.978	0.971	1.66255e-40
Cldn2	Cldn2	0.000115417	-0.2488	0.166	0.197	1
Sdha	Sdha	0.001797	-0.249765	0.196	0.221	1
Ndufs7	Ndufs7	0.000676773	-0.250071	0.148	0.174	1
Acadl	Acadl	0.000492786	-0.25029	0.199	0.226	1
Capzb	Capzb	0.000472617	-0.251435	0.1	0.122	1
Timm8b	Timm8b	0.0136173	-0.251881	0.139	0.157	1
Pam16	Pam16	0.000143202	-0.252021	0.085	0.109	1
Ppm1h	Ppm1h	0.000599801	-0.252101	0.132	0.156	1
Plau	Plau	0.000304402	-0.252175	0.095	0.119	1
Pdzk1ip1	Pdzk1ip1	0.00251216	-0.252309	0.314	0.336	1
Ldhb	Ldhb	0.00135085	-0.25294	0.253	0.281	1
B2m	B2m	5.79607e-06	-0.253142	0.599	0.615	0.147214
Unc119b	Unc119b	5.83637e-05	-0.253274	0.168	0.201	1
Rpl28	Rpl28	0.00308895	-0.253744	0.315	0.338	1
Slc25a5	Slc25a5	0.000511459	-0.255058	0.433	0.449	1
Bdh2	Bdh2	8.58823e-05	-0.255195	0.077	0.1	1
Idh3g	Idh3g	4.07259e-05	-0.255811	0.103	0.132	1
Amn	Amn	1.08535e-05	-0.25591	0.075	0.102	0.275669
AABR07021871.1	AABR07021871.1	5.15077e-05	-0.256717	0.099	0.126	1
LOC100360057	LOC100360057	0.000592855	-0.257508	0.26	0.29	1
Atp5mc2	Atp5mc2	0.00232638	-0.25814	0.266	0.289	1
Hint2	Hint2	3.77827e-05	-0.258161	0.106	0.135	0.959644
Serf2	Serf2	0.000139232	-0.260994	0.409	0.436	1
Uqcrc1	Uqcrc1	6.26787e-05	-0.261018	0.215	0.25	1
Ahcyl2	Ahcyl2	6.36338e-05	-0.262409	0.19	0.224	1
Aldoa	Aldoa	0.000117662	-0.262775	0.383	0.414	1
Lactb	Lactb	0.000296185	-0.262905	0.109	0.135	1
Id2	Id2	4.05576e-05	-0.262907	0.139	0.17	1
Sod3	Sod3	0.00023507	-0.264433	0.1	0.124	1
Iah1	Iah1	0.000748713	-0.265095	0.264	0.293	1
Hmgn1	Hmgn1	4.27199e-05	-0.265255	0.084	0.109	1
Cotl1	Cotl1	0.000482702	-0.26539	0.105	0.129	1
Cmpk1	Cmpk1	7.18468e-05	-0.265939	0.116	0.144	1
Nit1	Nit1	0.000907299	-0.267456	0.242	0.272	1
LOC108349548	LOC108349548	0.000286542	-0.268091	0.121	0.146	1
Itga6	Itga6	0.000111393	-0.270014	0.137	0.166	1
Glrx5	Glrx5	5.32229e-06	-0.270477	0.076	0.104	0.135181
Rpsa	Rpsa	4.01302e-06	-0.271419	0.441	0.475	0.101927
Rpl22l1	Rpl22l1	4.67647e-05	-0.271562	0.121	0.151	1
Srrm2	Srrm2	7.9859e-09	-0.271606	0.174	0.223	0.000202834
Hoga1	Hoga1	2.33864e-05	-0.27205	0.166	0.199	0.593992
Cltc	Cltc	0.000116623	-0.272446	0.273	0.307	1
Ccser2	Ccser2	4.19116e-06	-0.273374	0.088	0.118	0.106451
Lactb2	Lactb2	0.000103056	-0.274542	0.132	0.16	1
Slc22a1	Slc22a1	0.000552282	-0.274775	0.112	0.136	1
Retsat	Retsat	0.000357347	-0.275176	0.151	0.178	1
Ech1	Ech1	0.000202961	-0.275182	0.129	0.154	1
Lamtor5	Lamtor5	2.47852e-05	-0.276162	0.093	0.12	0.629519
Dap	Dap	7.75157e-05	-0.276213	0.102	0.129	1
Mrps25	Mrps25	6.27527e-05	-0.276502	0.076	0.1	1
Agtrap	Agtrap	5.76153e-05	-0.277181	0.102	0.129	1
Rpl7	Rpl7	0.000284427	-0.277204	0.413	0.433	1
Pnrc1	Pnrc1	0.000104675	-0.277576	0.082	0.105	1
Atp6v1a	Atp6v1a	1.0338e-05	-0.278696	0.13	0.162	0.262575
Ybx1	Ybx1	8.37162e-06	-0.278931	0.099	0.13	0.212631
Entpd5	Entpd5	1.39809e-05	-0.27904	0.151	0.187	0.3551
Rps9	Rps9	0.000135179	-0.279571	0.294	0.325	1
Gabarapl2	Gabarapl2	0.000548774	-0.280333	0.113	0.136	1
Tmco1	Tmco1	0.0001979	-0.281163	0.13	0.157	1
Rbbp7	Rbbp7	0.00020155	-0.281317	0.111	0.136	1
Acat1	Acat1	4.95608e-06	-0.282608	0.175	0.212	0.125879
Ywhaz	Ywhaz	6.65724e-05	-0.283061	0.137	0.167	1
Rps16	Rps16	2.91682e-06	-0.283547	0.373	0.411	0.0740842
Ndufb8	Ndufb8	0.000118588	-0.2839	0.24	0.272	1
Edf1	Edf1	0.000908576	-0.284664	0.177	0.202	1
Cfl1	Cfl1	5.45783e-05	-0.285203	0.196	0.229	1
Ndufb9	Ndufb9	2.66646e-05	-0.285802	0.278	0.314	0.677254
Vps29	Vps29	9.62011e-05	-0.286096	0.09	0.115	1
Rpl11	Rpl11	9.23212e-05	-0.286139	0.376	0.402	1
Tomm20	Tomm20	2.43554e-05	-0.286545	0.133	0.165	0.618603
Map1lc3b	Map1lc3b	4.44164e-05	-0.286883	0.098	0.125	1
Ndufa6	Ndufa6	9.5526e-06	-0.287546	0.209	0.247	0.242626
Psmd2	Psmd2	2.2744e-05	-0.287626	0.096	0.123	0.577675
Dhrs4	Dhrs4	6.10201e-05	-0.287723	0.111	0.138	1
Ttc36	Ttc36	1.38818e-06	-0.288032	0.082	0.113	0.0352584
Sec61b	Sec61b	8.92485e-06	-0.288771	0.102	0.132	0.226682
Churc1	Churc1	3.40772e-05	-0.289452	0.115	0.145	0.865527
Cycs	Cycs	1.2959e-07	-0.290908	0.528	0.558	0.00329145
Tmem174	Tmem174	4.70415e-06	-0.291159	0.088	0.117	0.119481
Anpep	Anpep	1.17534e-05	-0.29407	0.153	0.187	0.298525
Cox7a2l2	Cox7a2l2	6.41927e-06	-0.294391	0.323	0.357	0.163043
Qdpr	Qdpr	7.27791e-06	-0.29524	0.08	0.108	0.184852
Adi1	Adi1	6.86001e-06	-0.296691	0.073	0.1	0.174237
Cluh	Cluh	0.000121427	-0.297327	0.1	0.124	1
Trabd2b	Trabd2b	6.90081e-06	-0.29797	0.164	0.202	0.175274
Ivd	Ivd	2.84283e-07	-0.29854	0.096	0.13	0.00722051
Rps7	Rps7	2.81148e-06	-0.298631	0.321	0.36	0.0714088
Atp5f1e	Atp5f1e	2.61549e-09	-0.298745	0.523	0.565	6.64308e-05
Dmgdh	Dmgdh	1.92482e-06	-0.298976	0.092	0.123	0.0488884
Lap3	Lap3	3.83878e-06	-0.299263	0.164	0.202	0.0975012
Vcp	Vcp	2.7188e-06	-0.299482	0.238	0.279	0.0690548
Enpep	Enpep	1.30512e-06	-0.300908	0.133	0.169	0.0331487
Atp6ap2	Atp6ap2	1.04335e-05	-0.302303	0.098	0.127	0.265
Hspa9	Hspa9	2.47552e-06	-0.302477	0.085	0.115	0.0628758
Cops6	Cops6	2.64851e-06	-0.302797	0.074	0.102	0.0672695
Galnt11	Galnt11	5.55192e-06	-0.303336	0.09	0.119	0.141013
Cd63	Cd63	2.83146e-08	-0.303697	0.534	0.564	0.000719162
Plcb1	Plcb1	1.34315e-07	-0.303932	0.099	0.135	0.00341147
Fdx1	Fdx1	2.75581e-06	-0.304179	0.076	0.104	0.0699948
Atp6v1d	Atp6v1d	7.16905e-06	-0.305154	0.08	0.107	0.182087
Gk	Gk	1.3306e-06	-0.306243	0.128	0.163	0.0337959
Tkfc	Tkfc	1.73504e-05	-0.306322	0.074	0.1	0.440684
Slc27a2	Slc27a2	3.23899e-08	-0.306579	0.282	0.332	0.000822672
Scoc	Scoc	1.75935e-06	-0.307346	0.075	0.104	0.0446857
Cyb5a	Cyb5a	5.97717e-07	-0.307769	0.275	0.317	0.0151814
LOC306766	LOC306766	1.46493e-06	-0.308934	0.22	0.26	0.0372077
Tgoln2	Tgoln2	4.28024e-07	-0.310201	0.093	0.126	0.0108714
Atox1	Atox1	3.05553e-05	-0.311125	0.156	0.187	0.776073
Cox5a	Cox5a	2.1004e-06	-0.311157	0.249	0.29	0.053348
Selenof	Selenof	1.86719e-05	-0.311335	0.125	0.156	0.474248
Clcnkb	Clcnkb	7.12443e-09	-0.311509	0.12	0.162	0.000180953
Arhgap10	Arhgap10	6.54607e-07	-0.311906	0.078	0.109	0.0166264
Wfdc2	Wfdc2	9.39722e-06	-0.312323	0.222	0.259	0.23868
Hao2	Hao2	9.13913e-34	-0.313451	0.889	0.888	2.32125e-29
Dio1	Dio1	9.77411e-06	-0.313525	0.089	0.117	0.248253
Rgl1	Rgl1	5.13617e-07	-0.313664	0.131	0.168	0.0130454
Prelid1	Prelid1	2.2969e-07	-0.314376	0.081	0.114	0.0058339
Col4a3	Col4a3	4.35146e-08	-0.31586	0.256	0.305	0.00110523
Ndufab1	Ndufab1	1.51238e-06	-0.317846	0.203	0.242	0.0384128
Micos13	Micos13	8.13873e-06	-0.318134	0.233	0.271	0.206716
Dync1h1	Dync1h1	1.73151e-07	-0.319325	0.136	0.177	0.00439787
Dnajc19	Dnajc19	2.82536e-06	-0.319883	0.083	0.112	0.0717613
Tmem140	Tmem140	1.73561e-06	-0.320378	0.074	0.102	0.0440829
Nop10	Nop10	2.1018e-06	-0.320789	0.084	0.114	0.0533835
Hsp90ab1	Hsp90ab1	1.49886e-16	-0.321215	0.643	0.69	3.80696e-12
Atp5mc3	Atp5mc3	8.13893e-07	-0.321257	0.446	0.476	0.0206721
Gdi2	Gdi2	2.12183e-07	-0.322334	0.13	0.169	0.00538923
Rps3	Rps3	3.23487e-06	-0.322835	0.259	0.297	0.0821624
Sucla2	Sucla2	1.07835e-07	-0.324294	0.103	0.14	0.00273889
Bsg	Bsg	1.21137e-07	-0.325178	0.426	0.461	0.00307675
Ndufa5	Ndufa5	1.5562e-06	-0.32547	0.182	0.22	0.039526
Rpl19	Rpl19	1.71325e-09	-0.325794	0.43	0.476	4.35147e-05
Tkt	Tkt	3.39375e-07	-0.328037	0.156	0.196	0.00861978
Cox5b	Cox5b	2.05069e-07	-0.328663	0.416	0.455	0.00520855
Hsd17b10	Hsd17b10	3.59302e-07	-0.330254	0.15	0.188	0.0091259
P3h2	P3h2	2.70085e-08	-0.330834	0.196	0.244	0.000685989
Atp5md	Atp5md	1.10173e-06	-0.331098	0.106	0.139	0.0279829
Uqcrh	Uqcrh	1.18552e-06	-0.331171	0.288	0.326	0.0301111
Tpt1	Tpt1	3.79162e-11	-0.3332	0.568	0.598	9.63034e-07
Pgk1	Pgk1	4.2582e-08	-0.335518	0.194	0.241	0.00108154
Pter	Pter	3.75905e-08	-0.338671	0.191	0.238	0.000954761
Ggct	Ggct	3.36283e-08	-0.340319	0.276	0.324	0.000854125
Add3	Add3	7.18944e-09	-0.34049	0.16	0.207	0.000182604
Cox16	Cox16	9.01376e-08	-0.340796	0.086	0.12	0.0022894
Xylb	Xylb	5.64365e-08	-0.341116	0.111	0.149	0.00143343
Gstt3	Gstt3	8.01832e-08	-0.342077	0.314	0.36	0.00203657
Ndufb11	Ndufb11	7.94732e-07	-0.343271	0.239	0.279	0.0201854
Hibadh	Hibadh	4.56261e-09	-0.34414	0.243	0.294	0.000115886
Rab5c	Rab5c	8.97723e-09	-0.347374	0.09	0.128	0.000228013
Zfp706	Zfp706	5.29884e-07	-0.349006	0.188	0.23	0.0134585
Ndufb2	Ndufb2	2.16654e-07	-0.352344	0.226	0.27	0.0055028
Cox8a	Cox8a	9.09631e-15	-0.353335	0.624	0.652	2.31037e-10
Pbld1	Pbld1	1.19777e-08	-0.3541	0.119	0.16	0.000304221
Tufm	Tufm	2.76851e-08	-0.354978	0.068	0.1	0.000703173
Calm2	Calm2	3.93627e-09	-0.355976	0.137	0.182	9.99772e-05
Atxn1	Atxn1	2.01647e-06	-0.356798	0.099	0.131	0.0512164
Lamp2	Lamp2	1.70114e-08	-0.357169	0.222	0.27	0.000432073
Psmc3	Psmc3	3.86779e-08	-0.357327	0.108	0.146	0.00098238
Rps3a	Rps3a	1.39045e-09	-0.358217	0.335	0.383	3.53161e-05
Decr1	Decr1	3.46875e-10	-0.360146	0.114	0.159	8.81027e-06
Tanc2	Tanc2	2.49094e-09	-0.362428	0.146	0.193	6.32675e-05
Agxt2	Agxt2	8.47938e-14	-0.362471	0.419	0.486	2.15368e-09
Fzd1	Fzd1	4.05266e-08	-0.36304	0.072	0.104	0.00102933
Samm50	Samm50	4.656e-07	-0.363207	0.09	0.122	0.0118258
St13	St13	1.00626e-09	-0.363512	0.216	0.271	2.55579e-05
Rpl6	Rpl6	5.38848e-09	-0.3641	0.105	0.146	0.000136862
Cmbl	Cmbl	4.2287e-08	-0.364746	0.103	0.14	0.00107405
Kmo	Kmo	1.3413e-08	-0.365016	0.083	0.118	0.000340676
Aldh9a1	Aldh9a1	1.22085e-09	-0.365292	0.128	0.174	3.10084e-05
Epb41	Epb41	7.84247e-10	-0.365662	0.121	0.166	1.99191e-05
Slc3a2	Slc3a2	1.84e-07	-0.366301	0.092	0.125	0.00467342
Tmem205	Tmem205	7.39111e-09	-0.366315	0.078	0.113	0.000187727
Rpl23a	Rpl23a	7.62894e-08	-0.366333	0.196	0.239	0.00193768
Pgam1	Pgam1	2.25221e-09	-0.367108	0.143	0.19	5.72039e-05
Atp6v0c	Atp6v0c	1.1185e-11	-0.369381	0.332	0.391	2.84087e-07
Ubl5	Ubl5	7.70738e-08	-0.370121	0.171	0.211	0.0019576
Pc	Pc	8.17671e-11	-0.37163	0.091	0.135	2.0768e-06
Grpel1	Grpel1	5.12562e-09	-0.372248	0.108	0.149	0.000130186
Suclg1	Suclg1	9.93215e-13	-0.372291	0.227	0.291	2.52267e-08
Dars	Dars	7.56078e-10	-0.37438	0.095	0.136	1.92036e-05
Rps27a.1	Rps27a.1	7.4368e-10	-0.374777	0.304	0.357	1.88887e-05
Hadhb	Hadhb	5.58629e-09	-0.376411	0.113	0.156	0.000141886
Atp5mg	Atp5mg	5.91034e-12	-0.376541	0.484	0.524	1.50117e-07
Lrpap1	Lrpap1	3.30576e-10	-0.377551	0.211	0.265	8.39631e-06
Cstb	Cstb	1.28688e-08	-0.379712	0.158	0.202	0.000326855
Ak2	Ak2	1.75974e-09	-0.380861	0.094	0.134	4.46956e-05
Dynll2	Dynll2	5.06403e-08	-0.382722	0.116	0.154	0.00128621
Nme2	Nme2	5.74653e-11	-0.387471	0.332	0.388	1.45956e-06
Prss8	Prss8	2.1557e-08	-0.38749	0.09	0.126	0.000547525
Ptprd	Ptprd	6.2722e-15	-0.387677	0.247	0.32	1.59308e-10
Elob	Elob	1.65057e-08	-0.387753	0.201	0.246	0.000419229
Pdzd2	Pdzd2	4.24739e-12	-0.38779	0.076	0.12	1.07879e-07
Sfxn1	Sfxn1	3.96176e-10	-0.390662	0.151	0.2	1.00625e-05
LOC100359583	LOC100359583	7.97677e-13	-0.395345	0.332	0.394	2.02602e-08
Rpl41	Rpl41	8.1783e-26	-0.396514	0.749	0.76	2.07721e-21
Rpl29	Rpl29	1.31258e-12	-0.396702	0.288	0.353	3.33382e-08
Tns1	Tns1	5.4921e-10	-0.398997	0.218	0.272	1.39494e-05
Mt1	Mt1	5.893e-18	-0.399142	0.543	0.597	1.49676e-13
Uqcrq	Uqcrq	9.43285e-11	-0.399949	0.279	0.337	2.39585e-06
Aco2	Aco2	8.64294e-15	-0.401584	0.259	0.331	2.19522e-10
Ghitm	Ghitm	3.10662e-11	-0.403103	0.117	0.166	7.89051e-07
Hspd1	Hspd1	3.26029e-13	-0.403416	0.371	0.433	8.28081e-09
Slc7a7	Slc7a7	2.38596e-11	-0.403701	0.067	0.106	6.06011e-07
Hexa	Hexa	3.8683e-11	-0.403886	0.076	0.116	9.82511e-07
Ndufa4	Ndufa4	1.34497e-21	-0.406489	0.627	0.673	3.41609e-17
Dnase1	Dnase1	4.12169e-13	-0.407148	0.177	0.241	1.04687e-08
Iqgap2	Iqgap2	6.22532e-13	-0.407331	0.101	0.151	1.58117e-08
Atp5po	Atp5po	4.93261e-13	-0.40829	0.433	0.479	1.25283e-08
Dpp7	Dpp7	1.25583e-10	-0.413616	0.067	0.105	3.18968e-06
Etfb	Etfb	2.2873e-11	-0.413772	0.198	0.254	5.80952e-07
Pgrmc1	Pgrmc1	7.72435e-12	-0.414203	0.264	0.322	1.96191e-07
Tuba1c	Tuba1c	3.29681e-11	-0.414217	0.065	0.103	8.37358e-07
Tomm7	Tomm7	4.7131e-09	-0.414555	0.207	0.256	0.000119708
Fuca1	Fuca1	1.65263e-11	-0.415271	0.114	0.161	4.19751e-07
Mdh1	Mdh1	2.38503e-16	-0.417082	0.364	0.439	6.05773e-12
Hdac9	Hdac9	1.36655e-10	-0.417338	0.076	0.115	3.47089e-06
Rps20	Rps20	4.04641e-14	-0.418942	0.215	0.283	1.02775e-09
Slc16a12	Slc16a12	7.4382e-12	-0.419509	0.103	0.15	1.88923e-07
Ugt1a6	Ugt1a6	4.62647e-12	-0.419584	0.192	0.248	1.17508e-07
Lipa	Lipa	2.98461e-11	-0.420137	0.084	0.126	7.5806e-07
Cat	Cat	2.55481e-15	-0.420896	0.435	0.495	6.48896e-11
Vdac1	Vdac1	1.41559e-15	-0.421032	0.304	0.378	3.59545e-11
Chpt1	Chpt1	5.12136e-13	-0.421956	0.208	0.271	1.30077e-08
Grhpr	Grhpr	2.93166e-11	-0.422649	0.177	0.232	7.44611e-07
Napsa	Napsa	7.83278e-13	-0.423603	0.345	0.408	1.98945e-08
Iscu	Iscu	5.81889e-10	-0.425766	0.115	0.16	1.47794e-05
Caprin1	Caprin1	4.20817e-14	-0.426317	0.132	0.189	1.06883e-09
Eci1	Eci1	2.06009e-11	-0.426844	0.133	0.182	5.23243e-07
Gsta4	Gsta4	1.54879e-12	-0.430399	0.243	0.302	3.93377e-08
Slc13a1	Slc13a1	3.29177e-17	-0.432115	0.357	0.433	8.36076e-13
Rnf152	Rnf152	5.34512e-13	-0.433368	0.062	0.103	1.35761e-08
Arl6ip1	Arl6ip1	2.37778e-12	-0.434556	0.108	0.158	6.03933e-08
Aldh2	Aldh2	7.06102e-12	-0.43563	0.188	0.246	1.79343e-07
Amacr	Amacr	7.33454e-13	-0.435967	0.115	0.168	1.8629e-08
Pth1r	Pth1r	2.68993e-15	-0.438123	0.159	0.226	6.83214e-11
Sub1	Sub1	2.42656e-13	-0.438737	0.081	0.127	6.16322e-09
Mgam	Mgam	1.06439e-11	-0.439999	0.114	0.162	2.70344e-07
AABR07065438.1	AABR07065438.1	3.41185e-13	-0.440746	0.18	0.24	8.66575e-09
Timp3	Timp3	8.47784e-15	-0.441427	0.138	0.198	2.15329e-10
Cox6b1	Cox6b1	1.92333e-14	-0.441676	0.277	0.343	4.88507e-10
Ndufa13	Ndufa13	1.60956e-13	-0.44311	0.243	0.305	4.08812e-09
Msrb1	Msrb1	7.91565e-13	-0.446298	0.175	0.234	2.0105e-08
Rpl35	Rpl35	3.53108e-19	-0.44702	0.489	0.551	8.96858e-15
Arl15	Arl15	5.3734e-21	-0.449946	0.287	0.376	1.36479e-16
Ezr	Ezr	7.08437e-13	-0.45006	0.173	0.233	1.79936e-08
Igsf11	Igsf11	3.73052e-15	-0.451721	0.164	0.228	9.47516e-11
Gcdh	Gcdh	2.54351e-12	-0.452639	0.136	0.19	6.46026e-08
Sec61g	Sec61g	1.89307e-10	-0.452997	0.114	0.159	4.80821e-06
Dbi	Dbi	2.69232e-18	-0.453139	0.392	0.464	6.83823e-14
Acsm3	Acsm3	2.7154e-15	-0.453617	0.225	0.297	6.89684e-11
Rpl34	Rpl34	1.51612e-14	-0.455074	0.321	0.385	3.8508e-10
Sdhc	Sdhc	5.53044e-16	-0.455333	0.226	0.297	1.40468e-11
Suclg2	Suclg2	1.25322e-17	-0.455575	0.232	0.311	3.18306e-13
Slc34a1	Slc34a1	2.06343e-55	-0.459265	0.552	0.679	5.2409e-51
Dcxr	Dcxr	1.53713e-13	-0.460609	0.086	0.134	3.90415e-09
Ddah1	Ddah1	5.88277e-18	-0.46132	0.279	0.356	1.49417e-13
Mt-atp6	Mt-atp6	2.98788e-17	-0.461985	0.929	0.789	7.58891e-13
LOC103693375	LOC103693375	9.0703e-15	-0.462032	0.104	0.159	2.30376e-10
Cox6c	Cox6c	3.43197e-18	-0.462713	0.459	0.518	8.71685e-14
Ndufa3	Ndufa3	2.54696e-14	-0.464418	0.216	0.28	6.46902e-10
RGD1309534	RGD1309534	2.76231e-15	-0.464947	0.276	0.346	7.01599e-11
Rpl37a	Rpl37a	5.16206e-22	-0.46738	0.495	0.558	1.31111e-17
Cryl1	Cryl1	6.84443e-15	-0.46752	0.132	0.192	1.73842e-10
Cox7b	Cox7b	1.59828e-18	-0.46778	0.448	0.511	4.05948e-14
Cox7c	Cox7c	1.88025e-23	-0.468538	0.521	0.579	4.77564e-19
Ndufb5	Ndufb5	7.78212e-14	-0.470834	0.195	0.257	1.97658e-09
Pgpep1	Pgpep1	1.58806e-14	-0.471023	0.116	0.172	4.03351e-10
Got2	Got2	1.38133e-13	-0.471117	0.15	0.208	3.50843e-09
Rpl17	Rpl17	1.07369e-14	-0.471322	0.216	0.282	2.72706e-10
Aldh7a1	Aldh7a1	9.70255e-17	-0.473224	0.208	0.278	2.46435e-12
Folr1	Folr1	1.51541e-13	-0.474842	0.274	0.335	3.849e-09
Hadh	Hadh	2.80297e-15	-0.475757	0.103	0.158	7.11925e-11
Hspa5	Hspa5	2.97547e-22	-0.479018	0.295	0.383	7.55739e-18
Rpl21.3	Rpl21.3	3.38407e-16	-0.486687	0.16	0.225	8.59519e-12
Coa5	Coa5	2.56825e-15	-0.488054	0.102	0.157	6.52309e-11
Mt-cyb	Mt-cyb	2.46386e-27	-0.488596	0.899	0.816	6.25796e-23
Atp5mf	Atp5mf	1.90364e-16	-0.48885	0.302	0.371	4.83506e-12
Serpinf1	Serpinf1	4.3812e-15	-0.492445	0.095	0.148	1.11278e-10
Acox1	Acox1	1.40074e-18	-0.495031	0.141	0.211	3.55774e-14
Scly	Scly	8.21578e-17	-0.496664	0.074	0.126	2.08673e-12
Psap	Psap	1.81792e-18	-0.497641	0.267	0.34	4.61734e-14
Tst	Tst	4.49956e-17	-0.500287	0.134	0.199	1.14284e-12
Slc25a10	Slc25a10	1.67676e-17	-0.50244	0.078	0.133	4.25879e-13
Rpl13	Rpl13	2.29106e-19	-0.506451	0.294	0.375	5.81907e-15
Aco1	Aco1	2.64552e-20	-0.512149	0.157	0.233	6.71936e-16
Akr7a2	Akr7a2	3.17994e-19	-0.51315	0.229	0.31	8.07673e-15
Gabarap	Gabarap	6.37372e-18	-0.51353	0.208	0.281	1.61886e-13
Naprt	Naprt	3.86463e-16	-0.514353	0.102	0.16	9.81577e-12
Gba3	Gba3	2.04434e-21	-0.514518	0.194	0.279	5.19241e-17
Rpl27	Rpl27	3.20483e-19	-0.517041	0.24	0.317	8.13994e-15
Rpl27a	Rpl27a	7.84644e-20	-0.518097	0.357	0.432	1.99292e-15
Dnajc13	Dnajc13	6.67609e-21	-0.519404	0.128	0.2	1.69566e-16
Eif4g2	Eif4g2	6.64571e-28	-0.520293	0.413	0.506	1.68794e-23
Psat1	Psat1	1.79936e-17	-0.520352	0.063	0.112	4.57021e-13
Ephx2	Ephx2	6.26632e-20	-0.523744	0.083	0.142	1.59158e-15
Acsm2	Acsm2	2.87088e-30	-0.527481	0.318	0.426	7.29176e-26
Pzp	Pzp	3.76253e-19	-0.527772	0.08	0.138	9.55644e-15
Hsph1	Hsph1	1.15765e-17	-0.531328	0.078	0.133	2.94032e-13
Aif1l	Aif1l	1.52781e-23	-0.538186	0.148	0.23	3.88048e-19
Rps4x.1	Rps4x.1	1.17457e-18	-0.5408	0.177	0.248	2.98329e-14
Pcbd1	Pcbd1	8.40578e-20	-0.543858	0.061	0.113	2.13498e-15
Aldh6a1	Aldh6a1	1.41677e-30	-0.544855	0.345	0.449	3.59845e-26
Pebp1	Pebp1	6.98565e-27	-0.549002	0.254	0.353	1.77429e-22
Slc22a18	Slc22a18	4.96491e-18	-0.552442	0.074	0.127	1.26104e-13
Uqcr10	Uqcr10	3.74782e-20	-0.553712	0.317	0.395	9.5191e-16
Aass	Aass	1.58752e-23	-0.554045	0.058	0.116	4.03215e-19
Atp5if1	Atp5if1	4.81659e-24	-0.558447	0.293	0.385	1.22336e-19
Mt2A	Mt2A	2.65965e-42	-0.562085	0.545	0.639	6.75524e-38
Rps18	Rps18	3.53485e-28	-0.567518	0.408	0.492	8.97816e-24
Hint1	Hint1	2.60641e-21	-0.568338	0.286	0.365	6.62003e-17
Glyat	Glyat	1.71356e-34	-0.572674	0.359	0.476	4.35226e-30
Ephx1	Ephx1	7.72036e-23	-0.572752	0.053	0.107	1.9609e-18
Rps23	Rps23	4.34205e-27	-0.573563	0.34	0.43	1.10284e-22
Apoe	Apoe	4.42939e-16	-0.573817	0.242	0.308	1.12502e-11
Akr1c1	Akr1c1	2.45064e-28	-0.573822	0.065	0.133	6.22437e-24
Ndufv3.1	Ndufv3.1	2.40272e-22	-0.576089	0.129	0.204	6.10266e-18
Igf2r	Igf2r	3.90446e-24	-0.577295	0.133	0.212	9.91695e-20
LOC108351137	LOC108351137	5.09174e-29	-0.577716	0.163	0.258	1.29325e-24
Nme4	Nme4	6.057e-24	-0.579121	0.12	0.195	1.53842e-19
Dao	Dao	5.7178e-27	-0.582067	0.05	0.11	1.45226e-22
Zbed5	Zbed5	1.30182e-26	-0.586889	0.072	0.14	3.30648e-22
H3f3b	H3f3b	3.54382e-26	-0.587723	0.129	0.212	9.00096e-22
St6galnac3	St6galnac3	1.68835e-33	-0.5938	0.204	0.316	4.28823e-29
Apom	Apom	3.98833e-25	-0.593983	0.217	0.307	1.013e-20
Gcsh	Gcsh	7.81353e-22	-0.597654	0.088	0.152	1.98456e-17
Sod1	Sod1	2.19084e-40	-0.600864	0.439	0.546	5.56452e-36
Idh1	Idh1	1.43831e-26	-0.601351	0.105	0.183	3.65316e-22
Txndc17	Txndc17	2.93474e-25	-0.602483	0.117	0.195	7.45394e-21
Ccdc141	Ccdc141	1.53484e-25	-0.604928	0.092	0.163	3.89835e-21
Rpl5	Rpl5	5.06396e-30	-0.605303	0.212	0.312	1.2862e-25
LOC691427	LOC691427	1.8789e-25	-0.608679	0.067	0.129	4.77223e-21
LOC100360449	LOC100360449	1.95537e-27	-0.608807	0.333	0.422	4.96645e-23
Cpq	Cpq	3.88541e-37	-0.609117	0.26	0.384	9.86855e-33
AC141489.1	AC141489.1	3.29892e-23	-0.61548	0.138	0.214	8.37893e-19
Ctsc	Ctsc	2.68282e-26	-0.61608	0.053	0.111	6.81408e-22
Fmo1	Fmo1	2.39579e-26	-0.619317	0.086	0.158	6.08508e-22
Calml4	Calml4	1.54657e-27	-0.625155	0.065	0.131	3.92814e-23
Acss3	Acss3	9.82533e-27	-0.625597	0.117	0.195	2.49554e-22
LOC687780	LOC687780	3.66126e-39	-0.626653	0.373	0.486	9.29924e-35
Aldh8a1	Aldh8a1	1.18908e-30	-0.628566	0.218	0.32	3.02013e-26
Ppia	Ppia	1.99722e-30	-0.630935	0.074	0.148	5.07275e-26
Rps2	Rps2	5.25154e-30	-0.632327	0.339	0.432	1.33384e-25
Cst3	Cst3	4.85825e-31	-0.632897	0.252	0.35	1.23395e-26
Kl	Kl	2.15485e-32	-0.633341	0.062	0.134	5.4731e-28
Rps10	Rps10	1.72844e-23	-0.637356	0.177	0.258	4.39007e-19
Cyba	Cyba	2.31799e-24	-0.642629	0.091	0.159	5.88745e-20
Abhd17c	Abhd17c	4.74943e-27	-0.647799	0.08	0.15	1.20631e-22
Tmem252	Tmem252	3.88953e-32	-0.649503	0.045	0.109	9.87902e-28
Ndrg1	Ndrg1	4.00611e-66	-0.653742	0.507	0.644	1.01751e-61
Eno1	Eno1	1.01863e-35	-0.656061	0.227	0.34	2.58721e-31
Prdx1	Prdx1	1.85506e-41	-0.65891	0.298	0.42	4.71166e-37
Scpep1	Scpep1	2.94819e-31	-0.65969	0.152	0.247	7.48812e-27
Mgst3	Mgst3	3.86057e-33	-0.663372	0.219	0.323	9.80545e-29
Ca12	Ca12	6.90974e-42	-0.664695	0.269	0.397	1.755e-37
Lrp2	Lrp2	2.04225e-108	-0.668898	0.685	0.805	5.1871e-104
Bhmt	Bhmt	4.47635e-34	-0.674071	0.043	0.108	1.13695e-29
Tnfaip8	Tnfaip8	6.05421e-33	-0.674521	0.126	0.218	1.53771e-28
LOC501233	LOC501233	2.14103e-41	-0.67722	0.3	0.423	5.438e-37
Acaa2	Acaa2	3.62146e-31	-0.677498	0.086	0.165	9.19815e-27
Kcnj16	Kcnj16	1.17173e-30	-0.679141	0.076	0.15	2.97607e-26
Lamp1	Lamp1	3.27358e-44	-0.679496	0.335	0.46	8.31457e-40
Uqcrb.1	Uqcrb.1	3.35013e-39	-0.680199	0.22	0.334	8.50899e-35
Slc22a5	Slc22a5	3.3042e-36	-0.682088	0.114	0.21	8.39234e-32
Rps24	Rps24	1.83446e-36	-0.68406	0.219	0.332	4.65935e-32
Rps12	Rps12	5.0613e-39	-0.68507	0.267	0.385	1.28552e-34
Ndufs5	Ndufs5	4.08992e-30	-0.686208	0.147	0.238	1.0388e-25
Rps27a	Rps27a	6.96546e-29	-0.686789	0.106	0.186	1.76916e-24
Slit2	Slit2	1.53729e-33	-0.68734	0.117	0.208	3.90457e-29
Miox	Miox	1.04125e-66	-0.690718	0.542	0.65	2.64468e-62
Gpd1	Gpd1	1.45561e-30	-0.694116	0.06	0.128	3.6971e-26
Dnaja1	Dnaja1	8.42488e-42	-0.695126	0.189	0.305	2.13983e-37
Rps8	Rps8	1.25162e-46	-0.695601	0.39	0.511	3.17899e-42
Nphs2	Nphs2	2.89946e-38	-0.698057	0.036	0.101	7.36434e-34
Atp6v0a4	Atp6v0a4	5.47073e-46	-0.698958	0.202	0.33	1.38951e-41
Dab2	Dab2	3.25974e-36	-0.699954	0.111	0.204	8.2794e-32
Mt-nd4	Mt-nd4	1.07538e-138	-0.708022	0.917	0.901	2.73136e-134
LOC100910944	LOC100910944	2.03498e-36	-0.711695	0.148	0.249	5.16865e-32
Hspa8	Hspa8	9.2406e-45	-0.717171	0.292	0.418	2.34702e-40
Rpl32	Rpl32	4.30869e-39	-0.717588	0.09	0.181	1.09436e-34
Cubn	Cubn	1.80771e-49	-0.718907	0.235	0.373	4.5914e-45
Prodh2	Prodh2	3.56021e-40	-0.734852	0.039	0.108	9.04257e-36
Rida	Rida	3.19752e-81	-0.735135	0.585	0.691	8.12137e-77
Ndufb4	Ndufb4	1.69952e-36	-0.735512	0.098	0.187	4.31662e-32
Rpl36a	Rpl36a	1.73239e-37	-0.735724	0.146	0.248	4.40009e-33
Rps17	Rps17	6.23089e-38	-0.737154	0.221	0.333	1.58258e-33
RGD1559960	RGD1559960	5.41351e-44	-0.737612	0.053	0.134	1.37498e-39
Ddx19b	Ddx19b	1.81091e-43	-0.753918	0.102	0.204	4.59953e-39
Sord	Sord	6.76407e-43	-0.764427	0.139	0.248	1.71801e-38
AABR07035218.1	AABR07035218.1	5.02622e-43	-0.768286	0.043	0.118	1.27661e-38
Gabarapl1	Gabarapl1	2.87527e-44	-0.772124	0.157	0.272	7.30289e-40
Comt	Comt	5.15829e-41	-0.772906	0.178	0.29	1.31015e-36
Eef1a1	Eef1a1	8.62629e-41	-0.773698	0.063	0.145	2.19099e-36
Rbp1	Rbp1	2.92897e-42	-0.781424	0.036	0.104	7.43929e-38
Pdzk1	Pdzk1	3.31562e-50	-0.784685	0.171	0.3	8.42135e-46
Dgkg	Dgkg	1.61446e-47	-0.788138	0.048	0.13	4.10057e-43
Degs2	Degs2	3.79381e-45	-0.790145	0.041	0.117	9.63589e-41
Ppial4d	Ppial4d	1.38941e-41	-0.792438	0.046	0.12	3.52895e-37
Hpd	Hpd	1.63676e-49	-0.794174	0.156	0.28	4.1572e-45
Ctsh	Ctsh	2.88928e-56	-0.797252	0.218	0.362	7.33847e-52
Lgmn	Lgmn	2.95714e-63	-0.800948	0.351	0.499	7.51085e-59
Wnk1	Wnk1	1.9256e-69	-0.803582	0.238	0.406	4.89083e-65
Aqp2	Aqp2	4.02883e-42	-0.811914	0.058	0.139	1.02328e-37
Rpl31	Rpl31	8.24252e-44	-0.816536	0.157	0.269	2.09352e-39
Ass1	Ass1	1.22352e-55	-0.821692	0.185	0.322	3.10762e-51
Akr1a1	Akr1a1	1.64249e-62	-0.822755	0.315	0.465	4.17176e-58
Rplp1	Rplp1	1.03085e-103	-0.827001	0.555	0.707	2.61826e-99
Atp6v1g3	Atp6v1g3	3.35213e-41	-0.836661	0.071	0.156	8.51406e-37
LOC108348144	LOC108348144	1.12266e-54	-0.840124	0.169	0.301	2.85144e-50
Cd74	Cd74	4.70626e-63	-0.841049	0.271	0.421	1.19534e-58
Rps13	Rps13	4.59742e-52	-0.866616	0.167	0.292	1.1677e-47
Gsta5	Gsta5	3.12121e-63	-0.872348	0.21	0.359	7.92755e-59
Vdr	Vdr	1.57226e-54	-0.876491	0.045	0.133	3.99339e-50
Hsd11b2	Hsd11b2	8.57923e-55	-0.877455	0.074	0.178	2.17904e-50
Akap2	Akap2	1.53454e-54	-0.877939	0.075	0.179	3.89757e-50
Ecrg4	Ecrg4	4.37093e-56	-0.881131	0.051	0.144	1.11017e-51
Cyp2e1	Cyp2e1	2.07843e-55	-0.885455	0.059	0.157	5.27901e-51
Ftl1	Ftl1	5.83734e-120	-0.896507	0.518	0.679	1.48263e-115
Col4a4	Col4a4	5.29225e-75	-0.897847	0.228	0.395	1.34418e-70
Selenop	Selenop	1.30881e-57	-0.899458	0.077	0.184	3.32423e-53
Zfp622	Zfp622	1.87661e-60	-0.902914	0.086	0.201	4.76639e-56
Mt-nd4l	Mt-nd4l	1.3438e-100	-0.911275	0.473	0.632	3.41313e-96
[truncated: 57 more rows]

## Sheet: DediffPT_2
	DediffPT_2__gene	p_val	avg_log2FC	pct.Obese+sGCstim	Pct.Obese	p_val_adj
[truncated: 2,068 more rows]

[truncated: 6 more sheets: DediffPT_3, mitoPT, PT(Spp1+), Int, Mesench, SMC]
