# Supplementary material for: Treatment effects of soluble guanylate cyclase modulation on diabetic kidney disease at single-cell resolution
Source: Cell Rep Med. 2023 Apr 5;4(4):100992. doi: 10.1016/j.xcrm.2023.100992 (PMC10140477; doi:10.1016/j.xcrm.2023.100992)
Supplement: Data S13. DEGs Stroma subclusters, related to Figure 3 [file mmc14.xlsx]

## Sheet: Suppl. Data 13
	p_val	avg_log2FC	pct.1	pct.2	p_val_adj	cluster	gene
15330	1.46e-54	3.21464	0.507	0.005	3.7e-50	01__Mesang 1	Tmem132d
15334	1.54e-35	3.11216	0.521	0.041	3.92e-31	01__Mesang 1	Sulf1
15332	5e-45	3.02564	0.761	0.108	1.27e-40	01__Mesang 1	Sntb1
15333	6.25e-42	2.8756	0.803	0.21	1.59e-37	01__Mesang 1	Rcan2
15340	4.04e-22	2.56257	0.282	0.014	1.03e-17	01__Mesang 1	Pld5
15335	2.01e-33	2.49135	0.662	0.189	5.11e-29	01__Mesang 1	Itga8
15336	5.28e-32	2.36433	0.901	0.441	1.34e-27	01__Mesang 1	Dkk2
15337	1.14e-31	2.19944	0.662	0.237	2.9e-27	01__Mesang 1	Lmo7
15343	1.32e-19	2.13281	0.437	0.074	3.36e-15	01__Mesang 1	Agtr1b
15349	8.48e-17	2.02401	0.338	0.051	2.15e-12	01__Mesang 1	Npr3
15331	3.47e-51	2.02058	0.887	0.538	8.81e-47	01__Mesang 1	Myo1d
15346	3.31e-18	1.94269	0.465	0.086	8.4e-14	01__Mesang 1	Nostrin
15341	2.88e-20	1.93492	0.577	0.176	7.31e-16	01__Mesang 1	Rras2
15362	1.23e-13	1.86197	0.352	0.063	3.12e-09	01__Mesang 1	Gata3
15339	2.66e-24	1.79577	0.789	0.333	6.76e-20	01__Mesang 1	Prkca
15353	8.67e-16	1.78477	0.437	0.128	2.2e-11	01__Mesang 1	Specc1
15380	1.26e-11	1.77937	0.366	0.084	3.19e-07	01__Mesang 1	Piezo2
15338	4.9e-26	1.77105	0.845	0.392	1.24e-21	01__Mesang 1	Tns3
15348	1.51e-17	1.63299	0.563	0.121	3.84e-13	01__Mesang 1	Rapgef4
15376	9.48e-12	1.62114	0.338	0.107	2.41e-07	01__Mesang 1	Ehd3
15375	8.37e-12	1.61551	0.324	0.076	2.13e-07	01__Mesang 1	Exoc3l2
15394	3.94e-10	1.58831	0.493	0.228	1e-05	01__Mesang 1	Limch1
15352	6.79e-16	1.58299	0.211	0.007	1.72e-11	01__Mesang 1	Prg4
15361	1.22e-13	1.57204	0.408	0.135	3.09e-09	01__Mesang 1	Rnf144a
15368	1.5e-12	1.55738	0.296	0.042	3.8e-08	01__Mesang 1	Psen2
15389	1.74e-10	1.51751	0.549	0.228	4.42e-06	01__Mesang 1	Myof
15355	3.38e-15	1.4997	0.366	0.048	8.58e-11	01__Mesang 1	Frem2
15399	9.47e-10	1.49469	0.352	0.08	2.41e-05	01__Mesang 1	Fgfr2
15366	1.04e-12	1.44637	0.521	0.15	2.65e-08	01__Mesang 1	Nav1
15417	5.08e-08	1.44439	0.31	0.102	0.00129076	01__Mesang 1	Cnksr3
15387	8.04e-11	1.40133	0.577	0.22	2.04e-06	01__Mesang 1	Slco3a1
15398	8.18e-10	1.37717	0.38	0.195	2.08e-05	01__Mesang 1	Sema5a
15435	2.57e-07	1.37492	0.296	0.087	0.00653627	01__Mesang 1	Thsd7a
15365	9.3e-13	1.37232	0.761	0.375	2.36e-08	01__Mesang 1	Slc8a1
15426	1.05e-07	1.36327	0.423	0.198	0.00265633	01__Mesang 1	Adamts5
15395	3.98e-10	1.3566	0.437	0.123	1.01e-05	01__Mesang 1	Cadps2
15411	1.52e-08	1.33315	0.31	0.104	0.000385388	01__Mesang 1	Pcgf5
15388	1.46e-10	1.30065	0.634	0.393	3.7e-06	01__Mesang 1	Gucy1a2
15360	6.15e-14	1.29008	0.775	0.444	1.56e-09	01__Mesang 1	Ets1
15433	2.08e-07	1.25024	0.324	0.11	0.00527222	01__Mesang 1	Cdc14a
15459	1.88e-06	1.20448	0.324	0.13	0.0477753	01__Mesang 1	Dpysl3
15461	2.15e-06	1.18936	0.394	0.203	0.0546574	01__Mesang 1	Kank4
15406	5.06e-09	1.1788	0.211	0.027	0.000128413	01__Mesang 1	Zdhhc2
15386	6.67e-11	1.17846	0.634	0.391	1.69e-06	01__Mesang 1	Fchsd2
15427	1.13e-07	1.16232	0.465	0.239	0.00287926	01__Mesang 1	Usp6nl
15526	5.45e-05	1.14121	0.211	0.093	1	01__Mesang 1	Ncald
15449	1.08e-06	1.13863	0.183	0.028	0.0273865	01__Mesang 1	Tnfrsf11b
15441	3.94e-07	1.12004	0.282	0.069	0.0100066	01__Mesang 1	Pkia
15494	1e-05	1.08585	0.352	0.143	0.255211	01__Mesang 1	Rbpj
15437	2.68e-07	1.07056	0.197	0.032	0.00679843	01__Mesang 1	Gfra2
15416	4.28e-08	1.06478	0.169	0.017	0.00108749	01__Mesang 1	Hopx
15421	6.29e-08	1.06477	0.479	0.332	0.0015964	01__Mesang 1	Rgl1
15491	8.98e-06	1.06282	0.437	0.236	0.228087	01__Mesang 1	Ntf3
15518	4.15e-05	1.06043	0.239	0.072	1	01__Mesang 1	Slc12a2
15516	3.47e-05	1.03816	0.324	0.13	0.880101	01__Mesang 1	Phtf2
15383	5.02e-11	1.03453	0.775	0.622	1.28e-06	01__Mesang 1	Rbms1
15464	2.71e-06	1.02879	0.408	0.159	0.0688552	01__Mesang 1	Emcn
15423	8.69e-08	1.02729	0.592	0.306	0.00220679	01__Mesang 1	Snd1
15510	2.48e-05	1.02632	0.239	0.072	0.629914	01__Mesang 1	Unc5b
15532	7.26e-05	1.02276	0.366	0.183	1	01__Mesang 1	Rtn4
15458	1.81e-06	1.01249	0.479	0.217	0.0459986	01__Mesang 1	Bcl2l1
15466	2.84e-06	1.00861	0.493	0.329	0.072216	01__Mesang 1	Agtr1a
15511	2.52e-05	1.00333	0.296	0.12	0.639044	01__Mesang 1	Atp10a
15453	1.41e-06	0.983078	0.507	0.289	0.0358658	01__Mesang 1	Ambra1
15487	7.47e-06	0.965522	0.451	0.261	0.189631	01__Mesang 1	Tspan9
15558	0.00014858	0.961982	0.239	0.083	1	01__Mesang 1	Zfp462
15509	2.41e-05	0.961364	0.38	0.156	0.612117	01__Mesang 1	Sgip1
15498	1.25e-05	0.961218	0.268	0.144	0.318632	01__Mesang 1	Ldlrap1
15524	5.08e-05	0.954346	0.296	0.106	1	01__Mesang 1	Itga3
15564	0.000172612	0.945943	0.268	0.103	1	01__Mesang 1	Dock5
15605	0.000635876	0.942637	0.225	0.094	1	01__Mesang 1	Gsap
15502	1.55e-05	0.942537	0.211	0.053	0.392981	01__Mesang 1	Ajuba
15493	9.74e-06	0.94169	0.493	0.249	0.24739	01__Mesang 1	Rai14
15541	9.48e-05	0.934416	0.394	0.193	1	01__Mesang 1	Itpkb
15586	0.000330276	0.934134	0.169	0.067	1	01__Mesang 1	Dnajc5
15420	6.1e-08	0.928688	0.662	0.529	0.00154939	01__Mesang 1	Ptprd
15579	0.000237831	0.923646	0.239	0.102	1	01__Mesang 1	Plcl1
15552	0.000136047	0.922757	0.394	0.191	1	01__Mesang 1	Adgrl3
15477	4.46e-06	0.914271	0.592	0.387	0.113284	01__Mesang 1	Rapgef2
15407	5.34e-09	0.910602	0.803	0.531	0.000135655	01__Mesang 1	Kalrn
15503	1.59e-05	0.892887	0.141	0.02	0.402745	01__Mesang 1	Fam241a
15602	0.000565823	0.882523	0.254	0.108	1	01__Mesang 1	Arhgef6
15507	2.14e-05	0.880399	0.423	0.248	0.543982	01__Mesang 1	Eps15
15658	0.00197508	0.876398	0.296	0.185	1	01__Mesang 1	Afdn
15545	0.000116156	0.874482	0.465	0.26	1	01__Mesang 1	Gmds
15514	3.36e-05	0.866946	0.211	0.053	0.852265	01__Mesang 1	Entpd1
15616	0.000769881	0.864813	0.169	0.062	1	01__Mesang 1	Osbpl10
15508	2.25e-05	0.862779	0.493	0.335	0.571547	01__Mesang 1	Phactr2
15529	6.32e-05	0.86253	0.437	0.246	1	01__Mesang 1	Septin4
15582	0.000281844	0.86192	0.254	0.099	1	01__Mesang 1	Raph1
15610	0.000693824	0.857706	0.239	0.199	1	01__Mesang 1	Vegfd
15596	0.000470269	0.857572	0.239	0.099	1	01__Mesang 1	Grk6
15562	0.000165824	0.856679	0.296	0.141	1	01__Mesang 1	Tmem131l
15694	0.00377825	0.849682	0.197	0.081	1	01__Mesang 1	Lrrc8c
15630	0.0010317	0.846153	0.254	0.122	1	01__Mesang 1	Foxj3
15647	0.00156605	0.843172	0.282	0.154	1	01__Mesang 1	Gabbr1
15519	4.15e-05	0.842787	0.254	0.077	1	01__Mesang 1	Btbd19
15471	3.09e-06	0.841227	0.38	0.138	0.0783666	01__Mesang 1	Mef2c
15379	1.25e-11	0.832767	0.493	0.153	3.17e-07	01__Mesang 1	Kcnab1
15719	0.00493889	0.829364	0.127	0.047	1	01__Mesang 1	Plxna4
15633	0.00118821	0.82566	0.211	0.079	1	01__Mesang 1	Mapre1
15446	6.87e-07	0.820818	0.901	0.739	0.0174418	01__Mesang 1	Ebf1
15603	0.000587641	0.82032	0.338	0.177	1	01__Mesang 1	Sik2
15663	0.00228677	0.816936	0.127	0.054	1	01__Mesang 1	AABR07031740.1
15568	0.000183459	0.816352	0.366	0.277	1	01__Mesang 1	Pkig
15589	0.000405412	0.81435	0.31	0.132	1	01__Mesang 1	Heg1
15607	0.000673552	0.810069	0.38	0.186	1	01__Mesang 1	Yeats2
15577	0.000230402	0.808871	0.535	0.316	1	01__Mesang 1	Ldlrad4
15571	0.000195791	0.798657	0.423	0.226	1	01__Mesang 1	Tlk2
15745	0.00649281	0.798122	0.197	0.1	1	01__Mesang 1	Cdh2
15639	0.00134236	0.797773	0.296	0.143	1	01__Mesang 1	Frk
15667	0.00253765	0.792856	0.239	0.129	1	01__Mesang 1	Cers5
15680	0.00306569	0.79138	0.141	0.06	1	01__Mesang 1	Sh2b3
15609	0.000688866	0.788479	0.268	0.157	1	01__Mesang 1	Ipo9
15621	0.000836173	0.787746	0.127	0.073	1	01__Mesang 1	Mylip
15696	0.00379641	0.786698	0.197	0.082	1	01__Mesang 1	Ptpn21
15676	0.00288125	0.780981	0.366	0.229	1	01__Mesang 1	Pls3
15648	0.00165259	0.77727	0.113	0.031	1	01__Mesang 1	Plcd1
15478	5.01e-06	0.773211	0.366	0.132	0.127268	01__Mesang 1	Ano1
15618	0.000811666	0.768747	0.282	0.155	1	01__Mesang 1	Btrc
15713	0.00459676	0.766274	0.155	0.054	1	01__Mesang 1	Prss8
15559	0.000150151	0.763742	0.563	0.349	1	01__Mesang 1	Mtss1
15759	0.00777976	0.760592	0.113	0.03	1	01__Mesang 1	Gabrb1
15642	0.00140642	0.758571	0.437	0.343	1	01__Mesang 1	Spred2
15693	0.00372983	0.756454	0.296	0.171	1	01__Mesang 1	Fgf12
15628	0.000939185	0.756397	0.366	0.219	1	01__Mesang 1	Plscr1
15673	0.00278623	0.750174	0.254	0.135	1	01__Mesang 1	Mllt6
15542	0.000103516	0.749461	0.69	0.487	1	01__Mesang 1	Rasal2
15612	0.000723728	0.738728	0.338	0.202	1	01__Mesang 1	Akap10
15714	0.00464314	0.738593	0.127	0.035	1	01__Mesang 1	Creb5
15664	0.00245295	0.738099	0.127	0.032	1	01__Mesang 1	Plcd3
15646	0.00151735	0.737199	0.408	0.27	1	01__Mesang 1	Srgap2
15679	0.00296506	0.736485	0.437	0.321	1	01__Mesang 1	Prex2
15733	0.00574069	0.732206	0.338	0.206	1	01__Mesang 1	Abcc5
15705	0.00431316	0.730955	0.394	0.227	1	01__Mesang 1	Pdgfd
15701	0.00403257	0.729926	0.31	0.156	1	01__Mesang 1	Zfp622
15572	0.000196052	0.721641	0.662	0.512	1	01__Mesang 1	Pdgfrb
15403	3.86e-09	0.719163	0.141	0.008	9.81e-05	01__Mesang 1	Gja5
15608	0.000687778	0.712165	0.183	0.054	1	01__Mesang 1	Rapgef3
15563	0.000169421	0.710302	0.549	0.365	1	01__Mesang 1	Exoc6b
15721	0.00510993	0.7096	0.324	0.185	1	01__Mesang 1	Pacs1
15789	0.0097131	0.707762	0.268	0.153	1	01__Mesang 1	RGD1309104
15766	0.00804078	0.707255	0.296	0.194	1	01__Mesang 1	Tspan5
15635	0.00127696	0.704921	0.296	0.129	1	01__Mesang 1	Cyfip2
15774	0.0084284	0.704705	0.239	0.13	1	01__Mesang 1	Fam76b
15650	0.00165714	0.703975	0.254	0.102	1	01__Mesang 1	Inpp5f
15674	0.00281182	0.703569	0.535	0.355	1	01__Mesang 1	Eng
15715	0.00469203	0.702733	0.31	0.177	1	01__Mesang 1	Znrf1
15724	0.00521934	0.699184	0.254	0.121	1	01__Mesang 1	Myef2
15793	0.00994646	0.69873	0.141	0.058	1	01__Mesang 1	Tmem41b
15632	0.0011177	0.697151	0.183	0.057	1	01__Mesang 1	Ppp1r16b
15764	0.00797463	0.695641	0.324	0.195	1	01__Mesang 1	Lyn
15631	0.00108987	0.69418	0.451	0.268	1	01__Mesang 1	Zmym4
15736	0.00586478	0.690934	0.549	0.379	1	01__Mesang 1	Ptprm
15711	0.00448882	0.689497	0.268	0.124	1	01__Mesang 1	Pkn1
15741	0.00625	0.687817	0.324	0.189	1	01__Mesang 1	Rasa1
15655	0.00192905	0.687458	0.352	0.179	1	01__Mesang 1	Myo1e
15504	1.66e-05	0.686663	0.606	0.489	0.422856	01__Mesang 1	Lpp
15688	0.00346872	0.684619	0.296	0.146	1	01__Mesang 1	Mapk8
15757	0.00753782	0.683992	0.268	0.129	1	01__Mesang 1	Niban1
15725	0.00523179	0.680933	0.127	0.081	1	01__Mesang 1	Slc39a11
15753	0.00726972	0.679315	0.197	0.104	1	01__Mesang 1	Slc25a17
15737	0.00591687	0.679153	0.254	0.115	1	01__Mesang 1	Tnik
15570	0.000195457	0.678446	0.69	0.519	1	01__Mesang 1	Arl15
15653	0.00170779	0.675801	0.704	0.552	1	01__Mesang 1	Gpc6
15606	0.000656024	0.67552	0.577	0.412	1	01__Mesang 1	Ptpn13
15734	0.00575632	0.670001	0.197	0.08	1	01__Mesang 1	Slc44a2
15787	0.00963267	0.669384	0.127	0.041	1	01__Mesang 1	Efnb2
15747	0.0066826	0.66547	0.225	0.097	1	01__Mesang 1	Mboat1
15768	0.00818276	0.664413	0.183	0.071	1	01__Mesang 1	Runx1t1
15778	0.00868134	0.663167	0.282	0.149	1	01__Mesang 1	Npr1
15604	0.00061576	0.646353	0.521	0.409	1	01__Mesang 1	Npepo
15791	0.00982091	0.643925	0.268	0.131	1	01__Mesang 1	Plekha7
15754	0.00728675	0.642894	0.197	0.081	1	01__Mesang 1	Gnai1
15729	0.00552432	0.642039	0.423	0.271	1	01__Mesang 1	Ppp2r2a
15659	0.00198018	0.641909	0.282	0.217	1	01__Mesang 1	Cask
15748	0.0068062	0.641123	0.211	0.122	1	01__Mesang 1	Ireb2
15732	0.00566405	0.639202	0.113	0.061	1	01__Mesang 1	Klhl15
15654	0.00184402	0.639124	0.113	0.024	1	01__Mesang 1	Spats2
15750	0.00720803	0.633743	0.141	0.044	1	01__Mesang 1	Kcnq5
15767	0.00816018	0.631571	0.169	0.063	1	01__Mesang 1	Sgpp1
15652	0.00170502	0.626764	0.423	0.231	1	01__Mesang 1	Afap1l2
15770	0.00824526	0.624848	0.169	0.063	1	01__Mesang 1	Trim24
15692	0.00361096	0.623776	0.113	0.027	1	01__Mesang 1	Lgals9
15785	0.00917914	0.622047	0.197	0.144	1	01__Mesang 1	Iqsec2
15730	0.00552443	0.617596	0.408	0.245	1	01__Mesang 1	Tmem51
15743	0.00639029	0.615603	0.366	0.262	1	01__Mesang 1	Thoc2
15594	0.000431741	0.612678	0.352	0.164	1	01__Mesang 1	Galnt18
15784	0.00912512	0.607717	0.197	0.141	1	01__Mesang 1	Myh10
15782	0.00899645	0.605871	0.423	0.283	1	01__Mesang 1	Gsk3b
15578	0.000233333	0.597712	0.69	0.54	1	01__Mesang 1	Tcf12
15540	9.16e-05	0.595327	0.127	0.02	1	01__Mesang 1	Tbx3
15738	0.00600916	0.587466	0.437	0.26	1	01__Mesang 1	Tacc2
15777	0.00857498	0.586456	0.479	0.362	1	01__Mesang 1	Akt3
15722	0.0051811	0.579539	0.113	0.029	1	01__Mesang 1	Rab17
15566	0.000180025	0.579275	0.197	0.058	1	01__Mesang 1	Trpc3
15595	0.000442036	0.576202	0.746	0.669	1	01__Mesang 1	Maml2
15690	0.00355871	0.570292	0.592	0.477	1	01__Mesang 1	Cdc42bpa
15665	0.00247979	0.565775	0.169	0.054	1	01__Mesang 1	Dclk2
15686	0.00336125	0.560372	0.169	0.056	1	01__Mesang 1	Sgf29
15681	0.00313422	0.559105	0.113	0.026	1	01__Mesang 1	Tec
15780	0.00885455	0.545489	0.225	0.099	1	01__Mesang 1	Ddx10
15668	0.00254695	0.538895	0.127	0.125	1	01__Mesang 1	Xrcc4
15735	0.00585783	0.496994	0.338	0.32	1	01__Mesang 1	Bmpr2
15749	0.00698096	0.460961	0.817	0.677	1	01__Mesang 1	Meis2
15727	0.00544144	0.460923	0.239	0.113	1	01__Mesang 1	Osbpl3
15697	0.00383082	0.441994	0.239	0.108	1	01__Mesang 1	Prkce
15726	0.0054373	0.441769	0.394	0.375	1	01__Mesang 1	Crebbp
15769	0.00820044	0.436142	0.803	0.688	1	01__Mesang 1	Sptbn1
15772	0.00833626	0.423122	0.394	0.234	1	01__Mesang 1	Trabd2b
15762	0.00794647	0.398632	0.366	0.336	1	01__Mesang 1	Ate1
15771	0.00831053	0.392112	0.197	0.202	1	01__Mesang 1	Anapc5
15684	0.00330112	0.31052	0.211	0.232	1	01__Mesang 1	Gnb1
15626	0.000923558	0.305479	1	0.978	1	01__Mesang 1	AC134224.3
15706	0.00432193	0.293381	0.225	0.109	1	01__Mesang 1	Notch3
15651	0.00167352	0.263629	0.183	0.259	1	01__Mesang 1	Ggt1
15742	0.00630742	-0.247988	0.07	0.162	1	01__Mesang 1	Shroom2
15758	0.00772521	-0.261964	0.746	0.748	1	01__Mesang 1	Pde7b
15687	0.00344838	-0.375098	0.07	0.185	1	01__Mesang 1	Arhgap32
15703	0.00410218	-0.402563	0.113	0.238	1	01__Mesang 1	Pear1
15783	0.00904425	-0.421136	0.099	0.214	1	01__Mesang 1	Pxk
15672	0.00278122	-0.426725	0.141	0.286	1	01__Mesang 1	Nudt4
15779	0.00881244	-0.449051	0.099	0.22	1	01__Mesang 1	Asxl1
15765	0.00803536	-0.507874	0.028	0.123	1	01__Mesang 1	Nucb2
15704	0.00428252	-0.513407	0.141	0.291	1	01__Mesang 1	Chchd3
15678	0.00293685	-0.541528	0.901	0.945	1	01__Mesang 1	AC134224.1
15763	0.00796609	-0.551548	0.775	0.808	1	01__Mesang 1	Macf1
15773	0.00838609	-0.569552	0.056	0.168	1	01__Mesang 1	Lgr4
15709	0.00445815	-0.575123	0.113	0.254	1	01__Mesang 1	Chn2
15760	0.00779325	-0.575732	0.113	0.254	1	01__Mesang 1	Sash1
15622	0.000856713	-0.58294	0.07	0.219	1	01__Mesang 1	Adarb1
15599	0.000528182	-0.588031	0.028	0.146	1	01__Mesang 1	Gli2
15677	0.00289568	-0.622966	0.141	0.31	1	01__Mesang 1	Aff1
15781	0.00888638	-0.633841	0.042	0.151	1	01__Mesang 1	Rap1gap2
15776	0.00855021	-0.641141	0.014	0.104	1	01__Mesang 1	Emp1
15584	0.000313489	-0.644005	0.676	0.71	1	01__Mesang 1	Mylk
15755	0.00736463	-0.644581	0.014	0.108	1	01__Mesang 1	Fam102b
15794	0.00997317	-0.648301	0.169	0.329	1	01__Mesang 1	Cacna2d1
15720	0.00503627	-0.648757	0.014	0.108	1	01__Mesang 1	Hoxc6
15739	0.00601589	-0.681515	0.479	0.591	1	01__Mesang 1	Itga1
15645	0.00149307	-0.696576	0.211	0.415	1	01__Mesang 1	Meis1
15731	0.00554352	-0.699563	0.014	0.112	1	01__Mesang 1	Pxdn
15790	0.00981025	-0.7048	0.042	0.154	1	01__Mesang 1	Nfe2l1
15656	0.00193359	-0.717775	0.127	0.306	1	01__Mesang 1	Frmd6
15689	0.00350319	-0.739897	0.014	0.116	1	01__Mesang 1	Col27a1
15712	0.00449561	-0.748224	0.282	0.469	1	01__Mesang 1	Stard13
15775	0.00847478	-0.767684	0.042	0.156	1	01__Mesang 1	Slc22a5
15569	0.000184026	-0.770854	0	0.1	1	01__Mesang 1	Igsf10
15534	7.56e-05	-0.777207	0	0.111	1	01__Mesang 1	Olfml2b
15752	0.00724513	-0.777713	0.042	0.159	1	01__Mesang 1	Antxr1
15792	0.00992646	-0.77839	0.028	0.131	1	01__Mesang 1	Rgma
15761	0.00786252	-0.778514	0.085	0.224	1	01__Mesang 1	Dse
15600	0.00053874	-0.783483	0.099	0.281	1	01__Mesang 1	Nfix
15644	0.00143037	-0.784619	0.423	0.558	1	01__Mesang 1	Grk5
15751	0.00722866	-0.787781	0.07	0.205	1	01__Mesang 1	Pbx1
15660	0.00217797	-0.790914	0.366	0.533	1	01__Mesang 1	Plxdc2
15548	0.00012158	-0.80096	0	0.106	1	01__Mesang 1	Nkd1
15556	0.000148137	-0.802441	0	0.103	1	01__Mesang 1	Tnfrsf1a
15485	6.47e-06	-0.804551	0.07	0.286	0.16421	01__Mesang 1	Vps13c
15756	0.00740563	-0.805336	0.056	0.183	1	01__Mesang 1	Dpt
15744	0.00643604	-0.811251	0.296	0.449	1	01__Mesang 1	Fign
15565	0.000173461	-0.832739	0	0.101	1	01__Mesang 1	Abca9
15740	0.00614386	-0.83279	0.085	0.229	1	01__Mesang 1	Ppfibp2
15670	0.00268732	-0.834745	0.042	0.177	1	01__Mesang 1	Traf3ip2
15746	0.00658778	-0.836655	0.042	0.155	1	01__Mesang 1	Mindy4
15708	0.00442321	-0.842016	0.028	0.134	1	01__Mesang 1	Ldlr
15698	0.00388388	-0.845797	0.014	0.117	1	01__Mesang 1	Jund
15716	0.00471714	-0.84998	0.056	0.191	1	01__Mesang 1	Zfp521
15543	0.000105856	-0.850955	0	0.107	1	01__Mesang 1	Col16a1
15700	0.00398915	-0.855128	0.056	0.193	1	01__Mesang 1	Smtn
15685	0.00330677	-0.855385	0.366	0.534	1	01__Mesang 1	Dennd2b
15643	0.0014267	-0.855413	0.028	0.159	1	01__Mesang 1	Emilin1
15560	0.00015109	-0.856304	0	0.103	1	01__Mesang 1	AABR07027581.1
15638	0.00133352	-0.873334	0.014	0.133	1	01__Mesang 1	Ripor2
15583	0.000289223	-0.876386	0.014	0.15	1	01__Mesang 1	Gpm6b
15707	0.00436411	-0.876919	0.056	0.189	1	01__Mesang 1	Acbd6
15538	8.86e-05	-0.879402	0	0.109	1	01__Mesang 1	Glipr2
15786	0.00946869	-0.881111	0.056	0.174	1	01__Mesang 1	Trpm3
15695	0.00378758	-0.881218	0.056	0.191	1	01__Mesang 1	Plcl2
15598	0.000522988	-0.882179	0.042	0.197	1	01__Mesang 1	Adam19
15619	0.000820257	-0.883099	0.085	0.256	1	01__Mesang 1	Ngf
15520	4.41e-05	-0.887564	0	0.118	1	01__Mesang 1	Matn2
15717	0.00471795	-0.891617	0.197	0.374	1	01__Mesang 1	Hspa5
15517	3.69e-05	-0.892208	0	0.12	0.936843	01__Mesang 1	Efcc1
15671	0.00270434	-0.898411	0.014	0.12	1	01__Mesang 1	Sptbn4
15525	5.39e-05	-0.90016	0	0.115	1	01__Mesang 1	Tcf21
15451	1.18e-06	-0.904867	0.155	0.435	0.0300225	01__Mesang 1	Cdh11
15625	0.000897795	-0.907092	0.225	0.431	1	01__Mesang 1	Actb
15561	0.000163497	-0.907303	0	0.102	1	01__Mesang 1	Lrriq1
15640	0.00136864	-0.931486	0.239	0.433	1	01__Mesang 1	Dpyd
15528	5.84e-05	-0.932075	0	0.114	1	01__Mesang 1	Gask1b
15788	0.00965559	-0.938167	0.07	0.195	1	01__Mesang 1	Junb
15683	0.00325357	-0.945629	0.155	0.326	1	01__Mesang 1	Adamts12
15585	0.000316282	-0.947492	0.127	0.334	1	01__Mesang 1	Cfh
15601	0.000542325	-0.954784	0.014	0.145	1	01__Mesang 1	Cebpb
15682	0.00315041	-0.958955	0.127	0.297	1	01__Mesang 1	Boc
15615	0.000766617	-0.962539	0.07	0.241	1	01__Mesang 1	Cygb
15669	0.0025896	-0.965697	0.042	0.171	1	01__Mesang 1	Osmr
15641	0.00139321	-0.974643	0.394	0.582	1	01__Mesang 1	Zfp385d
15486	6.78e-06	-0.978078	0	0.14	0.172224	01__Mesang 1	Tle3
15691	0.00359203	-0.979289	0.099	0.245	1	01__Mesang 1	Cpne8
15699	0.00389152	-0.980556	0.07	0.21	1	01__Mesang 1	Gucy1b1
15499	1.32e-05	-0.98215	0	0.132	0.33621	01__Mesang 1	Tnfrsf1b
15549	0.000125739	-0.984742	0.113	0.328	1	01__Mesang 1	Rhoj
15576	0.000227517	-0.98645	0.014	0.154	1	01__Mesang 1	Ifitm3
15523	5.08e-05	-0.988698	0	0.116	1	01__Mesang 1	Medag
15636	0.00128116	-0.997153	0.169	0.358	1	01__Mesang 1	Col18a1
15522	4.51e-05	-0.998056	0.113	0.344	1	01__Mesang 1	Stim1
15723	0.00521569	-0.99964	0.099	0.248	1	01__Mesang 1	Adap2
15531	7.13e-05	-1.00757	0.014	0.166	1	01__Mesang 1	Csgalnact1
15551	0.000131583	-1.00948	0	0.105	1	01__Mesang 1	Fat3
15666	0.00253628	-1.01303	0.31	0.449	1	01__Mesang 1	Gucy1a1
15620	0.000832973	-1.01534	0.042	0.194	1	01__Mesang 1	Lepr
15710	0.00448429	-1.01795	0.07	0.206	1	01__Mesang 1	Nxn
15624	0.000896067	-1.01815	0.239	0.387	1	01__Mesang 1	Flna
15479	5.38e-06	-1.02809	0.127	0.389	0.136654	01__Mesang 1	Tacc1
15573	0.000209524	-1.02965	0.014	0.158	1	01__Mesang 1	Gata6
15623	0.000863037	-1.03241	0.028	0.168	1	01__Mesang 1	Arhgap28
15614	0.000748288	-1.03312	0.014	0.141	1	01__Mesang 1	Cobl
15597	0.000490643	-1.04122	0.014	0.147	1	01__Mesang 1	Vcam1
15613	0.000726143	-1.04123	0.028	0.168	1	01__Mesang 1	Crispld2
15580	0.000247983	-1.04169	0.07	0.257	1	01__Mesang 1	Pmepa1
15611	0.000715618	-1.04888	0.014	0.141	1	01__Mesang 1	Arhgap15
15588	0.000399019	-1.05117	0.042	0.201	1	01__Mesang 1	Loxl2
15662	0.00223483	-1.05267	0.099	0.264	1	01__Mesang 1	Plod2
15539	9.03e-05	-1.05412	0	0.109	1	01__Mesang 1	Aldh1a3
15490	8.65e-06	-1.05437	0	0.137	0.219774	01__Mesang 1	Lrp4
15544	0.000112292	-1.05903	0.07	0.269	1	01__Mesang 1	Rem1
15470	3.06e-06	-1.06557	0	0.15	0.077628	01__Mesang 1	Pde1a
15581	0.000262544	-1.07826	0.085	0.279	1	01__Mesang 1	Rarb
15495	1.06e-05	-1.08769	0	0.135	0.269154	01__Mesang 1	Steap4
15593	0.000431267	-1.08992	0.042	0.203	1	01__Mesang 1	Pkdcc
15530	6.98e-05	-1.09225	0	0.112	1	01__Mesang 1	Smoc1
15500	1.34e-05	-1.10143	0.014	0.189	0.341197	01__Mesang 1	Lpar1
15535	7.9e-05	-1.10223	0.014	0.17	1	01__Mesang 1	Mid1
15555	0.000146038	-1.10705	0.31	0.498	1	01__Mesang 1	Rftn1
15553	0.000137439	-1.11046	0.056	0.243	1	01__Mesang 1	Cx3cl1
15637	0.00128287	-1.1126	0.141	0.33	1	01__Mesang 1	Angpt1
15627	0.000938065	-1.11863	0.07	0.236	1	01__Mesang 1	Egflam
15465	2.72e-06	-1.13533	0.268	0.551	0.0689994	01__Mesang 1	Nr2f2
15452	1.21e-06	-1.14764	0	0.16	0.0306777	01__Mesang 1	Col8a2
15537	8.47e-05	-1.1516	0.127	0.348	1	01__Mesang 1	Lrp1
15482	6e-06	-1.15366	0	0.142	0.152422	01__Mesang 1	Pde8b
15592	0.000429966	-1.16025	0.056	0.227	1	01__Mesang 1	Btg2
15547	0.000119927	-1.16075	0.169	0.401	1	01__Mesang 1	AABR07035916.1
15550	0.000128902	-1.16141	0.07	0.268	1	01__Mesang 1	Xdh
15489	8.46e-06	-1.16387	0.296	0.569	0.214812	01__Mesang 1	Ldb2
15574	0.000216731	-1.16419	0.211	0.415	1	01__Mesang 1	Actn1
15476	4.39e-06	-1.16534	0.155	0.431	0.111413	01__Mesang 1	Setbp1
15475	4.07e-06	-1.16736	0	0.146	0.103419	01__Mesang 1	Prelp
15567	0.000180998	-1.1683	0.127	0.341	1	01__Mesang 1	Zcchc24
15590	0.000409556	-1.17841	0.042	0.203	1	01__Mesang 1	Sdk2
15657	0.00195833	-1.18034	0.042	0.182	1	01__Mesang 1	Acta2
15591	0.000412076	-1.1807	0.169	0.377	1	01__Mesang 1	Adamts9
15536	8.35e-05	-1.18959	0	0.11	1	01__Mesang 1	Mctp2
15629	0.000975046	-1.19439	0.056	0.213	1	01__Mesang 1	Pid1
15557	0.00014857	-1.19902	0.014	0.161	1	01__Mesang 1	Alx1
15418	5.1e-08	-1.20444	0.042	0.3	0.00129527	01__Mesang 1	Col6a2
15456	1.49e-06	-1.2083	0	0.158	0.0377391	01__Mesang 1	Islr
15649	0.00165665	-1.21348	0.014	0.13	1	01__Mesang 1	Itgbl1
15521	4.49e-05	-1.21611	0.042	0.235	1	01__Mesang 1	Lamb1
15469	2.99e-06	-1.21886	0	0.15	0.0760509	01__Mesang 1	Fam180a
15513	2.7e-05	-1.22451	0.07	0.289	0.684674	01__Mesang 1	Col5a1
15445	6.2e-07	-1.25439	0	0.168	0.0157566	01__Mesang 1	Rhbdl3
15587	0.000335352	-1.26042	0.113	0.3	1	01__Mesang 1	Ntn1
15661	0.00218188	-1.27081	0.028	0.145	1	01__Mesang 1	Cacnb2
15617	0.000780298	-1.27757	0.296	0.475	1	01__Mesang 1	Timp3
15434	2.4e-07	-1.28695	0.056	0.321	0.00610354	01__Mesang 1	Mical3
15506	2.1e-05	-1.29654	0	0.127	0.534434	01__Mesang 1	Il31ra
15454	1.44e-06	-1.297	0.042	0.277	0.0364506	01__Mesang 1	Vstm4
15373	4.24e-12	-1.30729	0.592	0.81	1.08e-07	01__Mesang 1	Utrn
15457	1.71e-06	-1.32306	0.408	0.663	0.0435115	01__Mesang 1	Col4a1
15546	0.000118581	-1.32382	0.042	0.217	1	01__Mesang 1	Frzb
15702	0.00405844	-1.32956	0.07	0.207	1	01__Mesang 1	Kif26b
15501	1.49e-05	-1.33065	0.296	0.525	0.378614	01__Mesang 1	Pdzrn3
15442	4.24e-07	-1.33192	0.042	0.291	0.0107698	01__Mesang 1	Egfr
15554	0.000139648	-1.33641	0.07	0.266	1	01__Mesang 1	Gda
15467	2.85e-06	-1.34994	0.07	0.315	0.0723646	01__Mesang 1	Fam20a
15533	7.43e-05	-1.35976	0.141	0.357	1	01__Mesang 1	AABR07004228.1
15419	5.18e-08	-1.36229	0	0.196	0.0013167	01__Mesang 1	Fblim1
15463	2.39e-06	-1.36607	0.014	0.214	0.0607348	01__Mesang 1	Nrp2
15634	0.00119679	-1.36674	0.127	0.305	1	01__Mesang 1	Robo2
15728	0.00550006	-1.36889	0.014	0.105	1	01__Mesang 1	Kcnma1
15575	0.000226582	-1.3735	0.352	0.53	1	01__Mesang 1	Tpm1
15468	2.9e-06	-1.37408	0.014	0.212	0.0737637	01__Mesang 1	Aox1
15422	8.68e-08	-1.37487	0	0.191	0.00220431	01__Mesang 1	Tgm2
15424	9.87e-08	-1.3826	0	0.189	0.00250611	01__Mesang 1	Cyp4b1
15512	2.64e-05	-1.38924	0.085	0.303	0.671726	01__Mesang 1	Clic5
15515	3.36e-05	-1.39043	0.239	0.458	0.852424	01__Mesang 1	Shroom3
15438	3.17e-07	-1.39316	0	0.176	0.0080504	01__Mesang 1	Clmp
15492	9.09e-06	-1.39702	0.268	0.511	0.230776	01__Mesang 1	Csrp1
15488	7.87e-06	-1.39711	0.127	0.376	0.199938	01__Mesang 1	Lbh
15484	6.25e-06	-1.4011	0	0.141	0.158759	01__Mesang 1	Smoc2
15473	3.13e-06	-1.41351	0.155	0.425	0.0794285	01__Mesang 1	Fbn1
15443	4.73e-07	-1.42054	0	0.171	0.0120022	01__Mesang 1	Lsamp
15483	6.08e-06	-1.4287	0.028	0.233	0.154475	01__Mesang 1	Ltbp4
15432	1.9e-07	-1.43836	0.028	0.274	0.00483359	01__Mesang 1	Prrx1
15405	4.89e-09	-1.46567	0	0.222	0.000124242	01__Mesang 1	Slc43a3
15481	5.7e-06	-1.47957	0.042	0.247	0.144873	01__Mesang 1	Dapk1
15675	0.00287968	-1.48994	0.028	0.139	1	01__Mesang 1	Cdh13
15436	2.59e-07	-1.4904	0.042	0.299	0.00657484	01__Mesang 1	Cacna1c
15448	1.02e-06	-1.53519	0.099	0.367	0.0258027	01__Mesang 1	Plpp3
15474	4.02e-06	-1.53684	0.028	0.237	0.102123	01__Mesang 1	Ank2
15497	1.21e-05	-1.55478	0.014	0.193	0.308304	01__Mesang 1	AABR07049085.1
15527	5.49e-05	-1.56139	0.042	0.223	1	01__Mesang 1	Mctp1
15480	5.44e-06	-1.57095	0.141	0.395	0.138145	01__Mesang 1	Cp
15496	1.18e-05	-1.58448	0.099	0.326	0.299375	01__Mesang 1	Egr1
15505	1.79e-05	-1.59516	0.141	0.376	0.455447	01__Mesang 1	Cxcl12
15455	1.48e-06	-1.60569	0.056	0.299	0.0375542	01__Mesang 1	Bmp6
15431	1.65e-07	-1.62146	0.042	0.304	0.00418464	01__Mesang 1	Tmem178a
15447	1.01e-06	-1.62748	0.028	0.256	0.0257194	01__Mesang 1	Dclk1
15440	3.72e-07	-1.64665	0.014	0.236	0.00943626	01__Mesang 1	Col11a1
15408	5.59e-09	-1.65108	0	0.221	0.000141916	01__Mesang 1	Adamts2
15444	5.88e-07	-1.68875	0.127	0.406	0.014934	01__Mesang 1	Pdlim5
15415	3.64e-08	-1.69935	0.099	0.403	0.00092333	01__Mesang 1	Adcy5
15439	3.26e-07	-1.70082	0.239	0.508	0.00827327	01__Mesang 1	Errfi1
15462	2.38e-06	-1.70111	0.085	0.326	0.0604615	01__Mesang 1	C1r
15430	1.53e-07	-1.70558	0.014	0.244	0.00388094	01__Mesang 1	C1s
15409	6.67e-09	-1.71852	0	0.219	0.000169395	01__Mesang 1	Col1a1
15396	4.19e-10	-1.73684	0	0.249	1.07e-05	01__Mesang 1	Gria3
15392	2.65e-10	-1.76364	0	0.253	6.73e-06	01__Mesang 1	Lamc3
15410	1.39e-08	-1.76765	0.085	0.374	0.000352596	01__Mesang 1	Frem1
15450	1.14e-06	-1.77703	0.056	0.29	0.0290518	01__Mesang 1	Tagln
15414	3.47e-08	-1.79879	0.042	0.318	0.000882338	01__Mesang 1	Pknox2
15428	1.24e-07	-1.8035	0.056	0.331	0.00314532	01__Mesang 1	Rasgef1b
15404	3.92e-09	-1.82206	0.028	0.318	9.96e-05	01__Mesang 1	Atp8b5p
15384	5.85e-11	-1.82418	0.338	0.662	1.49e-06	01__Mesang 1	Etl4
15425	1.03e-07	-1.84212	0.014	0.251	0.00261517	01__Mesang 1	Eln
15413	2.96e-08	-1.87494	0.056	0.345	0.000752697	01__Mesang 1	Ryr2
15367	1.45e-12	-1.93047	0.268	0.658	3.69e-08	01__Mesang 1	Col12a1
15402	2.61e-09	-1.9599	0.014	0.289	6.64e-05	01__Mesang 1	Eya2
15382	3.73e-11	-2.0028	0	0.274	9.48e-07	01__Mesang 1	Trhde
15390	2.34e-10	-2.01777	0.07	0.42	5.94e-06	01__Mesang 1	Pdgfra
15397	5.48e-10	-2.06987	0.014	0.303	1.39e-05	01__Mesang 1	Hgf
15381	1.92e-11	-2.11811	0	0.28	4.88e-07	01__Mesang 1	Dpep1
15429	1.32e-07	-2.12326	0.014	0.248	0.00336177	01__Mesang 1	Fos
15359	4.69e-14	-2.14015	0.296	0.601	1.19e-09	01__Mesang 1	Fbln5
15385	6.62e-11	-2.1493	0.014	0.324	1.68e-06	01__Mesang 1	Nav3
15374	6.1e-12	-2.16145	0.141	0.518	1.55e-07	01__Mesang 1	Nexn
15391	2.39e-10	-2.18521	0.042	0.361	6.07e-06	01__Mesang 1	Ltbp1
15412	1.63e-08	-2.20484	0.056	0.348	0.000414023	01__Mesang 1	Cyp7b1
15369	2.16e-12	-2.23254	0.014	0.353	5.48e-08	01__Mesang 1	Aebp1
15377	1.07e-11	-2.25746	0.014	0.347	2.72e-07	01__Mesang 1	Col3a1
15378	1.24e-11	-2.25935	0.042	0.403	3.16e-07	01__Mesang 1	Nr4a1
15372	3.99e-12	-2.31339	0.014	0.356	1.01e-07	01__Mesang 1	Sfrp1
15356	4.01e-15	-2.32911	0	0.361	1.02e-10	01__Mesang 1	Slco2b1
15363	7e-13	-2.38103	0.014	0.362	1.78e-08	01__Mesang 1	C1qtnf7
15370	2.31e-12	-2.3963	0.042	0.411	5.87e-08	01__Mesang 1	Dlg2
15472	3.09e-06	-2.39686	0.085	0.318	0.0783751	01__Mesang 1	Serpine1
15364	9.15e-13	-2.43468	0.07	0.464	2.32e-08	01__Mesang 1	Fmo2
15358	1.81e-14	-2.43991	0.014	0.404	4.59e-10	01__Mesang 1	Abcc9
15393	3.19e-10	-2.44305	0.056	0.386	8.09e-06	01__Mesang 1	Dcn
15351	5.51e-16	-2.49205	0.085	0.542	1.4e-11	01__Mesang 1	Lama2
15400	1.06e-09	-2.57018	0.113	0.429	2.7e-05	01__Mesang 1	Spon1
15371	2.9e-12	-2.6284	0.07	0.451	7.38e-08	01__Mesang 1	Adamtsl2
15347	3.7e-18	-2.63227	0.056	0.552	9.39e-14	01__Mesang 1	Asic2
15401	1.62e-09	-2.64654	0.056	0.356	4.11e-05	01__Mesang 1	AABR07029470.1
15354	2.84e-15	-2.65104	0.028	0.445	7.22e-11	01__Mesang 1	Zfpm2
15460	1.94e-06	-2.72932	0.085	0.32	0.0492151	01__Mesang 1	Igfbp3
15718	0.00484897	-2.73432	0.028	0.124	1	01__Mesang 1	Myh11
15357	1.12e-14	-2.89704	0.028	0.428	2.84e-10	01__Mesang 1	Ccn1
15342	8.91e-20	-3.14649	0.028	0.525	2.26e-15	01__Mesang 1	Svep1
15344	1.33e-19	-3.1482	0.07	0.577	3.37e-15	01__Mesang 1	Abca8a
15350	1.81e-16	-3.17183	0.028	0.464	4.6e-12	01__Mesang 1	C7
15345	7.37e-19	-3.93724	0.056	0.539	1.87e-14	01__Mesang 1	Nrxn1
13262	2.29e-76	3.86861	0.626	0.014	5.8e-72	02__Mesang 2	LOC103693323
13271	5.26e-47	3.43433	0.44	0.016	1.34e-42	02__Mesang 2	Il1rapl2
13261	9.68e-77	3.35766	0.912	0.142	2.46e-72	02__Mesang 2	Pip5k1b
13264	6.32e-66	3.34417	0.824	0.113	1.6e-61	02__Mesang 2	Rapgef4
13266	1.14e-58	3.2036	0.571	0.019	2.9e-54	02__Mesang 2	Gabrb1
13263	4.19e-71	3.17685	0.802	0.073	1.06e-66	02__Mesang 2	Piezo2
13265	1.06e-58	3.04743	0.901	0.439	2.69e-54	02__Mesang 2	Dkk2
13267	7.77e-53	3.01277	0.396	0.003	1.97e-48	02__Mesang 2	Lgr5
13279	3.19e-34	2.89158	0.451	0.038	8.11e-30	02__Mesang 2	Nrxn3
13269	1.71e-49	2.80047	0.758	0.105	4.35e-45	02__Mesang 2	Sntb1
13277	1.96e-35	2.72606	0.462	0.072	4.97e-31	02__Mesang 2	Agtr1b
13276	1.2e-38	2.63165	0.527	0.065	3.04e-34	02__Mesang 2	Slc12a2
13275	6.55e-39	2.62291	0.593	0.095	1.66e-34	02__Mesang 2	Pde10a
13278	2.37e-34	2.61267	0.418	0.048	6.02e-30	02__Mesang 2	LOC691143
13272	9.01e-42	2.52159	0.802	0.208	2.29e-37	02__Mesang 2	Rcan2
13268	1.31e-52	2.44411	0.923	0.37	3.33e-48	02__Mesang 2	Slc8a1
13295	2.74e-26	2.43602	0.352	0.039	6.96e-22	02__Mesang 2	Syt1
13294	2.34e-26	2.30794	0.429	0.049	5.93e-22	02__Mesang 2	Oca2
13280	6.19e-34	2.26337	0.56	0.074	1.57e-29	02__Mesang 2	Fgfr2
13284	2.04e-32	2.19112	0.56	0.082	5.19e-28	02__Mesang 2	Nostrin
13289	1.48e-27	2.15229	0.505	0.094	3.75e-23	02__Mesang 2	Fat3
13290	1.52e-27	2.14447	0.484	0.067	3.87e-23	02__Mesang 2	Slco2a1
13281	8.98e-34	2.14093	0.374	0.019	2.28e-29	02__Mesang 2	Slc35f3
13283	1.61e-33	2.1227	0.747	0.214	4.08e-29	02__Mesang 2	Slco3a1
13286	3.1e-30	2.09823	0.341	0.018	7.88e-26	02__Mesang 2	Kcnip4
13287	9.66e-29	2.03024	0.264	0.006	2.45e-24	02__Mesang 2	Sorcs3
13270	1.82e-48	2.00485	0.934	0.475	4.62e-44	02__Mesang 2	Msi2
13292	1.31e-26	1.98379	0.648	0.223	3.34e-22	02__Mesang 2	Limch1
13303	3.7e-21	1.84407	0.319	0.037	9.39e-17	02__Mesang 2	Mbnl3
13274	1.4e-39	1.82198	0.857	0.482	3.56e-35	02__Mesang 2	Rasal2
13310	1.03e-18	1.78709	0.462	0.106	2.62e-14	02__Mesang 2	Ndst3
13317	2e-17	1.73031	0.374	0.061	5.08e-13	02__Mesang 2	Gata3
13339	2.86e-14	1.71575	0.253	0.041	7.25e-10	02__Mesang 2	Kcnq5
13308	2.16e-19	1.68071	0.407	0.065	5.47e-15	02__Mesang 2	Runx1t1
13305	3.54e-20	1.67885	0.275	0.018	9e-16	02__Mesang 2	Nrgn
13298	6.1e-23	1.66709	0.659	0.185	1.55e-18	02__Mesang 2	Adgrl3
13318	6.61e-17	1.66472	0.132	0.001	1.68e-12	02__Mesang 2	Qrfpr
13309	2.21e-19	1.66265	0.33	0.039	5.62e-15	02__Mesang 2	Kcnk3
13329	2.17e-15	1.61647	0.385	0.09	5.52e-11	02__Mesang 2	Gsap
13312	1.89e-18	1.61275	0.615	0.236	4.79e-14	02__Mesang 2	Lmo7
13282	1.37e-33	1.59296	0.978	0.642	3.47e-29	02__Mesang 2	Pde3a
13297	1.25e-23	1.58679	0.198	0.003	3.17e-19	02__Mesang 2	AABR07033882.1
13273	1.31e-41	1.58655	0.989	0.737	3.32e-37	02__Mesang 2	Ebf1
13322	2.65e-16	1.58131	0.209	0.013	6.74e-12	02__Mesang 2	Rgs2
13330	2.64e-15	1.57863	0.231	0.019	6.7e-11	02__Mesang 2	Mmp16
13328	1.85e-15	1.57092	0.637	0.385	4.69e-11	02__Mesang 2	Tmtc1
13351	8.59e-13	1.55805	0.231	0.028	2.18e-08	02__Mesang 2	Necab1
13327	1.66e-15	1.55204	0.407	0.098	4.22e-11	02__Mesang 2	Tinagl1
13331	2.67e-15	1.53672	0.352	0.06	6.77e-11	02__Mesang 2	Stac
13349	3.59e-13	1.5315	0.352	0.087	9.12e-09	02__Mesang 2	Kcnt2
13311	1.61e-18	1.53079	0.275	0.023	4.09e-14	02__Mesang 2	Siae
13336	7.97e-15	1.52049	0.429	0.127	2.02e-10	02__Mesang 2	Specc1
13341	5.39e-14	1.51908	0.527	0.189	1.37e-09	02__Mesang 2	Itga8
13332	3.51e-15	1.51701	0.143	0.004	8.91e-11	02__Mesang 2	Cntn4
13299	8.58e-22	1.50995	0.769	0.391	2.18e-17	02__Mesang 2	Tns3
13324	4.84e-16	1.49665	0.505	0.219	1.23e-11	02__Mesang 2	Zfp618
13368	7.6e-11	1.47733	0.297	0.1	1.93e-06	02__Mesang 2	Plcl1
13316	1.3e-17	1.47051	0.253	0.019	3.3e-13	02__Mesang 2	Tgfbi
13304	3.39e-20	1.46805	0.198	0.006	8.62e-16	02__Mesang 2	Adora1
13323	4.75e-16	1.4603	0.264	0.028	1.21e-11	02__Mesang 2	Kcnh1
13345	9.59e-14	1.45565	0.505	0.228	2.44e-09	02__Mesang 2	Arhgap26
13355	7.56e-12	1.44523	0.275	0.054	1.92e-07	02__Mesang 2	Nova1
13340	4.88e-14	1.42075	0.549	0.235	1.24e-09	02__Mesang 2	Ednra
13363	4.28e-11	1.40878	0.22	0.063	1.09e-06	02__Mesang 2	Sncaip
13296	9.56e-25	1.4044	0.187	0.001	2.43e-20	02__Mesang 2	Ptger2
13395	1.75e-09	1.39231	0.253	0.052	4.44e-05	02__Mesang 2	Entpd1
13337	1.09e-14	1.35221	0.67	0.315	2.78e-10	02__Mesang 2	Prex2
13326	1.51e-15	1.34642	0.176	0.007	3.84e-11	02__Mesang 2	Prg4
13288	3.26e-28	1.32318	0.967	0.673	8.29e-24	02__Mesang 2	Meis2
13388	9.18e-10	1.31788	0.286	0.076	2.33e-05	02__Mesang 2	Exoc3l2
13306	5.83e-20	1.3174	0.187	0.004	1.48e-15	02__Mesang 2	Grid2
13353	2.27e-12	1.2824	0.538	0.246	5.78e-08	02__Mesang 2	Fam53b
13435	7.27e-08	1.25766	0.143	0.021	0.00184715	02__Mesang 2	Epha7
13325	7.14e-16	1.25169	0.857	0.548	1.81e-11	02__Mesang 2	Gpc6
13384	6.79e-10	1.251	0.44	0.157	1.72e-05	02__Mesang 2	Emcn
13382	5.9e-10	1.25065	0.341	0.119	1.5e-05	02__Mesang 2	Atp10a
13359	1.71e-11	1.24693	0.198	0.022	4.35e-07	02__Mesang 2	Rab6b
13403	4.96e-09	1.24436	0.341	0.142	0.000126047	02__Mesang 2	Smad6
13357	1.68e-11	1.23107	0.143	0.008	4.26e-07	02__Mesang 2	Prph
13390	1.24e-09	1.22395	0.582	0.296	3.14e-05	02__Mesang 2	Ralgapa2
13438	1.21e-07	1.21865	0.319	0.128	0.00306669	02__Mesang 2	Acsl4
13378	3.76e-10	1.20836	0.473	0.209	9.56e-06	02__Mesang 2	Itprid2
13396	1.81e-09	1.20494	0.418	0.195	4.6e-05	02__Mesang 2	Rfx3
13343	6.77e-14	1.19911	0.692	0.345	1.72e-09	02__Mesang 2	Tcf4
13456	6.9e-07	1.19858	0.385	0.202	0.0175246	02__Mesang 2	Tmtc2
13431	4.76e-08	1.19738	0.308	0.091	0.00120874	02__Mesang 2	Etv1
13389	1.08e-09	1.19579	0.549	0.327	2.75e-05	02__Mesang 2	Agtr1a
13362	3.71e-11	1.17503	0.462	0.152	9.43e-07	02__Mesang 2	Kcnab1
13428	3.97e-08	1.16633	0.484	0.23	0.00100797	02__Mesang 2	Ptn
13376	2.78e-10	1.1543	0.407	0.129	7.07e-06	02__Mesang 2	Heg1
13348	2.58e-13	1.14667	0.209	0.018	6.55e-09	02__Mesang 2	Fam241a
13417	1.59e-08	1.13612	0.363	0.129	0.000403025	02__Mesang 2	Dpysl3
13443	2.53e-07	1.13595	0.275	0.094	0.00642938	02__Mesang 2	Atp11c
13402	3.97e-09	1.12756	0.22	0.039	0.000100882	02__Mesang 2	Efnb2
13432	6.23e-08	1.12197	0.286	0.097	0.00158202	02__Mesang 2	Raph1
13436	8.4e-08	1.10999	0.308	0.095	0.00213296	02__Mesang 2	Mboat1
13472	1.41e-06	1.10299	0.253	0.079	0.0357969	02__Mesang 2	Lrrc8c
13391	1.32e-09	1.09199	0.187	0.024	3.35e-05	02__Mesang 2	Rtn4rl1
13360	2.62e-11	1.08641	0.44	0.135	6.66e-07	02__Mesang 2	Mef2c
13465	1.16e-06	1.08203	0.418	0.228	0.0294185	02__Mesang 2	Pls3
13488	4.01e-06	1.06903	0.33	0.157	0.101748	02__Mesang 2	Hlcs
13429	4.16e-08	1.05504	0.242	0.062	0.00105727	02__Mesang 2	Ccdc149
13361	3.18e-11	1.03571	0.78	0.525	8.07e-07	02__Mesang 2	Tcf7l1
13460	7.69e-07	1.02507	0.352	0.137	0.0195223	02__Mesang 2	Mecom
13466	1.22e-06	1.01946	0.264	0.089	0.0309785	02__Mesang 2	Iqsec1
13442	2.29e-07	1.01402	0.275	0.112	0.00582246	02__Mesang 2	Prdm5
13397	2.29e-09	1.01324	0.154	0.015	5.83e-05	02__Mesang 2	Abcd2
13514	1.6e-05	1.00988	0.209	0.071	0.406481	02__Mesang 2	Hk2
13354	6.02e-12	0.994328	0.604	0.249	1.53e-07	02__Mesang 2	Dmd
13469	1.3e-06	0.985527	0.143	0.023	0.033077	02__Mesang 2	Map2
13413	1.32e-08	0.972784	0.538	0.244	0.000334164	02__Mesang 2	Dock8
13467	1.24e-06	0.966281	0.132	0.022	0.0315625	02__Mesang 2	RGD1359290
13476	1.74e-06	0.958543	0.44	0.268	0.0443042	02__Mesang 2	Plxnd1
13445	3.24e-07	0.95821	0.56	0.29	0.00821746	02__Mesang 2	Itga9
13462	8.81e-07	0.952556	0.275	0.1	0.0223863	02__Mesang 2	Amotl1
13463	1.01e-06	0.942457	0.418	0.184	0.025538	02__Mesang 2	Yeats2
13441	1.48e-07	0.941903	0.33	0.107	0.00375203	02__Mesang 2	Pdgfc
13533	2.71e-05	0.938599	0.319	0.132	0.688389	02__Mesang 2	Hdac9
13480	2.62e-06	0.931952	0.341	0.142	0.0665731	02__Mesang 2	Phc2
13503	8.46e-06	0.925934	0.275	0.109	0.214793	02__Mesang 2	Gbe1
13455	6.58e-07	0.924798	0.154	0.024	0.0167222	02__Mesang 2	Pde4c
13586	0.00019057	0.913384	0.242	0.095	1	02__Mesang 2	Zmat4
13505	9.77e-06	0.911135	0.396	0.214	0.248187	02__Mesang 2	Cask
13549	5.04e-05	0.908911	0.165	0.048	1	02__Mesang 2	Dock11
13374	2.59e-10	0.893311	0.802	0.525	6.57e-06	02__Mesang 2	Ptprd
13523	2.06e-05	0.889877	0.319	0.129	0.523837	02__Mesang 2	Plekha7
13444	2.59e-07	0.888056	0.495	0.31	0.00658919	02__Mesang 2	Ctnnd1
13561	8.32e-05	0.876649	0.143	0.047	1	02__Mesang 2	Mark4
13557	6.8e-05	0.870123	0.253	0.123	1	02__Mesang 2	Bach2
13437	1.21e-07	0.869869	0.736	0.539	0.00306536	02__Mesang 2	Myo1d
13484	3.51e-06	0.868748	0.209	0.054	0.0891345	02__Mesang 2	AABR07051515.1
13592	0.000222011	0.863736	0.154	0.047	1	02__Mesang 2	Tm4sf1
13490	4.36e-06	0.858412	0.308	0.113	0.110744	02__Mesang 2	St6galnac2
13478	2.4e-06	0.853426	0.473	0.244	0.0608525	02__Mesang 2	Cep112
13554	6.5e-05	0.853227	0.319	0.154	1	02__Mesang 2	LOC100361087
13517	1.92e-05	0.850277	0.396	0.191	0.486445	02__Mesang 2	Fam214a
13416	1.54e-08	0.849774	0.143	0.014	0.000390842	02__Mesang 2	Mcf2
13479	2.51e-06	0.848773	0.198	0.047	0.0638434	02__Mesang 2	Csrnp3
13576	0.000144886	0.842239	0.363	0.188	1	02__Mesang 2	Mcam
13570	0.000117959	0.839393	0.176	0.055	1	02__Mesang 2	Sgf29
13520	1.97e-05	0.838637	0.242	0.08	0.500437	02__Mesang 2	Hspa12a
13844	0.00817641	0.831698	0.242	0.137	1	02__Mesang 2	Prlr
13423	1.94e-08	0.828925	0.736	0.44	0.000493181	02__Mesang 2	Fign
13555	6.61e-05	0.823864	0.484	0.305	1	02__Mesang 2	Sox13
13454	6e-07	0.823314	0.626	0.43	0.015246	02__Mesang 2	Nrp1
13606	0.000308974	0.818584	0.121	0.037	1	02__Mesang 2	Snhg11
13634	0.000602219	0.818381	0.275	0.128	1	02__Mesang 2	Per2
13562	8.34e-05	0.817842	0.143	0.035	1	02__Mesang 2	Rragd
13580	0.000157833	0.815404	0.253	0.099	1	02__Mesang 2	Rassf3
13669	0.00100157	0.811287	0.209	0.097	1	02__Mesang 2	Shld1
13595	0.000229614	0.810005	0.176	0.058	1	02__Mesang 2	Trpc1
13477	1.77e-06	0.806143	0.626	0.385	0.0449677	02__Mesang 2	Rapgef2
13587	0.000191968	0.806082	0.121	0.038	1	02__Mesang 2	Ntm
13589	0.000204601	0.795281	0.286	0.184	1	02__Mesang 2	Rtn4
13564	9.01e-05	0.793067	0.176	0.057	1	02__Mesang 2	Irak3
13513	1.58e-05	0.791275	0.604	0.454	0.400558	02__Mesang 2	Ppp3ca
13568	0.000110274	0.790627	0.352	0.21	1	02__Mesang 2	Ptpn12
13628	0.000586588	0.784196	0.352	0.195	1	02__Mesang 2	Stxbp6
13493	4.66e-06	0.783363	0.516	0.375	0.118385	02__Mesang 2	Lrch1
13544	4.17e-05	0.782724	0.11	0.019	1	02__Mesang 2	Ccdc136
13609	0.000330731	0.780944	0.308	0.199	1	02__Mesang 2	Pld1
13507	1.09e-05	0.777553	0.374	0.163	0.275948	02__Mesang 2	Acss3
13639	0.000634723	0.775602	0.297	0.161	1	02__Mesang 2	Mink1
13577	0.000152647	0.771005	0.187	0.058	1	02__Mesang 2	Cmtm8
13524	2.21e-05	0.768885	0.473	0.295	0.560992	02__Mesang 2	Dlg1
13635	0.000610671	0.757819	0.253	0.118	1	02__Mesang 2	Xpo6
13692	0.00138862	0.757618	0.209	0.087	1	02__Mesang 2	Thsd7a
13709	0.00171595	0.757103	0.187	0.084	1	02__Mesang 2	Ift122
13650	0.000746755	0.756934	0.275	0.156	1	02__Mesang 2	Per3
13588	0.000201012	0.75639	0.176	0.054	1	02__Mesang 2	Aff2
13632	0.0005988	0.756169	0.341	0.189	1	02__Mesang 2	Cers6
13572	0.000120808	0.749052	0.516	0.337	1	02__Mesang 2	Prkca
13600	0.000268625	0.745547	0.121	0.061	1	02__Mesang 2	Enpp2
13643	0.000685812	0.738087	0.319	0.17	1	02__Mesang 2	Tmod3
13565	9.97e-05	0.731182	0.473	0.306	1	02__Mesang 2	Tom1l2
13527	2.28e-05	0.725677	0.176	0.044	0.578542	02__Mesang 2	Hmgn3
13777	0.00415365	0.72551	0.121	0.04	1	02__Mesang 2	Hormad2
13659	0.000839185	0.72459	0.176	0.086	1	02__Mesang 2	Mfhas1
13651	0.000752871	0.72243	0.363	0.227	1	02__Mesang 2	Zfp292
13334	5.77e-15	0.721438	1	0.978	1.47e-10	02__Mesang 2	AC134224.3
13552	5.9e-05	0.713505	0.538	0.334	1	02__Mesang 2	Col4a4
13597	0.000234916	0.710626	0.462	0.323	1	02__Mesang 2	Hipk2
13706	0.00163805	0.709759	0.275	0.14	1	02__Mesang 2	Svil
13663	0.000902544	0.70907	0.385	0.258	1	02__Mesang 2	Atf7
13734	0.00246161	0.707944	0.165	0.084	1	02__Mesang 2	Elp5
13654	0.00078331	0.705793	0.231	0.096	1	02__Mesang 2	Plxna2
13708	0.0017104	0.702282	0.22	0.143	1	02__Mesang 2	Iqsec2
13713	0.00184779	0.700127	0.198	0.089	1	02__Mesang 2	Zfp512
13761	0.00335941	0.69896	0.264	0.168	1	02__Mesang 2	ST7
13644	0.000701066	0.69695	0.143	0.057	1	02__Mesang 2	RGD1311739
13829	0.00724378	0.696426	0.275	0.148	1	02__Mesang 2	Map7
13738	0.00257157	0.686611	0.242	0.144	1	02__Mesang 2	Frk
13765	0.00350161	0.682349	0.198	0.129	1	02__Mesang 2	Ctps2
13680	0.00121481	0.680755	0.341	0.197	1	02__Mesang 2	Sarnp
13841	0.00800168	0.677664	0.176	0.099	1	02__Mesang 2	Pola1
13530	2.47e-05	0.673767	0.681	0.477	0.627083	02__Mesang 2	Cux1
13730	0.00227954	0.672504	0.385	0.255	1	02__Mesang 2	Usp3
13717	0.00194003	0.671849	0.385	0.228	1	02__Mesang 2	Pacsin2
13621	0.000489195	0.670659	0.363	0.187	1	02__Mesang 2	Tox
13737	0.00252098	0.666744	0.264	0.13	1	02__Mesang 2	Phtf2
13616	0.000416703	0.665417	0.209	0.076	1	02__Mesang 2	Zfp827
13762	0.00340615	0.655533	0.22	0.103	1	02__Mesang 2	RGD1563680
13560	8.27e-05	0.654746	0.11	0.019	1	02__Mesang 2	Tenm4
13870	0.0092676	0.654654	0.297	0.189	1	02__Mesang 2	Ccser2
13506	9.86e-06	0.654448	0.319	0.127	0.250443	02__Mesang 2	Niban1
13696	0.00142397	0.654026	0.407	0.256	1	02__Mesang 2	R3hdm1
13784	0.00440174	0.653029	0.154	0.095	1	02__Mesang 2	Hmox2
13686	0.00129961	0.652185	0.275	0.132	1	02__Mesang 2	Rnf169
13766	0.00364896	0.647792	0.209	0.094	1	02__Mesang 2	Sh3gl2
13733	0.00241828	0.646746	0.385	0.254	1	02__Mesang 2	Dock7
13668	0.000993465	0.643804	0.308	0.153	1	02__Mesang 2	Nav1
13778	0.00419029	0.639453	0.275	0.153	1	02__Mesang 2	Herpud2
13763	0.00343293	0.637277	0.22	0.121	1	02__Mesang 2	Cep85l
13852	0.00850148	0.63607	0.209	0.113	1	02__Mesang 2	Kpna5
13773	0.00392971	0.635558	0.231	0.129	1	02__Mesang 2	Nr2f1
13626	0.000573784	0.630085	0.516	0.388	1	02__Mesang 2	Psd3
13700	0.001539	0.626834	0.527	0.39	1	02__Mesang 2	Gnaq
13716	0.00190963	0.62535	0.505	0.345	1	02__Mesang 2	Lamc1
13835	0.00764911	0.625304	0.11	0.064	1	02__Mesang 2	Xpnpep3
13747	0.00292849	0.624677	0.242	0.115	1	02__Mesang 2	Jazf1
13821	0.00652686	0.621153	0.132	0.05	1	02__Mesang 2	Acsl5
13814	0.00601121	0.619877	0.22	0.122	1	02__Mesang 2	Rnf115
13864	0.00918413	0.6193	0.198	0.096	1	02__Mesang 2	Uba6
13489	4.06e-06	0.617682	0.879	0.725	0.103148	02__Mesang 2	Itpr1
13593	0.000222749	0.616267	0.11	0.023	1	02__Mesang 2	Brinp3
13631	0.000597752	0.61515	0.571	0.388	1	02__Mesang 2	Tbc1d1
13823	0.00689162	0.61495	0.275	0.165	1	02__Mesang 2	Bbs9
13857	0.00883081	0.6128	0.165	0.084	1	02__Mesang 2	Morc2
13819	0.00627632	0.608461	0.154	0.063	1	02__Mesang 2	Trim24
13787	0.00456998	0.60835	0.187	0.097	1	02__Mesang 2	Hmbox1
13645	0.000703951	0.60234	0.56	0.43	1	02__Mesang 2	Ssbp2
13718	0.00195796	0.597529	0.495	0.318	1	02__Mesang 2	Kansl1l
13796	0.00483426	0.59231	0.286	0.152	1	02__Mesang 2	Adcy6
13872	0.00928763	0.591455	0.341	0.208	1	02__Mesang 2	Ppp2r3a
13801	0.00507995	0.588213	0.121	0.04	1	02__Mesang 2	Id1
13815	0.00604985	0.587089	0.154	0.062	1	02__Mesang 2	Prdm11
13757	0.0031495	0.581785	0.121	0.039	1	02__Mesang 2	Camkk2
13750	0.00296368	0.581689	0.264	0.129	1	02__Mesang 2	Fam76b
13843	0.00804221	0.573479	0.341	0.216	1	02__Mesang 2	Dync1i2
13849	0.00835828	0.571857	0.165	0.11	1	02__Mesang 2	Arhgef6
13743	0.00273443	0.569148	0.484	0.315	1	02__Mesang 2	Col4a3
13807	0.0054811	0.568652	0.187	0.14	1	02__Mesang 2	Slc10a7
13775	0.00400748	0.568327	0.165	0.066	1	02__Mesang 2	Slc26a4
13809	0.00560189	0.568177	0.165	0.065	1	02__Mesang 2	Adamts6
13781	0.00426918	0.568051	0.363	0.258	1	02__Mesang 2	Mier1
13858	0.00883661	0.565828	0.11	0.073	1	02__Mesang 2	Mylip
13818	0.00617522	0.563255	0.374	0.244	1	02__Mesang 2	Kpna4
13767	0.00368732	0.562296	0.505	0.361	1	02__Mesang 2	Akt3
13866	0.00922436	0.560663	0.33	0.206	1	02__Mesang 2	Abcc5
13723	0.00209423	0.559652	0.582	0.413	1	02__Mesang 2	Nr3c2
13594	0.000228651	0.559209	0.725	0.532	1	02__Mesang 2	Kalrn
13876	0.00978867	0.556798	0.231	0.119	1	02__Mesang 2	Afg3l2
13636	0.000622382	0.552848	0.374	0.31	1	02__Mesang 2	Fam172a
13434	7.24e-08	0.549439	0.385	0.153	0.00183963	02__Mesang 2	Dgkb
13638	0.000627798	0.548783	0.692	0.5	1	02__Mesang 2	Tnrc6b
13542	4.05e-05	0.539231	0.813	0.674	1	02__Mesang 2	Son
13690	0.00137085	0.527818	0.319	0.164	1	02__Mesang 2	Galnt18
13771	0.003868	0.517966	0.341	0.192	1	02__Mesang 2	Lrrk2
13748	0.0029481	0.517022	0.604	0.438	1	02__Mesang 2	Stag1
13498	5.88e-06	0.514325	0.593	0.339	0.149267	02__Mesang 2	Fry
13785	0.00446668	0.51296	0.286	0.149	1	02__Mesang 2	Dock9
13703	0.00162232	0.510061	0.604	0.496	1	02__Mesang 2	Ttc3
13670	0.00100854	0.504376	0.231	0.208	1	02__Mesang 2	Abl2
13854	0.00867511	0.496792	0.527	0.379	1	02__Mesang 2	Setd5
13584	0.00018483	0.495436	0.484	0.43	1	02__Mesang 2	Sh3d19
13856	0.00879783	0.491369	0.505	0.365	1	02__Mesang 2	Exoc6b
13666	0.000988707	0.486029	0.121	0.033	1	02__Mesang 2	Arhgap8
13859	0.00891892	0.482644	0.11	0.035	1	02__Mesang 2	Itga7
13695	0.00141723	0.477364	0.165	0.144	1	02__Mesang 2	Map2k4
13726	0.00215586	0.47453	0.648	0.508	1	02__Mesang 2	Pard3
13760	0.00335292	0.47135	0.396	0.234	1	02__Mesang 2	Upf2
13846	0.00825096	0.4603	0.56	0.404	1	02__Mesang 2	Nf1
13826	0.00708107	0.457949	0.593	0.435	1	02__Mesang 2	Mrvi1
13842	0.00800443	0.455876	0.286	0.156	1	02__Mesang 2	Kctd1
13863	0.009175	0.44341	0.484	0.447	1	02__Mesang 2	Luc7l2
13768	0.00371522	0.441972	0.121	0.038	1	02__Mesang 2	Ssc5d
13705	0.00162977	0.431372	0.692	0.518	1	02__Mesang 2	Arl15
13539	3.38e-05	0.424457	0.912	0.745	0.858449	02__Mesang 2	Pde7b
13674	0.00109824	0.419957	0.615	0.421	1	02__Mesang 2	Chd4
13721	0.00204184	0.415032	0.813	0.647	1	02__Mesang 2	Col12a1
13838	0.00782789	0.391803	0.659	0.496	1	02__Mesang 2	Wnk1
13764	0.00343895	0.361967	0.341	0.202	1	02__Mesang 2	Phyh
13619	0.0004393	0.35872	0.736	0.539	1	02__Mesang 2	Asic2
13579	0.000157737	0.323906	0.176	0.069	1	02__Mesang 2	Col19a1
13837	0.00782275	0.313079	0.473	0.316	1	02__Mesang 2	Faf1
13845	0.0082358	0.271705	0.132	0.059	1	02__Mesang 2	Abca16
13755	0.00304463	0.212963	0.253	0.133	1	02__Mesang 2	Ano1
13694	0.00139943	0.200097	0.956	0.833	1	02__Mesang 2	Zbtb20
13847	0.00827521	-0.202039	0.055	0.125	1	02__Mesang 2	Rp9
13825	0.00698257	-0.204303	0.165	0.273	1	02__Mesang 2	Flnb
13528	2.39e-05	-0.222594	0.121	0.273	0.606024	02__Mesang 2	Cyth3
13744	0.00276132	-0.333604	0.055	0.143	1	02__Mesang 2	F2r
13875	0.00969904	-0.341859	0.033	0.101	1	02__Mesang 2	Hsdl2
13699	0.00153562	-0.350456	0.033	0.115	1	02__Mesang 2	Rfx7
13776	0.00413794	-0.359132	0.143	0.102	1	02__Mesang 2	Kcnma1
13850	0.0083963	-0.368959	0.077	0.171	1	02__Mesang 2	Acvr2a
13788	0.00459845	-0.436515	0.055	0.152	1	02__Mesang 2	F8
13828	0.00716107	-0.443661	0.132	0.256	1	02__Mesang 2	Vps13d
13840	0.00798354	-0.451275	0.033	0.115	1	02__Mesang 2	H6pd
13495	5.3e-06	-0.455663	0.89	0.838	0.13457	02__Mesang 2	Rbms3
13861	0.00897327	-0.457709	0.154	0.279	1	02__Mesang 2	Dennd2a
13874	0.00952984	-0.492912	0.033	0.118	1	02__Mesang 2	Snx18
13813	0.0059644	-0.504518	0.088	0.208	1	02__Mesang 2	Peli1
13879	0.00987043	-0.514744	0.121	0.243	1	02__Mesang 2	Asap2
13774	0.00393216	-0.51944	0.11	0.237	1	02__Mesang 2	Ank2
13800	0.00506588	-0.538343	0.363	0.338	1	02__Mesang 2	Sorbs2
13816	0.00612018	-0.548506	0.022	0.107	1	02__Mesang 2	Creb3l1
13822	0.00685021	-0.572174	0.473	0.605	1	02__Mesang 2	Actn4
13648	0.000742196	-0.588244	0.747	0.835	1	02__Mesang 2	Igfbp7
13795	0.00481467	-0.604719	0.022	0.109	1	02__Mesang 2	Fam114a1
13735	0.00246323	-0.610929	0.033	0.135	1	02__Mesang 2	Nid2
13805	0.0053811	-0.611457	0.022	0.111	1	02__Mesang 2	Myadm
13779	0.00421497	-0.617771	0.044	0.151	1	02__Mesang 2	Ddr2
13830	0.00735472	-0.619333	0.462	0.554	1	02__Mesang 2	Hao2
13657	0.000817593	-0.625592	0.56	0.641	1	02__Mesang 2	Dach1
13836	0.007671	-0.634989	0.396	0.52	1	02__Mesang 2	Epas1
13851	0.00845844	-0.642822	0.363	0.517	1	02__Mesang 2	Pdgfrb
13783	0.00429027	-0.644483	0.11	0.247	1	02__Mesang 2	Fam49a
13820	0.00633847	-0.64495	0.396	0.542	1	02__Mesang 2	Picalm
13871	0.00928715	-0.64941	0.033	0.124	1	02__Mesang 2	Nucb2
13749	0.00295337	-0.656606	0.473	0.513	1	02__Mesang 2	Nexn
13649	0.00074362	-0.657196	0.066	0.203	1	02__Mesang 2	Pkdcc
13625	0.000555691	-0.658314	0.055	0.184	1	02__Mesang 2	Sh3pxd2b
13804	0.00534632	-0.661281	0.363	0.406	1	02__Mesang 2	Rerg
13848	0.00832883	-0.662658	0.022	0.106	1	02__Mesang 2	Il4r
13732	0.00236714	-0.663922	0.033	0.139	1	02__Mesang 2	Rxra
13770	0.00381722	-0.669108	0.165	0.32	1	02__Mesang 2	Slc44a1
13878	0.00984073	-0.677489	0.341	0.423	1	02__Mesang 2	Ccn1
13677	0.00117414	-0.685322	0.011	0.106	1	02__Mesang 2	Nkd1
13860	0.00894309	-0.687811	0.044	0.141	1	02__Mesang 2	Tmem184b
13808	0.00551755	-0.689009	0.022	0.111	1	02__Mesang 2	Jdp2
13688	0.00132094	-0.689618	0.011	0.105	1	02__Mesang 2	Emp1
13853	0.00853334	-0.689971	0.264	0.409	1	02__Mesang 2	Ahnak
13824	0.00697278	-0.690851	0.044	0.146	1	02__Mesang 2	Gli2
13704	0.00162545	-0.69251	0.022	0.125	1	02__Mesang 2	Mxra8
13832	0.00737881	-0.693311	0.11	0.239	1	02__Mesang 2	Map1b
13865	0.00921476	-0.698155	0.143	0.279	1	02__Mesang 2	Rarb
13746	0.0028277	-0.699239	0.022	0.119	1	02__Mesang 2	Mbp
13803	0.00525811	-0.701661	0.066	0.181	1	02__Mesang 2	Gstp1
13652	0.000763853	-0.705515	0.297	0.273	1	02__Mesang 2	Mt-co3
13702	0.0016009	-0.706206	0.11	0.26	1	02__Mesang 2	Chsy3
13769	0.00380772	-0.715188	0.022	0.116	1	02__Mesang 2	Pmp22
13811	0.00588701	-0.71645	0.055	0.166	1	02__Mesang 2	Prss23
13751	0.00298212	-0.723646	0.066	0.19	1	02__Mesang 2	Tgm2
13660	0.00086926	-0.726216	0.011	0.109	1	02__Mesang 2	Hoxc6
13673	0.00109688	-0.726223	0.121	0.283	1	02__Mesang 2	Mycbp2
13798	0.00491037	-0.729325	0.33	0.46	1	02__Mesang 2	Etv6
13720	0.00198433	-0.729557	0.022	0.124	1	02__Mesang 2	Phf2
13831	0.00736602	-0.731192	0.044	0.145	1	02__Mesang 2	Spats2l
13727	0.00217106	-0.734565	0.033	0.143	1	02__Mesang 2	Eml1
13806	0.0054706	-0.738652	0.22	0.376	1	02__Mesang 2	Ubc
13862	0.00916152	-0.740692	0.22	0.342	1	02__Mesang 2	Specc1l
13614	0.00040322	-0.745911	0.022	0.141	1	02__Mesang 2	Synj2
13833	0.00737921	-0.747174	0.209	0.358	1	02__Mesang 2	Col18a1
13759	0.00333296	-0.748019	0.055	0.174	1	02__Mesang 2	Ankrd50
13687	0.00130739	-0.74994	0.099	0.249	1	02__Mesang 2	Coro1c
13753	0.00302162	-0.751461	0.231	0.401	1	02__Mesang 2	Gucy1a2
13693	0.00139813	-0.754879	0.066	0.201	1	02__Mesang 2	Loxl2
13873	0.00937213	-0.76044	0.044	0.138	1	02__Mesang 2	Vim
13518	1.94e-05	-0.762619	0.615	0.712	0.492316	02__Mesang 2	Mylk
13867	0.00923923	-0.767446	0.044	0.142	1	02__Mesang 2	Ecm1
13877	0.00979638	-0.768114	0.154	0.289	1	02__Mesang 2	Smarca2
13756	0.00304624	-0.772205	0.187	0.348	1	02__Mesang 2	Lrp1
13647	0.00073258	-0.772924	0.407	0.533	1	02__Mesang 2	Plxdc2
13522	2.02e-05	-0.773743	0	0.101	0.512217	02__Mesang 2	Igsf10
13810	0.00582589	-0.774287	0.209	0.364	1	02__Mesang 2	Cpne7
13728	0.00217987	-0.776462	0.022	0.123	1	02__Mesang 2	Rnd3
13752	0.00299528	-0.782782	0.022	0.118	1	02__Mesang 2	Ephb2
13629	0.000586605	-0.783571	0.011	0.111	1	02__Mesang 2	Pdlim1
13685	0.00128126	-0.787768	0.297	0.464	1	02__Mesang 2	Tanc1
13839	0.00794977	-0.791572	0.044	0.137	1	02__Mesang 2	Gas6
13711	0.00175263	-0.79206	0.011	0.102	1	02__Mesang 2	Lrriq1
13754	0.00303038	-0.793713	0.242	0.394	1	02__Mesang 2	Cp
13667	0.0009901	-0.796114	0.143	0.313	1	02__Mesang 2	Ssbp3
13782	0.00427509	-0.796241	0.121	0.263	1	02__Mesang 2	Uba52
13712	0.00178392	-0.801616	0.121	0.275	1	02__Mesang 2	Camk2d
13797	0.00484228	-0.805722	0.066	0.18	1	02__Mesang 2	Fyn
13671	0.00101192	-0.80591	0.033	0.15	1	02__Mesang 2	Gpm6b
13742	0.00268848	-0.806327	0.033	0.14	1	02__Mesang 2	Adra1b
13745	0.00278695	-0.807524	0.264	0.405	1	02__Mesang 2	Fat1
13791	0.00472586	-0.81139	0.033	0.129	1	02__Mesang 2	LOC102553018
13701	0.00159607	-0.812888	0.033	0.147	1	02__Mesang 2	Zfp36l2
13698	0.00151782	-0.812944	0.066	0.201	1	02__Mesang 2	Phldb1
13537	3.12e-05	-0.813268	0.231	0.463	0.791955	02__Mesang 2	Nid1
13707	0.0016384	-0.813354	0.077	0.216	1	02__Mesang 2	Rusc2
13729	0.00219336	-0.815616	0.319	0.477	1	02__Mesang 2	Bicc1
13546	4.56e-05	-0.824053	0.011	0.133	1	02__Mesang 2	Ripor2
13740	0.00260959	-0.825171	0.022	0.12	1	02__Mesang 2	Adamts14
13655	0.00080448	-0.827649	0.143	0.316	1	02__Mesang 2	Pam
13620	0.000454754	-0.827907	0.055	0.198	1	02__Mesang 2	Gnai2
13868	0.009241	-0.828904	0.198	0.322	1	02__Mesang 2	Calr
13558	7.42e-05	-0.829254	0.011	0.133	1	02__Mesang 2	Tnfrsf1b
13869	0.00924439	-0.833157	0.044	0.141	1	02__Mesang 2	Arhgap15
13637	0.000624981	-0.833456	0.077	0.227	1	02__Mesang 2	Fgd5
13605	0.00030778	-0.835173	0.264	0.469	1	02__Mesang 2	Samd4a
13516	1.87e-05	-0.835799	0	0.102	0.475068	02__Mesang 2	Abca9
13719	0.0019582	-0.838895	0.022	0.12	1	02__Mesang 2	Selenop
13710	0.00173917	-0.842046	0.011	0.1	1	02__Mesang 2	Sparcl1
13724	0.00209666	-0.843014	0.11	0.258	1	02__Mesang 2	Plpp1
13855	0.00875012	-0.844996	0.132	0.257	1	02__Mesang 2	Pmepa1
13802	0.00514154	-0.845808	0.022	0.112	1	02__Mesang 2	Smoc1
13640	0.00064472	-0.846333	0.286	0.469	1	02__Mesang 2	Stard13
13630	0.000587157	-0.849365	0.044	0.178	1	02__Mesang 2	Gpatch2
13827	0.00708503	-0.849441	0.022	0.106	1	02__Mesang 2	Negr1
13793	0.00480509	-0.85007	0.132	0.263	1	02__Mesang 2	Resf1
13676	0.00111306	-0.850965	0.132	0.297	1	02__Mesang 2	Celf2
13772	0.0038837	-0.851551	0.077	0.203	1	02__Mesang 2	Sdk2
13799	0.00505771	-0.852927	0.187	0.326	1	02__Mesang 2	Adamts12
13834	0.00740505	-0.857995	0.11	0.232	1	02__Mesang 2	Rps16
13681	0.00121585	-0.859708	0.044	0.157	1	02__Mesang 2	Oaf
13653	0.000765189	-0.860011	0.374	0.546	1	02__Mesang 2	Hsp90ab1
13792	0.00479041	-0.862975	0.044	0.141	1	02__Mesang 2	Me3
13812	0.00591289	-0.863733	0.154	0.281	1	02__Mesang 2	Rpl37a
13789	0.00466513	-0.865531	0.077	0.199	1	02__Mesang 2	Tspan5
13646	0.000719493	-0.872563	0.033	0.155	1	02__Mesang 2	Clic2
13678	0.00117955	-0.873683	0.198	0.368	1	02__Mesang 2	Smad3
13758	0.00326277	-0.874196	0.077	0.202	1	02__Mesang 2	Prkag2
13731	0.00232524	-0.878904	0.077	0.205	1	02__Mesang 2	Amotl2
13623	0.000516725	-0.880391	0.198	0.389	1	02__Mesang 2	Mrc2
13656	0.000804543	-0.883489	0.044	0.174	1	02__Mesang 2	Fhl1
13607	0.000312553	-0.883751	0.022	0.145	1	02__Mesang 2	Cebpb
13739	0.00258691	-0.885587	0.154	0.298	1	02__Mesang 2	Cacna1c
13817	0.00616803	-0.887344	0.209	0.359	1	02__Mesang 2	Tmsb4x
13741	0.00261378	-0.894331	0.033	0.135	1	02__Mesang 2	Il34
13567	0.000107864	-0.901603	0.055	0.215	1	02__Mesang 2	Adamtsl4
13601	0.000282333	-0.902237	0.077	0.239	1	02__Mesang 2	Sec24d
13563	8.4e-05	-0.903771	0.033	0.18	1	02__Mesang 2	RGD1559896
13582	0.00017611	-0.904568	0.011	0.127	1	02__Mesang 2	Gna14
13571	0.00012004	-0.905638	0.099	0.282	1	02__Mesang 2	Nfix
13689	0.00133289	-0.905656	0.11	0.251	1	02__Mesang 2	P4ha1
13661	0.000891108	-0.906726	0.264	0.409	1	02__Mesang 2	Fli1
13618	0.00042736	-0.908967	0.011	0.116	1	02__Mesang 2	Medag
13627	0.000574333	-0.912249	0.066	0.214	1	02__Mesang 2	Nrp2
13602	0.000286264	-0.919902	0.022	0.145	1	02__Mesang 2	Pcolce
13578	0.000157537	-0.92457	0.121	0.307	1	02__Mesang 2	Frmd6
13715	0.00189097	-0.925387	0.11	0.261	1	02__Mesang 2	Ggt1
13622	0.000508093	-0.925833	0.132	0.307	1	02__Mesang 2	Zdhhc14
13658	0.000823094	-0.933744	0.154	0.324	1	02__Mesang 2	Vav3
13608	0.000315878	-0.934612	0.209	0.401	1	02__Mesang 2	Tln1
13591	0.00021184	-0.939116	0.066	0.225	1	02__Mesang 2	Dse
13613	0.000375607	-0.940288	0.44	0.534	1	02__Mesang 2	Dennd2b
13515	1.77e-05	-0.941055	0.154	0.378	0.448509	02__Mesang 2	Septin11
13610	0.000340981	-0.942171	0.055	0.2	1	02__Mesang 2	Tln2
13684	0.00126107	-0.944963	0.077	0.216	1	02__Mesang 2	Fmo3
13665	0.000984497	-0.947079	0.275	0.434	1	02__Mesang 2	Filip1l
13604	0.000306745	-0.949371	0.022	0.144	1	02__Mesang 2	Sema6d
13452	5.41e-07	-0.950434	0.462	0.667	0.0137515	02__Mesang 2	Cald1
13547	4.6e-05	-0.951681	0.088	0.277	1	02__Mesang 2	Vstm4
13624	0.000548606	-0.951834	0.165	0.338	1	02__Mesang 2	Tcf7l2
13633	0.000600743	-0.95307	0.077	0.225	1	02__Mesang 2	Cables1
13553	6.37e-05	-0.953188	0.055	0.22	1	02__Mesang 2	Adarb1
13697	0.00145273	-0.960708	0.077	0.215	1	02__Mesang 2	Srgap1
13559	7.55e-05	-0.962788	0.022	0.161	1	02__Mesang 2	Col8a2
13786	0.0045684	-0.963409	0.187	0.329	1	02__Mesang 2	Rasgef1b
13611	0.000361721	-0.964246	0.077	0.235	1	02__Mesang 2	Lamb1
13596	0.000230889	-0.966749	0.077	0.242	1	02__Mesang 2	Cygb
13662	0.000901498	-0.982663	0.154	0.322	1	02__Mesang 2	Hsd11b1
13545	4.2e-05	-0.983144	0.011	0.142	1	02__Mesang 2	Lgals3bp
13714	0.00189058	-0.986625	0.055	0.157	1	02__Mesang 2	Rpl34
13780	0.00426773	-0.988608	0.264	0.391	1	02__Mesang 2	B2m
13512	1.53e-05	-0.989758	0.011	0.152	0.387635	02__Mesang 2	Rap1gap2
13642	0.000669026	-0.997094	0.264	0.43	1	02__Mesang 2	Setbp1
13536	3.09e-05	-1.0015	0.308	0.494	0.785189	02__Mesang 2	Pawr
13548	4.63e-05	-1.00252	0.264	0.471	1	02__Mesang 2	Zbtb16
13641	0.000668207	-1.0064	0.077	0.211	1	02__Mesang 2	Aox1
13679	0.00118578	-1.00991	0.187	0.349	1	02__Mesang 2	Sparc
13612	0.000371822	-1.01403	0.066	0.211	1	02__Mesang 2	Gucy1b1
13683	0.00123782	-1.01618	0.154	0.298	1	02__Mesang 2	RT1-A1
13486	3.71e-06	-1.01851	0	0.117	0.09435	02__Mesang 2	Aox3
13550	5.28e-05	-1.01971	0.044	0.206	1	02__Mesang 2	C1galt1
13543	4.14e-05	-1.02199	0.011	0.142	1	02__Mesang 2	Pde8b
13474	1.52e-06	-1.02323	0	0.126	0.0386335	02__Mesang 2	Abca8
13575	0.000137532	-1.02455	0.11	0.293	1	02__Mesang 2	Il1r1
13538	3.13e-05	-1.02483	0.143	0.358	0.793723	02__Mesang 2	Gstt3
13453	5.47e-07	-1.02619	0.484	0.682	0.0138921	02__Mesang 2	Tns1
13519	1.96e-05	-1.02755	0.033	0.197	0.497002	02__Mesang 2	Fblim1
13525	2.21e-05	-1.02877	0.033	0.195	0.561807	02__Mesang 2	Smtn
13682	0.00122087	-1.03079	0.055	0.171	1	02__Mesang 2	Lsamp
13574	0.000136086	-1.03117	0.033	0.174	1	02__Mesang 2	Arvcf
13532	2.58e-05	-1.03329	0.011	0.147	0.655263	02__Mesang 2	Prelp
13581	0.000170273	-1.03515	0.022	0.15	1	02__Mesang 2	Fam180a
13691	0.00137487	-1.03616	0.066	0.191	1	02__Mesang 2	Jun
13483	3.24e-06	-1.03889	0.055	0.249	0.082343	02__Mesang 2	Gria3
13615	0.000408449	-1.0395	0.066	0.217	1	02__Mesang 2	Frzb
13585	0.000187	-1.04369	0.044	0.189	1	02__Mesang 2	Cyp4b1
13407	1.11e-08	-1.0503	0.495	0.711	0.000281303	02__Mesang 2	Dst
13521	1.99e-05	-1.05177	0.011	0.149	0.504864	02__Mesang 2	Pde2a
13502	8.15e-06	-1.05774	0	0.11	0.206953	02__Mesang 2	Aldh1a3
13541	3.77e-05	-1.06411	0.187	0.41	0.956517	02__Mesang 2	Dlg2
13540	3.47e-05	-1.07006	0.022	0.169	0.880999	02__Mesang 2	Rhbdl3
13675	0.00110432	-1.0726	0.077	0.214	1	02__Mesang 2	Serping1
13790	0.00471572	-1.07707	0.187	0.306	1	02__Mesang 2	Ccn2
13736	0.00251123	-1.07825	0.121	0.263	1	02__Mesang 2	Ctsl
13526	2.26e-05	-1.09073	0.154	0.369	0.572805	02__Mesang 2	Sox5
13451	5.3e-07	-1.09139	0	0.136	0.0134571	02__Mesang 2	Steap4
13504	8.62e-06	-1.09583	0.011	0.159	0.218949	02__Mesang 2	Islr
13603	0.000286618	-1.09632	0.077	0.233	1	02__Mesang 2	Ltbp4
13392	1.41e-09	-1.1099	0.615	0.812	3.59e-05	02__Mesang 2	Macf1
13569	0.000113182	-1.12349	0.088	0.255	1	02__Mesang 2	Chn2
13509	1.16e-05	-1.1271	0.209	0.41	0.294124	02__Mesang 2	Slfn5
13551	5.6e-05	-1.12763	0.11	0.3	1	02__Mesang 2	Col6a2
13672	0.0010479	-1.14139	0.055	0.185	1	02__Mesang 2	Inpp4b
13481	3.08e-06	-1.14589	0.011	0.169	0.0781146	02__Mesang 2	Crispld2
13508	1.15e-05	-1.15046	0.088	0.29	0.291339	02__Mesang 2	Col5a1
13590	0.000206222	-1.15406	0.286	0.374	1	02__Mesang 2	Cxcl12
13583	0.00018432	-1.15642	0.11	0.29	1	02__Mesang 2	Tagln
13430	4.31e-08	-1.16189	0	0.159	0.00109494	02__Mesang 2	Gata6
13556	6.74e-05	-1.1706	0.077	0.247	1	02__Mesang 2	Dapk1
13457	7.14e-07	-1.17832	0.099	0.339	0.0181366	02__Mesang 2	Loxl1
13482	3.17e-06	-1.179	0.154	0.39	0.0805995	02__Mesang 2	Tacc1
13573	0.000134249	-1.18137	0.121	0.3	1	02__Mesang 2	Ntn1
13499	6e-06	-1.18176	0.011	0.162	0.152347	02__Mesang 2	Alx1
13511	1.51e-05	-1.18196	0.055	0.235	0.383807	02__Mesang 2	Rapgef5
13664	0.000956978	-1.1858	0.033	0.141	1	02__Mesang 2	Smoc2
13598	0.000254577	-1.18737	0.055	0.202	1	02__Mesang 2	Xkr4
13447	3.56e-07	-1.18855	0.011	0.19	0.0090394	02__Mesang 2	Lpar1
13510	1.42e-05	-1.18859	0.143	0.361	0.361672	02__Mesang 2	C1qtnf7
13535	3.04e-05	-1.18869	0.077	0.262	0.771983	02__Mesang 2	Galnt10
13534	2.81e-05	-1.19285	0.066	0.25	0.713568	02__Mesang 2	Dhrs3
13448	3.88e-07	-1.19352	0.22	0.478	0.00985707	02__Mesang 2	Myo10
13531	2.56e-05	-1.20039	0.198	0.402	0.650177	02__Mesang 2	Abcc9
13494	4.73e-06	-1.23289	0.099	0.316	0.120018	02__Mesang 2	Fam20a
13464	1.15e-06	-1.23413	0.033	0.223	0.0292653	02__Mesang 2	Slc43a3
13487	3.98e-06	-1.23454	0.143	0.367	0.101065	02__Mesang 2	Plpp3
13421	1.8e-08	-1.24	0	0.167	0.000455971	02__Mesang 2	Csgalnact1
13473	1.42e-06	-1.24007	0.209	0.44	0.0359509	02__Mesang 2	Tgfbr3
13410	1.26e-08	-1.27684	0.198	0.501	0.000319141	02__Mesang 2	Rftn1
13433	6.55e-08	-1.2819	0.341	0.561	0.00166361	02__Mesang 2	Grk5
13440	1.3e-07	-1.28369	0	0.149	0.00330476	02__Mesang 2	Lurap1l
13471	1.4e-06	-1.29054	0.011	0.177	0.0354561	02__Mesang 2	Clmp
13450	4.77e-07	-1.29173	0.033	0.236	0.0121199	02__Mesang 2	Mical2
13497	5.62e-06	-1.29759	0.044	0.225	0.142739	02__Mesang 2	Akap12
13468	1.27e-06	-1.30067	0	0.127	0.0322894	02__Mesang 2	Il31ra
13599	0.000260321	-1.30444	0.132	0.306	1	02__Mesang 2	Robo2
13725	0.00215532	-1.31415	0.143	0.257	1	02__Mesang 2	Apoe
13461	8.65e-07	-1.32678	0.176	0.426	0.0219762	02__Mesang 2	Fbn1
13500	6.33e-06	-1.33127	0.066	0.266	0.160718	02__Mesang 2	Plod2
13475	1.69e-06	-1.33775	0.022	0.197	0.042941	02__Mesang 2	Junb
13566	0.000105603	-1.34084	0.011	0.13	1	02__Mesang 2	Itgbl1
13424	1.96e-08	-1.34482	0.099	0.375	0.000497718	02__Mesang 2	Frem1
13398	2.38e-09	-1.35076	0	0.185	6.06e-05	02__Mesang 2	Dpt
13496	5.51e-06	-1.37195	0.11	0.324	0.139845	02__Mesang 2	Nav3
13491	4.44e-06	-1.37366	0.077	0.285	0.11269	02__Mesang 2	Bgn
13617	0.000417411	-1.37565	0.066	0.208	1	02__Mesang 2	Kif26b
13794	0.00481144	-1.39728	0.451	0.475	1	02__Mesang 2	Igfbp5
13426	2.29e-08	-1.40305	0.033	0.262	0.0005826	02__Mesang 2	Lrrk1
13470	1.36e-06	-1.404	0.033	0.224	0.0346022	02__Mesang 2	Mctp1
13372	2.4e-10	-1.41497	0.022	0.276	6.08e-06	02__Mesang 2	Prrx1
13383	6.78e-10	-1.41829	0	0.196	1.72e-05	02__Mesang 2	Lepr
13350	5.15e-13	-1.42217	0.484	0.682	1.31e-08	02__Mesang 2	Zeb2
13458	7.21e-07	-1.42482	0.066	0.286	0.0183181	02__Mesang 2	Aff3
13406	9.86e-09	-1.43153	0.044	0.294	0.000250471	02__Mesang 2	Man1c1
13366	5.8e-11	-1.46333	0.352	0.621	1.47e-06	02__Mesang 2	Arhgap24
13425	1.96e-08	-1.46491	0.066	0.322	0.000498135	02__Mesang 2	Mical3
13427	3.78e-08	-1.4816	0.066	0.316	0.000959937	02__Mesang 2	Col4a2
13422	1.87e-08	-1.49623	0.154	0.431	0.000474233	02__Mesang 2	AABR07025295.1
13501	7.27e-06	-1.50156	0.286	0.476	0.184724	02__Mesang 2	Timp3
13409	1.2e-08	-1.52419	0.011	0.222	0.000305113	02__Mesang 2	Adamts2
13485	3.7e-06	-1.52847	0.055	0.251	0.0939837	02__Mesang 2	Eln
13377	3.34e-10	-1.53118	0.33	0.569	8.48e-06	02__Mesang 2	Ldb2
13419	1.65e-08	-1.53206	0.022	0.244	0.000417905	02__Mesang 2	Cx3cl1
13405	5.23e-09	-1.56179	0.055	0.319	0.000132932	02__Mesang 2	Atp8b5p
13420	1.68e-08	-1.56984	0.055	0.305	0.000426339	02__Mesang 2	Tmem178a
13400	3e-09	-1.58295	0.077	0.359	7.61e-05	02__Mesang 2	AABR07004228.1
13459	7.48e-07	-1.58738	0.099	0.332	0.0190041	02__Mesang 2	Angpt1
13408	1.16e-08	-1.58841	0.077	0.347	0.00029479	02__Mesang 2	Col3a1
13414	1.44e-08	-1.59716	0.187	0.46	0.000365765	02__Mesang 2	Shroom3
13415	1.48e-08	-1.60729	0.011	0.22	0.00037468	02__Mesang 2	Col1a1
13393	1.44e-09	-1.62071	0.088	0.379	3.67e-05	02__Mesang 2	Adamts9
13401	3.43e-09	-1.6477	0.055	0.319	8.71e-05	02__Mesang 2	Pknox2
13380	4.72e-10	-1.67577	0.011	0.251	1.2e-05	02__Mesang 2	Adap2
13492	4.62e-06	-1.68154	0.055	0.248	0.117369	02__Mesang 2	Fos
13300	1.11e-21	-1.68427	0.516	0.813	2.83e-17	02__Mesang 2	Utrn
13371	2.31e-10	-1.6893	0.011	0.254	5.86e-06	02__Mesang 2	Lamc3
13386	8.46e-10	-1.68965	0.044	0.315	2.15e-05	02__Mesang 2	Gpr176
13399	2.59e-09	-1.69056	0.066	0.338	6.57e-05	02__Mesang 2	Lhfpl6
13418	1.6e-08	-1.71681	0.099	0.356	0.000406045	02__Mesang 2	Sfrp1
13404	5.06e-09	-1.7182	0.154	0.42	0.000128582	02__Mesang 2	Pdgfra
13411	1.28e-08	-1.72037	0.033	0.268	0.000325451	02__Mesang 2	Gda
13446	3.41e-07	-1.72214	0	0.14	0.0086656	02__Mesang 2	Cdh13
13412	1.31e-08	-1.72256	0.066	0.327	0.000333597	02__Mesang 2	C1r
13385	7.88e-10	-1.72295	0.011	0.246	2e-05	02__Mesang 2	C1s
13381	5.64e-10	-1.76279	0.022	0.27	1.43e-05	02__Mesang 2	Xdh
13365	4.99e-11	-1.77292	0.121	0.437	1.27e-06	02__Mesang 2	Cdh11
13364	4.65e-11	-1.80423	0.099	0.404	1.18e-06	02__Mesang 2	Adcy5
13370	1.93e-10	-1.82514	0.11	0.399	4.9e-06	02__Mesang 2	Ust
13379	3.91e-10	-1.82551	0.022	0.275	9.93e-06	02__Mesang 2	Trhde
13358	1.68e-11	-1.83454	0.022	0.305	4.26e-07	02__Mesang 2	Clic5
13373	2.51e-10	-1.84498	0.033	0.304	6.37e-06	02__Mesang 2	Hgf
13375	2.62e-10	-1.88103	0.022	0.281	6.65e-06	02__Mesang 2	Dpep1
13367	6.3e-11	-1.89393	0.088	0.408	1.6e-06	02__Mesang 2	Pdlim5
13356	1.04e-11	-1.89535	0.033	0.332	2.64e-07	02__Mesang 2	Chst15
13394	1.62e-09	-1.91848	0.066	0.336	4.11e-05	02__Mesang 2	Hmcn1
13333	4.37e-15	-1.94807	0.319	0.666	1.11e-10	02__Mesang 2	Col4a1
13387	8.79e-10	-1.96971	0.121	0.4	2.23e-05	02__Mesang 2	Adam12
13352	1.15e-12	-2.0215	0.011	0.301	2.93e-08	02__Mesang 2	Bmp6
13320	1.62e-16	-2.03918	0.011	0.363	4.11e-12	02__Mesang 2	Slco2b1
13335	7.62e-15	-2.09314	0	0.291	1.94e-10	02__Mesang 2	Eya2
13338	2.76e-14	-2.11173	0.022	0.355	7.01e-10	02__Mesang 2	Aebp1
13369	1.85e-10	-2.22471	0.066	0.35	4.69e-06	02__Mesang 2	Cyp7b1
13346	1.52e-13	-2.22924	0.176	0.511	3.86e-09	02__Mesang 2	Errfi1
13342	6.6e-14	-2.25103	0.099	0.465	1.68e-09	02__Mesang 2	Fmo2
13344	8.01e-14	-2.25338	0.033	0.363	2.03e-09	02__Mesang 2	Ltbp1
13449	4.15e-07	-2.25822	0.099	0.319	0.0105445	02__Mesang 2	Serpine1
13314	3.96e-18	-2.45326	0	0.348	1.01e-13	02__Mesang 2	Ryr2
13302	2.89e-21	-2.45864	0.264	0.665	7.34e-17	02__Mesang 2	Etl4
13529	2.39e-05	-2.5209	0.143	0.334	0.606051	02__Mesang 2	Mgp
13439	1.25e-07	-2.56732	0.088	0.321	0.00317536	02__Mesang 2	Igfbp3
13307	7.97e-20	-2.59957	0.022	0.447	2.02e-15	02__Mesang 2	Zfpm2
13722	0.00208619	-2.65864	0.033	0.125	1	02__Mesang 2	Myh11
13321	2.5e-16	-2.77168	0.077	0.465	6.36e-12	02__Mesang 2	C7
13347	1.52e-13	-2.77264	0.033	0.358	3.86e-09	02__Mesang 2	AABR07029470.1
13315	1.13e-17	-2.7997	0.011	0.388	2.87e-13	02__Mesang 2	Dcn
13313	3.16e-18	-2.89838	0.044	0.454	8.03e-14	02__Mesang 2	Adamtsl2
13319	1.43e-16	-2.9112	0.044	0.432	3.64e-12	02__Mesang 2	Spon1
13291	8.19e-27	-3.17747	0.099	0.607	2.08e-22	02__Mesang 2	Fbln5
13293	2.08e-26	-3.25396	0.022	0.528	5.28e-22	02__Mesang 2	Svep1
13301	1.84e-21	-3.44216	0.077	0.54	4.67e-17	02__Mesang 2	Nrxn1
13285	3.5e-32	-3.70115	0.011	0.581	8.88e-28	02__Mesang 2	Abca8a
14473	1.08e-62	4.69838	0.525	0.007	2.74e-58	03__JGA	Ren
14469	8.68e-95	4.65903	0.762	0.01	2.2e-90	03__JGA	Brinp3
14471	3.18e-84	3.85739	0.9	0.114	8.08e-80	03__JGA	Rapgef4
14482	6.77e-46	3.82561	0.525	0.038	1.72e-41	03__JGA	Nrxn3
14470	2.79e-84	3.81854	0.863	0.05	7.1e-80	03__JGA	Stac
14475	5.53e-59	3.10687	0.9	0.143	1.4e-54	03__JGA	Dgkb
14476	5.5e-56	3.02534	0.9	0.207	1.4e-51	03__JGA	Rcan2
14480	1.72e-48	2.96997	0.512	0.016	4.37e-44	03__JGA	Prkg2
14472	2.22e-75	2.95702	0.975	0.332	5.63e-71	03__JGA	Fry
14481	6.7e-48	2.95646	0.762	0.091	1.7e-43	03__JGA	Kcnma1
14474	1.12e-60	2.94267	0.938	0.143	2.85e-56	03__JGA	Kcnab1
14486	2.19e-41	2.91792	0.7	0.12	5.55e-37	03__JGA	Niban1
14484	7.39e-44	2.87547	0.525	0.022	1.88e-39	03__JGA	Gabrb1
14483	1.77e-45	2.79516	0.613	0.043	4.49e-41	03__JGA	Frem2
14477	3.7e-54	2.69475	0.9	0.372	9.4e-50	03__JGA	Slc8a1
14489	1.01e-36	2.33804	0.787	0.215	2.57e-32	03__JGA	Slco3a1
14496	4.08e-30	2.27704	0.562	0.076	1.04e-25	03__JGA	Fgfr2
14491	2.04e-33	2.2738	0.713	0.132	5.19e-29	03__JGA	Cacnb2
14478	1.2e-52	2.26883	0.4	0.001	3.04e-48	03__JGA	Rasal1
14485	1.51e-42	2.2659	0.362	0.003	3.83e-38	03__JGA	Mybpc1
14502	4.98e-28	2.23513	0.438	0.036	1.27e-23	03__JGA	Ephb1
14488	1.67e-37	2.19775	0.8	0.146	4.25e-33	03__JGA	Pip5k1b
14500	2.37e-28	2.19106	0.7	0.185	6.02e-24	03__JGA	Adgrl3
14501	2.49e-28	2.17944	0.675	0.132	6.32e-24	03__JGA	Mef2c
14479	1.81e-51	2.15792	1	0.642	4.59e-47	03__JGA	Pde3a
14490	1.46e-34	2.13068	0.462	0.024	3.7e-30	03__JGA	Itga4
14497	7.85e-30	2.11894	0.562	0.066	1.99e-25	03__JGA	Slit3
14487	5.83e-39	2.11384	0.838	0.383	1.48e-34	03__JGA	Tbc1d1
14510	2.47e-25	2.09844	0.438	0.04	6.27e-21	03__JGA	Shisa6
14509	1.79e-25	2.06884	0.55	0.083	4.54e-21	03__JGA	Zbtb7c
14517	1.98e-22	2.02875	0.512	0.09	5.04e-18	03__JGA	Zmat4
14508	1.41e-25	2.02193	0.2	0.001	3.59e-21	03__JGA	Gabra2
14528	9.36e-20	2.00915	0.275	0.016	2.38e-15	03__JGA	Rergl
14492	1.53e-32	2.00703	0.4	0.016	3.9e-28	03__JGA	Tesc
14525	5.27e-20	1.99401	0.6	0.159	1.34e-15	03__JGA	Galnt18
14495	1.67e-30	1.97985	0.613	0.083	4.25e-26	03__JGA	Ldb3
14519	5.02e-22	1.96594	0.688	0.295	1.27e-17	03__JGA	Ralgapa2
14513	9.77e-24	1.9535	0.6	0.114	2.48e-19	03__JGA	AABR07044900.1
14529	1.06e-19	1.93071	0.4	0.051	2.68e-15	03__JGA	Oca2
14512	3.23e-24	1.91119	0.713	0.222	8.2e-20	03__JGA	Zfhx3
14526	6.3e-20	1.88097	0.45	0.069	1.6e-15	03__JGA	Slco2a1
14503	1.96e-27	1.8697	0.8	0.246	4.98e-23	03__JGA	Dmd
14550	9.19e-17	1.86717	0.6	0.171	2.33e-12	03__JGA	Acta2
14498	1.78e-29	1.86036	0.512	0.054	4.53e-25	03__JGA	Akap6
14530	1.1e-19	1.84461	0.662	0.231	2.79e-15	03__JGA	Ntf3
14514	1.32e-23	1.84283	0.388	0.031	3.35e-19	03__JGA	Bmerb1
14553	1.74e-16	1.8248	0.362	0.055	4.41e-12	03__JGA	Cmtm8
14532	2.27e-19	1.81672	0.325	0.028	5.76e-15	03__JGA	Ptp4a3
14533	3.38e-19	1.81643	0.3	0.021	8.59e-15	03__JGA	LOC103693323
14511	3.16e-24	1.7962	0.6	0.11	8.03e-20	03__JGA	Sntb1
14507	9.7e-26	1.79478	0.762	0.254	2.46e-21	03__JGA	Gmds
14493	6.44e-32	1.79428	0.688	0.112	1.64e-27	03__JGA	Myh11
14516	4.98e-23	1.76951	0.288	0.012	1.27e-18	03__JGA	Mcf2
14506	5.39e-26	1.74582	0.537	0.076	1.37e-21	03__JGA	Ntrk3
14521	1.96e-21	1.73608	0.525	0.09	4.97e-17	03__JGA	AC134204.1
14537	1.11e-18	1.72574	0.362	0.04	2.83e-14	03__JGA	Syt1
14549	7.88e-17	1.71509	0.35	0.043	2e-12	03__JGA	Myocd
14536	5.61e-19	1.67965	0.35	0.035	1.42e-14	03__JGA	Rasl12
14531	1.4e-19	1.65661	0.575	0.128	3.55e-15	03__JGA	Hdac9
14534	3.74e-19	1.63881	0.438	0.065	9.5e-15	03__JGA	Runx1t1
14538	1.77e-18	1.63392	0.613	0.191	4.49e-14	03__JGA	Map3k20
14567	1.93e-14	1.6116	0.488	0.132	4.9e-10	03__JGA	Cobl
14644	3.46e-10	1.60592	0.65	0.445	8.8e-06	03__JGA	Dkk2
14575	1.14e-13	1.59709	0.425	0.114	2.89e-09	03__JGA	Dock4
14566	1.81e-14	1.58839	0.4	0.078	4.61e-10	03__JGA	Galnt17
14541	5.07e-18	1.58481	0.15	0.001	1.29e-13	03__JGA	Grik3
14535	3.98e-19	1.58348	0.8	0.39	1.01e-14	03__JGA	Nr4a1
14527	8.05e-20	1.57781	0.338	0.029	2.05e-15	03__JGA	Grip2
14588	9.41e-13	1.57561	0.4	0.09	2.39e-08	03__JGA	Ntn4
14543	2.14e-17	1.57387	0.488	0.098	5.43e-13	03__JGA	Pde10a
14637	2.79e-10	1.54173	0.312	0.07	7.08e-06	03__JGA	Slc12a2
14563	7.14e-15	1.5047	0.225	0.014	1.81e-10	03__JGA	Cntn3
14583	5.21e-13	1.49784	0.35	0.062	1.32e-08	03__JGA	Palm2
14540	4.06e-18	1.49174	0.775	0.44	1.03e-13	03__JGA	Fign
14581	3.16e-13	1.47779	0.238	0.022	8.03e-09	03__JGA	Rasd1
14622	3.85e-11	1.4751	0.4	0.128	9.78e-07	03__JGA	Dpysl3
14494	5e-31	1.46715	0.975	0.738	1.27e-26	03__JGA	Ebf1
14593	1.48e-12	1.45956	0.45	0.12	3.77e-08	03__JGA	Gpr137b
14577	1.56e-13	1.45623	0.562	0.182	3.97e-09	03__JGA	AABR07049085.1
14570	3.45e-14	1.45511	0.412	0.085	8.75e-10	03__JGA	Adcy3
14558	4.87e-16	1.44174	0.55	0.144	1.24e-11	03__JGA	Cttnbp2
14579	2.31e-13	1.42456	0.225	0.018	5.87e-09	03__JGA	Pcp4l1
14523	2.59e-21	1.41669	0.175	0.001	6.57e-17	03__JGA	Prmt8
14669	3.4e-09	1.40649	0.25	0.047	8.64e-05	03__JGA	Samd12
14635	1.9e-10	1.40434	0.525	0.226	4.83e-06	03__JGA	Pls3
14546	3.62e-17	1.39078	0.262	0.017	9.21e-13	03__JGA	Hey2
14641	3.25e-10	1.37775	0.375	0.098	8.26e-06	03__JGA	Fat3
14602	4.36e-12	1.3756	0.388	0.087	1.11e-07	03__JGA	Kcnt2
14545	3.48e-17	1.36273	0.238	0.012	8.83e-13	03__JGA	Gabra4
14561	6.34e-15	1.34827	0.762	0.485	1.61e-10	03__JGA	Rasal2
14560	1.79e-15	1.32757	0.238	0.016	4.55e-11	03__JGA	Hmgcll1
14607	5.4e-12	1.31152	0.288	0.043	1.37e-07	03__JGA	Ttll7
14672	4.39e-09	1.29943	0.3	0.069	0.000111628	03__JGA	Pkia
14572	5.31e-14	1.29407	0.45	0.105	1.35e-09	03__JGA	Notch3
14692	1.59e-08	1.27432	0.288	0.068	0.000404775	03__JGA	Angpt2
14652	6.33e-10	1.2737	0.288	0.055	1.61e-05	03__JGA	Parm1
14673	4.79e-09	1.27174	0.312	0.079	0.000121626	03__JGA	Lrrc8c
14599	2.97e-12	1.27013	0.338	0.066	7.54e-08	03__JGA	Col19a1
14578	1.76e-13	1.26851	0.262	0.028	4.47e-09	03__JGA	Jph2
14598	2.4e-12	1.26283	0.4	0.091	6.09e-08	03__JGA	Mark1
14571	3.86e-14	1.26151	0.212	0.013	9.8e-10	03__JGA	Rgs2
14697	2.05e-08	1.25462	0.35	0.102	0.000520785	03__JGA	Filip1
14574	7.94e-14	1.24331	0.312	0.049	2.02e-09	03__JGA	Lrrtm3
14547	5.06e-17	1.23682	0.225	0.01	1.29e-12	03__JGA	Hrh2
14576	1.25e-13	1.23432	0.288	0.036	3.17e-09	03__JGA	Cspg4
14573	6.42e-14	1.23103	0.825	0.478	1.63e-09	03__JGA	Msi2
14620	3e-11	1.21953	0.7	0.339	7.61e-07	03__JGA	P3h2
14586	7.15e-13	1.21457	0.388	0.083	1.82e-08	03__JGA	Piezo2
14685	9.47e-09	1.20934	0.262	0.052	0.000240653	03__JGA	LOC691143
14616	1.92e-11	1.20764	0.3	0.051	4.88e-07	03__JGA	Entpd1
14505	3.26e-26	1.19829	0.2	0	8.29e-22	03__JGA	AABR07036411.1
14687	1.04e-08	1.19265	0.525	0.228	0.000264229	03__JGA	Egflam
14608	5.96e-12	1.19176	0.425	0.107	1.51e-07	03__JGA	Ndst3
14628	7.85e-11	1.19093	0.375	0.091	1.99e-06	03__JGA	Fam107b
14613	9.6e-12	1.18944	0.325	0.06	2.44e-07	03__JGA	Rgs5
14676	6.04e-09	1.17695	0.562	0.258	0.000153415	03__JGA	Fnip2
14610	8.31e-12	1.17318	0.5	0.153	2.11e-07	03__JGA	Sgip1
14552	1.3e-16	1.16307	0.162	0.003	3.3e-12	03__JGA	Gap43
14564	1.14e-14	1.14647	0.5	0.129	2.9e-10	03__JGA	Ano1
14636	1.93e-10	1.13721	0.7	0.388	4.91e-06	03__JGA	Crim1
14807	5.37e-06	1.13013	0.475	0.227	0.136345	03__JGA	Limch1
14769	1.02e-06	1.1243	0.562	0.299	0.0260076	03__JGA	Alcam
14680	7.27e-09	1.12236	0.625	0.348	0.000184768	03__JGA	Tcf4
14777	1.35e-06	1.11495	0.35	0.143	0.0343976	03__JGA	Pde1a
14643	3.39e-10	1.10484	0.575	0.23	8.61e-06	03__JGA	Map1b
14798	4.08e-06	1.09439	0.3	0.101	0.10359	03__JGA	Tinagl1
14747	3.68e-07	1.09412	0.225	0.047	0.00935579	03__JGA	Cdh6
14751	4.2e-07	1.09072	0.3	0.086	0.0106735	03__JGA	Wwp2
14629	9.32e-11	1.08895	0.3	0.055	2.37e-06	03__JGA	Trpc3
14715	6.57e-08	1.08742	0.4	0.136	0.00166757	03__JGA	Mecom
14706	3.63e-08	1.08711	0.325	0.09	0.000921674	03__JGA	Gjc1
14765	7.19e-07	1.08136	0.462	0.229	0.0182561	03__JGA	Arhgap26
14591	1.38e-12	1.07474	0.288	0.044	3.52e-08	03__JGA	Map3k7cl
14797	3.91e-06	1.07292	0.212	0.054	0.0994232	03__JGA	Aff2
14842	2.03e-05	1.05953	0.188	0.046	0.516506	03__JGA	Lrrc4c
14684	8.4e-09	1.05682	0.3	0.071	0.000213296	03__JGA	Rgl3
14522	1.98e-21	1.05591	0.225	0.006	5.02e-17	03__JGA	Adora1
14627	6.49e-11	1.0555	0.2	0.021	1.65e-06	03__JGA	Mmp16
14559	1.45e-15	1.04758	0.887	0.675	3.69e-11	03__JGA	Meis2
14605	4.89e-12	1.04656	0.138	0.004	1.24e-07	03__JGA	Dtx1
14582	4.59e-13	1.04174	0.575	0.194	1.17e-08	03__JGA	Nav2
14754	4.83e-07	1.03858	0.25	0.06	0.0122592	03__JGA	Arap2
14612	8.89e-12	1.02541	0.175	0.011	2.26e-07	03__JGA	Trpv2
14646	4.15e-10	1.02312	0.188	0.018	1.05e-05	03__JGA	Col13a1
14664	1.69e-09	1.02268	0.288	0.058	4.28e-05	03__JGA	Oaz2
14851	2.42e-05	1.02265	0.362	0.183	0.615004	03__JGA	Fam117b
14801	4.38e-06	1.01931	0.312	0.106	0.111326	03__JGA	Dgkg
14621	3.02e-11	1.01877	0.812	0.475	7.68e-07	03__JGA	Ppp1r12a
14789	2.4e-06	1.0175	0.45	0.22	0.0610709	03__JGA	Fam13a
14704	2.94e-08	1.01573	0.3	0.074	0.000746248	03__JGA	AABR07002945.1
14760	6.05e-07	1.00854	0.3	0.087	0.0153764	03__JGA	Hecw2
14742	3.07e-07	1.00315	0.625	0.389	0.00778521	03__JGA	Farp1
14698	2.07e-08	1.00216	0.2	0.031	0.000525196	03__JGA	Olr59
14670	3.75e-09	0.997711	0.262	0.05	9.52e-05	03__JGA	Spg21
14826	1.17e-05	0.997328	0.412	0.187	0.298205	03__JGA	Mcam
14818	8.02e-06	0.995742	0.212	0.054	0.203654	03__JGA	Esyt1
14800	4.16e-06	0.994481	0.35	0.143	0.105699	03__JGA	Smad2
14784	1.67e-06	0.989603	0.3	0.094	0.0423621	03__JGA	Atp11c
14767	7.8e-07	0.984674	0.35	0.119	0.0198116	03__JGA	Atp10a
14645	3.97e-10	0.980857	0.275	0.049	1.01e-05	03__JGA	Tes
14690	1.48e-08	0.970548	0.162	0.017	0.000376781	03__JGA	Susd5
14739	2.95e-07	0.966257	0.225	0.046	0.00749194	03__JGA	Slc4a3
14619	2.95e-11	0.964032	0.212	0.023	7.49e-07	03__JGA	Nmnat2
14661	1.36e-09	0.95737	0.212	0.03	3.45e-05	03__JGA	Trpc6
14701	2.53e-08	0.953854	0.5	0.202	0.000642963	03__JGA	AABR07040864.1
14666	2e-09	0.951701	0.162	0.014	5.07e-05	03__JGA	Nrip2
14814	7.24e-06	0.950388	0.537	0.334	0.183999	03__JGA	Phactr2
14647	4.44e-10	0.942415	0.775	0.421	1.13e-05	03__JGA	Rock1
14630	1.08e-10	0.936329	0.887	0.708	2.74e-06	03__JGA	Rbpms
14759	6.01e-07	0.936027	0.325	0.102	0.0152642	03__JGA	Akap7
14660	1.29e-09	0.935812	0.25	0.046	3.28e-05	03__JGA	Myom1
14757	5.58e-07	0.9323	0.1	0.006	0.0141822	03__JGA	Reln
14744	3.23e-07	0.931826	0.425	0.163	0.00820413	03__JGA	Arhgef7
14717	7.48e-08	0.93116	0.412	0.147	0.00189934	03__JGA	Dock9
14783	1.57e-06	0.931079	0.562	0.29	0.039775	03__JGA	Cacna1c
14849	2.36e-05	0.930053	0.338	0.133	0.598287	03__JGA	Cdh13
14821	9.61e-06	0.927724	0.225	0.063	0.244062	03__JGA	AABR07028615.1
14750	4.01e-07	0.926761	0.3	0.086	0.0101727	03__JGA	Rap1a
14683	8.35e-09	0.926429	0.262	0.052	0.000212011	03__JGA	Mob2
14837	1.74e-05	0.922249	0.138	0.023	0.44254	03__JGA	Trim68
14691	1.57e-08	0.921846	0.112	0.005	0.000398667	03__JGA	AABR07007642.1
14856	2.89e-05	0.918756	0.225	0.065	0.735022	03__JGA	Tjp2
14668	3.09e-09	0.904825	0.675	0.332	7.86e-05	03__JGA	Sorbs2
14864	3.78e-05	0.903349	0.375	0.17	0.960783	03__JGA	Tmod3
14787	2.22e-06	0.902281	0.6	0.391	0.0565094	03__JGA	Fchsd2
14948	0.000245189	0.900325	0.188	0.058	1	03__JGA	Trpc1
14889	8.51e-05	0.897193	0.112	0.018	1	03__JGA	Septin6
14963	0.000288481	0.895898	0.125	0.027	1	03__JGA	Cadps
14702	2.58e-08	0.893577	0.637	0.322	0.000654091	03__JGA	Ralgapa1
14912	0.0001488	0.889774	0.425	0.226	1	03__JGA	Dgkh
14640	3.2e-10	0.889016	0.85	0.572	8.12e-06	03__JGA	Hip1
14942	0.000214122	0.882834	0.312	0.142	1	03__JGA	Frk
14778	1.37e-06	0.88185	0.2	0.041	0.0347435	03__JGA	Adamts3
14832	1.52e-05	0.881604	0.525	0.296	0.385542	03__JGA	Ppp1r12b
14904	0.000132117	0.879767	0.188	0.055	1	03__JGA	Cds2
15008	0.000510446	0.877083	0.375	0.205	1	03__JGA	Calcrl
14736	2.55e-07	0.876561	0.725	0.442	0.00646819	03__JGA	Gucy1a1
14667	2.25e-09	0.870004	0.1	0.002	5.71e-05	03__JGA	AABR07007026.1
14946	0.000220844	0.864924	0.138	0.032	1	03__JGA	Hs6st2
14793	2.8e-06	0.864571	0.613	0.377	0.071174	03__JGA	Rbfox2
14544	2.38e-17	0.863782	1	0.978	6.04e-13	03__JGA	AC134224.3
14831	1.47e-05	0.863111	0.412	0.183	0.37386	03__JGA	Pacs1
14809	5.49e-06	0.862868	0.2	0.046	0.139335	03__JGA	Mpp7
14810	6.12e-06	0.857715	0.338	0.125	0.155346	03__JGA	Fgf1
14711	5.17e-08	0.85341	0.3	0.086	0.0013138	03__JGA	Lmod1
14713	6.02e-08	0.849362	0.138	0.012	0.0015278	03__JGA	Sncg
14693	1.67e-08	0.84625	0.775	0.485	0.000423329	03__JGA	Lpp
14681	7.55e-09	0.84394	0.275	0.064	0.000191689	03__JGA	Gata3
14928	0.000194252	0.843736	0.375	0.178	1	03__JGA	Myo1e
14969	0.000305597	0.840155	0.288	0.12	1	03__JGA	Cep85l
14846	2.1e-05	0.839255	0.6	0.351	0.533932	03__JGA	Ltbp1
14848	2.2e-05	0.836745	0.212	0.057	0.557735	03__JGA	Cap2
15006	0.000502421	0.834799	0.138	0.039	1	03__JGA	Rgs6
14651	5.58e-10	0.82341	0.312	0.073	1.42e-05	03__JGA	Speg
14872	4.92e-05	0.823409	0.475	0.246	1	03__JGA	Dock8
14897	0.000115954	0.820833	0.425	0.221	1	03__JGA	Zfp618
14987	0.000380121	0.818865	0.2	0.065	1	03__JGA	Adamts6
15124	0.00199783	0.818475	0.212	0.088	1	03__JGA	Acyp2
14803	4.82e-06	0.816872	0.162	0.028	0.122539	03__JGA	Arid5a
14695	1.96e-08	0.81657	0.125	0.008	0.000498361	03__JGA	Sdc1
14725	1.15e-07	0.810771	0.15	0.016	0.00291652	03__JGA	Bmp2
14642	3.29e-10	0.809153	0.188	0.022	8.36e-06	03__JGA	Dmp1
14708	4.18e-08	0.807909	0.375	0.126	0.00106063	03__JGA	Col8a1
14906	0.000134323	0.806579	0.312	0.129	1	03__JGA	Phtf2
15070	0.00124873	0.803861	0.362	0.195	1	03__JGA	Stxbp6
14874	5.25e-05	0.803806	0.375	0.166	1	03__JGA	Raf1
15069	0.00122828	0.795725	0.162	0.056	1	03__JGA	Uba2
15086	0.00149448	0.795188	0.162	0.063	1	03__JGA	Trim24
14980	0.000354875	0.793995	0.212	0.072	1	03__JGA	Rnf144b
14836	1.71e-05	0.793805	0.475	0.237	0.43515	03__JGA	Ednra
14806	5.26e-06	0.792309	0.262	0.08	0.133654	03__JGA	Hspa12a
14770	1.09e-06	0.79186	0.325	0.107	0.0277363	03__JGA	Blmh
14984	0.000362732	0.787136	0.162	0.045	1	03__JGA	Hmgn3
14834	1.57e-05	0.786585	0.288	0.099	0.399158	03__JGA	Rassf3
15078	0.00135209	0.78551	0.375	0.22	1	03__JGA	Yap1
15142	0.00255991	0.784821	0.225	0.098	1	03__JGA	Net1
14829	1.32e-05	0.781165	0.138	0.021	0.336125	03__JGA	Tspan2
14985	0.000364453	0.777901	0.475	0.278	1	03__JGA	Dis3l2
14820	8.95e-06	0.774503	0.475	0.226	0.227229	03__JGA	Pacsin2
14805	5.12e-06	0.767431	0.125	0.015	0.130071	03__JGA	Ptchd1
14786	2.22e-06	0.765883	0.25	0.07	0.0562889	03__JGA	Plcb4
14959	0.0002728	0.765869	0.238	0.085	1	03__JGA	Sesn3
14952	0.000253274	0.758043	0.312	0.134	1	03__JGA	Snx13
15009	0.0005179	0.756686	0.288	0.123	1	03__JGA	Rprd1a
15059	0.00110125	0.755472	0.175	0.06	1	03__JGA	Abr
14749	3.88e-07	0.755069	0.775	0.522	0.00985683	03__JGA	Tpm1
15044	0.000899821	0.7549	0.1	0.019	1	03__JGA	Gcgr
14967	0.000299386	0.754061	0.238	0.085	1	03__JGA	Lama5
14720	7.98e-08	0.749588	0.188	0.029	0.00202671	03__JGA	Arhgap6
14855	2.78e-05	0.748004	0.15	0.028	0.707138	03__JGA	Acsf2
15007	0.000507365	0.746097	0.362	0.177	1	03__JGA	Plcb1
15033	0.000759832	0.746082	0.388	0.21	1	03__JGA	Lamb2
15049	0.000952468	0.745521	0.25	0.105	1	03__JGA	Inpp4a
14823	1.01e-05	0.744567	0.188	0.042	0.257129	03__JGA	Ubtd1
14743	3.15e-07	0.74394	0.188	0.034	0.00799343	03__JGA	Itga7
14712	5.59e-08	0.741571	0.225	0.048	0.00142079	03__JGA	Sfxn5
14847	2.13e-05	0.740922	0.512	0.267	0.542134	03__JGA	Nsmce2
14709	4.91e-08	0.737601	0.112	0.006	0.00124621	03__JGA	Alpk3
15127	0.00207753	0.737575	0.238	0.1	1	03__JGA	Ttc7b
14776	1.33e-06	0.73284	0.787	0.531	0.0336761	03__JGA	Kalrn
15016	0.000586239	0.730418	0.188	0.061	1	03__JGA	Prdm11
14745	3.41e-07	0.729006	0.662	0.359	0.00864918	03__JGA	Akt3
15171	0.0034144	0.727105	0.525	0.395	1	03__JGA	Gucy1a2
15035	0.0007655	0.723561	0.25	0.101	1	03__JGA	Plcl1
14756	5.39e-07	0.722073	0.138	0.016	0.0136958	03__JGA	Abcd2
14839	1.78e-05	0.720381	0.35	0.14	0.452533	03__JGA	Tmem131l
15047	0.000917502	0.720261	0.162	0.048	1	03__JGA	Csrnp3
14999	0.0004713	0.718392	0.188	0.059	1	03__JGA	Itpk1
15072	0.00128074	0.717913	0.212	0.081	1	03__JGA	Adra1a
15109	0.00176823	0.716759	0.35	0.183	1	03__JGA	Tmem131
14996	0.000453544	0.713292	0.45	0.255	1	03__JGA	Scaper
14964	0.000288907	0.713259	0.338	0.153	1	03__JGA	Antxr1
14991	0.000420674	0.713003	0.35	0.166	1	03__JGA	Nhlrc2
15145	0.00265063	0.709895	0.1	0.028	1	03__JGA	Mpv17
14892	9.49e-05	0.707817	0.312	0.127	1	03__JGA	Pip4p2
14925	0.000186341	0.707566	0.338	0.149	1	03__JGA	Frs2
15157	0.00306498	0.705219	0.3	0.152	1	03__JGA	Cul5
14850	2.41e-05	0.704575	0.175	0.039	0.610925	03__JGA	Eogt
14908	0.000136988	0.697585	0.362	0.165	1	03__JGA	Synpo2
14626	5.6e-11	0.695977	0.188	0.021	1.42e-06	03__JGA	Kcnip4
15294	0.00795562	0.695516	0.15	0.054	1	03__JGA	Dclk2
14768	1.02e-06	0.693028	0.138	0.017	0.0259882	03__JGA	AABR07044914.1
14913	0.000150456	0.691488	0.312	0.13	1	03__JGA	Specc1
14780	1.42e-06	0.689548	0.125	0.013	0.0361265	03__JGA	Trpc4
15076	0.0013164	0.688581	0.225	0.088	1	03__JGA	Tspan12
15019	0.000627828	0.68733	0.1	0.018	1	03__JGA	AABR07017902.1
14878	6.85e-05	0.686761	0.212	0.064	1	03__JGA	Slc25a40
15194	0.0041139	0.6845	0.238	0.106	1	03__JGA	Atp2b4
14854	2.69e-05	0.683599	0.2	0.053	0.683277	03__JGA	Tle1
15110	0.00181989	0.682961	0.362	0.206	1	03__JGA	Abcc5
14976	0.000333543	0.682593	0.262	0.104	1	03__JGA	Ror1
15140	0.00251256	0.68078	0.325	0.167	1	03__JGA	ST7
15071	0.00126919	0.679846	0.362	0.188	1	03__JGA	Tox
15013	0.000565846	0.67951	0.488	0.284	1	03__JGA	Rabgap1
15121	0.0019792	0.679425	0.212	0.083	1	03__JGA	Eef1akmt2
14995	0.000448947	0.678688	0.575	0.375	1	03__JGA	Lrch1
14975	0.000329293	0.67842	0.312	0.141	1	03__JGA	Clmn
14966	0.000294501	0.677921	0.425	0.221	1	03__JGA	Mitf
14922	0.000170169	0.676438	0.338	0.148	1	03__JGA	Sort1
15131	0.00213458	0.67597	0.35	0.183	1	03__JGA	Rtn4
15117	0.00192998	0.674574	0.25	0.108	1	03__JGA	Arhgef6
14947	0.000226374	0.672594	0.537	0.315	1	03__JGA	Col4a3
15316	0.00911667	0.671701	0.375	0.227	1	03__JGA	Zfp609
14936	0.000203192	0.668507	0.412	0.207	1	03__JGA	Ppp2r3a
14927	0.000193168	0.667245	0.725	0.508	1	03__JGA	Nexn
15021	0.000643528	0.666696	0.338	0.161	1	03__JGA	Raly
15165	0.00323985	0.663406	0.388	0.25	1	03__JGA	Fam53b
15163	0.00320518	0.662281	0.225	0.099	1	03__JGA	Ston1
15150	0.00289343	0.653437	0.338	0.177	1	03__JGA	Lrrfip1
14887	8.22e-05	0.653174	0.512	0.286	1	03__JGA	Cpeb4
14898	0.000116742	0.648494	0.3	0.122	1	03__JGA	Bach2
15084	0.0014688	0.648338	0.238	0.097	1	03__JGA	Ppp1r12c
14910	0.000140268	0.647452	0.225	0.074	1	03__JGA	Pex3
14883	7.91e-05	0.645983	0.162	0.038	1	03__JGA	Camkk2
15185	0.00371496	0.645513	0.262	0.123	1	03__JGA	Rc3h2
14902	0.000126263	0.642716	0.138	0.028	1	03__JGA	Aatk
15253	0.00644605	0.641578	0.188	0.076	1	03__JGA	Ednrb
14876	6.45e-05	0.640464	0.2	0.058	1	03__JGA	Enox2
15223	0.00493732	0.639785	0.275	0.136	1	03__JGA	Agtpbp1
15105	0.00164171	0.639069	0.112	0.026	1	03__JGA	Rtn4rl1
15193	0.0040383	0.636301	0.312	0.162	1	03__JGA	Dmpk
14903	0.000129711	0.634451	0.35	0.159	1	03__JGA	Zfp629
15024	0.00066911	0.63007	0.212	0.078	1	03__JGA	Bcar3
14752	4.4e-07	0.629577	0.125	0.014	0.011178	03__JGA	Adgrd1
14891	9.16e-05	0.628731	0.15	0.034	1	03__JGA	Slc6a17
15050	0.000975439	0.627475	0.512	0.327	1	03__JGA	Pan3
15045	0.000912342	0.626892	0.112	0.024	1	03__JGA	Rab6b
15279	0.00732741	0.626036	0.162	0.062	1	03__JGA	Ttc33
15280	0.00736761	0.619451	0.138	0.048	1	03__JGA	Sulf1
15010	0.000525959	0.618146	0.175	0.053	1	03__JGA	Rassf9
15327	0.00985748	0.617668	0.238	0.115	1	03__JGA	Jazf1
15090	0.00152461	0.616634	0.4	0.219	1	03__JGA	Tsc22d2
15106	0.00168738	0.612543	0.425	0.241	1	03__JGA	Mpdz
15130	0.0021209	0.611678	0.125	0.033	1	03__JGA	AC141377.1
15014	0.000569745	0.611584	0.238	0.093	1	03__JGA	Etv1
15054	0.00102587	0.611016	0.637	0.435	1	03__JGA	Mrvi1
15158	0.00307367	0.60831	0.588	0.431	1	03__JGA	Nrp1
15224	0.00497642	0.607015	0.312	0.164	1	03__JGA	Cstf3
15284	0.00741925	0.605081	0.388	0.238	1	03__JGA	Kdm6a
15249	0.00628541	0.604447	0.1	0.025	1	03__JGA	Ntrk2
15088	0.00150804	0.603572	0.25	0.109	1	03__JGA	Rgs3
15082	0.00137944	0.602792	0.238	0.099	1	03__JGA	AABR07027581.1
15107	0.00168926	0.601906	0.125	0.032	1	03__JGA	Tlcd4
15261	0.00682558	0.60026	0.238	0.113	1	03__JGA	Prdm5
14932	0.000199584	0.599164	0.25	0.093	1	03__JGA	B3galnt2
15209	0.00448146	0.595897	0.162	0.058	1	03__JGA	Irak3
15031	0.000738985	0.595187	0.388	0.201	1	03__JGA	Elavl1
14958	0.000271442	0.593073	0.75	0.551	1	03__JGA	Gpc6
15285	0.00746771	0.591441	0.15	0.054	1	03__JGA	AABR07031740.1
14882	7.44e-05	0.591075	0.125	0.021	1	03__JGA	Tlr4
15296	0.00812259	0.589401	0.537	0.369	1	03__JGA	Lbh
15041	0.000821658	0.588293	0.312	0.146	1	03__JGA	Herc3
14822	1e-05	0.588095	0.138	0.024	0.253973	03__JGA	Slc35f3
15155	0.00300595	0.583781	0.2	0.078	1	03__JGA	Serinc5
15114	0.00184573	0.583082	0.312	0.152	1	03__JGA	Ick
15328	0.00993699	0.583015	0.238	0.115	1	03__JGA	Pdgfa
15264	0.00688422	0.582705	0.45	0.289	1	03__JGA	Ambra1
15057	0.00106418	0.580973	0.175	0.057	1	03__JGA	Nova1
15270	0.00695002	0.579657	0.212	0.093	1	03__JGA	Sec22a
15275	0.0071488	0.578825	0.35	0.198	1	03__JGA	Pld1
15246	0.00618358	0.578362	0.275	0.138	1	03__JGA	Dgkd
15202	0.00437645	0.578242	0.3	0.152	1	03__JGA	Reep3
14930	0.000195844	0.576438	0.7	0.478	1	03__JGA	Cped1
14779	1.39e-06	0.574264	0.1	0.007	0.0353608	03__JGA	Slco1a4
15113	0.00183442	0.571371	0.188	0.068	1	03__JGA	Ap3s2
15199	0.00424741	0.570936	0.412	0.243	1	03__JGA	Pbrm1
15215	0.00469385	0.570004	0.388	0.223	1	03__JGA	Tmem135
15277	0.00727169	0.569549	0.262	0.13	1	03__JGA	Fam76b
15178	0.00357718	0.567249	0.1	0.023	1	03__JGA	Stum
15245	0.0060127	0.565952	0.2	0.085	1	03__JGA	Btbd10
14888	8.47e-05	0.564483	0.25	0.094	1	03__JGA	Nacc2
15036	0.000766345	0.563443	0.488	0.285	1	03__JGA	Chchd3
14974	0.000327129	0.562324	0.1	0.016	1	03__JGA	Cadm1
14960	0.000279718	0.560819	0.362	0.177	1	03__JGA	Ppp2r5a
15290	0.00781749	0.560309	0.5	0.331	1	03__JGA	Arih1
15286	0.00752162	0.558668	0.138	0.047	1	03__JGA	Cd200
15020	0.000640218	0.558552	0.525	0.316	1	03__JGA	Ldlrad4
14951	0.000251274	0.557683	0.4	0.204	1	03__JGA	Clip1
15176	0.00355035	0.557648	0.462	0.285	1	03__JGA	Slmap
14763	6.69e-07	0.555913	0.112	0.01	0.0169932	03__JGA	Prune2
15278	0.00729009	0.555613	0.475	0.312	1	03__JGA	Shroom4
15303	0.00866757	0.554874	0.375	0.222	1	03__JGA	Crtc3
14953	0.000254097	0.553861	0.338	0.156	1	03__JGA	Tmpo
15314	0.00903986	0.551656	0.125	0.04	1	03__JGA	AABR07057495.1
14901	0.000126218	0.550203	0.512	0.285	1	03__JGA	Pum2
15166	0.00326253	0.54978	0.425	0.25	1	03__JGA	Ngf
15189	0.00382931	0.545435	0.138	0.044	1	03__JGA	Kcnq5
15313	0.00900614	0.540654	0.188	0.079	1	03__JGA	Dctn4
15162	0.00319919	0.539734	0.15	0.05	1	03__JGA	AABR07031445.1
14945	0.00021886	0.538748	0.225	0.08	1	03__JGA	Plekho2
15148	0.00282785	0.534473	0.2	0.08	1	03__JGA	Dut
15005	0.000499149	0.534061	0.188	0.061	1	03__JGA	Asb3
15172	0.00343413	0.533943	0.325	0.171	1	03__JGA	Trim35
15309	0.00878927	0.533625	0.338	0.19	1	03__JGA	Braf
15077	0.00132854	0.532377	0.138	0.039	1	03__JGA	Esam
15190	0.00386218	0.531876	0.613	0.445	1	03__JGA	Luc7l2
15093	0.00155243	0.531123	0.188	0.068	1	03__JGA	Dnajc21
15100	0.00161751	0.529287	0.138	0.038	1	03__JGA	Hdx
15291	0.00782177	0.527507	0.362	0.209	1	03__JGA	Relch
15118	0.00194613	0.527123	0.4	0.222	1	03__JGA	Dyrk1a
15220	0.0048634	0.525089	0.325	0.173	1	03__JGA	Wdr26
15032	0.000750002	0.521222	0.125	0.029	1	03__JGA	Gyg1
14978	0.000344417	0.520981	0.112	0.023	1	03__JGA	Vipr2
14835	1.59e-05	0.520622	0.85	0.612	0.402589	03__JGA	Ddx5
15058	0.00106904	0.515452	0.262	0.113	1	03__JGA	Socs5
15203	0.00438882	0.51187	0.238	0.11	1	03__JGA	Pdgfc
14944	0.000215888	0.511365	0.175	0.056	1	03__JGA	Atp10d
15251	0.00640266	0.501784	0.2	0.086	1	03__JGA	Parp6
15266	0.0068888	0.501242	0.288	0.149	1	03__JGA	Naa35
14920	0.000167614	0.497096	0.625	0.393	1	03__JGA	Adcy5
15252	0.00640413	0.496303	0.3	0.161	1	03__JGA	Cnnm2
15112	0.0018315	0.495431	0.662	0.469	1	03__JGA	Dlc1
14979	0.000350991	0.495266	0.85	0.674	1	03__JGA	Son
15087	0.00149681	0.493323	0.225	0.096	1	03__JGA	Plxna2
14949	0.000248424	0.491467	0.138	0.032	1	03__JGA	Hacd1
15222	0.00492499	0.488227	0.675	0.493	1	03__JGA	Atxn1
14998	0.000459486	0.484378	0.1	0.017	1	03__JGA	AABR07012775.1
15188	0.00379437	0.48321	0.1	0.023	1	03__JGA	Sync
15274	0.00709012	0.482919	0.3	0.162	1	03__JGA	Ints6
15244	0.00594334	0.48098	0.25	0.12	1	03__JGA	Ctif
15101	0.00162162	0.479433	0.175	0.061	1	03__JGA	Map6
15074	0.00131006	0.478766	0.6	0.396	1	03__JGA	Nbeal1
15256	0.00664659	0.478551	0.225	0.106	1	03__JGA	Dhx40
15191	0.00396059	0.476255	0.662	0.488	1	03__JGA	Zfand3
14939	0.000205899	0.474955	0.562	0.341	1	03__JGA	Emid1
14972	0.000319321	0.472845	0.887	0.725	1	03__JGA	Itpr1
14983	0.000358597	0.47138	0.7	0.478	1	03__JGA	Akap13
15177	0.00356511	0.468131	0.288	0.145	1	03__JGA	Dnm1l
15167	0.00328813	0.466712	0.438	0.262	1	03__JGA	Ptpn9
15250	0.00631831	0.464474	0.262	0.132	1	03__JGA	Abcf1
14919	0.000165478	0.463679	0.1	0.018	1	03__JGA	Cacna1g
15243	0.00572713	0.460803	0.388	0.233	1	03__JGA	Rps6ka3
15208	0.00442646	0.457949	0.338	0.185	1	03__JGA	Ep300
15230	0.00522127	0.456961	0.188	0.078	1	03__JGA	Ip6k1
15151	0.00291703	0.454908	0.15	0.05	1	03__JGA	Cux2
14862	3.56e-05	0.454703	0.112	0.019	0.903183	03__JGA	Trim63
15046	0.000916602	0.454233	0.35	0.185	1	03__JGA	Gsr
15022	0.0006542	0.448826	0.125	0.031	1	03__JGA	Kcnb1
15061	0.00111319	0.447027	0.1	0.02	1	03__JGA	Ccdc136
15169	0.00335016	0.445185	0.1	0.023	1	03__JGA	Kif5c
15144	0.00264449	0.444217	0.238	0.111	1	03__JGA	Creb1
15247	0.00622455	0.442987	0.1	0.026	1	03__JGA	Cnppd1
15120	0.00195149	0.441147	0.1	0.021	1	03__JGA	Neurl1b
15180	0.0036331	0.43964	0.488	0.311	1	03__JGA	Ctnnd1
15219	0.00481872	0.438039	0.787	0.622	1	03__JGA	Rbms1
15139	0.00247783	0.436114	0.3	0.151	1	03__JGA	Rhoq
14866	4.13e-05	0.4323	0.1	0.013	1	03__JGA	P2ry2
14943	0.000214444	0.426885	0.588	0.365	1	03__JGA	Tra2a
15238	0.00550593	0.423557	0.675	0.495	1	03__JGA	Ttc3
15159	0.00309687	0.419848	0.1	0.024	1	03__JGA	Psmg1
15229	0.0052031	0.416699	0.125	0.038	1	03__JGA	Nde1
15097	0.00159752	0.416482	0.15	0.055	1	03__JGA	AABR07051515.1
15326	0.00973678	0.41369	0.1	0.028	1	03__JGA	Pias3
15265	0.00688446	0.412871	0.375	0.221	1	03__JGA	Zfp148
14907	0.000134698	0.408531	0.288	0.132	1	03__JGA	Heg1
15325	0.00973393	0.407756	0.188	0.082	1	03__JGA	Camsap1
14965	0.000289399	0.402529	0.35	0.182	1	03__JGA	Kank1
15195	0.00413152	0.401902	0.338	0.192	1	03__JGA	Lrrk2
14993	0.000434396	0.386894	0.362	0.197	1	03__JGA	Sarnp
15227	0.00505013	0.38621	0.275	0.146	1	03__JGA	Vps41
15187	0.00378756	0.378543	0.462	0.296	1	03__JGA	Dlg1
14867	4.19e-05	0.368112	0.637	0.406	1	03__JGA	Npepo
15062	0.00113436	0.365983	0.438	0.26	1	03__JGA	Tacc2
15226	0.00502657	0.361769	0.125	0.043	1	03__JGA	Srr
15301	0.00843174	0.35403	0.588	0.414	1	03__JGA	Strn3
15174	0.00347011	0.352172	0.4	0.239	1	03__JGA	Atp9b
15040	0.000809039	0.350731	0.325	0.181	1	03__JGA	Ppm1h
15161	0.00317966	0.337089	0.725	0.539	1	03__JGA	Tcf12
15164	0.00322399	0.33695	0.5	0.323	1	03__JGA	Cacna2d1
15173	0.00346418	0.327823	0.15	0.058	1	03__JGA	Sobp
15292	0.00783511	0.327232	0.138	0.053	1	03__JGA	Jag1
15210	0.00452805	0.318497	0.275	0.146	1	03__JGA	Terf1
15317	0.00913272	0.318433	0.15	0.066	1	03__JGA	Ppp1r9a
15295	0.00811837	0.315415	0.338	0.2	1	03__JGA	Xpo7
15218	0.00481498	0.314847	0.462	0.302	1	03__JGA	Dhx36
15255	0.00654602	0.313024	0.338	0.197	1	03__JGA	Ppp1cb
15207	0.00440467	0.304203	0.262	0.141	1	03__JGA	Nup214.1
15154	0.00298427	0.302317	0.225	0.108	1	03__JGA	Cmpk1
15066	0.00119919	0.296473	0.225	0.106	1	03__JGA	Pcgf5
15192	0.00403331	0.276743	0.262	0.142	1	03__JGA	Iqsec2
15136	0.0023106	0.272201	0.175	0.078	1	03__JGA	Hnrnph3
15094	0.00156359	0.257517	0.713	0.527	1	03__JGA	Ptprd
15225	0.00499233	0.255078	0.125	0.046	1	03__JGA	Nup93
15297	0.00816865	0.253572	0.2	0.107	1	03__JGA	AABR07004221.2
15304	0.00870174	0.249041	0.238	0.129	1	03__JGA	Ctps2
15234	0.00543245	0.246198	0.462	0.307	1	03__JGA	Tom1l2
15329	0.00996617	0.210041	0.3	0.182	1	03__JGA	Sil1
15170	0.00338099	0.204	0.438	0.291	1	03__JGA	Tnks
15319	0.00925456	0.200361	0.112	0.045	1	03__JGA	Pfas
14858	3.1e-05	-0.212217	0.9	0.805	0.78854	03__JGA	Utrn
14997	0.000456547	-0.215308	0.175	0.124	1	03__JGA	Cdh16
15135	0.00230383	-0.226699	0.7	0.641	1	03__JGA	Pard3b
15212	0.00458772	-0.22803	0.275	0.224	1	03__JGA	Setx
15321	0.00929493	-0.232225	0.188	0.149	1	03__JGA	Pah
15283	0.0074141	-0.245079	0.262	0.229	1	03__JGA	Ppfibp1
15241	0.00563644	-0.247777	0.225	0.186	1	03__JGA	Afdn
15258	0.00667348	-0.257558	0.65	0.602	1	03__JGA	Actn4
15281	0.00736767	-0.321069	0.062	0.152	1	03__JGA	Fbxw4
15214	0.00460701	-0.356781	0.537	0.539	1	03__JGA	Picalm
15096	0.00157316	-0.376297	0.038	0.127	1	03__JGA	Fkbp5
15026	0.000694739	-0.390337	0.488	0.473	1	03__JGA	Sbf2
15197	0.0041595	-0.397229	0.25	0.227	1	03__JGA	Slc13a1
15217	0.00480754	-0.399686	0.275	0.262	1	03__JGA	Jarid2
15182	0.00365362	-0.482883	0.4	0.399	1	03__JGA	Tns3
15269	0.00693596	-0.516221	0.362	0.39	1	03__JGA	Peak1
15324	0.00968606	-0.521462	0.05	0.15	1	03__JGA	Ddr2
15133	0.00226608	-0.523916	0.613	0.603	1	03__JGA	Cyp4a2
15263	0.00687304	-0.525612	0.375	0.402	1	03__JGA	Fat1
15282	0.00738393	-0.542101	0.15	0.171	1	03__JGA	Slc27a2
15262	0.00687271	-0.5636	0.275	0.365	1	03__JGA	Kif13b
15307	0.00875531	-0.564564	0.075	0.191	1	03__JGA	Zfp521
14918	0.000164534	-0.576662	0.475	0.487	1	03__JGA	Lima1
15237	0.00550523	-0.592694	0.025	0.122	1	03__JGA	Litaf
15305	0.00870743	-0.596977	0.375	0.499	1	03__JGA	Atp5f1b
15318	0.00918527	-0.604065	0.162	0.196	1	03__JGA	Rpl13
15122	0.00198455	-0.605255	0.013	0.106	1	03__JGA	Nkd1
14929	0.000195739	-0.613951	0.6	0.671	1	03__JGA	Maml2
14926	0.000192088	-0.637393	0.65	0.711	1	03__JGA	Mylk
15168	0.00333684	-0.63753	0.35	0.428	1	03__JGA	Parva
14843	2.06e-05	-0.64453	0.4	0.356	0.522667	03__JGA	Pck1
15181	0.00364278	-0.645883	0.013	0.101	1	03__JGA	Abca9
14931	0.000196981	-0.650398	0.412	0.456	1	03__JGA	Fermt2
14914	0.000153236	-0.655551	0.6	0.673	1	03__JGA	App
15213	0.00460645	-0.676269	0.025	0.127	1	03__JGA	Chn1
15298	0.00832625	-0.681846	0.025	0.12	1	03__JGA	Zfand5
15028	0.000715412	-0.686623	0.013	0.118	1	03__JGA	Matn2
15027	0.000704793	-0.694803	0.425	0.517	1	03__JGA	Map4k3
15146	0.0027948	-0.699261	0.05	0.173	1	03__JGA	Arvcf
15233	0.00530344	-0.703299	0.05	0.1	1	03__JGA	Slc1a1
15312	0.00897742	-0.706106	0.025	0.119	1	03__JGA	Tsc22d3
15310	0.00891377	-0.707545	0.238	0.31	1	03__JGA	Sox13
15272	0.00703743	-0.71335	0.15	0.231	1	03__JGA	Clint1
15201	0.00427806	-0.719069	0.025	0.115	1	03__JGA	Map7d1
15149	0.0028355	-0.726847	0.05	0.174	1	03__JGA	Fhl1
14968	0.000302043	-0.732953	0.1	0.274	1	03__JGA	Prrx1
15302	0.00853413	-0.733389	0.075	0.142	1	03__JGA	Gk
15200	0.00427726	-0.733941	0.238	0.376	1	03__JGA	Septin11
14885	8e-05	-0.739026	0.6	0.708	1	03__JGA	Dst
15017	0.000586592	-0.740657	0.013	0.125	1	03__JGA	Arhgdib
15052	0.000999886	-0.740885	0.013	0.12	1	03__JGA	Efcc1
14982	0.000357546	-0.741769	0.025	0.159	1	03__JGA	Emilin1
15268	0.00689946	-0.743744	0.1	0.189	1	03__JGA	Arhgef40
15248	0.0062656	-0.747294	0.25	0.4	1	03__JGA	Tln1
15153	0.00297692	-0.750786	0.4	0.516	1	03__JGA	Pdgfrb
15116	0.00192458	-0.753247	0.013	0.106	1	03__JGA	Negr1
15205	0.00440014	-0.753822	0.238	0.341	1	03__JGA	Specc1l
15323	0.00966844	-0.761274	0.025	0.115	1	03__JGA	Tril
15308	0.00876778	-0.762188	0.038	0.141	1	03__JGA	Pde8b
15089	0.00152191	-0.762301	0.013	0.114	1	03__JGA	Gask1b
15147	0.00281389	-0.766367	0.013	0.109	1	03__JGA	Glipr2
15000	0.000472995	-0.767004	0.013	0.113	1	03__JGA	Pxdn
15311	0.0089543	-0.767852	0.075	0.19	1	03__JGA	Setd7
15038	0.000781275	-0.768015	0.2	0.392	1	03__JGA	B2m
15083	0.0013837	-0.769459	0.013	0.116	1	03__JGA	Col27a1
15300	0.00840275	-0.771648	0.212	0.336	1	03__JGA	Tcf7l2
14877	6.8e-05	-0.772151	0	0.101	1	03__JGA	Igsf10
15184	0.00371116	-0.772771	0.062	0.192	1	03__JGA	Afap1
15306	0.00871085	-0.775892	0.15	0.222	1	03__JGA	Agxt2
15289	0.00778032	-0.776352	0.05	0.152	1	03__JGA	Palm
14859	3.34e-05	-0.779095	0	0.108	0.848638	03__JGA	Fam102b
15138	0.00231972	-0.781384	0.013	0.107	1	03__JGA	Col16a1
15232	0.00526527	-0.782356	0.075	0.207	1	03__JGA	Pgrmc1
15123	0.00199038	-0.783679	0.188	0.364	1	03__JGA	Atxn7l1
15179	0.00360225	-0.788909	0.025	0.131	1	03__JGA	Nt5e
15257	0.00666746	-0.789546	0.25	0.355	1	03__JGA	Gstt3
14990	0.000416755	-0.790306	0.288	0.462	1	03__JGA	Nid1
15276	0.0071597	-0.791587	0.262	0.373	1	03__JGA	Hspa5
15271	0.00703714	-0.791647	0.038	0.144	1	03__JGA	Khk
15293	0.00792367	-0.79331	0.138	0.219	1	03__JGA	Calm1
15273	0.00705725	-0.796292	0.188	0.309	1	03__JGA	Aff1
15221	0.00487546	-0.802868	0.025	0.102	1	03__JGA	Lrriq1
14875	5.33e-05	-0.803778	0	0.103	1	03__JGA	Tnfrsf1a
14871	4.77e-05	-0.80658	0	0.105	1	03__JGA	Emp1
15108	0.0017538	-0.808617	0.025	0.116	1	03__JGA	Tmem140
15103	0.00163206	-0.810659	0.013	0.115	1	03__JGA	Tcf21
15216	0.00473536	-0.811337	0.05	0.157	1	03__JGA	Oaf
14873	5.1e-05	-0.818575	0	0.104	1	03__JGA	Rarg
15080	0.00137497	-0.820124	0.075	0.227	1	03__JGA	Anxa5
15267	0.00689336	-0.820803	0.062	0.178	1	03__JGA	Abca1
15079	0.00136487	-0.820904	0.025	0.124	1	03__JGA	Acvrl1
15091	0.00154185	-0.820975	0.488	0.645	1	03__JGA	Gpx3
15204	0.00439233	-0.821074	0.05	0.138	1	03__JGA	Ndufv2
15288	0.00774092	-0.821077	0.1	0.214	1	03__JGA	Pxk
15260	0.00680081	-0.824896	0.1	0.193	1	03__JGA	Smtn
15125	0.0020332	-0.827896	0.175	0.262	1	03__JGA	Resf1
15018	0.000610854	-0.832654	0.038	0.178	1	03__JGA	Reck
15206	0.00440135	-0.833362	0.038	0.149	1	03__JGA	Ppib
14853	2.64e-05	-0.833822	0.7	0.749	0.671293	03__JGA	Pde7b
15134	0.0022763	-0.836797	0.025	0.135	1	03__JGA	Nid2
14880	6.95e-05	-0.837557	0	0.1	1	03__JGA	Cdc37
15228	0.00509199	-0.837766	0.088	0.217	1	03__JGA	Pcdhgc3
15236	0.00544908	-0.838387	0.112	0.198	1	03__JGA	Mpc1
15137	0.00231631	-0.838787	0.15	0.253	1	03__JGA	Eps15
15183	0.00368165	-0.840252	0.125	0.28	1	03__JGA	Dennd2a
15085	0.00149004	-0.840976	0.025	0.137	1	03__JGA	Ptpn1
15211	0.0045524	-0.842639	0.112	0.223	1	03__JGA	Arrb1
15299	0.00838024	-0.844571	0.075	0.174	1	03__JGA	Trpm3
15126	0.00206435	-0.846066	0.288	0.475	1	03__JGA	Cdk14
15141	0.0025385	-0.848188	0.238	0.361	1	03__JGA	Eng
15259	0.00678744	-0.85056	0.025	0.118	1	03__JGA	Ephb2
15063	0.00115637	-0.850936	0.013	0.116	1	03__JGA	Il11ra1
15068	0.00122686	-0.85148	0.013	0.115	1	03__JGA	Surf4
15287	0.00765053	-0.852709	0.188	0.305	1	03__JGA	Tpt1
15160	0.00311234	-0.856787	0.162	0.28	1	03__JGA	Kmt2a
15198	0.00422924	-0.85777	0.062	0.168	1	03__JGA	Arhgap28
15242	0.00570593	-0.861856	0.125	0.25	1	03__JGA	Itgb8
15315	0.00908119	-0.863926	0.15	0.256	1	03__JGA	Pmepa1
15092	0.00154577	-0.865075	0.013	0.117	1	03__JGA	Aox3
15111	0.00182206	-0.865456	0.15	0.242	1	03__JGA	Ptms
15235	0.0054336	-0.865849	0.138	0.281	1	03__JGA	Cat
15175	0.00353945	-0.873218	0.038	0.154	1	03__JGA	Ifitm3
15073	0.00129428	-0.873869	0.013	0.119	1	03__JGA	Dapk2
14921	0.000167841	-0.879119	0.412	0.559	1	03__JGA	Grk5
15152	0.00292635	-0.880151	0.15	0.297	1	03__JGA	Ctsh
15322	0.00933396	-0.880279	0.088	0.184	1	03__JGA	Vegfa
15186	0.00374786	-0.880715	0.175	0.319	1	03__JGA	Slc44a1
15156	0.00300667	-0.88358	0.05	0.166	1	03__JGA	Prss23
14973	0.0003264	-0.884315	0.175	0.38	1	03__JGA	Rin2
15239	0.00551512	-0.885631	0.062	0.163	1	03__JGA	Nr1h4
15132	0.00214849	-0.8863	0.062	0.199	1	03__JGA	Tln2
15060	0.00110609	-0.887753	0.125	0.252	1	03__JGA	Septin4
15065	0.00118986	-0.888936	0.162	0.344	1	03__JGA	Prkca
15254	0.00646723	-0.888975	0.05	0.162	1	03__JGA	Anxa1
15003	0.000482818	-0.891424	0.013	0.131	1	03__JGA	Rgma
15104	0.00163293	-0.893314	0.025	0.142	1	03__JGA	Ckb
15001	0.000474281	-0.899771	0.275	0.464	1	03__JGA	Tanc1
15075	0.00131417	-0.905037	0.025	0.135	1	03__JGA	Marcks
15143	0.00261355	-0.906492	0.025	0.135	1	03__JGA	Il34
14773	1.18e-06	-0.910395	0.425	0.549	0.0299017	03__JGA	Nr2f2
15099	0.00161442	-0.91954	0.05	0.18	1	03__JGA	Fyn
14988	0.000380392	-0.923999	0.275	0.417	1	03__JGA	Ptpn13
15240	0.00556245	-0.92832	0.038	0.148	1	03__JGA	Lurap1l
14696	1.97e-08	-0.935207	0.7	0.81	0.000501365	03__JGA	Macf1
15129	0.00210033	-0.936894	0.038	0.156	1	03__JGA	Prtfdc1
14933	0.000199621	-0.937846	0.325	0.47	1	03__JGA	Zbtb16
14994	0.000445469	-0.956174	0.013	0.127	1	03__JGA	Gna14
14884	7.99e-05	-0.961641	0.312	0.468	1	03__JGA	Stard13
15030	0.000737531	-0.961721	0.05	0.174	1	03__JGA	Stard9
15025	0.000693274	-0.963834	0.025	0.148	1	03__JGA	Pde2a
14956	0.000268966	-0.972948	0.013	0.134	1	03__JGA	Pla2g4a
15012	0.000565631	-0.974072	0.212	0.287	1	03__JGA	Tagln
15023	0.000667417	-0.977105	0.025	0.147	1	03__JGA	Zfp36
15042	0.000876684	-0.977203	0.175	0.296	1	03__JGA	Scpep1
14915	0.000155839	-0.979932	0.013	0.145	1	03__JGA	Pcolce
15102	0.00163114	-0.982533	0.075	0.224	1	03__JGA	Akap12
14796	3.53e-06	-0.983697	0	0.133	0.0897019	03__JGA	Tnfrsf1b
15051	0.00098739	-0.984593	0.1	0.247	1	03__JGA	Fam49a
14852	2.43e-05	-0.98534	0.212	0.448	0.61626	03__JGA	Rrbp1
15004	0.000497342	-0.988634	0.162	0.359	1	03__JGA	Tmsb4x
14941	0.000212851	-0.990125	0.013	0.14	1	03__JGA	Adra1b
15119	0.00195135	-0.991984	0.013	0.112	1	03__JGA	Smoc1
15095	0.00156445	-0.993261	0.05	0.162	1	03__JGA	Rpl4
14788	2.28e-06	-0.996657	0.5	0.681	0.0578065	03__JGA	Tns1
14895	0.000105937	-0.998708	0.013	0.147	1	03__JGA	Vcam1
14824	1.04e-05	-1.00322	0	0.121	0.265286	03__JGA	Sptbn4
14937	0.000203439	-1.00562	0.013	0.142	1	03__JGA	Lgals3bp
14911	0.000141113	-1.00575	0.013	0.146	1	03__JGA	Gli2
15043	0.000889459	-1.00685	0.062	0.201	1	03__JGA	Asph
14894	0.000103937	-1.01157	0.038	0.201	1	03__JGA	Loxl2
15053	0.00100123	-1.01315	0.288	0.421	1	03__JGA	Umod
14923	0.000179817	-1.01338	0.238	0.432	1	03__JGA	Actb
15015	0.00058385	-1.01673	0.062	0.217	1	03__JGA	Timp2
15067	0.00121714	-1.02112	0.188	0.339	1	03__JGA	Acer2
14813	6.96e-06	-1.02129	0	0.125	0.17688	03__JGA	Abca8
15098	0.00159862	-1.02303	0.1	0.246	1	03__JGA	Dapk1
15039	0.000781703	-1.0239	0.15	0.32	1	03__JGA	Fstl1
14992	0.000428836	-1.0273	0.062	0.211	1	03__JGA	Mtmr12
15081	0.00137506	-1.03138	0.088	0.203	1	03__JGA	Sdk2
14954	0.0002582	-1.03242	0.038	0.174	1	03__JGA	Ankrd50
14935	0.000202715	-1.03544	0.075	0.225	1	03__JGA	Dse
14962	0.000282207	-1.03664	0.138	0.312	1	03__JGA	Ssbp3
15048	0.000947081	-1.04128	0.05	0.158	1	03__JGA	Nav1
15115	0.00186392	-1.0417	0.15	0.299	1	03__JGA	Ntn1
14868	4.38e-05	-1.04315	0.013	0.155	1	03__JGA	Clic2
15056	0.00106096	-1.04405	0.175	0.312	1	03__JGA	Rpsa
15055	0.00104349	-1.04532	0.212	0.348	1	03__JGA	Sparc
15231	0.00523177	-1.04608	0.025	0.11	1	03__JGA	Mctp2
15037	0.000768156	-1.04756	0.162	0.333	1	03__JGA	LOC100361457
15002	0.000476954	-1.0527	0.1	0.232	1	03__JGA	Npas2
14857	3.06e-05	-1.05575	0	0.109	0.776344	03__JGA	Aldh1a3
14761	6.49e-07	-1.06104	0	0.15	0.0164819	03__JGA	Gpm6b
14934	0.000201669	-1.06681	0.05	0.204	1	03__JGA	Epb41l2
14916	0.000161797	-1.06923	0.05	0.206	1	03__JGA	C1galt1
14970	0.00030585	-1.07098	0.175	0.322	1	03__JGA	Calr
15320	0.00927173	-1.07538	0.05	0.141	1	03__JGA	Smoc2
14938	0.000205595	-1.07581	0.062	0.231	1	03__JGA	RGD1565355
14817	7.68e-06	-1.08212	0.312	0.494	0.195059	03__JGA	Glis3
14766	7.51e-07	-1.08263	0.338	0.495	0.0190694	03__JGA	Pik3r1
14899	0.00011863	-1.08628	0.125	0.311	1	03__JGA	Foxo3
14792	2.75e-06	-1.08935	0	0.135	0.0698555	03__JGA	Steap4
14950	0.000249169	-1.09275	0.075	0.237	1	03__JGA	2022-09-09
15128	0.0020813	-1.09349	0.088	0.201	1	03__JGA	Xkr4
14971	0.000317689	-1.09585	0.225	0.425	1	03__JGA	Ccn1
14812	6.83e-06	-1.10583	0.262	0.489	0.173479	03__JGA	Clec2g
14870	4.72e-05	-1.1085	0.175	0.366	1	03__JGA	Plpp3
14905	0.000132207	-1.11067	0.088	0.255	1	03__JGA	Sash1
14917	0.000163481	-1.11075	0.125	0.291	1	03__JGA	Man1c1
14733	1.87e-07	-1.11151	0.65	0.831	0.00474287	03__JGA	AABR07000398.1
14893	0.0001	-1.11171	0.212	0.41	1	03__JGA	Ahnak
14879	6.91e-05	-1.11206	0.013	0.146	1	03__JGA	Prelp
14977	0.000342315	-1.11603	0.138	0.305	1	03__JGA	Eps8
14639	3.04e-10	-1.11703	0.7	0.836	7.72e-06	03__JGA	Igfbp7
15034	0.000765338	-1.1188	0.25	0.393	1	03__JGA	Cp
15196	0.00414157	-1.12526	0.013	0.103	1	03__JGA	Kcnip1
14924	0.000183035	-1.13	0.013	0.141	1	03__JGA	Arhgap15
14981	0.000355189	-1.13621	0.088	0.246	1	03__JGA	Cpne8
14909	0.000137294	-1.13775	0.062	0.233	1	03__JGA	Dnm1
14957	0.000270141	-1.14775	0.112	0.284	1	03__JGA	Aff3
14735	2.39e-07	-1.14936	0	0.161	0.00607554	03__JGA	Col8a2
14775	1.32e-06	-1.15531	0	0.143	0.0336322	03__JGA	Ecm1
15029	0.00072758	-1.15681	0.062	0.214	1	03__JGA	Serping1
14740	3.02e-07	-1.15976	0	0.158	0.00766976	03__JGA	Gata6
14896	0.000115695	-1.15978	0.1	0.293	1	03__JGA	Il1r1
14830	1.41e-05	-1.17092	0.025	0.189	0.357193	03__JGA	Lpar1
14886	8.14e-05	-1.17138	0.125	0.324	1	03__JGA	Vav3
14840	1.94e-05	-1.17309	0.062	0.261	0.492833	03__JGA	Lrrk1
14863	3.78e-05	-1.17376	0.038	0.198	0.959241	03__JGA	Spry1
14860	3.45e-05	-1.17894	0.05	0.235	0.876357	03__JGA	Lamb1
14816	7.6e-06	-1.1805	0.013	0.176	0.192957	03__JGA	Clmp
15011	0.000552561	-1.187	0.112	0.264	1	03__JGA	Plod2
14989	0.000402545	-1.19113	0.038	0.175	1	03__JGA	LOC100364435
14738	2.82e-07	-1.19772	0	0.159	0.00715235	03__JGA	Oasl2
14845	2.09e-05	-1.19935	0.162	0.334	0.530561	03__JGA	Cfh
14741	3.02e-07	-1.21007	0	0.158	0.00766976	03__JGA	Islr
14762	6.64e-07	-1.22065	0	0.15	0.0168669	03__JGA	Fam180a
14795	3.45e-06	-1.22076	0.2	0.434	0.0875857	03__JGA	Dpyd
14841	1.94e-05	-1.22435	0.075	0.277	0.493071	03__JGA	Vstm4
14900	0.000119987	-1.2244	0.025	0.171	1	03__JGA	Lsamp
14844	2.07e-05	-1.22631	0.038	0.214	0.526147	03__JGA	Nrp2
14955	0.000263885	-1.23159	0.013	0.127	1	03__JGA	Il31ra
14827	1.22e-05	-1.23276	0.212	0.43	0.308716	03__JGA	Setbp1
14838	1.77e-05	-1.23281	0.025	0.195	0.448981	03__JGA	Lepr
14986	0.000370812	-1.23307	0.112	0.283	1	03__JGA	Bgn
14940	0.000208545	-1.23591	0.088	0.26	1	03__JGA	Chsy3
14730	1.4e-07	-1.23779	0	0.166	0.00354721	03__JGA	Csgalnact1
14881	7.13e-05	-1.24143	0.125	0.326	1	03__JGA	Egr1
14764	6.8e-07	-1.25251	0.013	0.192	0.0172697	03__JGA	Plcl2
14869	4.65e-05	-1.26533	0.075	0.268	1	03__JGA	Xdh
14794	3.18e-06	-1.26696	0.013	0.189	0.0808553	03__JGA	Cyp4b1
14865	3.89e-05	-1.27686	0.112	0.322	0.98784	03__JGA	Hsd11b1
14815	7.33e-06	-1.28772	0.05	0.226	0.186261	03__JGA	Cables1
14737	2.77e-07	-1.29176	0.013	0.216	0.00702636	03__JGA	Adamtsl4
14961	0.000280597	-1.30082	0.125	0.299	1	03__JGA	Itga9
14734	2.18e-07	-1.32006	0	0.162	0.00553397	03__JGA	Alx1
14772	1.18e-06	-1.32011	0.1	0.349	0.0298916	03__JGA	Lrp1
14811	6.55e-06	-1.32497	0.338	0.507	0.16631	03__JGA	Errfi1
14819	8.23e-06	-1.33494	0.138	0.359	0.208953	03__JGA	Robo1
14746	3.46e-07	-1.34279	0.225	0.439	0.00878605	03__JGA	Tgfbr3
14700	2.36e-08	-1.34843	0	0.184	0.000600286	03__JGA	Dpt
14678	6.92e-09	-1.36421	0	0.197	0.000175812	03__JGA	Fblim1
14729	1.33e-07	-1.36948	0.013	0.223	0.00338064	03__JGA	Slc43a3
14679	7.12e-09	-1.37514	0.312	0.595	0.000180729	03__JGA	Itga1
14790	2.46e-06	-1.38348	0.038	0.227	0.0624094	03__JGA	Fgd5
14731	1.61e-07	-1.39029	0.125	0.39	0.00408963	03__JGA	Tacc1
14833	1.56e-05	-1.39324	0.112	0.331	0.397451	03__JGA	Angpt1
14748	3.75e-07	-1.40503	0.013	0.212	0.00951209	03__JGA	Aox1
14791	2.54e-06	-1.41003	0.162	0.397	0.0645957	03__JGA	Ust
14755	5.09e-07	-1.41563	0.062	0.282	0.01293	03__JGA	Nfix
14804	5.09e-06	-1.41744	0.062	0.239	0.129295	03__JGA	Sned1
14808	5.39e-06	-1.43434	0.075	0.284	0.136988	03__JGA	Ubash3b
14799	4.1e-06	-1.43648	0.025	0.203	0.104009	03__JGA	Vegfd
14802	4.43e-06	-1.44062	0	0.13	0.112539	03__JGA	Itgbl1
14719	7.76e-08	-1.45935	0.175	0.41	0.00197085	03__JGA	Slfn5
14828	1.24e-05	-1.46125	0.038	0.209	0.315864	03__JGA	Tmtc2
14782	1.46e-06	-1.46356	0.062	0.28	0.0371831	03__JGA	Rarb
14722	9.44e-08	-1.47253	0.325	0.536	0.0023973	03__JGA	Dennd2b
14771	1.1e-06	-1.47861	0.112	0.331	0.0278724	03__JGA	Nuak1
14726	1.16e-07	-1.47906	0.025	0.242	0.00295636	03__JGA	Cygb
14781	1.45e-06	-1.48828	0.038	0.25	0.036865	03__JGA	Dhrs3
14703	2.72e-08	-1.48859	0.025	0.267	0.000691515	03__JGA	Gda
14753	4.45e-07	-1.48965	0.038	0.263	0.0113048	03__JGA	Galnt10
14677	6.75e-09	-1.48991	0.2	0.48	0.000171499	03__JGA	Fhl2
14723	9.53e-08	-1.49472	0.05	0.304	0.00242106	03__JGA	Clic5
14732	1.69e-07	-1.49629	0.025	0.25	0.00428274	03__JGA	Adap2
14653	7e-10	-1.49651	0.4	0.644	1.78e-05	03__JGA	Dach1
14758	5.63e-07	-1.5018	0.088	0.315	0.0142971	03__JGA	Col4a2
14825	1.05e-05	-1.51768	0.25	0.476	0.267849	03__JGA	Timp3
14710	5.02e-08	-1.5199	0.15	0.369	0.00127578	03__JGA	Smad3
14675	5.67e-09	-1.54112	0.212	0.478	0.000143992	03__JGA	Myo10
15064	0.00117039	-1.55454	0.45	0.475	1	03__JGA	Igfbp5
14728	1.33e-07	-1.55854	0.013	0.221	0.00337725	03__JGA	Adamts2
14785	2.01e-06	-1.5589	0.025	0.214	0.0510091	03__JGA	Pid1
14727	1.28e-07	-1.5794	0.1	0.358	0.00324529	03__JGA	AABR07004228.1
14724	1.11e-07	-1.58656	0.013	0.218	0.00282673	03__JGA	Frzb
14618	2.61e-11	-1.58678	0.338	0.62	6.64e-07	03__JGA	Arhgap24
14694	1.96e-08	-1.59422	0.1	0.39	0.000496551	03__JGA	Mrc2
14707	3.98e-08	-1.59445	0.013	0.234	0.0010119	03__JGA	Ltbp4
14721	8.16e-08	-1.59666	0.025	0.244	0.00207181	03__JGA	Cx3cl1
14861	3.48e-05	-1.61046	0.125	0.305	0.884996	03__JGA	Robo2
14671	4.11e-09	-1.63039	0.025	0.283	0.000104433	03__JGA	Runx2
14617	2.48e-11	-1.65281	0.425	0.661	6.3e-07	03__JGA	Etl4
14686	9.94e-09	-1.65904	0.05	0.301	0.000252383	03__JGA	Col6a2
14663	1.65e-09	-1.65948	0.05	0.34	4.19e-05	03__JGA	Loxl1
14638	2.91e-10	-1.67438	0.225	0.55	7.38e-06	03__JGA	Asic2
14774	1.23e-06	-1.67597	0.025	0.224	0.031163	03__JGA	Mctp1
14890	9.1e-05	-1.6937	0.125	0.307	1	03__JGA	Ccn2
14682	7.87e-09	-1.69922	0.038	0.305	0.000200009	03__JGA	Tmem178a
14716	7.25e-08	-1.71588	0.05	0.3	0.00184182	03__JGA	Bmp6
14688	1.34e-08	-1.72354	0.013	0.245	0.000339127	03__JGA	C1s
14633	1.54e-10	-1.73965	0.025	0.29	3.9e-06	03__JGA	Col5a1
14648	4.49e-10	-1.75131	0.15	0.479	1.14e-05	03__JGA	Bicc1
14600	3.06e-12	-1.76533	0	0.27	7.77e-08	03__JGA	Rem1
14615	1.82e-11	-1.76585	0	0.254	4.62e-07	03__JGA	Lamc3
14611	8.52e-12	-1.77153	0.212	0.536	2.16e-07	03__JGA	Plxdc2
14665	1.82e-09	-1.77733	0.138	0.426	4.61e-05	03__JGA	Fbn1
14658	1.14e-09	-1.78863	0.05	0.343	2.89e-05	03__JGA	Zcchc24
14689	1.38e-08	-1.79924	0.038	0.289	0.000349306	03__JGA	Eya2
14718	7.63e-08	-1.80175	0.1	0.33	0.00193866	03__JGA	Rasgef1b
14674	5.11e-09	-1.8024	0.112	0.388	0.000129764	03__JGA	Ksr1
14631	1.13e-10	-1.82497	0	0.237	2.86e-06	03__JGA	Col11a1
14705	3.61e-08	-1.83932	0.062	0.326	0.000917657	03__JGA	C1r
14595	1.77e-12	-1.84514	0.388	0.664	4.49e-08	03__JGA	Col4a1
14654	7.09e-10	-1.8644	0.05	0.331	1.8e-05	03__JGA	Ror2
14714	6.42e-08	-1.86687	0.025	0.251	0.00163056	03__JGA	Eln
14662	1.41e-09	-1.87515	0.162	0.46	3.58e-05	03__JGA	Shroom3
14624	4.77e-11	-1.88389	0.05	0.376	1.21e-06	03__JGA	Frem1
14604	4.79e-12	-1.91865	0.188	0.5	1.22e-07	03__JGA	Rftn1
14650	5.36e-10	-1.91918	0.112	0.412	1.36e-05	03__JGA	Fli1
14659	1.27e-09	-1.93826	0.05	0.324	3.21e-05	03__JGA	Nav3
14623	4.15e-11	-1.95705	0.025	0.331	1.06e-06	03__JGA	Chst15
14584	5.45e-13	-1.96487	0.175	0.572	1.38e-08	03__JGA	Ldb2
14596	2e-12	-2.00515	0	0.274	5.08e-08	03__JGA	Trhde
14649	4.77e-10	-2.0335	0.038	0.316	1.21e-05	03__JGA	Colec12
14634	1.69e-10	-2.04984	0.013	0.281	4.29e-06	03__JGA	Dpep1
14606	5.05e-12	-2.05807	0.013	0.315	1.28e-07	03__JGA	Gpr176
14590	1.36e-12	-2.07206	0.013	0.329	3.45e-08	03__JGA	Adamts12
14539	3.81e-18	-2.08342	0.362	0.684	9.68e-14	03__JGA	Zeb2
14580	2.54e-13	-2.08888	0.175	0.541	6.45e-09	03__JGA	Lama2
14585	5.88e-13	-2.09136	0.013	0.319	1.49e-08	03__JGA	Atp8b5p
14625	5.06e-11	-2.0968	0.062	0.379	1.28e-06	03__JGA	Adamts9
14589	9.84e-13	-2.10519	0.025	0.362	2.5e-08	03__JGA	Slco2b1
14594	1.63e-12	-2.13655	0.05	0.404	4.14e-08	03__JGA	AABR07035916.1
14587	8.48e-13	-2.14858	0.025	0.354	2.15e-08	03__JGA	Aebp1
14569	2.43e-14	-2.16535	0.013	0.368	6.18e-10	03__JGA	Cpne7
14601	3.67e-12	-2.16865	0.062	0.411	9.32e-08	03__JGA	Rerg
14565	1.15e-14	-2.18236	0	0.32	2.92e-10	03__JGA	Pknox2
14603	4.68e-12	-2.21914	0.025	0.346	1.19e-07	03__JGA	Ryr2
14657	1.1e-09	-2.22592	0.088	0.386	2.79e-05	03__JGA	Dcn
14614	1.39e-11	-2.2324	0.025	0.336	3.53e-07	03__JGA	Hmcn1
14568	2.19e-14	-2.24241	0.05	0.438	5.57e-10	03__JGA	Cdh11
14592	1.47e-12	-2.25565	0.025	0.356	3.75e-08	03__JGA	Sfrp1
14656	1.07e-09	-2.27871	0.062	0.349	2.73e-05	03__JGA	Cyp7b1
14632	1.46e-10	-2.31229	0.075	0.378	3.7e-06	03__JGA	Cxcl12
14554	2.47e-16	-2.39681	0.013	0.405	6.28e-12	03__JGA	Abcc9
14557	4.14e-16	-2.40426	0	0.348	1.05e-11	03__JGA	Col3a1
14562	6.38e-15	-2.44291	0.038	0.421	1.62e-10	03__JGA	Pdgfra
14597	2.21e-12	-2.52602	0.112	0.451	5.62e-08	03__JGA	Adamtsl2
14555	2.92e-16	-2.63023	0.038	0.446	7.41e-12	03__JGA	Zfpm2
14699	2.22e-08	-2.63522	0.062	0.319	0.000562809	03__JGA	Serpine1
14609	7.31e-12	-2.70555	0.112	0.43	1.86e-07	03__JGA	Spon1
14548	5.41e-17	-2.7312	0.013	0.412	1.37e-12	03__JGA	Dlg2
14518	2.31e-22	-2.77417	0.162	0.66	5.87e-18	03__JGA	Col12a1
14556	3.47e-16	-2.78991	0.013	0.402	8.82e-12	03__JGA	Adam12
14524	4.33e-20	-3.06259	0.013	0.466	1.1e-15	03__JGA	Fmo2
14542	1.36e-17	-3.08771	0.038	0.465	3.45e-13	03__JGA	C7
14655	7.74e-10	-3.10212	0.038	0.322	1.97e-05	03__JGA	Igfbp3
14551	1.19e-16	-3.11968	0	0.358	3.02e-12	03__JGA	AABR07029470.1
14515	2.6e-23	-3.27919	0.025	0.526	6.6e-19	03__JGA	Svep1
14504	8.68e-27	-3.45278	0.075	0.606	2.2e-22	03__JGA	Fbln5
14499	1.68e-28	-3.73279	0.013	0.579	4.27e-24	03__JGA	Abca8a
14520	6.61e-22	-4.0044	0.05	0.54	1.68e-17	03__JGA	Nrxn1
7882	4.25e-85	3.51893	0.631	0.309	1.08e-80	04__Mgp+ Fib	Mgp
7883	6.04e-79	2.4945	0.566	0.233	1.53e-74	04__Mgp+ Fib	Apoe
7878	9.59e-95	2.38945	0.731	0.355	2.44e-90	04__Mgp+ Fib	Dcn
7897	1.04e-56	2.34238	0.57	0.237	2.63e-52	04__Mgp+ Fib	Spp1
7880	2.02e-89	2.17994	0.659	0.298	5.14e-85	04__Mgp+ Fib	C1r
7877	1.42e-95	2.14321	0.634	0.255	3.6e-91	04__Mgp+ Fib	Bgn
7876	6.06e-96	2.09308	0.71	0.365	1.54e-91	04__Mgp+ Fib	B2m
7891	1.54e-68	2.0466	0.491	0.191	3.91e-64	04__Mgp+ Fib	Serping1
7940	6.74e-39	1.9846	0.326	0.121	1.71e-34	04__Mgp+ Fib	Clu
7899	1.07e-54	1.87969	0.437	0.153	2.73e-50	04__Mgp+ Fib	LOC100364435
7900	4.28e-53	1.87407	0.516	0.242	1.09e-48	04__Mgp+ Fib	Ctsl
7893	5.95e-63	1.84654	0.573	0.264	1.51e-58	04__Mgp+ Fib	LOC108352650
8034	1.16e-27	1.83586	0.527	0.301	2.96e-23	04__Mgp+ Fib	Igfbp3
7904	6.12e-49	1.83543	0.444	0.226	1.55e-44	04__Mgp+ Fib	C1s
7888	9.83e-72	1.817	0.688	0.357	2.5e-67	04__Mgp+ Fib	Rpl41
7886	3.14e-74	1.80728	0.645	0.335	7.98e-70	04__Mgp+ Fib	Tmsb4x
7894	6.41e-63	1.80126	0.584	0.297	1.63e-58	04__Mgp+ Fib	Rplp1
7887	1.28e-72	1.79642	0.717	0.416	3.25e-68	04__Mgp+ Fib	Fth1
7875	3.19e-97	1.77907	0.875	0.625	8.1e-93	04__Mgp+ Fib	Gpx3
7884	6.48e-79	1.74958	0.946	0.819	1.65e-74	04__Mgp+ Fib	AABR07000398.1
8099	1.05e-23	1.71325	0.154	0.031	2.68e-19	04__Mgp+ Fib	Timp1
7905	1.87e-48	1.7053	0.373	0.136	4.74e-44	04__Mgp+ Fib	Ifitm3
7910	1.49e-45	1.68109	0.444	0.191	3.78e-41	04__Mgp+ Fib	Rpl23
7917	6.18e-43	1.67525	0.405	0.202	1.57e-38	04__Mgp+ Fib	Col1a1
7906	2.87e-48	1.65744	0.516	0.263	7.29e-44	04__Mgp+ Fib	Ftl1
7980	6.25e-33	1.62736	0.287	0.098	1.59e-28	04__Mgp+ Fib	Rpl37
7999	1.23e-30	1.62075	0.254	0.14	3.13e-26	04__Mgp+ Fib	Lpl
7995	8.89e-31	1.59495	0.251	0.111	2.26e-26	04__Mgp+ Fib	Rarres2
7898	3.49e-55	1.58989	0.527	0.333	8.87e-51	04__Mgp+ Fib	Sparc
8005	3.48e-30	1.58285	0.351	0.12	8.84e-26	04__Mgp+ Fib	Mt1
7907	4.41e-47	1.56945	0.491	0.264	1.12e-42	04__Mgp+ Fib	Rpl37a
7919	1.35e-42	1.56699	0.269	0.082	3.43e-38	04__Mgp+ Fib	NEWGENE-1308171
7946	1.1e-37	1.56468	0.452	0.201	2.79e-33	04__Mgp+ Fib	Rps28
7955	4.34e-36	1.56061	0.38	0.143	1.1e-31	04__Mgp+ Fib	Rps23
7889	6.85e-71	1.55016	0.853	0.586	1.74e-66	04__Mgp+ Fib	Cyp4a2
7937	1.41e-39	1.54468	0.452	0.212	3.58e-35	04__Mgp+ Fib	Ctsb
8297	1.84e-17	1.51957	0.355	0.182	4.68e-13	04__Mgp+ Fib	Mt-co2
7915	1.62e-43	1.51753	0.513	0.251	4.11e-39	04__Mgp+ Fib	Rpl35
7957	1.21e-35	1.51218	0.427	0.181	3.08e-31	04__Mgp+ Fib	Rpl27a
7993	5.34e-31	1.50923	0.301	0.133	1.36e-26	04__Mgp+ Fib	Prelp
8033	1.12e-27	1.50489	0.384	0.162	2.86e-23	04__Mgp+ Fib	Mt2A
7938	3.05e-39	1.48852	0.448	0.208	7.75e-35	04__Mgp+ Fib	Rps27
7933	4.9e-40	1.47954	0.505	0.329	1.24e-35	04__Mgp+ Fib	Col3a1
7964	1.19e-34	1.47604	0.448	0.261	3.03e-30	04__Mgp+ Fib	Fn1
7923	1.61e-41	1.45852	0.455	0.255	4.08e-37	04__Mgp+ Fib	Rps8
7929	2.15e-40	1.45781	0.43	0.233	5.46e-36	04__Mgp+ Fib	Psap
7918	9.18e-43	1.44999	0.466	0.283	2.33e-38	04__Mgp+ Fib	RT1-A1
7921	6.56e-42	1.44073	0.498	0.289	1.67e-37	04__Mgp+ Fib	Tpt1
7986	3.42e-32	1.43776	0.351	0.181	8.69e-28	04__Mgp+ Fib	LOC100360449
7965	1.21e-34	1.42366	0.538	0.36	3.08e-30	04__Mgp+ Fib	Cxcl12
7922	7.44e-42	1.42344	0.534	0.317	1.89e-37	04__Mgp+ Fib	Cd63
7916	4.89e-43	1.41258	0.466	0.289	1.24e-38	04__Mgp+ Fib	Lamp1
7991	2.67e-31	1.40937	0.419	0.2	6.79e-27	04__Mgp+ Fib	Rpl19
8009	1.18e-29	1.40763	0.312	0.129	2.99e-25	04__Mgp+ Fib	Rps15a
[truncated: 14,336 more rows]
