# Supplementary material for: Treatment effects of soluble guanylate cyclase modulation on diabetic kidney disease at single-cell resolution
Source: Cell Rep Med. 2023 Apr 5;4(4):100992. doi: 10.1016/j.xcrm.2023.100992 (PMC10140477; doi:10.1016/j.xcrm.2023.100992)
Supplement: Data S14. Trajectory top DEGs, related to Figure 4 [file mmc15.xlsx]

## Sheet: Lineage 1
pt1	pt2	pt3	pt4	pt5	pt6
AABR07027240.1	Ust5r	Slc5a10	Slc4a4	Cdh6	Pid1
AABR07001025.1	Pm20d1	AABR07015081.2	Myof	Tpm1	Runx1
AABR07058656.1	Mep1b	Slc13a1	Cald1	Cald1	Dclk1
LOC361914	Aspa	Cyp4a2	AC134224.3	Runx1	Cdh6
Slco1a1	Gba3	AC134224.3	Mt-co1	Myof	AABR07035916.1
LOC102554608	Slc22a25	Mt-co1	Mt-co3	Samd4a	Fut9
Osgin1	Etnppl	Mt-co3	Mt-co2	Slc7a7	Dcdc2
AABR07028488.1	AABR07016672.1	Mt-co2	AC134224.1	Nfkbiz	Ltbp2
Gucy1b2	Slc7a12	Hao2	Kansl1l	Dlgap1	Pde7a
Etnppl	Acss2	Zbtb20	Mt-atp6	Dclk1	Slc7a7

## Sheet: Lineage2
pt1	pt2	pt3	pt4	pt5	pt6
Pid1	Cdh6	Kansl1l	AC134224.1	Nrxn1	Zfpm2
Runx1	Myof	Frmd4b	AC134224.3	Ebf1	Pde3a
Cdh6	Niban1	Myof	Mt-co1	Fbln5	Svep1
Spns2	Kansl1l	Wwc1	Mt-atp6	Abca8a	Pdgfrb
Pde7a	Frmd4b	Glis3	Mt-co3	Rbms3	Fbln5
Dcdc2	Slc7a7	Trabd2b	Mt-co2	Lama2	C1qtnf7
Fut9	Wwc1	Slc4a4	Mt-cyb	Asic2	Rerg
Niban1	Nfkbiz	Nedd4l	Mt-nd2	AC134224.3	Rftn1
Slc7a7	Tpm1	Pax8	Cyp4a2	Mt-atp6	Lama2
Ltbp2	Spns2	Ppm1h	Slc34a1	Mt-co3	Mrc2
