# Supplementary material for: Treatment effects of soluble guanylate cyclase modulation on diabetic kidney disease at single-cell resolution
Source: Cell Rep Med. 2023 Apr 5;4(4):100992. doi: 10.1016/j.xcrm.2023.100992 (PMC10140477; doi:10.1016/j.xcrm.2023.100992)
Supplement: Data S15. Trajectory pathway enrichment, related to Figure 4 [file mmc16.xlsx]

## Sheet: Lineage 1
pathway	pt1	pt2	pt3	pt4	pt5	pt6
HALLMARK_XENOBIOTIC_METABOLISM	2.66371	2.0377	0	0	0	0
HALLMARK_BILE_ACID_METABOLISM	1.37746	1.4044	0	0	0	0
HALLMARK_REACTIVE_OXYGEN_SPECIES_PATHWAY	1.37746	1.4044	1.54989	0	0	0
HALLMARK_ANDROGEN_RESPONSE	0	0	0	1.45427	0	0
HALLMARK_UV_RESPONSE_DN	0	0	0	0	2.09836	1.63992
HALLMARK_EPITHELIAL_MESENCHYMAL_TRANSITION	0	0	0	0	1.36849	6
GOBP_CELLULAR_AMINO_ACID_METABOLIC_PROCESS	6	6	3.38993	0	0	0
GOBP_ALPHA_AMINO_ACID_METABOLIC_PROCESS	6	6	3.49489	0	0	0
GOBP_NONRIBOSOMAL_PEPTIDE_BIOSYNTHETIC_PROCESS	4.87715	3.87318	2.11983	0	0	0
GOBP_ORGANIC_ANION_TRANSPORT	4.48644	4.72907	0	0	0	0
GOBP_SMALL_MOLECULE_CATABOLIC_PROCESS	4.48	6	1.41285	0	0	0
GOBP_SODIUM_ION_TRANSPORT	2.42281	2.07686	3.4862	1.88177	1.69202	0
GOBP_SODIUM_ION_TRANSMEMBRANE_TRANSPORT	1.71934	2.4198	3.4862	2.1295	2.40794	0
GOBP_PROTON_TRANSMEMBRANE_TRANSPORT	0	3.32132	2.61882	2.25348	0	1.84427
GOBP_ATP_SYNTHESIS_COUPLED_ELECTRON_TRANSPORT	0	2.46386	1.86967	2.18299	1.98393	2.07429
GOBP_ATP_METABOLIC_PROCESS	0	2.34147	3.13282	3.70363	2.70426	2.28451
GOBP_OXIDATIVE_PHOSPHORYLATION	0	2.23366	2.11983	3.03367	1.82519	1.92636
GOBP_REGULATION_OF_SODIUM_ION_TRANSPORT	0	0	1.54212	2.03036	2.62135	0
GOBP_DENDRITE_MORPHOGENESIS	0	0	0	2.44752	2.62135	2.40167
GOBP_POSITIVE_REGULATION_OF_CELL_ADHESION	0	0	0	1.87845	2.62135	2.73297
GOBP_CELL_JUNCTION_ASSEMBLY	0	0	0	1.52937	2.40794	3.1147
GOBP_MUSCLE_SYSTEM_PROCESS	0	0	0	1.52399	2.40794	3.1147
GOBP_SYNAPSE_ORGANIZATION	0	0	0	1.41678	2.1404	2.80831
GOBP_NEUROMUSCULAR_JUNCTION_DEVELOPMENT	0	0	0	0	3.98615	3.1147
GOBP_EXTERNAL_ENCAPSULATING_STRUCTURE_ORGANIZATION	0	0	0	0	1.95267	6
KEGG_GLUTATHIONE_METABOLISM	3.38965	1.96929	1.83116	0	0	0
KEGG_OXIDATIVE_PHOSPHORYLATION	0	2.05215	2.81448	4.29322	2.32333	2.46962
KEGG_TRYPTOPHAN_METABOLISM	0	1.96929	0	0	0	0
KEGG_PARKINSONS_DISEASE	0	1.96929	2.42979	4.29322	2.32333	2.50457
KEGG_ALZHEIMERS_DISEASE	0	1.96929	1.83116	3.72164	0	0
KEGG_CARDIAC_MUSCLE_CONTRACTION	0	1.96929	1.83116	3.72164	3.2799	3.91287
KEGG_GLYOXYLATE_AND_DICARBOXYLATE_METABOLISM	0	1.81335	0	0	0	0
KEGG_PROXIMAL_TUBULE_BICARBONATE_RECLAMATION	0	1.46084	0	3.72164	2.32333	1.67311
KEGG_HUNTINGTONS_DISEASE	0	0	0	1.42868	0	0
KEGG_ADHERENS_JUNCTION	0	0	0	1.42868	2.29029	3.94821
KEGG_FOCAL_ADHESION	0	0	0	0	2.32333	6
KEGG_ECM_RECEPTOR_INTERACTION	0	0	0	0	2.08628	4.24602
KEGG_TIGHT_JUNCTION	0	0	0	0	1.76977	0
KEGG_ALDOSTERONE_REGULATED_SODIUM_REABSORPTION	0	0	0	0	1.76563	0
KEGG_ARRHYTHMOGENIC_RIGHT_VENTRICULAR_CARDIOMYOPATHY_ARVC	0	0	0	0	1.64815	0
KEGG_HYPERTROPHIC_CARDIOMYOPATHY_HCM	0	0	0	0	1.45308	1.46633
KEGG_REGULATION_OF_ACTIN_CYTOSKELETON	0	0	0	0	0	3.94821
KEGG_PATHWAYS_IN_CANCER	0	0	0	0	0	2.80903
KEGG_MELANOMA	0	0	0	0	0	2.42714
KEGG_ENDOCYTOSIS	0	0	0	0	0	1.67311
PID_ECADHERIN_STABILIZATION_PATHWAY	0	0	0	0	0	3.53546
PID_AVB3_INTEGRIN_PATHWAY	0	0	0	0	0	2.80522
PID_INTEGRIN1_PATHWAY	0	0	0	0	0	2.51204
PID_INTEGRIN_A9B1_PATHWAY	0	0	0	0	0	2.31805
PID_SYNDECAN_1_PATHWAY	0	0	0	0	0	2.00234
PID_SYNDECAN_4_PATHWAY	0	0	0	0	0	1.96898
PID_UPA_UPAR_PATHWAY	0	0	0	0	0	1.49837
PID_TCPTP_PATHWAY	0	0	0	0	0	1.49837
BIOCARTA_NPP1_PATHWAY	0	0	0	0	0	1.40372
BIOCARTA_ERK_PATHWAY	0	0	0	0	0	1.40372
BIOCARTA_PLATELETAPP_PATHWAY	0	0	0	0	0	1.40372

## Sheet: Lineage 2
pathway	pt1	pt2	pt3	pt4	pt5	pt6
HALLMARK_UV_RESPONSE_DN	2.60924	2.26572	0	0	2.63386	6
HALLMARK_EPITHELIAL_MESENCHYMAL_TRANSITION	2.36906	0	0	0	5.3398	6
HALLMARK_ANGIOGENESIS	0	0	1.42702	0	0	1.60962
HALLMARK_ESTROGEN_RESPONSE_EARLY	0	0	1.42702	0	0	0
HALLMARK_OXIDATIVE_PHOSPHORYLATION	0	0	0	3.57483	0	0
HALLMARK_REACTIVE_OXYGEN_SPECIES_PATHWAY	0	0	0	3.45474	0	0
HALLMARK_COAGULATION	0	0	0	0	0	1.60962
GOBP_DENDRITE_MORPHOGENESIS	4.68748	3.14881	1.50809	0	0	0
GOBP_CELL_JUNCTION_ASSEMBLY	4.60038	2.85245	0	0	0	1.54891
GOBP_DENDRITE_DEVELOPMENT	3.37583	2.0115	0	0	0	0
GOBP_GLIOGENESIS	3.37583	0	0	0	0	0
GOBP_POSITIVE_REGULATION_OF_CELL_ADHESION	3.05071	3.14881	0	0	0	2.63289
GOBP_GLIAL_CELL_DEVELOPMENT	2.74933	0	0	0	0	0
GOBP_POSITIVE_REGULATION_OF_MAPK_CASCADE	2.66441	0	0	0	0	0
GOBP_NEUROMUSCULAR_JUNCTION_DEVELOPMENT	2.34105	0	0	0	2.20557	0
GOBP_ESTABLISHMENT_OF_EPITHELIAL_CELL_POLARITY	2.33414	0	0	0	0	0
GOBP_RESPONSE_TO_TRANSFORMING_GROWTH_FACTOR_BETA	2.20063	0	0	0	0	2.15836
GOBP_MUSCLE_SYSTEM_PROCESS	2.12661	0	0	0	2.08988	0
GOBP_SECOND_MESSENGER_MEDIATED_SIGNALING	2.04302	0	0	0	1.92004	2.46296
GOBP_NOTCH_SIGNALING_PATHWAY	2.04302	0	0	0	0	0
GOBP_ORGAN_GROWTH	2.04302	0	0	0	0	1.80263
GOBP_POSITIVE_REGULATION_OF_BLOOD_CIRCULATION	2.00964	0	0	0	0	0
GOBP_TRANSFORMING_GROWTH_FACTOR_BETA_RECEPTOR_SIGNALING_PATHWAY	2.00964	0	0	0	0	0
GOBP_CAMP_MEDIATED_SIGNALING	2.00964	0	0	0	1.8741	1.42645
GOBP_POSITIVE_REGULATION_OF_ATP_METABOLIC_PROCESS	2.00964	0	0	1.66858	1.75805	0
GOBP_SYNAPSE_ORGANIZATION	2.00964	0	0	0	2.19935	0
GOBP_REGULATION_OF_ENDOTHELIAL_CELL_CHEMOTAXIS	2.00964	0	0	0	0	0
GOBP_REGULATION_OF_PHOSPHATIDYLINOSITOL_3_KINASE_SIGNALING	2.00848	0	0	0	0	2.13283
GOBP_REGULATION_OF_DENDRITE_MORPHOGENESIS	2.00848	0	0	0	0	0
GOBP_ENDOTHELIAL_CELL_DEVELOPMENT	1.9528	0	0	0	0	0
GOBP_POSITIVE_REGULATION_OF_NUCLEOTIDE_METABOLIC_PROCESS	1.90941	0	0	1.5386	1.66192	0
GOBP_TRANSFORMING_GROWTH_FACTOR_BETA_PRODUCTION	1.89166	0	0	0	0	0
GOBP_ADENYLATE_CYCLASE_ACTIVATING_ADRENERGIC_RECEPTOR_SIGNALING_PATHWAY	1.89166	0	0	0	0	0
GOBP_GLIAL_CELL_DIFFERENTIATION	1.89166	0	0	0	0	0
GOBP_MUSCLE_CONTRACTION	1.87565	0	0	0	1.9749	0
GOBP_ESTABLISHMENT_OF_CELL_POLARITY	1.87565	0	0	0	0	0
GOBP_TRANSMEMBRANE_RECEPTOR_PROTEIN_SERINE_THREONINE_KINASE_SIGNALING_PATHWAY	1.87565	0	0	0	0	2.11433
GOBP_EXTERNAL_ENCAPSULATING_STRUCTURE_ORGANIZATION	1.87565	0	0	0	2.68632	6
GOBP_REGULATION_OF_ANATOMICAL_STRUCTURE_SIZE	1.87565	0	0	2.21645	2.03649	1.48863
GOBP_ADENYLATE_CYCLASE_ACTIVATING_G_PROTEIN_COUPLED_RECEPTOR_SIGNALING_PATHWAY	1.86405	0	0	0	0	0
GOBP_CENTRAL_NERVOUS_SYSTEM_PROJECTION_NEURON_AXONOGENESIS	1.86254	0	0	0	0	0
GOBP_REGULATION_OF_DEVELOPMENTAL_GROWTH	1.8453	0	0	0	0	0
GOBP_CELL_SUBSTRATE_ADHESION	1.79125	0	0	0	0	6
GOBP_ADRENERGIC_RECEPTOR_SIGNALING_PATHWAY	1.77069	0	0	0	0	0
GOBP_DEVELOPMENTAL_GROWTH_INVOLVED_IN_MORPHOGENESIS	1.76295	0	0	0	0	0
GOBP_CELL_MATRIX_ADHESION	1.73714	1.61565	0	0	0	5.73336
GOBP_POSITIVE_REGULATION_OF_NOTCH_SIGNALING_PATHWAY	1.73714	0	0	0	0	0
GOBP_CENTRAL_NERVOUS_SYSTEM_NEURON_DEVELOPMENT	1.72165	0	0	0	0	0
GOBP_PHOSPHATIDYLINOSITOL_3_KINASE_SIGNALING	1.72165	0	0	0	1.65568	2.79041
GOBP_POSITIVE_REGULATION_OF_EPITHELIAL_CELL_MIGRATION	1.71239	0	0	0	0	0
GOBP_INOSITOL_LIPID_MEDIATED_SIGNALING	1.70045	0	0	0	0	2.72544
GOBP_ENDOTHELIAL_CELL_CHEMOTAXIS	1.68109	0	0	0	0	0
GOBP_REGULATION_OF_NEURON_PROJECTION_DEVELOPMENT	1.66948	0	0	0	0	3.00791
GOBP_ACTIN_FILAMENT_ORGANIZATION	1.6382	0	0	0	1.43301	1.85011
GOBP_CYCLIC_NUCLEOTIDE_MEDIATED_SIGNALING	1.59623	0	0	0	1.42222	1.55333
GOBP_POSITIVE_REGULATION_OF_CELL_SUBSTRATE_ADHESION	1.59623	0	0	0	0	2.69659
GOBP_POSITIVE_REGULATION_OF_PHOSPHATIDYLINOSITOL_3_KINASE_SIGNALING	1.58131	0	0	0	1.4127	2.72445
GOBP_POSITIVE_REGULATION_OF_ENDOTHELIAL_CELL_CHEMOTAXIS	1.57749	0	0	0	0	0
GOBP_STRIATED_MUSCLE_CELL_PROLIFERATION	1.5616	0	0	0	0	1.43751
GOBP_CENTRAL_NERVOUS_SYSTEM_NEURON_AXONOGENESIS	1.56004	0	0	0	0	0
GOBP_ENDOTHELIUM_DEVELOPMENT	1.56004	0	0	0	1.43301	3.21371
GOBP_EPITHELIAL_CELL_DEVELOPMENT	1.56004	0	0	0	0	0
GOBP_POSITIVE_REGULATION_OF_PROTEIN_KINASE_B_SIGNALING	1.56004	0	0	0	2.40794	2.57471
GOBP_CELL_CELL_JUNCTION_ORGANIZATION	1.56004	0	0	0	0	0
GOBP_REGULATION_OF_DENDRITE_DEVELOPMENT	1.47241	0	0	0	0	0
GOBP_DEVELOPMENTAL_CELL_GROWTH	1.47234	0	0	0	0	0
GOBP_CELL_GROWTH	1.44747	0	0	0	0	0
GOBP_POSITIVE_REGULATION_OF_SMALL_MOLECULE_METABOLIC_PROCESS	1.43488	0	0	0	0	0
GOBP_ASTROCYTE_DEVELOPMENT	1.43488	0	0	0	0	0
GOBP_REGULATION_OF_WNT_SIGNALING_PATHWAY	1.43336	0	0	0	0	0
GOBP_MUSCLE_CELL_PROLIFERATION	1.41402	0	0	0	0	1.94079
GOBP_ADENYLATE_CYCLASE_MODULATING_G_PROTEIN_COUPLED_RECEPTOR_SIGNALING_PATHWAY	1.40238	0	0	0	0	0
GOBP_POSITIVE_REGULATION_OF_BONE_RESORPTION	1.37632	0	0	0	0	0
GOBP_REGULATION_OF_NOTCH_SIGNALING_PATHWAY	1.37632	0	0	0	0	0
GOBP_ATP_METABOLIC_PROCESS	0	1.62652	1.63621	6	5.15252	0
GOBP_ATP_SYNTHESIS_COUPLED_ELECTRON_TRANSPORT	0	1.41788	0	6	3.56266	0
GOBP_REGULATION_OF_CELL_MORPHOGENESIS	0	0	1.50809	0	0	0
GOBP_OXIDATIVE_PHOSPHORYLATION	0	0	0	6	5.15252	0
GOBP_PROTON_TRANSMEMBRANE_TRANSPORT	0	0	0	6	4.26266	0
GOBP_RESPIRATORY_ELECTRON_TRANSPORT_CHAIN	0	0	0	6	3.18029	0
GOBP_ELECTRON_TRANSPORT_CHAIN	0	0	0	6	2.27002	0
GOBP_CELLULAR_RESPIRATION	0	0	0	6	2.64265	0
GOBP_MITOCHONDRIAL_ATP_SYNTHESIS_COUPLED_PROTON_TRANSPORT	0	0	0	6	2.41091	0
GOBP_ATP_SYNTHESIS_COUPLED_PROTON_TRANSPORT	0	0	0	6	2.2243	0
GOBP_MITOCHONDRIAL_ELECTRON_TRANSPORT_CYTOCHROME_C_TO_OXYGEN	0	0	0	6	1.66192	0
GOBP_ENERGY_DERIVATION_BY_OXIDATION_OF_ORGANIC_COMPOUNDS	0	0	0	6	2.09896	0
GOBP_AEROBIC_RESPIRATION	0	0	0	6	2.03649	0
GOBP_CRISTAE_FORMATION	0	0	0	6	1.88577	0
GOBP_ATP_BIOSYNTHETIC_PROCESS	0	0	0	6	2.09493	0
GOBP_PURINE_CONTAINING_COMPOUND_METABOLIC_PROCESS	0	0	0	5.95194	3.01842	0
GOBP_RIBONUCLEOSIDE_TRIPHOSPHATE_BIOSYNTHETIC_PROCESS	0	0	0	5.03526	1.75817	0
GOBP_SODIUM_ION_TRANSPORT	0	0	0	4.90699	3.92147	0
GOBP_MITOCHONDRIAL_ELECTRON_TRANSPORT_NADH_TO_UBIQUINONE	0	0	0	4.69239	2.04562	0
GOBP_ALPHA_AMINO_ACID_METABOLIC_PROCESS	0	0	0	4.64798	0	0
GOBP_INNER_MITOCHONDRIAL_MEMBRANE_ORGANIZATION	0	0	0	4.61153	0	0
GOBP_NUCLEOSIDE_TRIPHOSPHATE_BIOSYNTHETIC_PROCESS	0	0	0	4.52279	1.57054	0
GOBP_RIBONUCLEOSIDE_TRIPHOSPHATE_METABOLIC_PROCESS	0	0	0	4.44865	1.52928	0
GOBP_CELLULAR_AMINO_ACID_METABOLIC_PROCESS	0	0	0	4.00262	0	0
GOBP_CELLULAR_SODIUM_ION_HOMEOSTASIS	0	0	0	3.78016	3.47204	0
GOBP_NUCLEOSIDE_TRIPHOSPHATE_METABOLIC_PROCESS	0	0	0	3.61639	0	0
GOBP_SODIUM_ION_HOMEOSTASIS	0	0	0	3.61639	3.3532	0
GOBP_SODIUM_ION_TRANSMEMBRANE_TRANSPORT	0	0	0	3.49412	4.50434	0
GOBP_MITOCHONDRIAL_TRANSMEMBRANE_TRANSPORT	0	0	0	3.49412	0	0
GOBP_SERINE_FAMILY_AMINO_ACID_METABOLIC_PROCESS	0	0	0	3.4422	0	0
GOBP_RESPONSE_TO_OXYGEN_LEVELS	0	0	0	3.3292	3.20648	2.25275
GOBP_RESPONSE_TO_OXIDATIVE_STRESS	0	0	0	3.17879	2.06588	1.83049
GOBP_MONOVALENT_INORGANIC_CATION_HOMEOSTASIS	0	0	0	2.95023	2.44947	0
GOBP_RELAXATION_OF_MUSCLE	0	0	0	2.95023	2.82645	0
GOBP_MONOVALENT_INORGANIC_ANION_HOMEOSTASIS	0	0	0	2.91594	2.79238	0
GOBP_SODIUM_ION_EXPORT_ACROSS_PLASMA_MEMBRANE	0	0	0	2.91594	2.79238	0
GOBP_VASCULAR_PROCESS_IN_CIRCULATORY_SYSTEM	0	0	0	2.88069	3.32217	2.61884
GOBP_SMALL_MOLECULE_CATABOLIC_PROCESS	0	0	0	2.8641	0	0
GOBP_CELL_COMMUNICATION_BY_ELECTRICAL_COUPLING	0	0	0	2.8641	3.57392	0
GOBP_RELAXATION_OF_CARDIAC_MUSCLE	0	0	0	2.73792	2.66762	0
GOBP_MITOCHONDRIAL_MEMBRANE_ORGANIZATION	0	0	0	2.73792	0	0
GOBP_ORGANIC_ACID_CATABOLIC_PROCESS	0	0	0	2.70559	0	0
GOBP_ANION_HOMEOSTASIS	0	0	0	2.70559	2.64647	0
GOBP_CELLULAR_MONOVALENT_INORGANIC_CATION_HOMEOSTASIS	0	0	0	2.60421	2.08164	0
GOBP_SULFUR_AMINO_ACID_METABOLIC_PROCESS	0	0	0	2.60207	0	0
GOBP_REGULATION_OF_SODIUM_ION_TRANSPORT	0	0	0	2.56305	3.17917	0
GOBP_GLYCOSIDE_METABOLIC_PROCESS	0	0	0	2.50421	0	0
GOBP_ORGANIC_ANION_TRANSPORT	0	0	0	2.40627	0	0
GOBP_IMPORT_ACROSS_PLASMA_MEMBRANE	0	0	0	2.38756	2.45839	0
GOBP_NADH_DEHYDROGENASE_COMPLEX_ASSEMBLY	0	0	0	2.37507	1.79945	0
GOBP_RESPONSE_TO_LEAD_ION	0	0	0	2.36939	0	0
GOBP_CELLULAR_RESPONSE_TO_STEROID_HORMONE_STIMULUS	0	0	0	2.3671	1.58714	0
GOBP_INORGANIC_ION_IMPORT_ACROSS_PLASMA_MEMBRANE	0	0	0	2.35074	2.94026	0
GOBP_RESPONSE_TO_ORGANOPHOSPHORUS	0	0	0	2.34018	1.41624	0
GOBP_CELL_COMMUNICATION_BY_ELECTRICAL_COUPLING_INVOLVED_IN_CARDIAC_CONDUCTION	0	0	0	2.24854	3.1505	0
GOBP_AMINOGLYCOSIDE_ANTIBIOTIC_METABOLIC_PROCESS	0	0	0	2.21645	0	0
GOBP_CELLULAR_AMINO_ACID_CATABOLIC_PROCESS	0	0	0	2.20217	0	0
GOBP_POTASSIUM_ION_IMPORT_ACROSS_PLASMA_MEMBRANE	0	0	0	2.20217	2.93939	0
GOBP_RESPONSE_TO_METAL_ION	0	0	0	2.16574	1.58747	0
GOBP_CYSTEINE_METABOLIC_PROCESS	0	0	0	2.11902	0	0
GOBP_REGULATION_OF_POSTSYNAPTIC_CYTOSOLIC_CALCIUM_ION_CONCENTRATION	0	0	0	2.11902	0	0
GOBP_RESPONSE_TO_PURINE_CONTAINING_COMPOUND	0	0	0	2.09763	1.71692	0
GOBP_SULFUR_COMPOUND_METABOLIC_PROCESS	0	0	0	2.02746	0	0
GOBP_RESPONSE_TO_MERCURY_ION	0	0	0	2.02444	0	0
GOBP_IMPORT_INTO_CELL	0	0	0	2.02444	1.73954	0
GOBP_POTASSIUM_ION_HOMEOSTASIS	0	0	0	2.01592	2.08164	0
GOBP_CELLULAR_RESPONSE_TO_CAMP	0	0	0	2.01592	1.45294	0
GOBP_PYRUVATE_METABOLIC_PROCESS	0	0	0	2.01592	0	0
GOBP_RIBOSE_PHOSPHATE_BIOSYNTHETIC_PROCESS	0	0	0	2.00013	0	0
GOBP_REGULATION_OF_SODIUM_ION_TRANSMEMBRANE_TRANSPORTER_ACTIVITY	0	0	0	2.00013	2.70288	0
GOBP_RESPONSE_TO_MONOSACCHARIDE	0	0	0	2.00013	0	0
GOBP_ORGANIC_ACID_TRANSPORT	0	0	0	2.00013	0	0
GOBP_CARBOHYDRATE_CATABOLIC_PROCESS	0	0	0	1.95677	0	0
GOBP_CARBOXYLIC_ACID_TRANSPORT	0	0	0	1.94962	0	0
GOBP_ALPHA_AMINO_ACID_CATABOLIC_PROCESS	0	0	0	1.91918	0	0
GOBP_RESPONSE_TO_STEROID_HORMONE	0	0	0	1.90466	1.69311	0
GOBP_GLUTAMATE_METABOLIC_PROCESS	0	0	0	1.90466	0	0
GOBP_REGULATION_OF_CELL_COMMUNICATION_BY_ELECTRICAL_COUPLING	0	0	0	1.89398	1.95462	0
GOBP_PURINE_CONTAINING_COMPOUND_BIOSYNTHETIC_PROCESS	0	0	0	1.89398	0	0
GOBP_AGING	0	0	0	1.84308	0	0
GOBP_MAINTENANCE_OF_LOCATION_IN_CELL	0	0	0	1.78115	0	0
GOBP_RESPONSE_TO_COPPER_ION	0	0	0	1.78058	0	0
GOBP_RESPONSE_TO_CAMP	0	0	0	1.77992	0	0
GOBP_NEGATIVE_REGULATION_OF_VASCULAR_PERMEABILITY	0	0	0	1.75249	0	0
GOBP_POSITIVE_REGULATION_OF_SODIUM_ION_TRANSMEMBRANE_TRANSPORTER_ACTIVITY	0	0	0	1.75249	2.71072	0
GOBP_INORGANIC_ANION_TRANSPORT	0	0	0	1.75249	0	0
GOBP_REGULATION_OF_SODIUM_ION_TRANSMEMBRANE_TRANSPORT	0	0	0	1.73738	2.45941	0
GOBP_POSITIVE_REGULATION_OF_REACTIVE_OXYGEN_SPECIES_METABOLIC_PROCESS	0	0	0	1.73181	0	0
GOBP_RESPONSE_TO_CARBOHYDRATE	0	0	0	1.70448	0	0
GOBP_GLYCINE_METABOLIC_PROCESS	0	0	0	1.7	0	0
GOBP_RESPONSE_TO_HYDROPEROXIDE	0	0	0	1.7	0	0
GOBP_RESPONSE_TO_DRUG	0	0	0	1.69818	0	0
GOBP_MEMBRANE_BIOGENESIS	0	0	0	1.69787	2.48824	0
GOBP_MITOCHONDRIAL_RESPIRATORY_CHAIN_COMPLEX_ASSEMBLY	0	0	0	1.66858	0	0
GOBP_POSITIVE_REGULATION_OF_AXON_EXTENSION	0	0	0	1.66858	0	0
GOBP_NONRIBOSOMAL_PEPTIDE_BIOSYNTHETIC_PROCESS	0	0	0	1.65671	0	0
GOBP_RESPONSE_TO_MAGNESIUM_ION	0	0	0	1.65671	0	0
GOBP_REGULATION_OF_CELLULAR_COMPONENT_SIZE	0	0	0	1.63696	0	0
GOBP_AXO_DENDRITIC_TRANSPORT	0	0	0	1.61833	0	0
GOBP_GLUTAMINE_FAMILY_AMINO_ACID_METABOLIC_PROCESS	0	0	0	1.56685	0	0
GOBP_AROMATIC_AMINO_ACID_FAMILY_CATABOLIC_PROCESS	0	0	0	1.5386	0	0
GOBP_CARDIAC_MUSCLE_CELL_ACTION_POTENTIAL	0	0	0	1.52557	1.66192	0
GOBP_CELLULAR_MODIFIED_AMINO_ACID_BIOSYNTHETIC_PROCESS	0	0	0	1.50947	0	0
GOBP_POSITIVE_REGULATION_OF_SODIUM_ION_TRANSMEMBRANE_TRANSPORT	0	0	0	1.49383	2.4529	0
GOBP_TRANSCYTOSIS	0	0	0	1.49383	1.62057	0
GOBP_FEMALE_SEX_DIFFERENTIATION	0	0	0	1.47104	0	1.76963
GOBP_REGULATION_OF_ATP_METABOLIC_PROCESS	0	0	0	1.45755	0	0
GOBP_METAL_ION_EXPORT	0	0	0	1.45755	1.59173	0
GOBP_RESPONSE_TO_HYPEROXIA	0	0	0	1.45369	1.58528	0
GOBP_VITAMIN_D_METABOLIC_PROCESS	0	0	0	1.45369	0	0
GOBP_ORGANIC_ACID_TRANSMEMBRANE_TRANSPORT	0	0	0	1.4452	0	0
GOBP_POSITIVE_REGULATION_OF_AXONOGENESIS	0	0	0	1.4396	0	3.00791
GOBP_AXON_EXTENSION	0	0	0	1.4396	0	0
GOBP_REGULATION_OF_NUCLEOTIDE_METABOLIC_PROCESS	0	0	0	1.42422	0	0
GOBP_EMBRYO_IMPLANTATION	0	0	0	1.41944	0	0
GOBP_POSITIVE_REGULATION_OF_REACTIVE_OXYGEN_SPECIES_BIOSYNTHETIC_PROCESS	0	0	0	1.41944	0	0
GOBP_MUSCLE_TISSUE_DEVELOPMENT	0	0	0	0	3.92147	3.74164
GOBP_AORTA_DEVELOPMENT	0	0	0	0	2.76255	5.74803
GOBP_INSULIN_LIKE_GROWTH_FACTOR_RECEPTOR_SIGNALING_PATHWAY	0	0	0	0	2.67755	0
GOBP_REGULATION_OF_CARDIAC_CONDUCTION	0	0	0	0	2.64647	1.51519
GOBP_CARDIAC_CHAMBER_MORPHOGENESIS	0	0	0	0	2.64265	4.20523
GOBP_CARDIAC_CHAMBER_DEVELOPMENT	0	0	0	0	2.60348	4.01149
GOBP_UROGENITAL_SYSTEM_DEVELOPMENT	0	0	0	0	2.51339	3.63638
GOBP_TYPE_B_PANCREATIC_CELL_PROLIFERATION	0	0	0	0	2.487	0
GOBP_CARDIAC_SEPTUM_MORPHOGENESIS	0	0	0	0	2.487	4.27508
GOBP_NEGATIVE_REGULATION_OF_SMOOTH_MUSCLE_CELL_MIGRATION	0	0	0	0	2.4529	0
GOBP_REGULATION_OF_ACTIN_FILAMENT_BASED_PROCESS	0	0	0	0	2.44142	3.92742
GOBP_CARDIAC_SEPTUM_DEVELOPMENT	0	0	0	0	2.44142	4.00651
GOBP_MUSCLE_ORGAN_MORPHOGENESIS	0	0	0	0	2.27002	1.85058
GOBP_REGULATION_OF_MUSCLE_SYSTEM_PROCESS	0	0	0	0	2.2243	0
GOBP_MUSCLE_ORGAN_DEVELOPMENT	0	0	0	0	2.18749	1.96135
GOBP_REGULATION_OF_RNA_SPLICING	0	0	0	0	2.14303	0
GOBP_VENTRICULAR_CARDIAC_MUSCLE_TISSUE_DEVELOPMENT	0	0	0	0	2.11037	2.34848
GOBP_REGULATION_OF_TRANSPORTER_ACTIVITY	0	0	0	0	2.10486	0
GOBP_CARDIAC_VENTRICLE_DEVELOPMENT	0	0	0	0	2.09493	2.2959
GOBP_CARDIAC_MUSCLE_TISSUE_DEVELOPMENT	0	0	0	0	2.08164	3.26433
GOBP_AORTA_MORPHOGENESIS	0	0	0	0	2.08164	3.19086
GOBP_HEART_MORPHOGENESIS	0	0	0	0	2.07599	4.26567
GOBP_REGULATION_OF_CATION_TRANSMEMBRANE_TRANSPORT	0	0	0	0	2.07174	0
GOBP_CELL_COMMUNICATION_INVOLVED_IN_CARDIAC_CONDUCTION	0	0	0	0	2.02713	0
GOBP_ARTERY_DEVELOPMENT	0	0	0	0	1.99362	6
GOBP_CARDIAC_MUSCLE_TISSUE_MORPHOGENESIS	0	0	0	0	1.97261	1.49324
GOBP_PLATELET_DERIVED_GROWTH_FACTOR_RECEPTOR_BETA_SIGNALING_PATHWAY	0	0	0	0	1.95462	2.17867
GOBP_PROTEIN_KINASE_B_SIGNALING	0	0	0	0	1.95102	3.00791
GOBP_RESPONSE_TO_PEPTIDE	0	0	0	0	1.94982	1.43017
GOBP_CORONARY_VASCULATURE_MORPHOGENESIS	0	0	0	0	1.88577	2.11433
GOBP_REGULATION_OF_DEPHOSPHORYLATION	0	0	0	0	1.88577	0
GOBP_ARTERY_MORPHOGENESIS	0	0	0	0	1.88577	4.30596
GOBP_POSITIVE_REGULATION_OF_SODIUM_ION_TRANSPORT	0	0	0	0	1.88577	0
GOBP_RESPONSE_TO_GROWTH_HORMONE	0	0	0	0	1.88577	0
GOBP_VENTRICULAR_SEPTUM_DEVELOPMENT	0	0	0	0	1.8741	2.05424
GOBP_NEGATIVE_REGULATION_OF_LOCOMOTION	0	0	0	0	1.86008	6
GOBP_REGULATION_OF_PHOSPHATASE_ACTIVITY	0	0	0	0	1.82886	0
GOBP_SMOOTH_MUSCLE_CELL_MIGRATION	0	0	0	0	1.79945	1.98638
GOBP_REGULATION_OF_MRNA_SPLICING_VIA_SPLICEOSOME	0	0	0	0	1.79884	0
GOBP_RETINA_VASCULATURE_DEVELOPMENT_IN_CAMERA_TYPE_EYE	0	0	0	0	1.78258	4.06831
GOBP_RESPONSE_TO_PEPTIDE_HORMONE	0	0	0	0	1.76668	0
GOBP_REGULATION_OF_CELLULAR_RESPONSE_TO_GROWTH_FACTOR_STIMULUS	0	0	0	0	1.75496	2.2959
GOBP_CARDIAC_VENTRICLE_MORPHOGENESIS	0	0	0	0	1.74251	0
GOBP_CYCLIC_NUCLEOTIDE_METABOLIC_PROCESS	0	0	0	0	1.73394	1.92212
GOBP_REGULATION_OF_CELL_SUBSTRATE_JUNCTION_ORGANIZATION	0	0	0	0	1.72693	2.53944
GOBP_OUTFLOW_TRACT_MORPHOGENESIS	0	0	0	0	1.7103	4.76798
GOBP_CORONARY_VASCULATURE_DEVELOPMENT	0	0	0	0	1.7103	1.88408
GOBP_NEURON_PROJECTION_GUIDANCE	0	0	0	0	1.70585	1.82532
GOBP_DENDRITIC_SPINE_MAINTENANCE	0	0	0	0	1.69325	0
GOBP_CELL_SUBSTRATE_JUNCTION_ORGANIZATION	0	0	0	0	1.69311	1.83564
GOBP_CARDIAC_CONDUCTION	0	0	0	0	1.69311	0
GOBP_REGULATION_OF_CARDIAC_MUSCLE_CONTRACTION	0	0	0	0	1.68079	0
GOBP_REGULATION_OF_CELL_JUNCTION_ASSEMBLY	0	0	0	0	1.66192	2.25473
GOBP_POSITIVE_REGULATION_OF_PHOSPHOPROTEIN_PHOSPHATASE_ACTIVITY	0	0	0	0	1.66192	0
GOBP_REGULATION_OF_TRANSMEMBRANE_RECEPTOR_PROTEIN_SERINE_THREONINE_KINASE_SIGNALING_PATHWAY	0	0	0	0	1.65568	2.2049
GOBP_CARDIAC_CELL_DEVELOPMENT	0	0	0	0	1.63197	1.78126
GOBP_NEGATIVE_REGULATION_OF_CYTOSKELETON_ORGANIZATION	0	0	0	0	1.62974	0
GOBP_NEGATIVE_REGULATION_OF_SUPRAMOLECULAR_FIBER_ORGANIZATION	0	0	0	0	1.62057	0
GOBP_MULTICELLULAR_ORGANISMAL_SIGNALING	0	0	0	0	1.58714	0
GOBP_MUSCLE_CELL_MIGRATION	0	0	0	0	1.58528	1.72888
GOBP_CAMP_METABOLIC_PROCESS	0	0	0	0	1.58528	0
GOBP_POSITIVE_REGULATION_OF_PROTEIN_DEPHOSPHORYLATION	0	0	0	0	1.55058	0
GOBP_POSITIVE_REGULATION_OF_GLYCOLYTIC_PROCESS	0	0	0	0	1.49189	0
GOBP_POSITIVE_REGULATION_OF_PROTEIN_BINDING	0	0	0	0	1.49189	1.63248
GOBP_REGULATION_OF_CELL_MATRIX_ADHESION	0	0	0	0	1.49189	4.00651
GOBP_REGULATION_OF_MEMBRANE_POTENTIAL	0	0	0	0	1.48921	0
GOBP_REGULATION_OF_CELLULAR_RESPONSE_TO_TRANSFORMING_GROWTH_FACTOR_BETA_STIMULUS	0	0	0	0	1.46262	0
GOBP_OUTFLOW_TRACT_SEPTUM_MORPHOGENESIS	0	0	0	0	1.45458	4.42282
GOBP_REGULATION_OF_CARDIAC_MUSCLE_CONTRACTION_BY_CALCIUM_ION_SIGNALING	0	0	0	0	1.45458	0
GOBP_REGULATION_OF_CELL_SUBSTRATE_ADHESION	0	0	0	0	1.45294	5.29868
GOBP_REGULATION_OF_STRIATED_MUSCLE_CONTRACTION	0	0	0	0	1.44741	0
GOBP_REGULATION_OF_TUBE_SIZE	0	0	0	0	1.44646	0
GOBP_REGULATION_OF_THE_FORCE_OF_HEART_CONTRACTION	0	0	0	0	1.4265	0
GOBP_VASCULAR_TRANSPORT	0	0	0	0	1.42222	0
GOBP_PLATELET_DERIVED_GROWTH_FACTOR_RECEPTOR_SIGNALING_PATHWAY	0	0	0	0	1.41873	2.25473
GOBP_CELLULAR_RESPONSE_TO_PEPTIDE	0	0	0	0	1.4127	0
GOBP_NEGATIVE_REGULATION_OF_SMALL_GTPASE_MEDIATED_SIGNAL_TRANSDUCTION	0	0	0	0	1.40132	0
GOBP_SKELETAL_SYSTEM_DEVELOPMENT	0	0	0	0	0	6
GOBP_COLLAGEN_FIBRIL_ORGANIZATION	0	0	0	0	0	5.73677
GOBP_ENDOTHELIAL_CELL_MIGRATION	0	0	0	0	0	5.29868
GOBP_CONNECTIVE_TISSUE_DEVELOPMENT	0	0	0	0	0	4.76798
GOBP_CARTILAGE_DEVELOPMENT	0	0	0	0	0	4.57097
GOBP_SENSORY_SYSTEM_DEVELOPMENT	0	0	0	0	0	4.51898
GOBP_TISSUE_MIGRATION	0	0	0	0	0	4.35004
GOBP_MESENCHYME_DEVELOPMENT	0	0	0	0	0	4.24386
GOBP_RAS_PROTEIN_SIGNAL_TRANSDUCTION	0	0	0	0	0	3.97465
GOBP_SPROUTING_ANGIOGENESIS	0	0	0	0	0	3.97465
GOBP_CELL_MIGRATION_INVOLVED_IN_SPROUTING_ANGIOGENESIS	0	0	0	0	0	3.83491
GOBP_NEGATIVE_REGULATION_OF_MYELOID_CELL_DIFFERENTIATION	0	0	0	0	0	3.66779
GOBP_RESPONSE_TO_MECHANICAL_STIMULUS	0	0	0	0	0	3.66779
GOBP_AMEBOIDAL_TYPE_CELL_MIGRATION	0	0	0	0	0	3.59423
GOBP_SKELETAL_SYSTEM_MORPHOGENESIS	0	0	0	0	0	3.49029
GOBP_RETINA_DEVELOPMENT_IN_CAMERA_TYPE_EYE	0	0	0	0	0	3.48662
GOBP_CELLULAR_RESPONSE_TO_VASCULAR_ENDOTHELIAL_GROWTH_FACTOR_STIMULUS	0	0	0	0	0	3.48662
GOBP_NEGATIVE_REGULATION_OF_CELL_SUBSTRATE_ADHESION	0	0	0	0	0	3.48662
GOBP_PROTEOGLYCAN_METABOLIC_PROCESS	0	0	0	0	0	3.48045
GOBP_BLOOD_VESSEL_ENDOTHELIAL_CELL_MIGRATION	0	0	0	0	0	3.45388
GOBP_REGULATION_OF_CARTILAGE_DEVELOPMENT	0	0	0	0	0	3.42664
GOBP_REGULATION_OF_RAS_PROTEIN_SIGNAL_TRANSDUCTION	0	0	0	0	0	3.31919
GOBP_REGULATION_OF_PHOSPHOLIPASE_ACTIVITY	0	0	0	0	0	3.23876
GOBP_BONE_DEVELOPMENT	0	0	0	0	0	3.2088
GOBP_SMALL_GTPASE_MEDIATED_SIGNAL_TRANSDUCTION	0	0	0	0	0	3.20052
GOBP_REGULATION_OF_VASCULATURE_DEVELOPMENT	0	0	0	0	0	3.19919
GOBP_REPRODUCTIVE_SYSTEM_DEVELOPMENT	0	0	0	0	0	3.19742
GOBP_CELL_CHEMOTAXIS	0	0	0	0	0	3.15871
GOBP_RHO_PROTEIN_SIGNAL_TRANSDUCTION	0	0	0	0	0	3.14099
GOBP_DERMATAN_SULFATE_PROTEOGLYCAN_METABOLIC_PROCESS	0	0	0	0	0	3.03533
GOBP_REGULATION_OF_ENDOTHELIAL_CELL_MIGRATION	0	0	0	0	0	3.02801
GOBP_BRANCHING_INVOLVED_IN_BLOOD_VESSEL_MORPHOGENESIS	0	0	0	0	0	3.01515
GOBP_OSSIFICATION	0	0	0	0	0	2.88149
GOBP_REGULATION_OF_RHO_PROTEIN_SIGNAL_TRANSDUCTION	0	0	0	0	0	2.88149
GOBP_POSITIVE_REGULATION_OF_EPITHELIAL_CELL_PROLIFERATION	0	0	0	0	0	2.84902
GOBP_MESENCHYMAL_CELL_DIFFERENTIATION	0	0	0	0	0	2.81773
GOBP_MUCOPOLYSACCHARIDE_METABOLIC_PROCESS	0	0	0	0	0	2.80322
GOBP_CAMERA_TYPE_EYE_DEVELOPMENT	0	0	0	0	0	2.77135
GOBP_REGULATION_OF_CYTOSKELETON_ORGANIZATION	0	0	0	0	0	2.73557
GOBP_WOUND_HEALING	0	0	0	0	0	2.73514
GOBP_NEGATIVE_REGULATION_OF_CELL_MATRIX_ADHESION	0	0	0	0	0	2.73514
GOBP_ACTIN_FILAMENT_BUNDLE_ORGANIZATION	0	0	0	0	0	2.72445
GOBP_PROTEOGLYCAN_BIOSYNTHETIC_PROCESS	0	0	0	0	0	2.71816
GOBP_REGULATION_OF_SMALL_GTPASE_MEDIATED_SIGNAL_TRANSDUCTION	0	0	0	0	0	2.70905
GOBP_POSITIVE_CHEMOTAXIS	0	0	0	0	0	2.69659
GOBP_GENITALIA_DEVELOPMENT	0	0	0	0	0	2.67402
GOBP_VASCULAR_ENDOTHELIAL_GROWTH_FACTOR_SIGNALING_PATHWAY	0	0	0	0	0	2.63289
GOBP_TRABECULA_FORMATION	0	0	0	0	0	2.63241
GOBP_RESPONSE_TO_BMP	0	0	0	0	0	2.63241
GOBP_REGULATION_OF_LIPASE_ACTIVITY	0	0	0	0	0	2.63241
GOBP_EPITHELIAL_CELL_PROLIFERATION	0	0	0	0	0	2.6142
GOBP_SENSORY_ORGAN_MORPHOGENESIS	0	0	0	0	0	2.61336
GOBP_TRABECULA_MORPHOGENESIS	0	0	0	0	0	2.57471
GOBP_CHONDROITIN_SULFATE_PROTEOGLYCAN_METABOLIC_PROCESS	0	0	0	0	0	2.53638
GOBP_DIVALENT_INORGANIC_CATION_HOMEOSTASIS	0	0	0	0	0	2.53424
GOBP_REGULATION_OF_CYTOSOLIC_CALCIUM_ION_CONCENTRATION	0	0	0	0	0	2.53424
GOBP_AMINOGLYCAN_METABOLIC_PROCESS	0	0	0	0	0	2.50476
GOBP_RETINA_VASCULATURE_MORPHOGENESIS_IN_CAMERA_TYPE_EYE	0	0	0	0	0	2.49222
GOBP_CHONDROITIN_SULFATE_BIOSYNTHETIC_PROCESS	0	0	0	0	0	2.47302
GOBP_POSITIVE_REGULATION_OF_LIPASE_ACTIVITY	0	0	0	0	0	2.47048
GOBP_POSITIVE_REGULATION_OF_NERVOUS_SYSTEM_DEVELOPMENT	0	0	0	0	0	2.41277
GOBP_NEGATIVE_REGULATION_OF_MYELOID_LEUKOCYTE_DIFFERENTIATION	0	0	0	0	0	2.40606
GOBP_POSITIVE_REGULATION_OF_OSSIFICATION	0	0	0	0	0	2.40606
GOBP_REGULATION_OF_CHONDROCYTE_DIFFERENTIATION	0	0	0	0	0	2.40606
GOBP_FOREBRAIN_DEVELOPMENT	0	0	0	0	0	2.39444
GOBP_EYE_MORPHOGENESIS	0	0	0	0	0	2.39065
GOBP_REGULATION_OF_ACTIN_FILAMENT_ORGANIZATION	0	0	0	0	0	2.36728
GOBP_EPITHELIAL_TO_MESENCHYMAL_TRANSITION	0	0	0	0	0	2.34848
GOBP_REGULATION_OF_SUPRAMOLECULAR_FIBER_ORGANIZATION	0	0	0	0	0	2.34848
GOBP_REGULATION_OF_OSSIFICATION	0	0	0	0	0	2.34848
GOBP_EMBRYONIC_ORGAN_DEVELOPMENT	0	0	0	0	0	2.34448
GOBP_NEGATIVE_REGULATION_OF_OSTEOCLAST_DIFFERENTIATION	0	0	0	0	0	2.34063
GOBP_POSITIVE_REGULATION_OF_CARTILAGE_DEVELOPMENT	0	0	0	0	0	2.2959
GOBP_REGULATION_OF_NEURON_PROJECTION_REGENERATION	0	0	0	0	0	2.2959
GOBP_ACTOMYOSIN_STRUCTURE_ORGANIZATION	0	0	0	0	0	2.29062
GOBP_EMBRYONIC_APPENDAGE_MORPHOGENESIS	0	0	0	0	0	2.28428
GOBP_REGULATION_OF_EPITHELIAL_CELL_MIGRATION	0	0	0	0	0	2.26078
GOBP_REGULATION_OF_MYELOID_CELL_DIFFERENTIATION	0	0	0	0	0	2.26078
GOBP_CHONDROITIN_SULFATE_PROTEOGLYCAN_BIOSYNTHETIC_PROCESS	0	0	0	0	0	2.26049
GOBP_PEPTIDE_CROSS_LINKING	0	0	0	0	0	2.26049
GOBP_REGULATION_OF_AXONOGENESIS	0	0	0	0	0	2.26049
GOBP_AMINOGLYCAN_BIOSYNTHETIC_PROCESS	0	0	0	0	0	2.26019
GOBP_DERMATAN_SULFATE_METABOLIC_PROCESS	0	0	0	0	0	2.25275
GOBP_POSITIVE_REGULATION_OF_CALCIUM_ION_TRANSPORT	0	0	0	0	0	2.25275
GOBP_NEGATIVE_REGULATION_OF_CELL_ADHESION	0	0	0	0	0	2.25275
GOBP_POSITIVE_REGULATION_OF_RHO_PROTEIN_SIGNAL_TRANSDUCTION	0	0	0	0	0	2.2362
GOBP_PLATELET_ACTIVATION	0	0	0	0	0	2.21619
GOBP_BIOMINERALIZATION	0	0	0	0	0	2.20431
GOBP_HEAD_MORPHOGENESIS	0	0	0	0	0	2.15
GOBP_POSITIVE_REGULATION_OF_CELL_PROJECTION_ORGANIZATION	0	0	0	0	0	2.13283
GOBP_BONE_MORPHOGENESIS	0	0	0	0	0	2.131
GOBP_NEURAL_CREST_CELL_DIFFERENTIATION	0	0	0	0	0	2.11433
GOBP_POSITIVE_REGULATION_OF_VASCULAR_PERMEABILITY	0	0	0	0	0	2.11433
GOBP_MYELOID_CELL_DIFFERENTIATION	0	0	0	0	0	2.07938
GOBP_VENTRICULAR_SEPTUM_MORPHOGENESIS	0	0	0	0	0	2.07938
GOBP_HEART_VALVE_DEVELOPMENT	0	0	0	0	0	2.07938
GOBP_POSITIVE_REGULATION_OF_ENDOTHELIAL_CELL_PROLIFERATION	0	0	0	0	0	2.07938
GOBP_APPENDAGE_DEVELOPMENT	0	0	0	0	0	2.05647
GOBP_HEPATOCYTE_GROWTH_FACTOR_RECEPTOR_SIGNALING_PATHWAY	0	0	0	0	0	2.04997
GOBP_POSITIVE_REGULATION_OF_SMOOTH_MUSCLE_CELL_MIGRATION	0	0	0	0	0	2.04997
GOBP_REGULATION_OF_CHEMOTAXIS	0	0	0	0	0	2.03185
GOBP_POSITIVE_REGULATION_OF_NEUROGENESIS	0	0	0	0	0	2.0202
GOBP_SEX_DIFFERENTIATION	0	0	0	0	0	2.00253
GOBP_EPITHELIAL_TUBE_MORPHOGENESIS	0	0	0	0	0	2.00187
GOBP_CONVERGENT_EXTENSION	0	0	0	0	0	1.98865
GOBP_POSITIVE_REGULATION_OF_CHONDROCYTE_DIFFERENTIATION	0	0	0	0	0	1.98865
GOBP_APPENDAGE_MORPHOGENESIS	0	0	0	0	0	1.97754
GOBP_REGULATION_OF_ACTIN_FILAMENT_BUNDLE_ASSEMBLY	0	0	0	0	0	1.97261
GOBP_COLLAGEN_METABOLIC_PROCESS	0	0	0	0	0	1.9551
GOBP_POSITIVE_REGULATION_OF_BONE_MINERALIZATION	0	0	0	0	0	1.9506
GOBP_REGULATION_OF_NERVOUS_SYSTEM_DEVELOPMENT	0	0	0	0	0	1.94079
GOBP_RESPONSE_TO_HEPATOCYTE_GROWTH_FACTOR	0	0	0	0	0	1.93785
GOBP_STRESS_FIBER_ASSEMBLY	0	0	0	0	0	1.92335
GOBP_TELENCEPHALON_DEVELOPMENT	0	0	0	0	0	1.87209
GOBP_MORPHOGENESIS_OF_A_BRANCHING_STRUCTURE	0	0	0	0	0	1.8639
GOBP_EMBRYONIC_ORGAN_MORPHOGENESIS	0	0	0	0	0	1.84781
GOBP_MALE_GENITALIA_DEVELOPMENT	0	0	0	0	0	1.82897
GOBP_FACE_DEVELOPMENT	0	0	0	0	0	1.82897
GOBP_ENDOTHELIAL_CELL_PROLIFERATION	0	0	0	0	0	1.81624
GOBP_RESPIRATORY_SYSTEM_DEVELOPMENT	0	0	0	0	0	1.80263
GOBP_POSITIVE_REGULATION_OF_VASCULATURE_DEVELOPMENT	0	0	0	0	0	1.78969
GOBP_GLAND_MORPHOGENESIS	0	0	0	0	0	1.78126
GOBP_REGULATION_OF_CELL_SHAPE	0	0	0	0	0	1.78126
GOBP_POSITIVE_REGULATION_OF_SMALL_GTPASE_MEDIATED_SIGNAL_TRANSDUCTION	0	0	0	0	0	1.78126
GOBP_COLLAGEN_BIOSYNTHETIC_PROCESS	0	0	0	0	0	1.7791
GOBP_POSITIVE_REGULATION_OF_CELL_DEVELOPMENT	0	0	0	0	0	1.76966
GOBP_GLYCOPROTEIN_METABOLIC_PROCESS	0	0	0	0	0	1.76154
GOBP_BODY_MORPHOGENESIS	0	0	0	0	0	1.75509
GOBP_REGULATION_OF_PHOSPHOLIPASE_C_ACTIVITY	0	0	0	0	0	1.75509
GOBP_CYCLIC_NUCLEOTIDE_BIOSYNTHETIC_PROCESS	0	0	0	0	0	1.74795
GOBP_REGULATION_OF_CELLULAR_RESPONSE_TO_VASCULAR_ENDOTHELIAL_GROWTH_FACTOR_STIMULUS	0	0	0	0	0	1.74795
GOBP_REGULATION_OF_METAL_ION_TRANSPORT	0	0	0	0	0	1.73125
GOBP_REGULATION_OF_GTPASE_ACTIVITY	0	0	0	0	0	1.71647
GOBP_POSITIVE_REGULATION_OF_BIOMINERALIZATION	0	0	0	0	0	1.70431
GOBP_POSITIVE_REGULATION_OF_EPITHELIAL_TO_MESENCHYMAL_TRANSITION	0	0	0	0	0	1.70431
GOBP_TOOTH_MINERALIZATION	0	0	0	0	0	1.70431
GOBP_REGULATION_OF_MYELOID_LEUKOCYTE_DIFFERENTIATION	0	0	0	0	0	1.69984
GOBP_EXTRINSIC_APOPTOTIC_SIGNALING_PATHWAY_VIA_DEATH_DOMAIN_RECEPTORS	0	0	0	0	0	1.69375
GOBP_ACTIVATION_OF_CYSTEINE_TYPE_ENDOPEPTIDASE_ACTIVITY_INVOLVED_IN_APOPTOTIC_PROCESS	0	0	0	0	0	1.67228
GOBP_ENDOCARDIAL_CUSHION_FORMATION	0	0	0	0	0	1.6587
GOBP_STEM_CELL_DIFFERENTIATION	0	0	0	0	0	1.64651
GOBP_NEGATIVE_REGULATION_OF_WNT_SIGNALING_PATHWAY	0	0	0	0	0	1.61619
GOBP_RENAL_SYSTEM_VASCULATURE_DEVELOPMENT	0	0	0	0	0	1.61619
GOBP_ODONTOGENESIS_OF_DENTIN_CONTAINING_TOOTH	0	0	0	0	0	1.61619
GOBP_ODONTOGENESIS	0	0	0	0	0	1.60951
GOBP_LEUKOCYTE_MIGRATION	0	0	0	0	0	1.60693
GOBP_FOCAL_ADHESION_ASSEMBLY	0	0	0	0	0	1.60014
GOBP_RESPONSE_TO_ESTRADIOL	0	0	0	0	0	1.59813
GOBP_NEGATIVE_REGULATION_OF_CARTILAGE_DEVELOPMENT	0	0	0	0	0	1.57831
GOBP_ENDOCHONDRAL_BONE_MORPHOGENESIS	0	0	0	0	0	1.5781
GOBP_RESPONSE_TO_REACTIVE_OXYGEN_SPECIES	0	0	0	0	0	1.55899
GOBP_NEURON_PROJECTION_REGENERATION	0	0	0	0	0	1.55666
GOBP_POSITIVE_REGULATION_OF_BLOOD_VESSEL_ENDOTHELIAL_CELL_MIGRATION	0	0	0	0	0	1.55666
GOBP_POSITIVE_REGULATION_OF_CELL_MATRIX_ADHESION	0	0	0	0	0	1.55666
GOBP_REGULATION_OF_BMP_SIGNALING_PATHWAY	0	0	0	0	0	1.55333
GOBP_EMBRYONIC_HINDLIMB_MORPHOGENESIS	0	0	0	0	0	1.54891
GOBP_REGULATION_OF_CYSTEINE_TYPE_ENDOPEPTIDASE_ACTIVITY	0	0	0	0	0	1.5382
GOBP_CARDIOCYTE_DIFFERENTIATION	0	0	0	0	0	1.53677
GOBP_REGULATION_OF_PHOSPHATIDYLINOSITOL_3_KINASE_ACTIVITY	0	0	0	0	0	1.51519
GOBP_POSITIVE_REGULATION_OF_NEURON_DIFFERENTIATION	0	0	0	0	0	1.50459
GOBP_MORPHOGENESIS_OF_AN_EPITHELIAL_SHEET	0	0	0	0	0	1.49324
GOBP_REGULATION_OF_EPITHELIAL_TO_MESENCHYMAL_TRANSITION	0	0	0	0	0	1.49007
GOBP_NEGATIVE_REGULATION_OF_CANONICAL_WNT_SIGNALING_PATHWAY	0	0	0	0	0	1.48987
GOBP_PLACENTA_DEVELOPMENT	0	0	0	0	0	1.48863
GOBP_CELLULAR_RESPONSE_TO_VITAMIN	0	0	0	0	0	1.48447
GOBP_REPLACEMENT_OSSIFICATION	0	0	0	0	0	1.48447
GOBP_COAGULATION	0	0	0	0	0	1.48317
GOBP_REGULATION_OF_ACTOMYOSIN_STRUCTURE_ORGANIZATION	0	0	0	0	0	1.48317
GOBP_POSITIVE_REGULATION_OF_CHEMOTAXIS	0	0	0	0	0	1.45339
GOBP_HEART_TRABECULA_MORPHOGENESIS	0	0	0	0	0	1.45339
GOBP_NEGATIVE_REGULATION_OF_CELL_JUNCTION_ASSEMBLY	0	0	0	0	0	1.45339
GOBP_POSITIVE_REGULATION_OF_CELL_SUBSTRATE_JUNCTION_ORGANIZATION	0	0	0	0	0	1.45339
GOBP_NEGATIVE_REGULATION_OF_IMMUNE_SYSTEM_PROCESS	0	0	0	0	0	1.43017
GOBP_DEVELOPMENT_OF_PRIMARY_FEMALE_SEXUAL_CHARACTERISTICS	0	0	0	0	0	1.43017
GOBP_POSITIVE_REGULATION_OF_ENDOCYTOSIS	0	0	0	0	0	1.43017
GOBP_AORTIC_VALVE_MORPHOGENESIS	0	0	0	0	0	1.43017
GOBP_CELL_CELL_SIGNALING_INVOLVED_IN_CARDIAC_CONDUCTION	0	0	0	0	0	1.43017
GOBP_EMBRYONIC_EYE_MORPHOGENESIS	0	0	0	0	0	1.43017
GOBP_GLOMERULUS_DEVELOPMENT	0	0	0	0	0	1.43017
GOBP_REGULATION_OF_CALCIUM_ION_TRANSMEMBRANE_TRANSPORT	0	0	0	0	0	1.43017
GOBP_REGULATION_OF_BLOOD_CIRCULATION	0	0	0	0	0	1.43017
GOBP_REGULATION_OF_HEMOPOIESIS	0	0	0	0	0	1.43017
GOBP_BLEB_ASSEMBLY	0	0	0	0	0	1.43017
GOBP_NEGATIVE_REGULATION_OF_SYNAPSE_ORGANIZATION	0	0	0	0	0	1.43017
GOBP_POSITIVE_REGULATION_OF_COLLATERAL_SPROUTING	0	0	0	0	0	1.43017
GOBP_POSITIVE_REGULATION_OF_GLIAL_CELL_MIGRATION	0	0	0	0	0	1.43017
GOBP_SEQUESTERING_OF_EXTRACELLULAR_LIGAND_FROM_RECEPTOR	0	0	0	0	0	1.43017
GOBP_TONIC_SMOOTH_MUSCLE_CONTRACTION	0	0	0	0	0	1.43017
GOBP_TRANS_SYNAPTIC_SIGNALING_MODULATING_SYNAPTIC_TRANSMISSION	0	0	0	0	0	1.43017
GOBP_TYPE_B_PANCREATIC_CELL_APOPTOTIC_PROCESS	0	0	0	0	0	1.43017
GOBP_OVULATION_CYCLE	0	0	0	0	0	1.42645
GOBP_PATHWAY_RESTRICTED_SMAD_PROTEIN_PHOSPHORYLATION	0	0	0	0	0	1.42645
GOBP_POSITIVE_REGULATION_OF_ACTIN_FILAMENT_BUNDLE_ASSEMBLY	0	0	0	0	0	1.42645
GOBP_BRANCHING_MORPHOGENESIS_OF_AN_EPITHELIAL_TUBE	0	0	0	0	0	1.42301
GOBP_REGULATION_OF_NEURON_DIFFERENTIATION	0	0	0	0	0	1.42291
KEGG_ADHERENS_JUNCTION	5.67554	2.8537	1.45099	0	0	0
KEGG_FOCAL_ADHESION	4.29215	1.57304	0	0	2.51524	5.14132
KEGG_REGULATION_OF_ACTIN_CYTOSKELETON	3.37351	0	0	0	0	0
KEGG_TIGHT_JUNCTION	2.26085	0	0	0	0	0
KEGG_MELANOMA	2.26085	0	0	0	0	2.40058
KEGG_PATHWAYS_IN_CANCER	1.96226	0	0	0	0	2.9039
KEGG_ECM_RECEPTOR_INTERACTION	1.40053	2.21206	0	0	0	3.14864
KEGG_CARDIAC_MUSCLE_CONTRACTION	0	2.8537	2.03845	4.88318	3.30714	0
KEGG_PROXIMAL_TUBULE_BICARBONATE_RECLAMATION	0	2.58135	3.20375	2.10397	2.36912	0
KEGG_PARKINSONS_DISEASE	0	2.58135	2.15051	6	4.86816	0
KEGG_OXIDATIVE_PHOSPHORYLATION	0	2.58135	2.15051	6	5.33675	0
KEGG_ALZHEIMERS_DISEASE	0	1.5078	1.71043	6	2.51524	0
KEGG_HUNTINGTONS_DISEASE	0	0	0	6	1.88959	0
KEGG_VASCULAR_SMOOTH_MUSCLE_CONTRACTION	0	0	0	0	1.88959	2.69651
KEGG_ACUTE_MYELOID_LEUKEMIA	0	0	0	0	0	2.69651
KEGG_SMALL_CELL_LUNG_CANCER	0	0	0	0	0	2.69651
PID_ECADHERIN_STABILIZATION_PATHWAY	4.57458	1.87441	0	0	0	0
PID_INTEGRIN3_PATHWAY	0	0	0	0	1.4007	0
PID_SYNDECAN_1_PATHWAY	0	0	0	0	0	2.71923
PID_INTEGRIN1_PATHWAY	0	0	0	0	0	2.68017
PID_AVB3_INTEGRIN_PATHWAY	0	0	0	0	0	1.68289
BIOCARTA_LONGEVITY_PATHWAY	0	0	0	2.56381	0	0
BIOCARTA_PLATELETAPP_PATHWAY	0	0	0	1.60731	1.90158	0
BIOCARTA_NPP1_PATHWAY	0	0	0	0	1.45048	0
BIOCARTA_VITCB_PATHWAY	0	0	0	0	1.45048	0
BIOCARTA_ACE2_PATHWAY	0	0	0	0	1.3497	0
