# Supplementary material for: Treatment effects of soluble guanylate cyclase modulation on diabetic kidney disease at single-cell resolution
Source: Cell Rep Med. 2023 Apr 5;4(4):100992. doi: 10.1016/j.xcrm.2023.100992 (PMC10140477; doi:10.1016/j.xcrm.2023.100992)
Supplement: Data S16. DEGs PTinj_1 vs. PTinj_2, related to Figure 4 [file mmc17.xlsx]

## Sheet: Suppl. Data 16
	gene	p_val	avg_log2FC	pct.PTinj_1	Pct.PTinj_2	p_val_adj
AABR07015081.2	AABR07015081.2	2.70753e-86	2.92878	0.78	0.189	6.87685e-82
Gclc	Gclc	1.94992e-52	2.35279	0.632	0.177	4.9526e-48
Slco1a6	Slco1a6	9.31578e-39	2.31589	0.425	0.081	2.36612e-34
Slc21a4	Slc21a4	6.07971e-55	2.28355	0.584	0.142	1.54418e-50
Dhrs7l1	Dhrs7l1	1.25373e-49	2.24901	0.515	0.096	3.18435e-45
Aadat	Aadat	4.24819e-51	2.01315	0.596	0.153	1.079e-46
Slc5a10	Slc5a10	7.09121e-58	1.83978	0.745	0.285	1.8011e-53
AABR07015067.1	AABR07015067.1	2.24629e-33	1.72133	0.395	0.081	5.70536e-29
AABR07015057.1	AABR07015057.1	1.94886e-29	1.71384	0.416	0.115	4.9499e-25
Hnmt	Hnmt	5.77493e-36	1.65935	0.435	0.098	1.46678e-31
Tff3	Tff3	6.91042e-35	1.65344	0.456	0.107	1.75518e-30
Kap	Kap	9.40078e-40	1.57142	0.651	0.25	2.3877e-35
Etnppl	Etnppl	3.30176e-31	1.52345	0.354	0.063	8.38615e-27
Slc7a13	Slc7a13	6.32835e-33	1.49747	0.446	0.111	1.60734e-28
Gclm	Gclm	4.48523e-32	1.43775	0.638	0.314	1.1392e-27
Tmlhe	Tmlhe	1.58856e-25	1.42923	0.513	0.237	4.03478e-21
Pm20d1	Pm20d1	1.06006e-23	1.39175	0.462	0.187	2.69246e-19
Acss2	Acss2	3.12494e-26	1.38319	0.4	0.124	7.93703e-22
Slc3a1	Slc3a1	2.15519e-36	1.36668	0.711	0.397	5.47397e-32
LOC102554608	LOC102554608	4.24722e-23	1.32062	0.211	0.018	1.07875e-18
Slc6a18	Slc6a18	9.98368e-26	1.3144	0.475	0.189	2.53576e-21
Ust5r	Ust5r	4.60885e-23	1.31194	0.41	0.14	1.1706e-18
Gucy1a2	Gucy1a2	1.4111e-17	1.3024	0.446	0.218	3.58406e-13
Slc7a12	Slc7a12	2.96749e-14	1.28276	0.404	0.211	7.53713e-10
Tpmt	Tpmt	7.6678e-27	1.23527	0.431	0.135	1.94754e-22
Aox2	Aox2	2.53798e-22	1.19835	0.381	0.128	6.44622e-18
Odc1	Odc1	1.09348e-16	1.19036	0.243	0.063	2.77733e-12
Gng7	Gng7	6.43956e-22	1.18518	0.364	0.115	1.63558e-17
LOC688389	LOC688389	6.3045e-20	1.18225	0.573	0.336	1.60128e-15
Trpm3	Trpm3	6.30775e-20	1.14487	0.293	0.078	1.60211e-15
Satb2	Satb2	1.78615e-19	1.10863	0.448	0.211	4.53663e-15
Nme7	Nme7	2.78927e-19	1.07522	0.427	0.187	7.08446e-15
Gucy1b2	Gucy1b2	1.03805e-19	1.06196	0.236	0.043	2.63655e-15
Slc22a22	Slc22a22	8.79082e-12	1.02739	0.159	0.035	2.23278e-07
Slc22a2	Slc22a2	8.03022e-18	1.02565	0.339	0.116	2.0396e-13
AABR07062897.1	AABR07062897.1	4.19605e-17	1.0066	0.215	0.043	1.06575e-12
Slc38a3	Slc38a3	3.50665e-19	1.00519	0.207	0.03	8.90653e-15
Ggt1	Ggt1	4.48477e-18	1.00421	0.393	0.152	1.13909e-13
Fth1	Fth1	2.369e-17	1.00306	0.592	0.349	6.01703e-13
AABR07057997.1	AABR07057997.1	6.0247e-17	0.996737	0.452	0.214	1.53021e-12
Ghr	Ghr	3.24987e-18	0.986609	0.676	0.444	8.25435e-14
G0s2	G0s2	2.12623e-14	0.975741	0.165	0.028	5.4004e-10
Aspg	Aspg	1.63306e-17	0.973953	0.333	0.116	4.14782e-13
Mme	Mme	6.76715e-20	0.973764	0.404	0.148	1.71879e-15
Osgin1	Osgin1	6.68618e-13	0.941689	0.188	0.046	1.69822e-08
Glul	Glul	1.0578e-11	0.938738	0.297	0.131	2.6867e-07
Gramd1b	Gramd1b	5.96271e-14	0.925976	0.6	0.425	1.51447e-09
LOC360919	LOC360919	8.84834e-15	0.918161	0.253	0.076	2.24739e-10
Fmo3	Fmo3	7.94721e-14	0.915001	0.245	0.078	2.01851e-09
Slc22a12	Slc22a12	8.09847e-13	0.91276	0.266	0.1	2.05693e-08
LOC103691744	LOC103691744	3.61005e-10	0.904802	0.153	0.041	9.16916e-06
Thrb	Thrb	5.90398e-16	0.902852	0.611	0.412	1.49955e-11
Tf	Tf	1.3934e-06	0.901846	0.213	0.105	0.035391
Hsd11b1	Hsd11b1	3.35483e-13	0.888851	0.37	0.181	8.52093e-09
Slc23a1	Slc23a1	2.21144e-16	0.870605	0.215	0.046	5.61683e-12
LOC108352756	LOC108352756	5.67711e-08	0.86956	0.232	0.115	0.00144193
Thada	Thada	3.97545e-15	0.865483	0.636	0.466	1.00973e-10
Agmat	Agmat	1.05191e-14	0.86422	0.433	0.216	2.67174e-10
Nid1	Nid1	4.95528e-14	0.861988	0.351	0.153	1.25859e-09
Acvr1c	Acvr1c	8.72803e-13	0.854209	0.188	0.046	2.21683e-08
Pcdh17	Pcdh17	2.44356e-12	0.853209	0.205	0.059	6.20641e-08
Acy3	Acy3	3.05481e-13	0.847092	0.255	0.085	7.75892e-09
Prom1	Prom1	1.1828e-07	0.822625	0.197	0.085	0.00300419
Oat	Oat	1.5378e-13	0.821378	0.234	0.068	3.90587e-09
Slc15a2	Slc15a2	2.9065e-13	0.818753	0.222	0.065	7.38221e-09
Sox5	Sox5	5.37771e-11	0.812397	0.255	0.105	1.36588e-06
AABR07016672.1	AABR07016672.1	9.08734e-09	0.798852	0.245	0.111	0.000230809
Hgd	Hgd	2.10881e-14	0.795562	0.458	0.235	5.35616e-10
Ipmk	Ipmk	8.61184e-13	0.789924	0.427	0.218	2.18732e-08
AABR07027750.1	AABR07027750.1	1.42501e-07	0.78984	0.333	0.201	0.00361938
Cryab	Cryab	5.40703e-12	0.784598	0.213	0.067	1.37333e-07
Mat2a	Mat2a	3.3251e-07	0.782587	0.243	0.126	0.00844542
Erc2	Erc2	1.2795e-12	0.780541	0.161	0.033	3.2498e-08
Sema6a	Sema6a	1.77991e-11	0.770999	0.343	0.172	4.52079e-07
Clmp	Clmp	4.42342e-08	0.770131	0.262	0.131	0.0011235
Dpyd	Dpyd	4.04944e-12	0.764793	0.596	0.438	1.02852e-07
Ggct	Ggct	1.80153e-09	0.761479	0.458	0.296	4.57571e-05
Fam83g	Fam83g	1.81012e-13	0.758676	0.186	0.043	4.59752e-09
Cdhr5	Cdhr5	5.74295e-12	0.757312	0.481	0.296	1.45865e-07
Slc17a3	Slc17a3	6.07407e-12	0.757309	0.559	0.372	1.54275e-07
Fmo4	Fmo4	1.16034e-10	0.74535	0.262	0.107	2.94715e-06
Umod	Umod	4.21502e-11	0.740595	0.379	0.185	1.07057e-06
Csad	Csad	2.48401e-10	0.739866	0.155	0.041	6.30913e-06
Cacnb2	Cacnb2	1.19996e-13	0.737656	0.31	0.122	3.04777e-09
Dpp4	Dpp4	1.74921e-11	0.736798	0.642	0.486	4.44283e-07
Hao2	Hao2	2.19764e-17	0.733257	0.799	0.623	5.58177e-13
Aqp1	Aqp1	1.51989e-10	0.732167	0.293	0.131	3.86038e-06
Esr1	Esr1	1.82722e-10	0.730555	0.381	0.211	4.64096e-06
LOC100910057	LOC100910057	2.96273e-07	0.728926	0.318	0.192	0.00752505
Pklr	Pklr	1.44291e-06	0.727598	0.172	0.076	0.0366485
Aldh8a1	Aldh8a1	1.49601e-11	0.726515	0.356	0.174	3.79972e-07
Acy1	Acy1	2.58993e-14	0.726377	0.427	0.205	6.57816e-10
Gprc5c	Gprc5c	1.83857e-09	0.726329	0.333	0.176	4.6698e-05
Bhmt2	Bhmt2	5.17612e-11	0.725916	0.439	0.251	1.31468e-06
Ftl1	Ftl1	7.49821e-10	0.716572	0.37	0.201	1.90447e-05
Eya1	Eya1	1.16103e-11	0.714466	0.151	0.031	2.94891e-07
H3f3a	H3f3a	5.53847e-07	0.714156	0.318	0.192	0.0140671
Spp1	Spp1	1.71793e-07	0.713462	0.621	0.514	0.00436336
Glyat	Glyat	2.48126e-11	0.712515	0.521	0.331	6.30215e-07
Gstt3	Gstt3	2.00343e-10	0.709611	0.454	0.275	5.0885e-06
Miox	Miox	9.325e-10	0.702112	0.326	0.159	2.36846e-05
Ctsl	Ctsl	2.25013e-08	0.700491	0.508	0.349	0.000571512
Ppic	Ppic	6.27762e-10	0.698222	0.245	0.1	1.59445e-05
Stat5b	Stat5b	1.62322e-08	0.697918	0.299	0.166	0.000412282
Parm1	Parm1	1.35607e-09	0.690184	0.308	0.15	3.44428e-05
Cisd1	Cisd1	3.53172e-09	0.68768	0.431	0.257	8.97021e-05
Akr1c12l1	Akr1c12l1	1.78971e-09	0.685636	0.243	0.104	4.54568e-05
Pyroxd2	Pyroxd2	6.26611e-09	0.684733	0.483	0.329	0.000159153
Mgst1	Mgst1	1.21445e-08	0.682881	0.195	0.076	0.000308457
Rpl18	Rpl18	5.41613e-07	0.676874	0.19	0.083	0.0137564
AABR07028488.1	AABR07028488.1	1.20726e-06	0.67557	0.107	0.031	0.0306632
Rexo5	Rexo5	1.5591e-05	0.67503	0.333	0.226	0.395995
Mep1a	Mep1a	1.48299e-10	0.67116	0.299	0.137	3.76665e-06
Cat	Cat	2.5558e-08	0.667883	0.36	0.214	0.000649148
Lrpap1	Lrpap1	6.57774e-08	0.666416	0.316	0.177	0.00167068
Sox13	Sox13	8.78332e-08	0.665587	0.316	0.189	0.00223088
Sult1b1	Sult1b1	2.08415e-09	0.664317	0.241	0.104	5.29353e-05
Rplp1	Rplp1	2.44774e-05	0.662158	0.299	0.196	0.621701
Khk	Khk	1.44032e-06	0.661893	0.245	0.133	0.0365827
Akr7a3	Akr7a3	1.4594e-09	0.65903	0.209	0.078	3.70672e-05
Large1	Large1	9.85112e-08	0.657097	0.49	0.359	0.00250209
Phyhd1	Phyhd1	7.6462e-08	0.651851	0.37	0.231	0.00194206
Rmdn1	Rmdn1	4.79163e-10	0.651234	0.448	0.281	1.21703e-05
Iah1	Iah1	4.77163e-10	0.650247	0.241	0.098	1.21195e-05
Cyp4a2	Cyp4a2	5.80498e-11	0.648901	0.851	0.767	1.47441e-06
Haao	Haao	1.69887e-09	0.646301	0.241	0.098	4.31495e-05
Mep1b	Mep1b	8.47138e-08	0.641997	0.142	0.046	0.00215165
LOC100360449	LOC100360449	2.70711e-08	0.640208	0.295	0.152	0.000687579
Ttc21b	Ttc21b	8.60899e-07	0.639668	0.333	0.211	0.021866
Cox7c	Cox7c	2.71905e-08	0.635885	0.318	0.174	0.000690612
LOC100910526	LOC100910526	8.41277e-09	0.63491	0.195	0.076	0.000213676
Atp1b1	Atp1b1	1.0649e-13	0.626214	0.797	0.654	2.70473e-09
C5	C5	0.00034795	0.618655	0.381	0.301	1
Ndufa4	Ndufa4	1.92191e-08	0.617949	0.345	0.189	0.000488147
Cycs	Cycs	7.89414e-11	0.617682	0.31	0.135	2.00503e-06
Ndufb8	Ndufb8	3.23482e-05	0.614043	0.151	0.072	0.821611
Slc25a10	Slc25a10	9.88293e-09	0.612338	0.151	0.046	0.000251016
Lactb2	Lactb2	5.84167e-08	0.610477	0.197	0.081	0.00148372
Prlr	Prlr	3.96054e-07	0.608668	0.36	0.229	0.0100594
Kdm1b	Kdm1b	2.54259e-08	0.608188	0.205	0.085	0.000645792
AABR07053749.2	AABR07053749.2	1.25607e-07	0.608089	0.167	0.063	0.00319029
Mt1	Mt1	2.45189e-05	0.604958	0.287	0.179	0.622756
Mgp	Mgp	5.40699e-09	0.601463	0.14	0.037	0.000137332
Rpl41	Rpl41	1.72092e-07	0.598841	0.421	0.272	0.00437097
Mybl1	Mybl1	2.94511e-07	0.595596	0.238	0.122	0.00748027
Atp5f1e	Atp5f1e	4.21435e-05	0.592383	0.236	0.14	1
Topaz1	Topaz1	0.000104671	0.592241	0.337	0.237	1
Cela1	Cela1	2.80091e-08	0.591829	0.109	0.024	0.000711403
AABR07071697.1	AABR07071697.1	2.30228e-05	0.590967	0.142	0.065	0.584757
Cdo1	Cdo1	3.06711e-08	0.587666	0.115	0.028	0.000779015
Asph	Asph	2.83811e-07	0.585133	0.333	0.198	0.00720853
Rps23	Rps23	2.25298e-05	0.580495	0.238	0.14	0.572234
Pde4c	Pde4c	2.03081e-07	0.578423	0.132	0.043	0.00515806
Prkcq	Prkcq	2.1812e-06	0.578312	0.138	0.054	0.0554003
Hcn3	Hcn3	2.76426e-06	0.575944	0.132	0.05	0.0702094
Rps28	Rps28	1.02069e-05	0.57494	0.259	0.148	0.259246
Man2a1	Man2a1	1.71357e-06	0.574609	0.339	0.222	0.0435229
Jarid2	Jarid2	1.02496e-05	0.574233	0.429	0.322	0.260328
Atp5mc2	Atp5mc2	4.54691e-08	0.57364	0.201	0.083	0.00115487
Sgms1	Sgms1	1.45387e-09	0.571655	0.736	0.608	3.69268e-05
Eci3	Eci3	7.4514e-07	0.568219	0.337	0.207	0.0189258
Csrnp3	Csrnp3	5.43749e-07	0.567957	0.259	0.139	0.0138107
Chd1l	Chd1l	3.69466e-07	0.566812	0.391	0.253	0.00938406
LOC100360057	LOC100360057	2.29604e-07	0.565027	0.245	0.122	0.0058317
Folr1	Folr1	2.72425e-06	0.562402	0.243	0.133	0.0691933
Vom2r37	Vom2r37	7.29476e-08	0.559868	0.113	0.028	0.0018528
Hagh	Hagh	1.33774e-07	0.559809	0.228	0.107	0.00339772
Acadm	Acadm	2.41125e-07	0.558184	0.249	0.128	0.00612433
LOC102551695	LOC102551695	3.3508e-08	0.556792	0.165	0.059	0.00085107
Slco1a1	Slco1a1	8.91371e-08	0.554194	0.105	0.024	0.00226399
Pld1	Pld1	8.94648e-07	0.553944	0.318	0.187	0.0227232
Mt2A	Mt2A	1.70757e-06	0.550677	0.404	0.272	0.0433705
Rps3a	Rps3a	0.000154331	0.550459	0.186	0.107	1
Ndufa5	Ndufa5	1.36556e-05	0.549312	0.153	0.07	0.34684
Aspa	Aspa	1.64034e-06	0.548646	0.32	0.192	0.0416629
Serf2	Serf2	9.15632e-07	0.543438	0.276	0.15	0.0232561
Rps5	Rps5	1.13764e-05	0.540691	0.178	0.087	0.288949
Snx1	Snx1	1.61067e-06	0.53582	0.312	0.19	0.0409094
Kmo	Kmo	3.77786e-06	0.535149	0.264	0.152	0.0959538
Fahd1	Fahd1	3.36295e-05	0.533437	0.19	0.104	0.854155
Pc	Pc	3.29425e-07	0.529164	0.195	0.085	0.00836706
Rps21	Rps21	7.69283e-06	0.529091	0.155	0.068	0.19539
Lifr	Lifr	6.01636e-06	0.526634	0.494	0.373	0.15281
Apmap	Apmap	1.43701e-06	0.526277	0.251	0.135	0.0364986
Sh3tc2	Sh3tc2	1.42977e-07	0.525136	0.634	0.518	0.00363148
Hnf1b	Hnf1b	2.26998e-09	0.524201	0.64	0.479	5.76552e-05
Rgn	Rgn	3.29238e-07	0.522563	0.103	0.026	0.00836231
Zfp629	Zfp629	1.15972e-08	0.516249	0.554	0.412	0.000294558
Cd164	Cd164	2.14676e-05	0.515766	0.266	0.163	0.545254
Cd63	Cd63	0.00116765	0.51566	0.345	0.261	1
RGD1309534	RGD1309534	1.50193e-07	0.515565	0.243	0.115	0.00381476
Chpt1	Chpt1	1.15354e-05	0.514061	0.324	0.216	0.292989
Thnsl2	Thnsl2	1.12207e-06	0.509329	0.345	0.214	0.0284995
Hpn	Hpn	2.52333e-07	0.508784	0.123	0.037	0.006409
Epb41l4b	Epb41l4b	2.90691e-05	0.507853	0.113	0.044	0.738326
AABR07002969.1	AABR07002969.1	1.52679e-05	0.505085	0.224	0.124	0.387788
LOC501233	LOC501233	3.69551e-05	0.504972	0.328	0.218	0.938623
Kynu	Kynu	8.71643e-06	0.504884	0.272	0.159	0.221389
Glud1	Glud1	0.000100092	0.503217	0.416	0.329	1
LOC108352650	LOC108352650	2.2402e-06	0.502075	0.287	0.161	0.0568987
Serping1	Serping1	1.85649e-05	0.501774	0.117	0.046	0.47153
Entpd5	Entpd5	1.32934e-05	0.501393	0.249	0.142	0.337638
Cox8a	Cox8a	1.83311e-07	0.500366	0.291	0.15	0.00465592
Agxt2	Agxt2	2.34499e-11	0.499224	0.778	0.612	5.95603e-07
Uqcr11	Uqcr11	0.00214214	0.49851	0.178	0.115	1
Cers2	Cers2	3.40568e-05	0.496926	0.132	0.059	0.865009
F5	F5	1.52714e-09	0.496861	0.121	0.024	3.87879e-05
Atp5me	Atp5me	7.15329e-07	0.493386	0.285	0.153	0.0181686
Rpl10	Rpl10	3.8329e-05	0.492667	0.218	0.122	0.973518
Slc22a25	Slc22a25	7.66721e-05	0.491534	0.268	0.17	1
Rplp0	Rplp0	2.60521e-06	0.490899	0.354	0.229	0.0661698
Ar	Ar	0.000453513	0.489907	0.345	0.262	1
Rcan2	Rcan2	9.29128e-07	0.489888	0.22	0.105	0.0235989
Dpys	Dpys	3.50707e-06	0.489232	0.255	0.142	0.0890761
Hnf4a	Hnf4a	1.47283e-06	0.488803	0.552	0.42	0.0374084
LOC100911847	LOC100911847	3.31503e-05	0.488768	0.188	0.096	0.841984
Sox9	Sox9	1.50467e-05	0.487282	0.316	0.2	0.382172
Sorcs1	Sorcs1	8.48686e-06	0.48402	0.377	0.255	0.215558
Ppib	Ppib	0.000540165	0.483626	0.165	0.096	1
Slc27a2	Slc27a2	8.6433e-07	0.481627	0.521	0.373	0.0219531
Rnls	Rnls	8.12365e-06	0.480878	0.508	0.386	0.206333
Agfg2	Agfg2	0.00123326	0.480813	0.28	0.205	1
Napsa	Napsa	0.000127037	0.480299	0.379	0.279	1
Slc25a5	Slc25a5	3.14738e-08	0.476295	0.222	0.092	0.000799404
Txn1	Txn1	1.18546e-05	0.475646	0.165	0.078	0.301095
LOC103689965	LOC103689965	9.83473e-06	0.47473	0.115	0.043	0.249792
Prdx1	Prdx1	0.000773569	0.473694	0.28	0.201	1
Prodh1	Prodh1	9.40791e-05	0.472958	0.136	0.065	1
Gadd45g	Gadd45g	0.000671858	0.472129	0.1	0.046	1
Cox4i1	Cox4i1	5.96875e-07	0.472128	0.282	0.153	0.01516
Sod1	Sod1	2.45838e-06	0.47132	0.247	0.129	0.0624403
Nfs1	Nfs1	0.000136527	0.467794	0.174	0.094	1
Micos13	Micos13	8.47582e-07	0.466227	0.14	0.05	0.0215277
LOC685963	LOC685963	0.000218946	0.465986	0.134	0.067	1
Mgst3	Mgst3	1.7008e-06	0.465174	0.163	0.068	0.0431985
Hmgn3	Hmgn3	6.83134e-05	0.464627	0.19	0.107	1
Gpx4	Gpx4	1.30748e-05	0.464066	0.215	0.113	0.332088
RGD1563354	RGD1563354	3.81239e-05	0.462657	0.182	0.094	0.96831
AABR07054400.1	AABR07054400.1	0.000130893	0.462482	0.14	0.07	1
Trps1	Trps1	1.37916e-06	0.460106	0.782	0.706	0.0350293
Msra	Msra	2.21957e-07	0.45644	0.653	0.505	0.0056375
Atp5mc1	Atp5mc1	0.000737394	0.455584	0.165	0.094	1
Cryz	Cryz	7.5257e-06	0.454803	0.272	0.157	0.191145
Amd1	Amd1	6.41222e-05	0.453754	0.435	0.333	1
Bphl	Bphl	0.000130334	0.45235	0.155	0.079	1
Stard13	Stard13	8.48844e-06	0.451513	0.253	0.144	0.215598
Hoga1	Hoga1	3.58153e-06	0.450799	0.521	0.394	0.0909672
Herpud1	Herpud1	0.000180659	0.45037	0.195	0.115	1
Nit1	Nit1	2.61926e-06	0.449893	0.312	0.187	0.0665266
Atp5mg	Atp5mg	0.000275127	0.44977	0.247	0.159	1
Fam107b	Fam107b	5.32028e-05	0.448448	0.389	0.283	1
A1cf	A1cf	0.0012664	0.448161	0.238	0.166	1
Slc13a2	Slc13a2	2.30601e-05	0.447743	0.157	0.074	0.585702
Slc12a1	Slc12a1	2.23007e-06	0.447186	0.312	0.183	0.0566416
Btg2	Btg2	4.67465e-05	0.446201	0.186	0.1	1
Glb1l2	Glb1l2	0.000245399	0.446047	0.236	0.152	1
Rps7	Rps7	0.000264095	0.445362	0.247	0.161	1
Gss	Gss	0.00969859	0.445126	0.238	0.185	1
St6gal1	St6gal1	0.000644558	0.444314	0.238	0.161	1
Uqcrq	Uqcrq	1.89288e-06	0.443579	0.172	0.074	0.0480772
Fdft1	Fdft1	0.000151934	0.443261	0.126	0.059	1
Ndufc2	Ndufc2	0.00620422	0.443115	0.126	0.078	1
Grina	Grina	0.000157757	0.443022	0.195	0.111	1
Eps8l2	Eps8l2	0.000150454	0.442827	0.276	0.183	1
Bin2	Bin2	2.12659e-05	0.442165	0.111	0.043	0.540133
B3galt5	B3galt5	0.000394936	0.44162	0.146	0.079	1
Cndp1	Cndp1	0.000199754	0.441048	0.151	0.079	1
Myl6	Myl6	5.57891e-05	0.440928	0.339	0.222	1
Slc25a4	Slc25a4	0.000327564	0.440262	0.163	0.089	1
Cys1	Cys1	0.000220582	0.439695	0.222	0.139	1
Tpt1	Tpt1	0.000190051	0.439506	0.31	0.211	1
Gba3	Gba3	0.00185246	0.439247	0.349	0.268	1
Atp5f1a	Atp5f1a	2.33177e-05	0.43902	0.266	0.157	0.592246
Atp1b3	Atp1b3	0.0012906	0.437762	0.128	0.07	1
Atp11a	Atp11a	9.03122e-05	0.436231	0.454	0.348	1
Rps27l	Rps27l	0.000137124	0.436124	0.132	0.063	1
RGD1561590	RGD1561590	0.000999761	0.435801	0.153	0.089	1
LOC100360841	LOC100360841	0.000621524	0.435432	0.123	0.063	1
Cacnb4	Cacnb4	2.04146e-06	0.43504	0.374	0.238	0.0518511
Cltrn	Cltrn	6.63658e-05	0.435006	0.404	0.288	1
Anapc13	Anapc13	8.97087e-05	0.434406	0.119	0.052	1
Sdc2	Sdc2	0.000117861	0.433863	0.339	0.235	1
Serpinf2	Serpinf2	7.26311e-05	0.433573	0.14	0.067	1
Cebpb	Cebpb	1.87848e-05	0.43195	0.13	0.054	0.477115
Wwp1	Wwp1	0.00046098	0.431616	0.36	0.27	1
Aldh9a1	Aldh9a1	7.37004e-05	0.4298	0.195	0.107	1
Tnfrsf21	Tnfrsf21	0.000451477	0.428442	0.492	0.41	1
Mindy3	Mindy3	0.00841258	0.428357	0.282	0.226	1
Eml6	Eml6	0.000353088	0.428284	0.251	0.161	1
Asrgl1	Asrgl1	4.63055e-05	0.428053	0.18	0.094	1
Pdzrn3	Pdzrn3	1.22516e-05	0.427969	0.542	0.425	0.311177
Slc2a5	Slc2a5	4.8167e-06	0.42794	0.119	0.043	0.122339
Tomm7	Tomm7	1.04124e-05	0.426984	0.172	0.081	0.264466
Rps16	Rps16	0.00112607	0.426015	0.259	0.181	1
Cldn10	Cldn10	0.000132239	0.425889	0.366	0.257	1
Fchsd2	Fchsd2	6.19947e-06	0.424228	0.554	0.44	0.15746
Upb1	Upb1	0.000122764	0.423979	0.134	0.063	1
Ezh1	Ezh1	7.33903e-05	0.423552	0.245	0.148	1
LOC687780	LOC687780	0.00172724	0.423387	0.203	0.131	1
Cenpp	Cenpp	0.000504614	0.423099	0.115	0.055	1
Slc34a2	Slc34a2	0.00405044	0.422126	0.31	0.242	1
Ldlrad4	Ldlrad4	0.00024442	0.421812	0.567	0.484	1
Gsta1	Gsta1	2.60249e-05	0.421629	0.23	0.128	0.661007
Arpc1a	Arpc1a	0.000664234	0.421395	0.113	0.055	1
Acsm3	Acsm3	0.00964784	0.420665	0.282	0.213	1
Sfxn1	Sfxn1	0.000204201	0.420633	0.358	0.266	1
Slc6a13	Slc6a13	0.000363769	0.420193	0.111	0.052	1
Smndc1	Smndc1	0.00175894	0.420182	0.184	0.118	1
Dcbld2	Dcbld2	0.00110068	0.420071	0.192	0.122	1
Kcnk1	Kcnk1	6.68536e-05	0.419533	0.211	0.122	1
Mras	Mras	0.000305377	0.419157	0.19	0.115	1
Sec16b	Sec16b	0.000394681	0.418666	0.105	0.048	1
RGD1562392	RGD1562392	1.31975e-05	0.416975	0.536	0.421	0.335204
Glyctk	Glyctk	7.77099e-05	0.415904	0.128	0.057	1
AC125248.1	AC125248.1	0.000367123	0.415867	0.31	0.22	1
Smarca2	Smarca2	0.00335728	0.415763	0.312	0.242	1
Fah	Fah	0.000320518	0.414743	0.157	0.085	1
Ppp2r1b	Ppp2r1b	8.78186e-05	0.413457	0.146	0.072	1
Cyp4a8	Cyp4a8	9.00116e-05	0.412471	0.331	0.227	1
Nipsnap1	Nipsnap1	0.000886498	0.410782	0.331	0.246	1
Cox5a	Cox5a	0.000595358	0.41051	0.14	0.074	1
Ppargc1b	Ppargc1b	0.00102876	0.410226	0.251	0.172	1
Ctdsp1	Ctdsp1	0.000189854	0.409695	0.159	0.085	1
Lrp2	Lrp2	4.23713e-08	0.409138	0.854	0.763	0.00107619
RGD1305807	RGD1305807	0.00309651	0.407902	0.19	0.128	1
Unc5cl	Unc5cl	0.000512042	0.407345	0.251	0.166	1
Clpx	Clpx	0.00134905	0.406543	0.322	0.244	1
Xpnpep2	Xpnpep2	0.000693981	0.405305	0.134	0.072	1
Naca	Naca	0.000203699	0.405263	0.209	0.124	1
Uqcr10	Uqcr10	0.000104564	0.405217	0.176	0.092	1
Cytip	Cytip	0.000463507	0.404626	0.13	0.065	1
Gsto1	Gsto1	4.21994e-05	0.404434	0.123	0.052	1
Efna5	Efna5	0.000531227	0.403586	0.274	0.185	1
Pim3	Pim3	1.47569e-05	0.403044	0.1	0.033	0.374811
Cndp2	Cndp2	0.0010112	0.401912	0.209	0.137	1
Hint1	Hint1	0.000244558	0.401711	0.236	0.146	1
Ccdc91	Ccdc91	0.000722441	0.4016	0.218	0.142	1
Espn	Espn	5.25782e-05	0.401215	0.203	0.111	1
Sepsecs	Sepsecs	7.09831e-06	0.399815	0.236	0.129	0.18029
Cadps	Cadps	6.81433e-06	0.399786	0.113	0.039	0.173077
Eif1	Eif1	0.000234933	0.399551	0.322	0.227	1
Rdh5	Rdh5	0.000135301	0.399364	0.121	0.055	1
Atp5mc3	Atp5mc3	1.74376e-05	0.397691	0.215	0.111	0.442896
Scn8a	Scn8a	0.00149259	0.397545	0.207	0.139	1
Ralgps2	Ralgps2	0.000200061	0.397202	0.236	0.148	1
Cox19	Cox19	0.00185667	0.396926	0.134	0.076	1
Zbtb16	Zbtb16	0.00187966	0.396313	0.176	0.111	1
Rps18	Rps18	0.000216445	0.396235	0.249	0.157	1
Gsta4	Gsta4	0.000661956	0.395431	0.215	0.137	1
Rpl24	Rpl24	0.00113568	0.394063	0.199	0.126	1
Sntg2	Sntg2	0.000286639	0.394046	0.186	0.107	1
Rpl17	Rpl17	0.000891447	0.393717	0.192	0.12	1
Hexd	Hexd	0.00127304	0.393113	0.326	0.248	1
Gk	Gk	0.000737677	0.392877	0.314	0.227	1
Scp2	Scp2	2.08563e-07	0.392838	0.37	0.224	0.00529729
Man1a1	Man1a1	0.0237777	0.392042	0.245	0.196	1
Ccdc88a	Ccdc88a	0.00164126	0.391697	0.165	0.102	1
Clu	Clu	0.00299765	0.391138	0.22	0.15	1
Psma6	Psma6	0.0244317	0.390521	0.113	0.076	1
LOC688553	LOC688553	0.000601581	0.39024	0.218	0.137	1
Wfdc2	Wfdc2	0.00380754	0.390222	0.126	0.072	1
LOC499643	LOC499643	0.000609361	0.389485	0.184	0.109	1
Tmem37	Tmem37	0.00718898	0.389325	0.236	0.174	1
Psma7	Psma7	0.00386873	0.388818	0.253	0.187	1
Ccdc114	Ccdc114	0.00449084	0.3888	0.107	0.059	1
Itgb8	Itgb8	0.000122063	0.388662	0.611	0.503	1
Ndufa13	Ndufa13	0.0165139	0.388312	0.18	0.131	1
Hdhd2	Hdhd2	0.0023083	0.387846	0.117	0.065	1
AABR07064415.1	AABR07064415.1	0.000320321	0.387611	0.184	0.109	1
Tmem150a	Tmem150a	0.00216161	0.387348	0.211	0.14	1
Prdx5	Prdx5	0.000222503	0.386207	0.126	0.059	1
Senp8	Senp8	0.000308296	0.385641	0.201	0.122	1
Rpl19	Rpl19	0.00027194	0.384312	0.243	0.152	1
LOC108348287	LOC108348287	0.0004644	0.384128	0.111	0.052	1
Anpep	Anpep	4.46071e-05	0.383767	0.199	0.105	1
Slc5a6	Slc5a6	0.00137118	0.382852	0.126	0.068	1
Rpl7	Rpl7	0.000919637	0.382359	0.253	0.172	1
Reep5	Reep5	0.000214468	0.381395	0.144	0.074	1
Tp53i3	Tp53i3	0.000144311	0.380247	0.249	0.155	1
Slc39a14	Slc39a14	0.0318455	0.380179	0.111	0.076	1
Oplah	Oplah	0.000500198	0.37932	0.517	0.416	1
Uqcrb.1	Uqcrb.1	0.000969979	0.3782	0.128	0.067	1
AABR07016572.1	AABR07016572.1	0.000622108	0.377851	0.253	0.17	1
AABR07026536.1	AABR07026536.1	0.00386876	0.377595	0.205	0.14	1
Slc6a20	Slc6a20	0.000306177	0.377539	0.276	0.185	1
Rpsa	Rpsa	0.00350559	0.377114	0.282	0.213	1
Rpl37a	Rpl37a	0.000131104	0.376912	0.316	0.207	1
Per3	Per3	0.00493629	0.376816	0.151	0.096	1
Cox6a1	Cox6a1	0.000287397	0.376113	0.165	0.089	1
Comt	Comt	0.00145282	0.375894	0.328	0.246	1
Ndufa3	Ndufa3	5.84977e-05	0.375199	0.115	0.046	1
Cdk20	Cdk20	0.0022202	0.374663	0.149	0.089	1
Slc38a2	Slc38a2	0.00381421	0.373491	0.297	0.226	1
AABR07029596.1	AABR07029596.1	0.000798339	0.373073	0.205	0.128	1
Fgfr4	Fgfr4	0.0007443	0.371725	0.157	0.091	1
Shmt1	Shmt1	0.000273213	0.371668	0.169	0.094	1
Selenot	Selenot	0.000850529	0.371395	0.107	0.052	1
Gsta5	Gsta5	0.00165051	0.369528	0.188	0.116	1
Mpc2	Mpc2	0.000159401	0.369282	0.228	0.137	1
Ncald	Ncald	9.8995e-05	0.368503	0.247	0.152	1
Cox7a2l2	Cox7a2l2	1.82042e-05	0.368258	0.174	0.081	0.462368
Rasl12	Rasl12	8.7529e-05	0.367785	0.144	0.07	1
Aldh6a1	Aldh6a1	7.81655e-06	0.366877	0.402	0.268	0.198533
Mia2	Mia2	0.0317432	0.366497	0.318	0.277	1
Vapa	Vapa	0.00536453	0.366246	0.234	0.17	1
Id4	Id4	0.000164799	0.365616	0.132	0.063	1
Adgrv1	Adgrv1	0.0114831	0.365373	0.14	0.094	1
Pccb	Pccb	0.0389405	0.365365	0.22	0.179	1
Hdac1	Hdac1	0.00124034	0.364953	0.107	0.054	1
Sypl1	Sypl1	0.000735744	0.364557	0.264	0.183	1
Cnksr1	Cnksr1	1.77184e-05	0.364387	0.103	0.035	0.450029
Bri3	Bri3	9.28102e-05	0.363908	0.22	0.128	1
Afmid	Afmid	0.0096999	0.362997	0.251	0.192	1
Asah1	Asah1	0.00857448	0.361828	0.159	0.107	1
Esd	Esd	0.00082634	0.361744	0.201	0.126	1
Atp5po	Atp5po	5.20835e-05	0.361065	0.253	0.146	1
Itm2b	Itm2b	0.00142998	0.360894	0.469	0.384	1
Orai2	Orai2	0.000235138	0.360688	0.109	0.048	1
Phyhipl	Phyhipl	0.000767627	0.360222	0.146	0.081	1
Gmds	Gmds	0.00475761	0.359556	0.331	0.255	1
Abcg2	Abcg2	0.001453	0.358451	0.377	0.296	1
Rps10	Rps10	0.000773324	0.35784	0.1	0.046	1
Hibadh	Hibadh	0.00340547	0.357735	0.454	0.386	1
Spns3	Spns3	0.0393555	0.356932	0.121	0.085	1
Txn2	Txn2	0.00611044	0.355712	0.136	0.085	1
Mast3	Mast3	0.00337331	0.355692	0.117	0.067	1
Mdh2	Mdh2	0.00118629	0.355098	0.146	0.083	1
S100a11	S100a11	0.00372618	0.354209	0.1	0.054	1
Rps3	Rps3	0.00767164	0.354134	0.157	0.102	1
Acsm2	Acsm2	0.000403497	0.354112	0.563	0.473	1
Cobll1	Cobll1	0.00442509	0.352935	0.446	0.379	1
Arrb1	Arrb1	0.00013782	0.352756	0.197	0.113	1
Etv6	Etv6	0.00781685	0.352498	0.556	0.503	1
Ptms	Ptms	3.15059e-05	0.352153	0.215	0.115	0.800219
Cpox	Cpox	0.00168355	0.351978	0.222	0.148	1
Sycp3	Sycp3	0.00176301	0.351485	0.113	0.059	1
Pxmp2	Pxmp2	0.00224914	0.350453	0.105	0.055	1
Eef1b2	Eef1b2	0.0198986	0.350267	0.13	0.085	1
Wdr33	Wdr33	0.000361273	0.350199	0.479	0.396	1
Hacl1	Hacl1	0.0677042	0.349709	0.169	0.133	1
Pttg1ip	Pttg1ip	0.00296264	0.347783	0.358	0.281	1
Srsf7	Srsf7	7.39941e-05	0.346908	0.515	0.396	1
Snrpa1	Snrpa1	0.00449987	0.346395	0.128	0.076	1
Atp1a1	Atp1a1	0.000305517	0.345633	0.715	0.614	1
Dglucy	Dglucy	0.000237789	0.344791	0.228	0.137	1
Dmgdh	Dmgdh	0.00107065	0.344499	0.264	0.181	1
Alas1	Alas1	0.00330987	0.343273	0.103	0.054	1
Manba	Manba	0.00407539	0.342584	0.326	0.251	1
Uckl1	Uckl1	0.00630987	0.342307	0.119	0.072	1
Snrpd3	Snrpd3	0.00101041	0.341389	0.121	0.063	1
Cd24	Cd24	0.0052364	0.340905	0.161	0.104	1
Plekha5	Plekha5	0.000281059	0.340847	0.766	0.706	1
Ndufab1	Ndufab1	0.00072548	0.339681	0.184	0.109	1
Sdhc	Sdhc	0.00190848	0.33907	0.238	0.163	1
AABR07065438.1	AABR07065438.1	0.0158086	0.338806	0.121	0.078	1
Fbxo3	Fbxo3	0.00409757	0.338803	0.178	0.118	1
Mylip	Mylip	0.00317095	0.338733	0.107	0.057	1
Apeh	Apeh	0.00179369	0.338297	0.13	0.072	1
Rpl23	Rpl23	0.000989461	0.337551	0.232	0.15	1
Aoah	Aoah	0.00133761	0.33745	0.213	0.139	1
Baiap2	Baiap2	0.000707467	0.33711	0.272	0.189	1
Lclat1	Lclat1	0.00392221	0.336979	0.372	0.301	1
Elf2	Elf2	0.00518568	0.336379	0.232	0.168	1
Ppp1r36	Ppp1r36	0.00419184	0.334054	0.161	0.104	1
Rpe	Rpe	0.0139734	0.333799	0.213	0.163	1
Idh2	Idh2	0.00365351	0.332441	0.303	0.229	1
Arf4	Arf4	0.00422188	0.332331	0.238	0.172	1
Hmga2	Hmga2	1.40012e-05	0.332019	0.159	0.072	0.355617
LOC100361854	LOC100361854	0.0021705	0.331684	0.188	0.12	1
Cox5b	Cox5b	0.00105762	0.33153	0.174	0.102	1
Cry2	Cry2	0.00306072	0.331473	0.119	0.067	1
Gmpr2	Gmpr2	0.00164938	0.331385	0.126	0.068	1
LOC108348112	LOC108348112	0.0105408	0.331301	0.186	0.133	1
Tmsb4x	Tmsb4x	0.00508916	0.331119	0.272	0.201	1
Hoxb7	Hoxb7	8.64226e-05	0.330765	0.1	0.039	1
Tm9sf2	Tm9sf2	0.00572047	0.330339	0.201	0.139	1
Ndufb11	Ndufb11	0.00100204	0.330158	0.109	0.054	1
Csrp2	Csrp2	0.0138535	0.329495	0.165	0.113	1
Rpl34	Rpl34	0.0364124	0.329466	0.178	0.131	1
Rnf181	Rnf181	0.00320209	0.329231	0.144	0.087	1
Mfn1	Mfn1	0.000166153	0.328797	0.305	0.203	1
Flvcr2	Flvcr2	0.000334165	0.328652	0.14	0.07	1
RGD1359290	RGD1359290	0.00923338	0.327968	0.119	0.074	1
Dclre1a	Dclre1a	0.00586085	0.327912	0.23	0.168	1
Commd3	Commd3	0.0120933	0.327793	0.174	0.122	1
Nudt12	Nudt12	0.00122586	0.327052	0.123	0.065	1
Dag1	Dag1	0.00165532	0.326507	0.151	0.089	1
Cyb5a	Cyb5a	0.00126108	0.325607	0.228	0.148	1
Pbx3	Pbx3	0.00819589	0.325572	0.224	0.165	1
Bsg	Bsg	0.00559425	0.325298	0.282	0.209	1
Lrrtm3	Lrrtm3	0.00109019	0.323836	0.149	0.083	1
Skp1	Skp1	0.00247177	0.323776	0.203	0.135	1
Ndufa6	Ndufa6	0.000967861	0.323129	0.146	0.081	1
Tinag	Tinag	0.0162991	0.322888	0.234	0.179	1
Hsp90b1	Hsp90b1	0.00693824	0.322325	0.303	0.233	1
Pla2g4a	Pla2g4a	0.0287519	0.320947	0.132	0.092	1
Crym	Crym	9.61143e-05	0.320835	0.115	0.048	1
Gpm6a	Gpm6a	3.73628e-05	0.320741	0.649	0.54	0.948978
Colec12	Colec12	0.00022942	0.320547	0.157	0.081	1
Ubc	Ubc	0.005429	0.320352	0.362	0.283	1
Prr15	Prr15	5.76141e-05	0.320273	0.109	0.043	1
Ndufv2	Ndufv2	0.031396	0.320228	0.153	0.109	1
Enpep	Enpep	0.000557543	0.318102	0.297	0.207	1
Etfa	Etfa	0.0043314	0.31794	0.278	0.211	1
Lamtor2	Lamtor2	0.0149845	0.31777	0.126	0.081	1
AABR07052486.1	AABR07052486.1	0.00165551	0.31686	0.144	0.083	1
Acadsb	Acadsb	0.000701851	0.316713	0.184	0.111	1
Abcc6	Abcc6	0.0127957	0.3165	0.169	0.118	1
Ndufb2	Ndufb2	0.000683899	0.316272	0.126	0.063	1
Fbxo9	Fbxo9	0.00567225	0.315255	0.176	0.118	1
Selenos	Selenos	0.00828175	0.314702	0.113	0.068	1
Mccc2	Mccc2	0.00162397	0.314468	0.121	0.065	1
Dnttip2	Dnttip2	0.0306313	0.314272	0.132	0.092	1
Slc25a25	Slc25a25	0.00301497	0.313875	0.136	0.079	1
Abca1	Abca1	0.016197	0.313263	0.184	0.131	1
Kctd9	Kctd9	0.0112374	0.312975	0.105	0.063	1
Rhbdl3	Rhbdl3	0.0669941	0.311826	0.199	0.161	1
Pdhb	Pdhb	0.00461561	0.311777	0.126	0.074	1
Npc1l1	Npc1l1	0.0202796	0.31159	0.238	0.185	1
Megf11	Megf11	0.0108952	0.311421	0.249	0.189	1
Strada	Strada	0.013008	0.311349	0.136	0.091	1
Gcdh	Gcdh	0.00314403	0.310377	0.184	0.116	1
Prim2	Prim2	0.0178826	0.30989	0.115	0.074	1
Pbld1	Pbld1	0.0200089	0.30964	0.293	0.24	1
Nit2	Nit2	0.063659	0.309141	0.192	0.153	1
Mrpl13	Mrpl13	0.00831121	0.308809	0.1	0.057	1
Akr1c13	Akr1c13	0.00142659	0.308026	0.113	0.059	1
Vbp1	Vbp1	0.0204867	0.30779	0.19	0.14	1
Mal	Mal	0.000954355	0.307625	0.103	0.048	1
RT1-T24-1	RT1-T24-1	0.0158296	0.307318	0.119	0.076	1
Slc35b4	Slc35b4	0.0659537	0.306905	0.136	0.104	1
Atp6v0d1	Atp6v0d1	0.00168608	0.305645	0.251	0.172	1
Hist1h2bq	Hist1h2bq	0.005099	0.305473	0.169	0.111	1
Myo9a	Myo9a	0.0100482	0.305382	0.674	0.619	1
Fmo1	Fmo1	0.00107009	0.305305	0.155	0.087	1
Clic4	Clic4	0.00220528	0.305245	0.565	0.482	1
Mpc1	Mpc1	0.00101074	0.304956	0.218	0.139	1
Ndufs3	Ndufs3	0.00623407	0.303676	0.136	0.083	1
Ddr1	Ddr1	0.145938	0.303464	0.184	0.157	1
Tmem87b	Tmem87b	0.0332297	0.303229	0.228	0.185	1
Clta	Clta	0.0226743	0.302876	0.184	0.135	1
Kctd18	Kctd18	0.044859	0.302329	0.121	0.087	1
AABR07005588.1	AABR07005588.1	0.00833056	0.302237	0.117	0.07	1
Mrps9	Mrps9	0.0399775	0.301736	0.138	0.098	1
Fam3d	Fam3d	0.00368382	0.301685	0.117	0.067	1
Sec24a	Sec24a	0.00359522	0.301287	0.27	0.194	1
Lman2	Lman2	0.0390596	0.300912	0.192	0.15	1
Scoc	Scoc	0.00784126	0.30037	0.241	0.179	1
Cyb5b	Cyb5b	0.0333068	0.300357	0.278	0.229	1
LOC100910944	LOC100910944	0.000949555	0.299979	0.103	0.048	1
Jade1	Jade1	0.0196451	0.299596	0.289	0.233	1
RGD1562218	RGD1562218	0.0561031	0.299221	0.165	0.128	1
Ccs	Ccs	0.0125625	0.298684	0.107	0.065	1
Pygl	Pygl	0.0316836	0.298617	0.109	0.072	1
Map1lc3b	Map1lc3b	0.00278865	0.298339	0.1	0.052	1
Xpa	Xpa	0.00451696	0.298312	0.138	0.083	1
Lamp2	Lamp2	0.00210767	0.298231	0.305	0.224	1
Pdzk1ip1	Pdzk1ip1	0.0345791	0.297386	0.236	0.19	1
Hps5	Hps5	0.0103847	0.297293	0.113	0.068	1
Dbnl	Dbnl	0.0175664	0.297251	0.119	0.078	1
Slc44a3	Slc44a3	0.03308	0.297137	0.142	0.102	1
Derl1	Derl1	0.0131994	0.297086	0.153	0.104	1
Prkrip1	Prkrip1	0.0316175	0.296909	0.138	0.098	1
Blmh	Blmh	0.0110686	0.296642	0.199	0.142	1
Azi2	Azi2	0.00476096	0.295871	0.111	0.063	1
Flrt2	Flrt2	0.0778393	0.295644	0.144	0.111	1
Fh	Fh	0.042751	0.295336	0.117	0.081	1
LOC103692048	LOC103692048	0.00423387	0.294998	0.132	0.078	1
Sirt7	Sirt7	0.012999	0.294991	0.144	0.096	1
Tnfrsf14	Tnfrsf14	0.0170169	0.294201	0.335	0.277	1
Maml2	Maml2	0.0013627	0.293971	0.439	0.344	1
Nt5dc1	Nt5dc1	0.0655883	0.293064	0.184	0.148	1
Rpl27a	Rpl27a	0.00417316	0.291623	0.253	0.179	1
Sdhd	Sdhd	0.00482184	0.291222	0.138	0.083	1
Chp1	Chp1	0.00235083	0.290869	0.134	0.076	1
Xpnpep1	Xpnpep1	0.00261153	0.290602	0.245	0.172	1
Fam20c	Fam20c	0.000763231	0.290494	0.287	0.198	1
Arrdc3	Arrdc3	0.00176218	0.290452	0.159	0.096	1
Adam9	Adam9	0.00676645	0.290064	0.174	0.116	1
Ndfip2	Ndfip2	0.0223223	0.289954	0.253	0.203	1
Slc25a42	Slc25a42	0.000952217	0.28949	0.109	0.054	1
Phldb2	Phldb2	0.000118062	0.289426	0.519	0.403	1
Nat8f5	Nat8f5	0.000281773	0.289331	0.234	0.144	1
Rps27	Rps27	0.0237052	0.288347	0.22	0.168	1
Mpp6	Mpp6	0.0829694	0.287851	0.205	0.168	1
Zbtb20	Zbtb20	5.0876e-06	0.287821	0.979	0.959	0.12922
Dstn	Dstn	0.00398394	0.286247	0.291	0.213	1
Arhgap45	Arhgap45	0.0420439	0.286112	0.107	0.072	1
Stxbp3	Stxbp3	0.0645955	0.285781	0.213	0.177	1
Abhd14a	Abhd14a	5.50078e-05	0.284977	0.123	0.052	1
LOC103695118	LOC103695118	0.0067269	0.284566	0.109	0.063	1
Rbm47	Rbm47	0.03456	0.284306	0.186	0.144	1
Il33	Il33	0.00169872	0.28384	0.289	0.205	1
Sult1a1	Sult1a1	0.0310205	0.283837	0.103	0.067	1
Cox6c	Cox6c	0.000257577	0.283733	0.272	0.176	1
Aagab	Aagab	0.0415137	0.283634	0.123	0.087	1
Sem1	Sem1	0.00129465	0.283247	0.128	0.068	1
Nme2	Nme2	0.0866067	0.28316	0.205	0.168	1
Ago4	Ago4	0.0121665	0.282925	0.105	0.063	1
Rab29	Rab29	0.0164591	0.282343	0.207	0.153	1
Car2	Car2	0.00278188	0.282187	0.412	0.329	1
Slc30a5	Slc30a5	0.0168343	0.282122	0.113	0.072	1
Ociad1	Ociad1	0.0483323	0.282021	0.195	0.153	1
Dad1	Dad1	0.00180158	0.281978	0.109	0.055	1
Atp5pf	Atp5pf	0.00696978	0.281903	0.19	0.128	1
Eef1d	Eef1d	0.0137988	0.281701	0.109	0.067	1
AABR07067024.1	AABR07067024.1	0.007389	0.281583	0.113	0.067	1
Dnajb2	Dnajb2	0.00710626	0.280794	0.128	0.078	1
Hmox2	Hmox2	0.040831	0.280666	0.167	0.124	1
Erlin1	Erlin1	0.0013082	0.279546	0.126	0.067	1
Tdrp	Tdrp	0.00970953	0.2795	0.18	0.124	1
Btd	Btd	0.0287767	0.278407	0.211	0.165	1
Ubash3b	Ubash3b	0.000804887	0.278075	0.178	0.105	1
Akr1e2	Akr1e2	0.00593632	0.277925	0.109	0.061	1
Atp6v0a1	Atp6v0a1	0.0114544	0.2778	0.203	0.146	1
Ccdc186	Ccdc186	0.00838818	0.276591	0.165	0.109	1
Stard10	Stard10	0.0343138	0.276525	0.18	0.135	1
Chdh	Chdh	0.00449688	0.276149	0.274	0.203	1
Mppe1	Mppe1	0.0102011	0.275813	0.13	0.081	1
Ifi30	Ifi30	0.021643	0.275316	0.115	0.074	1
Gbf1	Gbf1	0.00103552	0.274918	0.448	0.344	1
Taldo1	Taldo1	0.000712691	0.274823	0.144	0.078	1
Psap	Psap	0.0170283	0.274796	0.199	0.144	1
RGD1564865	RGD1564865	0.091867	0.274769	0.226	0.187	1
Zhx3	Zhx3	0.00300552	0.274404	0.144	0.087	1
Purb	Purb	0.00699249	0.274295	0.142	0.089	1
Neu1	Neu1	0.00434899	0.274104	0.113	0.063	1
Atp6v0e1	Atp6v0e1	0.0138309	0.273944	0.195	0.142	1
Selenop	Selenop	0.0627951	0.273184	0.121	0.087	1
Atf4	Atf4	0.037729	0.272987	0.144	0.104	1
Fgfr1op2	Fgfr1op2	0.0339285	0.272626	0.115	0.078	1
Slc29a3	Slc29a3	0.00305231	0.272449	0.228	0.153	1
Gon7	Gon7	0.105893	0.272422	0.155	0.124	1
Cyc1	Cyc1	0.0174302	0.272115	0.146	0.1	1
Eid1	Eid1	0.180741	0.271582	0.119	0.096	1
Septin4	Septin4	0.070389	0.271515	0.199	0.159	1
Gramd4	Gramd4	0.0206582	0.271463	0.18	0.131	1
Elob	Elob	0.0333311	0.271432	0.161	0.118	1
Nme4	Nme4	0.00997718	0.271269	0.234	0.174	1
Nfib	Nfib	0.00603866	0.271005	0.64	0.567	1
Akr1c19	Akr1c19	0.00553895	0.270585	0.172	0.115	1
5330417C22Rik	5330417C22Rik	0.00169549	0.269944	0.111	0.057	1
Bri3bp	Bri3bp	0.0210793	0.26955	0.119	0.078	1
Nhsl1	Nhsl1	0.0021	0.269483	0.324	0.25	1
Rab2b	Rab2b	0.029708	0.269063	0.205	0.157	1
Ddt	Ddt	0.00445578	0.268808	0.123	0.07	1
Psmb1	Psmb1	0.0772823	0.268664	0.123	0.092	1
Gnptg	Gnptg	0.0964174	0.268217	0.111	0.083	1
Pgpep1	Pgpep1	0.0150738	0.267441	0.314	0.246	1
Sh3gl2	Sh3gl2	0.0142323	0.267381	0.149	0.1	1
Clec2g	Clec2g	0.011163	0.267171	0.433	0.362	1
AABR07032520.1	AABR07032520.1	0.00146571	0.267086	0.138	0.078	1
Atp2a2	Atp2a2	0.0135871	0.267082	0.431	0.36	1
Sod3	Sod3	0.0145081	0.266902	0.1	0.059	1
Ap3s1	Ap3s1	0.168204	0.266849	0.103	0.081	1
Grhpr	Grhpr	0.101083	0.266478	0.209	0.176	1
Gpr108	Gpr108	0.0286253	0.266094	0.136	0.096	1
Mdm4	Mdm4	0.0540965	0.2659	0.245	0.205	1
Cbs	Cbs	0.00833846	0.265767	0.113	0.067	1
AC128848.1	AC128848.1	0.281758	0.26556	0.105	0.087	1
Dhfr	Dhfr	0.00233145	0.264858	0.107	0.055	1
Tyw1	Tyw1	0.00387583	0.263697	0.115	0.065	1
Xpo7	Xpo7	0.0574533	0.263678	0.308	0.261	1
Dock8	Dock8	0.048356	0.263654	0.582	0.551	1
Amn	Amn	0.00565812	0.263428	0.174	0.115	1
Tmem39b	Tmem39b	0.133471	0.263072	0.115	0.089	1
AABR07021544.1	AABR07021544.1	0.0270546	0.262348	0.144	0.102	1
Rpl18a	Rpl18a	0.0589005	0.260895	0.159	0.12	1
Slc25a15	Slc25a15	0.0429717	0.259262	0.107	0.072	1
Flt1	Flt1	0.0255983	0.258865	0.105	0.067	1
Rack1	Rack1	0.014548	0.258715	0.134	0.087	1
Ldhd	Ldhd	0.0154603	0.257679	0.105	0.063	1
Spo11	Spo11	0.000358698	0.257677	0.103	0.044	1
AABR07021704.1	AABR07021704.1	0.0746397	0.257653	0.197	0.159	1
Fcf1	Fcf1	0.103928	0.257405	0.205	0.176	1
Ostf1	Ostf1	0.0396271	0.257072	0.13	0.092	1
H6pd	H6pd	0.0119189	0.256267	0.211	0.152	1
Hspd1	Hspd1	0.0168127	0.25625	0.276	0.213	1
Armc1	Armc1	0.0623706	0.256223	0.121	0.089	1
Mplkip	Mplkip	0.0187432	0.25611	0.113	0.072	1
Stxbp6	Stxbp6	0.133115	0.256089	0.278	0.25	1
Hykk	Hykk	0.036838	0.255972	0.165	0.122	1
Tox	Tox	0.0180278	0.25545	0.59	0.53	1
Ankib1	Ankib1	0.0401429	0.25511	0.496	0.47	1
Pi4ka	Pi4ka	0.0051196	0.254925	0.207	0.142	1
Dstyk	Dstyk	0.00910744	0.254678	0.276	0.209	1
Mtmr1	Mtmr1	0.0437409	0.254503	0.186	0.142	1
Hps4	Hps4	0.00489387	0.254465	0.117	0.067	1
Aco1	Aco1	0.00974327	0.254208	0.303	0.237	1
Rps27a.1	Rps27a.1	0.0174253	0.254076	0.203	0.148	1
Etfb	Etfb	0.0552225	0.25398	0.128	0.091	1
Hsd17b12	Hsd17b12	0.0515401	0.253893	0.178	0.139	1
Rpl22l1	Rpl22l1	0.103364	0.253802	0.119	0.091	1
Msrb1	Msrb1	0.00398465	0.253776	0.144	0.087	1
Acox1	Acox1	0.00662014	0.253594	0.268	0.196	1
Bend5	Bend5	0.0443085	0.25359	0.132	0.094	1
Npnt	Npnt	0.00115799	0.253574	0.285	0.196	1
LOC100362432	LOC100362432	0.0157981	0.253222	0.207	0.152	1
Sumo1	Sumo1	0.0473066	0.253126	0.201	0.155	1
Mtmr12	Mtmr12	0.044146	0.253032	0.316	0.272	1
Atp6v0b	Atp6v0b	0.0147274	0.252121	0.276	0.22	1
Nckap5	Nckap5	0.0181669	0.251909	0.186	0.133	1
Ubxn1	Ubxn1	0.0100576	0.251884	0.1	0.057	1
Rnpc3	Rnpc3	0.135959	0.251454	0.163	0.133	1
Mthfd1	Mthfd1	0.00333214	0.251337	0.167	0.105	1
Ganab	Ganab	0.0243866	0.251052	0.153	0.107	1
Akr7a2	Akr7a2	0.00169106	0.250938	0.155	0.089	1
Rps11	Rps11	0.0362025	0.250825	0.161	0.116	1
Rps15	Rps15	0.0277772	0.250702	0.128	0.085	1
Sav1	Sav1	0.0493591	0.250561	0.105	0.072	1
AABR07072236.1	AABR07072236.1	0.149504	0.250439	0.13	0.105	1
Fxr1	Fxr1	0.0746104	0.249163	0.331	0.296	1
Tbpl1	Tbpl1	0.0269466	0.248656	0.153	0.107	1
Dsp	Dsp	0.00142054	0.248478	0.213	0.137	1
Arf5	Arf5	0.0470232	0.248361	0.119	0.083	1
Cited2	Cited2	0.0345242	0.248015	0.165	0.118	1
Polg2	Polg2	0.00451346	0.247818	0.113	0.063	1
Cd59	Cd59	0.0202586	0.247799	0.161	0.113	1
Slc5a11	Slc5a11	0.00740156	0.247548	0.109	0.063	1
Zcchc14	Zcchc14	0.0129166	0.247537	0.149	0.098	1
Taok3	Taok3	0.031429	0.247414	0.128	0.087	1
Mavs	Mavs	0.115391	0.247297	0.163	0.133	1
Macrod1	Macrod1	0.00213572	0.247254	0.397	0.307	1
Niban1	Niban1	0.000290508	0.246753	0.55	0.427	1
Hsd17b11	Hsd17b11	0.00253015	0.246594	0.111	0.059	1
Arhgap24	Arhgap24	0.043382	0.246286	0.494	0.449	1
Phf14	Phf14	0.0126458	0.24628	0.49	0.414	1
Eif2s3y	Eif2s3y	0.0859467	0.246217	0.123	0.092	1
Mms19	Mms19	0.0845319	0.246131	0.174	0.142	1
Rpp30	Rpp30	0.197657	0.246097	0.105	0.083	1
B2m	B2m	0.0175604	0.245952	0.349	0.287	1
Map3k13	Map3k13	0.0471379	0.245829	0.502	0.468	1
Rps17	Rps17	0.282181	0.245583	0.126	0.107	1
Pde4dip	Pde4dip	0.0482219	0.245479	0.188	0.144	1
Il3ra	Il3ra	0.0287412	0.245315	0.192	0.144	1
Klhl8	Klhl8	0.0314419	0.245168	0.238	0.185	1
Rbms3	Rbms3	0.0116598	0.245011	0.264	0.201	1
Ntn1	Ntn1	0.0272897	0.245005	0.5	0.44	1
Tle4	Tle4	0.0154788	0.244488	0.272	0.209	1
Snx2	Snx2	0.0114824	0.244286	0.318	0.25	1
Twf1	Twf1	0.0429188	0.244012	0.22	0.176	1
Usp20	Usp20	0.0264764	0.243798	0.31	0.251	1
Dhcr24	Dhcr24	0.136916	0.243589	0.103	0.078	1
Atxn7l1	Atxn7l1	0.0131938	0.24351	0.354	0.298	1
RGD1559600	RGD1559600	0.0267343	0.24295	0.121	0.079	1
Rpl36	Rpl36	0.0116928	0.242893	0.211	0.148	1
Vdac3	Vdac3	0.0189907	0.242764	0.117	0.074	1
Tmem219	Tmem219	0.0187259	0.242134	0.126	0.081	1
Prep	Prep	0.0770835	0.242129	0.161	0.126	1
Eif3c	Eif3c	0.0136596	0.240969	0.203	0.144	1
Vps9d1	Vps9d1	0.108197	0.240956	0.159	0.128	1
Slc25a13	Slc25a13	0.122206	0.240678	0.343	0.312	1
Slc16a4	Slc16a4	0.0123651	0.24039	0.184	0.129	1
Pex11a	Pex11a	0.107209	0.240245	0.113	0.085	1
Stmn1	Stmn1	0.0241393	0.239793	0.113	0.074	1
Fgfr1	Fgfr1	0.121259	0.239461	0.234	0.198	1
AC096473.3	AC096473.3	0.0124891	0.2394	0.157	0.105	1
Rassf9	Rassf9	0.0416992	0.238899	0.111	0.076	1
Oxr1	Oxr1	0.00206012	0.238266	0.795	0.747	1
RGD1306063	RGD1306063	0.166929	0.238163	0.121	0.098	1
Faf1	Faf1	0.112735	0.238003	0.464	0.442	1
Lonp2	Lonp2	0.0851818	0.237781	0.421	0.381	1
Hnrnph3	Hnrnph3	0.0678969	0.237711	0.138	0.104	1
Elavl1	Elavl1	0.111599	0.237471	0.324	0.301	1
Aldh2	Aldh2	0.000775842	0.236991	0.226	0.146	1
Caln1	Caln1	0.0888769	0.236285	0.151	0.115	1
Marchf5	Marchf5	0.00693369	0.236232	0.134	0.083	1
Rpl11	Rpl11	0.148587	0.236007	0.151	0.12	1
Vps4a	Vps4a	0.0395275	0.235941	0.107	0.072	1
Pzp	Pzp	0.00653433	0.235204	0.134	0.081	1
Prss48	Prss48	0.0295306	0.235166	0.207	0.157	1
Plxna2	Plxna2	0.111123	0.234971	0.203	0.168	1
Nipsnap2	Nipsnap2	0.0829235	0.234882	0.234	0.196	1
Dnaja3	Dnaja3	0.0115863	0.234793	0.178	0.124	1
Calr	Calr	0.0217218	0.234719	0.232	0.174	1
Depdc7	Depdc7	0.0415344	0.23465	0.1	0.067	1
Use1	Use1	0.0241249	0.234099	0.115	0.074	1
Slc25a30	Slc25a30	0.016079	0.233932	0.138	0.092	1
Id2	Id2	0.0105387	0.233829	0.149	0.096	1
Smagp	Smagp	0.0328002	0.232851	0.211	0.161	1
Pde5a	Pde5a	0.0303308	0.232769	0.115	0.078	1
Spata13	Spata13	0.0301001	0.232129	0.28	0.226	1
Tbcel	Tbcel	0.0470628	0.231992	0.251	0.207	1
Phf1	Phf1	0.0902498	0.231099	0.119	0.089	1
Exoc4	Exoc4	0.00397912	0.231098	0.598	0.519	1
Tmem174	Tmem174	0.00884429	0.230845	0.119	0.072	1
Golga3	Golga3	0.0962174	0.230733	0.111	0.081	1
Rps15a	Rps15a	0.0221895	0.23062	0.163	0.115	1
Slc9a3r1	Slc9a3r1	0.0281377	0.230537	0.126	0.085	1
Tet2	Tet2	0.025393	0.23048	0.41	0.348	1
Gtf3c2	Gtf3c2	0.118019	0.230225	0.245	0.213	1
Tmed9	Tmed9	0.0361271	0.230175	0.111	0.074	1
Col6a5	Col6a5	0.0533345	0.23003	0.113	0.079	1
Ppfibp2	Ppfibp2	0.00821087	0.23002	0.299	0.229	1
Hbs1l	Hbs1l	0.0279498	0.229609	0.268	0.211	1
Ush1c	Ush1c	0.0916134	0.229343	0.253	0.218	1
Cox6b1	Cox6b1	0.00318634	0.228571	0.161	0.098	1
Gpx2	Gpx2	0.0729058	0.228199	0.151	0.115	1
Prdx6	Prdx6	0.0036331	0.228089	0.172	0.109	1
Gng12	Gng12	0.00825381	0.228007	0.492	0.42	1
AC108574.1	AC108574.1	0.0279816	0.227015	0.113	0.074	1
Amotl2	Amotl2	0.0293971	0.226671	0.172	0.124	1
Hif1a	Hif1a	0.0147794	0.226562	0.268	0.209	1
Abraxas1	Abraxas1	0.0162382	0.22643	0.138	0.091	1
Hook2	Hook2	0.0187013	0.226409	0.339	0.281	1
Taf4b	Taf4b	0.167201	0.226308	0.153	0.128	1
Retsat	Retsat	0.00353185	0.226105	0.128	0.072	1
Atp5f1d	Atp5f1d	0.0147253	0.226071	0.14	0.092	1
Blcap	Blcap	0.0123667	0.226032	0.105	0.061	1
Senp7	Senp7	0.391068	0.225471	0.272	0.264	1
Plau	Plau	0.00764357	0.225141	0.209	0.144	1
Mrpl18	Mrpl18	0.0762628	0.225128	0.1	0.07	1
Pfn1	Pfn1	0.0901437	0.225065	0.151	0.116	1
Ggh	Ggh	0.109576	0.224458	0.146	0.116	1
Ddx3	Ddx3	0.166865	0.224327	0.178	0.152	1
Ptpn2	Ptpn2	0.0558205	0.224303	0.289	0.246	1
Acsl5	Acsl5	0.0322424	0.224117	0.111	0.074	1
Rps8	Rps8	0.0254681	0.223907	0.295	0.231	1
Lgr4	Lgr4	0.0556325	0.223722	0.351	0.305	1
Cops5	Cops5	0.0621312	0.222267	0.14	0.104	1
Apom	Apom	0.00738582	0.222088	0.117	0.068	1
Eif5a	Eif5a	0.00512644	0.221781	0.119	0.068	1
Hsf1	Hsf1	0.0873138	0.22158	0.107	0.078	1
Rnf19a	Rnf19a	0.0333523	0.221555	0.324	0.274	1
Mpzl2	Mpzl2	0.0280464	0.2214	0.105	0.067	1
Mbd1	Mbd1	0.192417	0.221384	0.14	0.118	1
Rida	Rida	0.0093966	0.221262	0.395	0.312	1
Slc1a1	Slc1a1	0.0309767	0.22082	0.347	0.29	1
Atp5f1b	Atp5f1b	0.00136125	0.220802	0.437	0.349	1
Rhpn2	Rhpn2	0.0172666	0.220635	0.142	0.094	1
Etl4	Etl4	0.000418315	0.220402	0.563	0.451	1
Tmem59	Tmem59	0.0553402	0.220243	0.213	0.17	1
Jazf1	Jazf1	0.139935	0.22015	0.176	0.146	1
Rtn3	Rtn3	0.0279023	0.218988	0.308	0.25	1
St3gal3	St3gal3	0.00981078	0.218909	0.49	0.427	1
Synj2bp	Synj2bp	0.0275381	0.218508	0.253	0.198	1
Stt3a	Stt3a	0.119627	0.218321	0.165	0.137	1
Ndufb3	Ndufb3	0.0105159	0.218263	0.182	0.124	1
Phb	Phb	0.0762639	0.217913	0.126	0.092	1
Anapc16	Anapc16	0.0386351	0.217758	0.107	0.07	1
AC141489.1	AC141489.1	0.0117225	0.21754	0.105	0.061	1
Fnbp1	Fnbp1	0.0140842	0.21742	0.285	0.224	1
Atxn2l	Atxn2l	0.318897	0.217394	0.18	0.163	1
Slc2a13	Slc2a13	0.153721	0.216924	0.19	0.163	1
Mcf2l	Mcf2l	0.0216949	0.21595	0.182	0.131	1
Scamp3	Scamp3	0.091795	0.215797	0.257	0.218	1
Vegfa	Vegfa	0.0323694	0.215787	0.236	0.179	1
H1f4	H1f4	0.0202859	0.215683	0.165	0.115	1
Lap3	Lap3	0.0243981	0.215673	0.19	0.14	1
Sarnp	Sarnp	0.0653949	0.215489	0.314	0.266	1
Papss2	Papss2	0.024848	0.215434	0.266	0.211	1
Fancl	Fancl	0.0438714	0.215362	0.107	0.072	1
Celf2	Celf2	0.0191428	0.215302	0.297	0.238	1
Nae1	Nae1	0.0250813	0.214899	0.119	0.078	1
Junb	Junb	0.0726695	0.214388	0.157	0.12	1
Ppil2	Ppil2	0.00969332	0.214284	0.14	0.089	1
Nfyc	Nfyc	0.143937	0.214013	0.31	0.277	1
Trip12	Trip12	0.00493608	0.213915	0.584	0.527	1
Btbd7	Btbd7	0.0607214	0.213546	0.19	0.148	1
Spopl	Spopl	0.0133931	0.212971	0.236	0.176	1
Mtmr14	Mtmr14	0.177386	0.212827	0.151	0.126	1
Ppp1r9a	Ppp1r9a	0.119131	0.212018	0.251	0.216	1
Rnf152	Rnf152	0.00848799	0.211909	0.295	0.222	1
Snrpc	Snrpc	0.030914	0.211401	0.132	0.091	1
Mcm3ap	Mcm3ap	0.129763	0.211221	0.182	0.148	1
Atp6v1h	Atp6v1h	0.0506813	0.211092	0.241	0.194	1
P4hb	P4hb	0.165281	0.21069	0.13	0.104	1
Golph3l	Golph3l	0.233268	0.210538	0.111	0.091	1
Klhl7	Klhl7	0.100589	0.210357	0.18	0.146	1
Chrd	Chrd	0.0190161	0.210351	0.111	0.07	1
Rap1a	Rap1a	0.0263467	0.209915	0.128	0.087	1
Keap1	Keap1	0.357622	0.209759	0.109	0.094	1
Mcts1	Mcts1	0.149766	0.209626	0.126	0.1	1
Dnttip1	Dnttip1	0.120583	0.209515	0.203	0.17	1
Atp6v1g1	Atp6v1g1	0.00745792	0.209495	0.159	0.104	1
Mdfic	Mdfic	0.0871518	0.208667	0.123	0.092	1
Park7	Park7	0.08895	0.208274	0.13	0.098	1
Cobl	Cobl	0.0271499	0.208092	0.236	0.181	1
Mrps6	Mrps6	0.0338319	0.207392	0.312	0.257	1
Rnf43	Rnf43	0.0130217	0.207203	0.167	0.115	1
Spg21	Spg21	0.308455	0.207161	0.103	0.085	1
Cops4	Cops4	0.12719	0.206857	0.203	0.17	1
Mlh3	Mlh3	0.136361	0.206537	0.155	0.126	1
Abat	Abat	0.0298147	0.20599	0.14	0.096	1
Pik3r1	Pik3r1	0.281835	0.205801	0.423	0.416	1
Luc7l2	Luc7l2	0.0213491	0.205645	0.561	0.512	1
Arpc5l	Arpc5l	0.0894128	0.205639	0.115	0.085	1
Pym1	Pym1	0.147407	0.205562	0.155	0.129	1
Atrnl1	Atrnl1	0.0468388	0.205426	0.579	0.54	1
Pfdn5	Pfdn5	0.0145565	0.205315	0.146	0.098	1
Pcgf5	Pcgf5	0.0670035	0.205296	0.201	0.157	1
Slc25a39	Slc25a39	0.0491556	0.204924	0.103	0.068	1
Hba-a1	Hba-a1	0.0168549	0.204867	0.119	0.074	1
Map7	Map7	0.015007	0.204862	0.475	0.412	1
Efhc2	Efhc2	0.0534975	0.204553	0.207	0.163	1
Slc34a1	Slc34a1	0.0692511	0.204514	0.544	0.481	1
Bbs9	Bbs9	0.079328	0.204011	0.251	0.209	1
Bbs5	Bbs5	0.179903	0.203923	0.142	0.116	1
Pdzk1	Pdzk1	0.00963145	0.203752	0.303	0.227	1
Mlf2	Mlf2	0.0398693	0.203331	0.126	0.087	1
Phyh	Phyh	0.017128	0.203237	0.312	0.244	1
Fbh1	Fbh1	0.289438	0.203053	0.161	0.14	1
Immt	Immt	0.181577	0.202966	0.222	0.192	1
Atl2	Atl2	0.106162	0.202882	0.126	0.096	1
Zcchc9	Zcchc9	0.052037	0.202645	0.295	0.246	1
Plpbp	Plpbp	0.0929238	0.20253	0.117	0.087	1
Errfi1	Errfi1	0.744677	0.202363	0.456	0.471	1
AABR07031399.1	AABR07031399.1	0.141997	0.202132	0.249	0.218	1
Bcl2l1	Bcl2l1	0.044966	0.201955	0.5	0.449	1
Capn7	Capn7	0.0248111	0.201478	0.195	0.144	1
Ppp1r21	Ppp1r21	0.0166372	0.201443	0.142	0.092	1
Wdfy3	Wdfy3	0.00376517	0.201342	0.707	0.643	1
Mthfs	Mthfs	0.0756102	0.201072	0.128	0.094	1
Abcd3	Abcd3	0.207923	0.200995	0.351	0.333	1
Nek7	Nek7	0.202126	0.200964	0.109	0.087	1
Rps9	Rps9	0.225999	0.200945	0.167	0.142	1
Bspry	Bspry	0.170542	0.20094	0.115	0.092	1
AABR07032622.1	AABR07032622.1	0.215793	0.200793	0.151	0.128	1
Uevld	Uevld	0.0534736	-0.200009	0.065	0.1	1
Rab2a	Rab2a	0.131461	-0.20006	0.211	0.253	1
Rlf	Rlf	0.127342	-0.200127	0.142	0.176	1
Fbxw8	Fbxw8	0.0909894	-0.200404	0.071	0.102	1
Ccar1	Ccar1	0.123662	-0.200734	0.146	0.185	1
Ino80	Ino80	0.0609597	-0.20076	0.243	0.296	1
Srebf2	Srebf2	0.0390189	-0.200884	0.149	0.198	1
Tmem184b	Tmem184b	0.0189414	-0.200899	0.069	0.113	1
Ranbp10	Ranbp10	0.0100569	-0.201073	0.128	0.189	1
Rhot1	Rhot1	0.0778192	-0.201198	0.228	0.275	1
Srpk2	Srpk2	0.218029	-0.20126	0.149	0.177	1
Itgb1	Itgb1	0.0842233	-0.201588	0.364	0.412	1
Stxbp4	Stxbp4	0.167938	-0.201665	0.255	0.29	1
Limd1	Limd1	0.00595507	-0.201792	0.052	0.1	1
Cfdp1	Cfdp1	0.0120922	-0.201935	0.255	0.329	1
Nmt2	Nmt2	0.0145729	-0.202019	0.207	0.281	1
Vti1a	Vti1a	0.0848113	-0.202736	0.274	0.323	1
Ptbp2	Ptbp2	0.0136244	-0.202825	0.243	0.32	1
Fam193a	Fam193a	0.151351	-0.202951	0.389	0.431	1
Akap17a	Akap17a	0.122801	-0.20308	0.092	0.122	1
Kpnb1	Kpnb1	0.191878	-0.203263	0.138	0.166	1
Nsmce2	Nsmce2	0.0204456	-0.20358	0.412	0.503	1
Ctc1	Ctc1	0.0872892	-0.204172	0.107	0.142	1
Sf3b1	Sf3b1	0.119038	-0.204259	0.32	0.36	1
Jmjd1c	Jmjd1c	0.0241348	-0.204355	0.395	0.481	1
Ulk4	Ulk4	0.171801	-0.204752	0.096	0.122	1
Ldhb	Ldhb	0.0601327	-0.204824	0.107	0.146	1
Snx30	Snx30	0.0130894	-0.205299	0.146	0.211	1
Polr1a	Polr1a	0.0298118	-0.205335	0.1	0.148	1
Htatsf1	Htatsf1	0.0344426	-0.205352	0.063	0.1	1
Wls	Wls	0.0553282	-0.20549	0.397	0.458	1
Bcr	Bcr	0.134647	-0.205629	0.257	0.296	1
Myo5b	Myo5b	0.101082	-0.205682	0.481	0.54	1
Opa1	Opa1	0.0354252	-0.20574	0.157	0.209	1
Usp6nl	Usp6nl	0.0417912	-0.205956	0.182	0.24	1
Dis3l	Dis3l	0.0807967	-0.206391	0.069	0.1	1
Gcn1	Gcn1	0.0503008	-0.206402	0.132	0.179	1
RGD1305110	RGD1305110	0.194644	-0.206667	0.111	0.137	1
Dhx40	Dhx40	0.0279203	-0.206918	0.155	0.213	1
Pip5k1a	Pip5k1a	0.227913	-0.207093	0.247	0.279	1
B4galt6	B4galt6	0.0148728	-0.207267	0.213	0.283	1
Myef2	Myef2	0.0390731	-0.207307	0.23	0.288	1
Fam222b	Fam222b	0.0594796	-0.207631	0.142	0.187	1
Rnf217	Rnf217	0.0104292	-0.207657	0.165	0.235	1
Ide	Ide	0.0989362	-0.207714	0.31	0.357	1
Prcc	Prcc	0.0294222	-0.207744	0.121	0.172	1
Tasor	Tasor	0.0286245	-0.207827	0.222	0.285	1
Zdhhc21	Zdhhc21	0.0646041	-0.207871	0.096	0.133	1
Gcc2	Gcc2	0.16411	-0.208338	0.314	0.364	1
Slf2	Slf2	0.111347	-0.208376	0.205	0.244	1
Wasf2	Wasf2	0.100697	-0.208418	0.14	0.179	1
Jak2	Jak2	0.0164894	-0.208558	0.096	0.148	1
Lman2l	Lman2l	0.112151	-0.208656	0.128	0.163	1
Ubqln4	Ubqln4	0.0143503	-0.209024	0.061	0.104	1
Ankfy1	Ankfy1	0.0148669	-0.209259	0.215	0.29	1
Tpp2	Tpp2	0.0611708	-0.209526	0.167	0.214	1
Atpaf2	Atpaf2	0.00982406	-0.209657	0.071	0.12	1
Pbrm1	Pbrm1	0.0294974	-0.209774	0.282	0.351	1
Cep120	Cep120	0.113807	-0.210958	0.128	0.163	1
Gtdc1	Gtdc1	0.112144	-0.210981	0.337	0.39	1
Trak2	Trak2	0.211272	-0.211041	0.51	0.529	1
Uaca	Uaca	0.0261118	-0.211219	0.113	0.161	1
Smad1	Smad1	0.158169	-0.211368	0.169	0.205	1
Ddx42	Ddx42	0.0482604	-0.211391	0.172	0.229	1
Sin3a	Sin3a	0.150032	-0.211428	0.115	0.144	1
Glis1	Glis1	0.162325	-0.211515	0.142	0.172	1
Bcar1	Bcar1	0.0177959	-0.211576	0.069	0.113	1
Arhgap32	Arhgap32	0.0581679	-0.211953	0.149	0.196	1
Banp	Banp	0.0545605	-0.213036	0.199	0.251	1
Slc25a36	Slc25a36	0.0688125	-0.213135	0.151	0.196	1
Rexo4	Rexo4	0.324512	-0.213407	0.132	0.152	1
Zzz3	Zzz3	0.0325297	-0.213414	0.222	0.29	1
Traf3ip1	Traf3ip1	0.0322942	-0.213455	0.073	0.113	1
Adcy6	Adcy6	0.21316	-0.213908	0.111	0.135	1
RGD1359158	RGD1359158	0.0102772	-0.214019	0.107	0.165	1
Nasp	Nasp	0.0279314	-0.214075	0.069	0.109	1
Trim3	Trim3	0.0584876	-0.21462	0.111	0.15	1
Dcaf11	Dcaf11	0.257612	-0.214659	0.167	0.192	1
Nudt3	Nudt3	0.0440103	-0.214711	0.19	0.242	1
Nlk	Nlk	0.112375	-0.21472	0.383	0.423	1
Zc3h7a	Zc3h7a	0.0151758	-0.215762	0.146	0.209	1
Arfgef1	Arfgef1	0.0853238	-0.215843	0.4	0.451	1
Zfp91	Zfp91	0.20442	-0.216198	0.236	0.264	1
Tspan18	Tspan18	0.31038	-0.216226	0.123	0.142	1
Mbtps2	Mbtps2	0.00583496	-0.216286	0.069	0.122	1
Septin7	Septin7	0.0243623	-0.216291	0.215	0.279	1
Bbx	Bbx	0.0217648	-0.216525	0.132	0.187	1
Tspan9	Tspan9	0.00410683	-0.216848	0.05	0.1	1
Slc37a3	Slc37a3	0.00867745	-0.216857	0.088	0.144	1
Rnps1	Rnps1	0.0443699	-0.216933	0.067	0.102	1
Fus	Fus	0.00267396	-0.216977	0.337	0.438	1
Gipc2	Gipc2	0.195803	-0.217075	0.22	0.251	1
Nectin1	Nectin1	0.258213	-0.217261	0.111	0.131	1
Khdrbs1	Khdrbs1	0.050889	-0.217425	0.165	0.216	1
Ctdspl	Ctdspl	0.0370872	-0.217462	0.128	0.176	1
Arhgef26	Arhgef26	0.036458	-0.217566	0.065	0.102	1
Atp5f1c	Atp5f1c	0.038311	-0.217691	0.387	0.464	1
Ubr1	Ubr1	0.0300112	-0.218156	0.174	0.231	1
Qser1	Qser1	0.211859	-0.218217	0.27	0.307	1
Spag9	Spag9	0.00750624	-0.218444	0.519	0.597	1
Pid1	Pid1	0.0558166	-0.218961	0.117	0.159	1
Fcgrt	Fcgrt	0.0207838	-0.219006	0.063	0.104	1
Tle3	Tle3	0.057208	-0.219181	0.111	0.152	1
Herc2	Herc2	0.087517	-0.2194	0.241	0.283	1
Papola	Papola	0.128351	-0.219481	0.36	0.397	1
Xrn2	Xrn2	0.0697445	-0.219559	0.266	0.322	1
Edrf1	Edrf1	0.0966589	-0.219932	0.121	0.157	1
AABR07066522.1	AABR07066522.1	0.0676286	-0.220153	0.169	0.214	1
Tagln2	Tagln2	0.0126067	-0.220169	0.073	0.122	1
Ldah	Ldah	0.079765	-0.220219	0.071	0.102	1
Abhd17b	Abhd17b	0.0150923	-0.220295	0.117	0.174	1
Xpc	Xpc	0.0074662	-0.220556	0.165	0.24	1
Gigyf2	Gigyf2	0.117177	-0.2207	0.471	0.512	1
Kl	Kl	0.0128756	-0.221012	0.121	0.181	1
Timm44	Timm44	0.128072	-0.221378	0.082	0.109	1
Usp34	Usp34	0.153875	-0.221681	0.349	0.388	1
Med27	Med27	0.0527786	-0.22178	0.176	0.227	1
Nfix	Nfix	0.370238	-0.222039	0.09	0.105	1
Isg20	Isg20	0.0219488	-0.222346	0.069	0.111	1
Pcgf3	Pcgf3	0.0283837	-0.222479	0.092	0.137	1
Gnb1	Gnb1	0.0781557	-0.222948	0.213	0.262	1
Akt3	Akt3	0.0208041	-0.2233	0.119	0.174	1
Nosip	Nosip	0.0328421	-0.223556	0.079	0.12	1
Nisch	Nisch	0.0654649	-0.223925	0.249	0.307	1
Nr2c1	Nr2c1	0.0550145	-0.223984	0.123	0.165	1
Zfp326	Zfp326	0.0546904	-0.224092	0.192	0.238	1
Plcg1	Plcg1	0.163331	-0.2242	0.105	0.131	1
Hs1bp3	Hs1bp3	0.0117708	-0.225124	0.061	0.105	1
Kalrn	Kalrn	0.039207	-0.225356	0.404	0.466	1
Sh3glb1	Sh3glb1	0.0143432	-0.225657	0.151	0.214	1
N4bp1	N4bp1	0.0835765	-0.225743	0.188	0.233	1
Baz2b	Baz2b	0.0908998	-0.225878	0.366	0.412	1
Diaph1	Diaph1	0.158814	-0.226227	0.295	0.331	1
Nucb1	Nucb1	0.0161152	-0.226275	0.109	0.165	1
Ttc37	Ttc37	0.0471651	-0.226662	0.14	0.187	1
Rbm14	Rbm14	0.0127586	-0.226743	0.109	0.166	1
Nrip1	Nrip1	0.0197645	-0.227083	0.477	0.529	1
Fam193b	Fam193b	0.10865	-0.227243	0.224	0.266	1
Baz1a	Baz1a	0.384793	-0.227286	0.134	0.152	1
Hectd1	Hectd1	0.0406522	-0.227381	0.335	0.386	1
Dnmbp	Dnmbp	0.0596637	-0.227729	0.121	0.165	1
Pdzd2	Pdzd2	0.186231	-0.227775	0.195	0.226	1
Nectin3	Nectin3	0.0950297	-0.227829	0.142	0.179	1
Steap2	Steap2	0.0304117	-0.22783	0.092	0.137	1
Pcf11	Pcf11	0.124694	-0.228022	0.18	0.218	1
Pnpla8	Pnpla8	0.0351465	-0.228102	0.291	0.351	1
Baz1b	Baz1b	0.0663782	-0.228113	0.234	0.279	1
Ccdc66	Ccdc66	0.0560467	-0.228473	0.13	0.174	1
Caprin1	Caprin1	0.234353	-0.228489	0.266	0.296	1
Sbno1	Sbno1	0.062979	-0.228794	0.285	0.336	1
Rora	Rora	0.130872	-0.228948	0.27	0.316	1
Zzef1	Zzef1	0.0197559	-0.229107	0.167	0.233	1
Kpna5	Kpna5	0.332613	-0.229224	0.134	0.153	1
Snrnp27	Snrnp27	0.101407	-0.230272	0.119	0.155	1
Ythdf3	Ythdf3	0.0450813	-0.230861	0.345	0.396	1
Adam17	Adam17	0.0328235	-0.230875	0.071	0.111	1
Bbs7	Bbs7	0.0650678	-0.231005	0.291	0.342	1
Prpf3	Prpf3	0.0156501	-0.231247	0.092	0.142	1
Clcf1	Clcf1	0.0316684	-0.231957	0.096	0.14	1
Pxn	Pxn	0.06055	-0.232477	0.389	0.449	1
Tns1	Tns1	0.0994177	-0.232534	0.676	0.704	1
Sirt2	Sirt2	0.103733	-0.232581	0.111	0.142	1
Pik3c2a	Pik3c2a	0.00991101	-0.232741	0.247	0.329	1
Map4k4	Map4k4	0.00567252	-0.233057	0.251	0.338	1
Bmp2k	Bmp2k	0.087354	-0.233106	0.113	0.148	1
Mapk8ip3	Mapk8ip3	0.0388136	-0.233214	0.138	0.187	1
Mbnl1	Mbnl1	0.0649188	-0.233482	0.429	0.479	1
Chd7	Chd7	0.137839	-0.23378	0.213	0.253	1
Abca2	Abca2	0.0264505	-0.234188	0.077	0.12	1
AABR07019086.1	AABR07019086.1	0.0314439	-0.234362	0.096	0.14	1
Rnd3	Rnd3	0.193855	-0.234561	0.161	0.19	1
Stat6	Stat6	0.0106849	-0.234575	0.056	0.1	1
Cep57l1	Cep57l1	0.016155	-0.234617	0.132	0.189	1
Ddx39b	Ddx39b	0.0568595	-0.234705	0.324	0.379	1
Tubb5	Tubb5	0.000619259	-0.23471	0.044	0.102	1
Cblb	Cblb	0.104683	-0.234786	0.253	0.294	1
Shroom4	Shroom4	0.00351891	-0.235084	0.594	0.677	1
Rasa3	Rasa3	0.0282576	-0.235088	0.107	0.155	1
Swap70	Swap70	0.0200363	-0.235355	0.167	0.224	1
Zdhhc18	Zdhhc18	0.0216003	-0.235495	0.167	0.229	1
Rrbp1	Rrbp1	0.0313577	-0.235742	0.349	0.414	1
Sh3rf1	Sh3rf1	0.000567502	-0.236059	0.676	0.736	1
Vps36	Vps36	0.0293551	-0.23611	0.067	0.105	1
Epc1	Epc1	0.126316	-0.236122	0.362	0.41	1
Upf3b	Upf3b	0.0394991	-0.236167	0.163	0.214	1
Cyth1	Cyth1	0.0653359	-0.236209	0.163	0.209	1
Tspan5	Tspan5	0.0288639	-0.236311	0.521	0.582	1
Cd9	Cd9	0.00508606	-0.236423	0.1	0.161	1
Inpp4a	Inpp4a	0.0487909	-0.236433	0.092	0.131	1
Alms1	Alms1	0.0154872	-0.236609	0.123	0.181	1
Atp11b	Atp11b	0.0150354	-0.237106	0.079	0.128	1
Wbp4	Wbp4	0.0421609	-0.237338	0.195	0.248	1
Hmbox1	Hmbox1	0.0232945	-0.2375	0.077	0.122	1
Schip1	Schip1	0.00675972	-0.237704	0.069	0.12	1
Ppp1r37	Ppp1r37	0.0876118	-0.237849	0.1	0.135	1
Fmnl2	Fmnl2	0.0472855	-0.237896	0.067	0.102	1
Coq8b	Coq8b	0.00428453	-0.237905	0.134	0.205	1
Usp16	Usp16	0.00762497	-0.237923	0.132	0.198	1
Snx27	Snx27	0.0369926	-0.237936	0.14	0.19	1
Mdm2	Mdm2	0.0767501	-0.238459	0.203	0.253	1
Uxs1	Uxs1	0.0108784	-0.238469	0.111	0.168	1
Itpk1	Itpk1	0.0625098	-0.238609	0.092	0.129	1
Zdhhc3	Zdhhc3	0.0528409	-0.23902	0.077	0.113	1
Cdyl	Cdyl	0.119594	-0.239191	0.228	0.27	1
Tgm2	Tgm2	0.192239	-0.239275	0.103	0.129	1
Ptpn11	Ptpn11	0.232622	-0.239629	0.113	0.137	1
Ppp1r12a	Ppp1r12a	0.0104792	-0.24057	0.435	0.525	1
Pggt1b	Pggt1b	0.0156343	-0.24163	0.075	0.122	1
Serinc5	Serinc5	0.014751	-0.241804	0.075	0.122	1
Pcsk5	Pcsk5	0.00986057	-0.24204	0.266	0.346	1
Fbxo34	Fbxo34	0.00571967	-0.242308	0.084	0.139	1
Arhgef40	Arhgef40	0.013086	-0.24248	0.09	0.142	1
Rhbdd1	Rhbdd1	0.0264391	-0.242835	0.069	0.109	1
Lpin2	Lpin2	0.0396653	-0.242871	0.333	0.384	1
Hnf4g	Hnf4g	0.012741	-0.242935	0.195	0.266	1
Phf20	Phf20	0.276846	-0.243239	0.31	0.335	1
Vcl	Vcl	0.00490181	-0.243645	0.119	0.187	1
Ywhab	Ywhab	0.00964983	-0.244016	0.084	0.135	1
Spire1	Spire1	0.0753579	-0.244079	0.151	0.194	1
Tpr	Tpr	0.0933497	-0.244362	0.322	0.377	1
Ptger3	Ptger3	0.195924	-0.244609	0.205	0.24	1
F11r	F11r	0.0832963	-0.244879	0.159	0.2	1
Dpp7	Dpp7	0.0501412	-0.244947	0.115	0.159	1
Arih1	Arih1	0.00554711	-0.244993	0.433	0.525	1
Crtc3	Crtc3	0.00829027	-0.24518	0.134	0.198	1
Smarcc1	Smarcc1	0.00942824	-0.245446	0.178	0.25	1
Tsc22d1	Tsc22d1	0.0127884	-0.2455	0.538	0.604	1
AC105531.1	AC105531.1	0.0136754	-0.245868	0.243	0.318	1
Slc49a4	Slc49a4	0.110951	-0.246519	0.086	0.115	1
Ltbp4	Ltbp4	0.020693	-0.246917	0.086	0.131	1
Camsap2	Camsap2	0.0179937	-0.247191	0.157	0.216	1
Kat6b	Kat6b	0.112126	-0.247226	0.245	0.285	1
Tpm3	Tpm3	0.0270763	-0.247255	0.14	0.192	1
Arhgap35	Arhgap35	0.034148	-0.247381	0.385	0.442	1
Ugdh	Ugdh	0.12436	-0.247799	0.132	0.165	1
Nsd1	Nsd1	0.0733953	-0.248189	0.471	0.514	1
Aftph	Aftph	0.0418334	-0.248323	0.224	0.279	1
Rmnd5a	Rmnd5a	0.0097641	-0.249	0.088	0.14	1
Cnnm2	Cnnm2	0.0613285	-0.249253	0.149	0.19	1
Thoc2	Thoc2	0.386319	-0.249303	0.316	0.335	1
Nufip2	Nufip2	0.0142123	-0.249594	0.201	0.27	1
Mkln1	Mkln1	0.0122696	-0.249668	0.349	0.433	1
Ssh1	Ssh1	0.0189175	-0.249865	0.1	0.152	1
Zfp110	Zfp110	0.136981	-0.249901	0.096	0.126	1
Dhx57	Dhx57	0.0207566	-0.250008	0.13	0.185	1
Kif13a	Kif13a	0.0235255	-0.25008	0.349	0.416	1
Tmem237	Tmem237	0.0398674	-0.250163	0.073	0.111	1
Sorbs2	Sorbs2	0.0299125	-0.250293	0.075	0.116	1
Ylpm1	Ylpm1	0.0116956	-0.250449	0.234	0.305	1
Suz12	Suz12	0.0127427	-0.250535	0.069	0.115	1
Arl8b	Arl8b	0.010281	-0.2513	0.138	0.201	1
Wac	Wac	0.0265338	-0.251348	0.393	0.46	1
Disp1	Disp1	0.0050394	-0.2516	0.184	0.262	1
Phlpp1	Phlpp1	0.0234029	-0.251895	0.234	0.299	1
Abcg3l3	Abcg3l3	0.00134549	-0.252187	0.094	0.166	1
Dcun1d4	Dcun1d4	0.0333393	-0.252191	0.119	0.166	1
Relb	Relb	0.00139709	-0.252212	0.077	0.142	1
Sgpl1	Sgpl1	0.016184	-0.252754	0.077	0.124	1
Nedd4	Nedd4	0.00822375	-0.252886	0.525	0.597	1
Pum1	Pum1	0.0345686	-0.252888	0.293	0.359	1
Kdm3a	Kdm3a	0.0309064	-0.252896	0.14	0.19	1
Setd7	Setd7	0.00634478	-0.253065	0.075	0.128	1
Ralbp1	Ralbp1	0.0671587	-0.253272	0.092	0.128	1
Fermt1	Fermt1	0.0145809	-0.25345	0.238	0.312	1
Dhx32	Dhx32	0.00769477	-0.254294	0.084	0.137	1
Bend7	Bend7	0.00618805	-0.254519	0.257	0.331	1
C2cd3	C2cd3	0.0210831	-0.254765	0.073	0.116	1
Asap2	Asap2	0.186382	-0.254878	0.23	0.259	1
Kpna3	Kpna3	0.0171922	-0.255571	0.117	0.17	1
Sos1	Sos1	0.0195183	-0.255693	0.153	0.211	1
Jak1	Jak1	0.00519102	-0.255787	0.161	0.237	1
Sgk1	Sgk1	0.113278	-0.256332	0.075	0.104	1
Rin3	Rin3	0.00613782	-0.256933	0.155	0.226	1
Mgrn1	Mgrn1	0.00465636	-0.256988	0.144	0.214	1
Rdh10	Rdh10	0.0412134	-0.257041	0.073	0.111	1
Phf3	Phf3	0.0510345	-0.257158	0.335	0.394	1
Slc7a9	Slc7a9	0.159037	-0.25725	0.274	0.312	1
Cdc14a	Cdc14a	0.0588216	-0.257656	0.084	0.118	1
Ankrd42	Ankrd42	0.0333098	-0.257766	0.069	0.107	1
Ice1	Ice1	0.0226939	-0.257866	0.105	0.153	1
Smc1a	Smc1a	0.235516	-0.257922	0.163	0.192	1
RGD1309104	RGD1309104	0.0935271	-0.258019	0.075	0.105	1
Hdgfl3	Hdgfl3	0.00136693	-0.258093	0.046	0.1	1
Zfyve9	Zfyve9	0.0790585	-0.258271	0.238	0.281	1
Mindy2	Mindy2	0.158174	-0.258368	0.132	0.159	1
Fchsd1	Fchsd1	0.00841265	-0.258449	0.056	0.102	1
Son	Son	0.0388431	-0.258769	0.617	0.667	1
Mfhas1	Mfhas1	0.0139753	-0.259088	0.069	0.115	1
Dnajc13	Dnajc13	0.0228859	-0.259464	0.425	0.495	1
Lyrm4	Lyrm4	0.0304822	-0.259674	0.228	0.285	1
Arnt2	Arnt2	0.00468848	-0.259949	0.065	0.118	1
Rnf144b	Rnf144b	0.400712	-0.260657	0.36	0.381	1
Med13l	Med13l	0.0727692	-0.261344	0.364	0.421	1
Sptbn1	Sptbn1	0.0190503	-0.261402	0.743	0.773	1
N4bp2	N4bp2	0.00933988	-0.261652	0.096	0.152	1
Tbl1x	Tbl1x	0.000403249	-0.261966	0.241	0.355	1
LOC100909712	LOC100909712	0.00295165	-0.262394	0.27	0.364	1
Mb21d2	Mb21d2	0.0114713	-0.262624	0.113	0.17	1
Sertad2	Sertad2	0.00090353	-0.262657	0.107	0.185	1
Ist1	Ist1	0.0249063	-0.262876	0.126	0.176	1
Strn	Strn	0.0339677	-0.263781	0.142	0.192	1
Tmf1	Tmf1	0.0142911	-0.263871	0.13	0.187	1
Dgkh	Dgkh	0.0485047	-0.264463	0.232	0.279	1
Mtap	Mtap	0.00614971	-0.264525	0.098	0.155	1
Irs2	Irs2	0.00111025	-0.264588	0.077	0.144	1
Aff4	Aff4	0.0315648	-0.264789	0.282	0.348	1
Col4a5	Col4a5	0.0342928	-0.264803	0.385	0.451	1
Frmd6	Frmd6	0.0315477	-0.265016	0.082	0.122	1
Nupl2	Nupl2	0.0148892	-0.265023	0.069	0.115	1
Map3k4	Map3k4	0.0148302	-0.266067	0.103	0.155	1
Prpf40a	Prpf40a	0.0156932	-0.266551	0.203	0.268	1
Xdh	Xdh	0.00447979	-0.266626	0.056	0.107	1
Vps26c	Vps26c	0.00757755	-0.266689	0.096	0.153	1
Sdcbp	Sdcbp	0.0167006	-0.266757	0.222	0.29	1
Cdk17	Cdk17	0.00569119	-0.267756	0.205	0.283	1
Klhl24	Klhl24	0.000323718	-0.267845	0.088	0.168	1
Dkc1	Dkc1	0.0291851	-0.268248	0.161	0.213	1
Nrdc	Nrdc	0.0252892	-0.269009	0.431	0.492	1
Ints6	Ints6	0.0777622	-0.269137	0.253	0.296	1
Snx24	Snx24	0.00154255	-0.269168	0.623	0.693	1
AC096301.1	AC096301.1	0.169215	-0.269343	0.169	0.2	1
Tmem65	Tmem65	0.00858485	-0.26954	0.065	0.113	1
Svil	Svil	0.0133345	-0.269935	0.088	0.139	1
Rbbp8	Rbbp8	0.00723609	-0.270027	0.153	0.222	1
Wdr60	Wdr60	0.0231918	-0.270246	0.146	0.201	1
Ptprg	Ptprg	0.0880473	-0.271381	0.274	0.318	1
Tmprss2	Tmprss2	0.0249165	-0.271384	0.138	0.192	1
Chd4	Chd4	0.0106621	-0.272086	0.297	0.377	1
AABR07047789.1	AABR07047789.1	0.0413749	-0.272386	0.123	0.168	1
Tia1	Tia1	0.00163727	-0.273294	0.084	0.152	1
Ddx46	Ddx46	0.174447	-0.273385	0.31	0.34	1
Mrtfa	Mrtfa	0.00141122	-0.273552	0.176	0.27	1
AABR07054370.1	AABR07054370.1	0.026808	-0.274485	0.086	0.128	1
Pds5a	Pds5a	0.00613623	-0.275026	0.255	0.34	1
Erc1	Erc1	0.0321154	-0.27508	0.312	0.37	1
Bmt2	Bmt2	0.00454066	-0.275754	0.1	0.163	1
Cask	Cask	0.00724566	-0.275921	0.126	0.19	1
Gtpbp2	Gtpbp2	0.0167878	-0.276036	0.059	0.1	1
Hs2st1	Hs2st1	0.00260867	-0.276262	0.146	0.224	1
Adamtsl4	Adamtsl4	0.00363575	-0.27654	0.098	0.163	1
Trip11	Trip11	0.0226772	-0.276849	0.205	0.268	1
Tango6	Tango6	0.00938247	-0.27713	0.14	0.203	1
Dlgap4	Dlgap4	0.000831715	-0.277195	0.054	0.115	1
Esyt2	Esyt2	0.0206856	-0.277508	0.211	0.281	1
Ubr5	Ubr5	0.0955172	-0.277709	0.293	0.331	1
Eif4b	Eif4b	0.0362675	-0.277923	0.176	0.229	1
Meis2	Meis2	0.0118129	-0.277949	0.079	0.129	1
Exoc1	Exoc1	0.000452027	-0.278156	0.115	0.201	1
Tbc1d8b	Tbc1d8b	0.0829199	-0.278507	0.103	0.137	1
Cebpz	Cebpz	0.0645559	-0.278582	0.144	0.189	1
Golga4	Golga4	0.0820402	-0.27859	0.368	0.407	1
Osmr	Osmr	0.000874026	-0.278608	0.079	0.148	1
Kif5b	Kif5b	0.0285279	-0.2792	0.172	0.227	1
Kmt5a	Kmt5a	0.0085401	-0.279373	0.105	0.163	1
Coro1c	Coro1c	0.0198692	-0.279504	0.111	0.161	1
Arhgap28	Arhgap28	0.00732717	-0.279792	0.056	0.104	1
Gab2	Gab2	0.0160192	-0.279861	0.146	0.207	1
Rangap1	Rangap1	0.0276514	-0.279939	0.073	0.113	1
Mt-nd6	Mt-nd6	0.0316045	-0.281483	0.073	0.113	1
Stard7	Stard7	0.0755323	-0.281904	0.151	0.192	1
Xkr4	Xkr4	0.00320491	-0.282037	0.22	0.309	1
Pi4k2b	Pi4k2b	0.00841228	-0.282108	0.121	0.177	1
Zfp609	Zfp609	0.00771342	-0.282232	0.243	0.329	1
Tnpo2	Tnpo2	0.0110797	-0.282676	0.059	0.102	1
Npepps	Npepps	0.00652692	-0.283003	0.385	0.462	1
Mtmr3	Mtmr3	0.0182474	-0.284012	0.27	0.342	1
Fat1	Fat1	0.0212202	-0.284387	0.312	0.383	1
Lrp11	Lrp11	0.000326013	-0.284869	0.046	0.107	1
Camta1	Camta1	0.045608	-0.284922	0.234	0.287	1
Ier3	Ier3	0.0562178	-0.285149	0.128	0.17	1
Chic2	Chic2	0.00113866	-0.285181	0.082	0.15	1
Stim2	Stim2	0.0010674	-0.285545	0.126	0.207	1
Prdm2	Prdm2	0.130903	-0.285956	0.213	0.248	1
Eml5	Eml5	0.0129022	-0.286015	0.155	0.216	1
Ddx24	Ddx24	0.00151023	-0.286054	0.207	0.299	1
Usp14	Usp14	0.0337093	-0.286056	0.128	0.177	1
Aplf	Aplf	0.00443652	-0.286162	0.1	0.163	1
Zfp462	Zfp462	0.0005717	-0.286354	0.115	0.198	1
Secisbp2l	Secisbp2l	0.0481179	-0.286566	0.153	0.198	1
Parp9	Parp9	0.0161931	-0.28697	0.119	0.174	1
Ppp3cc	Ppp3cc	0.0605692	-0.287018	0.134	0.174	1
Luzp1	Luzp1	0.0222932	-0.287317	0.153	0.207	1
Shld2	Shld2	0.0244591	-0.287536	0.178	0.238	1
Aak1	Aak1	0.00275494	-0.28779	0.241	0.329	1
Anks6	Anks6	0.0209913	-0.287911	0.211	0.275	1
Sik3	Sik3	0.0138694	-0.287978	0.485	0.555	1
Lrrc1	Lrrc1	0.0263703	-0.288308	0.144	0.194	1
Sema4d	Sema4d	0.0387856	-0.288645	0.096	0.137	1
Grik5	Grik5	0.00393695	-0.288706	0.109	0.174	1
Hnrnpdl	Hnrnpdl	0.00963156	-0.288942	0.071	0.118	1
Taok1	Taok1	0.0650812	-0.28902	0.192	0.238	1
Pkd2	Pkd2	0.00018857	-0.289072	0.155	0.259	1
Ptpn12	Ptpn12	0.107122	-0.289641	0.289	0.325	1
Rph3al	Rph3al	0.0129797	-0.289658	0.069	0.115	1
Mcu	Mcu	0.00588306	-0.289776	0.186	0.262	1
Rbm6	Rbm6	0.0032915	-0.289808	0.414	0.501	1
Sesn2	Sesn2	0.0180205	-0.290142	0.113	0.165	1
Adgrl1	Adgrl1	0.00972667	-0.290617	0.069	0.116	1
Npl	Npl	0.00245038	-0.290694	0.056	0.111	1
Ints13	Ints13	0.037227	-0.290946	0.09	0.131	1
Nsd2	Nsd2	0.00256398	-0.291674	0.103	0.17	1
Med1	Med1	0.0190527	-0.291849	0.121	0.174	1
Galnt2	Galnt2	0.0128644	-0.291894	0.119	0.176	1
Rap1gds1	Rap1gds1	0.0199603	-0.291908	0.245	0.309	1
Acsl1	Acsl1	0.0501952	-0.292025	0.113	0.152	1
Mast2	Mast2	0.0167749	-0.29238	0.192	0.257	1
Fubp1	Fubp1	0.0235537	-0.292894	0.236	0.298	1
Bcl2l13	Bcl2l13	0.002129	-0.293143	0.059	0.115	1
Galnt7	Galnt7	0.00558711	-0.2934	0.128	0.194	1
Tp53bp1	Tp53bp1	0.0103963	-0.2935	0.123	0.181	1
Dgcr8	Dgcr8	0.00682485	-0.294142	0.061	0.107	1
Fer	Fer	0.0129093	-0.294911	0.146	0.207	1
Tmem164	Tmem164	0.00510623	-0.295047	0.27	0.357	1
Senp6	Senp6	0.024612	-0.295365	0.383	0.436	1
mrpl24	mrpl24	0.0151216	-0.295707	0.082	0.129	1
Rnf41	Rnf41	0.00984729	-0.295877	0.086	0.137	1
Prkcz	Prkcz	0.00379196	-0.295973	0.146	0.222	1
Phactr2	Phactr2	0.0368816	-0.295997	0.103	0.144	1
Klf7	Klf7	0.00138112	-0.296208	0.05	0.104	1
Ptch1	Ptch1	0.00404176	-0.296859	0.128	0.196	1
Zfp292	Zfp292	0.0113301	-0.297008	0.297	0.377	1
Kansl3	Kansl3	0.0300328	-0.297599	0.176	0.231	1
Pde1c	Pde1c	0.00394425	-0.297727	0.063	0.115	1
Slain2	Slain2	0.0227296	-0.297938	0.184	0.242	1
Gsk3b	Gsk3b	0.00108239	-0.298076	0.308	0.407	1
Agpat4	Agpat4	0.0103185	-0.298078	0.161	0.226	1
Zfand4	Zfand4	0.00492938	-0.29815	0.098	0.159	1
Nbeal1	Nbeal1	0.000220739	-0.298211	0.479	0.593	1
Prpf4b	Prpf4b	0.00315353	-0.298465	0.659	0.689	1
Kmt2d	Kmt2d	0.0537499	-0.30054	0.174	0.222	1
Gcnt2	Gcnt2	0.0116201	-0.300831	0.215	0.285	1
Lrrfip1	Lrrfip1	0.0131455	-0.300927	0.082	0.131	1
Anxa5	Anxa5	0.017796	-0.300932	0.138	0.194	1
Zfp148	Zfp148	0.0322443	-0.30094	0.222	0.279	1
Paxbp1	Paxbp1	0.0239669	-0.301136	0.184	0.244	1
Plekhm2	Plekhm2	0.0500232	-0.301615	0.138	0.183	1
Cd276	Cd276	7.60949e-05	-0.301805	0.052	0.126	1
Pawr	Pawr	0.00793117	-0.302406	0.393	0.473	1
Tcf25	Tcf25	0.00295159	-0.302704	0.41	0.488	1
Gatad2b	Gatad2b	0.0131535	-0.303372	0.289	0.359	1
Lrig2	Lrig2	0.0460919	-0.304094	0.159	0.205	1
Kif3a	Kif3a	0.00144564	-0.304097	0.059	0.116	1
Micu1	Micu1	0.00476514	-0.304339	0.069	0.122	1
Clip1	Clip1	0.0156744	-0.304455	0.201	0.268	1
Optn	Optn	0.0508522	-0.305774	0.167	0.214	1
Tsc1	Tsc1	0.00475424	-0.305842	0.056	0.105	1
Eri3	Eri3	0.010005	-0.305987	0.314	0.394	1
Ythdc1	Ythdc1	0.0540331	-0.306028	0.266	0.32	1
Utrn	Utrn	0.0048434	-0.307386	0.374	0.457	1
Htra1	Htra1	0.000219124	-0.307442	0.061	0.131	1
Ubr4	Ubr4	0.0407291	-0.307604	0.262	0.32	1
Acvr1b	Acvr1b	0.00537131	-0.307985	0.094	0.152	1
Cdk12	Cdk12	0.0010778	-0.308496	0.364	0.458	1
Cyp4a1	Cyp4a1	0.0255091	-0.308567	0.082	0.124	1
Tank	Tank	0.00118193	-0.30899	0.059	0.118	1
AABR07064878.1	AABR07064878.1	0.0207139	-0.309239	0.165	0.218	1
Usp48	Usp48	0.00061751	-0.309766	0.128	0.211	1
Capn2	Capn2	0.00161786	-0.310233	0.1	0.172	1
Carmil1	Carmil1	0.00339925	-0.31035	0.408	0.495	1
Arhgap39	Arhgap39	0.00579737	-0.310867	0.119	0.183	1
Ppig	Ppig	0.0550045	-0.311019	0.234	0.285	1
Dennd1a	Dennd1a	0.00303908	-0.311515	0.638	0.68	1
Wdr72	Wdr72	0.0151634	-0.311754	0.105	0.155	1
Ube3d	Ube3d	0.00228337	-0.312557	0.115	0.185	1
Smtnl2	Smtnl2	0.000376068	-0.312629	0.09	0.168	1
Snta1	Snta1	0.0861839	-0.312942	0.138	0.174	1
Dennd5a	Dennd5a	0.00618763	-0.312975	0.115	0.176	1
Defb1	Defb1	0.0142145	-0.313583	0.117	0.172	1
Ptpn9	Ptpn9	0.00605067	-0.313782	0.199	0.272	1
Resf1	Resf1	0.00134723	-0.314135	0.067	0.128	1
Ttc23	Ttc23	0.00236789	-0.314881	0.1	0.168	1
RGD1306556	RGD1306556	0.00362444	-0.315209	0.259	0.34	1
Cux1	Cux1	0.000138149	-0.315364	0.582	0.684	1
Lrrfip2	Lrrfip2	0.000367208	-0.315612	0.182	0.281	1
Igtp	Igtp	0.000325041	-0.315725	0.077	0.153	1
Cfap69	Cfap69	0.00356844	-0.31582	0.174	0.253	1
Ppp2r3a	Ppp2r3a	0.00241644	-0.31589	0.481	0.569	1
Nxn	Nxn	0.00949882	-0.316085	0.107	0.163	1
Eif4g1	Eif4g1	0.0353108	-0.317262	0.128	0.174	1
Pigu	Pigu	0.00907166	-0.317343	0.115	0.172	1
Tmcc3	Tmcc3	0.01203	-0.317439	0.123	0.181	1
Crim1	Crim1	0.0431825	-0.31761	0.389	0.442	1
Smurf1	Smurf1	0.00279438	-0.319147	0.109	0.176	1
Numa1	Numa1	0.00147585	-0.319203	0.1	0.17	1
Prkci	Prkci	0.0178494	-0.319633	0.192	0.255	1
Ncor2	Ncor2	0.0346323	-0.319705	0.201	0.255	1
Rb1cc1	Rb1cc1	0.00842783	-0.319823	0.285	0.364	1
Clip2	Clip2	0.00146322	-0.320428	0.061	0.118	1
Zfp407	Zfp407	0.00146964	-0.320797	0.383	0.479	1
Mad1l1	Mad1l1	0.00106131	-0.320973	0.063	0.124	1
Gpx3	Gpx3	0.0885692	-0.321283	0.416	0.464	1
Ctsh	Ctsh	0.00774657	-0.32205	0.287	0.37	1
Srgap1	Srgap1	0.0135132	-0.32299	0.109	0.163	1
Cmip	Cmip	0.0330965	-0.323174	0.527	0.579	1
Marchf7	Marchf7	0.00020478	-0.323321	0.149	0.246	1
Polr3g	Polr3g	0.00181888	-0.324028	0.071	0.131	1
Zswim5	Zswim5	0.0126835	-0.324061	0.153	0.213	1
Ccdc50	Ccdc50	0.0101528	-0.324449	0.232	0.299	1
Nectin2	Nectin2	0.00337877	-0.324615	0.061	0.113	1
Smchd1	Smchd1	0.0332473	-0.324736	0.172	0.218	1
Tlk2	Tlk2	0.0152109	-0.325614	0.272	0.344	1
Tmod3	Tmod3	0.00147585	-0.325893	0.073	0.135	1
Ift140	Ift140	0.000997825	-0.326475	0.069	0.133	1
Usp46	Usp46	0.0014012	-0.326841	0.107	0.177	1
Ctif	Ctif	0.00114747	-0.326864	0.1	0.172	1
Vps35l	Vps35l	0.0233745	-0.327695	0.234	0.292	1
Stk39	Stk39	0.0152263	-0.32786	0.117	0.17	1
Uhrf1bp1	Uhrf1bp1	0.000322312	-0.328612	0.046	0.107	1
Sox6	Sox6	0.00468917	-0.328669	0.483	0.543	1
Flot2	Flot2	9.0641e-05	-0.328804	0.157	0.264	1
Snx18	Snx18	0.000521893	-0.330042	0.065	0.131	1
Fam53b	Fam53b	0.00506588	-0.330072	0.176	0.246	1
Igfbp7	Igfbp7	0.000119593	-0.330326	0.628	0.738	1
Tut7	Tut7	0.00194291	-0.330374	0.123	0.198	1
Ptar1	Ptar1	0.00230986	-0.330982	0.117	0.187	1
Scpep1	Scpep1	0.000214037	-0.332354	0.262	0.368	1
Arid1b	Arid1b	0.00126598	-0.332773	0.607	0.656	1
Nmnat3	Nmnat3	0.0110516	-0.333092	0.142	0.203	1
Dgkd	Dgkd	0.0323984	-0.333796	0.14	0.187	1
Msi2	Msi2	0.00026058	-0.334025	0.743	0.784	1
Ano6	Ano6	0.000377299	-0.334553	0.423	0.553	1
Prr3	Prr3	0.00110633	-0.335181	0.138	0.222	1
Prkce	Prkce	0.00112533	-0.336974	0.098	0.168	1
Ppp1r12b	Ppp1r12b	0.00306908	-0.3373	0.274	0.359	1
LOC100361087	LOC100361087	0.0298051	-0.337432	0.157	0.209	1
Mtmr11	Mtmr11	0.000317708	-0.3379	0.105	0.187	1
Carm1	Carm1	0.0074603	-0.338031	0.113	0.17	1
Ptk2b	Ptk2b	0.00696816	-0.338715	0.136	0.2	1
Evl	Evl	0.0142127	-0.339399	0.069	0.113	1
Arv1	Arv1	4.54554e-05	-0.340119	0.061	0.14	1
Vmp1	Vmp1	0.00324606	-0.340942	0.387	0.471	1
Nipal2	Nipal2	0.00124561	-0.341075	0.115	0.19	1
Zfp608	Zfp608	0.00128553	-0.341135	0.264	0.353	1
Dcakd	Dcakd	0.00143367	-0.341749	0.109	0.179	1
Slc22a6	Slc22a6	0.0107595	-0.342524	0.157	0.22	1
Otud7b	Otud7b	0.00328422	-0.342605	0.27	0.357	1
Ywhag	Ywhag	0.00235557	-0.342635	0.109	0.177	1
Dach1	Dach1	5.49743e-05	-0.344191	0.433	0.56	1
Zfp710	Zfp710	0.0289395	-0.344232	0.151	0.201	1
Calb1	Calb1	0.00496767	-0.344507	0.052	0.1	1
Zc3h11a	Zc3h11a	0.0065998	-0.345578	0.276	0.357	1
Mindy4	Mindy4	0.0022123	-0.345664	0.107	0.174	1
Rps6kc1	Rps6kc1	0.0149483	-0.345878	0.151	0.211	1
Huwe1	Huwe1	0.00250266	-0.346327	0.326	0.416	1
Snx9	Snx9	0.00345337	-0.346804	0.086	0.146	1
Parp12	Parp12	0.000223682	-0.346903	0.044	0.105	1
Maf	Maf	0.000513405	-0.347014	0.048	0.107	1
Nfat5	Nfat5	0.00134764	-0.347513	0.63	0.675	1
Prkaa2	Prkaa2	0.000318149	-0.347712	0.232	0.335	1
Ddx52	Ddx52	0.0214778	-0.34779	0.169	0.226	1
Itga6	Itga6	0.00725787	-0.347895	0.318	0.384	1
Dlat	Dlat	0.0130185	-0.348926	0.136	0.192	1
Dse	Dse	8.07503e-05	-0.349589	0.048	0.118	1
Clasp1	Clasp1	0.00670922	-0.349748	0.251	0.323	1
Adra1a	Adra1a	0.00214411	-0.349957	0.195	0.274	1
Cttnbp2nl	Cttnbp2nl	0.00342434	-0.350171	0.138	0.209	1
Mycbp2	Mycbp2	0.00331985	-0.350683	0.205	0.287	1
Wbp1l	Wbp1l	0.0060304	-0.350699	0.236	0.309	1
Wrn	Wrn	0.00279807	-0.350782	0.224	0.307	1
Map3k2	Map3k2	0.00114199	-0.350978	0.305	0.403	1
Sash1	Sash1	0.0631542	-0.351059	0.397	0.436	1
Magi1	Magi1	9.84688e-05	-0.352625	0.312	0.429	1
Tln2	Tln2	0.0132357	-0.352684	0.073	0.118	1
Dnmt3a	Dnmt3a	0.00234937	-0.353037	0.19	0.27	1
Myo10	Myo10	0.000520186	-0.353132	0.349	0.457	1
Plec	Plec	0.156928	-0.353795	0.172	0.203	1
Plin2	Plin2	0.161006	-0.354059	0.163	0.198	1
Rnf213	Rnf213	0.0017917	-0.354106	0.153	0.231	1
Ncoa5	Ncoa5	0.00189656	-0.354816	0.144	0.218	1
Nckap1	Nckap1	0.0020811	-0.355126	0.266	0.351	1
Prkca	Prkca	0.00206625	-0.355369	0.544	0.608	1
Timp3	Timp3	0.099828	-0.355839	0.404	0.455	1
Rab8b	Rab8b	0.000200651	-0.356207	0.061	0.131	1
Ccn2	Ccn2	0.0381957	-0.357519	0.117	0.161	1
Slc16a2	Slc16a2	0.000488514	-0.358141	0.096	0.174	1
Apc	Apc	0.0125677	-0.358296	0.136	0.19	1
Insr	Insr	0.00456016	-0.359229	0.213	0.288	1
Tnrc6a	Tnrc6a	0.00110027	-0.359548	0.347	0.447	1
Iqgap1	Iqgap1	0.00427743	-0.36082	0.132	0.2	1
Slc16a10	Slc16a10	0.0442477	-0.360922	0.22	0.272	1
Luc7l3	Luc7l3	0.000642506	-0.361259	0.412	0.523	1
Zc3h13	Zc3h13	0.0152212	-0.361489	0.228	0.287	1
Eif5b	Eif5b	0.00130378	-0.362142	0.094	0.163	1
Ankrd27	Ankrd27	0.00522111	-0.362265	0.178	0.25	1
Zscan26	Zscan26	0.000827052	-0.3625	0.174	0.262	1
Yap1	Yap1	0.00176197	-0.363281	0.289	0.377	1
AABR07064719.2	AABR07064719.2	0.0887676	-0.364096	0.151	0.189	1
LOC679894	LOC679894	0.0173835	-0.364632	0.161	0.218	1
Myh9l1	Myh9l1	0.00326902	-0.364839	0.226	0.312	1
Abcb4	Abcb4	0.0918573	-0.364941	0.178	0.22	1
Slc38a7	Slc38a7	0.000272876	-0.364945	0.061	0.129	1
Gpatch2	Gpatch2	0.000364512	-0.364964	0.245	0.346	1
Ttc39c	Ttc39c	0.000263988	-0.365244	0.111	0.196	1
Pdgfa	Pdgfa	0.000757817	-0.365324	0.075	0.142	1
Tbc1d8	Tbc1d8	2.86458e-05	-0.365944	0.086	0.177	0.727575
Zmiz1	Zmiz1	0.000108785	-0.366224	0.379	0.482	1
Slk	Slk	0.000385416	-0.366484	0.182	0.283	1
Eif4g3	Eif4g3	0.00168545	-0.367707	0.272	0.362	1
Tas1r2	Tas1r2	0.000470353	-0.368483	0.109	0.189	1
Pitpnm2	Pitpnm2	0.000615478	-0.368666	0.069	0.137	1
Tmem241	Tmem241	4.60997e-05	-0.369641	0.059	0.137	1
Agap3	Agap3	0.000440279	-0.369994	0.107	0.187	1
Pkp4	Pkp4	0.00493921	-0.370611	0.437	0.512	1
Litaf	Litaf	0.000580538	-0.37062	0.192	0.287	1
Znrf1	Znrf1	0.00232118	-0.370681	0.238	0.329	1
Rai14	Rai14	0.000488891	-0.370917	0.184	0.279	1
Zfp827	Zfp827	0.00939925	-0.371224	0.203	0.274	1
Pkn2	Pkn2	0.000263564	-0.371316	0.293	0.407	1
Zfp106	Zfp106	0.0109338	-0.371426	0.136	0.19	1
Rere	Rere	1.32487e-06	-0.371652	0.734	0.795	0.0336503
Fndc3a	Fndc3a	0.00137661	-0.371804	0.253	0.336	1
Arhgap10	Arhgap10	0.000135019	-0.37301	0.324	0.444	1
Creb1	Creb1	0.00123702	-0.37319	0.146	0.227	1
Cpq	Cpq	0.00025028	-0.373196	0.667	0.734	1
Dgkg	Dgkg	0.00142072	-0.373238	0.082	0.146	1
Dock1	Dock1	0.000266314	-0.373351	0.404	0.505	1
Kdm5b	Kdm5b	0.00207238	-0.373679	0.178	0.257	1
Lrch1	Lrch1	0.000956429	-0.373832	0.073	0.139	1
Rab43	Rab43	0.000694024	-0.373895	0.054	0.115	1
Lgmn	Lgmn	0.0656244	-0.374176	0.506	0.536	1
Phldb1	Phldb1	0.001681	-0.374225	0.201	0.29	1
Rims2	Rims2	0.00172019	-0.37514	0.379	0.468	1
Ift43	Ift43	0.000271054	-0.376101	0.09	0.168	1
Mgat5	Mgat5	0.00242364	-0.376457	0.19	0.266	1
Arglu1	Arglu1	0.00444637	-0.377222	0.213	0.287	1
Afdn	Afdn	0.000372028	-0.377235	0.533	0.627	1
Ing4	Ing4	0.000497596	-0.377706	0.063	0.128	1
Casp12	Casp12	9.27444e-06	-0.378689	0.05	0.133	0.235561
Ddx17	Ddx17	0.00664424	-0.379862	0.364	0.429	1
Tacc2	Tacc2	0.000532324	-0.380369	0.462	0.547	1
Oga	Oga	0.00282051	-0.382204	0.138	0.209	1
Acsl4	Acsl4	0.00193104	-0.38238	0.134	0.203	1
Shank2	Shank2	0.00115009	-0.383866	0.247	0.342	1
Brd4	Brd4	9.53729e-05	-0.384901	0.337	0.462	1
Ccdc30	Ccdc30	0.00210869	-0.385014	0.209	0.294	1
Fndc3b	Fndc3b	5.37954e-05	-0.385297	0.289	0.412	1
Plcxd2	Plcxd2	0.00016771	-0.386783	0.096	0.181	1
Zc3hav1	Zc3hav1	1.83082e-05	-0.388069	0.086	0.181	0.46501
Tcerg1	Tcerg1	0.00325039	-0.388092	0.247	0.333	1
Ephb1	Ephb1	0.00896615	-0.390752	0.13	0.189	1
Srsf5	Srsf5	0.00246953	-0.390796	0.305	0.381	1
Fbxl20	Fbxl20	0.000562215	-0.391771	0.18	0.275	1
Per2	Per2	0.000121071	-0.392399	0.061	0.133	1
Fermt2	Fermt2	0.00211827	-0.393471	0.257	0.344	1
Eif3a	Eif3a	0.0418808	-0.393548	0.312	0.359	1
Nceh1	Nceh1	7.07021e-05	-0.394302	0.115	0.211	1
Casp8ap2	Casp8ap2	0.00129575	-0.394918	0.09	0.157	1
Kif13b	Kif13b	0.000561501	-0.394935	0.199	0.292	1
Igsf5	Igsf5	6.47511e-05	-0.394986	0.251	0.372	1
Rhbdf2	Rhbdf2	6.1444e-05	-0.395058	0.092	0.181	1
Gulp1	Gulp1	3.17451e-05	-0.395291	0.059	0.139	0.806294
Lig4	Lig4	0.00626626	-0.395415	0.082	0.133	1
Kcnc3	Kcnc3	0.00159409	-0.395942	0.084	0.146	1
Capzb	Capzb	0.000126389	-0.396845	0.165	0.266	1
Esrrg	Esrrg	0.00272987	-0.396991	0.377	0.462	1
Slc16a7	Slc16a7	0.0030751	-0.397306	0.079	0.137	1
Prkd1	Prkd1	7.36266e-05	-0.397785	0.121	0.216	1
Npepo	Npepo	0.000408042	-0.398177	0.27	0.37	1
Shb	Shb	0.000336402	-0.398307	0.228	0.331	1
Vav2	Vav2	0.00159597	-0.398778	0.123	0.196	1
Ski	Ski	0.00121924	-0.39919	0.169	0.246	1
Sat1	Sat1	0.0082034	-0.399322	0.157	0.224	1
Adap2	Adap2	0.000320467	-0.39945	0.05	0.113	1
Scaper	Scaper	5.82386e-05	-0.399545	0.276	0.401	1
Gpc6	Gpc6	0.00015577	-0.400436	0.322	0.434	1
Shprh	Shprh	0.00118568	-0.400766	0.128	0.203	1
Smarca4	Smarca4	1.49015e-05	-0.400943	0.157	0.277	0.378484
Wdr43	Wdr43	0.000881305	-0.401198	0.188	0.277	1
Plekhh1	Plekhh1	0.00111308	-0.40129	0.113	0.183	1
Ca12	Ca12	0.0207933	-0.401329	0.4	0.444	1
Farp1	Farp1	0.000302867	-0.403059	0.538	0.614	1
Col18a1	Col18a1	0.000113438	-0.403548	0.408	0.53	1
NEWGENE-1310139	NEWGENE-1310139	0.00125987	-0.404882	0.19	0.275	1
2022-09-09	2022-09-09	0.00264034	-0.405018	0.115	0.183	1
Kcnb1	Kcnb1	0.00725024	-0.406963	0.117	0.176	1
Zbtb38	Zbtb38	3.29893e-05	-0.40711	0.048	0.122	0.837895
Fam184a	Fam184a	1.72603e-05	-0.410132	0.082	0.174	0.438393
Ppp1r16b	Ppp1r16b	0.00101745	-0.410272	0.073	0.137	1
Bin1	Bin1	0.000202489	-0.411369	0.115	0.201	1
Akap13	Akap13	4.75399e-06	-0.411686	0.569	0.699	0.120747
Trio	Trio	0.000132628	-0.412223	0.366	0.471	1
Pum2	Pum2	0.000859317	-0.412261	0.337	0.423	1
Cadps2	Cadps2	0.00197591	-0.412803	0.318	0.41	1
Agtpbp1	Agtpbp1	3.76545e-05	-0.413191	0.138	0.24	0.956386
Sbno2	Sbno2	4.8665e-05	-0.413451	0.224	0.344	1
Patj	Patj	0.000660912	-0.416512	0.366	0.455	1
Abcc1	Abcc1	0.000639605	-0.417559	0.069	0.133	1
Lamb1	Lamb1	0.000326429	-0.418107	0.086	0.163	1
Rassf8	Rassf8	0.000662339	-0.418904	0.241	0.338	1
Tanc1	Tanc1	0.000460844	-0.420334	0.303	0.399	1
Scly	Scly	0.21807	-0.421664	0.241	0.261	1
Kank1	Kank1	0.000539254	-0.422809	0.358	0.453	1
Lurap1l	Lurap1l	2.33588e-05	-0.424411	0.079	0.17	0.593291
Itsn2	Itsn2	0.000513841	-0.424444	0.379	0.482	1
Oxsr1	Oxsr1	3.11033e-05	-0.425267	0.23	0.351	0.789993
Sfpq	Sfpq	0.00011342	-0.425613	0.195	0.298	1
Abcd4	Abcd4	6.37222e-05	-0.425695	0.038	0.102	1
Anks1a	Anks1a	0.000322437	-0.426688	0.172	0.264	1
Smad3	Smad3	0.00101842	-0.426939	0.425	0.505	1
Sirpa	Sirpa	0.00115295	-0.427847	0.054	0.111	1
Eda	Eda	8.96535e-05	-0.427894	0.119	0.211	1
Plpp3	Plpp3	0.00139228	-0.428049	0.117	0.19	1
Pdcd11	Pdcd11	0.000144492	-0.428542	0.151	0.246	1
Lpp	Lpp	9.87439e-08	-0.429732	0.6	0.725	0.002508
Rsu1	Rsu1	0.000607473	-0.42998	0.207	0.294	1
Pax2	Pax2	0.00109346	-0.430443	0.247	0.34	1
Dmd	Dmd	0.00570017	-0.430787	0.061	0.109	1
Dcdc2	Dcdc2	0.00100831	-0.431075	0.174	0.261	1
Klhl29	Klhl29	0.00105284	-0.431239	0.506	0.606	1
Rab11fip5	Rab11fip5	2.15201e-05	-0.432225	0.121	0.226	0.546589
Slc43a2	Slc43a2	9.19526e-07	-0.433245	0.036	0.12	0.023355
Rbbp6	Rbbp6	0.00111532	-0.433642	0.178	0.262	1
Cp	Cp	7.93641e-05	-0.43445	0.289	0.405	1
Deptor	Deptor	0.000335194	-0.434986	0.188	0.279	1
Prodh2	Prodh2	6.08017e-05	-0.43535	0.079	0.163	1
Fnbp4	Fnbp4	0.000337108	-0.435875	0.289	0.384	1
Kctd1	Kctd1	5.99836e-05	-0.436613	0.09	0.177	1
Ptprd	Ptprd	8.77352e-08	-0.436899	0.525	0.651	0.00222839
Dock4	Dock4	8.19927e-05	-0.438378	0.071	0.15	1
Zfp385d	Zfp385d	1.23796e-05	-0.438881	0.067	0.155	0.314429
Myo1d	Myo1d	6.8609e-05	-0.439768	0.383	0.497	1
Frk	Frk	5.12438e-05	-0.439994	0.052	0.126	1
Ctsc	Ctsc	0.000111154	-0.441405	0.071	0.148	1
Acap2	Acap2	3.46312e-06	-0.442443	0.199	0.329	0.0879599
Sptan1	Sptan1	1.26737e-05	-0.442476	0.358	0.484	0.321899
Arap2	Arap2	4.96084e-05	-0.442591	0.146	0.251	1
Myo18a	Myo18a	6.06072e-05	-0.443414	0.412	0.521	1
Nuak2	Nuak2	0.0306853	-0.444208	0.138	0.183	1
Col4a2	Col4a2	4.70009e-05	-0.445738	0.115	0.211	1
Dock3	Dock3	2.80271e-05	-0.447933	0.176	0.288	0.711861
Zfp521	Zfp521	0.000213032	-0.448477	0.04	0.1	1
Pola1	Pola1	5.85939e-06	-0.449953	0.098	0.205	0.148823
Pah	Pah	0.000454987	-0.450727	0.199	0.292	1
Cdh1	Cdh1	3.99726e-05	-0.450738	0.056	0.135	1
Sh3pxd2b	Sh3pxd2b	3.85874e-05	-0.452306	0.132	0.235	0.980081
Ntn4	Ntn4	0.00181297	-0.453343	0.115	0.185	1
Mid1	Mid1	0.000179349	-0.453362	0.14	0.235	1
Rasa2	Rasa2	7.07711e-05	-0.454584	0.441	0.545	1
Dysf	Dysf	4.04898e-05	-0.454788	0.05	0.124	1
Dock7	Dock7	7.48038e-07	-0.455001	0.249	0.392	0.0189994
Zbtb7c	Zbtb7c	0.0002085	-0.455143	0.086	0.165	1
Grb10	Grb10	9.37351e-05	-0.455995	0.163	0.262	1
Cpeb1	Cpeb1	8.1529e-06	-0.456262	0.056	0.142	0.207075
Epb41	Epb41	0.00273161	-0.45817	0.314	0.388	1
Mt-nd5	Mt-nd5	0.00153099	-0.458627	0.228	0.312	1
Arhgef10l	Arhgef10l	3.51678e-06	-0.459027	0.172	0.299	0.0893228
Pde8a	Pde8a	0.000126726	-0.460056	0.142	0.237	1
Fam117b	Fam117b	0.00147092	-0.460396	0.169	0.248	1
Mvb12b	Mvb12b	7.75802e-05	-0.460973	0.121	0.216	1
Stk38l	Stk38l	5.75433e-05	-0.463104	0.086	0.172	1
AABR07040864.1	AABR07040864.1	8.35318e-05	-0.463338	0.071	0.15	1
Asap3	Asap3	2.57566e-07	-0.4641	0.029	0.115	0.00654193
Dab2ip	Dab2ip	0.000206005	-0.464483	0.257	0.36	1
Gas6	Gas6	1.3578e-05	-0.465773	0.098	0.198	0.344868
Rai1	Rai1	2.55069e-05	-0.466148	0.163	0.277	0.64785
Snx29	Snx29	0.000498735	-0.468223	0.586	0.643	1
Exoc6b	Exoc6b	1.36453e-05	-0.468788	0.446	0.551	0.346577
Kansl1l	Kansl1l	1.14204e-07	-0.469378	0.839	0.848	0.00290067
Col4a1	Col4a1	0.000145158	-0.469815	0.391	0.499	1
Dync1h1	Dync1h1	0.000317452	-0.471955	0.192	0.29	1
Slc13a3	Slc13a3	0.00472545	-0.47248	0.236	0.309	1
Tanc2	Tanc2	0.000171326	-0.472966	0.462	0.549	1
Ctsb	Ctsb	0.00998839	-0.474999	0.238	0.298	1
Ptcd3	Ptcd3	0.000177518	-0.475047	0.182	0.283	1
Rbm25l1	Rbm25l1	0.00509168	-0.476424	0.176	0.246	1
Col27a1	Col27a1	2.74035e-05	-0.476639	0.069	0.153	0.696022
Ralgapa2	Ralgapa2	2.05058e-05	-0.477532	0.312	0.442	0.520827
Akap9	Akap9	4.62811e-05	-0.47876	0.354	0.473	1
Fat3	Fat3	0.000432486	-0.478958	0.105	0.183	1
Cd44	Cd44	0.0003326	-0.479744	0.121	0.205	1
AABR07025295.1	AABR07025295.1	4.53253e-05	-0.48224	0.203	0.32	1
Shroom3	Shroom3	2.44512e-05	-0.482989	0.105	0.203	0.621036
Sae1	Sae1	8.1173e-06	-0.485181	0.213	0.344	0.206171
Filip1l	Filip1l	0.000227207	-0.485546	0.182	0.281	1
Abcc2	Abcc2	0.0142683	-0.485992	0.119	0.174	1
Ttc7b	Ttc7b	4.19612e-05	-0.485993	0.126	0.222	1
Ica1	Ica1	2.40942e-05	-0.486186	0.065	0.148	0.611968
Lrrc8c	Lrrc8c	1.97063e-05	-0.487199	0.04	0.111	0.500521
Nt5c2	Nt5c2	2.27779e-05	-0.487539	0.308	0.429	0.578537
Nedd4l	Nedd4l	4.48108e-12	-0.488037	0.743	0.824	1.13815e-07
Nrep	Nrep	0.000157624	-0.489578	0.059	0.128	1
Atrx.1	Atrx.1	0.00217165	-0.490835	0.339	0.42	1
Cdkl1	Cdkl1	0.000545778	-0.491032	0.172	0.259	1
Aurkaip1	Aurkaip1	9.17046e-06	-0.491218	0.377	0.523	0.23292
Cnot1	Cnot1	0.000158872	-0.492665	0.264	0.37	1
Nfkb1	Nfkb1	3.83599e-06	-0.492708	0.272	0.403	0.0974302
Golgb1	Golgb1	0.0013822	-0.492713	0.379	0.466	1
Ccdc141	Ccdc141	0.000141908	-0.493151	0.255	0.357	1
Fbxl17	Fbxl17	3.09951e-08	-0.493833	0.559	0.697	0.000787245
Wnk1	Wnk1	2.34536e-05	-0.496479	0.433	0.558	0.595698
AABR07059258.1	AABR07059258.1	3.37398e-06	-0.496884	0.038	0.116	0.0856956
AC134224.2	AC134224.2	1.81669e-09	-0.496934	0.659	0.769	4.61422e-05
Mcph1	Mcph1	2.40158e-06	-0.496936	0.073	0.17	0.0609977
Enah	Enah	5.42836e-05	-0.498715	0.167	0.27	1
Fhod3	Fhod3	1.26701e-07	-0.499638	0.515	0.662	0.00321808
Ahcyl2	Ahcyl2	5.19139e-06	-0.50028	0.404	0.525	0.131856
B4galt5	B4galt5	4.39782e-07	-0.500629	0.029	0.113	0.01117
Hnrnpu	Hnrnpu	0.00457832	-0.503606	0.351	0.416	1
Igf1r	Igf1r	2.41442e-10	-0.50514	0.766	0.837	6.1324e-06
Afap1	Afap1	5.32259e-07	-0.505413	0.027	0.107	0.0135189
Cd2ap	Cd2ap	1.45663e-05	-0.507766	0.544	0.619	0.369968
Myl12b	Myl12b	9.65096e-06	-0.507897	0.213	0.335	0.245125
Rtn4	Rtn4	3.21482e-06	-0.509996	0.178	0.309	0.0816533
Col4a4	Col4a4	0.000373954	-0.510209	0.312	0.41	1
Vdr	Vdr	2.23305e-06	-0.512415	0.111	0.222	0.0567172
Wsb1	Wsb1	8.08125e-07	-0.513337	0.115	0.238	0.0205256
App	App	3.59583e-09	-0.513386	0.588	0.736	9.13305e-05
Sesn3	Sesn3	3.46929e-06	-0.513714	0.09	0.194	0.0881166
Mbd2	Mbd2	4.27422e-08	-0.515951	0.201	0.362	0.00108561
Itga3	Itga3	2.59013e-05	-0.518304	0.069	0.153	0.657868
Mical3	Mical3	7.45192e-05	-0.51883	0.157	0.255	1
Bdp1	Bdp1	5.69685e-06	-0.519587	0.243	0.372	0.144694
Sipa1l3	Sipa1l3	8.20933e-05	-0.51986	0.312	0.414	1
Nav2	Nav2	0.000144089	-0.520234	0.343	0.447	1
Rnf150	Rnf150	0.000156275	-0.52041	0.067	0.139	1
Cnksr3	Cnksr3	0.000475252	-0.521982	0.205	0.303	1
Sntb2	Sntb2	7.30256e-06	-0.522399	0.247	0.375	0.185478
Glis3	Glis3	1.22076e-10	-0.523548	0.868	0.893	3.10061e-06
AABR07059663.1	AABR07059663.1	1.01136e-05	-0.523686	0.048	0.128	0.256874
Srgap2	Srgap2	6.61117e-08	-0.525833	0.213	0.373	0.00167917
Pde7a	Pde7a	9.52885e-07	-0.5271	0.144	0.274	0.0242023
Stox2	Stox2	5.0191e-08	-0.529806	0.036	0.133	0.0012748
Iqgap2	Iqgap2	9.83876e-06	-0.53242	0.199	0.32	0.249895
Folh1	Folh1	1.84212e-06	-0.533531	0.029	0.105	0.0467879
Trim35	Trim35	1.22896e-06	-0.534541	0.121	0.24	0.0312144
Arfgef3	Arfgef3	2.33133e-05	-0.534728	0.105	0.2	0.592136
Daam1	Daam1	2.02778e-05	-0.535063	0.144	0.248	0.515035
Apaf1	Apaf1	9.93605e-06	-0.53709	0.067	0.155	0.252366
Ptprj	Ptprj	4.25582e-06	-0.537559	0.613	0.689	0.108094
Sptlc2	Sptlc2	9.20447e-06	-0.53774	0.276	0.388	0.233784
Bmp7	Bmp7	0.000108972	-0.538268	0.119	0.207	1
Pappa1	Pappa1	9.59859e-05	-0.538728	0.071	0.148	1
Smarcc2	Smarcc2	1.42557e-05	-0.539729	0.144	0.257	0.362081
Aff1	Aff1	3.54127e-05	-0.540073	0.251	0.362	0.899446
Pcbp3	Pcbp3	6.46796e-07	-0.543241	0.059	0.155	0.016428
Fbxo32	Fbxo32	5.12184e-06	-0.543823	0.048	0.131	0.13009
Trabd2b	Trabd2b	6.27355e-09	-0.545218	0.688	0.789	0.000159342
Bod1l1	Bod1l1	6.41094e-05	-0.545897	0.184	0.29	1
Stk3	Stk3	2.64805e-06	-0.5462	0.356	0.475	0.0672579
Lipa	Lipa	1.28165e-05	-0.548069	0.151	0.261	0.325526
Eml4	Eml4	6.21605e-08	-0.548911	0.042	0.142	0.00157881
Pde3b	Pde3b	3.63046e-06	-0.551218	0.105	0.209	0.09221
Rcan1	Rcan1	4.56563e-07	-0.552684	0.042	0.133	0.0115963
Acss3	Acss3	5.8457e-06	-0.553617	0.418	0.54	0.148475
Il1rap	Il1rap	3.85881e-08	-0.556207	0.031	0.126	0.000980099
F3	F3	0.000269218	-0.557404	0.115	0.196	1
Wwc1	Wwc1	1.61887e-09	-0.560575	0.64	0.76	4.11178e-05
Arhgef3	Arhgef3	4.65884e-06	-0.561987	0.282	0.42	0.11833
Mapt	Mapt	2.7027e-06	-0.562411	0.498	0.601	0.068646
Prpf38b	Prpf38b	1.14793e-05	-0.564254	0.159	0.272	0.291562
Akr1c1	Akr1c1	0.000293228	-0.566459	0.142	0.227	1
Slc2a2	Slc2a2	2.88897e-08	-0.568636	0.312	0.477	0.000733768
Tgif1	Tgif1	7.87872e-08	-0.571954	0.113	0.246	0.00200112
Map1b	Map1b	7.58405e-08	-0.574259	0.132	0.27	0.00192627
Adam22	Adam22	7.14055e-07	-0.575366	0.029	0.109	0.0181363
Ankrd12	Ankrd12	0.000464585	-0.577207	0.253	0.348	1
Ddc	Ddc	1.14925e-06	-0.578276	0.042	0.129	0.0291897
Marchf3	Marchf3	8.54917e-06	-0.583198	0.236	0.357	0.21714
Parp14	Parp14	7.07269e-07	-0.58323	0.157	0.288	0.0179639
Ntf3	Ntf3	5.56576e-06	-0.585392	0.075	0.172	0.141365
Kcnj12	Kcnj12	3.34165e-06	-0.591821	0.063	0.153	0.0848745
Zfp516	Zfp516	9.77679e-09	-0.595645	0.042	0.15	0.000248321
Blnk	Blnk	6.88414e-05	-0.596521	0.132	0.229	1
Atxn1	Atxn1	6.7627e-10	-0.60405	0.418	0.604	1.71766e-05
Ttc3	Ttc3	3.67697e-08	-0.604815	0.368	0.534	0.000933912
Adgrg3	Adgrg3	1.23916e-08	-0.606053	0.071	0.196	0.000314735
Ppara	Ppara	1.60446e-05	-0.607621	0.149	0.253	0.407517
Nktr	Nktr	9.50324e-06	-0.610396	0.255	0.377	0.241373
Samd12	Samd12	1.14134e-08	-0.610652	0.021	0.113	0.000289889
Etv1	Etv1	6.82218e-08	-0.612926	0.084	0.205	0.00173277
Flacc1	Flacc1	8.58575e-09	-0.613737	0.04	0.146	0.000218069
Nox4	Nox4	4.6247e-05	-0.614269	0.291	0.394	1
Phc2	Phc2	5.5217e-09	-0.615293	0.075	0.205	0.000140246
Plcb1	Plcb1	6.10862e-05	-0.615692	0.272	0.377	1
Angpt1	Angpt1	3.84892e-08	-0.619851	0.046	0.152	0.000977587
Arl15	Arl15	9.8746e-09	-0.622125	0.684	0.776	0.000250805
G6pc	G6pc	3.89685e-05	-0.622606	0.086	0.174	0.989762
Atp8a1	Atp8a1	7.01606e-08	-0.629241	0.186	0.331	0.00178201
Dnm3	Dnm3	3.02461e-05	-0.636014	0.406	0.506	0.768221
Syn3	Syn3	6.38796e-09	-0.636426	0.322	0.492	0.000162248
Klf6	Klf6	5.27004e-08	-0.636654	0.207	0.366	0.00133854
Sorcs2	Sorcs2	4.57204e-06	-0.637899	0.105	0.209	0.116125
Fgf1	Fgf1	5.16624e-07	-0.641834	0.245	0.383	0.0131217
Timd2	Timd2	3.46599e-06	-0.651328	0.142	0.257	0.0880327
Myrf	Myrf	1.4595e-11	-0.655582	0.013	0.122	3.70698e-07
Sergef	Sergef	6.4521e-06	-0.65704	0.151	0.259	0.163877
AABR07004221.2	AABR07004221.2	4.31368e-06	-0.659715	0.218	0.342	0.109563
Tmem51	Tmem51	6.73982e-08	-0.66006	0.211	0.362	0.00171185
Pclo	Pclo	1.50343e-07	-0.663953	0.165	0.303	0.00381856
Lims2	Lims2	4.32155e-08	-0.664274	0.305	0.458	0.00109763
Flnb	Flnb	4.71329e-08	-0.665309	0.385	0.53	0.00119713
Tmem52b	Tmem52b	9.05048e-08	-0.666003	0.042	0.14	0.00229873
Kcnq1	Kcnq1	3.35045e-06	-0.666423	0.061	0.152	0.0850981
Tgfbr2	Tgfbr2	1.40091e-08	-0.667808	0.117	0.257	0.000355817
Met	Met	1.15648e-09	-0.668598	0.291	0.468	2.93735e-05
Pdgfb	Pdgfb	9.01581e-07	-0.669156	0.056	0.152	0.0228993
P3h2	P3h2	2.36803e-08	-0.673108	0.423	0.569	0.000601457
Kcnk5	Kcnk5	1.74804e-05	-0.674034	0.322	0.431	0.443984
Gatm	Gatm	1.93845e-06	-0.676653	0.184	0.309	0.0492347
Slc22a8	Slc22a8	2.63782e-05	-0.679112	0.054	0.131	0.66998
Tpm1	Tpm1	7.13442e-08	-0.679813	0.299	0.444	0.00181207
Prrg4	Prrg4	6.82281e-06	-0.681647	0.32	0.436	0.173293
Mt-cyb	Mt-cyb	0.000660669	-0.681661	0.046	0.104	1
Plce1	Plce1	2.68342e-07	-0.683281	0.262	0.403	0.00681561
Prtfdc1	Prtfdc1	5.7075e-09	-0.686649	0.073	0.201	0.000144965
Npas2	Npas2	9.93556e-13	-0.686711	0.023	0.153	2.52353e-08
Foxn3	Foxn3	1.95739e-06	-0.687597	0.339	0.462	0.0497158
Abhd17c	Abhd17c	2.30684e-08	-0.69291	0.19	0.348	0.000585914
Prkag2	Prkag2	2.51038e-09	-0.693198	0.128	0.283	6.3761e-05
Alpk1	Alpk1	3.97689e-09	-0.693355	0.073	0.201	0.000101009
Arhgef17	Arhgef17	1.23808e-08	-0.69687	0.086	0.213	0.000314459
Creb5	Creb5	3.04801e-11	-0.702509	0.14	0.322	7.74164e-07
Axl	Axl	2.56576e-10	-0.70709	0.023	0.131	6.51677e-06
AABR07051515.1	AABR07051515.1	1.53819e-07	-0.717601	0.069	0.179	0.00390686
Zfc3h1	Zfc3h1	2.34262e-09	-0.718292	0.243	0.418	5.95003e-05
Ptpro	Ptpro	1.32263e-07	-0.718838	0.119	0.246	0.00335936
Pck1	Pck1	5.86949e-09	-0.721136	0.184	0.346	0.000149079
Vav3	Vav3	1.01149e-11	-0.721815	0.134	0.314	2.56908e-07
Ankrd11	Ankrd11	4.93861e-06	-0.722358	0.23	0.353	0.125436
Ptprz1	Ptprz1	1.08888e-06	-0.723424	0.079	0.183	0.0276564
Mitf	Mitf	2.80681e-08	-0.726474	0.178	0.325	0.000712902
Lama1	Lama1	1.67071e-11	-0.728214	0.019	0.133	4.24344e-07
Loxl1	Loxl1	3.14217e-10	-0.73279	0.031	0.146	7.98081e-06
Alcam	Alcam	8.75404e-06	-0.741649	0.119	0.222	0.222344
Fosl2	Fosl2	2.11693e-08	-0.743127	0.079	0.201	0.000537679
Cyp24a1	Cyp24a1	5.94283e-08	-0.744936	0.14	0.279	0.00150942
Mt-nd4	Mt-nd4	5.03772e-09	-0.750012	0.075	0.209	0.000127953
Bicc1	Bicc1	9.88733e-12	-0.750171	0.594	0.71	2.51128e-07
Tut4	Tut4	7.66759e-11	-0.751213	0.077	0.226	1.94749e-06
Dclk1	Dclk1	4.12871e-06	-0.75482	0.063	0.153	0.104865
Kirrel1	Kirrel1	1.11553e-09	-0.7666	0.046	0.165	2.83335e-05
Zfp622	Zfp622	6.67993e-11	-0.768234	0.207	0.39	1.69664e-06
Tmem123	Tmem123	2.34411e-08	-0.769845	0.146	0.29	0.00059538
Kmt2a	Kmt2a	7.9861e-11	-0.776331	0.159	0.335	2.02839e-06
Lpar3	Lpar3	7.58525e-12	-0.782536	0.04	0.177	1.92658e-07
Itgav	Itgav	7.48193e-12	-0.783127	0.496	0.652	1.90034e-07
Pvr	Pvr	3.50629e-11	-0.801717	0.174	0.353	8.90562e-07
Slc22a23	Slc22a23	1.08644e-12	-0.802726	0.105	0.287	2.75944e-08
Pcdha13	Pcdha13	6.36583e-09	-0.810755	0.123	0.264	0.000161686
Ypel2	Ypel2	1.33483e-11	-0.815342	0.236	0.425	3.39034e-07
Ext1	Ext1	7.10845e-12	-0.822278	0.485	0.63	1.80547e-07
Ppm1h	Ppm1h	1.06619e-16	-0.822748	0.464	0.669	2.70802e-12
Itgb6	Itgb6	3.60516e-10	-0.824332	0.069	0.205	9.15676e-06
Samd4a	Samd4a	6.6714e-16	-0.828601	0.328	0.571	1.69447e-11
Cttnbp2	Cttnbp2	4.86341e-12	-0.831962	0.439	0.627	1.23526e-07
Akap2	Akap2	3.06595e-11	-0.83633	0.161	0.34	7.7872e-07
Nebl	Nebl	1.85738e-11	-0.846955	0.077	0.231	4.71756e-07
Slit2	Slit2	1.57118e-08	-0.854725	0.228	0.384	0.000399063
Slfn13	Slfn13	1.2825e-13	-0.864259	0.073	0.248	3.25741e-09
AABR07041096.1	AABR07041096.1	1.91201e-14	-0.865485	0.036	0.192	4.85631e-10
Ildr2	Ildr2	1.0366e-12	-0.875649	0.157	0.346	2.63285e-08
Col24a1	Col24a1	4.39986e-11	-0.875909	0.054	0.192	1.11752e-06
Adamts1	Adamts1	9.56987e-14	-0.882717	0.201	0.414	2.43065e-09
Egfr	Egfr	2.78182e-08	-0.885435	0.253	0.403	0.000706555
Cdk6	Cdk6	1.75602e-10	-0.887294	0.32	0.492	4.46012e-06
Lhfpl2	Lhfpl2	1.73294e-11	-0.893484	0.172	0.348	4.4015e-07
Pik3ap1	Pik3ap1	1.51495e-10	-0.896206	0.138	0.298	3.84781e-06
Slc12a8	Slc12a8	2.47798e-12	-0.90316	0.159	0.351	6.29382e-08
Slc7a8	Slc7a8	9.2468e-14	-0.923961	0.046	0.205	2.3486e-09
Itga1	Itga1	4.55471e-18	-0.924455	0.563	0.745	1.15685e-13
Dap	Dap	2.6965e-13	-0.931015	0.259	0.46	6.84884e-09
Epb41l3	Epb41l3	1.33921e-14	-0.934532	0.059	0.233	3.40145e-10
Tgfb2	Tgfb2	6.08966e-12	-0.93602	0.023	0.144	1.54671e-07
AABR07035916.1	AABR07035916.1	1.53859e-11	-0.943012	0.107	0.27	3.90785e-07
Slc8a1	Slc8a1	2.78947e-15	-0.962654	0.123	0.342	7.08497e-11
Pip5k1b	Pip5k1b	5.9016e-14	-0.968231	0.054	0.216	1.49895e-09
Adgrg6	Adgrg6	4.88153e-13	-0.970423	0.088	0.255	1.23986e-08
Mt-co1	Mt-co1	1.54723e-06	-0.976581	0.038	0.122	0.039298
Rbpms	Rbpms	4.02461e-26	-0.977819	0.322	0.649	1.02221e-21
Bach2	Bach2	5.41635e-13	-0.989637	0.14	0.329	1.3757e-08
Galnt13	Galnt13	9.15699e-09	-0.991503	0.046	0.153	0.000232578
Abcc4	Abcc4	6.05997e-17	-0.994537	0.36	0.586	1.53917e-12
AC134224.1	AC134224.1	4.52943e-39	-0.995894	0.851	0.97	1.15043e-34
Runx1	Runx1	7.28929e-11	-1.0114	0.082	0.227	1.85141e-06
Srrm2	Srrm2	5.14347e-15	-1.01973	0.448	0.641	1.30639e-10
Pard3b	Pard3b	5.86886e-30	-1.02626	0.59	0.815	1.49063e-25
Cdk14	Cdk14	1.9622e-18	-1.0323	0.289	0.542	4.9838e-14
Gls	Gls	5.43471e-21	-1.03766	0.4	0.665	1.38036e-16
Actn1	Actn1	1.84123e-15	-1.0484	0.178	0.403	4.67653e-11
Cald1	Cald1	1.0382e-21	-1.04889	0.339	0.621	2.63692e-17
Slc5a2	Slc5a2	1.54501e-14	-1.05113	0.036	0.192	3.92417e-10
Efcab5	Efcab5	3.57071e-12	-1.0727	0.027	0.155	9.06924e-08
Nfkbiz	Nfkbiz	4.93049e-16	-1.07587	0.167	0.39	1.25229e-11
Adra1d	Adra1d	1.70954e-16	-1.08827	0.059	0.244	4.34207e-12
Dlgap1	Dlgap1	2.42481e-21	-1.11826	0.19	0.473	6.15877e-17
Slc7a7	Slc7a7	1.95734e-19	-1.12124	0.195	0.46	4.97146e-15
Myof	Myof	5.03168e-34	-1.15631	0.525	0.793	1.278e-29
Mt-nd2	Mt-nd2	5.41757e-11	-1.15676	0.067	0.213	1.37601e-06
Slc12a3	Slc12a3	1.73257e-13	-1.16253	0.044	0.198	4.40056e-09
Zfp385b	Zfp385b	4.18362e-20	-1.17767	0.079	0.309	1.0626e-15
Pde7b	Pde7b	1.45281e-20	-1.18879	0.278	0.547	3.69e-16
AABR07058158.1	AABR07058158.1	1.6643e-18	-1.18937	0.138	0.377	4.22716e-14
Cdh6	Cdh6	7.54914e-21	-1.19299	0.144	0.409	1.91741e-16
Birc3	Birc3	2.33296e-14	-1.22247	0.113	0.303	5.92548e-10
Hdac9	Hdac9	2.04642e-20	-1.232	0.09	0.329	5.19771e-16
Nabp1	Nabp1	8.54611e-18	-1.23399	0.155	0.381	2.17063e-13
Klf12	Klf12	6.64041e-26	-1.28074	0.215	0.53	1.6866e-21
Havcr1	Havcr1	9.64901e-08	-1.2838	0.163	0.294	0.00245075
Gna14	Gna14	1.78462e-20	-1.29595	0.092	0.323	4.53276e-16
Mt-co3	Mt-co3	5.48916e-08	-1.30219	0.031	0.126	0.00139419
Slco3a1	Slco3a1	7.29842e-21	-1.31621	0.092	0.331	1.85373e-16
Abca16	Abca16	2.23889e-16	-1.36964	0.065	0.251	5.68656e-12
Mab21l3	Mab21l3	1.53272e-26	-1.47594	0.094	0.381	3.89295e-22
Cgnl1	Cgnl1	3.39479e-31	-1.48297	0.172	0.518	8.62243e-27
Slc5a12	Slc5a12	4.11091e-22	-1.56322	0.088	0.335	1.04413e-17
Slc4a4	Slc4a4	9.74607e-57	-1.70483	0.469	0.845	2.4754e-52
Bnc2	Bnc2	5.29627e-49	-1.80031	0.23	0.652	1.3452e-44
Kif26b	Kif26b	2.6106e-28	-1.8441	0.054	0.325	6.63067e-24
