# Supplementary material for: Treatment effects of soluble guanylate cyclase modulation on diabetic kidney disease at single-cell resolution
Source: Cell Rep Med. 2023 Apr 5;4(4):100992. doi: 10.1016/j.xcrm.2023.100992 (PMC10140477; doi:10.1016/j.xcrm.2023.100992)
Supplement: Data S17. GO PTinj_1 vs. PTinj_2 semantic space, related to Figure 4 [file mmc18.xlsx]

## Sheet: Suppl. Data 17
dotCount	x	y	frequency	cluster	size	pval	description	legend	members	representative	user
1	-1.73016	0.182795	0.398237	PTinj_1	1.09861	1.41e-10	alpha-amino acid metabolic process	1. alpha-amino acid metabolic process	['GO:1901605', 'GO:1901607']	GO:1901605	1
2	-0.160079	1.09614	0.629826	PTinj_1	1.09861	6.42e-08	sulfur compound metabolic process	2. sulfur compound metabolic process	['GO:0006790', 'GO:0044272']	GO:0006790	1
3	-1.32686	0.0587395	0.874176	PTinj_1	1.09861	5.22e-07	serine family amino acid metabolic ...	3. serine family amino acid metabolic ...	['GO:0009069', 'GO:0006534']	GO:0009069	1
4	-1.38622	0.210644	0.266677	PTinj_1	1.60944	3.25e-06	carboxylic acid biosynthetic proces...	4. carboxylic acid biosynthetic proces...	['GO:0016053', 'GO:0046394', 'GO:0008652', 'GO:0006520']	GO:0046394	1
5	1.16564	1.07132	0.962558	PTinj_1	1.09861	1.44e-05	organic anion transport	5. organic anion transport	['GO:0015711', 'GO:0046942']	GO:0015711	1
6	1.14772	1.32794	0.825494	PTinj_1	0.693147	5.7e-05	organic acid transport	6. organic acid transport	['GO:0015849']	GO:0015849	1
7	-0.513121	-0.560695	0.781063	PTinj_1	0.693147	5.7e-05	cellular modified amino acid metabo...	7. cellular modified amino acid metabo...	['GO:0006575']	GO:0006575	1
8	-1.41542	0.487154	1.03221	PTinj_1	0.693147	8.18e-05	glutamate metabolic process	8. glutamate metabolic process	['GO:0006536']	GO:0006536	1
9	-0.993532	1.03781	0.858017	PTinj_1	0.693147	8.18e-05	sulfur amino acid metabolic process	9. sulfur amino acid metabolic process	['GO:0000096']	GO:0000096	1
10	-0.524223	0.694905	0.455847	PTinj_1	1.09861	0.00011088	purine-containing compound metaboli...	10. purine-containing compound metaboli...	['GO:0072521', 'GO:0006163']	GO:0072521	1
11	-1.51609	-0.173674	0.896673	PTinj_1	1.09861	0.000158511	alpha-amino acid catabolic process	11. alpha-amino acid catabolic process	['GO:1901606', 'GO:0016054']	GO:1901606	1
12	-0.6346	-0.789841	0.830707	PTinj_1	0.693147	0.000237293	cellular modified amino acid biosyn...	12. cellular modified amino acid biosyn...	['GO:0042398']	GO:0042398	1
13	-0.874281	-1.12954	1.18146	PTinj_1	1.38629	0.000325586	glutathione biosynthetic process	13. glutathione biosynthetic process	['GO:0006750', 'GO:0019184', 'GO:0006749']	GO:0006750	1
14	-1.35618	-0.230641	0.847766	PTinj_1	1.38629	0.000337921	cellular amino acid catabolic proce...	14. cellular amino acid catabolic proce...	['GO:0009063', 'GO:0044282', 'GO:0046395']	GO:0009063	1
15	-1.17374	0.483657	0.739543	PTinj_1	0.693147	0.000337921	dicarboxylic acid metabolic process	15. dicarboxylic acid metabolic process	['GO:0043648']	GO:0043648	1
16	-1.61455	0.255966	0.65565	PTinj_1	0.693147	0.000366673	glutamine family amino acid metabol...	16. glutamine family amino acid metabol...	['GO:0009064']	GO:0009064	1
17	0.856312	1.35818	1.05187	PTinj_1	1.09861	0.00166392	carboxylic acid transmembrane trans...	17. carboxylic acid transmembrane trans...	['GO:1903825', 'GO:1905039']	GO:1905039	1
18	-0.825234	0.768421	0.515452	PTinj_1	1.60944	0.00373565	purine ribonucleotide metabolic pro...	18. purine ribonucleotide metabolic pro...	['GO:0009150', 'GO:0009259', 'GO:0019693', 'GO:0009117']	GO:0009150	1
19	0.389893	0.249974	1.25908	PTinj_1	0.693147	0.0049831	xenobiotic metabolic process	19. xenobiotic metabolic process	['GO:0006805']	GO:0006805	1
20	1.33283	-0.953108	1.71982	PTinj_1	0.693147	0.00509832	urogenital system development	20. urogenital system development	['GO:0001655']	GO:0001655	1
21	0.0725711	-0.353305	1.16275	PTinj_1	0.693147	0.00524841	steroid metabolic process	21. steroid metabolic process	['GO:0008202']	GO:0008202	1
22	0.831398	-0.857257	1.75186	PTinj_2	0.693147	0.00560925	gliogenesis	22. gliogenesis	['GO:0042063']	GO:0042063	2
23	0.867832	-1.02789	1.5746	PTinj_2	0.693147	0.00560925	glial cell development	23. glial cell development	['GO:0021782']	GO:0021782	2
24	0.698829	1.13867	0.643146	PTinj_1	0.693147	0.00568933	proton transmembrane transport	24. proton transmembrane transport	['GO:1902600']	GO:1902600	1
25	1.18003	-1.08782	1.88399	PTinj_2	0.693147	0.00592592	exocrine system development	25. exocrine system development	['GO:0035272']	GO:0035272	2
26	-0.96697	-0.00434076	1.20648	PTinj_1	0.693147	0.00629897	ornithine metabolic process	26. ornithine metabolic process	['GO:0006591']	GO:0006591	1
27	1.50611	0.340152	1.48043	PTinj_1	0.693147	0.00661873	response to monosaccharide	27. response to monosaccharide	['GO:0034284']	GO:0034284	1
28	0.515707	-1.47214	1.70111	PTinj_1	0.693147	0.00661873	response to thyroid hormone	28. response to thyroid hormone	['GO:0097066']	GO:0097066	1
29	0.399439	-1.43705	1.52434	PTinj_1	0.693147	0.00734733	response to nutrient	29. response to nutrient	['GO:0007584']	GO:0007584	1
30	0.0276176	0.192348	0.340875	PTinj_1	0.693147	0.00793054	generation of precursor metabolites...	30. generation of precursor metabolites...	['GO:0006091']	GO:0006091	1
31	1.20324	-0.821267	1.6743	PTinj_2	1.09861	0.00864492	salivary gland morphogenesis	31. salivary gland morphogenesis	['GO:0022612', 'GO:0007435']	GO:0007435	2
32	1.45755	-0.0962548	1.35286	PTinj_2	0.693147	0.00864492	activation of protein kinase activi...	32. activation of protein kinase activi...	['GO:0032147']	GO:0032147	2
33	1.15112	0.0193011	1.74106	PTinj_1	0.693147	0.00930995	regulation of microvillus organizat...	33. regulation of microvillus organizat...	['GO:0032530']	GO:0032530	1
34	0.761448	-0.0238706	1.23173	PTinj_1	0.693147	0.00930995	hormone metabolic process	34. hormone metabolic process	['GO:0042445']	GO:0042445	1
35	1.44596	0.044557	1.62667	PTinj_2	0.693147	0.00976639	positive regulation of fibroblast p...	35. positive regulation of fibroblast p...	['GO:0048146']	GO:0048146	2
