# Supplementary material for: Treatment effects of soluble guanylate cyclase modulation on diabetic kidney disease at single-cell resolution
Source: Cell Rep Med. 2023 Apr 5;4(4):100992. doi: 10.1016/j.xcrm.2023.100992 (PMC10140477; doi:10.1016/j.xcrm.2023.100992)
Supplement: Data S18. Trajectory regulon targets information, related to Figure 6 [file mmc19.xlsx]

## Sheet: Suppl. Data 18
TF	gene	nMotifs	bestMotif	NES	highConfAnnot	Genie3Weight
Ahr	Hspa9	1	transfac_public__M00139	3.61	TRUE	0.00471264
Ahr	P4ha1	1	transfac_public__M00139	3.61	TRUE	0.00349392
Ahr	Senp8	1	transfac_public__M00139	3.61	TRUE	0.0030941
Ahr	Stat5a	1	transfac_public__M00139	3.61	TRUE	0.00487761
Ahr	Trim37	1	transfac_public__M00139	3.61	TRUE	0.00297686
Ahr	Acadsb	1	dbcorrdb__BRCA1__ENCSR000EBX_1__m1	3.35	FALSE	0.00230452
Ahr	Aff4	1	dbcorrdb__BRCA1__ENCSR000EBX_1__m1	3.35	FALSE	0.00147746
Ahr	Agbl3	1	dbcorrdb__BRCA1__ENCSR000EBX_1__m1	3.35	FALSE	0.00185852
Ahr	Akt1	1	dbcorrdb__BRCA1__ENCSR000EBX_1__m1	3.35	FALSE	0.0017837
Ahr	Ankfy1	1	dbcorrdb__BRCA1__ENCSR000EBX_1__m1	3.35	FALSE	0.00160516
Ahr	Atf7	1	dbcorrdb__BRCA1__ENCSR000EBX_1__m1	3.35	FALSE	0.00109011
Ahr	Btbd10	1	dbcorrdb__BRCA1__ENCSR000EBX_1__m1	3.35	FALSE	0.00118194
Ahr	Casc4	1	dbcorrdb__BRCA1__ENCSR000EBX_1__m1	3.35	FALSE	0.00134514
Ahr	Cd2ap	1	dbcorrdb__BRCA1__ENCSR000EBX_1__m1	3.35	FALSE	0.00104802
Ahr	Chuk	1	dbcorrdb__BRCA1__ENCSR000EBX_1__m1	3.35	FALSE	0.00148851
Ahr	Csde1	1	dbcorrdb__BRCA1__ENCSR000EBX_1__m1	3.35	FALSE	0.00124793
Ahr	Cul3	1	dbcorrdb__BRCA1__ENCSR000EBX_1__m1	3.35	FALSE	0.00222026
Ahr	Dcaf6	1	dbcorrdb__BRCA1__ENCSR000EBX_1__m1	3.35	FALSE	0.00132246
Ahr	Dctn2	1	dbcorrdb__BRCA1__ENCSR000EBX_1__m1	3.35	FALSE	0.00120276
Ahr	Dmxl1	1	dbcorrdb__BRCA1__ENCSR000EBX_1__m1	3.35	FALSE	0.00113499
Ahr	Dzip3	1	dbcorrdb__BRCA1__ENCSR000EBX_1__m1	3.35	FALSE	0.00165344
Ahr	Eif4a2	1	dbcorrdb__BRCA1__ENCSR000EBX_1__m1	3.35	FALSE	0.00154657
Ahr	Ergic2	1	dbcorrdb__BRCA1__ENCSR000EBX_1__m1	3.35	FALSE	0.00107807
Ahr	Fam135a	1	dbcorrdb__BRCA1__ENCSR000EBX_1__m1	3.35	FALSE	0.00112168
Ahr	Ggnbp2	1	dbcorrdb__BRCA1__ENCSR000EBX_1__m1	3.35	FALSE	0.00122723
Ahr	Gpbp1	1	dbcorrdb__BRCA1__ENCSR000EBX_1__m1	3.35	FALSE	0.00138439
Ahr	Hspa4	1	dbcorrdb__BRCA1__ENCSR000EBX_1__m1	3.35	FALSE	0.00136176
Ahr	Huwe1	1	dbcorrdb__BRCA1__ENCSR000EBX_1__m1	3.35	FALSE	0.00117181
Ahr	Ift46	1	dbcorrdb__BRCA1__ENCSR000EBX_1__m1	3.35	FALSE	0.00171909
Ahr	Ing3	1	dbcorrdb__BRCA1__ENCSR000EBX_1__m1	3.35	FALSE	0.00157799
Ahr	Josd2	1	dbcorrdb__BRCA1__ENCSR000EBX_1__m1	3.35	FALSE	0.00113883
Ahr	Mettl16	1	dbcorrdb__BRCA1__ENCSR000EBX_1__m1	3.35	FALSE	0.00242398
Ahr	Mxi1	1	dbcorrdb__BRCA1__ENCSR000EBX_1__m1	3.35	FALSE	0.00108846
Ahr	Nfyc	1	dbcorrdb__BRCA1__ENCSR000EBX_1__m1	3.35	FALSE	0.00110393
Ahr	Nol9	1	dbcorrdb__BRCA1__ENCSR000EBX_1__m1	3.35	FALSE	0.00132904
Ahr	Npm1	1	dbcorrdb__BRCA1__ENCSR000EBX_1__m1	3.35	FALSE	0.00151095
Ahr	Pign	1	dbcorrdb__BRCA1__ENCSR000EBX_1__m1	3.35	FALSE	0.00112629
Ahr	Psmd5	1	dbcorrdb__BRCA1__ENCSR000EBX_1__m1	3.35	FALSE	0.00125585
Ahr	Ptpn4	1	dbcorrdb__BRCA1__ENCSR000EBX_1__m1	3.35	FALSE	0.00169844
Ahr	Rbm15	1	dbcorrdb__BRCA1__ENCSR000EBX_1__m1	3.35	FALSE	0.00160245
Ahr	Sec63	1	dbcorrdb__BRCA1__ENCSR000EBX_1__m1	3.35	FALSE	0.00125656
Ahr	Sipa1l1	1	dbcorrdb__BRCA1__ENCSR000EBX_1__m1	3.35	FALSE	0.00112638
Ahr	Smc1a	1	dbcorrdb__BRCA1__ENCSR000EBX_1__m1	3.35	FALSE	0.00172697
Ahr	Smg5	1	dbcorrdb__BRCA1__ENCSR000EBX_1__m1	3.35	FALSE	0.00102598
Ahr	Smg7	1	dbcorrdb__BRCA1__ENCSR000EBX_1__m1	3.35	FALSE	0.00106103
Ahr	Smndc1	1	dbcorrdb__BRCA1__ENCSR000EBX_1__m1	3.35	FALSE	0.0012661
Ahr	Stxbp4	1	dbcorrdb__BRCA1__ENCSR000EBX_1__m1	3.35	FALSE	0.00112386
Ahr	Usp47	1	dbcorrdb__BRCA1__ENCSR000EBX_1__m1	3.35	FALSE	0.00112933
Ahr	Wdr44	1	dbcorrdb__BRCA1__ENCSR000EBX_1__m1	3.35	FALSE	0.0010692
Ahr	Wdr73	1	dbcorrdb__BRCA1__ENCSR000EBX_1__m1	3.35	FALSE	0.00430521
Ahr	Wrap53	1	dbcorrdb__BRCA1__ENCSR000EBX_1__m1	3.35	FALSE	0.00296131
Ahr	Zfp91	1	dbcorrdb__BRCA1__ENCSR000EBX_1__m1	3.35	FALSE	0.00118597
Ahr	Zzz3	1	dbcorrdb__BRCA1__ENCSR000EBX_1__m1	3.35	FALSE	0.0011991
Ar	Akt1s1	1	transfac_pro__M02014	3.25	FALSE	0.00354708
Ar	Aldh6a1	1	transfac_pro__M02014	3.25	FALSE	0.005423
Ar	Cadm1	2	transfac_pro__M02014	3.25	FALSE	0.00681024
Ar	Cradd	1	transfac_pro__M02014	3.25	FALSE	0.00363617
Ar	Dcaf11	1	transfac_pro__M02014	3.25	FALSE	0.00285592
Ar	Dock5	1	transfac_pro__M02014	3.25	FALSE	0.00346466
Ar	Fbxo32	1	transfac_pro__M02014	3.25	FALSE	0.00353585
Ar	Foxp2	1	transfac_pro__M02014	3.25	FALSE	0.00442184
Ar	Fxyd2	1	transfac_pro__M02014	3.25	FALSE	0.00403504
Ar	Gkap1	1	transfac_pro__M02014	3.25	FALSE	0.00362374
Ar	Hbp1	1	transfac_pro__M02014	3.25	FALSE	0.00335574
Ar	Kdm6a	1	transfac_pro__M02014	3.25	FALSE	0.0033751
Ar	Lasp1	1	transfac_pro__M02014	3.25	FALSE	0.00284246
Ar	Limch1	1	transfac_pro__M02014	3.25	FALSE	0.00867862
Ar	Lrrc8a	1	transfac_pro__M02014	3.25	FALSE	0.00294107
Ar	Mat2a	1	transfac_pro__M02014	3.25	FALSE	0.00411769
Ar	Med13	1	transfac_pro__M02014	3.25	FALSE	0.00296279
Ar	Mtmr14	1	transfac_pro__M02014	3.25	FALSE	0.00306617
Ar	Nfatc1	1	transfac_pro__M02014	3.25	FALSE	0.00286993
Ar	Nfia	2	transfac_pro__M02014	3.25	FALSE	0.0084999
Ar	Ntn1	1	transfac_pro__M02014	3.25	FALSE	0.00781742
Ar	Ovol1	1	transfac_pro__M02014	3.25	FALSE	0.00663142
Ar	Pan3	1	transfac_pro__M02014	3.25	FALSE	0.00331629
Ar	Pank1	1	transfac_pro__M02014	3.25	FALSE	0.00456148
Ar	Peli2	1	transfac_pro__M02014	3.25	FALSE	0.00373798
Ar	Phip	1	transfac_pro__M02014	3.25	FALSE	0.00299853
Ar	Ppp3ca	1	transfac_pro__M02014	3.25	FALSE	0.00381395
Ar	Ppt2	1	transfac_pro__M02014	3.25	FALSE	0.00379832
Ar	Rffl	1	transfac_pro__M02014	3.25	FALSE	0.0039302
Ar	Rin2	1	transfac_pro__M02014	3.25	FALSE	0.00308709
Ar	Sec16b	1	transfac_pro__M02014	3.25	FALSE	0.00330127
Ar	Serpinf2	1	transfac_pro__M02014	3.25	FALSE	0.00396462
Ar	Sesn1	1	transfac_pro__M02014	3.25	FALSE	0.00312322
Ar	Sirt7	1	transfac_pro__M02014	3.25	FALSE	0.00304321
Ar	Slc12a6	1	transfac_pro__M02014	3.25	FALSE	0.0035513
Ar	Slc22a2	1	transfac_pro__M02014	3.25	FALSE	0.00342807
Ar	Slc38a3	1	transfac_pro__M02014	3.25	FALSE	0.00555595
Ar	Slc39a8	1	transfac_pro__M02014	3.25	FALSE	0.00301945
Ar	Stag2	1	transfac_pro__M02014	3.25	FALSE	0.00304089
Ar	Taf4b	1	transfac_pro__M02014	3.25	FALSE	0.00315496
Ar	Tbc1d17	1	transfac_pro__M02014	3.25	FALSE	0.00278417
Ar	Tcea3	1	transfac_pro__M02014	3.25	FALSE	0.00422449
Ar	Ubtf	1	transfac_pro__M02014	3.25	FALSE	0.00279985
Ar	Xpo7	1	transfac_pro__M02014	3.25	FALSE	0.00485366
Ar	Zer1	1	transfac_pro__M02014	3.25	FALSE	0.00333342
Ar	Zfx	1	transfac_pro__M02014	3.25	FALSE	0.00310293
Ar	Zmym4	1	transfac_pro__M02014	3.25	FALSE	0.0037122
Ar	Ar	1	homer__VAGRACAKNCTGTBC_PR	3.03	FALSE	NA
Ar	Cpeb3	1	homer__VAGRACAKNCTGTBC_PR	3.03	FALSE	0.00508829
Ar	Lrrc8d	1	cisbp__M6436	3.03	FALSE	0.00751456
Ar	Lrrtm3	1	homer__VAGRACAKNCTGTBC_PR	3.03	FALSE	0.00607022
Ar	Rcan2	1	cisbp__M6436	3.03	FALSE	0.00785534
Ar	Slc13a2	1	homer__VAGRACAKNCTGTBC_PR	3.03	FALSE	0.00599657
Ar	Slc5a9	1	homer__VAGRACAKNCTGTBC_PR	3.03	FALSE	0.00763237
Ar	Smarca2	1	homer__VAGRACAKNCTGTBC_PR	3.03	FALSE	0.0101979
Ar	Upp2	1	homer__VAGRACAKNCTGTBC_PR	3.03	FALSE	0.00567141
Ar	Usp38	1	homer__VAGRACAKNCTGTBC_PR	3.03	FALSE	0.0101217
Ar	Zbtb20	1	homer__VAGRACAKNCTGTBC_PR	3.03	FALSE	0.00860443
Arid3a	Arid3a	3	cisbp__M4664	4.25	FALSE	NA
Arid3a	Atp11c	2	cisbp__M4664	4.25	FALSE	0.0027032
Arid3a	Kdm5c	2	cisbp__M4664	4.25	FALSE	0.00280531
Arid3a	Wfdc2	3	cisbp__M4664	4.25	FALSE	0.00545496
Arid3a	Bpgm	4	dbcorrdb__TAL1__ENCSR000EHB_1__m1	3.61	FALSE	0.00218806
Arid3a	Capza2	5	dbcorrdb__TAL1__ENCSR000EHB_1__m1	3.61	FALSE	0.00120817
Arid3a	Cdc42ep3	5	dbcorrdb__TAL1__ENCSR000EHB_1__m1	3.61	FALSE	0.00108526
Arid3a	Cep70	1	dbcorrdb__TAL1__ENCSR000EHB_1__m1	3.61	FALSE	0.001193
Arid3a	Chn1	2	dbcorrdb__TAL1__ENCSR000EHB_1__m1	3.61	FALSE	0.00118964
Arid3a	Ctbs	3	dbcorrdb__TAL1__ENCSR000EHB_1__m1	3.61	FALSE	0.00107589
Arid3a	Ezh2	5	dbcorrdb__TAL1__ENCSR000EHB_1__m1	3.61	FALSE	0.00142242
Arid3a	Irf6	5	dbcorrdb__TAL1__ENCSR000EHB_1__m1	3.61	FALSE	0.00115563
Arid3a	Jak2	2	dbcorrdb__TAL1__ENCSR000EHB_1__m1	3.61	FALSE	0.0013753
Arid3a	Kdm3a	5	dbcorrdb__TAL1__ENCSR000EHB_1__m1	3.61	FALSE	0.00151927
Arid3a	Ldb1	5	dbcorrdb__TAL1__ENCSR000EHB_1__m1	3.61	FALSE	0.00157722
Arid3a	Napepld	5	dbcorrdb__TAL1__ENCSR000EHB_1__m1	3.61	FALSE	0.00146563
Arid3a	Nfatc3	5	dbcorrdb__TAL1__ENCSR000EHB_1__m1	3.61	FALSE	0.00127055
Arid3a	Nudt4	5	dbcorrdb__TAL1__ENCSR000EHB_1__m1	3.61	FALSE	0.0010327
Arid3a	Rnf152	2	dbcorrdb__TAL1__ENCSR000EHB_1__m1	3.61	FALSE	0.00128492
Arid3a	Sqle	4	dbcorrdb__TAL1__ENCSR000EHB_1__m1	3.61	FALSE	0.00127651
Arid3a	Tank	4	dbcorrdb__TAL1__ENCSR000EHB_1__m1	3.61	FALSE	0.00134094
Arid3a	Wtap	1	dbcorrdb__TAL1__ENCSR000EHB_1__m1	3.61	FALSE	0.00112587
Arid3a	Zc3h8	5	dbcorrdb__TAL1__ENCSR000EHB_1__m1	3.61	FALSE	0.00282603
Arid3a	Zswim5	4	dbcorrdb__TAL1__ENCSR000EHB_1__m1	3.61	FALSE	0.00130726
Arid3a	Dock9	1	dbcorrdb__TBL1XR1__ENCSR000EGB_1__m1	3.43	FALSE	0.00110615
Arid3a	Smad7	3	dbcorrdb__TBL1XR1__ENCSR000EGB_1__m1	3.43	FALSE	0.00100541
Arid3a	Szt2	2	dbcorrdb__TBL1XR1__ENCSR000EGB_1__m1	3.43	FALSE	0.00105684
Arid3a	Tmem184c	3	dbcorrdb__TBL1XR1__ENCSR000EGB_1__m1	3.43	FALSE	0.00296009
Arid3a	Zfp532	1	dbcorrdb__TBL1XR1__ENCSR000EGB_1__m1	3.43	FALSE	0.00100992
Arid3a	Tmbim1	2	dbcorrdb__eGFP-GATA2__ENCSR000DKA_1__m1	3.09	FALSE	0.00101958
Arnt	Cdc42ep4	1	transfac_public__M00237	3.27	TRUE	0.00383416
Arnt	Fndc3a	1	transfac_public__M00237	3.27	TRUE	0.00404076
Arnt	Psd3	1	transfac_public__M00237	3.27	TRUE	0.00518139
Arnt	Smoc2	1	transfac_public__M00237	3.27	TRUE	0.00483394
Arntl2	Acap2	1	dbcorrdb__ATF3__ENCSR000BKE_1__m1	3	FALSE	0.00128956
Arntl2	Arf4	1	dbcorrdb__ATF3__ENCSR000BKE_1__m1	3	FALSE	0.00103367
Arntl2	Arpc5	1	dbcorrdb__ATF3__ENCSR000BKE_1__m1	3	FALSE	0.00351496
Arntl2	Atp6v0b	1	dbcorrdb__ATF3__ENCSR000BKE_1__m1	3	FALSE	0.00179767
Arntl2	Creb3l2	1	dbcorrdb__ATF3__ENCSR000BKE_1__m1	3	FALSE	0.00123169
Arntl2	Creb5	1	dbcorrdb__ATF3__ENCSR000BKE_1__m1	3	FALSE	0.00392873
Arntl2	Creld1	1	dbcorrdb__ATF3__ENCSR000BKE_1__m1	3	FALSE	0.00160678
Arntl2	Dctn4	1	dbcorrdb__ATF3__ENCSR000BKE_1__m1	3	FALSE	0.00184901
Arntl2	Dennd5a	1	dbcorrdb__ATF3__ENCSR000BKE_1__m1	3	FALSE	0.00204348
Arntl2	Eftud2	1	dbcorrdb__ATF3__ENCSR000BKE_1__m1	3	FALSE	0.00112708
Arntl2	Epha2	1	dbcorrdb__ATF3__ENCSR000BKE_1__m1	3	FALSE	0.00325338
Arntl2	Eps15	1	dbcorrdb__ATF3__ENCSR000BKE_1__m1	3	FALSE	0.00105805
Arntl2	Fam118b	1	dbcorrdb__ATF3__ENCSR000BKE_1__m1	3	FALSE	0.00113362
Arntl2	Fn1	1	dbcorrdb__ATF3__ENCSR000BKE_1__m1	3	FALSE	0.00213779
Arntl2	Fubp3	1	dbcorrdb__ATF3__ENCSR000BKE_1__m1	3	FALSE	0.00100855
Arntl2	Git2	1	dbcorrdb__ATF3__ENCSR000BKE_1__m1	3	FALSE	0.0017656
Arntl2	Heg1	1	dbcorrdb__ATF3__ENCSR000BKE_1__m1	3	FALSE	0.00362603
Arntl2	Ip6k1	1	dbcorrdb__ATF3__ENCSR000BKE_1__m1	3	FALSE	0.00114949
Arntl2	Josd1	1	dbcorrdb__ATF3__ENCSR000BKE_1__m1	3	FALSE	0.00203124
Arntl2	Kif5c	1	dbcorrdb__ATF3__ENCSR000BKE_1__m1	3	FALSE	0.00645117
Arntl2	Larp1	1	dbcorrdb__ATF3__ENCSR000BKE_1__m1	3	FALSE	0.00114303
Arntl2	Megf9	1	dbcorrdb__ATF3__ENCSR000BKE_1__m1	3	FALSE	0.00131435
Arntl2	Mlx	1	dbcorrdb__ATF3__ENCSR000BKE_1__m1	3	FALSE	0.00143698
Arntl2	Mms19	1	dbcorrdb__ATF3__ENCSR000BKE_1__m1	3	FALSE	0.00146165
Arntl2	Morf4l2	1	dbcorrdb__ATF3__ENCSR000BKE_1__m1	3	FALSE	0.00117334
Arntl2	Ncald	1	dbcorrdb__ATF3__ENCSR000BKE_1__m1	3	FALSE	0.00135655
Arntl2	Nubpl	1	dbcorrdb__ATF3__ENCSR000BKE_1__m1	3	FALSE	0.00131309
Arntl2	Pde7a	1	dbcorrdb__ATF3__ENCSR000BKE_1__m1	3	FALSE	0.00371578
Arntl2	Pelp1	1	dbcorrdb__ATF3__ENCSR000BKE_1__m1	3	FALSE	0.0016199
Arntl2	Pitpnb	1	dbcorrdb__ATF3__ENCSR000BKE_1__m1	3	FALSE	0.00118448
Arntl2	Ppp1r13l	1	dbcorrdb__ATF3__ENCSR000BKE_1__m1	3	FALSE	0.00147617
Arntl2	Rc3h2	1	dbcorrdb__ATF3__ENCSR000BKE_1__m1	3	FALSE	0.00105962
Arntl2	Runx1	1	dbcorrdb__ATF3__ENCSR000BKE_1__m1	3	FALSE	0.00471909
Arntl2	Sae1	1	dbcorrdb__ATF3__ENCSR000BKE_1__m1	3	FALSE	0.00133603
Arntl2	Samd12	1	dbcorrdb__ATF3__ENCSR000BKE_1__m1	3	FALSE	0.00435751
Arntl2	Scrn1	1	dbcorrdb__ATF3__ENCSR000BKE_1__m1	3	FALSE	0.0060548
Arntl2	Sh3gl1	1	dbcorrdb__ATF3__ENCSR000BKE_1__m1	3	FALSE	0.00149738
Arntl2	Slc20a1	1	dbcorrdb__ATF3__ENCSR000BKE_1__m1	3	FALSE	0.00200829
Arntl2	Slc25a36	1	dbcorrdb__ATF3__ENCSR000BKE_1__m1	3	FALSE	0.00185388
Arntl2	Spred3	1	dbcorrdb__ATF3__ENCSR000BKE_1__m1	3	FALSE	0.00193503
Arntl2	Srsf1	1	dbcorrdb__ATF3__ENCSR000BKE_1__m1	3	FALSE	0.00139636
Arntl2	Srsf3	1	dbcorrdb__ATF3__ENCSR000BKE_1__m1	3	FALSE	0.00117945
Arntl2	Ssr1	1	dbcorrdb__ATF3__ENCSR000BKE_1__m1	3	FALSE	0.0011671
Arntl2	Stx6	1	dbcorrdb__ATF3__ENCSR000BKE_1__m1	3	FALSE	0.00148992
Arntl2	Syncrip	1	dbcorrdb__ATF3__ENCSR000BKE_1__m1	3	FALSE	0.00133574
Arntl2	Tex10	1	dbcorrdb__ATF3__ENCSR000BKE_1__m1	3	FALSE	0.0013383
Arntl2	Tnpo2	1	dbcorrdb__ATF3__ENCSR000BKE_1__m1	3	FALSE	0.00149484
Arntl2	Tsc1	1	dbcorrdb__ATF3__ENCSR000BKE_1__m1	3	FALSE	0.00113565
Arntl2	Ube2n	1	dbcorrdb__ATF3__ENCSR000BKE_1__m1	3	FALSE	0.00242031
Arntl2	Usp28	1	dbcorrdb__ATF3__ENCSR000BKE_1__m1	3	FALSE	0.0010171
Arntl2	Usp31	1	dbcorrdb__ATF3__ENCSR000BKE_1__m1	3	FALSE	0.00149314
Arntl2	Ythdc2	1	dbcorrdb__ATF3__ENCSR000BKE_1__m1	3	FALSE	0.00246896
Atf1	Atf1	6	jaspar__MA0604.1	4.42	TRUE	NA
Atf1	Lysmd3	8	jaspar__MA0604.1	4.42	TRUE	0.00421971
Atf1	Naf1	3	jaspar__MA0604.1	4.42	TRUE	0.00399945
Atf1	Zfp143	8	jaspar__MA0604.1	4.42	TRUE	0.00763904
Atf1	Col24a1	1	swissregulon__hs__CREB1.p2	3.89	FALSE	0.00436882
Atf1	Kcnh8	1	swissregulon__hs__CREB1.p2	3.89	FALSE	0.00541662
Atf1	Nup210l	2	swissregulon__hs__CREB1.p2	3.89	FALSE	0.00693541
Atf1	Ppfia1	1	swissregulon__hs__CREB1.p2	3.89	FALSE	0.00409596
Atf1	Ammecr1	2	factorbook__CREB	3.35	FALSE	0.00326393
Atf1	Dcp1b	2	factorbook__CREB	3.35	FALSE	0.00343865
Atf1	Ddit3	2	factorbook__CREB	3.35	FALSE	0.00297104
Atf1	Ehf	2	factorbook__CREB	3.35	FALSE	0.00387875
Atf1	Lyrm1	1	factorbook__CREB	3.35	FALSE	0.00336894
Atf1	Ppp2r2d	1	factorbook__CREB	3.35	FALSE	0.00314814
Atf1	Slc38a2	1	factorbook__CREB	3.35	FALSE	0.00362466
Atf1	Zc3h8	2	factorbook__CREB	3.35	FALSE	0.00475746
Atf1	Aagab	1	dbcorrdb__POLR2AphosphoS2__ENCSR000ECT_1__m1	3.03	FALSE	0.00152958
Atf1	Aatf	1	dbcorrdb__POLR2AphosphoS2__ENCSR000ECT_1__m1	3.03	FALSE	0.00162904
Atf1	Abcb4	1	dbcorrdb__POLR2AphosphoS2__ENCSR000ECT_1__m1	3.03	FALSE	0.0011297
Atf1	Abcd3	1	dbcorrdb__POLR2AphosphoS2__ENCSR000ECT_1__m1	3.03	FALSE	0.00134462
Atf1	Abcd4	1	dbcorrdb__POLR2AphosphoS2__ENCSR000ECT_1__m1	3.03	FALSE	0.00111388
Atf1	Abhd2	1	dbcorrdb__POLR2AphosphoS2__ENCSR000ECT_1__m1	3.03	FALSE	0.00204309
Atf1	Abi1	1	dbcorrdb__POLR2AphosphoS2__ENCSR000ECT_1__m1	3.03	FALSE	0.00138309
Atf1	Abi2	1	dbcorrdb__POLR2AphosphoS2__ENCSR000ECT_1__m1	3.03	FALSE	0.00154962
Atf1	Abl2	1	dbcorrdb__POLR2AphosphoS2__ENCSR000ECT_1__m1	3.03	FALSE	0.00112889
Atf1	Abr	1	dbcorrdb__POLR2AphosphoS2__ENCSR000ECT_1__m1	3.03	FALSE	0.00301383
Atf1	Acadsb	1	dbcorrdb__POLR2AphosphoS2__ENCSR000ECT_1__m1	3.03	FALSE	0.00106758
Atf1	Acbd3	1	dbcorrdb__POLR2AphosphoS2__ENCSR000ECT_1__m1	3.03	FALSE	0.00113174
Atf1	Acin1	1	dbcorrdb__POLR2AphosphoS2__ENCSR000ECT_1__m1	3.03	FALSE	0.00120349
Atf1	Acox1	1	dbcorrdb__POLR2AphosphoS2__ENCSR000ECT_1__m1	3.03	FALSE	0.00132803
Atf1	Actb	1	dbcorrdb__POLR2AphosphoS2__ENCSR000ECT_1__m1	3.03	FALSE	0.00137357
Atf1	Actr1a	1	dbcorrdb__POLR2AphosphoS2__ENCSR000ECT_1__m1	3.03	FALSE	0.00231299
Atf1	Actr2	1	dbcorrdb__POLR2AphosphoS2__ENCSR000ECT_1__m1	3.03	FALSE	0.00157224
Atf1	Actr3	1	dbcorrdb__POLR2AphosphoS2__ENCSR000ECT_1__m1	3.03	FALSE	0.0011588
Atf1	Acvr1	1	dbcorrdb__POLR2AphosphoS2__ENCSR000ECT_1__m1	3.03	FALSE	0.00122521
Atf1	Acvr2a	1	dbcorrdb__POLR2AphosphoS2__ENCSR000ECT_1__m1	3.03	FALSE	0.00222755
Atf1	Acy1	1	dbcorrdb__POLR2AphosphoS2__ENCSR000ECT_1__m1	3.03	FALSE	0.00118938
Atf1	Adam9	1	dbcorrdb__POLR2AphosphoS2__ENCSR000ECT_1__m1	3.03	FALSE	0.00106273
Atf1	Adck1	1	dbcorrdb__POLR2AphosphoS2__ENCSR000ECT_1__m1	3.03	FALSE	0.00172377
Atf1	Adnp	1	dbcorrdb__POLR2AphosphoS2__ENCSR000ECT_1__m1	3.03	FALSE	0.00189783
Atf1	Adss	1	dbcorrdb__POLR2AphosphoS2__ENCSR000ECT_1__m1	3.03	FALSE	0.0011507
Atf1	Aftph	1	dbcorrdb__POLR2AphosphoS2__ENCSR000ECT_1__m1	3.03	FALSE	0.00169249
Atf1	Aggf1	1	dbcorrdb__POLR2AphosphoS2__ENCSR000ECT_1__m1	3.03	FALSE	0.00398283
Atf1	Agl	1	dbcorrdb__POLR2AphosphoS2__ENCSR000ECT_1__m1	3.03	FALSE	0.0018954
Atf1	Ahcyl2	1	dbcorrdb__POLR2AphosphoS2__ENCSR000ECT_1__m1	3.03	FALSE	0.00115668
Atf1	Ahi1	1	dbcorrdb__POLR2AphosphoS2__ENCSR000ECT_1__m1	3.03	FALSE	0.00151028
Atf1	Aig1	1	dbcorrdb__POLR2AphosphoS2__ENCSR000ECT_1__m1	3.03	FALSE	0.00129731
Atf1	Aimp1	1	dbcorrdb__POLR2AphosphoS2__ENCSR000ECT_1__m1	3.03	FALSE	0.00163559
Atf1	Ak3	1	dbcorrdb__POLR2AphosphoS2__ENCSR000ECT_1__m1	3.03	FALSE	0.00129639
Atf1	Ak4	1	dbcorrdb__POLR2AphosphoS2__ENCSR000ECT_1__m1	3.03	FALSE	0.00167255
Atf1	Akap13	1	dbcorrdb__POLR2AphosphoS2__ENCSR000ECT_1__m1	3.03	FALSE	0.00140005
Atf1	Akap9	1	dbcorrdb__POLR2AphosphoS2__ENCSR000ECT_1__m1	3.03	FALSE	0.00117261
Atf1	Akirin2	1	dbcorrdb__POLR2AphosphoS2__ENCSR000ECT_1__m1	3.03	FALSE	0.00145738
Atf1	Akt2	1	dbcorrdb__POLR2AphosphoS2__ENCSR000ECT_1__m1	3.03	FALSE	0.00117048
Atf1	Alg14	1	dbcorrdb__POLR2AphosphoS2__ENCSR000ECT_1__m1	3.03	FALSE	0.0020722
Atf1	Alkbh3	1	dbcorrdb__POLR2AphosphoS2__ENCSR000ECT_1__m1	3.03	FALSE	0.00110653
Atf1	Alkbh5	1	dbcorrdb__POLR2AphosphoS2__ENCSR000ECT_1__m1	3.03	FALSE	0.00197689
Atf1	Ammecr1l	1	dbcorrdb__POLR2AphosphoS2__ENCSR000ECT_1__m1	3.03	FALSE	0.00118076
Atf1	Anapc1	1	dbcorrdb__POLR2AphosphoS2__ENCSR000ECT_1__m1	3.03	FALSE	0.0024534
Atf1	Anapc7	1	dbcorrdb__POLR2AphosphoS2__ENCSR000ECT_1__m1	3.03	FALSE	0.00239901
Atf1	Ank2	1	dbcorrdb__POLR2AphosphoS2__ENCSR000ECT_1__m1	3.03	FALSE	0.00104041
Atf1	Ankrd11	1	dbcorrdb__POLR2AphosphoS2__ENCSR000ECT_1__m1	3.03	FALSE	0.00101929
Atf1	Ankrd17	1	dbcorrdb__POLR2AphosphoS2__ENCSR000ECT_1__m1	3.03	FALSE	0.00130996
Atf1	Aoah	1	dbcorrdb__POLR2AphosphoS2__ENCSR000ECT_1__m1	3.03	FALSE	0.00102953
Atf1	Ap1m1	1	dbcorrdb__POLR2AphosphoS2__ENCSR000ECT_1__m1	3.03	FALSE	0.00181784
Atf1	Ap1s1	1	dbcorrdb__POLR2AphosphoS2__ENCSR000ECT_1__m1	3.03	FALSE	0.00122211
Atf1	Ap3b1	1	dbcorrdb__POLR2AphosphoS2__ENCSR000ECT_1__m1	3.03	FALSE	0.00116617
Atf1	Ap3d1	1	dbcorrdb__POLR2AphosphoS2__ENCSR000ECT_1__m1	3.03	FALSE	0.00103418
Atf1	Ap3s2	1	dbcorrdb__POLR2AphosphoS2__ENCSR000ECT_1__m1	3.03	FALSE	0.00132739
Atf1	Apbb3	1	dbcorrdb__POLR2AphosphoS2__ENCSR000ECT_1__m1	3.03	FALSE	0.00182696
Atf1	Apeh	1	dbcorrdb__POLR2AphosphoS2__ENCSR000ECT_1__m1	3.03	FALSE	0.00141299
Atf1	Appl2	1	dbcorrdb__POLR2AphosphoS2__ENCSR000ECT_1__m1	3.03	FALSE	0.00138911
Atf1	Aqr	1	dbcorrdb__POLR2AphosphoS2__ENCSR000ECT_1__m1	3.03	FALSE	0.00247922
Atf1	Arap2	1	dbcorrdb__POLR2AphosphoS2__ENCSR000ECT_1__m1	3.03	FALSE	0.0012217
Atf1	Arf1	1	dbcorrdb__POLR2AphosphoS2__ENCSR000ECT_1__m1	3.03	FALSE	0.00127766
Atf1	Arf4	1	dbcorrdb__POLR2AphosphoS2__ENCSR000ECT_1__m1	3.03	FALSE	0.00192979
Atf1	Arfip1	1	dbcorrdb__POLR2AphosphoS2__ENCSR000ECT_1__m1	3.03	FALSE	0.00106145
Atf1	Arfip2	1	dbcorrdb__POLR2AphosphoS2__ENCSR000ECT_1__m1	3.03	FALSE	0.0015991
Atf1	Arhgap26	1	dbcorrdb__POLR2AphosphoS2__ENCSR000ECT_1__m1	3.03	FALSE	0.00160591
Atf1	Arhgap27	1	dbcorrdb__POLR2AphosphoS2__ENCSR000ECT_1__m1	3.03	FALSE	0.00176117
Atf1	Arhgef12	1	dbcorrdb__POLR2AphosphoS2__ENCSR000ECT_1__m1	3.03	FALSE	0.0012769
Atf1	Arhgef7	1	dbcorrdb__POLR2AphosphoS2__ENCSR000ECT_1__m1	3.03	FALSE	0.00146087
Atf1	Arid1a	1	dbcorrdb__POLR2AphosphoS2__ENCSR000ECT_1__m1	3.03	FALSE	0.0013544
Atf1	Arid4a	1	dbcorrdb__POLR2AphosphoS2__ENCSR000ECT_1__m1	3.03	FALSE	0.00158871
Atf1	Arih2	1	dbcorrdb__POLR2AphosphoS2__ENCSR000ECT_1__m1	3.03	FALSE	0.0010526
Atf1	Arl5a	1	dbcorrdb__POLR2AphosphoS2__ENCSR000ECT_1__m1	3.03	FALSE	0.00162691
Atf1	Armc1	1	dbcorrdb__POLR2AphosphoS2__ENCSR000ECT_1__m1	3.03	FALSE	0.00598383
Atf1	Armc7	1	dbcorrdb__POLR2AphosphoS2__ENCSR000ECT_1__m1	3.03	FALSE	0.00115859
Atf1	Armc9	1	dbcorrdb__POLR2AphosphoS2__ENCSR000ECT_1__m1	3.03	FALSE	0.00163282
Atf1	Arnt	1	dbcorrdb__POLR2AphosphoS2__ENCSR000ECT_1__m1	3.03	FALSE	0.0012484
Atf1	Arpc2	1	dbcorrdb__POLR2AphosphoS2__ENCSR000ECT_1__m1	3.03	FALSE	0.00116905
Atf1	Arpc4	1	dbcorrdb__POLR2AphosphoS2__ENCSR000ECT_1__m1	3.03	FALSE	0.00167628
Atf1	Arpc5l	1	dbcorrdb__POLR2AphosphoS2__ENCSR000ECT_1__m1	3.03	FALSE	0.0016457
Atf1	Asb3	1	dbcorrdb__POLR2AphosphoS2__ENCSR000ECT_1__m1	3.03	FALSE	0.00103723
Atf1	Asb7	1	dbcorrdb__POLR2AphosphoS2__ENCSR000ECT_1__m1	3.03	FALSE	0.00172794
Atf1	Asxl1	1	dbcorrdb__POLR2AphosphoS2__ENCSR000ECT_1__m1	3.03	FALSE	0.00124336
Atf1	Atad1	1	dbcorrdb__POLR2AphosphoS2__ENCSR000ECT_1__m1	3.03	FALSE	0.00127699
Atf1	Ate1	1	dbcorrdb__POLR2AphosphoS2__ENCSR000ECT_1__m1	3.03	FALSE	0.00123
Atf1	Atf2	1	dbcorrdb__POLR2AphosphoS2__ENCSR000ECT_1__m1	3.03	FALSE	0.00216248
Atf1	Atg12	1	dbcorrdb__POLR2AphosphoS2__ENCSR000ECT_1__m1	3.03	FALSE	0.00144927
Atf1	Atg2b	1	dbcorrdb__POLR2AphosphoS2__ENCSR000ECT_1__m1	3.03	FALSE	0.00133441
Atf1	Atm	1	dbcorrdb__POLR2AphosphoS2__ENCSR000ECT_1__m1	3.03	FALSE	0.0018207
Atf1	Atp10a	1	dbcorrdb__POLR2AphosphoS2__ENCSR000ECT_1__m1	3.03	FALSE	0.00121319
Atf1	Atp13a3	1	dbcorrdb__POLR2AphosphoS2__ENCSR000ECT_1__m1	3.03	FALSE	0.00141253
Atf1	Atp6v0d1	1	dbcorrdb__POLR2AphosphoS2__ENCSR000ECT_1__m1	3.03	FALSE	0.00144179
Atf1	Atp6v1c1	1	dbcorrdb__POLR2AphosphoS2__ENCSR000ECT_1__m1	3.03	FALSE	0.00141444
Atf1	Atp6v1h	1	dbcorrdb__POLR2AphosphoS2__ENCSR000ECT_1__m1	3.03	FALSE	0.00161369
Atf1	Atp7a	1	dbcorrdb__POLR2AphosphoS2__ENCSR000ECT_1__m1	3.03	FALSE	0.00160472
Atf1	Atxn2	1	dbcorrdb__POLR2AphosphoS2__ENCSR000ECT_1__m1	3.03	FALSE	0.00143047
Atf1	Atxn2l	1	dbcorrdb__POLR2AphosphoS2__ENCSR000ECT_1__m1	3.03	FALSE	0.00105167
Atf1	Atxn7l1	1	dbcorrdb__POLR2AphosphoS2__ENCSR000ECT_1__m1	3.03	FALSE	0.0014651
Atf1	Aurkaip1	1	dbcorrdb__POLR2AphosphoS2__ENCSR000ECT_1__m1	3.03	FALSE	0.00154499
Atf1	Azi2	1	dbcorrdb__POLR2AphosphoS2__ENCSR000ECT_1__m1	3.03	FALSE	0.00141453
Atf1	B3galnt2	1	dbcorrdb__POLR2AphosphoS2__ENCSR000ECT_1__m1	3.03	FALSE	0.00166682
Atf1	B3galt5	1	dbcorrdb__POLR2AphosphoS2__ENCSR000ECT_1__m1	3.03	FALSE	0.0010292
Atf1	Bad	1	dbcorrdb__POLR2AphosphoS2__ENCSR000ECT_1__m1	3.03	FALSE	0.00165372
Atf1	Banp	1	dbcorrdb__POLR2AphosphoS2__ENCSR000ECT_1__m1	3.03	FALSE	0.00148422
Atf1	Baz1a	1	dbcorrdb__POLR2AphosphoS2__ENCSR000ECT_1__m1	3.03	FALSE	0.00135886
Atf1	Baz1b	1	dbcorrdb__POLR2AphosphoS2__ENCSR000ECT_1__m1	3.03	FALSE	0.00130692
Atf1	Baz2b	1	dbcorrdb__POLR2AphosphoS2__ENCSR000ECT_1__m1	3.03	FALSE	0.0011485
Atf1	Bcap31	1	dbcorrdb__POLR2AphosphoS2__ENCSR000ECT_1__m1	3.03	FALSE	0.00149307
Atf1	Bcl2l1	1	dbcorrdb__POLR2AphosphoS2__ENCSR000ECT_1__m1	3.03	FALSE	0.00145735
Atf1	Bcl2l13	1	dbcorrdb__POLR2AphosphoS2__ENCSR000ECT_1__m1	3.03	FALSE	0.00207897
Atf1	Bclaf1	1	dbcorrdb__POLR2AphosphoS2__ENCSR000ECT_1__m1	3.03	FALSE	0.00140901
Atf1	Bcor	1	dbcorrdb__POLR2AphosphoS2__ENCSR000ECT_1__m1	3.03	FALSE	0.00117881
Atf1	Bdp1	1	dbcorrdb__POLR2AphosphoS2__ENCSR000ECT_1__m1	3.03	FALSE	0.0012591
Atf1	Becn1	1	dbcorrdb__POLR2AphosphoS2__ENCSR000ECT_1__m1	3.03	FALSE	0.00233072
Atf1	Bend5	1	dbcorrdb__POLR2AphosphoS2__ENCSR000ECT_1__m1	3.03	FALSE	0.00175377
Atf1	Bicd2	1	dbcorrdb__POLR2AphosphoS2__ENCSR000ECT_1__m1	3.03	FALSE	0.00113479
Atf1	Birc6	1	dbcorrdb__POLR2AphosphoS2__ENCSR000ECT_1__m1	3.03	FALSE	0.00121763
Atf1	Bmp4	1	dbcorrdb__POLR2AphosphoS2__ENCSR000ECT_1__m1	3.03	FALSE	0.00189897
Atf1	Bnc2	1	dbcorrdb__POLR2AphosphoS2__ENCSR000ECT_1__m1	3.03	FALSE	0.00144079
Atf1	Brca1	1	dbcorrdb__POLR2AphosphoS2__ENCSR000ECT_1__m1	3.03	FALSE	0.00197295
Atf1	Brd4	1	dbcorrdb__POLR2AphosphoS2__ENCSR000ECT_1__m1	3.03	FALSE	0.00141436
Atf1	Brd8	1	dbcorrdb__POLR2AphosphoS2__ENCSR000ECT_1__m1	3.03	FALSE	0.00120396
Atf1	Brd9	1	dbcorrdb__POLR2AphosphoS2__ENCSR000ECT_1__m1	3.03	FALSE	0.00159664
Atf1	Brwd1	1	dbcorrdb__POLR2AphosphoS2__ENCSR000ECT_1__m1	3.03	FALSE	0.00148633
Atf1	Btbd7	1	dbcorrdb__POLR2AphosphoS2__ENCSR000ECT_1__m1	3.03	FALSE	0.00177278
Atf1	Btbd9	1	dbcorrdb__POLR2AphosphoS2__ENCSR000ECT_1__m1	3.03	FALSE	0.0013289
Atf1	C2cd3	1	dbcorrdb__POLR2AphosphoS2__ENCSR000ECT_1__m1	3.03	FALSE	0.00155409
Atf1	Cab39	1	dbcorrdb__POLR2AphosphoS2__ENCSR000ECT_1__m1	3.03	FALSE	0.00207318
Atf1	Cacna1d	1	dbcorrdb__POLR2AphosphoS2__ENCSR000ECT_1__m1	3.03	FALSE	0.00186704
Atf1	Cacnb4	1	dbcorrdb__POLR2AphosphoS2__ENCSR000ECT_1__m1	3.03	FALSE	0.00115015
Atf1	Cadm1	1	dbcorrdb__POLR2AphosphoS2__ENCSR000ECT_1__m1	3.03	FALSE	0.00138314
Atf1	Cadps	1	dbcorrdb__POLR2AphosphoS2__ENCSR000ECT_1__m1	3.03	FALSE	0.00104682
Atf1	Cadps2	1	dbcorrdb__POLR2AphosphoS2__ENCSR000ECT_1__m1	3.03	FALSE	0.00138947
Atf1	Camk2d	1	dbcorrdb__POLR2AphosphoS2__ENCSR000ECT_1__m1	3.03	FALSE	0.00100649
Atf1	Camk2g	1	dbcorrdb__POLR2AphosphoS2__ENCSR000ECT_1__m1	3.03	FALSE	0.00121084
Atf1	Camta2	1	dbcorrdb__POLR2AphosphoS2__ENCSR000ECT_1__m1	3.03	FALSE	0.00116818
Atf1	Capn7	1	dbcorrdb__POLR2AphosphoS2__ENCSR000ECT_1__m1	3.03	FALSE	0.00154727
Atf1	Capza1	1	dbcorrdb__POLR2AphosphoS2__ENCSR000ECT_1__m1	3.03	FALSE	0.00116246
Atf1	Carf	1	dbcorrdb__POLR2AphosphoS2__ENCSR000ECT_1__m1	3.03	FALSE	0.00119544
Atf1	Cars2	1	dbcorrdb__POLR2AphosphoS2__ENCSR000ECT_1__m1	3.03	FALSE	0.0016553
Atf1	Casc1	1	dbcorrdb__POLR2AphosphoS2__ENCSR000ECT_1__m1	3.03	FALSE	0.00137622
Atf1	Cast	1	dbcorrdb__POLR2AphosphoS2__ENCSR000ECT_1__m1	3.03	FALSE	0.00115385
Atf1	Cbfb	1	dbcorrdb__POLR2AphosphoS2__ENCSR000ECT_1__m1	3.03	FALSE	0.00120921
Atf1	Cbll1	1	dbcorrdb__POLR2AphosphoS2__ENCSR000ECT_1__m1	3.03	FALSE	0.00224878
Atf1	Ccar1	1	dbcorrdb__POLR2AphosphoS2__ENCSR000ECT_1__m1	3.03	FALSE	0.00136596
Atf1	Ccdc12	1	dbcorrdb__POLR2AphosphoS2__ENCSR000ECT_1__m1	3.03	FALSE	0.00146283
Atf1	Ccdc137	1	dbcorrdb__POLR2AphosphoS2__ENCSR000ECT_1__m1	3.03	FALSE	0.0024455
Atf1	Ccdc138	1	dbcorrdb__POLR2AphosphoS2__ENCSR000ECT_1__m1	3.03	FALSE	0.00155725
Atf1	Ccdc15	1	dbcorrdb__POLR2AphosphoS2__ENCSR000ECT_1__m1	3.03	FALSE	0.00100746
Atf1	Ccdc18	1	dbcorrdb__POLR2AphosphoS2__ENCSR000ECT_1__m1	3.03	FALSE	0.00148685
Atf1	Ccdc30	1	dbcorrdb__POLR2AphosphoS2__ENCSR000ECT_1__m1	3.03	FALSE	0.00112027
Atf1	Ccdc47	1	dbcorrdb__POLR2AphosphoS2__ENCSR000ECT_1__m1	3.03	FALSE	0.0010731
Atf1	Ccdc6	1	dbcorrdb__POLR2AphosphoS2__ENCSR000ECT_1__m1	3.03	FALSE	0.00157006
Atf1	Ccdc61	1	dbcorrdb__POLR2AphosphoS2__ENCSR000ECT_1__m1	3.03	FALSE	0.00121628
Atf1	Ccm2	1	dbcorrdb__POLR2AphosphoS2__ENCSR000ECT_1__m1	3.03	FALSE	0.00105885
Atf1	Ccnh	1	dbcorrdb__POLR2AphosphoS2__ENCSR000ECT_1__m1	3.03	FALSE	0.00144878
Atf1	Ccni	1	dbcorrdb__POLR2AphosphoS2__ENCSR000ECT_1__m1	3.03	FALSE	0.00122072
Atf1	Ccnt1	1	dbcorrdb__POLR2AphosphoS2__ENCSR000ECT_1__m1	3.03	FALSE	0.00214013
Atf1	Cct3	1	dbcorrdb__POLR2AphosphoS2__ENCSR000ECT_1__m1	3.03	FALSE	0.00173142
Atf1	Cct6b	1	dbcorrdb__POLR2AphosphoS2__ENCSR000ECT_1__m1	3.03	FALSE	0.00185066
Atf1	Cd47	1	dbcorrdb__POLR2AphosphoS2__ENCSR000ECT_1__m1	3.03	FALSE	0.0016137
Atf1	Cdc123	1	dbcorrdb__POLR2AphosphoS2__ENCSR000ECT_1__m1	3.03	FALSE	0.00122467
Atf1	Cdc14a	1	dbcorrdb__POLR2AphosphoS2__ENCSR000ECT_1__m1	3.03	FALSE	0.00111585
Atf1	Cdc14b	1	dbcorrdb__POLR2AphosphoS2__ENCSR000ECT_1__m1	3.03	FALSE	0.00149778
Atf1	Cdc27	1	dbcorrdb__POLR2AphosphoS2__ENCSR000ECT_1__m1	3.03	FALSE	0.00191346
Atf1	Cdc37l1	1	dbcorrdb__POLR2AphosphoS2__ENCSR000ECT_1__m1	3.03	FALSE	0.00100106
Atf1	Cdc42	1	dbcorrdb__POLR2AphosphoS2__ENCSR000ECT_1__m1	3.03	FALSE	0.00125116
Atf1	Cdk13	1	dbcorrdb__POLR2AphosphoS2__ENCSR000ECT_1__m1	3.03	FALSE	0.00106129
Atf1	Cdk19	1	dbcorrdb__POLR2AphosphoS2__ENCSR000ECT_1__m1	3.03	FALSE	0.00151288
Atf1	Cdk7	1	dbcorrdb__POLR2AphosphoS2__ENCSR000ECT_1__m1	3.03	FALSE	0.00125572
Atf1	Cdkal1	1	dbcorrdb__POLR2AphosphoS2__ENCSR000ECT_1__m1	3.03	FALSE	0.00162255
Atf1	Cdkl5	1	dbcorrdb__POLR2AphosphoS2__ENCSR000ECT_1__m1	3.03	FALSE	0.00280287
Atf1	Cep120	1	dbcorrdb__POLR2AphosphoS2__ENCSR000ECT_1__m1	3.03	FALSE	0.00120134
Atf1	Cep164	1	dbcorrdb__POLR2AphosphoS2__ENCSR000ECT_1__m1	3.03	FALSE	0.00136676
Atf1	Cep63	1	dbcorrdb__POLR2AphosphoS2__ENCSR000ECT_1__m1	3.03	FALSE	0.0024157
Atf1	Cept1	1	dbcorrdb__POLR2AphosphoS2__ENCSR000ECT_1__m1	3.03	FALSE	0.00194495
Atf1	Cfdp1	1	dbcorrdb__POLR2AphosphoS2__ENCSR000ECT_1__m1	3.03	FALSE	0.00117146
Atf1	Cflar	1	dbcorrdb__POLR2AphosphoS2__ENCSR000ECT_1__m1	3.03	FALSE	0.00125485
Atf1	Cftr	1	dbcorrdb__POLR2AphosphoS2__ENCSR000ECT_1__m1	3.03	FALSE	0.0020946
Atf1	Cgrrf1	1	dbcorrdb__POLR2AphosphoS2__ENCSR000ECT_1__m1	3.03	FALSE	0.00250074
Atf1	Chchd3	1	dbcorrdb__POLR2AphosphoS2__ENCSR000ECT_1__m1	3.03	FALSE	0.00154934
Atf1	Chd9	1	dbcorrdb__POLR2AphosphoS2__ENCSR000ECT_1__m1	3.03	FALSE	0.00105235
Atf1	Chuk	1	dbcorrdb__POLR2AphosphoS2__ENCSR000ECT_1__m1	3.03	FALSE	0.00127974
Atf1	Cir1	1	dbcorrdb__POLR2AphosphoS2__ENCSR000ECT_1__m1	3.03	FALSE	0.0013643
Atf1	Cisd1	1	dbcorrdb__POLR2AphosphoS2__ENCSR000ECT_1__m1	3.03	FALSE	0.00109952
Atf1	Clasp1	1	dbcorrdb__POLR2AphosphoS2__ENCSR000ECT_1__m1	3.03	FALSE	0.00109442
Atf1	Clns1a	1	dbcorrdb__POLR2AphosphoS2__ENCSR000ECT_1__m1	3.03	FALSE	0.00172299
Atf1	Clock	1	dbcorrdb__POLR2AphosphoS2__ENCSR000ECT_1__m1	3.03	FALSE	0.00105905
Atf1	Clpx	1	dbcorrdb__POLR2AphosphoS2__ENCSR000ECT_1__m1	3.03	FALSE	0.00133343
Atf1	Cltc	1	dbcorrdb__POLR2AphosphoS2__ENCSR000ECT_1__m1	3.03	FALSE	0.00191268
Atf1	Cmtm4	1	dbcorrdb__POLR2AphosphoS2__ENCSR000ECT_1__m1	3.03	FALSE	0.0011808
Atf1	Cnnm3	1	dbcorrdb__POLR2AphosphoS2__ENCSR000ECT_1__m1	3.03	FALSE	0.00128378
Atf1	Cnot10	1	dbcorrdb__POLR2AphosphoS2__ENCSR000ECT_1__m1	3.03	FALSE	0.00140867
Atf1	Cnot3	1	dbcorrdb__POLR2AphosphoS2__ENCSR000ECT_1__m1	3.03	FALSE	0.00157969
Atf1	Cnot4	1	dbcorrdb__POLR2AphosphoS2__ENCSR000ECT_1__m1	3.03	FALSE	0.0016147
Atf1	Cnot7	1	dbcorrdb__POLR2AphosphoS2__ENCSR000ECT_1__m1	3.03	FALSE	0.00167757
Atf1	Cog1	1	dbcorrdb__POLR2AphosphoS2__ENCSR000ECT_1__m1	3.03	FALSE	0.00206002
Atf1	Cog3	1	dbcorrdb__POLR2AphosphoS2__ENCSR000ECT_1__m1	3.03	FALSE	0.00266048
Atf1	Commd6	1	dbcorrdb__POLR2AphosphoS2__ENCSR000ECT_1__m1	3.03	FALSE	0.00193105
Atf1	Cops2	1	dbcorrdb__POLR2AphosphoS2__ENCSR000ECT_1__m1	3.03	FALSE	0.00136708
Atf1	Cops3	1	dbcorrdb__POLR2AphosphoS2__ENCSR000ECT_1__m1	3.03	FALSE	0.00176945
Atf1	Cops5	1	dbcorrdb__POLR2AphosphoS2__ENCSR000ECT_1__m1	3.03	FALSE	0.00144995
Atf1	Coq10b	1	dbcorrdb__POLR2AphosphoS2__ENCSR000ECT_1__m1	3.03	FALSE	0.00181248
Atf1	Coro1c	1	dbcorrdb__POLR2AphosphoS2__ENCSR000ECT_1__m1	3.03	FALSE	0.00105778
Atf1	Cox16	1	dbcorrdb__POLR2AphosphoS2__ENCSR000ECT_1__m1	3.03	FALSE	0.00135295
Atf1	Cox7a2l	1	dbcorrdb__POLR2AphosphoS2__ENCSR000ECT_1__m1	3.03	FALSE	0.00145415
Atf1	Cpsf6	1	dbcorrdb__POLR2AphosphoS2__ENCSR000ECT_1__m1	3.03	FALSE	0.00103329
Atf1	Crb3	1	dbcorrdb__POLR2AphosphoS2__ENCSR000ECT_1__m1	3.03	FALSE	0.00317008
Atf1	Creb1	1	dbcorrdb__POLR2AphosphoS2__ENCSR000ECT_1__m1	3.03	FALSE	0.00185505
Atf1	Crebl2	1	dbcorrdb__POLR2AphosphoS2__ENCSR000ECT_1__m1	3.03	FALSE	0.00146785
Atf1	Crem	1	dbcorrdb__POLR2AphosphoS2__ENCSR000ECT_1__m1	3.03	FALSE	0.00263018
Atf1	Crk	1	dbcorrdb__POLR2AphosphoS2__ENCSR000ECT_1__m1	3.03	FALSE	0.00141688
Atf1	Crtac1	1	dbcorrdb__POLR2AphosphoS2__ENCSR000ECT_1__m1	3.03	FALSE	0.00216501
Atf1	Csde1	1	dbcorrdb__POLR2AphosphoS2__ENCSR000ECT_1__m1	3.03	FALSE	0.00156779
Atf1	Csnk1g1	1	dbcorrdb__POLR2AphosphoS2__ENCSR000ECT_1__m1	3.03	FALSE	0.00228683
Atf1	Csnk2a1	1	dbcorrdb__POLR2AphosphoS2__ENCSR000ECT_1__m1	3.03	FALSE	0.0015091
Atf1	Cspp1	1	dbcorrdb__POLR2AphosphoS2__ENCSR000ECT_1__m1	3.03	FALSE	0.00113208
Atf1	Cstf2	1	dbcorrdb__POLR2AphosphoS2__ENCSR000ECT_1__m1	3.03	FALSE	0.00232469
Atf1	Cstf3	1	dbcorrdb__POLR2AphosphoS2__ENCSR000ECT_1__m1	3.03	FALSE	0.00147594
Atf1	Ctbp2	1	dbcorrdb__POLR2AphosphoS2__ENCSR000ECT_1__m1	3.03	FALSE	0.00132764
Atf1	Ctdp1	1	dbcorrdb__POLR2AphosphoS2__ENCSR000ECT_1__m1	3.03	FALSE	0.0015912
Atf1	Ctdspl2	1	dbcorrdb__POLR2AphosphoS2__ENCSR000ECT_1__m1	3.03	FALSE	0.0019919
Atf1	Ctif	1	dbcorrdb__POLR2AphosphoS2__ENCSR000ECT_1__m1	3.03	FALSE	0.00168171
Atf1	Ctnna1	1	dbcorrdb__POLR2AphosphoS2__ENCSR000ECT_1__m1	3.03	FALSE	0.00127511
Atf1	Ctnnbl1	1	dbcorrdb__POLR2AphosphoS2__ENCSR000ECT_1__m1	3.03	FALSE	0.00147862
Atf1	Cttnbp2nl	1	dbcorrdb__POLR2AphosphoS2__ENCSR000ECT_1__m1	3.03	FALSE	0.00258509
Atf1	Cul3	1	dbcorrdb__POLR2AphosphoS2__ENCSR000ECT_1__m1	3.03	FALSE	0.00201079
Atf1	Cwc22	1	dbcorrdb__POLR2AphosphoS2__ENCSR000ECT_1__m1	3.03	FALSE	0.00250762
Atf1	Cwf19l1	1	dbcorrdb__POLR2AphosphoS2__ENCSR000ECT_1__m1	3.03	FALSE	0.00175452
Atf1	Cx3cl1	1	dbcorrdb__POLR2AphosphoS2__ENCSR000ECT_1__m1	3.03	FALSE	0.00117378
Atf1	Cyb561	1	dbcorrdb__POLR2AphosphoS2__ENCSR000ECT_1__m1	3.03	FALSE	0.00120602
Atf1	Cyb5r4	1	dbcorrdb__POLR2AphosphoS2__ENCSR000ECT_1__m1	3.03	FALSE	0.00122478
Atf1	Cyld	1	dbcorrdb__POLR2AphosphoS2__ENCSR000ECT_1__m1	3.03	FALSE	0.00196632
Atf1	Daam1	1	dbcorrdb__POLR2AphosphoS2__ENCSR000ECT_1__m1	3.03	FALSE	0.00113542
Atf1	Dalrd3	1	dbcorrdb__POLR2AphosphoS2__ENCSR000ECT_1__m1	3.03	FALSE	0.00173594
Atf1	Dap3	1	dbcorrdb__POLR2AphosphoS2__ENCSR000ECT_1__m1	3.03	FALSE	0.00115713
Atf1	Dapk1	1	dbcorrdb__POLR2AphosphoS2__ENCSR000ECT_1__m1	3.03	FALSE	0.00166352
Atf1	Dazap2	1	dbcorrdb__POLR2AphosphoS2__ENCSR000ECT_1__m1	3.03	FALSE	0.00190098
Atf1	Dcaf10	1	dbcorrdb__POLR2AphosphoS2__ENCSR000ECT_1__m1	3.03	FALSE	0.00147196
Atf1	Dcaf5	1	dbcorrdb__POLR2AphosphoS2__ENCSR000ECT_1__m1	3.03	FALSE	0.00185821
Atf1	Dcbld2	1	dbcorrdb__POLR2AphosphoS2__ENCSR000ECT_1__m1	3.03	FALSE	0.00194073
Atf1	Dcps	1	dbcorrdb__POLR2AphosphoS2__ENCSR000ECT_1__m1	3.03	FALSE	0.00168617
Atf1	Dctn4	1	dbcorrdb__POLR2AphosphoS2__ENCSR000ECT_1__m1	3.03	FALSE	0.0017836
Atf1	Ddb1	1	dbcorrdb__POLR2AphosphoS2__ENCSR000ECT_1__m1	3.03	FALSE	0.00125476
Atf1	Ddit4	1	dbcorrdb__POLR2AphosphoS2__ENCSR000ECT_1__m1	3.03	FALSE	0.0021372
Atf1	Ddx1	1	dbcorrdb__POLR2AphosphoS2__ENCSR000ECT_1__m1	3.03	FALSE	0.00158706
Atf1	Ddx10	1	dbcorrdb__POLR2AphosphoS2__ENCSR000ECT_1__m1	3.03	FALSE	0.00209492
Atf1	Ddx17	1	dbcorrdb__POLR2AphosphoS2__ENCSR000ECT_1__m1	3.03	FALSE	0.00128387
Atf1	Ddx27	1	dbcorrdb__POLR2AphosphoS2__ENCSR000ECT_1__m1	3.03	FALSE	0.00229658
Atf1	Ddx39b	1	dbcorrdb__POLR2AphosphoS2__ENCSR000ECT_1__m1	3.03	FALSE	0.00160778
Atf1	Ddx3x	1	dbcorrdb__POLR2AphosphoS2__ENCSR000ECT_1__m1	3.03	FALSE	0.00117128
Atf1	Ddx46	1	dbcorrdb__POLR2AphosphoS2__ENCSR000ECT_1__m1	3.03	FALSE	0.00136465
Atf1	Ddx6	1	dbcorrdb__POLR2AphosphoS2__ENCSR000ECT_1__m1	3.03	FALSE	0.00180475
Atf1	Dennd1b	1	dbcorrdb__POLR2AphosphoS2__ENCSR000ECT_1__m1	3.03	FALSE	0.00121239
Atf1	Dennd3	1	dbcorrdb__POLR2AphosphoS2__ENCSR000ECT_1__m1	3.03	FALSE	0.00137728
Atf1	Dennd5a	1	dbcorrdb__POLR2AphosphoS2__ENCSR000ECT_1__m1	3.03	FALSE	0.0014761
Atf1	Dhx16	1	dbcorrdb__POLR2AphosphoS2__ENCSR000ECT_1__m1	3.03	FALSE	0.00167802
Atf1	Dhx36	1	dbcorrdb__POLR2AphosphoS2__ENCSR000ECT_1__m1	3.03	FALSE	0.00171375
Atf1	Dido1	1	dbcorrdb__POLR2AphosphoS2__ENCSR000ECT_1__m1	3.03	FALSE	0.00135273
Atf1	Dis3	1	dbcorrdb__POLR2AphosphoS2__ENCSR000ECT_1__m1	3.03	FALSE	0.00162126
Atf1	Dlg1	1	dbcorrdb__POLR2AphosphoS2__ENCSR000ECT_1__m1	3.03	FALSE	0.00109805
Atf1	Dlst	1	dbcorrdb__POLR2AphosphoS2__ENCSR000ECT_1__m1	3.03	FALSE	0.00131951
Atf1	Dmxl1	1	dbcorrdb__POLR2AphosphoS2__ENCSR000ECT_1__m1	3.03	FALSE	0.00150126
Atf1	Dnaja1	1	dbcorrdb__POLR2AphosphoS2__ENCSR000ECT_1__m1	3.03	FALSE	0.00144013
Atf1	Dnaja3	1	dbcorrdb__POLR2AphosphoS2__ENCSR000ECT_1__m1	3.03	FALSE	0.00106521
Atf1	Dnajb2	1	dbcorrdb__POLR2AphosphoS2__ENCSR000ECT_1__m1	3.03	FALSE	0.00174807
Atf1	Dnajc10	1	dbcorrdb__POLR2AphosphoS2__ENCSR000ECT_1__m1	3.03	FALSE	0.00213983
Atf1	Dnajc13	1	dbcorrdb__POLR2AphosphoS2__ENCSR000ECT_1__m1	3.03	FALSE	0.00161649
Atf1	Dnajc21	1	dbcorrdb__POLR2AphosphoS2__ENCSR000ECT_1__m1	3.03	FALSE	0.00124843
Atf1	Dnttip2	1	dbcorrdb__POLR2AphosphoS2__ENCSR000ECT_1__m1	3.03	FALSE	0.00143337
Atf1	Dock3	1	dbcorrdb__POLR2AphosphoS2__ENCSR000ECT_1__m1	3.03	FALSE	0.00160633
Atf1	Dock5	1	dbcorrdb__POLR2AphosphoS2__ENCSR000ECT_1__m1	3.03	FALSE	0.00109428
Atf1	Dock8	1	dbcorrdb__POLR2AphosphoS2__ENCSR000ECT_1__m1	3.03	FALSE	0.0010579
Atf1	Dpcd	1	dbcorrdb__POLR2AphosphoS2__ENCSR000ECT_1__m1	3.03	FALSE	0.0014183
Atf1	Dpm1	1	dbcorrdb__POLR2AphosphoS2__ENCSR000ECT_1__m1	3.03	FALSE	0.00143894
Atf1	Dpp9	1	dbcorrdb__POLR2AphosphoS2__ENCSR000ECT_1__m1	3.03	FALSE	0.00184292
Atf1	Dpy19l3	1	dbcorrdb__POLR2AphosphoS2__ENCSR000ECT_1__m1	3.03	FALSE	0.0010933
Atf1	Drg1	1	dbcorrdb__POLR2AphosphoS2__ENCSR000ECT_1__m1	3.03	FALSE	0.00176989
Atf1	Dtwd2	1	dbcorrdb__POLR2AphosphoS2__ENCSR000ECT_1__m1	3.03	FALSE	0.00286474
Atf1	Dusp5	1	dbcorrdb__POLR2AphosphoS2__ENCSR000ECT_1__m1	3.03	FALSE	0.00207053
Atf1	Dusp6	1	dbcorrdb__POLR2AphosphoS2__ENCSR000ECT_1__m1	3.03	FALSE	0.00207919
Atf1	Dvl3	1	dbcorrdb__POLR2AphosphoS2__ENCSR000ECT_1__m1	3.03	FALSE	0.00177708
Atf1	Dym	1	dbcorrdb__POLR2AphosphoS2__ENCSR000ECT_1__m1	3.03	FALSE	0.00145123
Atf1	Dync1i2	1	dbcorrdb__POLR2AphosphoS2__ENCSR000ECT_1__m1	3.03	FALSE	0.00133147
Atf1	Dync2h1	1	dbcorrdb__POLR2AphosphoS2__ENCSR000ECT_1__m1	3.03	FALSE	0.00112457
Atf1	Dzip3	1	dbcorrdb__POLR2AphosphoS2__ENCSR000ECT_1__m1	3.03	FALSE	0.00235004
Atf1	Ears2	1	dbcorrdb__POLR2AphosphoS2__ENCSR000ECT_1__m1	3.03	FALSE	0.00132407
Atf1	Edem3	1	dbcorrdb__POLR2AphosphoS2__ENCSR000ECT_1__m1	3.03	FALSE	0.00112087
Atf1	Eea1	1	dbcorrdb__POLR2AphosphoS2__ENCSR000ECT_1__m1	3.03	FALSE	0.00128329
Atf1	Eefsec	1	dbcorrdb__POLR2AphosphoS2__ENCSR000ECT_1__m1	3.03	FALSE	0.00145796
Atf1	Ehmt2	1	dbcorrdb__POLR2AphosphoS2__ENCSR000ECT_1__m1	3.03	FALSE	0.00147052
Atf1	Eif2a	1	dbcorrdb__POLR2AphosphoS2__ENCSR000ECT_1__m1	3.03	FALSE	0.00207375
Atf1	Eif2ak3	1	dbcorrdb__POLR2AphosphoS2__ENCSR000ECT_1__m1	3.03	FALSE	0.0016146
Atf1	Eif2b2	1	dbcorrdb__POLR2AphosphoS2__ENCSR000ECT_1__m1	3.03	FALSE	0.00130983
Atf1	Eif2d	1	dbcorrdb__POLR2AphosphoS2__ENCSR000ECT_1__m1	3.03	FALSE	0.00147449
Atf1	Eif2s3y	1	dbcorrdb__POLR2AphosphoS2__ENCSR000ECT_1__m1	3.03	FALSE	0.00110839
Atf1	Eif3c	1	dbcorrdb__POLR2AphosphoS2__ENCSR000ECT_1__m1	3.03	FALSE	0.00134774
Atf1	Eif3f	1	dbcorrdb__POLR2AphosphoS2__ENCSR000ECT_1__m1	3.03	FALSE	0.00219401
Atf1	Eif3j	1	dbcorrdb__POLR2AphosphoS2__ENCSR000ECT_1__m1	3.03	FALSE	0.00179452
Atf1	Eif4a1	1	dbcorrdb__POLR2AphosphoS2__ENCSR000ECT_1__m1	3.03	FALSE	0.00143555
Atf1	Eif4ebp2	1	dbcorrdb__POLR2AphosphoS2__ENCSR000ECT_1__m1	3.03	FALSE	0.00150968
Atf1	Eif4enif1	1	dbcorrdb__POLR2AphosphoS2__ENCSR000ECT_1__m1	3.03	FALSE	0.00136767
Atf1	Eif4g2	1	dbcorrdb__POLR2AphosphoS2__ENCSR000ECT_1__m1	3.03	FALSE	0.00122176
Atf1	Eif4g3	1	dbcorrdb__POLR2AphosphoS2__ENCSR000ECT_1__m1	3.03	FALSE	0.00187088
Atf1	Ell2	1	dbcorrdb__POLR2AphosphoS2__ENCSR000ECT_1__m1	3.03	FALSE	0.00128629
Atf1	Elmod3	1	dbcorrdb__POLR2AphosphoS2__ENCSR000ECT_1__m1	3.03	FALSE	0.00131989
Atf1	Elp2	1	dbcorrdb__POLR2AphosphoS2__ENCSR000ECT_1__m1	3.03	FALSE	0.0015117
Atf1	Eml6	1	dbcorrdb__POLR2AphosphoS2__ENCSR000ECT_1__m1	3.03	FALSE	0.00153766
Atf1	Eny2	1	dbcorrdb__POLR2AphosphoS2__ENCSR000ECT_1__m1	3.03	FALSE	0.00126974
Atf1	Ep300	1	dbcorrdb__POLR2AphosphoS2__ENCSR000ECT_1__m1	3.03	FALSE	0.00125302
Atf1	Epas1	1	dbcorrdb__POLR2AphosphoS2__ENCSR000ECT_1__m1	3.03	FALSE	0.0014313
Atf1	Epc2	1	dbcorrdb__POLR2AphosphoS2__ENCSR000ECT_1__m1	3.03	FALSE	0.00155579
Atf1	Epha7	1	dbcorrdb__POLR2AphosphoS2__ENCSR000ECT_1__m1	3.03	FALSE	0.0012112
Atf1	Eps15	1	dbcorrdb__POLR2AphosphoS2__ENCSR000ECT_1__m1	3.03	FALSE	0.00109391
Atf1	Erbb4	1	dbcorrdb__POLR2AphosphoS2__ENCSR000ECT_1__m1	3.03	FALSE	0.00184254
Atf1	Ercc6	1	dbcorrdb__POLR2AphosphoS2__ENCSR000ECT_1__m1	3.03	FALSE	0.00544833
Atf1	Ergic1	1	dbcorrdb__POLR2AphosphoS2__ENCSR000ECT_1__m1	3.03	FALSE	0.00199799
Atf1	Erh	1	dbcorrdb__POLR2AphosphoS2__ENCSR000ECT_1__m1	3.03	FALSE	0.0024797
Atf1	Erlin2	1	dbcorrdb__POLR2AphosphoS2__ENCSR000ECT_1__m1	3.03	FALSE	0.0016787
Atf1	Ern1	1	dbcorrdb__POLR2AphosphoS2__ENCSR000ECT_1__m1	3.03	FALSE	0.00107454
Atf1	Erp44	1	dbcorrdb__POLR2AphosphoS2__ENCSR000ECT_1__m1	3.03	FALSE	0.0011821
Atf1	Esyt1	1	dbcorrdb__POLR2AphosphoS2__ENCSR000ECT_1__m1	3.03	FALSE	0.00194993
Atf1	Etf1	1	dbcorrdb__POLR2AphosphoS2__ENCSR000ECT_1__m1	3.03	FALSE	0.00160419
Atf1	Ets2	1	dbcorrdb__POLR2AphosphoS2__ENCSR000ECT_1__m1	3.03	FALSE	0.00156196
Atf1	Evc2	1	dbcorrdb__POLR2AphosphoS2__ENCSR000ECT_1__m1	3.03	FALSE	0.00182953
Atf1	Exoc1	1	dbcorrdb__POLR2AphosphoS2__ENCSR000ECT_1__m1	3.03	FALSE	0.00164843
Atf1	Exoc3	1	dbcorrdb__POLR2AphosphoS2__ENCSR000ECT_1__m1	3.03	FALSE	0.00180234
Atf1	Exoc4	1	dbcorrdb__POLR2AphosphoS2__ENCSR000ECT_1__m1	3.03	FALSE	0.00115129
Atf1	Exoc5	1	dbcorrdb__POLR2AphosphoS2__ENCSR000ECT_1__m1	3.03	FALSE	0.00137437
Atf1	Ext1	1	dbcorrdb__POLR2AphosphoS2__ENCSR000ECT_1__m1	3.03	FALSE	0.00121969
Atf1	Ezh2	1	dbcorrdb__POLR2AphosphoS2__ENCSR000ECT_1__m1	3.03	FALSE	0.00143134
Atf1	Faf1	1	dbcorrdb__POLR2AphosphoS2__ENCSR000ECT_1__m1	3.03	FALSE	0.00103538
Atf1	Faf2	1	dbcorrdb__POLR2AphosphoS2__ENCSR000ECT_1__m1	3.03	FALSE	0.00101481
Atf1	Fam126b	1	dbcorrdb__POLR2AphosphoS2__ENCSR000ECT_1__m1	3.03	FALSE	0.00114153
Atf1	Fam13b	1	dbcorrdb__POLR2AphosphoS2__ENCSR000ECT_1__m1	3.03	FALSE	0.00137001
Atf1	Fam193b	1	dbcorrdb__POLR2AphosphoS2__ENCSR000ECT_1__m1	3.03	FALSE	0.00117316
Atf1	Fam53b	1	dbcorrdb__POLR2AphosphoS2__ENCSR000ECT_1__m1	3.03	FALSE	0.00134068
Atf1	Fam76b	1	dbcorrdb__POLR2AphosphoS2__ENCSR000ECT_1__m1	3.03	FALSE	0.00120882
Atf1	Farsb	1	dbcorrdb__POLR2AphosphoS2__ENCSR000ECT_1__m1	3.03	FALSE	0.00146389
Atf1	Fastk	1	dbcorrdb__POLR2AphosphoS2__ENCSR000ECT_1__m1	3.03	FALSE	0.00113779
Atf1	Fbxl17	1	dbcorrdb__POLR2AphosphoS2__ENCSR000ECT_1__m1	3.03	FALSE	0.00119696
Atf1	Fbxo11	1	dbcorrdb__POLR2AphosphoS2__ENCSR000ECT_1__m1	3.03	FALSE	0.00166134
Atf1	Fbxo28	1	dbcorrdb__POLR2AphosphoS2__ENCSR000ECT_1__m1	3.03	FALSE	0.00147701
Atf1	Fbxo33	1	dbcorrdb__POLR2AphosphoS2__ENCSR000ECT_1__m1	3.03	FALSE	0.00181353
Atf1	Fbxo8	1	dbcorrdb__POLR2AphosphoS2__ENCSR000ECT_1__m1	3.03	FALSE	0.00110694
Atf1	Fbxw11	1	dbcorrdb__POLR2AphosphoS2__ENCSR000ECT_1__m1	3.03	FALSE	0.00184924
Atf1	Fbxw2	1	dbcorrdb__POLR2AphosphoS2__ENCSR000ECT_1__m1	3.03	FALSE	0.00184728
Atf1	Fcho2	1	dbcorrdb__POLR2AphosphoS2__ENCSR000ECT_1__m1	3.03	FALSE	0.00145012
Atf1	Fermt2	1	dbcorrdb__POLR2AphosphoS2__ENCSR000ECT_1__m1	3.03	FALSE	0.00118675
Atf1	Fgd3	1	dbcorrdb__POLR2AphosphoS2__ENCSR000ECT_1__m1	3.03	FALSE	0.00147906
Atf1	Fgd4	1	dbcorrdb__POLR2AphosphoS2__ENCSR000ECT_1__m1	3.03	FALSE	0.0013454
Atf1	Fgf13	1	dbcorrdb__POLR2AphosphoS2__ENCSR000ECT_1__m1	3.03	FALSE	0.00210131
Atf1	Fgfr1	1	dbcorrdb__POLR2AphosphoS2__ENCSR000ECT_1__m1	3.03	FALSE	0.00127696
Atf1	Fig4	1	dbcorrdb__POLR2AphosphoS2__ENCSR000ECT_1__m1	3.03	FALSE	0.00131923
Atf1	Fip1l1	1	dbcorrdb__POLR2AphosphoS2__ENCSR000ECT_1__m1	3.03	FALSE	0.00162229
Atf1	Fkbp9	1	dbcorrdb__POLR2AphosphoS2__ENCSR000ECT_1__m1	3.03	FALSE	0.00150509
Atf1	Flot1	1	dbcorrdb__POLR2AphosphoS2__ENCSR000ECT_1__m1	3.03	FALSE	0.00126312
Atf1	Flt1	1	dbcorrdb__POLR2AphosphoS2__ENCSR000ECT_1__m1	3.03	FALSE	0.00209601
Atf1	Fmnl1	1	dbcorrdb__POLR2AphosphoS2__ENCSR000ECT_1__m1	3.03	FALSE	0.00170402
Atf1	Fnbp4	1	dbcorrdb__POLR2AphosphoS2__ENCSR000ECT_1__m1	3.03	FALSE	0.00139036
Atf1	Fntb	1	dbcorrdb__POLR2AphosphoS2__ENCSR000ECT_1__m1	3.03	FALSE	0.00184252
Atf1	Foxo1	1	dbcorrdb__POLR2AphosphoS2__ENCSR000ECT_1__m1	3.03	FALSE	0.00136154
Atf1	Frmd6	1	dbcorrdb__POLR2AphosphoS2__ENCSR000ECT_1__m1	3.03	FALSE	0.00104345
Atf1	Frs2	1	dbcorrdb__POLR2AphosphoS2__ENCSR000ECT_1__m1	3.03	FALSE	0.00133682
Atf1	Fundc2	1	dbcorrdb__POLR2AphosphoS2__ENCSR000ECT_1__m1	3.03	FALSE	0.00123416
Atf1	Fus	1	dbcorrdb__POLR2AphosphoS2__ENCSR000ECT_1__m1	3.03	FALSE	0.00158032
Atf1	Fxr2	1	dbcorrdb__POLR2AphosphoS2__ENCSR000ECT_1__m1	3.03	FALSE	0.00133796
Atf1	Fyttd1	1	dbcorrdb__POLR2AphosphoS2__ENCSR000ECT_1__m1	3.03	FALSE	0.00195682
Atf1	G3bp1	1	dbcorrdb__POLR2AphosphoS2__ENCSR000ECT_1__m1	3.03	FALSE	0.00142396
Atf1	G3bp2	1	dbcorrdb__POLR2AphosphoS2__ENCSR000ECT_1__m1	3.03	FALSE	0.00101829
Atf1	Gabpb1	1	dbcorrdb__POLR2AphosphoS2__ENCSR000ECT_1__m1	3.03	FALSE	0.00120054
Atf1	Galk2	1	dbcorrdb__POLR2AphosphoS2__ENCSR000ECT_1__m1	3.03	FALSE	0.00149346
Atf1	Galnt10	1	dbcorrdb__POLR2AphosphoS2__ENCSR000ECT_1__m1	3.03	FALSE	0.00198254
Atf1	Galnt7	1	dbcorrdb__POLR2AphosphoS2__ENCSR000ECT_1__m1	3.03	FALSE	0.00160332
Atf1	Gan	1	dbcorrdb__POLR2AphosphoS2__ENCSR000ECT_1__m1	3.03	FALSE	0.0022965
Atf1	Ganab	1	dbcorrdb__POLR2AphosphoS2__ENCSR000ECT_1__m1	3.03	FALSE	0.00208368
Atf1	Gas2	1	dbcorrdb__POLR2AphosphoS2__ENCSR000ECT_1__m1	3.03	FALSE	0.00142317
Atf1	Gatad1	1	dbcorrdb__POLR2AphosphoS2__ENCSR000ECT_1__m1	3.03	FALSE	0.00420513
Atf1	Gatad2a	1	dbcorrdb__POLR2AphosphoS2__ENCSR000ECT_1__m1	3.03	FALSE	0.00182945
Atf1	Gcnt2	1	dbcorrdb__POLR2AphosphoS2__ENCSR000ECT_1__m1	3.03	FALSE	0.0021248
Atf1	Gdap2	1	dbcorrdb__POLR2AphosphoS2__ENCSR000ECT_1__m1	3.03	FALSE	0.00210309
Atf1	Gde1	1	dbcorrdb__POLR2AphosphoS2__ENCSR000ECT_1__m1	3.03	FALSE	0.00140483
Atf1	Ggnbp2	1	dbcorrdb__POLR2AphosphoS2__ENCSR000ECT_1__m1	3.03	FALSE	0.00126452
Atf1	Ggps1	1	dbcorrdb__POLR2AphosphoS2__ENCSR000ECT_1__m1	3.03	FALSE	0.00162977
Atf1	Gigyf2	1	dbcorrdb__POLR2AphosphoS2__ENCSR000ECT_1__m1	3.03	FALSE	0.00111527
Atf1	Gin1	1	dbcorrdb__POLR2AphosphoS2__ENCSR000ECT_1__m1	3.03	FALSE	0.00224554
Atf1	Gipc2	1	dbcorrdb__POLR2AphosphoS2__ENCSR000ECT_1__m1	3.03	FALSE	0.00140355
Atf1	Git2	1	dbcorrdb__POLR2AphosphoS2__ENCSR000ECT_1__m1	3.03	FALSE	0.00183809
Atf1	Gkap1	1	dbcorrdb__POLR2AphosphoS2__ENCSR000ECT_1__m1	3.03	FALSE	0.0012803
Atf1	Gnai3	1	dbcorrdb__POLR2AphosphoS2__ENCSR000ECT_1__m1	3.03	FALSE	0.0010343
Atf1	Gnptab	1	dbcorrdb__POLR2AphosphoS2__ENCSR000ECT_1__m1	3.03	FALSE	0.0010686
Atf1	Golga1	1	dbcorrdb__POLR2AphosphoS2__ENCSR000ECT_1__m1	3.03	FALSE	0.0012044
Atf1	Golga3	1	dbcorrdb__POLR2AphosphoS2__ENCSR000ECT_1__m1	3.03	FALSE	0.00119521
Atf1	Golga4	1	dbcorrdb__POLR2AphosphoS2__ENCSR000ECT_1__m1	3.03	FALSE	0.00114488
Atf1	Golph3	1	dbcorrdb__POLR2AphosphoS2__ENCSR000ECT_1__m1	3.03	FALSE	0.00171635
Atf1	Gosr1	1	dbcorrdb__POLR2AphosphoS2__ENCSR000ECT_1__m1	3.03	FALSE	0.0015681
Atf1	Gpatch2	1	dbcorrdb__POLR2AphosphoS2__ENCSR000ECT_1__m1	3.03	FALSE	0.00143343
Atf1	Gpatch8	1	dbcorrdb__POLR2AphosphoS2__ENCSR000ECT_1__m1	3.03	FALSE	0.00199691
Atf1	Gpbp1	1	dbcorrdb__POLR2AphosphoS2__ENCSR000ECT_1__m1	3.03	FALSE	0.0013622
Atf1	Gpbp1l1	1	dbcorrdb__POLR2AphosphoS2__ENCSR000ECT_1__m1	3.03	FALSE	0.00106383
Atf1	Gpd2	1	dbcorrdb__POLR2AphosphoS2__ENCSR000ECT_1__m1	3.03	FALSE	0.00241081
Atf1	Gpr107	1	dbcorrdb__POLR2AphosphoS2__ENCSR000ECT_1__m1	3.03	FALSE	0.00125436
Atf1	Gprc5c	1	dbcorrdb__POLR2AphosphoS2__ENCSR000ECT_1__m1	3.03	FALSE	0.00137679
Atf1	Grb2	1	dbcorrdb__POLR2AphosphoS2__ENCSR000ECT_1__m1	3.03	FALSE	0.00107924
Atf1	Gripap1	1	dbcorrdb__POLR2AphosphoS2__ENCSR000ECT_1__m1	3.03	FALSE	0.0010612
Atf1	Grpel1	1	dbcorrdb__POLR2AphosphoS2__ENCSR000ECT_1__m1	3.03	FALSE	0.00191705
Atf1	Grsf1	1	dbcorrdb__POLR2AphosphoS2__ENCSR000ECT_1__m1	3.03	FALSE	0.00163527
Atf1	Gse1	1	dbcorrdb__POLR2AphosphoS2__ENCSR000ECT_1__m1	3.03	FALSE	0.00116924
Atf1	Gtf2a1	1	dbcorrdb__POLR2AphosphoS2__ENCSR000ECT_1__m1	3.03	FALSE	0.00349862
Atf1	Gtf2f2	1	dbcorrdb__POLR2AphosphoS2__ENCSR000ECT_1__m1	3.03	FALSE	0.00190874
Atf1	Gtf3c2	1	dbcorrdb__POLR2AphosphoS2__ENCSR000ECT_1__m1	3.03	FALSE	0.00135941
Atf1	Gtpbp4	1	dbcorrdb__POLR2AphosphoS2__ENCSR000ECT_1__m1	3.03	FALSE	0.00201461
Atf1	Gxylt1	1	dbcorrdb__POLR2AphosphoS2__ENCSR000ECT_1__m1	3.03	FALSE	0.00722079
Atf1	Hat1	1	dbcorrdb__POLR2AphosphoS2__ENCSR000ECT_1__m1	3.03	FALSE	0.00113017
Atf1	Hcfc1	1	dbcorrdb__POLR2AphosphoS2__ENCSR000ECT_1__m1	3.03	FALSE	0.00275518
Atf1	Hdac2	1	dbcorrdb__POLR2AphosphoS2__ENCSR000ECT_1__m1	3.03	FALSE	0.00173185
Atf1	Hdac6	1	dbcorrdb__POLR2AphosphoS2__ENCSR000ECT_1__m1	3.03	FALSE	0.001127
Atf1	Hdhd2	1	dbcorrdb__POLR2AphosphoS2__ENCSR000ECT_1__m1	3.03	FALSE	0.00192913
Atf1	Hdlbp	1	dbcorrdb__POLR2AphosphoS2__ENCSR000ECT_1__m1	3.03	FALSE	0.00145581
Atf1	Heatr5b	1	dbcorrdb__POLR2AphosphoS2__ENCSR000ECT_1__m1	3.03	FALSE	0.00177861
Atf1	Hectd2	1	dbcorrdb__POLR2AphosphoS2__ENCSR000ECT_1__m1	3.03	FALSE	0.00144917
Atf1	Helz	1	dbcorrdb__POLR2AphosphoS2__ENCSR000ECT_1__m1	3.03	FALSE	0.00187986
Atf1	Herc2	1	dbcorrdb__POLR2AphosphoS2__ENCSR000ECT_1__m1	3.03	FALSE	0.00153175
Atf1	Herc4	1	dbcorrdb__POLR2AphosphoS2__ENCSR000ECT_1__m1	3.03	FALSE	0.00166589
Atf1	Herpud2	1	dbcorrdb__POLR2AphosphoS2__ENCSR000ECT_1__m1	3.03	FALSE	0.00125602
Atf1	Hes1	1	dbcorrdb__POLR2AphosphoS2__ENCSR000ECT_1__m1	3.03	FALSE	0.00114721
Atf1	Hibadh	1	dbcorrdb__POLR2AphosphoS2__ENCSR000ECT_1__m1	3.03	FALSE	0.00144752
Atf1	Hibch	1	dbcorrdb__POLR2AphosphoS2__ENCSR000ECT_1__m1	3.03	FALSE	0.00138647
Atf1	Hipk1	1	dbcorrdb__POLR2AphosphoS2__ENCSR000ECT_1__m1	3.03	FALSE	0.00162118
Atf1	Hmbox1	1	dbcorrdb__POLR2AphosphoS2__ENCSR000ECT_1__m1	3.03	FALSE	0.00159083
Atf1	Hnf1b	1	dbcorrdb__POLR2AphosphoS2__ENCSR000ECT_1__m1	3.03	FALSE	0.00152299
Atf1	Hnf4g	1	dbcorrdb__POLR2AphosphoS2__ENCSR000ECT_1__m1	3.03	FALSE	0.00106141
Atf1	Hnrnpa1	1	dbcorrdb__POLR2AphosphoS2__ENCSR000ECT_1__m1	3.03	FALSE	0.00181895
Atf1	Hnrnpd	1	dbcorrdb__POLR2AphosphoS2__ENCSR000ECT_1__m1	3.03	FALSE	0.00152291
Atf1	Hnrnpf	1	dbcorrdb__POLR2AphosphoS2__ENCSR000ECT_1__m1	3.03	FALSE	0.00141316
Atf1	Hnrnph1	1	dbcorrdb__POLR2AphosphoS2__ENCSR000ECT_1__m1	3.03	FALSE	0.00138441
Atf1	Hnrnpu	1	dbcorrdb__POLR2AphosphoS2__ENCSR000ECT_1__m1	3.03	FALSE	0.00103921
Atf1	Hook2	1	dbcorrdb__POLR2AphosphoS2__ENCSR000ECT_1__m1	3.03	FALSE	0.00117181
Atf1	Hoxb6	1	dbcorrdb__POLR2AphosphoS2__ENCSR000ECT_1__m1	3.03	FALSE	0.00100336
Atf1	Hs6st2	1	dbcorrdb__POLR2AphosphoS2__ENCSR000ECT_1__m1	3.03	FALSE	0.00150102
Atf1	Hsd17b11	1	dbcorrdb__POLR2AphosphoS2__ENCSR000ECT_1__m1	3.03	FALSE	0.00158872
Atf1	Hspa14	1	dbcorrdb__POLR2AphosphoS2__ENCSR000ECT_1__m1	3.03	FALSE	0.00102036
Atf1	Hspa4	1	dbcorrdb__POLR2AphosphoS2__ENCSR000ECT_1__m1	3.03	FALSE	0.00169534
Atf1	Hspa4l	1	dbcorrdb__POLR2AphosphoS2__ENCSR000ECT_1__m1	3.03	FALSE	0.00252632
Atf1	Hspa9	1	dbcorrdb__POLR2AphosphoS2__ENCSR000ECT_1__m1	3.03	FALSE	0.00157186
Atf1	Hspe1	1	dbcorrdb__POLR2AphosphoS2__ENCSR000ECT_1__m1	3.03	FALSE	0.00164374
Atf1	Htatsf1	1	dbcorrdb__POLR2AphosphoS2__ENCSR000ECT_1__m1	3.03	FALSE	0.00164992
Atf1	Ier5l	1	dbcorrdb__POLR2AphosphoS2__ENCSR000ECT_1__m1	3.03	FALSE	0.0012942
Atf1	Iffo1	1	dbcorrdb__POLR2AphosphoS2__ENCSR000ECT_1__m1	3.03	FALSE	0.00146167
Atf1	Ift122	1	dbcorrdb__POLR2AphosphoS2__ENCSR000ECT_1__m1	3.03	FALSE	0.00156045
Atf1	Ift140	1	dbcorrdb__POLR2AphosphoS2__ENCSR000ECT_1__m1	3.03	FALSE	0.00157521
Atf1	Ift57	1	dbcorrdb__POLR2AphosphoS2__ENCSR000ECT_1__m1	3.03	FALSE	0.0011139
Atf1	Ift80	1	dbcorrdb__POLR2AphosphoS2__ENCSR000ECT_1__m1	3.03	FALSE	0.00129898
Atf1	Ift81	1	dbcorrdb__POLR2AphosphoS2__ENCSR000ECT_1__m1	3.03	FALSE	0.00106469
Atf1	Igbp1	1	dbcorrdb__POLR2AphosphoS2__ENCSR000ECT_1__m1	3.03	FALSE	0.00133144
Atf1	Ildr2	1	dbcorrdb__POLR2AphosphoS2__ENCSR000ECT_1__m1	3.03	FALSE	0.00160087
Atf1	Ing3	1	dbcorrdb__POLR2AphosphoS2__ENCSR000ECT_1__m1	3.03	FALSE	0.00113369
Atf1	Ing4	1	dbcorrdb__POLR2AphosphoS2__ENCSR000ECT_1__m1	3.03	FALSE	0.00213377
Atf1	Ino80d	1	dbcorrdb__POLR2AphosphoS2__ENCSR000ECT_1__m1	3.03	FALSE	0.00163579
Atf1	Ino80e	1	dbcorrdb__POLR2AphosphoS2__ENCSR000ECT_1__m1	3.03	FALSE	0.00210922
Atf1	Ints3	1	dbcorrdb__POLR2AphosphoS2__ENCSR000ECT_1__m1	3.03	FALSE	0.00109979
Atf1	Ints4	1	dbcorrdb__POLR2AphosphoS2__ENCSR000ECT_1__m1	3.03	FALSE	0.00145467
Atf1	Ints6	1	dbcorrdb__POLR2AphosphoS2__ENCSR000ECT_1__m1	3.03	FALSE	0.00359308
Atf1	Ints9	1	dbcorrdb__POLR2AphosphoS2__ENCSR000ECT_1__m1	3.03	FALSE	0.00109215
Atf1	Invs	1	dbcorrdb__POLR2AphosphoS2__ENCSR000ECT_1__m1	3.03	FALSE	0.0014145
Atf1	Ip6k2	1	dbcorrdb__POLR2AphosphoS2__ENCSR000ECT_1__m1	3.03	FALSE	0.0017299
Atf1	Ipo11	1	dbcorrdb__POLR2AphosphoS2__ENCSR000ECT_1__m1	3.03	FALSE	0.00137966
Atf1	Iqch	1	dbcorrdb__POLR2AphosphoS2__ENCSR000ECT_1__m1	3.03	FALSE	0.00130546
Atf1	Irf2	1	dbcorrdb__POLR2AphosphoS2__ENCSR000ECT_1__m1	3.03	FALSE	0.00138024
Atf1	Irf3	1	dbcorrdb__POLR2AphosphoS2__ENCSR000ECT_1__m1	3.03	FALSE	0.00131737
Atf1	Isy1	1	dbcorrdb__POLR2AphosphoS2__ENCSR000ECT_1__m1	3.03	FALSE	0.00227015
Atf1	Itga3	1	dbcorrdb__POLR2AphosphoS2__ENCSR000ECT_1__m1	3.03	FALSE	0.00124927
Atf1	Itga6	1	dbcorrdb__POLR2AphosphoS2__ENCSR000ECT_1__m1	3.03	FALSE	0.00122414
Atf1	Itgb3bp	1	dbcorrdb__POLR2AphosphoS2__ENCSR000ECT_1__m1	3.03	FALSE	0.00244156
Atf1	Itpa	1	dbcorrdb__POLR2AphosphoS2__ENCSR000ECT_1__m1	3.03	FALSE	0.00146174
Atf1	Jag1	1	dbcorrdb__POLR2AphosphoS2__ENCSR000ECT_1__m1	3.03	FALSE	0.00211471
Atf1	Jarid2	1	dbcorrdb__POLR2AphosphoS2__ENCSR000ECT_1__m1	3.03	FALSE	0.00126489
Atf1	Jdp2	1	dbcorrdb__POLR2AphosphoS2__ENCSR000ECT_1__m1	3.03	FALSE	0.00226004
Atf1	Kbtbd3	1	dbcorrdb__POLR2AphosphoS2__ENCSR000ECT_1__m1	3.03	FALSE	0.00149497
Atf1	Kctd20	1	dbcorrdb__POLR2AphosphoS2__ENCSR000ECT_1__m1	3.03	FALSE	0.0014583
Atf1	Kdelr2	1	dbcorrdb__POLR2AphosphoS2__ENCSR000ECT_1__m1	3.03	FALSE	0.00162899
Atf1	Kdm1b	1	dbcorrdb__POLR2AphosphoS2__ENCSR000ECT_1__m1	3.03	FALSE	0.00126088
Atf1	Kdm2a	1	dbcorrdb__POLR2AphosphoS2__ENCSR000ECT_1__m1	3.03	FALSE	0.0010117
Atf1	Kdm2b	1	dbcorrdb__POLR2AphosphoS2__ENCSR000ECT_1__m1	3.03	FALSE	0.00102106
Atf1	Kdm3a	1	dbcorrdb__POLR2AphosphoS2__ENCSR000ECT_1__m1	3.03	FALSE	0.0011352
Atf1	Kdm4c	1	dbcorrdb__POLR2AphosphoS2__ENCSR000ECT_1__m1	3.03	FALSE	0.00116366
Atf1	Kdm5a	1	dbcorrdb__POLR2AphosphoS2__ENCSR000ECT_1__m1	3.03	FALSE	0.00123198
Atf1	Kdm5c	1	dbcorrdb__POLR2AphosphoS2__ENCSR000ECT_1__m1	3.03	FALSE	0.00145135
Atf1	Kif5b	1	dbcorrdb__POLR2AphosphoS2__ENCSR000ECT_1__m1	3.03	FALSE	0.00116899
Atf1	Kifap3	1	dbcorrdb__POLR2AphosphoS2__ENCSR000ECT_1__m1	3.03	FALSE	0.00127472
Atf1	Klf9	1	dbcorrdb__POLR2AphosphoS2__ENCSR000ECT_1__m1	3.03	FALSE	0.00171122
Atf1	Klhdc3	1	dbcorrdb__POLR2AphosphoS2__ENCSR000ECT_1__m1	3.03	FALSE	0.00157315
Atf1	Klhl18	1	dbcorrdb__POLR2AphosphoS2__ENCSR000ECT_1__m1	3.03	FALSE	0.00169615
Atf1	Klhl20	1	dbcorrdb__POLR2AphosphoS2__ENCSR000ECT_1__m1	3.03	FALSE	0.00129553
Atf1	Kpna3	1	dbcorrdb__POLR2AphosphoS2__ENCSR000ECT_1__m1	3.03	FALSE	0.00103941
Atf1	Krcc1	1	dbcorrdb__POLR2AphosphoS2__ENCSR000ECT_1__m1	3.03	FALSE	0.00157349
Atf1	Krit1	1	dbcorrdb__POLR2AphosphoS2__ENCSR000ECT_1__m1	3.03	FALSE	0.00183229
Atf1	Lamb1	1	dbcorrdb__POLR2AphosphoS2__ENCSR000ECT_1__m1	3.03	FALSE	0.00104769
Atf1	Laptm4b	1	dbcorrdb__POLR2AphosphoS2__ENCSR000ECT_1__m1	3.03	FALSE	0.00137233
Atf1	Lasp1	1	dbcorrdb__POLR2AphosphoS2__ENCSR000ECT_1__m1	3.03	FALSE	0.00175209
Atf1	Lcmt1	1	dbcorrdb__POLR2AphosphoS2__ENCSR000ECT_1__m1	3.03	FALSE	0.00118797
Atf1	Lcorl	1	dbcorrdb__POLR2AphosphoS2__ENCSR000ECT_1__m1	3.03	FALSE	0.00149387
Atf1	Lekr1	1	dbcorrdb__POLR2AphosphoS2__ENCSR000ECT_1__m1	3.03	FALSE	0.00102733
Atf1	Lig4	1	dbcorrdb__POLR2AphosphoS2__ENCSR000ECT_1__m1	3.03	FALSE	0.00113276
Atf1	Llgl2	1	dbcorrdb__POLR2AphosphoS2__ENCSR000ECT_1__m1	3.03	FALSE	0.00117559
Atf1	Lrguk	1	dbcorrdb__POLR2AphosphoS2__ENCSR000ECT_1__m1	3.03	FALSE	0.00130977
Atf1	Lrig2	1	dbcorrdb__POLR2AphosphoS2__ENCSR000ECT_1__m1	3.03	FALSE	0.001319
Atf1	Lrrc1	1	dbcorrdb__POLR2AphosphoS2__ENCSR000ECT_1__m1	3.03	FALSE	0.00133175
Atf1	Lrrc28	1	dbcorrdb__POLR2AphosphoS2__ENCSR000ECT_1__m1	3.03	FALSE	0.00175765
Atf1	Lrrc8d	1	dbcorrdb__POLR2AphosphoS2__ENCSR000ECT_1__m1	3.03	FALSE	0.00220574
Atf1	Lsm12	1	dbcorrdb__POLR2AphosphoS2__ENCSR000ECT_1__m1	3.03	FALSE	0.0015498
Atf1	Ltv1	1	dbcorrdb__POLR2AphosphoS2__ENCSR000ECT_1__m1	3.03	FALSE	0.00152559
Atf1	Luc7l3	1	dbcorrdb__POLR2AphosphoS2__ENCSR000ECT_1__m1	3.03	FALSE	0.00127353
Atf1	Lypla1	1	dbcorrdb__POLR2AphosphoS2__ENCSR000ECT_1__m1	3.03	FALSE	0.00334931
Atf1	M6pr	1	dbcorrdb__POLR2AphosphoS2__ENCSR000ECT_1__m1	3.03	FALSE	0.00146199
Atf1	Magi1	1	dbcorrdb__POLR2AphosphoS2__ENCSR000ECT_1__m1	3.03	FALSE	0.00111763
Atf1	Magt1	1	dbcorrdb__POLR2AphosphoS2__ENCSR000ECT_1__m1	3.03	FALSE	0.00128988
Atf1	Man1b1	1	dbcorrdb__POLR2AphosphoS2__ENCSR000ECT_1__m1	3.03	FALSE	0.00360799
Atf1	Map2k1	1	dbcorrdb__POLR2AphosphoS2__ENCSR000ECT_1__m1	3.03	FALSE	0.00181661
Atf1	Map2k2	1	dbcorrdb__POLR2AphosphoS2__ENCSR000ECT_1__m1	3.03	FALSE	0.00193071
Atf1	Map2k5	1	dbcorrdb__POLR2AphosphoS2__ENCSR000ECT_1__m1	3.03	FALSE	0.00116338
Atf1	Map3k14	1	dbcorrdb__POLR2AphosphoS2__ENCSR000ECT_1__m1	3.03	FALSE	0.00124319
Atf1	Map3k3	1	dbcorrdb__POLR2AphosphoS2__ENCSR000ECT_1__m1	3.03	FALSE	0.00141947
Atf1	Map4k3	1	dbcorrdb__POLR2AphosphoS2__ENCSR000ECT_1__m1	3.03	FALSE	0.00177141
Atf1	Mapk1	1	dbcorrdb__POLR2AphosphoS2__ENCSR000ECT_1__m1	3.03	FALSE	0.00107651
Atf1	Mapk14	1	dbcorrdb__POLR2AphosphoS2__ENCSR000ECT_1__m1	3.03	FALSE	0.00114738
Atf1	Mapkapk5	1	dbcorrdb__POLR2AphosphoS2__ENCSR000ECT_1__m1	3.03	FALSE	0.00129437
Atf1	Mapkbp1	1	dbcorrdb__POLR2AphosphoS2__ENCSR000ECT_1__m1	3.03	FALSE	0.00184793
Atf1	Mapt	1	dbcorrdb__POLR2AphosphoS2__ENCSR000ECT_1__m1	3.03	FALSE	0.00125835
Atf1	Mark2	1	dbcorrdb__POLR2AphosphoS2__ENCSR000ECT_1__m1	3.03	FALSE	0.00106703
Atf1	Mark3	1	dbcorrdb__POLR2AphosphoS2__ENCSR000ECT_1__m1	3.03	FALSE	0.00150656
Atf1	Mbd5	1	dbcorrdb__POLR2AphosphoS2__ENCSR000ECT_1__m1	3.03	FALSE	0.00137516
Atf1	Mbnl1	1	dbcorrdb__POLR2AphosphoS2__ENCSR000ECT_1__m1	3.03	FALSE	0.00184262
Atf1	Mbtd1	1	dbcorrdb__POLR2AphosphoS2__ENCSR000ECT_1__m1	3.03	FALSE	0.00113369
Atf1	Mbtps2	1	dbcorrdb__POLR2AphosphoS2__ENCSR000ECT_1__m1	3.03	FALSE	0.00151432
Atf1	Mcf2l	1	dbcorrdb__POLR2AphosphoS2__ENCSR000ECT_1__m1	3.03	FALSE	0.00209141
Atf1	Mcm3ap	1	dbcorrdb__POLR2AphosphoS2__ENCSR000ECT_1__m1	3.03	FALSE	0.00240432
Atf1	Mcoln1	1	dbcorrdb__POLR2AphosphoS2__ENCSR000ECT_1__m1	3.03	FALSE	0.00158268
Atf1	Mcts1	1	dbcorrdb__POLR2AphosphoS2__ENCSR000ECT_1__m1	3.03	FALSE	0.00149355
Atf1	Mdm2	1	dbcorrdb__POLR2AphosphoS2__ENCSR000ECT_1__m1	3.03	FALSE	0.00162159
Atf1	Mdm4	1	dbcorrdb__POLR2AphosphoS2__ENCSR000ECT_1__m1	3.03	FALSE	0.00105025
Atf1	Mecp2	1	dbcorrdb__POLR2AphosphoS2__ENCSR000ECT_1__m1	3.03	FALSE	0.00190159
Atf1	Med14	1	dbcorrdb__POLR2AphosphoS2__ENCSR000ECT_1__m1	3.03	FALSE	0.00157209
Atf1	Med23	1	dbcorrdb__POLR2AphosphoS2__ENCSR000ECT_1__m1	3.03	FALSE	0.00137837
Atf1	Mef2a	1	dbcorrdb__POLR2AphosphoS2__ENCSR000ECT_1__m1	3.03	FALSE	0.00115526
Atf1	Memo1	1	dbcorrdb__POLR2AphosphoS2__ENCSR000ECT_1__m1	3.03	FALSE	0.00129571
Atf1	Mettl6	1	dbcorrdb__POLR2AphosphoS2__ENCSR000ECT_1__m1	3.03	FALSE	0.00153418
Atf1	Mfn1	1	dbcorrdb__POLR2AphosphoS2__ENCSR000ECT_1__m1	3.03	FALSE	0.00112743
Atf1	Mga	1	dbcorrdb__POLR2AphosphoS2__ENCSR000ECT_1__m1	3.03	FALSE	0.00140685
Atf1	Mib1	1	dbcorrdb__POLR2AphosphoS2__ENCSR000ECT_1__m1	3.03	FALSE	0.00106429
Atf1	Mlh3	1	dbcorrdb__POLR2AphosphoS2__ENCSR000ECT_1__m1	3.03	FALSE	0.0011708
Atf1	Mlxip	1	dbcorrdb__POLR2AphosphoS2__ENCSR000ECT_1__m1	3.03	FALSE	0.00115173
Atf1	Mlycd	1	dbcorrdb__POLR2AphosphoS2__ENCSR000ECT_1__m1	3.03	FALSE	0.00121116
Atf1	Mme	1	dbcorrdb__POLR2AphosphoS2__ENCSR000ECT_1__m1	3.03	FALSE	0.0011253
Atf1	Mms19	1	dbcorrdb__POLR2AphosphoS2__ENCSR000ECT_1__m1	3.03	FALSE	0.00255397
Atf1	Morf4l1	1	dbcorrdb__POLR2AphosphoS2__ENCSR000ECT_1__m1	3.03	FALSE	0.00107721
Atf1	Mphosph10	1	dbcorrdb__POLR2AphosphoS2__ENCSR000ECT_1__m1	3.03	FALSE	0.00345039
Atf1	Mpv17	1	dbcorrdb__POLR2AphosphoS2__ENCSR000ECT_1__m1	3.03	FALSE	0.00300607
Atf1	Mrpl18	1	dbcorrdb__POLR2AphosphoS2__ENCSR000ECT_1__m1	3.03	FALSE	0.00101843
Atf1	Mrpl52	1	dbcorrdb__POLR2AphosphoS2__ENCSR000ECT_1__m1	3.03	FALSE	0.00119479
Atf1	Mrps18c	1	dbcorrdb__POLR2AphosphoS2__ENCSR000ECT_1__m1	3.03	FALSE	0.0016493
Atf1	Mrto4	1	dbcorrdb__POLR2AphosphoS2__ENCSR000ECT_1__m1	3.03	FALSE	0.00136847
Atf1	Msh6	1	dbcorrdb__POLR2AphosphoS2__ENCSR000ECT_1__m1	3.03	FALSE	0.00182566
Atf1	Msl2	1	dbcorrdb__POLR2AphosphoS2__ENCSR000ECT_1__m1	3.03	FALSE	0.00130703
Atf1	Mtch2	1	dbcorrdb__POLR2AphosphoS2__ENCSR000ECT_1__m1	3.03	FALSE	0.00139584
Atf1	Mtif2	1	dbcorrdb__POLR2AphosphoS2__ENCSR000ECT_1__m1	3.03	FALSE	0.00148778
Atf1	Mtmr10	1	dbcorrdb__POLR2AphosphoS2__ENCSR000ECT_1__m1	3.03	FALSE	0.00155623
Atf1	Mtmr4	1	dbcorrdb__POLR2AphosphoS2__ENCSR000ECT_1__m1	3.03	FALSE	0.00290808
Atf1	Mtor	1	dbcorrdb__POLR2AphosphoS2__ENCSR000ECT_1__m1	3.03	FALSE	0.00197092
Atf1	Mtss1	1	dbcorrdb__POLR2AphosphoS2__ENCSR000ECT_1__m1	3.03	FALSE	0.00117453
Atf1	Mtus1	1	dbcorrdb__POLR2AphosphoS2__ENCSR000ECT_1__m1	3.03	FALSE	0.00167107
Atf1	Mtx2	1	dbcorrdb__POLR2AphosphoS2__ENCSR000ECT_1__m1	3.03	FALSE	0.00117792
Atf1	Mylip	1	dbcorrdb__POLR2AphosphoS2__ENCSR000ECT_1__m1	3.03	FALSE	0.00123566
Atf1	Mynn	1	dbcorrdb__POLR2AphosphoS2__ENCSR000ECT_1__m1	3.03	FALSE	0.00107993
Atf1	Myo1c	1	dbcorrdb__POLR2AphosphoS2__ENCSR000ECT_1__m1	3.03	FALSE	0.00148169
Atf1	Myo9a	1	dbcorrdb__POLR2AphosphoS2__ENCSR000ECT_1__m1	3.03	FALSE	0.0011001
Atf1	N4bp2l2	1	dbcorrdb__POLR2AphosphoS2__ENCSR000ECT_1__m1	3.03	FALSE	0.00114342
Atf1	Naa15	1	dbcorrdb__POLR2AphosphoS2__ENCSR000ECT_1__m1	3.03	FALSE	0.00113302
Atf1	Naa20	1	dbcorrdb__POLR2AphosphoS2__ENCSR000ECT_1__m1	3.03	FALSE	0.00126919
Atf1	Naa35	1	dbcorrdb__POLR2AphosphoS2__ENCSR000ECT_1__m1	3.03	FALSE	0.00112315
Atf1	Naa40	1	dbcorrdb__POLR2AphosphoS2__ENCSR000ECT_1__m1	3.03	FALSE	0.00213656
Atf1	Nab1	1	dbcorrdb__POLR2AphosphoS2__ENCSR000ECT_1__m1	3.03	FALSE	0.00203614
Atf1	Nagk	1	dbcorrdb__POLR2AphosphoS2__ENCSR000ECT_1__m1	3.03	FALSE	0.00131132
Atf1	Napb	1	dbcorrdb__POLR2AphosphoS2__ENCSR000ECT_1__m1	3.03	FALSE	0.00816977
Atf1	Narf	1	dbcorrdb__POLR2AphosphoS2__ENCSR000ECT_1__m1	3.03	FALSE	0.00154916
Atf1	Nars2	1	dbcorrdb__POLR2AphosphoS2__ENCSR000ECT_1__m1	3.03	FALSE	0.00196895
Atf1	Nckap1	1	dbcorrdb__POLR2AphosphoS2__ENCSR000ECT_1__m1	3.03	FALSE	0.00140576
Atf1	Ncoa2	1	dbcorrdb__POLR2AphosphoS2__ENCSR000ECT_1__m1	3.03	FALSE	0.00122614
Atf1	Ncor1	1	dbcorrdb__POLR2AphosphoS2__ENCSR000ECT_1__m1	3.03	FALSE	0.00151634
Atf1	Ncstn	1	dbcorrdb__POLR2AphosphoS2__ENCSR000ECT_1__m1	3.03	FALSE	0.00175792
Atf1	Ndel1	1	dbcorrdb__POLR2AphosphoS2__ENCSR000ECT_1__m1	3.03	FALSE	0.00213649
Atf1	Nedd9	1	dbcorrdb__POLR2AphosphoS2__ENCSR000ECT_1__m1	3.03	FALSE	0.00109142
Atf1	Nek11	1	dbcorrdb__POLR2AphosphoS2__ENCSR000ECT_1__m1	3.03	FALSE	0.00151089
Atf1	Nek4	1	dbcorrdb__POLR2AphosphoS2__ENCSR000ECT_1__m1	3.03	FALSE	0.00190474
Atf1	Nek9	1	dbcorrdb__POLR2AphosphoS2__ENCSR000ECT_1__m1	3.03	FALSE	0.00128371
Atf1	Nf1	1	dbcorrdb__POLR2AphosphoS2__ENCSR000ECT_1__m1	3.03	FALSE	0.00158193
Atf1	Nfat5	1	dbcorrdb__POLR2AphosphoS2__ENCSR000ECT_1__m1	3.03	FALSE	0.00150235
Atf1	Nfatc1	1	dbcorrdb__POLR2AphosphoS2__ENCSR000ECT_1__m1	3.03	FALSE	0.00155694
Atf1	Nfib	1	dbcorrdb__POLR2AphosphoS2__ENCSR000ECT_1__m1	3.03	FALSE	0.00110808
Atf1	Nfya	1	dbcorrdb__POLR2AphosphoS2__ENCSR000ECT_1__m1	3.03	FALSE	0.0012103
Atf1	Nipbl	1	dbcorrdb__POLR2AphosphoS2__ENCSR000ECT_1__m1	3.03	FALSE	0.00108424
Atf1	Nit1	1	dbcorrdb__POLR2AphosphoS2__ENCSR000ECT_1__m1	3.03	FALSE	0.00118683
Atf1	Nlk	1	dbcorrdb__POLR2AphosphoS2__ENCSR000ECT_1__m1	3.03	FALSE	0.00104066
Atf1	Nmt1	1	dbcorrdb__POLR2AphosphoS2__ENCSR000ECT_1__m1	3.03	FALSE	0.00121256
Atf1	Nol11	1	dbcorrdb__POLR2AphosphoS2__ENCSR000ECT_1__m1	3.03	FALSE	0.00123878
Atf1	Nono	1	dbcorrdb__POLR2AphosphoS2__ENCSR000ECT_1__m1	3.03	FALSE	0.00287137
Atf1	Nop58	1	dbcorrdb__POLR2AphosphoS2__ENCSR000ECT_1__m1	3.03	FALSE	0.00118812
Atf1	Nosip	1	dbcorrdb__POLR2AphosphoS2__ENCSR000ECT_1__m1	3.03	FALSE	0.00147896
Atf1	Npat	1	dbcorrdb__POLR2AphosphoS2__ENCSR000ECT_1__m1	3.03	FALSE	0.00137763
Atf1	Nrf1	1	dbcorrdb__POLR2AphosphoS2__ENCSR000ECT_1__m1	3.03	FALSE	0.00111124
Atf1	Nsd1	1	dbcorrdb__POLR2AphosphoS2__ENCSR000ECT_1__m1	3.03	FALSE	0.00113742
Atf1	Nsun3	1	dbcorrdb__POLR2AphosphoS2__ENCSR000ECT_1__m1	3.03	FALSE	0.00156293
Atf1	Nsun6	1	dbcorrdb__POLR2AphosphoS2__ENCSR000ECT_1__m1	3.03	FALSE	0.00221371
Atf1	Nudcd1	1	dbcorrdb__POLR2AphosphoS2__ENCSR000ECT_1__m1	3.03	FALSE	0.00158095
Atf1	Nudt3	1	dbcorrdb__POLR2AphosphoS2__ENCSR000ECT_1__m1	3.03	FALSE	0.00136935
Atf1	Nudt9	1	dbcorrdb__POLR2AphosphoS2__ENCSR000ECT_1__m1	3.03	FALSE	0.00166844
Atf1	Nufip2	1	dbcorrdb__POLR2AphosphoS2__ENCSR000ECT_1__m1	3.03	FALSE	0.00107954
Atf1	Nup50	1	dbcorrdb__POLR2AphosphoS2__ENCSR000ECT_1__m1	3.03	FALSE	0.0011997
Atf1	Nup98	1	dbcorrdb__POLR2AphosphoS2__ENCSR000ECT_1__m1	3.03	FALSE	0.00117338
Atf1	Nxf1	1	dbcorrdb__POLR2AphosphoS2__ENCSR000ECT_1__m1	3.03	FALSE	0.00174209
Atf1	Odf2	1	dbcorrdb__POLR2AphosphoS2__ENCSR000ECT_1__m1	3.03	FALSE	0.00142447
Atf1	Ogt	1	dbcorrdb__POLR2AphosphoS2__ENCSR000ECT_1__m1	3.03	FALSE	0.00106531
Atf1	Opa1	1	dbcorrdb__POLR2AphosphoS2__ENCSR000ECT_1__m1	3.03	FALSE	0.00140829
Atf1	Opa3	1	dbcorrdb__POLR2AphosphoS2__ENCSR000ECT_1__m1	3.03	FALSE	0.00258642
Atf1	Orc2	1	dbcorrdb__POLR2AphosphoS2__ENCSR000ECT_1__m1	3.03	FALSE	0.00117801
Atf1	Orc4	1	dbcorrdb__POLR2AphosphoS2__ENCSR000ECT_1__m1	3.03	FALSE	0.00126303
Atf1	Osbp	1	dbcorrdb__POLR2AphosphoS2__ENCSR000ECT_1__m1	3.03	FALSE	0.00152617
Atf1	Osbpl11	1	dbcorrdb__POLR2AphosphoS2__ENCSR000ECT_1__m1	3.03	FALSE	0.00203153
Atf1	Ostc	1	dbcorrdb__POLR2AphosphoS2__ENCSR000ECT_1__m1	3.03	FALSE	0.00142712
Atf1	Otub1	1	dbcorrdb__POLR2AphosphoS2__ENCSR000ECT_1__m1	3.03	FALSE	0.00157187
Atf1	Otud4	1	dbcorrdb__POLR2AphosphoS2__ENCSR000ECT_1__m1	3.03	FALSE	0.0013017
Atf1	Otud5	1	dbcorrdb__POLR2AphosphoS2__ENCSR000ECT_1__m1	3.03	FALSE	0.00138318
Atf1	Pabpn1	1	dbcorrdb__POLR2AphosphoS2__ENCSR000ECT_1__m1	3.03	FALSE	0.00185425
Atf1	Pacs2	1	dbcorrdb__POLR2AphosphoS2__ENCSR000ECT_1__m1	3.03	FALSE	0.00105044
Atf1	Pacsin2	1	dbcorrdb__POLR2AphosphoS2__ENCSR000ECT_1__m1	3.03	FALSE	0.00169711
Atf1	Pafah1b1	1	dbcorrdb__POLR2AphosphoS2__ENCSR000ECT_1__m1	3.03	FALSE	0.00129508
Atf1	Paip2	1	dbcorrdb__POLR2AphosphoS2__ENCSR000ECT_1__m1	3.03	FALSE	0.00245175
Atf1	Pan3	1	dbcorrdb__POLR2AphosphoS2__ENCSR000ECT_1__m1	3.03	FALSE	0.00146715
Atf1	Pank1	1	dbcorrdb__POLR2AphosphoS2__ENCSR000ECT_1__m1	3.03	FALSE	0.00100138
Atf1	Pank2	1	dbcorrdb__POLR2AphosphoS2__ENCSR000ECT_1__m1	3.03	FALSE	0.00140304
Atf1	Pank4	1	dbcorrdb__POLR2AphosphoS2__ENCSR000ECT_1__m1	3.03	FALSE	0.00245902
Atf1	Panx1	1	dbcorrdb__POLR2AphosphoS2__ENCSR000ECT_1__m1	3.03	FALSE	0.00176337
Atf1	Pard6b	1	dbcorrdb__POLR2AphosphoS2__ENCSR000ECT_1__m1	3.03	FALSE	0.00103606
Atf1	Parg	1	dbcorrdb__POLR2AphosphoS2__ENCSR000ECT_1__m1	3.03	FALSE	0.00142558
Atf1	Patl1	1	dbcorrdb__POLR2AphosphoS2__ENCSR000ECT_1__m1	3.03	FALSE	0.00193402
Atf1	Patz1	1	dbcorrdb__POLR2AphosphoS2__ENCSR000ECT_1__m1	3.03	FALSE	0.00267076
Atf1	Pawr	1	dbcorrdb__POLR2AphosphoS2__ENCSR000ECT_1__m1	3.03	FALSE	0.0010582
Atf1	Pax2	1	dbcorrdb__POLR2AphosphoS2__ENCSR000ECT_1__m1	3.03	FALSE	0.00138845
Atf1	Pcbp2	1	dbcorrdb__POLR2AphosphoS2__ENCSR000ECT_1__m1	3.03	FALSE	0.00131309
Atf1	Pcbp4	1	dbcorrdb__POLR2AphosphoS2__ENCSR000ECT_1__m1	3.03	FALSE	0.00278437
Atf1	Pccb	1	dbcorrdb__POLR2AphosphoS2__ENCSR000ECT_1__m1	3.03	FALSE	0.00114303
Atf1	Pcdh17	1	dbcorrdb__POLR2AphosphoS2__ENCSR000ECT_1__m1	3.03	FALSE	0.00136125
Atf1	Pcif1	1	dbcorrdb__POLR2AphosphoS2__ENCSR000ECT_1__m1	3.03	FALSE	0.00131019
Atf1	Pcm1	1	dbcorrdb__POLR2AphosphoS2__ENCSR000ECT_1__m1	3.03	FALSE	0.00143833
Atf1	Pcyt1a	1	dbcorrdb__POLR2AphosphoS2__ENCSR000ECT_1__m1	3.03	FALSE	0.00189433
Atf1	Pdcd10	1	dbcorrdb__POLR2AphosphoS2__ENCSR000ECT_1__m1	3.03	FALSE	0.00143763
Atf1	Pde11a	1	dbcorrdb__POLR2AphosphoS2__ENCSR000ECT_1__m1	3.03	FALSE	0.00186762
Atf1	Pde4dip	1	dbcorrdb__POLR2AphosphoS2__ENCSR000ECT_1__m1	3.03	FALSE	0.00124038
Atf1	Pde5a	1	dbcorrdb__POLR2AphosphoS2__ENCSR000ECT_1__m1	3.03	FALSE	0.00202119
Atf1	Pde7a	1	dbcorrdb__POLR2AphosphoS2__ENCSR000ECT_1__m1	3.03	FALSE	0.00116589
Atf1	Pdgfb	1	dbcorrdb__POLR2AphosphoS2__ENCSR000ECT_1__m1	3.03	FALSE	0.00226592
Atf1	Pdk3	1	dbcorrdb__POLR2AphosphoS2__ENCSR000ECT_1__m1	3.03	FALSE	0.00132585
Atf1	Pdpk1	1	dbcorrdb__POLR2AphosphoS2__ENCSR000ECT_1__m1	3.03	FALSE	0.00151181
Atf1	Pdpr	1	dbcorrdb__POLR2AphosphoS2__ENCSR000ECT_1__m1	3.03	FALSE	0.00114808
Atf1	Pds5a	1	dbcorrdb__POLR2AphosphoS2__ENCSR000ECT_1__m1	3.03	FALSE	0.00168279
Atf1	Pdss1	1	dbcorrdb__POLR2AphosphoS2__ENCSR000ECT_1__m1	3.03	FALSE	0.00169422
Atf1	Pdxdc1	1	dbcorrdb__POLR2AphosphoS2__ENCSR000ECT_1__m1	3.03	FALSE	0.00154949
Atf1	Pef1	1	dbcorrdb__POLR2AphosphoS2__ENCSR000ECT_1__m1	3.03	FALSE	0.00240244
Atf1	Peli1	1	dbcorrdb__POLR2AphosphoS2__ENCSR000ECT_1__m1	3.03	FALSE	0.00158174
Atf1	Pelo	1	dbcorrdb__POLR2AphosphoS2__ENCSR000ECT_1__m1	3.03	FALSE	0.00158055
Atf1	Pfkfb4	1	dbcorrdb__POLR2AphosphoS2__ENCSR000ECT_1__m1	3.03	FALSE	0.0022714
Atf1	Phf20	1	dbcorrdb__POLR2AphosphoS2__ENCSR000ECT_1__m1	3.03	FALSE	0.00115688
Atf1	Phf20l1	1	dbcorrdb__POLR2AphosphoS2__ENCSR000ECT_1__m1	3.03	FALSE	0.00146452
Atf1	Phf21a	1	dbcorrdb__POLR2AphosphoS2__ENCSR000ECT_1__m1	3.03	FALSE	0.00180351
Atf1	Phrf1	1	dbcorrdb__POLR2AphosphoS2__ENCSR000ECT_1__m1	3.03	FALSE	0.0013142
Atf1	Pias1	1	dbcorrdb__POLR2AphosphoS2__ENCSR000ECT_1__m1	3.03	FALSE	0.00121832
Atf1	Pigl	1	dbcorrdb__POLR2AphosphoS2__ENCSR000ECT_1__m1	3.03	FALSE	0.00128813
Atf1	Pigu	1	dbcorrdb__POLR2AphosphoS2__ENCSR000ECT_1__m1	3.03	FALSE	0.00140056
Atf1	Pik3c3	1	dbcorrdb__POLR2AphosphoS2__ENCSR000ECT_1__m1	3.03	FALSE	0.00126074
Atf1	Pik3cb	1	dbcorrdb__POLR2AphosphoS2__ENCSR000ECT_1__m1	3.03	FALSE	0.00136383
Atf1	Pinx1	1	dbcorrdb__POLR2AphosphoS2__ENCSR000ECT_1__m1	3.03	FALSE	0.00148909
Atf1	Pip4k2b	1	dbcorrdb__POLR2AphosphoS2__ENCSR000ECT_1__m1	3.03	FALSE	0.00181967
Atf1	Pisd	1	dbcorrdb__POLR2AphosphoS2__ENCSR000ECT_1__m1	3.03	FALSE	0.00135207
Atf1	Pitpnb	1	dbcorrdb__POLR2AphosphoS2__ENCSR000ECT_1__m1	3.03	FALSE	0.00113435
Atf1	Pkn2	1	dbcorrdb__POLR2AphosphoS2__ENCSR000ECT_1__m1	3.03	FALSE	0.00119913
Atf1	Plcxd2	1	dbcorrdb__POLR2AphosphoS2__ENCSR000ECT_1__m1	3.03	FALSE	0.00259564
Atf1	Pnkd	1	dbcorrdb__POLR2AphosphoS2__ENCSR000ECT_1__m1	3.03	FALSE	0.00176381
Atf1	Pnkp	1	dbcorrdb__POLR2AphosphoS2__ENCSR000ECT_1__m1	3.03	FALSE	0.00356272
Atf1	Pnn	1	dbcorrdb__POLR2AphosphoS2__ENCSR000ECT_1__m1	3.03	FALSE	0.00107702
Atf1	Pnpt1	1	dbcorrdb__POLR2AphosphoS2__ENCSR000ECT_1__m1	3.03	FALSE	0.00192468
Atf1	Poc5	1	dbcorrdb__POLR2AphosphoS2__ENCSR000ECT_1__m1	3.03	FALSE	0.0015355
Atf1	Pogz	1	dbcorrdb__POLR2AphosphoS2__ENCSR000ECT_1__m1	3.03	FALSE	0.00112468
Atf1	Pola1	1	dbcorrdb__POLR2AphosphoS2__ENCSR000ECT_1__m1	3.03	FALSE	0.00149038
Atf1	Pold3	1	dbcorrdb__POLR2AphosphoS2__ENCSR000ECT_1__m1	3.03	FALSE	0.00132588
Atf1	Poldip3	1	dbcorrdb__POLR2AphosphoS2__ENCSR000ECT_1__m1	3.03	FALSE	0.0014276
Atf1	Polr2a	1	dbcorrdb__POLR2AphosphoS2__ENCSR000ECT_1__m1	3.03	FALSE	0.00122304
Atf1	Polr2b	1	dbcorrdb__POLR2AphosphoS2__ENCSR000ECT_1__m1	3.03	FALSE	0.00197644
Atf1	Polr3b	1	dbcorrdb__POLR2AphosphoS2__ENCSR000ECT_1__m1	3.03	FALSE	0.00135677
Atf1	Pou2f1	1	dbcorrdb__POLR2AphosphoS2__ENCSR000ECT_1__m1	3.03	FALSE	0.00169905
Atf1	Ppard	1	dbcorrdb__POLR2AphosphoS2__ENCSR000ECT_1__m1	3.03	FALSE	0.00225788
Atf1	Ppargc1b	1	dbcorrdb__POLR2AphosphoS2__ENCSR000ECT_1__m1	3.03	FALSE	0.00177013
Atf1	Ppig	1	dbcorrdb__POLR2AphosphoS2__ENCSR000ECT_1__m1	3.03	FALSE	0.00117426
Atf1	Ppil1	1	dbcorrdb__POLR2AphosphoS2__ENCSR000ECT_1__m1	3.03	FALSE	0.00461034
Atf1	Ppip5k2	1	dbcorrdb__POLR2AphosphoS2__ENCSR000ECT_1__m1	3.03	FALSE	0.00149558
Atf1	Ppm1a	1	dbcorrdb__POLR2AphosphoS2__ENCSR000ECT_1__m1	3.03	FALSE	0.00139768
Atf1	Ppm1g	1	dbcorrdb__POLR2AphosphoS2__ENCSR000ECT_1__m1	3.03	FALSE	0.00157775
Atf1	Ppme1	1	dbcorrdb__POLR2AphosphoS2__ENCSR000ECT_1__m1	3.03	FALSE	0.00161356
Atf1	Ppp1r10	1	dbcorrdb__POLR2AphosphoS2__ENCSR000ECT_1__m1	3.03	FALSE	0.00110029
Atf1	Ppp1r12a	1	dbcorrdb__POLR2AphosphoS2__ENCSR000ECT_1__m1	3.03	FALSE	0.00135367
Atf1	Ppp1r12b	1	dbcorrdb__POLR2AphosphoS2__ENCSR000ECT_1__m1	3.03	FALSE	0.00194358
Atf1	Ppp1r15b	1	dbcorrdb__POLR2AphosphoS2__ENCSR000ECT_1__m1	3.03	FALSE	0.00165428
Atf1	Ppp1r16a	1	dbcorrdb__POLR2AphosphoS2__ENCSR000ECT_1__m1	3.03	FALSE	0.00114156
Atf1	Ppp2r1a	1	dbcorrdb__POLR2AphosphoS2__ENCSR000ECT_1__m1	3.03	FALSE	0.00201673
Atf1	Ppp2r5a	1	dbcorrdb__POLR2AphosphoS2__ENCSR000ECT_1__m1	3.03	FALSE	0.00158168
Atf1	Ppp2r5c	1	dbcorrdb__POLR2AphosphoS2__ENCSR000ECT_1__m1	3.03	FALSE	0.00137917
Atf1	Ppp2r5e	1	dbcorrdb__POLR2AphosphoS2__ENCSR000ECT_1__m1	3.03	FALSE	0.00154974
Atf1	Ppp3ca	1	dbcorrdb__POLR2AphosphoS2__ENCSR000ECT_1__m1	3.03	FALSE	0.00127328
Atf1	Ppp3cc	1	dbcorrdb__POLR2AphosphoS2__ENCSR000ECT_1__m1	3.03	FALSE	0.00103613
Atf1	Pptc7	1	dbcorrdb__POLR2AphosphoS2__ENCSR000ECT_1__m1	3.03	FALSE	0.00230975
Atf1	Prepl	1	dbcorrdb__POLR2AphosphoS2__ENCSR000ECT_1__m1	3.03	FALSE	0.00113701
Atf1	Prim2	1	dbcorrdb__POLR2AphosphoS2__ENCSR000ECT_1__m1	3.03	FALSE	0.00163341
Atf1	Prkab2	1	dbcorrdb__POLR2AphosphoS2__ENCSR000ECT_1__m1	3.03	FALSE	0.00167085
Atf1	Prkacb	1	dbcorrdb__POLR2AphosphoS2__ENCSR000ECT_1__m1	3.03	FALSE	0.00118783
Atf1	Prkar2a	1	dbcorrdb__POLR2AphosphoS2__ENCSR000ECT_1__m1	3.03	FALSE	0.00147437
Atf1	Prkca	1	dbcorrdb__POLR2AphosphoS2__ENCSR000ECT_1__m1	3.03	FALSE	0.00149297
Atf1	Prkce	1	dbcorrdb__POLR2AphosphoS2__ENCSR000ECT_1__m1	3.03	FALSE	0.00106357
Atf1	Prkd3	1	dbcorrdb__POLR2AphosphoS2__ENCSR000ECT_1__m1	3.03	FALSE	0.00123839
Atf1	Prkdc	1	dbcorrdb__POLR2AphosphoS2__ENCSR000ECT_1__m1	3.03	FALSE	0.00181628
Atf1	Prpf18	1	dbcorrdb__POLR2AphosphoS2__ENCSR000ECT_1__m1	3.03	FALSE	0.00118576
Atf1	Prpf19	1	dbcorrdb__POLR2AphosphoS2__ENCSR000ECT_1__m1	3.03	FALSE	0.00132393
Atf1	Prpf3	1	dbcorrdb__POLR2AphosphoS2__ENCSR000ECT_1__m1	3.03	FALSE	0.00120018
Atf1	Prpf40a	1	dbcorrdb__POLR2AphosphoS2__ENCSR000ECT_1__m1	3.03	FALSE	0.001306
Atf1	Prpf4b	1	dbcorrdb__POLR2AphosphoS2__ENCSR000ECT_1__m1	3.03	FALSE	0.00129691
Atf1	Prpf6	1	dbcorrdb__POLR2AphosphoS2__ENCSR000ECT_1__m1	3.03	FALSE	0.00110457
Atf1	Prr3	1	dbcorrdb__POLR2AphosphoS2__ENCSR000ECT_1__m1	3.03	FALSE	0.00126543
Atf1	Prrc2a	1	dbcorrdb__POLR2AphosphoS2__ENCSR000ECT_1__m1	3.03	FALSE	0.00191091
Atf1	Prss48	1	dbcorrdb__POLR2AphosphoS2__ENCSR000ECT_1__m1	3.03	FALSE	0.00134572
Atf1	Psen1	1	dbcorrdb__POLR2AphosphoS2__ENCSR000ECT_1__m1	3.03	FALSE	0.0010432
Atf1	Psip1	1	dbcorrdb__POLR2AphosphoS2__ENCSR000ECT_1__m1	3.03	FALSE	0.00124507
Atf1	Psmc6	1	dbcorrdb__POLR2AphosphoS2__ENCSR000ECT_1__m1	3.03	FALSE	0.00226076
Atf1	Psmd14	1	dbcorrdb__POLR2AphosphoS2__ENCSR000ECT_1__m1	3.03	FALSE	0.00126815
Atf1	Psmd4	1	dbcorrdb__POLR2AphosphoS2__ENCSR000ECT_1__m1	3.03	FALSE	0.00173513
Atf1	Psmd6	1	dbcorrdb__POLR2AphosphoS2__ENCSR000ECT_1__m1	3.03	FALSE	0.0019394
Atf1	Psme4	1	dbcorrdb__POLR2AphosphoS2__ENCSR000ECT_1__m1	3.03	FALSE	0.00122472
Atf1	Ptar1	1	dbcorrdb__POLR2AphosphoS2__ENCSR000ECT_1__m1	3.03	FALSE	0.00124733
Atf1	Ptch1	1	dbcorrdb__POLR2AphosphoS2__ENCSR000ECT_1__m1	3.03	FALSE	0.00157433
Atf1	Ptpn1	1	dbcorrdb__POLR2AphosphoS2__ENCSR000ECT_1__m1	3.03	FALSE	0.00212489
Atf1	Ptpn12	1	dbcorrdb__POLR2AphosphoS2__ENCSR000ECT_1__m1	3.03	FALSE	0.0013481
Atf1	Ptpn2	1	dbcorrdb__POLR2AphosphoS2__ENCSR000ECT_1__m1	3.03	FALSE	0.00114118
Atf1	Ptpn21	1	dbcorrdb__POLR2AphosphoS2__ENCSR000ECT_1__m1	3.03	FALSE	0.00178697
Atf1	Ptpn4	1	dbcorrdb__POLR2AphosphoS2__ENCSR000ECT_1__m1	3.03	FALSE	0.00147505
Atf1	Pttg1ip	1	dbcorrdb__POLR2AphosphoS2__ENCSR000ECT_1__m1	3.03	FALSE	0.00116139
Atf1	Pum2	1	dbcorrdb__POLR2AphosphoS2__ENCSR000ECT_1__m1	3.03	FALSE	0.00157423
Atf1	Purb	1	dbcorrdb__POLR2AphosphoS2__ENCSR000ECT_1__m1	3.03	FALSE	0.00118334
Atf1	Pus10	1	dbcorrdb__POLR2AphosphoS2__ENCSR000ECT_1__m1	3.03	FALSE	0.00180506
Atf1	Pyroxd1	1	dbcorrdb__POLR2AphosphoS2__ENCSR000ECT_1__m1	3.03	FALSE	0.00122457
Atf1	R3hdm1	1	dbcorrdb__POLR2AphosphoS2__ENCSR000ECT_1__m1	3.03	FALSE	0.00138458
Atf1	Rab11b	1	dbcorrdb__POLR2AphosphoS2__ENCSR000ECT_1__m1	3.03	FALSE	0.00179084
Atf1	Rab18	1	dbcorrdb__POLR2AphosphoS2__ENCSR000ECT_1__m1	3.03	FALSE	0.0015149
Atf1	Rab2a	1	dbcorrdb__POLR2AphosphoS2__ENCSR000ECT_1__m1	3.03	FALSE	0.00205259
Atf1	Rab2b	1	dbcorrdb__POLR2AphosphoS2__ENCSR000ECT_1__m1	3.03	FALSE	0.00123442
Atf1	Rab3gap2	1	dbcorrdb__POLR2AphosphoS2__ENCSR000ECT_1__m1	3.03	FALSE	0.00198386
Atf1	Rab8b	1	dbcorrdb__POLR2AphosphoS2__ENCSR000ECT_1__m1	3.03	FALSE	0.00108104
Atf1	Rabgap1	1	dbcorrdb__POLR2AphosphoS2__ENCSR000ECT_1__m1	3.03	FALSE	0.00103939
Atf1	Rabgap1l	1	dbcorrdb__POLR2AphosphoS2__ENCSR000ECT_1__m1	3.03	FALSE	0.00135742
Atf1	Rad17	1	dbcorrdb__POLR2AphosphoS2__ENCSR000ECT_1__m1	3.03	FALSE	0.00128542
Atf1	Rad54l2	1	dbcorrdb__POLR2AphosphoS2__ENCSR000ECT_1__m1	3.03	FALSE	0.00164262
Atf1	Ralbp1	1	dbcorrdb__POLR2AphosphoS2__ENCSR000ECT_1__m1	3.03	FALSE	0.00114772
Atf1	Ralgapa1	1	dbcorrdb__POLR2AphosphoS2__ENCSR000ECT_1__m1	3.03	FALSE	0.00215824
Atf1	Ralgapb	1	dbcorrdb__POLR2AphosphoS2__ENCSR000ECT_1__m1	3.03	FALSE	0.00134912
Atf1	Ralgps2	1	dbcorrdb__POLR2AphosphoS2__ENCSR000ECT_1__m1	3.03	FALSE	0.00232397
Atf1	Rangap1	1	dbcorrdb__POLR2AphosphoS2__ENCSR000ECT_1__m1	3.03	FALSE	0.00111456
Atf1	Rapgef6	1	dbcorrdb__POLR2AphosphoS2__ENCSR000ECT_1__m1	3.03	FALSE	0.00144787
Atf1	Rasa1	1	dbcorrdb__POLR2AphosphoS2__ENCSR000ECT_1__m1	3.03	FALSE	0.00103538
Atf1	Rassf1	1	dbcorrdb__POLR2AphosphoS2__ENCSR000ECT_1__m1	3.03	FALSE	0.00127831
Atf1	Rb1	1	dbcorrdb__POLR2AphosphoS2__ENCSR000ECT_1__m1	3.03	FALSE	0.0010633
Atf1	Rb1cc1	1	dbcorrdb__POLR2AphosphoS2__ENCSR000ECT_1__m1	3.03	FALSE	0.00114154
Atf1	Rbbp4	1	dbcorrdb__POLR2AphosphoS2__ENCSR000ECT_1__m1	3.03	FALSE	0.00143084
Atf1	Rbbp6	1	dbcorrdb__POLR2AphosphoS2__ENCSR000ECT_1__m1	3.03	FALSE	0.00147542
Atf1	Rbck1	1	dbcorrdb__POLR2AphosphoS2__ENCSR000ECT_1__m1	3.03	FALSE	0.00155344
Atf1	Rbfox2	1	dbcorrdb__POLR2AphosphoS2__ENCSR000ECT_1__m1	3.03	FALSE	0.00143454
Atf1	Rbm10	1	dbcorrdb__POLR2AphosphoS2__ENCSR000ECT_1__m1	3.03	FALSE	0.00128493
Atf1	Rbm26	1	dbcorrdb__POLR2AphosphoS2__ENCSR000ECT_1__m1	3.03	FALSE	0.00135485
Atf1	Rbm28	1	dbcorrdb__POLR2AphosphoS2__ENCSR000ECT_1__m1	3.03	FALSE	0.00146525
Atf1	Rc3h2	1	dbcorrdb__POLR2AphosphoS2__ENCSR000ECT_1__m1	3.03	FALSE	0.00123342
Atf1	Reps1	1	dbcorrdb__POLR2AphosphoS2__ENCSR000ECT_1__m1	3.03	FALSE	0.00134539
Atf1	Rer1	1	dbcorrdb__POLR2AphosphoS2__ENCSR000ECT_1__m1	3.03	FALSE	0.00131908
Atf1	Rfk	1	dbcorrdb__POLR2AphosphoS2__ENCSR000ECT_1__m1	3.03	FALSE	0.00175564
Atf1	Rfx3	1	dbcorrdb__POLR2AphosphoS2__ENCSR000ECT_1__m1	3.03	FALSE	0.00113218
Atf1	Rheb	1	dbcorrdb__POLR2AphosphoS2__ENCSR000ECT_1__m1	3.03	FALSE	0.00139723
Atf1	Rhoj	1	dbcorrdb__POLR2AphosphoS2__ENCSR000ECT_1__m1	3.03	FALSE	0.00112761
Atf1	Rhoq	1	dbcorrdb__POLR2AphosphoS2__ENCSR000ECT_1__m1	3.03	FALSE	0.00121785
Atf1	Rhot1	1	dbcorrdb__POLR2AphosphoS2__ENCSR000ECT_1__m1	3.03	FALSE	0.00109715
Atf1	Ric8b	1	dbcorrdb__POLR2AphosphoS2__ENCSR000ECT_1__m1	3.03	FALSE	0.0015045
Atf1	Riok3	1	dbcorrdb__POLR2AphosphoS2__ENCSR000ECT_1__m1	3.03	FALSE	0.00129561
Atf1	Ripk4	1	dbcorrdb__POLR2AphosphoS2__ENCSR000ECT_1__m1	3.03	FALSE	0.00151655
Atf1	Rnf111	1	dbcorrdb__POLR2AphosphoS2__ENCSR000ECT_1__m1	3.03	FALSE	0.00143269
Atf1	Rnf121	1	dbcorrdb__POLR2AphosphoS2__ENCSR000ECT_1__m1	3.03	FALSE	0.00113757
Atf1	Rnf144b	1	dbcorrdb__POLR2AphosphoS2__ENCSR000ECT_1__m1	3.03	FALSE	0.00121646
Atf1	Rnf145	1	dbcorrdb__POLR2AphosphoS2__ENCSR000ECT_1__m1	3.03	FALSE	0.00177865
Atf1	Rnf181	1	dbcorrdb__POLR2AphosphoS2__ENCSR000ECT_1__m1	3.03	FALSE	0.00226475
Atf1	Rnf20	1	dbcorrdb__POLR2AphosphoS2__ENCSR000ECT_1__m1	3.03	FALSE	0.00152017
Atf1	Rnf4	1	dbcorrdb__POLR2AphosphoS2__ENCSR000ECT_1__m1	3.03	FALSE	0.00216354
Atf1	Rock1	1	dbcorrdb__POLR2AphosphoS2__ENCSR000ECT_1__m1	3.03	FALSE	0.0020854
Atf1	Rora	1	dbcorrdb__POLR2AphosphoS2__ENCSR000ECT_1__m1	3.03	FALSE	0.00139446
Atf1	Rpap1	1	dbcorrdb__POLR2AphosphoS2__ENCSR000ECT_1__m1	3.03	FALSE	0.00122398
Atf1	Rpe	1	dbcorrdb__POLR2AphosphoS2__ENCSR000ECT_1__m1	3.03	FALSE	0.0012938
Atf1	Rpf2	1	dbcorrdb__POLR2AphosphoS2__ENCSR000ECT_1__m1	3.03	FALSE	0.00194261
Atf1	Rpn2	1	dbcorrdb__POLR2AphosphoS2__ENCSR000ECT_1__m1	3.03	FALSE	0.00110633
Atf1	Rps19bp1	1	dbcorrdb__POLR2AphosphoS2__ENCSR000ECT_1__m1	3.03	FALSE	0.00158872
Atf1	Rps20	1	dbcorrdb__POLR2AphosphoS2__ENCSR000ECT_1__m1	3.03	FALSE	0.00238883
Atf1	Rps6ka3	1	dbcorrdb__POLR2AphosphoS2__ENCSR000ECT_1__m1	3.03	FALSE	0.00116512
Atf1	Rps6ka5	1	dbcorrdb__POLR2AphosphoS2__ENCSR000ECT_1__m1	3.03	FALSE	0.00189129
Atf1	Rps6kb1	1	dbcorrdb__POLR2AphosphoS2__ENCSR000ECT_1__m1	3.03	FALSE	0.00133097
Atf1	Rsbn1	1	dbcorrdb__POLR2AphosphoS2__ENCSR000ECT_1__m1	3.03	FALSE	0.0013762
Atf1	Rsbn1l	1	dbcorrdb__POLR2AphosphoS2__ENCSR000ECT_1__m1	3.03	FALSE	0.00117697
Atf1	Rsf1	1	dbcorrdb__POLR2AphosphoS2__ENCSR000ECT_1__m1	3.03	FALSE	0.0012051
Atf1	Rsu1	1	dbcorrdb__POLR2AphosphoS2__ENCSR000ECT_1__m1	3.03	FALSE	0.00100756
Atf1	Rtel1	1	dbcorrdb__POLR2AphosphoS2__ENCSR000ECT_1__m1	3.03	FALSE	0.00363175
Atf1	Rtn4	1	dbcorrdb__POLR2AphosphoS2__ENCSR000ECT_1__m1	3.03	FALSE	0.00139943
Atf1	Runx1	1	dbcorrdb__POLR2AphosphoS2__ENCSR000ECT_1__m1	3.03	FALSE	0.00115622
Atf1	Rwdd1	1	dbcorrdb__POLR2AphosphoS2__ENCSR000ECT_1__m1	3.03	FALSE	0.00111783
Atf1	Rxrb	1	dbcorrdb__POLR2AphosphoS2__ENCSR000ECT_1__m1	3.03	FALSE	0.00139616
Atf1	Sacm1l	1	dbcorrdb__POLR2AphosphoS2__ENCSR000ECT_1__m1	3.03	FALSE	0.00115751
Atf1	Safb	1	dbcorrdb__POLR2AphosphoS2__ENCSR000ECT_1__m1	3.03	FALSE	0.0022384
Atf1	Samd8	1	dbcorrdb__POLR2AphosphoS2__ENCSR000ECT_1__m1	3.03	FALSE	0.00128414
Atf1	Sap130	1	dbcorrdb__POLR2AphosphoS2__ENCSR000ECT_1__m1	3.03	FALSE	0.00135097
Atf1	Sart3	1	dbcorrdb__POLR2AphosphoS2__ENCSR000ECT_1__m1	3.03	FALSE	0.00102482
Atf1	Sbf2	1	dbcorrdb__POLR2AphosphoS2__ENCSR000ECT_1__m1	3.03	FALSE	0.00123539
Atf1	Sbno1	1	dbcorrdb__POLR2AphosphoS2__ENCSR000ECT_1__m1	3.03	FALSE	0.00168349
Atf1	Scaf11	1	dbcorrdb__POLR2AphosphoS2__ENCSR000ECT_1__m1	3.03	FALSE	0.00162851
Atf1	Scaf4	1	dbcorrdb__POLR2AphosphoS2__ENCSR000ECT_1__m1	3.03	FALSE	0.0022848
Atf1	Scaf8	1	dbcorrdb__POLR2AphosphoS2__ENCSR000ECT_1__m1	3.03	FALSE	0.00118421
Atf1	Scai	1	dbcorrdb__POLR2AphosphoS2__ENCSR000ECT_1__m1	3.03	FALSE	0.00184832
Atf1	Scarb1	1	dbcorrdb__POLR2AphosphoS2__ENCSR000ECT_1__m1	3.03	FALSE	0.00144536
Atf1	Scfd1	1	dbcorrdb__POLR2AphosphoS2__ENCSR000ECT_1__m1	3.03	FALSE	0.00252174
Atf1	Scoc	1	dbcorrdb__POLR2AphosphoS2__ENCSR000ECT_1__m1	3.03	FALSE	0.00114736
Atf1	Scrn3	1	dbcorrdb__POLR2AphosphoS2__ENCSR000ECT_1__m1	3.03	FALSE	0.00126098
Atf1	Scyl2	1	dbcorrdb__POLR2AphosphoS2__ENCSR000ECT_1__m1	3.03	FALSE	0.00148742
Atf1	Scyl3	1	dbcorrdb__POLR2AphosphoS2__ENCSR000ECT_1__m1	3.03	FALSE	0.00146199
Atf1	Sec14l1	1	dbcorrdb__POLR2AphosphoS2__ENCSR000ECT_1__m1	3.03	FALSE	0.00134552
Atf1	Sec23a	1	dbcorrdb__POLR2AphosphoS2__ENCSR000ECT_1__m1	3.03	FALSE	0.00133311
Atf1	Sec24c	1	dbcorrdb__POLR2AphosphoS2__ENCSR000ECT_1__m1	3.03	FALSE	0.00149221
Atf1	Sec61a1	1	dbcorrdb__POLR2AphosphoS2__ENCSR000ECT_1__m1	3.03	FALSE	0.00225028
Atf1	Secisbp2	1	dbcorrdb__POLR2AphosphoS2__ENCSR000ECT_1__m1	3.03	FALSE	0.00213583
Atf1	Sema4b	1	dbcorrdb__POLR2AphosphoS2__ENCSR000ECT_1__m1	3.03	FALSE	0.00119751
Atf1	Senp7	1	dbcorrdb__POLR2AphosphoS2__ENCSR000ECT_1__m1	3.03	FALSE	0.00123235
Atf1	Senp8	1	dbcorrdb__POLR2AphosphoS2__ENCSR000ECT_1__m1	3.03	FALSE	0.00191389
Atf1	Sepsecs	1	dbcorrdb__POLR2AphosphoS2__ENCSR000ECT_1__m1	3.03	FALSE	0.0012839
Atf1	2022-09-09	1	dbcorrdb__POLR2AphosphoS2__ENCSR000ECT_1__m1	3.03	FALSE	0.00139596
Atf1	Serbp1	1	dbcorrdb__POLR2AphosphoS2__ENCSR000ECT_1__m1	3.03	FALSE	0.00131512
Atf1	Serinc5	1	dbcorrdb__POLR2AphosphoS2__ENCSR000ECT_1__m1	3.03	FALSE	0.00125942
Atf1	Serpinf2	1	dbcorrdb__POLR2AphosphoS2__ENCSR000ECT_1__m1	3.03	FALSE	0.00133571
Atf1	Setd5	1	dbcorrdb__POLR2AphosphoS2__ENCSR000ECT_1__m1	3.03	FALSE	0.00116914
Atf1	Sf1	1	dbcorrdb__POLR2AphosphoS2__ENCSR000ECT_1__m1	3.03	FALSE	0.00149115
Atf1	Sf3a2	1	dbcorrdb__POLR2AphosphoS2__ENCSR000ECT_1__m1	3.03	FALSE	0.00277697
Atf1	Sf3b2	1	dbcorrdb__POLR2AphosphoS2__ENCSR000ECT_1__m1	3.03	FALSE	0.00126909
Atf1	Sf3b3	1	dbcorrdb__POLR2AphosphoS2__ENCSR000ECT_1__m1	3.03	FALSE	0.00189126
Atf1	Sfswap	1	dbcorrdb__POLR2AphosphoS2__ENCSR000ECT_1__m1	3.03	FALSE	0.00122419
Atf1	Sfxn5	1	dbcorrdb__POLR2AphosphoS2__ENCSR000ECT_1__m1	3.03	FALSE	0.00124082
Atf1	Sgsm2	1	dbcorrdb__POLR2AphosphoS2__ENCSR000ECT_1__m1	3.03	FALSE	0.00101748
Atf1	Sh2b1	1	dbcorrdb__POLR2AphosphoS2__ENCSR000ECT_1__m1	3.03	FALSE	0.00207257
Atf1	Sh3bgrl	1	dbcorrdb__POLR2AphosphoS2__ENCSR000ECT_1__m1	3.03	FALSE	0.0017732
Atf1	Sh3gl2	1	dbcorrdb__POLR2AphosphoS2__ENCSR000ECT_1__m1	3.03	FALSE	0.00179582
Atf1	Shank2	1	dbcorrdb__POLR2AphosphoS2__ENCSR000ECT_1__m1	3.03	FALSE	0.00121914
Atf1	Shb	1	dbcorrdb__POLR2AphosphoS2__ENCSR000ECT_1__m1	3.03	FALSE	0.0024443
Atf1	Shoc2	1	dbcorrdb__POLR2AphosphoS2__ENCSR000ECT_1__m1	3.03	FALSE	0.00135864
Atf1	Shq1	1	dbcorrdb__POLR2AphosphoS2__ENCSR000ECT_1__m1	3.03	FALSE	0.0011919
Atf1	Shroom2	1	dbcorrdb__POLR2AphosphoS2__ENCSR000ECT_1__m1	3.03	FALSE	0.00151319
Atf1	Sik2	1	dbcorrdb__POLR2AphosphoS2__ENCSR000ECT_1__m1	3.03	FALSE	0.00123271
Atf1	Sim1	1	dbcorrdb__POLR2AphosphoS2__ENCSR000ECT_1__m1	3.03	FALSE	0.00379798
Atf1	Sirt7	1	dbcorrdb__POLR2AphosphoS2__ENCSR000ECT_1__m1	3.03	FALSE	0.00298394
Atf1	Skap2	1	dbcorrdb__POLR2AphosphoS2__ENCSR000ECT_1__m1	3.03	FALSE	0.0016159
Atf1	Slc20a2	1	dbcorrdb__POLR2AphosphoS2__ENCSR000ECT_1__m1	3.03	FALSE	0.00113991
Atf1	Slc23a1	1	dbcorrdb__POLR2AphosphoS2__ENCSR000ECT_1__m1	3.03	FALSE	0.00152964
Atf1	Slc25a14	1	dbcorrdb__POLR2AphosphoS2__ENCSR000ECT_1__m1	3.03	FALSE	0.00122285
Atf1	Slc25a17	1	dbcorrdb__POLR2AphosphoS2__ENCSR000ECT_1__m1	3.03	FALSE	0.0019134
Atf1	Slc25a25	1	dbcorrdb__POLR2AphosphoS2__ENCSR000ECT_1__m1	3.03	FALSE	0.00157831
Atf1	Slc30a9	1	dbcorrdb__POLR2AphosphoS2__ENCSR000ECT_1__m1	3.03	FALSE	0.00103409
Atf1	Slc35c2	1	dbcorrdb__POLR2AphosphoS2__ENCSR000ECT_1__m1	3.03	FALSE	0.00139872
Atf1	Slc38a9	1	dbcorrdb__POLR2AphosphoS2__ENCSR000ECT_1__m1	3.03	FALSE	0.00103648
Atf1	Slc39a10	1	dbcorrdb__POLR2AphosphoS2__ENCSR000ECT_1__m1	3.03	FALSE	0.00136849
Atf1	Slc39a7	1	dbcorrdb__POLR2AphosphoS2__ENCSR000ECT_1__m1	3.03	FALSE	0.00150177
Atf1	Slc9a8	1	dbcorrdb__POLR2AphosphoS2__ENCSR000ECT_1__m1	3.03	FALSE	0.00117835
Atf1	Slmap	1	dbcorrdb__POLR2AphosphoS2__ENCSR000ECT_1__m1	3.03	FALSE	0.00126137
Atf1	Smad4	1	dbcorrdb__POLR2AphosphoS2__ENCSR000ECT_1__m1	3.03	FALSE	0.00151294
Atf1	Smap1	1	dbcorrdb__POLR2AphosphoS2__ENCSR000ECT_1__m1	3.03	FALSE	0.00166344
Atf1	Smarca2	1	dbcorrdb__POLR2AphosphoS2__ENCSR000ECT_1__m1	3.03	FALSE	0.00138662
Atf1	Smarca4	1	dbcorrdb__POLR2AphosphoS2__ENCSR000ECT_1__m1	3.03	FALSE	0.00122785
Atf1	Smarcad1	1	dbcorrdb__POLR2AphosphoS2__ENCSR000ECT_1__m1	3.03	FALSE	0.00160209
Atf1	Smarcd1	1	dbcorrdb__POLR2AphosphoS2__ENCSR000ECT_1__m1	3.03	FALSE	0.00221623
Atf1	Smarcd2	1	dbcorrdb__POLR2AphosphoS2__ENCSR000ECT_1__m1	3.03	FALSE	0.00127915
Atf1	Smc4	1	dbcorrdb__POLR2AphosphoS2__ENCSR000ECT_1__m1	3.03	FALSE	0.00174387
Atf1	Smc6	1	dbcorrdb__POLR2AphosphoS2__ENCSR000ECT_1__m1	3.03	FALSE	0.00158735
Atf1	Smchd1	1	dbcorrdb__POLR2AphosphoS2__ENCSR000ECT_1__m1	3.03	FALSE	0.00117684
Atf1	Smn1	1	dbcorrdb__POLR2AphosphoS2__ENCSR000ECT_1__m1	3.03	FALSE	0.00314162
Atf1	Smndc1	1	dbcorrdb__POLR2AphosphoS2__ENCSR000ECT_1__m1	3.03	FALSE	0.00122694
Atf1	Snap29	1	dbcorrdb__POLR2AphosphoS2__ENCSR000ECT_1__m1	3.03	FALSE	0.00163017
Atf1	Snapc3	1	dbcorrdb__POLR2AphosphoS2__ENCSR000ECT_1__m1	3.03	FALSE	0.00117195
Atf1	Snd1	1	dbcorrdb__POLR2AphosphoS2__ENCSR000ECT_1__m1	3.03	FALSE	0.00140145
Atf1	Snf8	1	dbcorrdb__POLR2AphosphoS2__ENCSR000ECT_1__m1	3.03	FALSE	0.0012682
Atf1	Snrnp27	1	dbcorrdb__POLR2AphosphoS2__ENCSR000ECT_1__m1	3.03	FALSE	0.00140693
Atf1	Snrnp70	1	dbcorrdb__POLR2AphosphoS2__ENCSR000ECT_1__m1	3.03	FALSE	0.00130763
Atf1	Snrpc	1	dbcorrdb__POLR2AphosphoS2__ENCSR000ECT_1__m1	3.03	FALSE	0.00340245
Atf1	Sntb2	1	dbcorrdb__POLR2AphosphoS2__ENCSR000ECT_1__m1	3.03	FALSE	0.00106878
Atf1	Snx12	1	dbcorrdb__POLR2AphosphoS2__ENCSR000ECT_1__m1	3.03	FALSE	0.00155708
Atf1	Snx13	1	dbcorrdb__POLR2AphosphoS2__ENCSR000ECT_1__m1	3.03	FALSE	0.00191184
Atf1	Snx14	1	dbcorrdb__POLR2AphosphoS2__ENCSR000ECT_1__m1	3.03	FALSE	0.00147426
Atf1	Snx19	1	dbcorrdb__POLR2AphosphoS2__ENCSR000ECT_1__m1	3.03	FALSE	0.00108929
Atf1	Snx7	1	dbcorrdb__POLR2AphosphoS2__ENCSR000ECT_1__m1	3.03	FALSE	0.00212262
Atf1	Socs7	1	dbcorrdb__POLR2AphosphoS2__ENCSR000ECT_1__m1	3.03	FALSE	0.00211496
Atf1	Son	1	dbcorrdb__POLR2AphosphoS2__ENCSR000ECT_1__m1	3.03	FALSE	0.00124141
Atf1	Sp3	1	dbcorrdb__POLR2AphosphoS2__ENCSR000ECT_1__m1	3.03	FALSE	0.00104421
Atf1	Spata17	1	dbcorrdb__POLR2AphosphoS2__ENCSR000ECT_1__m1	3.03	FALSE	0.0011026
Atf1	Spata5	1	dbcorrdb__POLR2AphosphoS2__ENCSR000ECT_1__m1	3.03	FALSE	0.00189215
Atf1	Spcs3	1	dbcorrdb__POLR2AphosphoS2__ENCSR000ECT_1__m1	3.03	FALSE	0.00172916
Atf1	Spen	1	dbcorrdb__POLR2AphosphoS2__ENCSR000ECT_1__m1	3.03	FALSE	0.00186676
Atf1	Spred1	1	dbcorrdb__POLR2AphosphoS2__ENCSR000ECT_1__m1	3.03	FALSE	0.0011048
Atf1	Spred2	1	dbcorrdb__POLR2AphosphoS2__ENCSR000ECT_1__m1	3.03	FALSE	0.00163065
Atf1	Spsb4	1	dbcorrdb__POLR2AphosphoS2__ENCSR000ECT_1__m1	3.03	FALSE	0.00216402
Atf1	Srbd1	1	dbcorrdb__POLR2AphosphoS2__ENCSR000ECT_1__m1	3.03	FALSE	0.00114396
Atf1	Srsf2	1	dbcorrdb__POLR2AphosphoS2__ENCSR000ECT_1__m1	3.03	FALSE	0.00119898
Atf1	Srsf4	1	dbcorrdb__POLR2AphosphoS2__ENCSR000ECT_1__m1	3.03	FALSE	0.00301235
Atf1	Srsf5	1	dbcorrdb__POLR2AphosphoS2__ENCSR000ECT_1__m1	3.03	FALSE	0.00103686
Atf1	Srsf7	1	dbcorrdb__POLR2AphosphoS2__ENCSR000ECT_1__m1	3.03	FALSE	0.00134552
Atf1	Ssbp2	1	dbcorrdb__POLR2AphosphoS2__ENCSR000ECT_1__m1	3.03	FALSE	0.00122904
Atf1	Ssh2	1	dbcorrdb__POLR2AphosphoS2__ENCSR000ECT_1__m1	3.03	FALSE	0.00204924
Atf1	St7l	1	dbcorrdb__POLR2AphosphoS2__ENCSR000ECT_1__m1	3.03	FALSE	0.00153035
Atf1	Stag1	1	dbcorrdb__POLR2AphosphoS2__ENCSR000ECT_1__m1	3.03	FALSE	0.00101918
Atf1	Stag2	1	dbcorrdb__POLR2AphosphoS2__ENCSR000ECT_1__m1	3.03	FALSE	0.00162363
Atf1	Stard10	1	dbcorrdb__POLR2AphosphoS2__ENCSR000ECT_1__m1	3.03	FALSE	0.00135176
Atf1	Stau1	1	dbcorrdb__POLR2AphosphoS2__ENCSR000ECT_1__m1	3.03	FALSE	0.00137794
Atf1	Stk11	1	dbcorrdb__POLR2AphosphoS2__ENCSR000ECT_1__m1	3.03	FALSE	0.00107855
Atf1	Stk38	1	dbcorrdb__POLR2AphosphoS2__ENCSR000ECT_1__m1	3.03	FALSE	0.00118299
Atf1	Stk38l	1	dbcorrdb__POLR2AphosphoS2__ENCSR000ECT_1__m1	3.03	FALSE	0.00153133
Atf1	Stk4	1	dbcorrdb__POLR2AphosphoS2__ENCSR000ECT_1__m1	3.03	FALSE	0.00156388
Atf1	Stk40	1	dbcorrdb__POLR2AphosphoS2__ENCSR000ECT_1__m1	3.03	FALSE	0.00166848
Atf1	Strn	1	dbcorrdb__POLR2AphosphoS2__ENCSR000ECT_1__m1	3.03	FALSE	0.00335416
Atf1	Strn3	1	dbcorrdb__POLR2AphosphoS2__ENCSR000ECT_1__m1	3.03	FALSE	0.00125314
Atf1	Stt3a	1	dbcorrdb__POLR2AphosphoS2__ENCSR000ECT_1__m1	3.03	FALSE	0.00165969
Atf1	Stx12	1	dbcorrdb__POLR2AphosphoS2__ENCSR000ECT_1__m1	3.03	FALSE	0.00303682
Atf1	Stx18	1	dbcorrdb__POLR2AphosphoS2__ENCSR000ECT_1__m1	3.03	FALSE	0.00314547
Atf1	Stx1a	1	dbcorrdb__POLR2AphosphoS2__ENCSR000ECT_1__m1	3.03	FALSE	0.00126485
Atf1	Stx6	1	dbcorrdb__POLR2AphosphoS2__ENCSR000ECT_1__m1	3.03	FALSE	0.00147916
Atf1	Stx8	1	dbcorrdb__POLR2AphosphoS2__ENCSR000ECT_1__m1	3.03	FALSE	0.00180624
Atf1	Styxl1	1	dbcorrdb__POLR2AphosphoS2__ENCSR000ECT_1__m1	3.03	FALSE	0.00202007
Atf1	Suds3	1	dbcorrdb__POLR2AphosphoS2__ENCSR000ECT_1__m1	3.03	FALSE	0.00127018
Atf1	Sulf2	1	dbcorrdb__POLR2AphosphoS2__ENCSR000ECT_1__m1	3.03	FALSE	0.00424464
Atf1	Supt16h	1	dbcorrdb__POLR2AphosphoS2__ENCSR000ECT_1__m1	3.03	FALSE	0.00125824
Atf1	Supt3h	1	dbcorrdb__POLR2AphosphoS2__ENCSR000ECT_1__m1	3.03	FALSE	0.00351074
Atf1	Supt6h	1	dbcorrdb__POLR2AphosphoS2__ENCSR000ECT_1__m1	3.03	FALSE	0.00150366
Atf1	Syf2	1	dbcorrdb__POLR2AphosphoS2__ENCSR000ECT_1__m1	3.03	FALSE	0.0020745
Atf1	Syncrip	1	dbcorrdb__POLR2AphosphoS2__ENCSR000ECT_1__m1	3.03	FALSE	0.00106437
Atf1	Tab2	1	dbcorrdb__POLR2AphosphoS2__ENCSR000ECT_1__m1	3.03	FALSE	0.00241746
Atf1	Tasp1	1	dbcorrdb__POLR2AphosphoS2__ENCSR000ECT_1__m1	3.03	FALSE	0.00146841
Atf1	Tax1bp1	1	dbcorrdb__POLR2AphosphoS2__ENCSR000ECT_1__m1	3.03	FALSE	0.00138602
Atf1	Tbc1d10a	1	dbcorrdb__POLR2AphosphoS2__ENCSR000ECT_1__m1	3.03	FALSE	0.00117022
Atf1	Tbc1d13	1	dbcorrdb__POLR2AphosphoS2__ENCSR000ECT_1__m1	3.03	FALSE	0.00126377
Atf1	Tbc1d15	1	dbcorrdb__POLR2AphosphoS2__ENCSR000ECT_1__m1	3.03	FALSE	0.00105269
Atf1	Tbc1d19	1	dbcorrdb__POLR2AphosphoS2__ENCSR000ECT_1__m1	3.03	FALSE	0.00125974
Atf1	Tbc1d5	1	dbcorrdb__POLR2AphosphoS2__ENCSR000ECT_1__m1	3.03	FALSE	0.001341
Atf1	Tbcel	1	dbcorrdb__POLR2AphosphoS2__ENCSR000ECT_1__m1	3.03	FALSE	0.00163062
Atf1	Tbck	1	dbcorrdb__POLR2AphosphoS2__ENCSR000ECT_1__m1	3.03	FALSE	0.00110981
Atf1	Tbpl1	1	dbcorrdb__POLR2AphosphoS2__ENCSR000ECT_1__m1	3.03	FALSE	0.00173351
Atf1	Tbrg4	1	dbcorrdb__POLR2AphosphoS2__ENCSR000ECT_1__m1	3.03	FALSE	0.00218503
Atf1	Tcerg1	1	dbcorrdb__POLR2AphosphoS2__ENCSR000ECT_1__m1	3.03	FALSE	0.00152753
Atf1	Tcf3	1	dbcorrdb__POLR2AphosphoS2__ENCSR000ECT_1__m1	3.03	FALSE	0.00169007
Atf1	Tcf4	1	dbcorrdb__POLR2AphosphoS2__ENCSR000ECT_1__m1	3.03	FALSE	0.00126388
Atf1	Tecpr1	1	dbcorrdb__POLR2AphosphoS2__ENCSR000ECT_1__m1	3.03	FALSE	0.00158056
Atf1	Tef	1	dbcorrdb__POLR2AphosphoS2__ENCSR000ECT_1__m1	3.03	FALSE	0.00127414
Atf1	Tesk2	1	dbcorrdb__POLR2AphosphoS2__ENCSR000ECT_1__m1	3.03	FALSE	0.00161669
Atf1	Tfb1m	1	dbcorrdb__POLR2AphosphoS2__ENCSR000ECT_1__m1	3.03	FALSE	0.00112786
Atf1	Thoc2	1	dbcorrdb__POLR2AphosphoS2__ENCSR000ECT_1__m1	3.03	FALSE	0.00125168
Atf1	Thoc5	1	dbcorrdb__POLR2AphosphoS2__ENCSR000ECT_1__m1	3.03	FALSE	0.0011846
Atf1	Tiparp	1	dbcorrdb__POLR2AphosphoS2__ENCSR000ECT_1__m1	3.03	FALSE	0.00140258
Atf1	Tjp1	1	dbcorrdb__POLR2AphosphoS2__ENCSR000ECT_1__m1	3.03	FALSE	0.00167351
Atf1	Tle3	1	dbcorrdb__POLR2AphosphoS2__ENCSR000ECT_1__m1	3.03	FALSE	0.00134008
Atf1	Tm9sf2	1	dbcorrdb__POLR2AphosphoS2__ENCSR000ECT_1__m1	3.03	FALSE	0.00159544
Atf1	Tm9sf3	1	dbcorrdb__POLR2AphosphoS2__ENCSR000ECT_1__m1	3.03	FALSE	0.00188919
Atf1	Tmem106a	1	dbcorrdb__POLR2AphosphoS2__ENCSR000ECT_1__m1	3.03	FALSE	0.00119195
Atf1	Tmem127	1	dbcorrdb__POLR2AphosphoS2__ENCSR000ECT_1__m1	3.03	FALSE	0.00136478
Atf1	Tmem161b	1	dbcorrdb__POLR2AphosphoS2__ENCSR000ECT_1__m1	3.03	FALSE	0.00108893
Atf1	Tmem33	1	dbcorrdb__POLR2AphosphoS2__ENCSR000ECT_1__m1	3.03	FALSE	0.00389104
Atf1	Tmem80	1	dbcorrdb__POLR2AphosphoS2__ENCSR000ECT_1__m1	3.03	FALSE	0.0015657
Atf1	Tmem9b	1	dbcorrdb__POLR2AphosphoS2__ENCSR000ECT_1__m1	3.03	FALSE	0.0017046
Atf1	Tmtc3	1	dbcorrdb__POLR2AphosphoS2__ENCSR000ECT_1__m1	3.03	FALSE	0.0013312
Atf1	Tnc	1	dbcorrdb__POLR2AphosphoS2__ENCSR000ECT_1__m1	3.03	FALSE	0.00340817
Atf1	Tnfaip1	1	dbcorrdb__POLR2AphosphoS2__ENCSR000ECT_1__m1	3.03	FALSE	0.00164821
Atf1	Tnpo2	1	dbcorrdb__POLR2AphosphoS2__ENCSR000ECT_1__m1	3.03	FALSE	0.00117084
Atf1	Tnpo3	1	dbcorrdb__POLR2AphosphoS2__ENCSR000ECT_1__m1	3.03	FALSE	0.00112242
Atf1	Tnrc18	1	dbcorrdb__POLR2AphosphoS2__ENCSR000ECT_1__m1	3.03	FALSE	0.00139946
Atf1	Tnrc6a	1	dbcorrdb__POLR2AphosphoS2__ENCSR000ECT_1__m1	3.03	FALSE	0.00111352
Atf1	Tnrc6b	1	dbcorrdb__POLR2AphosphoS2__ENCSR000ECT_1__m1	3.03	FALSE	0.00103047
Atf1	Topbp1	1	dbcorrdb__POLR2AphosphoS2__ENCSR000ECT_1__m1	3.03	FALSE	0.00167767
Atf1	Tpmt	1	dbcorrdb__POLR2AphosphoS2__ENCSR000ECT_1__m1	3.03	FALSE	0.00219674
Atf1	Tpp2	1	dbcorrdb__POLR2AphosphoS2__ENCSR000ECT_1__m1	3.03	FALSE	0.00115503
Atf1	Tpr	1	dbcorrdb__POLR2AphosphoS2__ENCSR000ECT_1__m1	3.03	FALSE	0.00155492
Atf1	Trappc10	1	dbcorrdb__POLR2AphosphoS2__ENCSR000ECT_1__m1	3.03	FALSE	0.00106715
Atf1	Trappc3	1	dbcorrdb__POLR2AphosphoS2__ENCSR000ECT_1__m1	3.03	FALSE	0.00143341
Atf1	Trappc8	1	dbcorrdb__POLR2AphosphoS2__ENCSR000ECT_1__m1	3.03	FALSE	0.00116886
Atf1	Trdmt1	1	dbcorrdb__POLR2AphosphoS2__ENCSR000ECT_1__m1	3.03	FALSE	0.00128332
Atf1	Trim23	1	dbcorrdb__POLR2AphosphoS2__ENCSR000ECT_1__m1	3.03	FALSE	0.00201838
Atf1	Trim27	1	dbcorrdb__POLR2AphosphoS2__ENCSR000ECT_1__m1	3.03	FALSE	0.00136651
Atf1	Trim35	1	dbcorrdb__POLR2AphosphoS2__ENCSR000ECT_1__m1	3.03	FALSE	0.0016175
Atf1	Trim37	1	dbcorrdb__POLR2AphosphoS2__ENCSR000ECT_1__m1	3.03	FALSE	0.00150768
Atf1	Trim44	1	dbcorrdb__POLR2AphosphoS2__ENCSR000ECT_1__m1	3.03	FALSE	0.0015097
Atf1	Trio	1	dbcorrdb__POLR2AphosphoS2__ENCSR000ECT_1__m1	3.03	FALSE	0.00139209
Atf1	Trip4	1	dbcorrdb__POLR2AphosphoS2__ENCSR000ECT_1__m1	3.03	FALSE	0.00101232
Atf1	Trit1	1	dbcorrdb__POLR2AphosphoS2__ENCSR000ECT_1__m1	3.03	FALSE	0.00116124
Atf1	Trmt11	1	dbcorrdb__POLR2AphosphoS2__ENCSR000ECT_1__m1	3.03	FALSE	0.00181178
Atf1	Trpm3	1	dbcorrdb__POLR2AphosphoS2__ENCSR000ECT_1__m1	3.03	FALSE	0.00117985
Atf1	Trub2	1	dbcorrdb__POLR2AphosphoS2__ENCSR000ECT_1__m1	3.03	FALSE	0.00130034
Atf1	Tsc22d2	1	dbcorrdb__POLR2AphosphoS2__ENCSR000ECT_1__m1	3.03	FALSE	0.001566
Atf1	Tsfm	1	dbcorrdb__POLR2AphosphoS2__ENCSR000ECT_1__m1	3.03	FALSE	0.0043256
Atf1	Tsg101	1	dbcorrdb__POLR2AphosphoS2__ENCSR000ECT_1__m1	3.03	FALSE	0.001241
Atf1	Tssc4	1	dbcorrdb__POLR2AphosphoS2__ENCSR000ECT_1__m1	3.03	FALSE	0.00208971
Atf1	Ttc1	1	dbcorrdb__POLR2AphosphoS2__ENCSR000ECT_1__m1	3.03	FALSE	0.00138236
Atf1	Ttc26	1	dbcorrdb__POLR2AphosphoS2__ENCSR000ECT_1__m1	3.03	FALSE	0.0011351
Atf1	Ttc27	1	dbcorrdb__POLR2AphosphoS2__ENCSR000ECT_1__m1	3.03	FALSE	0.00164801
Atf1	Ttc39c	1	dbcorrdb__POLR2AphosphoS2__ENCSR000ECT_1__m1	3.03	FALSE	0.00113872
Atf1	Ttc4	1	dbcorrdb__POLR2AphosphoS2__ENCSR000ECT_1__m1	3.03	FALSE	0.0021187
Atf1	Ttf1	1	dbcorrdb__POLR2AphosphoS2__ENCSR000ECT_1__m1	3.03	FALSE	0.00133421
Atf1	Ttll3	1	dbcorrdb__POLR2AphosphoS2__ENCSR000ECT_1__m1	3.03	FALSE	0.00206382
Atf1	Ttll5	1	dbcorrdb__POLR2AphosphoS2__ENCSR000ECT_1__m1	3.03	FALSE	0.00250257
Atf1	Tube1	1	dbcorrdb__POLR2AphosphoS2__ENCSR000ECT_1__m1	3.03	FALSE	0.00294208
Atf1	Txlng	1	dbcorrdb__POLR2AphosphoS2__ENCSR000ECT_1__m1	3.03	FALSE	0.00192381
Atf1	Txndc11	1	dbcorrdb__POLR2AphosphoS2__ENCSR000ECT_1__m1	3.03	FALSE	0.00235545
Atf1	Txndc9	1	dbcorrdb__POLR2AphosphoS2__ENCSR000ECT_1__m1	3.03	FALSE	0.00218203
Atf1	Txnl1	1	dbcorrdb__POLR2AphosphoS2__ENCSR000ECT_1__m1	3.03	FALSE	0.00142011
Atf1	Tyw1	1	dbcorrdb__POLR2AphosphoS2__ENCSR000ECT_1__m1	3.03	FALSE	0.00135579
Atf1	U2af2	1	dbcorrdb__POLR2AphosphoS2__ENCSR000ECT_1__m1	3.03	FALSE	0.00135334
Atf1	Uba1	1	dbcorrdb__POLR2AphosphoS2__ENCSR000ECT_1__m1	3.03	FALSE	0.00127803
Atf1	Uba6	1	dbcorrdb__POLR2AphosphoS2__ENCSR000ECT_1__m1	3.03	FALSE	0.00101653
Atf1	Ubac2	1	dbcorrdb__POLR2AphosphoS2__ENCSR000ECT_1__m1	3.03	FALSE	0.00131549
Atf1	Ubap2l	1	dbcorrdb__POLR2AphosphoS2__ENCSR000ECT_1__m1	3.03	FALSE	0.0018721
Atf1	Ube2e3	1	dbcorrdb__POLR2AphosphoS2__ENCSR000ECT_1__m1	3.03	FALSE	0.00190171
Atf1	Ube2i	1	dbcorrdb__POLR2AphosphoS2__ENCSR000ECT_1__m1	3.03	FALSE	0.00103702
Atf1	Ube2j2	1	dbcorrdb__POLR2AphosphoS2__ENCSR000ECT_1__m1	3.03	FALSE	0.00108387
Atf1	Ube2k	1	dbcorrdb__POLR2AphosphoS2__ENCSR000ECT_1__m1	3.03	FALSE	0.00152567
Atf1	Ube2n	1	dbcorrdb__POLR2AphosphoS2__ENCSR000ECT_1__m1	3.03	FALSE	0.00261908
Atf1	Ube2r2	1	dbcorrdb__POLR2AphosphoS2__ENCSR000ECT_1__m1	3.03	FALSE	0.00209667
Atf1	Ube3a	1	dbcorrdb__POLR2AphosphoS2__ENCSR000ECT_1__m1	3.03	FALSE	0.00110501
Atf1	Ube4a	1	dbcorrdb__POLR2AphosphoS2__ENCSR000ECT_1__m1	3.03	FALSE	0.00118995
Atf1	Ubn2	1	dbcorrdb__POLR2AphosphoS2__ENCSR000ECT_1__m1	3.03	FALSE	0.00144883
Atf1	Ubox5	1	dbcorrdb__POLR2AphosphoS2__ENCSR000ECT_1__m1	3.03	FALSE	0.00128184
Atf1	Ubp1	1	dbcorrdb__POLR2AphosphoS2__ENCSR000ECT_1__m1	3.03	FALSE	0.0019435
Atf1	Ubr1	1	dbcorrdb__POLR2AphosphoS2__ENCSR000ECT_1__m1	3.03	FALSE	0.00140602
Atf1	Ubr2	1	dbcorrdb__POLR2AphosphoS2__ENCSR000ECT_1__m1	3.03	FALSE	0.00152705
Atf1	Ubr4	1	dbcorrdb__POLR2AphosphoS2__ENCSR000ECT_1__m1	3.03	FALSE	0.00186601
Atf1	Uggt1	1	dbcorrdb__POLR2AphosphoS2__ENCSR000ECT_1__m1	3.03	FALSE	0.0021597
Atf1	Uhrf2	1	dbcorrdb__POLR2AphosphoS2__ENCSR000ECT_1__m1	3.03	FALSE	0.00160133
Atf1	Ulk4	1	dbcorrdb__POLR2AphosphoS2__ENCSR000ECT_1__m1	3.03	FALSE	0.00124263
Atf1	Upf2	1	dbcorrdb__POLR2AphosphoS2__ENCSR000ECT_1__m1	3.03	FALSE	0.00127266
Atf1	Uqcrc2	1	dbcorrdb__POLR2AphosphoS2__ENCSR000ECT_1__m1	3.03	FALSE	0.00121772
Atf1	Usp11	1	dbcorrdb__POLR2AphosphoS2__ENCSR000ECT_1__m1	3.03	FALSE	0.0026243
Atf1	Usp16	1	dbcorrdb__POLR2AphosphoS2__ENCSR000ECT_1__m1	3.03	FALSE	0.00149808
Atf1	Usp24	1	dbcorrdb__POLR2AphosphoS2__ENCSR000ECT_1__m1	3.03	FALSE	0.00143054
Atf1	Usp3	1	dbcorrdb__POLR2AphosphoS2__ENCSR000ECT_1__m1	3.03	FALSE	0.0011054
Atf1	Usp32	1	dbcorrdb__POLR2AphosphoS2__ENCSR000ECT_1__m1	3.03	FALSE	0.00173878
Atf1	Usp34	1	dbcorrdb__POLR2AphosphoS2__ENCSR000ECT_1__m1	3.03	FALSE	0.00148018
Atf1	Usp38	1	dbcorrdb__POLR2AphosphoS2__ENCSR000ECT_1__m1	3.03	FALSE	0.00151605
Atf1	Usp4	1	dbcorrdb__POLR2AphosphoS2__ENCSR000ECT_1__m1	3.03	FALSE	0.00146483
Atf1	Usp9x	1	dbcorrdb__POLR2AphosphoS2__ENCSR000ECT_1__m1	3.03	FALSE	0.00176916
Atf1	Utp18	1	dbcorrdb__POLR2AphosphoS2__ENCSR000ECT_1__m1	3.03	FALSE	0.00201705
Atf1	Uvrag	1	dbcorrdb__POLR2AphosphoS2__ENCSR000ECT_1__m1	3.03	FALSE	0.00113966
Atf1	Vamp3	1	dbcorrdb__POLR2AphosphoS2__ENCSR000ECT_1__m1	3.03	FALSE	0.00136972
Atf1	Vapa	1	dbcorrdb__POLR2AphosphoS2__ENCSR000ECT_1__m1	3.03	FALSE	0.00138005
Atf1	Vasp	1	dbcorrdb__POLR2AphosphoS2__ENCSR000ECT_1__m1	3.03	FALSE	0.00139721
Atf1	Vdac2	1	dbcorrdb__POLR2AphosphoS2__ENCSR000ECT_1__m1	3.03	FALSE	0.0014835
Atf1	Vgll4	1	dbcorrdb__POLR2AphosphoS2__ENCSR000ECT_1__m1	3.03	FALSE	0.00110129
Atf1	Vmp1	1	dbcorrdb__POLR2AphosphoS2__ENCSR000ECT_1__m1	3.03	FALSE	0.00117587
Atf1	Vps13a	1	dbcorrdb__POLR2AphosphoS2__ENCSR000ECT_1__m1	3.03	FALSE	0.00106918
Atf1	Vps33b	1	dbcorrdb__POLR2AphosphoS2__ENCSR000ECT_1__m1	3.03	FALSE	0.00140904
Atf1	Vps37a	1	dbcorrdb__POLR2AphosphoS2__ENCSR000ECT_1__m1	3.03	FALSE	0.00172902
Atf1	Vps39	1	dbcorrdb__POLR2AphosphoS2__ENCSR000ECT_1__m1	3.03	FALSE	0.00120481
Atf1	Vps4b	1	dbcorrdb__POLR2AphosphoS2__ENCSR000ECT_1__m1	3.03	FALSE	0.00171035
Atf1	Vps52	1	dbcorrdb__POLR2AphosphoS2__ENCSR000ECT_1__m1	3.03	FALSE	0.00149277
Atf1	Vps53	1	dbcorrdb__POLR2AphosphoS2__ENCSR000ECT_1__m1	3.03	FALSE	0.00150883
Atf1	Vps72	1	dbcorrdb__POLR2AphosphoS2__ENCSR000ECT_1__m1	3.03	FALSE	0.00141717
Atf1	Vta1	1	dbcorrdb__POLR2AphosphoS2__ENCSR000ECT_1__m1	3.03	FALSE	0.00106822
Atf1	Vti1a	1	dbcorrdb__POLR2AphosphoS2__ENCSR000ECT_1__m1	3.03	FALSE	0.00107953
Atf1	Wars2	1	dbcorrdb__POLR2AphosphoS2__ENCSR000ECT_1__m1	3.03	FALSE	0.00263315
Atf1	Wasf2	1	dbcorrdb__POLR2AphosphoS2__ENCSR000ECT_1__m1	3.03	FALSE	0.00173304
Atf1	Wasl	1	dbcorrdb__POLR2AphosphoS2__ENCSR000ECT_1__m1	3.03	FALSE	0.00247675
Atf1	Wdfy1	1	dbcorrdb__POLR2AphosphoS2__ENCSR000ECT_1__m1	3.03	FALSE	0.00197668
Atf1	Wdpcp	1	dbcorrdb__POLR2AphosphoS2__ENCSR000ECT_1__m1	3.03	FALSE	0.001115
Atf1	Wdr26	1	dbcorrdb__POLR2AphosphoS2__ENCSR000ECT_1__m1	3.03	FALSE	0.00128842
Atf1	Wdr31	1	dbcorrdb__POLR2AphosphoS2__ENCSR000ECT_1__m1	3.03	FALSE	0.00106648
Atf1	Wdr36	1	dbcorrdb__POLR2AphosphoS2__ENCSR000ECT_1__m1	3.03	FALSE	0.00204593
Atf1	Wdr37	1	dbcorrdb__POLR2AphosphoS2__ENCSR000ECT_1__m1	3.03	FALSE	0.00171304
Atf1	Wdr55	1	dbcorrdb__POLR2AphosphoS2__ENCSR000ECT_1__m1	3.03	FALSE	0.00252465
Atf1	Wdr59	1	dbcorrdb__POLR2AphosphoS2__ENCSR000ECT_1__m1	3.03	FALSE	0.00139358
Atf1	Wdr74	1	dbcorrdb__POLR2AphosphoS2__ENCSR000ECT_1__m1	3.03	FALSE	0.00113546
Atf1	Wdr75	1	dbcorrdb__POLR2AphosphoS2__ENCSR000ECT_1__m1	3.03	FALSE	0.00150367
Atf1	Wdr82	1	dbcorrdb__POLR2AphosphoS2__ENCSR000ECT_1__m1	3.03	FALSE	0.00171082
Atf1	Wipf1	1	dbcorrdb__POLR2AphosphoS2__ENCSR000ECT_1__m1	3.03	FALSE	0.00443145
Atf1	Wipf2	1	dbcorrdb__POLR2AphosphoS2__ENCSR000ECT_1__m1	3.03	FALSE	0.00139271
Atf1	Wrn	1	dbcorrdb__POLR2AphosphoS2__ENCSR000ECT_1__m1	3.03	FALSE	0.00149331
Atf1	Wtap	1	dbcorrdb__POLR2AphosphoS2__ENCSR000ECT_1__m1	3.03	FALSE	0.00114626
Atf1	Wwc2	1	dbcorrdb__POLR2AphosphoS2__ENCSR000ECT_1__m1	3.03	FALSE	0.00112074
Atf1	Wwp1	1	dbcorrdb__POLR2AphosphoS2__ENCSR000ECT_1__m1	3.03	FALSE	0.00110201
Atf1	Xbp1	1	dbcorrdb__POLR2AphosphoS2__ENCSR000ECT_1__m1	3.03	FALSE	0.00149683
Atf1	Xkr6	1	dbcorrdb__POLR2AphosphoS2__ENCSR000ECT_1__m1	3.03	FALSE	0.0021195
Atf1	Xpo5	1	dbcorrdb__POLR2AphosphoS2__ENCSR000ECT_1__m1	3.03	FALSE	0.00196853
Atf1	Xpo6	1	dbcorrdb__POLR2AphosphoS2__ENCSR000ECT_1__m1	3.03	FALSE	0.00132191
Atf1	Xpr1	1	dbcorrdb__POLR2AphosphoS2__ENCSR000ECT_1__m1	3.03	FALSE	0.00266354
Atf1	Xrcc4	1	dbcorrdb__POLR2AphosphoS2__ENCSR000ECT_1__m1	3.03	FALSE	0.00164316
Atf1	Xrn2	1	dbcorrdb__POLR2AphosphoS2__ENCSR000ECT_1__m1	3.03	FALSE	0.00135795
Atf1	Yeats4	1	dbcorrdb__POLR2AphosphoS2__ENCSR000ECT_1__m1	3.03	FALSE	0.00210208
Atf1	Yes1	1	dbcorrdb__POLR2AphosphoS2__ENCSR000ECT_1__m1	3.03	FALSE	0.00101069
Atf1	Yipf5	1	dbcorrdb__POLR2AphosphoS2__ENCSR000ECT_1__m1	3.03	FALSE	0.00141852
Atf1	Ythdc1	1	dbcorrdb__POLR2AphosphoS2__ENCSR000ECT_1__m1	3.03	FALSE	0.00186436
Atf1	Ythdf2	1	dbcorrdb__POLR2AphosphoS2__ENCSR000ECT_1__m1	3.03	FALSE	0.00141548
Atf1	Ythdf3	1	dbcorrdb__POLR2AphosphoS2__ENCSR000ECT_1__m1	3.03	FALSE	0.00131637
Atf1	Ywhae	1	dbcorrdb__POLR2AphosphoS2__ENCSR000ECT_1__m1	3.03	FALSE	0.0018251
Atf1	Zbtb40	1	dbcorrdb__POLR2AphosphoS2__ENCSR000ECT_1__m1	3.03	FALSE	0.00116503
Atf1	Zbtb43	1	dbcorrdb__POLR2AphosphoS2__ENCSR000ECT_1__m1	3.03	FALSE	0.0026918
Atf1	Zbtb44	1	dbcorrdb__POLR2AphosphoS2__ENCSR000ECT_1__m1	3.03	FALSE	0.00159191
Atf1	Zbtb46	1	dbcorrdb__POLR2AphosphoS2__ENCSR000ECT_1__m1	3.03	FALSE	0.00130582
Atf1	Zbtb7c	1	dbcorrdb__POLR2AphosphoS2__ENCSR000ECT_1__m1	3.03	FALSE	0.00118149
Atf1	Zc3h13	1	dbcorrdb__POLR2AphosphoS2__ENCSR000ECT_1__m1	3.03	FALSE	0.00138609
Atf1	Zc3h15	1	dbcorrdb__POLR2AphosphoS2__ENCSR000ECT_1__m1	3.03	FALSE	0.00142142
Atf1	Zc3hav1	1	dbcorrdb__POLR2AphosphoS2__ENCSR000ECT_1__m1	3.03	FALSE	0.00109905
Atf1	Zcchc2	1	dbcorrdb__POLR2AphosphoS2__ENCSR000ECT_1__m1	3.03	FALSE	0.0014894
Atf1	Zcchc7	1	dbcorrdb__POLR2AphosphoS2__ENCSR000ECT_1__m1	3.03	FALSE	0.00139509
Atf1	Zcchc9	1	dbcorrdb__POLR2AphosphoS2__ENCSR000ECT_1__m1	3.03	FALSE	0.00138476
Atf1	Zdhhc17	1	dbcorrdb__POLR2AphosphoS2__ENCSR000ECT_1__m1	3.03	FALSE	0.00152686
Atf1	Zdhhc23	1	dbcorrdb__POLR2AphosphoS2__ENCSR000ECT_1__m1	3.03	FALSE	0.00280612
Atf1	Zdhhc5	1	dbcorrdb__POLR2AphosphoS2__ENCSR000ECT_1__m1	3.03	FALSE	0.00105931
Atf1	Zer1	1	dbcorrdb__POLR2AphosphoS2__ENCSR000ECT_1__m1	3.03	FALSE	0.00134794
Atf1	Zfand1	1	dbcorrdb__POLR2AphosphoS2__ENCSR000ECT_1__m1	3.03	FALSE	0.00121189
Atf1	Zfand5	1	dbcorrdb__POLR2AphosphoS2__ENCSR000ECT_1__m1	3.03	FALSE	0.00226384
Atf1	Zfc3h1	1	dbcorrdb__POLR2AphosphoS2__ENCSR000ECT_1__m1	3.03	FALSE	0.00139956
Atf1	Zfp105	1	dbcorrdb__POLR2AphosphoS2__ENCSR000ECT_1__m1	3.03	FALSE	0.00148319
Atf1	Zfp110	1	dbcorrdb__POLR2AphosphoS2__ENCSR000ECT_1__m1	3.03	FALSE	0.00186478
Atf1	Zfp142	1	dbcorrdb__POLR2AphosphoS2__ENCSR000ECT_1__m1	3.03	FALSE	0.00110553
Atf1	Zfp207	1	dbcorrdb__POLR2AphosphoS2__ENCSR000ECT_1__m1	3.03	FALSE	0.00154255
Atf1	Zfp277	1	dbcorrdb__POLR2AphosphoS2__ENCSR000ECT_1__m1	3.03	FALSE	0.00123791
Atf1	Zfp281	1	dbcorrdb__POLR2AphosphoS2__ENCSR000ECT_1__m1	3.03	FALSE	0.00222077
Atf1	Zfp292	1	dbcorrdb__POLR2AphosphoS2__ENCSR000ECT_1__m1	3.03	FALSE	0.00103913
Atf1	Zfp384	1	dbcorrdb__POLR2AphosphoS2__ENCSR000ECT_1__m1	3.03	FALSE	0.00122461
Atf1	Zfp385b	1	dbcorrdb__POLR2AphosphoS2__ENCSR000ECT_1__m1	3.03	FALSE	0.00161686
Atf1	Zfp451	1	dbcorrdb__POLR2AphosphoS2__ENCSR000ECT_1__m1	3.03	FALSE	0.0020833
Atf1	Zfp518a	1	dbcorrdb__POLR2AphosphoS2__ENCSR000ECT_1__m1	3.03	FALSE	0.00146969
Atf1	Zfp598	1	dbcorrdb__POLR2AphosphoS2__ENCSR000ECT_1__m1	3.03	FALSE	0.0012767
Atf1	Zfp608	1	dbcorrdb__POLR2AphosphoS2__ENCSR000ECT_1__m1	3.03	FALSE	0.00102558
Atf1	Zfp91	1	dbcorrdb__POLR2AphosphoS2__ENCSR000ECT_1__m1	3.03	FALSE	0.00136669
Atf1	Zfyve16	1	dbcorrdb__POLR2AphosphoS2__ENCSR000ECT_1__m1	3.03	FALSE	0.00120556
Atf1	Zhx2	1	dbcorrdb__POLR2AphosphoS2__ENCSR000ECT_1__m1	3.03	FALSE	0.00102932
Atf1	Zhx3	1	dbcorrdb__POLR2AphosphoS2__ENCSR000ECT_1__m1	3.03	FALSE	0.00103624
Atf1	Zmym4	1	dbcorrdb__POLR2AphosphoS2__ENCSR000ECT_1__m1	3.03	FALSE	0.00170622
Atf1	Zmym6	1	dbcorrdb__POLR2AphosphoS2__ENCSR000ECT_1__m1	3.03	FALSE	0.00106571
Atf1	Znrf1	1	dbcorrdb__POLR2AphosphoS2__ENCSR000ECT_1__m1	3.03	FALSE	0.00155437
Atf1	Zranb2	1	dbcorrdb__POLR2AphosphoS2__ENCSR000ECT_1__m1	3.03	FALSE	0.00136237
Atf1	Zswim3	1	dbcorrdb__POLR2AphosphoS2__ENCSR000ECT_1__m1	3.03	FALSE	0.00151418
Atf1	Zswim5	1	dbcorrdb__POLR2AphosphoS2__ENCSR000ECT_1__m1	3.03	FALSE	0.00115273
Atf1	Zzef1	1	dbcorrdb__POLR2AphosphoS2__ENCSR000ECT_1__m1	3.03	FALSE	0.00143992
Atf1	Zzz3	1	dbcorrdb__POLR2AphosphoS2__ENCSR000ECT_1__m1	3.03	FALSE	0.00165166
Atf2	Acot2	1	transfac_pro__M07861	4.43	FALSE	0.00303814
Atf2	Adamts1	1	transfac_pro__M07861	4.43	FALSE	0.00392342
Atf2	Akirin2	4	transfac_pro__M07861	4.43	FALSE	0.00411637
Atf2	Apool	1	transfac_pro__M07861	4.43	FALSE	0.00377106
Atf2	Arhgef11	1	transfac_pro__M07861	4.43	FALSE	0.00286289
Atf2	Atf2	2	transfac_pro__M07861	4.43	FALSE	NA
Atf2	Bzw1	1	transfac_pro__M07861	4.43	FALSE	0.00459445
Atf2	Cdk11b	2	transfac_pro__M07861	4.43	FALSE	0.00312016
Atf2	Cep170	2	transfac_pro__M07861	4.43	FALSE	0.00308142
Atf2	Chst9	1	transfac_pro__M07861	4.43	FALSE	0.00444489
Atf2	Cmc1	1	transfac_pro__M07861	4.43	FALSE	0.00321198
Atf2	Cnnm1	1	transfac_pro__M07861	4.43	FALSE	0.00347734
Atf2	Cnot6l	2	transfac_pro__M07861	4.43	FALSE	0.00348906
Atf2	Cobl	1	transfac_pro__M07861	4.43	FALSE	0.00279807
Atf2	Cyp20a1	1	transfac_pro__M07861	4.43	FALSE	0.00285305
Atf2	Dclk2	1	transfac_pro__M07861	4.43	FALSE	0.00387574
Atf2	Dcun1d5	1	transfac_pro__M07861	4.43	FALSE	0.00304599
Atf2	Dis3	1	transfac_pro__M07861	4.43	FALSE	0.00298272
Atf2	Dock7	1	transfac_pro__M07861	4.43	FALSE	0.00330877
Atf2	Eml5	1	transfac_pro__M07861	4.43	FALSE	0.00356889
Atf2	Enc1	1	transfac_pro__M07861	4.43	FALSE	0.00491379
Atf2	Ercc6	1	transfac_pro__M07861	4.43	FALSE	0.00549487
Atf2	Fam3c	1	transfac_pro__M07861	4.43	FALSE	0.00291925
Atf2	Fastkd1	1	transfac_pro__M07861	4.43	FALSE	0.0034249
Atf2	Fbxo10	2	transfac_pro__M07861	4.43	FALSE	0.00452642
Atf2	Fbxw2	2	transfac_pro__M07861	4.43	FALSE	0.00353449
Atf2	Furin	1	transfac_pro__M07861	4.43	FALSE	0.0036295
Atf2	Gja1	3	transfac_pro__M07861	4.43	FALSE	0.00470319
Atf2	Gkap1	5	transfac_pro__M07861	4.43	FALSE	0.00310819
Atf2	Hirip3	1	transfac_pro__M07861	4.43	FALSE	0.00315349
Atf2	Hs6st2	11	transfac_pro__M07861	4.43	FALSE	0.00435461
Atf2	Htr2b	1	transfac_pro__M07861	4.43	FALSE	0.00312203
Atf2	Ift74	1	transfac_pro__M07861	4.43	FALSE	0.00311824
Atf2	Klf3	1	transfac_pro__M07861	4.43	FALSE	0.00300837
Atf2	Lcor	6	transfac_pro__M07861	4.43	FALSE	0.00356253
Atf2	Ltbp2	1	transfac_pro__M07861	4.43	FALSE	0.00470864
Atf2	Ltv1	1	transfac_pro__M07861	4.43	FALSE	0.00275678
Atf2	Map3k9	1	transfac_pro__M07861	4.43	FALSE	0.00415189
Atf2	Mbtps2	1	transfac_pro__M07861	4.43	FALSE	0.0071115
Atf2	Mga	11	transfac_pro__M07861	4.43	FALSE	0.00596854
Atf2	Mpped1	1	transfac_pro__M07861	4.43	FALSE	0.00367943
Atf2	Mtpap	1	transfac_pro__M07861	4.43	FALSE	0.00305311
Atf2	N4bp1	2	transfac_pro__M07861	4.43	FALSE	0.00315068
Atf2	N4bp2l2	1	transfac_pro__M07861	4.43	FALSE	0.00322522
Atf2	Nox4	1	transfac_pro__M07861	4.43	FALSE	0.0030032
Atf2	Npat	3	transfac_pro__M07861	4.43	FALSE	0.00401962
Atf2	Nr2c2	1	transfac_pro__M07861	4.43	FALSE	0.0028766
Atf2	Nudcd3	1	transfac_pro__M07861	4.43	FALSE	0.00470791
Atf2	Nudt3	6	transfac_pro__M07861	4.43	FALSE	0.00342113
Atf2	Nup50	1	transfac_pro__M07861	4.43	FALSE	0.00335729
Atf2	Ola1	1	transfac_pro__M07861	4.43	FALSE	0.00319235
Atf2	P4hb	1	transfac_pro__M07861	4.43	FALSE	0.00304355
Atf2	Pfdn2	1	transfac_pro__M07861	4.43	FALSE	0.00265353
Atf2	Polr3g	1	transfac_pro__M07861	4.43	FALSE	0.0045375
Atf2	Ppp3cc	1	transfac_pro__M07861	4.43	FALSE	0.00431142
Atf2	Ppp6r1	1	transfac_pro__M07861	4.43	FALSE	0.00614942
Atf2	Prdm4	1	transfac_pro__M07861	4.43	FALSE	0.00408795
Atf2	Rab18	1	transfac_pro__M07861	4.43	FALSE	0.00286189
Atf2	Rest	1	transfac_pro__M07861	4.43	FALSE	0.00300765
Atf2	Rnf103	14	transfac_pro__M07861	4.43	FALSE	0.00342712
Atf2	Rnf111	3	transfac_pro__M07861	4.43	FALSE	0.00341729
Atf2	Sc5d	2	transfac_pro__M07861	4.43	FALSE	0.00667311
Atf2	Scarb2	1	transfac_pro__M07861	4.43	FALSE	0.00425803
Atf2	Scyl2	11	transfac_pro__M07861	4.43	FALSE	0.00296648
Atf2	Sel1l3	1	transfac_pro__M07861	4.43	FALSE	0.00319133
Atf2	Serbp1	1	transfac_pro__M07861	4.43	FALSE	0.00398689
Atf2	Sesn3	1	transfac_pro__M07861	4.43	FALSE	0.00321113
Atf2	Setd2	1	transfac_pro__M07861	4.43	FALSE	0.00310636
Atf2	Sgms2	1	transfac_pro__M07861	4.43	FALSE	0.00347626
Atf2	Sh3gl1	6	transfac_pro__M07861	4.43	FALSE	0.00283089
Atf2	Slc17a4	1	transfac_pro__M07861	4.43	FALSE	0.00312198
Atf2	Snrpb2	1	transfac_pro__M07861	4.43	FALSE	0.00291352
Atf2	Snx13	1	transfac_pro__M07861	4.43	FALSE	0.00320963
Atf2	Sugt1	7	transfac_pro__M07861	4.43	FALSE	0.00390501
Atf2	Sumo1	1	transfac_pro__M07861	4.43	FALSE	0.00302391
Atf2	Suz12	1	transfac_pro__M07861	4.43	FALSE	0.00280651
Atf2	Tada2a	1	transfac_pro__M07861	4.43	FALSE	0.00347563
Atf2	Taok1	1	transfac_pro__M07861	4.43	FALSE	0.00330602
Atf2	Tbc1d7	3	transfac_pro__M07861	4.43	FALSE	0.00424568
Atf2	Tifa	1	transfac_pro__M07861	4.43	FALSE	0.00419837
Atf2	Tiparp	1	transfac_pro__M07861	4.43	FALSE	0.00372206
Atf2	Tnfrsf12a	11	transfac_pro__M07861	4.43	FALSE	0.00389371
Atf2	Trim2	1	transfac_pro__M07861	4.43	FALSE	0.00366632
Atf2	Txndc11	5	transfac_pro__M07861	4.43	FALSE	0.00337686
Atf2	Ubac1	3	transfac_pro__M07861	4.43	FALSE	0.00378172
Atf2	Ubap2	4	transfac_pro__M07861	4.43	FALSE	0.00304048
Atf2	Ube2e2	1	transfac_pro__M07861	4.43	FALSE	0.00317116
Atf2	Ube2k	1	transfac_pro__M07861	4.43	FALSE	0.00284202
Atf2	Usp12	1	transfac_pro__M07861	4.43	FALSE	0.00368712
Atf2	Usp32	3	transfac_pro__M07861	4.43	FALSE	0.0046967
Atf2	Vamp4	1	transfac_pro__M07861	4.43	FALSE	0.0027577
Atf2	Wdr12	1	transfac_pro__M07861	4.43	FALSE	0.00659921
Atf2	Wdr31	1	transfac_pro__M07861	4.43	FALSE	0.00292511
Atf2	Yes1	1	transfac_pro__M07861	4.43	FALSE	0.00331624
Atf2	Zc3h4	14	transfac_pro__M07861	4.43	FALSE	0.00330617
Atf2	Zc3h7b	2	transfac_pro__M07861	4.43	FALSE	0.00310252
Atf2	Zfp507	2	transfac_pro__M07861	4.43	FALSE	0.00342799
Atf2	Zfp518a	1	transfac_pro__M07861	4.43	FALSE	0.00291472
Atf2	Gls	6	cisbp__M0303	3.77	FALSE	0.00295215
Atf2	Mef2d	3	cisbp__M0303	3.77	FALSE	0.00332344
Atf2	Zbtb48	8	cisbp__M0303	3.77	FALSE	0.00346531
Atf2	B3gat3	10	transfac_pro__M07667	3.55	FALSE	0.00453956
Atf2	Parp2	15	transfac_pro__M07667	3.55	FALSE	0.00415564
Atf2	Phf8	13	transfac_pro__M07667	3.55	FALSE	0.00418986
Atf2	Scfd1	12	transfac_pro__M07667	3.55	FALSE	0.0029769
Atf2	Pum2	1	cisbp__M0303	3.41	FALSE	0.004073
Atf2	Abce1	45	transfac_pro__M00981	3.33	TRUE	0.00284595
Atf2	Ap2b1	43	transfac_pro__M00981	3.33	TRUE	0.00399682
Atf2	Appbp2	43	transfac_pro__M00981	3.33	TRUE	0.0035456
Atf2	Brca1	39	transfac_pro__M00981	3.33	TRUE	0.00314923
Atf2	Cbwd1	27	transfac_pro__M00981	3.33	TRUE	0.00293074
Atf2	Clk4	34	transfac_pro__M00981	3.33	TRUE	0.00312333
Atf2	Creb3l2	43	transfac_pro__M00981	3.33	TRUE	0.00330336
Atf2	Gan	21	transfac_pro__M00981	3.33	TRUE	0.00358467
Atf2	Glod4	45	transfac_pro__M00981	3.33	TRUE	0.00339013
Atf2	Gpam	20	transfac_pro__M00981	3.33	TRUE	0.00332859
Atf2	Gpbp1	42	transfac_pro__M00981	3.33	TRUE	0.00308837
Atf2	Ift81	45	transfac_pro__M00981	3.33	TRUE	0.00403774
Atf2	Ipo11	32	transfac_pro__M00981	3.33	TRUE	0.00323273
Atf2	Lrrc8a	50	transfac_pro__M00981	3.33	TRUE	0.00474207
Atf2	Nf1	45	transfac_pro__M00981	3.33	TRUE	0.00332994
Atf2	Nfatc2	27	transfac_pro__M00981	3.33	TRUE	0.00314255
Atf2	Ptpn11	32	transfac_pro__M00981	3.33	TRUE	0.00339965
Atf2	Rapgef2	15	transfac_pro__M00981	3.33	TRUE	0.00281623
Atf2	Rbm3	39	transfac_pro__M00981	3.33	TRUE	0.00312441
Atf2	Tdg	19	transfac_pro__M00981	3.33	TRUE	0.00283783
Atf2	Tmem175	22	transfac_pro__M00981	3.33	TRUE	0.00338584
Atf2	Trib1	44	transfac_pro__M00981	3.33	TRUE	0.00452953
Atf2	Ttc19	18	transfac_pro__M00981	3.33	TRUE	0.00310093
Atf2	Fbxo3	16	transfac_public__M00040	3.28	TRUE	0.00314853
Atf2	Immt	3	transfac_public__M00040	3.28	TRUE	0.00347968
Atf2	Naa30	12	transfac_public__M00040	3.28	TRUE	0.00641521
Atf2	Nfx1	16	transfac_public__M00040	3.28	TRUE	0.00335257
Atf2	Usp22	37	transfac_public__M00040	3.28	TRUE	0.00414772
Atf2	Wipf2	15	transfac_public__M00040	3.28	TRUE	0.00300434
Atf2	Nop58	7	transfac_pro__M02091	3.24	FALSE	0.00326188
Atf2	Ythdf3	10	transfac_pro__M02091	3.24	FALSE	0.00397614
Atf2	Fkbp3	7	hocomoco__CREB5_HUMAN.H11MO.0.D	3.23	FALSE	0.0029318
Atf2	Rassf1	6	hocomoco__CREB5_HUMAN.H11MO.0.D	3.23	FALSE	0.00326603
Atf2	Arf4	5	cisbp__M0362	3.22	FALSE	0.00272612
Atf2	Rpgr	2	cisbp__M0362	3.22	FALSE	0.0039034
Atf2	Snd1	12	cisbp__M0362	3.22	FALSE	0.00397696
Atf2	Sumo3	2	cisbp__M0362	3.22	FALSE	0.00400963
Atf2	Dnajc5b	16	cisbp__M3087	3.15	TRUE	0.00479392
Atf2	Snx16	17	cisbp__M3087	3.15	TRUE	0.00625719
Atf2	Rab11a	1	transfac_pro__M07692	3.14	FALSE	0.00363921
Atf2	Aatf	1	cisbp__M0297	3.05	FALSE	0.00318899
Atf2	Ccnt1	1	cisbp__M0297	3.05	FALSE	0.00405795
Atf2	Cep57l1	1	cisbp__M0297	3.05	FALSE	0.00293817
Atf2	Ctnna1	1	cisbp__M0297	3.05	FALSE	0.00354078
Atf2	Ddx21	1	cisbp__M0297	3.05	FALSE	0.00285574
Atf2	Denr	1	cisbp__M0297	3.05	FALSE	0.00535278
Atf2	Dnajc16	1	cisbp__M0297	3.05	FALSE	0.00312253
Atf2	Dnttip2	1	cisbp__M0297	3.05	FALSE	0.0027554
Atf2	Gtf2e2	1	cisbp__M0297	3.05	FALSE	0.00305763
Atf2	Jazf1	1	cisbp__M0297	3.05	FALSE	0.00536909
Atf2	Pax2	1	cisbp__M0297	3.05	FALSE	0.00372641
Atf2	Pip5k1a	1	cisbp__M0297	3.05	FALSE	0.00334362
Atf2	Prcc	1	cisbp__M0297	3.05	FALSE	0.00382644
Atf2	Samd4b	1	cisbp__M0297	3.05	FALSE	0.00299705
Atf2	Set	1	cisbp__M0297	3.05	FALSE	0.00283107
Atf2	Ssr1	1	cisbp__M0297	3.05	FALSE	0.00334986
Atf2	Styx	1	cisbp__M0297	3.05	FALSE	0.00284202
Atf2	Zfp207	1	cisbp__M0297	3.05	FALSE	0.00390787
Atf3	Abce1	5	dbcorrdb__JUND__ENCSR000EBZ_1__m1	4.2	FALSE	0.0014217
Atf3	Agpat4	3	dbcorrdb__JUND__ENCSR000EBZ_1__m1	4.2	FALSE	0.00132556
Atf3	Anxa2	8	dbcorrdb__JUND__ENCSR000EBZ_1__m1	4.2	FALSE	0.00188381
Atf3	App	3	dbcorrdb__JUND__ENCSR000EBZ_1__m1	4.2	FALSE	0.00146275
Atf3	Arhgef10l	22	dbcorrdb__JUND__ENCSR000EBZ_1__m1	4.2	FALSE	0.00258089
Atf3	Atp6v0a1	2	dbcorrdb__JUND__ENCSR000EBZ_1__m1	4.2	FALSE	0.00110564
Atf3	Bag3	24	dbcorrdb__JUND__ENCSR000EBZ_1__m1	4.2	FALSE	0.00101558
Atf3	Dstn	1	dbcorrdb__JUND__ENCSR000EBZ_1__m1	4.2	FALSE	0.00233743
Atf3	Dusp16	3	dbcorrdb__JUND__ENCSR000EBZ_1__m1	4.2	FALSE	0.00122301
Atf3	Dync1i2	5	dbcorrdb__JUND__ENCSR000EBZ_1__m1	4.2	FALSE	0.00108003
Atf3	Ecm1	1	dbcorrdb__JUND__ENCSR000EBZ_1__m1	4.2	FALSE	0.00281866
Atf3	F3	16	dbcorrdb__JUND__ENCSR000EBZ_1__m1	4.2	FALSE	0.00368896
Atf3	Fam13b	3	dbcorrdb__JUND__ENCSR000EBZ_1__m1	4.2	FALSE	0.00119604
Atf3	Fbxo28	3	dbcorrdb__JUND__ENCSR000EBZ_1__m1	4.2	FALSE	0.00145457
Atf3	Fchsd1	19	dbcorrdb__JUND__ENCSR000EBZ_1__m1	4.2	FALSE	0.00174003
Atf3	Fn1	5	dbcorrdb__JUND__ENCSR000EBZ_1__m1	4.2	FALSE	0.0016955
Atf3	Fosb	22	dbcorrdb__JUND__ENCSR000EBZ_1__m1	4.2	FALSE	0.00469227
Atf3	Gan	4	dbcorrdb__JUND__ENCSR000EBZ_1__m1	4.2	FALSE	0.00128038
Atf3	Gigyf1	1	dbcorrdb__JUND__ENCSR000EBZ_1__m1	4.2	FALSE	0.00129242
Atf3	Gja1	6	dbcorrdb__JUND__ENCSR000EBZ_1__m1	4.2	FALSE	0.00186208
Atf3	Jun	3	dbcorrdb__JUND__ENCSR000EBZ_1__m1	4.2	FALSE	0.00134005
Atf3	Kif5c	3	dbcorrdb__JUND__ENCSR000EBZ_1__m1	4.2	FALSE	0.00102613
Atf3	Klf7	3	dbcorrdb__JUND__ENCSR000EBZ_1__m1	4.2	FALSE	0.00137325
Atf3	Klf9	2	dbcorrdb__JUND__ENCSR000EBZ_1__m1	4.2	FALSE	0.00127375
Atf3	Klhl12	2	dbcorrdb__JUND__ENCSR000EBZ_1__m1	4.2	FALSE	0.00169053
Atf3	Lamb1	4	dbcorrdb__JUND__ENCSR000EBZ_1__m1	4.2	FALSE	0.00129112
Atf3	Lmna	26	dbcorrdb__JUND__ENCSR000EBZ_1__m1	4.2	FALSE	0.00193554
Atf3	Ltbp1	2	dbcorrdb__JUND__ENCSR000EBZ_1__m1	4.2	FALSE	0.00288908
Atf3	Lysmd3	2	dbcorrdb__JUND__ENCSR000EBZ_1__m1	4.2	FALSE	0.00156329
Atf3	Mapkapk5	1	dbcorrdb__JUND__ENCSR000EBZ_1__m1	4.2	FALSE	0.00161014
Atf3	Med27	1	dbcorrdb__JUND__ENCSR000EBZ_1__m1	4.2	FALSE	0.00189569
Atf3	Met	13	dbcorrdb__JUND__ENCSR000EBZ_1__m1	4.2	FALSE	0.00109873
Atf3	Nebl	13	dbcorrdb__JUND__ENCSR000EBZ_1__m1	4.2	FALSE	0.00129676
Atf3	Nfkbiz	7	dbcorrdb__JUND__ENCSR000EBZ_1__m1	4.2	FALSE	0.0011683
Atf3	Opa3	2	dbcorrdb__JUND__ENCSR000EBZ_1__m1	4.2	FALSE	0.00131443
Atf3	Pelp1	2	dbcorrdb__JUND__ENCSR000EBZ_1__m1	4.2	FALSE	0.00133113
Atf3	Prnp	12	dbcorrdb__JUND__ENCSR000EBZ_1__m1	4.2	FALSE	0.00336682
Atf3	Psmc6	2	dbcorrdb__JUND__ENCSR000EBZ_1__m1	4.2	FALSE	0.00110785
Atf3	Rhoq	7	dbcorrdb__JUND__ENCSR000EBZ_1__m1	4.2	FALSE	0.00104095
Atf3	2022-09-09	19	dbcorrdb__JUND__ENCSR000EBZ_1__m1	4.2	FALSE	0.00120535
Atf3	Shc1	2	dbcorrdb__JUND__ENCSR000EBZ_1__m1	4.2	FALSE	0.00261571
Atf3	Soat1	6	dbcorrdb__JUND__ENCSR000EBZ_1__m1	4.2	FALSE	0.00114387
Atf3	Sphk1	2	dbcorrdb__JUND__ENCSR000EBZ_1__m1	4.2	FALSE	0.00175048
Atf3	Synpo2	1	dbcorrdb__JUND__ENCSR000EBZ_1__m1	4.2	FALSE	0.00338033
Atf3	Tmem65	12	dbcorrdb__JUND__ENCSR000EBZ_1__m1	4.2	FALSE	0.00164766
Atf3	Tmsb4x	1	dbcorrdb__JUND__ENCSR000EBZ_1__m1	4.2	FALSE	0.00105049
Atf3	Tmx1	1	dbcorrdb__JUND__ENCSR000EBZ_1__m1	4.2	FALSE	0.00196385
Atf3	Tpm4	2	dbcorrdb__JUND__ENCSR000EBZ_1__m1	4.2	FALSE	0.0017639
Atf3	Tsc22d3	1	dbcorrdb__JUND__ENCSR000EBZ_1__m1	4.2	FALSE	0.00252196
Atf3	Ubqln1	1	dbcorrdb__JUND__ENCSR000EBZ_1__m1	4.2	FALSE	0.00131224
Atf3	Usp36	2	dbcorrdb__JUND__ENCSR000EBZ_1__m1	4.2	FALSE	0.00131677
Atf3	Vav3	16	dbcorrdb__JUND__ENCSR000EBZ_1__m1	4.2	FALSE	0.00165971
Atf3	Vps37b	10	dbcorrdb__JUND__ENCSR000EBZ_1__m1	4.2	FALSE	0.0010746
Atf3	Ywhah	1	dbcorrdb__JUND__ENCSR000EBZ_1__m1	4.2	FALSE	0.0038432
Atf3	Zfp36l1	3	dbcorrdb__JUND__ENCSR000EBZ_1__m1	4.2	FALSE	0.001305
Atf3	Zfp516	18	dbcorrdb__JUND__ENCSR000EBZ_1__m1	4.2	FALSE	0.00101439
Atf3	Zfp710	21	dbcorrdb__JUND__ENCSR000EBZ_1__m1	4.2	FALSE	0.00146817
Atf3	Zyx	1	dbcorrdb__JUND__ENCSR000EBZ_1__m1	4.2	FALSE	0.00210773
Atf3	Acsl5	16	dbcorrdb__CEBPB__ENCSR000EFM_1__m2	4.13	FALSE	0.0025243
Atf3	Adamts9	22	dbcorrdb__CEBPB__ENCSR000EFM_1__m2	4.13	FALSE	0.001627
Atf3	Anxa1	23	dbcorrdb__CEBPB__ENCSR000EFM_1__m2	4.13	FALSE	0.0031996
Atf3	Anxa3	10	dbcorrdb__CEBPB__ENCSR000EFM_1__m2	4.13	FALSE	0.00152003
Atf3	Anxa5	20	dbcorrdb__CEBPB__ENCSR000EFM_1__m2	4.13	FALSE	0.00257324
Atf3	Atxn1	7	dbcorrdb__CEBPB__ENCSR000EFM_1__m2	4.13	FALSE	0.00109179
Atf3	Bcl2l11	3	dbcorrdb__CEBPB__ENCSR000EFM_1__m2	4.13	FALSE	0.00137504
Atf3	Clcf1	6	dbcorrdb__CEBPB__ENCSR000EFM_1__m2	4.13	FALSE	0.00199336
Atf3	Clu	22	dbcorrdb__CEBPB__ENCSR000EFM_1__m2	4.13	FALSE	0.00159347
Atf3	Crtac1	6	dbcorrdb__CEBPB__ENCSR000EFM_1__m2	4.13	FALSE	0.00419896
Atf3	Csnk1a1	9	dbcorrdb__CEBPB__ENCSR000EFM_1__m2	4.13	FALSE	0.00102921
Atf3	Ctnnal1	22	dbcorrdb__CEBPB__ENCSR000EFM_1__m2	4.13	FALSE	0.00172598
Atf3	Ctnnb1	6	dbcorrdb__CEBPB__ENCSR000EFM_1__m2	4.13	FALSE	0.0016953
Atf3	Cttnbp2nl	27	dbcorrdb__CEBPB__ENCSR000EFM_1__m2	4.13	FALSE	0.00372248
Atf3	Eaf1	10	dbcorrdb__CEBPB__ENCSR000EFM_1__m2	4.13	FALSE	0.00140374
Atf3	Elk3	24	dbcorrdb__CEBPB__ENCSR000EFM_1__m2	4.13	FALSE	0.00209638
Atf3	Fbxo30	13	dbcorrdb__CEBPB__ENCSR000EFM_1__m2	4.13	FALSE	0.00113287
Atf3	Fbxo32	28	dbcorrdb__CEBPB__ENCSR000EFM_1__m2	4.13	FALSE	0.00409716
Atf3	Fbxo7	9	dbcorrdb__CEBPB__ENCSR000EFM_1__m2	4.13	FALSE	0.00213748
Atf3	Foxn3	11	dbcorrdb__CEBPB__ENCSR000EFM_1__m2	4.13	FALSE	0.00168654
Atf3	Fst	6	dbcorrdb__CEBPB__ENCSR000EFM_1__m2	4.13	FALSE	0.00196988
Atf3	Hdx	11	dbcorrdb__CEBPB__ENCSR000EFM_1__m2	4.13	FALSE	0.00115071
Atf3	Hook2	24	dbcorrdb__CEBPB__ENCSR000EFM_1__m2	4.13	FALSE	0.00194193
Atf3	Hps1	5	dbcorrdb__CEBPB__ENCSR000EFM_1__m2	4.13	FALSE	0.00120009
Atf3	Ier3	5	dbcorrdb__CEBPB__ENCSR000EFM_1__m2	4.13	FALSE	0.00259749
Atf3	Irf6	19	dbcorrdb__CEBPB__ENCSR000EFM_1__m2	4.13	FALSE	0.00135562
Atf3	Lamc1	23	dbcorrdb__CEBPB__ENCSR000EFM_1__m2	4.13	FALSE	0.00102944
Atf3	Lhfpl2	2	dbcorrdb__CEBPB__ENCSR000EFM_1__m2	4.13	FALSE	0.0011392
Atf3	Lims1	8	dbcorrdb__CEBPB__ENCSR000EFM_1__m2	4.13	FALSE	0.00110093
Atf3	Lmcd1	19	dbcorrdb__CEBPB__ENCSR000EFM_1__m2	4.13	FALSE	0.00296282
Atf3	Lrrfip1	8	dbcorrdb__CEBPB__ENCSR000EFM_1__m2	4.13	FALSE	0.00100384
Atf3	Maff	17	dbcorrdb__CEBPB__ENCSR000EFM_1__m2	4.13	FALSE	0.00339879
Atf3	Magi3	7	dbcorrdb__CEBPB__ENCSR000EFM_1__m2	4.13	FALSE	0.00179829
Atf3	Me2	14	dbcorrdb__CEBPB__ENCSR000EFM_1__m2	4.13	FALSE	0.00154343
Atf3	Mnt	22	dbcorrdb__CEBPB__ENCSR000EFM_1__m2	4.13	FALSE	0.00141596
Atf3	Mrps31	20	dbcorrdb__CEBPB__ENCSR000EFM_1__m2	4.13	FALSE	0.00141253
Atf3	Naa25	15	dbcorrdb__CEBPB__ENCSR000EFM_1__m2	4.13	FALSE	0.00240159
Atf3	Nab1	5	dbcorrdb__CEBPB__ENCSR000EFM_1__m2	4.13	FALSE	0.00272314
Atf3	Nek6	9	dbcorrdb__CEBPB__ENCSR000EFM_1__m2	4.13	FALSE	0.00399436
Atf3	Nfil3	17	dbcorrdb__CEBPB__ENCSR000EFM_1__m2	4.13	FALSE	0.00268776
Atf3	Nkd1	18	dbcorrdb__CEBPB__ENCSR000EFM_1__m2	4.13	FALSE	0.00192582
Atf3	Npas2	5	dbcorrdb__CEBPB__ENCSR000EFM_1__m2	4.13	FALSE	0.0011379
Atf3	Pdcd10	3	dbcorrdb__CEBPB__ENCSR000EFM_1__m2	4.13	FALSE	0.00301922
Atf3	Pdgfa	9	dbcorrdb__CEBPB__ENCSR000EFM_1__m2	4.13	FALSE	0.00264024
Atf3	Pdgfb	16	dbcorrdb__CEBPB__ENCSR000EFM_1__m2	4.13	FALSE	0.00135107
Atf3	Pdlim7	12	dbcorrdb__CEBPB__ENCSR000EFM_1__m2	4.13	FALSE	0.00170603
Atf3	Pik3c2a	7	dbcorrdb__CEBPB__ENCSR000EFM_1__m2	4.13	FALSE	0.00108024
Atf3	Plce1	8	dbcorrdb__CEBPB__ENCSR000EFM_1__m2	4.13	FALSE	0.00250762
Atf3	Ppp1r2	14	dbcorrdb__CEBPB__ENCSR000EFM_1__m2	4.13	FALSE	0.00167069
Atf3	Prickle2	17	dbcorrdb__CEBPB__ENCSR000EFM_1__m2	4.13	FALSE	0.0011389
Atf3	Ptpro	16	dbcorrdb__CEBPB__ENCSR000EFM_1__m2	4.13	FALSE	0.00328976
Atf3	Rela	23	dbcorrdb__CEBPB__ENCSR000EFM_1__m2	4.13	FALSE	0.0012595
Atf3	Rnf144b	21	dbcorrdb__CEBPB__ENCSR000EFM_1__m2	4.13	FALSE	0.0013708
Atf3	Rtn4	24	dbcorrdb__CEBPB__ENCSR000EFM_1__m2	4.13	FALSE	0.0011253
Atf3	S100a10	20	dbcorrdb__CEBPB__ENCSR000EFM_1__m2	4.13	FALSE	0.00258949
Atf3	Setd7	5	dbcorrdb__CEBPB__ENCSR000EFM_1__m2	4.13	FALSE	0.00105706
Atf3	Sh3bp2	13	dbcorrdb__CEBPB__ENCSR000EFM_1__m2	4.13	FALSE	0.00231408
Atf3	Ski	13	dbcorrdb__CEBPB__ENCSR000EFM_1__m2	4.13	FALSE	0.00165332
Atf3	Stk40	21	dbcorrdb__CEBPB__ENCSR000EFM_1__m2	4.13	FALSE	0.00121552
Atf3	Tada2a	11	dbcorrdb__CEBPB__ENCSR000EFM_1__m2	4.13	FALSE	0.00279355
Atf3	Tagln2	22	dbcorrdb__CEBPB__ENCSR000EFM_1__m2	4.13	FALSE	0.00142306
Atf3	Tex10	4	dbcorrdb__CEBPB__ENCSR000EFM_1__m2	4.13	FALSE	0.00184896
Atf3	Tnpo1	4	dbcorrdb__CEBPB__ENCSR000EFM_1__m2	4.13	FALSE	0.00102014
Atf3	Trafd1	13	dbcorrdb__CEBPB__ENCSR000EFM_1__m2	4.13	FALSE	0.00168501
Atf3	Tspan12	13	dbcorrdb__CEBPB__ENCSR000EFM_1__m2	4.13	FALSE	0.0012768
Atf3	Wsb2	7	dbcorrdb__CEBPB__ENCSR000EFM_1__m2	4.13	FALSE	0.00161422
Atf3	Yap1	7	dbcorrdb__CEBPB__ENCSR000EFM_1__m2	4.13	FALSE	0.00116071
Atf3	Ypel3	22	dbcorrdb__CEBPB__ENCSR000EFM_1__m2	4.13	FALSE	0.00166869
Atf3	Zdhhc5	6	dbcorrdb__CEBPB__ENCSR000EFM_1__m2	4.13	FALSE	0.0023672
Atf3	Zmiz1	17	dbcorrdb__CEBPB__ENCSR000EFM_1__m2	4.13	FALSE	0.00110693
Atf3	F11r	24	dbcorrdb__FOS__ENCSR000DON_1__m1	3.99	FALSE	0.00557271
Atf3	Ablim3	17	dbcorrdb__RCOR1__ENCSR000ECM_1__m1	3.8	FALSE	0.00195682
Atf3	Adamts1	9	dbcorrdb__RCOR1__ENCSR000ECM_1__m1	3.8	FALSE	0.00472005
Atf3	Angel1	8	dbcorrdb__RCOR1__ENCSR000ECM_1__m1	3.8	FALSE	0.00240328
Atf3	Anxa11	5	dbcorrdb__RCOR1__ENCSR000ECM_1__m1	3.8	FALSE	0.00161233
Atf3	Arhgap23	13	dbcorrdb__RCOR1__ENCSR000ECM_1__m1	3.8	FALSE	0.00165135
Atf3	Capn2	18	dbcorrdb__RCOR1__ENCSR000ECM_1__m1	3.8	FALSE	0.0014509
Atf3	Ccdc68	4	dbcorrdb__RCOR1__ENCSR000ECM_1__m1	3.8	FALSE	0.00103913
Atf3	Cdc42ep1	2	dbcorrdb__RCOR1__ENCSR000ECM_1__m1	3.8	FALSE	0.00123982
Atf3	Cdk14	5	dbcorrdb__RCOR1__ENCSR000ECM_1__m1	3.8	FALSE	0.00116709
Atf3	Cgn	12	dbcorrdb__RCOR1__ENCSR000ECM_1__m1	3.8	FALSE	0.00190179
Atf3	Clip1	10	dbcorrdb__RCOR1__ENCSR000ECM_1__m1	3.8	FALSE	0.00117435
Atf3	Cwc15	1	dbcorrdb__RCOR1__ENCSR000ECM_1__m1	3.8	FALSE	0.00125012
Atf3	Ddit3	2	dbcorrdb__RCOR1__ENCSR000ECM_1__m1	3.8	FALSE	0.00286015
Atf3	Dnmt3a	6	dbcorrdb__RCOR1__ENCSR000ECM_1__m1	3.8	FALSE	0.00152034
Atf3	Ehd3	7	dbcorrdb__RCOR1__ENCSR000ECM_1__m1	3.8	FALSE	0.00131092
Atf3	Etv3	7	dbcorrdb__RCOR1__ENCSR000ECM_1__m1	3.8	FALSE	0.00174398
Atf3	Eya4	6	dbcorrdb__RCOR1__ENCSR000ECM_1__m1	3.8	FALSE	0.00229744
Atf3	Fam53b	8	dbcorrdb__RCOR1__ENCSR000ECM_1__m1	3.8	FALSE	0.00200805
Atf3	Fbxo42	8	dbcorrdb__RCOR1__ENCSR000ECM_1__m1	3.8	FALSE	0.00169412
Atf3	Flnb	12	dbcorrdb__RCOR1__ENCSR000ECM_1__m1	3.8	FALSE	0.00110757
Atf3	Fyn	7	dbcorrdb__RCOR1__ENCSR000ECM_1__m1	3.8	FALSE	0.0010905
Atf3	Gna13	8	dbcorrdb__RCOR1__ENCSR000ECM_1__m1	3.8	FALSE	0.00114729
Atf3	Gulp1	17	dbcorrdb__RCOR1__ENCSR000ECM_1__m1	3.8	FALSE	0.00126595
Atf3	Krt8	14	dbcorrdb__RCOR1__ENCSR000ECM_1__m1	3.8	FALSE	0.0028016
Atf3	Lcor	5	dbcorrdb__RCOR1__ENCSR000ECM_1__m1	3.8	FALSE	0.00118813
Atf3	Lin54	6	dbcorrdb__RCOR1__ENCSR000ECM_1__m1	3.8	FALSE	0.00192925
Atf3	Mpzl1	5	dbcorrdb__RCOR1__ENCSR000ECM_1__m1	3.8	FALSE	0.00152003
Atf3	Myh10	6	dbcorrdb__RCOR1__ENCSR000ECM_1__m1	3.8	FALSE	0.00100183
Atf3	Nucb2	8	dbcorrdb__RCOR1__ENCSR000ECM_1__m1	3.8	FALSE	0.00128075
Atf3	Nup93	13	dbcorrdb__RCOR1__ENCSR000ECM_1__m1	3.8	FALSE	0.0014809
Atf3	Pan2	9	dbcorrdb__RCOR1__ENCSR000ECM_1__m1	3.8	FALSE	0.0021964
Atf3	Plekhm2	6	dbcorrdb__RCOR1__ENCSR000ECM_1__m1	3.8	FALSE	0.00123888
Atf3	Prss23	5	dbcorrdb__RCOR1__ENCSR000ECM_1__m1	3.8	FALSE	0.00114435
Atf3	Psme4	12	dbcorrdb__RCOR1__ENCSR000ECM_1__m1	3.8	FALSE	0.00177011
Atf3	Ptprf	5	dbcorrdb__RCOR1__ENCSR000ECM_1__m1	3.8	FALSE	0.0022775
Atf3	Ptprj	13	dbcorrdb__RCOR1__ENCSR000ECM_1__m1	3.8	FALSE	0.00229376
Atf3	Rab22a	4	dbcorrdb__RCOR1__ENCSR000ECM_1__m1	3.8	FALSE	0.00182019
Atf3	Schip1	4	dbcorrdb__RCOR1__ENCSR000ECM_1__m1	3.8	FALSE	0.00168775
Atf3	Sh3pxd2b	4	dbcorrdb__RCOR1__ENCSR000ECM_1__m1	3.8	FALSE	0.00185533
Atf3	Sipa1l2	15	dbcorrdb__RCOR1__ENCSR000ECM_1__m1	3.8	FALSE	0.00125097
Atf3	Slc4a4	1	dbcorrdb__RCOR1__ENCSR000ECM_1__m1	3.8	FALSE	0.00303143
Atf3	Smyd2	4	dbcorrdb__RCOR1__ENCSR000ECM_1__m1	3.8	FALSE	0.00159245
Atf3	Sntb2	3	dbcorrdb__RCOR1__ENCSR000ECM_1__m1	3.8	FALSE	0.00196948
Atf3	Sptlc2	6	dbcorrdb__RCOR1__ENCSR000ECM_1__m1	3.8	FALSE	0.00148749
Atf3	Ssh2	9	dbcorrdb__RCOR1__ENCSR000ECM_1__m1	3.8	FALSE	0.00177602
Atf3	St3gal1	6	dbcorrdb__RCOR1__ENCSR000ECM_1__m1	3.8	FALSE	0.00107874
Atf3	St6galnac4	6	dbcorrdb__RCOR1__ENCSR000ECM_1__m1	3.8	FALSE	0.00160728
Atf3	Stx16	5	dbcorrdb__RCOR1__ENCSR000ECM_1__m1	3.8	FALSE	0.00142016
Atf3	Synj2	14	dbcorrdb__RCOR1__ENCSR000ECM_1__m1	3.8	FALSE	0.0024003
Atf3	Tec	13	dbcorrdb__RCOR1__ENCSR000ECM_1__m1	3.8	FALSE	0.00105907
Atf3	Tes	9	dbcorrdb__RCOR1__ENCSR000ECM_1__m1	3.8	FALSE	0.00225155
Atf3	Tinagl1	12	dbcorrdb__RCOR1__ENCSR000ECM_1__m1	3.8	FALSE	0.001494
Atf3	Tnfrsf12a	21	dbcorrdb__RCOR1__ENCSR000ECM_1__m1	3.8	FALSE	0.00177477
Atf3	Tnfrsf1a	24	dbcorrdb__RCOR1__ENCSR000ECM_1__m1	3.8	FALSE	0.00326916
Atf3	Tnip3	2	dbcorrdb__RCOR1__ENCSR000ECM_1__m1	3.8	FALSE	0.0010481
Atf3	Trim47	17	dbcorrdb__RCOR1__ENCSR000ECM_1__m1	3.8	FALSE	0.00147333
Atf3	Tsc22d1	13	dbcorrdb__RCOR1__ENCSR000ECM_1__m1	3.8	FALSE	0.00129187
Atf3	Txndc5	11	dbcorrdb__RCOR1__ENCSR000ECM_1__m1	3.8	FALSE	0.00181278
Atf3	Usp33	14	dbcorrdb__RCOR1__ENCSR000ECM_1__m1	3.8	FALSE	0.00138097
Atf3	Zdhhc1	17	dbcorrdb__RCOR1__ENCSR000ECM_1__m1	3.8	FALSE	0.0012651
Atf3	Ifrd1	19	dbcorrdb__JUND__ENCSR000BGK_1__m1	3.74	FALSE	0.00128674
Atf3	Nlgn2	1	dbcorrdb__JUND__ENCSR000BGK_1__m1	3.74	FALSE	0.00244436
Atf3	Cpeb1	11	cisbp__M0291	3.58	FALSE	0.00478754
Atf3	Nek7	3	cisbp__M0291	3.58	FALSE	0.00485286
Atf3	Camk1	5	dbcorrdb__FOSL2__ENCSR000BHP_1__m1	3.57	FALSE	0.00221146
Atf3	Csk	8	dbcorrdb__FOSL2__ENCSR000BHP_1__m1	3.57	FALSE	0.0027807
Atf3	Csnk1d	8	dbcorrdb__FOSL2__ENCSR000BHP_1__m1	3.57	FALSE	0.00134251
Atf3	Cuedc1	4	dbcorrdb__FOSL2__ENCSR000BHP_1__m1	3.57	FALSE	0.00158696
Atf3	Dnajb4	11	dbcorrdb__FOSL2__ENCSR000BHP_1__m1	3.57	FALSE	0.00320372
Atf3	Dock7	6	dbcorrdb__FOSL2__ENCSR000BHP_1__m1	3.57	FALSE	0.0014764
Atf3	Lamb2	3	dbcorrdb__FOSL2__ENCSR000BHP_1__m1	3.57	FALSE	0.00128316
Atf3	Max	2	dbcorrdb__FOSL2__ENCSR000BHP_1__m1	3.57	FALSE	0.00149605
Atf3	Myl12b	6	dbcorrdb__FOSL2__ENCSR000BHP_1__m1	3.57	FALSE	0.00213707
Atf3	Olfml2b	7	dbcorrdb__FOSL2__ENCSR000BHP_1__m1	3.57	FALSE	0.00101252
Atf3	Ppp1r14c	7	dbcorrdb__FOSL2__ENCSR000BHP_1__m1	3.57	FALSE	0.0011862
Atf3	Smchd1	7	dbcorrdb__FOSL2__ENCSR000BHP_1__m1	3.57	FALSE	0.00209684
Atf3	Tgfbr2	8	dbcorrdb__FOSL2__ENCSR000BHP_1__m1	3.57	FALSE	0.00287953
Atf3	Vasp	6	dbcorrdb__FOSL2__ENCSR000BHP_1__m1	3.57	FALSE	0.0012414
Atf3	Vcl	4	dbcorrdb__FOSL2__ENCSR000BHP_1__m1	3.57	FALSE	0.00152434
Atf3	Wdr1	7	dbcorrdb__FOSL2__ENCSR000BHP_1__m1	3.57	FALSE	0.00107097
Atf3	Eml5	5	dbcorrdb__EZH2__ENCSR000ARK_1__m4	3.54	FALSE	0.00529327
Atf3	Mrps6	3	dbcorrdb__EZH2__ENCSR000ARK_1__m4	3.54	FALSE	0.0054025
Atf3	Pelo	4	dbcorrdb__EZH2__ENCSR000ARK_1__m4	3.54	FALSE	0.00832784
Atf3	Ttc7b	3	dbcorrdb__EZH2__ENCSR000ARK_1__m4	3.54	FALSE	0.00859931
Atf3	Bach2	15	transfac_pro__M03866	3.5	FALSE	0.00431104
Atf3	Cald1	3	transfac_pro__M03866	3.5	FALSE	0.00108228
Atf3	Ccdc9	1	transfac_pro__M03866	3.5	FALSE	0.00202984
Atf3	Efhd2	5	transfac_pro__M03866	3.5	FALSE	0.0014568
Atf3	Fat1	2	transfac_pro__M03866	3.5	FALSE	0.0010188
Atf3	Mapk8	5	transfac_pro__M03866	3.5	FALSE	0.00193447
Atf3	Nmt2	3	transfac_pro__M03866	3.5	FALSE	0.00168076
Atf3	Prrg4	5	transfac_pro__M03866	3.5	FALSE	0.0148208
Atf3	Rhoc	15	transfac_pro__M03866	3.5	FALSE	0.00196768
Atf3	Tgfb3	3	transfac_pro__M03866	3.5	FALSE	0.00300139
Atf3	Tpst1	4	transfac_pro__M03866	3.5	FALSE	0.00204349
Atf3	Vim	17	transfac_pro__M03866	3.5	FALSE	0.00337684
Atf3	Amotl1	5	dbcorrdb__JUND__ENCSR000EGN_1__m1	3.45	FALSE	0.00131797
Atf3	Dab2ip	3	dbcorrdb__JUND__ENCSR000EGN_1__m1	3.45	FALSE	0.00108606
Atf3	Trim25	5	dbcorrdb__JUND__ENCSR000EGN_1__m1	3.45	FALSE	0.00170878
Atf3	Cnn3	5	hocomoco__FOSB_MOUSE.H11MO.0.A	3.44	FALSE	0.00190221
Atf3	Csrp1	3	hocomoco__FOSB_MOUSE.H11MO.0.A	3.44	FALSE	0.0026977
Atf3	Dcaf5	1	hocomoco__FOSB_MOUSE.H11MO.0.A	3.44	FALSE	0.00174833
Atf3	Fbxo10	1	hocomoco__FOSB_MOUSE.H11MO.0.A	3.44	FALSE	0.00139346
Atf3	Myo18a	4	dbcorrdb__MYC__ENCSR000DOM_1__m2	3.41	FALSE	0.00139446
Atf3	Slc1a5	3	dbcorrdb__MYC__ENCSR000DOM_1__m2	3.41	FALSE	0.0018003
Atf3	Synpo	4	hocomoco__FOSL1_HUMAN.H11MO.0.A	3.31	FALSE	0.00394754
Atf3	Etv4	6	dbcorrdb__MXI1__ENCSR000EFE_1__m1	3.3	FALSE	0.00293318
Atf3	Hspbap1	5	dbcorrdb__MXI1__ENCSR000EFE_1__m1	3.3	FALSE	0.00339503
Atf3	Ipo7	6	dbcorrdb__MXI1__ENCSR000EFE_1__m1	3.3	FALSE	0.00321708
Atf3	Tgfb2	6	dbcorrdb__MXI1__ENCSR000EFE_1__m1	3.3	FALSE	0.0045532
Atf3	Abcc4	6	cisbp__M6318	3.28	FALSE	0.00198019
Atf3	Actr2	2	cisbp__M6318	3.28	FALSE	0.00148933
Atf3	Ap1s1	10	cisbp__M6318	3.28	FALSE	0.00184626
Atf3	Arid1b	6	cisbp__M6318	3.28	FALSE	0.00100015
Atf3	Atp10d	5	cisbp__M6318	3.28	FALSE	0.00272782
Atf3	Atp8b2	5	cisbp__M6318	3.28	FALSE	0.00102649
Atf3	Dagla	4	cisbp__M6318	3.28	FALSE	0.00160425
Atf3	Ddx52	5	cisbp__M6318	3.28	FALSE	0.00442122
Atf3	Dvl1	3	cisbp__M6318	3.28	FALSE	0.00272725
Atf3	Efr3a	3	cisbp__M6318	3.28	FALSE	0.0016877
Atf3	Il13ra1	3	cisbp__M6318	3.28	FALSE	0.00120406
Atf3	Lcmt1	4	cisbp__M6318	3.28	FALSE	0.00108836
Atf3	Matn2	5	cisbp__M6318	3.28	FALSE	0.00152342
Atf3	Pdlim4	4	cisbp__M6318	3.28	FALSE	0.00125325
Atf3	Phldb1	6	cisbp__M6318	3.28	FALSE	0.0012089
Atf3	Serpinh1	5	cisbp__M6318	3.28	FALSE	0.00256764
Atf3	Sh3bp5l	3	cisbp__M6318	3.28	FALSE	0.00133532
Atf3	Tank	6	cisbp__M6318	3.28	FALSE	0.0019074
Atf3	Tspan5	2	cisbp__M6318	3.28	FALSE	0.00160331
Atf3	Adora2a	1	transfac_public__M00174	3.27	FALSE	0.00337153
Atf3	Cdv3	1	transfac_public__M00174	3.27	FALSE	0.0019808
Atf3	Golgb1	3	cisbp__M2278	3.26	FALSE	0.00119053
Atf3	Larp4b	3	cisbp__M2278	3.26	FALSE	0.0016437
Atf3	Osmr	3	cisbp__M2278	3.26	FALSE	0.00183081
Atf3	Cdc42	2	hocomoco__JUND_HUMAN.H11MO.0.A	3.25	FALSE	0.0013726
Atf3	Ints6	2	hocomoco__JUND_HUMAN.H11MO.0.A	3.25	FALSE	0.00218858
Atf3	Itga9	3	hocomoco__JUND_HUMAN.H11MO.0.A	3.25	FALSE	0.00171983
Atf3	N4bp1	4	hocomoco__JUND_HUMAN.H11MO.0.A	3.25	FALSE	0.00115756
Atf3	Nagk	3	hocomoco__JUND_HUMAN.H11MO.0.A	3.25	FALSE	0.00160686
Atf3	Psen2	4	hocomoco__JUND_HUMAN.H11MO.0.A	3.25	FALSE	0.00103328
Atf3	Sgsm2	5	hocomoco__JUND_HUMAN.H11MO.0.A	3.25	FALSE	0.00119378
Atf3	Tdg	3	hocomoco__JUND_HUMAN.H11MO.0.A	3.25	FALSE	0.00121173
Atf3	Tsc22d2	3	hocomoco__JUND_HUMAN.H11MO.0.A	3.25	FALSE	0.00166443
Atf3	Ano1	4	transfac_pro__M01863	3.14	TRUE	0.00975484
Atf3	Arpp21	35	transfac_pro__M01863	3.14	TRUE	0.00919579
Atf3	Atf3	29	transfac_pro__M01863	3.14	TRUE	NA
Atf3	Dusp1	46	transfac_pro__M01863	3.14	TRUE	0.00691286
Atf3	Fos	12	transfac_pro__M01863	3.14	TRUE	0.00503583
Atf3	Fosl2	39	transfac_pro__M01863	3.14	TRUE	0.00560863
Atf3	Ifih1	1	transfac_pro__M01863	3.14	TRUE	0.0147733
Atf3	Ildr2	19	transfac_pro__M01863	3.14	TRUE	0.00512466
Atf3	Kif26b	20	transfac_pro__M01863	3.14	TRUE	0.0065792
Atf3	Klf6	35	transfac_pro__M01863	3.14	TRUE	0.00886501
Atf3	Phc2	18	transfac_pro__M01863	3.14	TRUE	0.00672403
Atf3	Reln	13	transfac_pro__M01863	3.14	TRUE	0.00871246
Atf3	Eif3b	3	dbcorrdb__MYC__ENCSR000DLU_1__m1	3.13	FALSE	0.00271348
Atf3	Bmp2k	3	dbcorrdb__TCF12__ENCSR000BQQ_1__m2	3.1	FALSE	0.00295433
Atf3	Enc1	3	dbcorrdb__TCF12__ENCSR000BQQ_1__m2	3.1	FALSE	0.00209966
Atf3	Fem1b	3	dbcorrdb__TCF12__ENCSR000BQQ_1__m2	3.1	FALSE	0.00106554
Atf3	Pdlim5	3	dbcorrdb__TCF12__ENCSR000BQQ_1__m2	3.1	FALSE	0.00146324
Atf3	Secisbp2l	4	dbcorrdb__TCF12__ENCSR000BQQ_1__m2	3.1	FALSE	0.00100778
Atf3	Tjp1	1	dbcorrdb__TCF12__ENCSR000BQQ_1__m2	3.1	FALSE	0.00174308
Atf3	Acaca	2	dbcorrdb__FOSL2__ENCSR000BQO_1__m1	3.08	FALSE	0.00112916
Atf3	Actr3	2	dbcorrdb__FOSL2__ENCSR000BQO_1__m1	3.08	FALSE	0.00217956
Atf3	Add1	3	dbcorrdb__FOSL2__ENCSR000BQO_1__m1	3.08	FALSE	0.00121555
Atf3	Adipor1	1	dbcorrdb__FOSL2__ENCSR000BQO_1__m1	3.08	FALSE	0.00125039
Atf3	Aebp2	2	dbcorrdb__FOSL2__ENCSR000BQO_1__m1	3.08	FALSE	0.00107633
Atf3	Afap1	1	dbcorrdb__FOSL2__ENCSR000BQO_1__m1	3.08	FALSE	0.00182821
Atf3	Akap12	1	dbcorrdb__FOSL2__ENCSR000BQO_1__m1	3.08	FALSE	0.00256562
Atf3	Alcam	2	dbcorrdb__FOSL2__ENCSR000BQO_1__m1	3.08	FALSE	0.00220135
Atf3	Alkbh8	3	dbcorrdb__FOSL2__ENCSR000BQO_1__m1	3.08	FALSE	0.00208253
Atf3	Alms1	2	dbcorrdb__FOSL2__ENCSR000BQO_1__m1	3.08	FALSE	0.0013214
Atf3	Ap2m1	1	dbcorrdb__FOSL2__ENCSR000BQO_1__m1	3.08	FALSE	0.00414393
Atf3	Arap1	2	dbcorrdb__FOSL2__ENCSR000BQO_1__m1	3.08	FALSE	0.00128952
Atf3	Arfip1	2	dbcorrdb__FOSL2__ENCSR000BQO_1__m1	3.08	FALSE	0.00130551
Atf3	Arid3b	1	dbcorrdb__FOSL2__ENCSR000BQO_1__m1	3.08	FALSE	0.00268882
Atf3	Arl15	1	dbcorrdb__FOSL2__ENCSR000BQO_1__m1	3.08	FALSE	0.00241212
Atf3	Atxn7	1	dbcorrdb__FOSL2__ENCSR000BQO_1__m1	3.08	FALSE	0.00112793
Atf3	Bag2	1	dbcorrdb__FOSL2__ENCSR000BQO_1__m1	3.08	FALSE	0.00283943
Atf3	Bbx	1	dbcorrdb__FOSL2__ENCSR000BQO_1__m1	3.08	FALSE	0.00112477
Atf3	Brf2	2	dbcorrdb__FOSL2__ENCSR000BQO_1__m1	3.08	FALSE	0.00221235
Atf3	Cblb	1	dbcorrdb__FOSL2__ENCSR000BQO_1__m1	3.08	FALSE	0.00176388
Atf3	Cd48	1	dbcorrdb__FOSL2__ENCSR000BQO_1__m1	3.08	FALSE	0.00153399
Atf3	Cd82	3	dbcorrdb__FOSL2__ENCSR000BQO_1__m1	3.08	FALSE	0.00115525
Atf3	Cep70	1	dbcorrdb__FOSL2__ENCSR000BQO_1__m1	3.08	FALSE	0.00193938
Atf3	Chst11	2	dbcorrdb__FOSL2__ENCSR000BQO_1__m1	3.08	FALSE	0.00161246
Atf3	Clasp1	1	dbcorrdb__FOSL2__ENCSR000BQO_1__m1	3.08	FALSE	0.00104491
Atf3	Cwc25	1	dbcorrdb__FOSL2__ENCSR000BQO_1__m1	3.08	FALSE	0.00121229
Atf3	Cxadr	1	dbcorrdb__FOSL2__ENCSR000BQO_1__m1	3.08	FALSE	0.00158662
Atf3	Cyp7b1	3	dbcorrdb__FOSL2__ENCSR000BQO_1__m1	3.08	FALSE	0.00387674
Atf3	Daam2	2	dbcorrdb__FOSL2__ENCSR000BQO_1__m1	3.08	FALSE	0.00111524
Atf3	Dennd2a	2	dbcorrdb__FOSL2__ENCSR000BQO_1__m1	3.08	FALSE	0.00129536
Atf3	Dnajc17	1	dbcorrdb__FOSL2__ENCSR000BQO_1__m1	3.08	FALSE	0.0010253
Atf3	Elf2	1	dbcorrdb__FOSL2__ENCSR000BQO_1__m1	3.08	FALSE	0.00167308
Atf3	Eml4	1	dbcorrdb__FOSL2__ENCSR000BQO_1__m1	3.08	FALSE	0.00133401
Atf3	Ephb4	1	dbcorrdb__FOSL2__ENCSR000BQO_1__m1	3.08	FALSE	0.00105569
Atf3	Fam102b	1	dbcorrdb__FOSL2__ENCSR000BQO_1__m1	3.08	FALSE	0.00151693
Atf3	Flna	1	dbcorrdb__FOSL2__ENCSR000BQO_1__m1	3.08	FALSE	0.00254662
Atf3	Gabbr1	3	dbcorrdb__FOSL2__ENCSR000BQO_1__m1	3.08	FALSE	0.00141184
Atf3	Gfod1	2	dbcorrdb__FOSL2__ENCSR000BQO_1__m1	3.08	FALSE	0.00140115
Atf3	Gls	1	dbcorrdb__FOSL2__ENCSR000BQO_1__m1	3.08	FALSE	0.00269297
Atf3	Gna14	1	dbcorrdb__FOSL2__ENCSR000BQO_1__m1	3.08	FALSE	0.00371619
Atf3	Grip1	1	dbcorrdb__FOSL2__ENCSR000BQO_1__m1	3.08	FALSE	0.00281126
Atf3	Ibtk	2	dbcorrdb__FOSL2__ENCSR000BQO_1__m1	3.08	FALSE	0.00221109
Atf3	Igsf10	2	dbcorrdb__FOSL2__ENCSR000BQO_1__m1	3.08	FALSE	0.00156271
Atf3	Ipo9	2	dbcorrdb__FOSL2__ENCSR000BQO_1__m1	3.08	FALSE	0.00160472
Atf3	Iqgap1	1	dbcorrdb__FOSL2__ENCSR000BQO_1__m1	3.08	FALSE	0.00158454
Atf3	Jazf1	2	dbcorrdb__FOSL2__ENCSR000BQO_1__m1	3.08	FALSE	0.00149597
Atf3	Keap1	1	dbcorrdb__FOSL2__ENCSR000BQO_1__m1	3.08	FALSE	0.00454421
Atf3	Klf5	2	dbcorrdb__FOSL2__ENCSR000BQO_1__m1	3.08	FALSE	0.00409573
Atf3	Klhl24	2	dbcorrdb__FOSL2__ENCSR000BQO_1__m1	3.08	FALSE	0.00105203
Atf3	Litaf	1	dbcorrdb__FOSL2__ENCSR000BQO_1__m1	3.08	FALSE	0.00258804
Atf3	Loxl1	4	dbcorrdb__FOSL2__ENCSR000BQO_1__m1	3.08	FALSE	0.00168168
Atf3	Lpin2	2	dbcorrdb__FOSL2__ENCSR000BQO_1__m1	3.08	FALSE	0.00176458
Atf3	Mab21l3	1	dbcorrdb__FOSL2__ENCSR000BQO_1__m1	3.08	FALSE	0.00302227
Atf3	Map3k1	1	dbcorrdb__FOSL2__ENCSR000BQO_1__m1	3.08	FALSE	0.00212731
Atf3	Mapkapk2	1	dbcorrdb__FOSL2__ENCSR000BQO_1__m1	3.08	FALSE	0.00230551
Atf3	Mboat2	2	dbcorrdb__FOSL2__ENCSR000BQO_1__m1	3.08	FALSE	0.00113332
Atf3	Mcmbp	1	dbcorrdb__FOSL2__ENCSR000BQO_1__m1	3.08	FALSE	0.00230007
Atf3	Mdfic	3	dbcorrdb__FOSL2__ENCSR000BQO_1__m1	3.08	FALSE	0.00141355
Atf3	Mef2a	2	dbcorrdb__FOSL2__ENCSR000BQO_1__m1	3.08	FALSE	0.00161498
Atf3	Megf8	1	dbcorrdb__FOSL2__ENCSR000BQO_1__m1	3.08	FALSE	0.00122566
Atf3	Metap2	2	dbcorrdb__FOSL2__ENCSR000BQO_1__m1	3.08	FALSE	0.00104538
Atf3	Mitf	2	dbcorrdb__FOSL2__ENCSR000BQO_1__m1	3.08	FALSE	0.00106243
Atf3	Mnat1	1	dbcorrdb__FOSL2__ENCSR000BQO_1__m1	3.08	FALSE	0.00104537
Atf3	Myadm	1	dbcorrdb__FOSL2__ENCSR000BQO_1__m1	3.08	FALSE	0.00174046
Atf3	Myc	2	dbcorrdb__FOSL2__ENCSR000BQO_1__m1	3.08	FALSE	0.00207171
Atf3	Myo5b	3	dbcorrdb__FOSL2__ENCSR000BQO_1__m1	3.08	FALSE	0.00459043
Atf3	Nav1	1	dbcorrdb__FOSL2__ENCSR000BQO_1__m1	3.08	FALSE	0.0013492
Atf3	Ncam1	1	dbcorrdb__FOSL2__ENCSR000BQO_1__m1	3.08	FALSE	0.00157135
Atf3	Ndufs4	2	dbcorrdb__FOSL2__ENCSR000BQO_1__m1	3.08	FALSE	0.00115895
Atf3	Net1	1	dbcorrdb__FOSL2__ENCSR000BQO_1__m1	3.08	FALSE	0.00170224
Atf3	Nfat5	2	dbcorrdb__FOSL2__ENCSR000BQO_1__m1	3.08	FALSE	0.0011492
Atf3	Notch2	2	dbcorrdb__FOSL2__ENCSR000BQO_1__m1	3.08	FALSE	0.00107729
Atf3	Nxn	1	dbcorrdb__FOSL2__ENCSR000BQO_1__m1	3.08	FALSE	0.00199305
Atf3	Ogfrl1	1	dbcorrdb__FOSL2__ENCSR000BQO_1__m1	3.08	FALSE	0.00188384
Atf3	Pcbp3	2	dbcorrdb__FOSL2__ENCSR000BQO_1__m1	3.08	FALSE	0.00145604
Atf3	Phactr2	2	dbcorrdb__FOSL2__ENCSR000BQO_1__m1	3.08	FALSE	0.00131883
Atf3	Pi4k2b	1	dbcorrdb__FOSL2__ENCSR000BQO_1__m1	3.08	FALSE	0.00190974
Atf3	Plxna4	1	dbcorrdb__FOSL2__ENCSR000BQO_1__m1	3.08	FALSE	0.00179346
Atf3	Pphln1	2	dbcorrdb__FOSL2__ENCSR000BQO_1__m1	3.08	FALSE	0.00117978
Atf3	Ppm1e	1	dbcorrdb__FOSL2__ENCSR000BQO_1__m1	3.08	FALSE	0.00119717
Atf3	Ppp1r9b	2	dbcorrdb__FOSL2__ENCSR000BQO_1__m1	3.08	FALSE	0.00153745
Atf3	Prkd3	3	dbcorrdb__FOSL2__ENCSR000BQO_1__m1	3.08	FALSE	0.00183053
Atf3	Ptpn1	2	dbcorrdb__FOSL2__ENCSR000BQO_1__m1	3.08	FALSE	0.00188339
Atf3	Ptpn23	2	dbcorrdb__FOSL2__ENCSR000BQO_1__m1	3.08	FALSE	0.00107162
Atf3	Rab11fip5	1	dbcorrdb__FOSL2__ENCSR000BQO_1__m1	3.08	FALSE	0.00154858
Atf3	Ralgapb	3	dbcorrdb__FOSL2__ENCSR000BQO_1__m1	3.08	FALSE	0.00172626
Atf3	Rasa4	2	dbcorrdb__FOSL2__ENCSR000BQO_1__m1	3.08	FALSE	0.00171983
Atf3	Rassf5	2	dbcorrdb__FOSL2__ENCSR000BQO_1__m1	3.08	FALSE	0.00188461
Atf3	Rb1cc1	1	dbcorrdb__FOSL2__ENCSR000BQO_1__m1	3.08	FALSE	0.00166517
Atf3	Rbbp7	1	dbcorrdb__FOSL2__ENCSR000BQO_1__m1	3.08	FALSE	0.00138951
Atf3	Rdh10	1	dbcorrdb__FOSL2__ENCSR000BQO_1__m1	3.08	FALSE	0.00357098
Atf3	Rell1	2	dbcorrdb__FOSL2__ENCSR000BQO_1__m1	3.08	FALSE	0.00133255
Atf3	Rhbdf2	2	dbcorrdb__FOSL2__ENCSR000BQO_1__m1	3.08	FALSE	0.00421354
Atf3	Rin3	2	dbcorrdb__FOSL2__ENCSR000BQO_1__m1	3.08	FALSE	0.0022567
Atf3	Rps6kc1	1	dbcorrdb__FOSL2__ENCSR000BQO_1__m1	3.08	FALSE	0.00182851
Atf3	Rptor	1	dbcorrdb__FOSL2__ENCSR000BQO_1__m1	3.08	FALSE	0.00103557
Atf3	Rrbp1	1	dbcorrdb__FOSL2__ENCSR000BQO_1__m1	3.08	FALSE	0.00194771
Atf3	S100a11	2	dbcorrdb__FOSL2__ENCSR000BQO_1__m1	3.08	FALSE	0.00113297
Atf3	Samd12	1	dbcorrdb__FOSL2__ENCSR000BQO_1__m1	3.08	FALSE	0.00253934
Atf3	Scamp1	1	dbcorrdb__FOSL2__ENCSR000BQO_1__m1	3.08	FALSE	0.0010808
Atf3	Shb	3	dbcorrdb__FOSL2__ENCSR000BQO_1__m1	3.08	FALSE	0.00186544
Atf3	Sipa1l3	1	dbcorrdb__FOSL2__ENCSR000BQO_1__m1	3.08	FALSE	0.00174076
Atf3	Slc12a4	1	dbcorrdb__FOSL2__ENCSR000BQO_1__m1	3.08	FALSE	0.00201944
Atf3	Slc25a28	1	dbcorrdb__FOSL2__ENCSR000BQO_1__m1	3.08	FALSE	0.0022768
Atf3	Slc41a1	2	dbcorrdb__FOSL2__ENCSR000BQO_1__m1	3.08	FALSE	0.00188059
Atf3	Slco3a1	1	dbcorrdb__FOSL2__ENCSR000BQO_1__m1	3.08	FALSE	0.00290066
Atf3	Slk	1	dbcorrdb__FOSL2__ENCSR000BQO_1__m1	3.08	FALSE	0.00196655
Atf3	Snx14	1	dbcorrdb__FOSL2__ENCSR000BQO_1__m1	3.08	FALSE	0.00253381
Atf3	Sp1	2	dbcorrdb__FOSL2__ENCSR000BQO_1__m1	3.08	FALSE	0.00117866
Atf3	Spp1	1	dbcorrdb__FOSL2__ENCSR000BQO_1__m1	3.08	FALSE	0.0012759
Atf3	Spry4	2	dbcorrdb__FOSL2__ENCSR000BQO_1__m1	3.08	FALSE	0.00196949
Atf3	Srf	2	dbcorrdb__FOSL2__ENCSR000BQO_1__m1	3.08	FALSE	0.00426949
Atf3	St14	1	dbcorrdb__FOSL2__ENCSR000BQO_1__m1	3.08	FALSE	0.0011247
Atf3	Stk3	2	dbcorrdb__FOSL2__ENCSR000BQO_1__m1	3.08	FALSE	0.00101822
Atf3	Supt16h	1	dbcorrdb__FOSL2__ENCSR000BQO_1__m1	3.08	FALSE	0.0015184
Atf3	Tapt1	1	dbcorrdb__FOSL2__ENCSR000BQO_1__m1	3.08	FALSE	0.0017657
Atf3	Tbc1d9	1	dbcorrdb__FOSL2__ENCSR000BQO_1__m1	3.08	FALSE	0.00329156
Atf3	Tfb1m	1	dbcorrdb__FOSL2__ENCSR000BQO_1__m1	3.08	FALSE	0.00232959
Atf3	Timd2	1	dbcorrdb__FOSL2__ENCSR000BQO_1__m1	3.08	FALSE	0.0037605
Atf3	Tle3	2	dbcorrdb__FOSL2__ENCSR000BQO_1__m1	3.08	FALSE	0.00129102
Atf3	Tln1	1	dbcorrdb__FOSL2__ENCSR000BQO_1__m1	3.08	FALSE	0.00308684
Atf3	Tln2	2	dbcorrdb__FOSL2__ENCSR000BQO_1__m1	3.08	FALSE	0.00118715
Atf3	Tmem19	1	dbcorrdb__FOSL2__ENCSR000BQO_1__m1	3.08	FALSE	0.00358528
Atf3	Tnk2	2	dbcorrdb__FOSL2__ENCSR000BQO_1__m1	3.08	FALSE	0.00169952
Atf3	Tpd52l1	2	dbcorrdb__FOSL2__ENCSR000BQO_1__m1	3.08	FALSE	0.00148217
Atf3	Tpm2	1	dbcorrdb__FOSL2__ENCSR000BQO_1__m1	3.08	FALSE	0.00100604
Atf3	Traf6	2	dbcorrdb__FOSL2__ENCSR000BQO_1__m1	3.08	FALSE	0.00278683
Atf3	Trmt6	1	dbcorrdb__FOSL2__ENCSR000BQO_1__m1	3.08	FALSE	0.00157227
Atf3	Tsfm	1	dbcorrdb__FOSL2__ENCSR000BQO_1__m1	3.08	FALSE	0.00442877
Atf3	Ube2z	1	dbcorrdb__FOSL2__ENCSR000BQO_1__m1	3.08	FALSE	0.0011344
Atf3	Upf1	3	dbcorrdb__FOSL2__ENCSR000BQO_1__m1	3.08	FALSE	0.00168822
Atf3	Vamp4	1	dbcorrdb__FOSL2__ENCSR000BQO_1__m1	3.08	FALSE	0.0018225
Atf3	Wasf2	3	dbcorrdb__FOSL2__ENCSR000BQO_1__m1	3.08	FALSE	0.00136793
Atf3	Xpc	1	dbcorrdb__FOSL2__ENCSR000BQO_1__m1	3.08	FALSE	0.00355208
Atf3	Xpo6	1	dbcorrdb__FOSL2__ENCSR000BQO_1__m1	3.08	FALSE	0.00111533
Atf3	Zc3h12c	1	dbcorrdb__FOSL2__ENCSR000BQO_1__m1	3.08	FALSE	0.00108871
Atf3	Zcchc2	2	dbcorrdb__FOSL2__ENCSR000BQO_1__m1	3.08	FALSE	0.00103601
Atf3	Zfp608	3	dbcorrdb__FOSL2__ENCSR000BQO_1__m1	3.08	FALSE	0.00145763
Atf3	Armcx3	1	dbcorrdb__JUND__ENCSR000EBZ_1__m2	3.07	FALSE	0.00133236
Atf3	Mylk	1	yetfasco__YBL103C_1445	3.07	FALSE	0.00132515
Atf3	Sash1	1	yetfasco__YBL103C_1445	3.07	FALSE	0.00130957
Atf3	Zfp521	1	dbcorrdb__STAT3__ENCSR000EDC_1__m1	3.07	FALSE	0.00100603
Atf3	Ckap4	1	cisbp__M4565	3.06	FALSE	0.00255209
Atf3	Ino80c	1	cisbp__M4565	3.06	FALSE	0.00238574
Atf3	Scn1b	1	cisbp__M4565	3.06	FALSE	0.00150689
Atf3	Sfrp1	1	dbcorrdb__JUND__ENCSR000EBZ_1__m1	3.06	FALSE	0.00317088
Atf3	Adamtsl4	1	dbcorrdb__FOS__ENCSR000DOT_1__m1	3.05	FALSE	0.00286279
Atf3	Atp8a1	1	dbcorrdb__FOS__ENCSR000DOT_1__m1	3.05	FALSE	0.00109482
Atf3	Brd7	1	dbcorrdb__FOS__ENCSR000DOT_1__m1	3.05	FALSE	0.00107143
Atf3	Caprin1	1	dbcorrdb__FOS__ENCSR000DOT_1__m1	3.05	FALSE	0.0016163
Atf3	Errfi1	1	dbcorrdb__FOS__ENCSR000DOT_1__m1	3.05	FALSE	0.00153922
Atf3	Frem2	1	dbcorrdb__FOS__ENCSR000DOT_1__m1	3.05	FALSE	0.00330806
Atf3	Mtpn	1	dbcorrdb__FOS__ENCSR000DOT_1__m1	3.05	FALSE	0.00231199
Atf3	Ncoa5	1	dbcorrdb__FOS__ENCSR000DOT_1__m1	3.05	FALSE	0.00142478
Atf3	Nfic	1	dbcorrdb__FOS__ENCSR000DOT_1__m1	3.05	FALSE	0.00153899
Atf3	Npepps	1	dbcorrdb__FOS__ENCSR000DOT_1__m1	3.05	FALSE	0.00122237
Atf3	Phlpp1	1	dbcorrdb__FOS__ENCSR000DOT_1__m1	3.05	FALSE	0.00185434
Atf3	Plekha3	1	dbcorrdb__FOS__ENCSR000DOT_1__m1	3.05	FALSE	0.00248366
Atf3	Prmt5	1	dbcorrdb__FOS__ENCSR000DOT_1__m1	3.05	FALSE	0.00127774
Atf3	Rnf2	1	dbcorrdb__FOS__ENCSR000DOT_1__m1	3.05	FALSE	0.00140804
Atf3	Slc37a3	1	dbcorrdb__FOS__ENCSR000DOT_1__m1	3.05	FALSE	0.00120091
Atf3	Egr1	1	cisbp__M0326	3.04	FALSE	0.00362206
Atf3	Eid1	1	cisbp__M0326	3.04	FALSE	0.00287966
Atf3	Frs2	1	cisbp__M0326	3.04	FALSE	0.00323938
Atf3	Ikzf2	1	cisbp__M0326	3.04	FALSE	0.0036198
Atf3	Phlpp2	1	cisbp__M0326	3.04	FALSE	0.00416693
Atf3	Zdhhc2	1	cisbp__M0326	3.04	FALSE	0.00297184
Atf4	Cs	20	transfac_pro__M01864	5.1	TRUE	0.00286523
Atf4	Eif3d	34	transfac_pro__M01864	5.1	TRUE	0.00400202
Atf4	Pura	40	transfac_pro__M01864	5.1	TRUE	0.00598406
Atf4	Rce1	129	transfac_pro__M01864	5.1	TRUE	0.00321389
Atf4	Rfx1	160	transfac_pro__M01864	5.1	TRUE	0.00307942
Atf4	Slc35b1	43	transfac_pro__M01864	5.1	TRUE	0.00335571
Atf4	Hspb1	3	cisbp__M0302	4.49	FALSE	0.00401462
Atf4	Mt1	5	cisbp__M0302	4.49	FALSE	0.00508833
Atf4	Ost4	1	cisbp__M0302	4.49	FALSE	0.00659955
[truncated: 100,630 more rows]
