# Supplementary material for: Treatment effects of soluble guanylate cyclase modulation on diabetic kidney disease at single-cell resolution
Source: Cell Rep Med. 2023 Apr 5;4(4):100992. doi: 10.1016/j.xcrm.2023.100992 (PMC10140477; doi:10.1016/j.xcrm.2023.100992)
Supplement: Data S19. WGCNA modules, related to Figure 7 [file mmc20.xlsx]

## Sheet: Suppl. Data 19
Gene	Module.Color	kMEturquoise	kMEblack	kMEblue	kMEyellow	kMEbrown	kMEgreen	kMEred
AABR07025295.1	black	-0.388875	0.798597	0.486355	0.678601	-0.258501	0.343652	0.332548
AABR07027581.1	black	-0.361421	0.539105	0.0646952	0.262919	0.18654	0.285581	0.359048
AABR07035916.1	black	-0.447774	0.935247	0.432727	0.712809	0.0374389	0.457966	0.492795
AABR07049085.1	black	-0.151639	0.757601	0.626494	0.759782	-0.221095	0.217906	0.327683
Abcc5	black	-0.286701	0.832328	0.487336	0.716712	0.027027	0.383722	0.471979
AC095390.2	black	-0.55972	0.907037	0.271335	0.552376	0.199732	0.506388	0.426743
Actn1	black	-0.372604	0.9015	0.484806	0.748694	0.0217176	0.408466	0.492441
Adamts5	black	-0.49312	0.827398	0.29268	0.536675	0.202609	0.492291	0.372927
Afap1	black	-0.458953	0.82893	0.32788	0.569946	0.126304	0.484664	0.331915
Aff1	black	-0.282489	0.824638	0.567971	0.770642	-0.129805	0.32692	0.446264
Aig1	black	-0.135897	0.700526	0.602578	0.728409	-0.311816	0.195266	0.255579
Akt3	black	-0.498655	0.855958	0.225166	0.515507	0.191263	0.498182	0.426967
Alcam	black	-0.434256	0.774531	0.282262	0.557349	0.191933	0.340294	0.568563
Aldh1a2	black	-0.473272	0.646979	0.14137	0.356343	0.0103325	0.371034	0.387737
Alpk1	black	-0.2753	0.826992	0.49716	0.730528	-0.00770805	0.312733	0.477256
Amotl1	black	-0.476331	0.814428	0.322282	0.569793	0.0741225	0.395085	0.430614
Ank2	black	-0.581249	0.836555	0.176916	0.447902	0.317034	0.505345	0.502576
Anxa1	black	-0.385903	0.767236	0.358707	0.589973	0.125859	0.302572	0.543509
Anxa5	black	-0.273271	0.820067	0.455646	0.693197	0.011936	0.331485	0.468553
Arhgap20	black	-0.313775	0.681849	0.361583	0.563327	-0.193319	0.249433	0.429723
Arhgap28	black	-0.465939	0.768454	0.241844	0.481913	0.139873	0.410522	0.3603
Arhgef17	black	-0.419625	0.775343	0.249928	0.507507	0.179809	0.490872	0.416051
Arhgef40	black	-0.347538	0.854771	0.506851	0.718471	-0.0812859	0.341395	0.412311
Asap1	black	-0.312125	0.807109	0.449994	0.655207	-0.0776071	0.342549	0.363366
Asap2	black	-0.188939	0.783519	0.59166	0.761797	-0.160215	0.255521	0.36241
Atp10a	black	-0.384376	0.766856	0.3647	0.588706	0.0883039	0.376185	0.381655
Axl	black	-0.51651	0.875152	0.365735	0.619838	0.174826	0.48419	0.410014
Bmp1	black	-0.359034	0.757245	0.377967	0.577603	0.0476701	0.350786	0.350632
Btbd11	black	-0.411613	0.747103	0.228308	0.478064	0.190002	0.472265	0.432861
Cald1	black	-0.339757	0.852176	0.420925	0.701899	-0.0194486	0.416579	0.616104
Casc4	black	-0.202859	0.723039	0.502078	0.671934	-0.0530683	0.316423	0.355392
Casp12	black	-0.23811	0.808233	0.556268	0.742499	0.00509084	0.348292	0.36268
Ccdc80	black	-0.61548	0.725673	0.0184729	0.300552	0.408621	0.46827	0.47274
Ccn2	black	-0.534155	0.853065	0.301257	0.56881	0.153921	0.388324	0.527517
Cdk14	black	-0.323046	0.804827	0.426654	0.687098	0.111347	0.342157	0.589084
Chsy3	black	-0.582057	0.835433	0.163456	0.436025	0.263444	0.559037	0.385798
Clip2	black	-0.424715	0.808498	0.288522	0.543534	0.181658	0.482527	0.453953
Col11a1	black	-0.479595	0.603561	0.00522621	0.254319	0.296289	0.430564	0.439525
Col4a1	black	-0.461326	0.888648	0.268831	0.576001	0.141843	0.553298	0.545013
Col4a2	black	-0.470846	0.812247	0.277473	0.558728	0.0671602	0.484263	0.493901
Col8a1	black	-0.158029	0.498039	0.347195	0.50274	-0.00460646	0.230773	0.344277
Cp	black	-0.195817	0.870088	0.651002	0.845487	-0.111483	0.307016	0.444811
Cpne8	black	-0.278865	0.7772	0.346507	0.572961	0.075814	0.378494	0.351677
Dclk1	black	-0.388605	0.847503	0.4518	0.669144	0.133253	0.442138	0.362273
Dennd2a	black	-0.529989	0.868237	0.220913	0.499282	0.213223	0.576602	0.463112
Dpysl3	black	-0.458939	0.745386	0.193657	0.461659	-0.0567113	0.313847	0.425434
Dse	black	-0.481522	0.891351	0.363405	0.625473	0.0893204	0.447874	0.437519
Eda	black	-0.240617	0.755162	0.43221	0.640932	-0.0133822	0.350318	0.352968
Efemp2	black	-0.443879	0.7775	0.20565	0.472715	0.191131	0.492698	0.46426
Epn2	black	-0.357683	0.838755	0.385588	0.636413	0.0222992	0.364606	0.389856
Etl4	black	-0.483603	0.668678	0.168659	0.359803	-0.189946	0.430526	0.254046
Ext1	black	-0.209887	0.847025	0.680114	0.855371	-0.219733	0.271682	0.329407
Fgf12	black	-0.426635	0.837078	0.344684	0.588423	0.128795	0.397991	0.455831
Filip1l	black	-0.458148	0.821582	0.238797	0.528362	0.0711081	0.493338	0.403635
Fn1	black	-0.477367	0.791927	0.279806	0.524898	0.137859	0.403632	0.412274
Fndc3b	black	-0.446493	0.880094	0.309117	0.58902	0.111584	0.48151	0.466431
Frmd6	black	-0.532047	0.909687	0.313689	0.596128	0.1318	0.485076	0.471083
Galnt10	black	-0.444092	0.86625	0.411432	0.626643	-0.0703223	0.441199	0.363075
Gli3	black	-0.466719	0.739179	0.248059	0.480922	0.126595	0.381405	0.352798
Gpc6	black	-0.386602	0.84045	0.36419	0.617237	-0.0644991	0.453492	0.389504
Gulp1	black	-0.503326	0.87034	0.332564	0.599061	0.126761	0.470191	0.510963
Gxylt2	black	-0.4807	0.627963	0.0980328	0.310266	0.0536339	0.377722	0.386275
Hdgfl3	black	-0.366389	0.674789	0.228326	0.454885	0.20847	0.352681	0.419233
Il11	black	-0.166351	0.441494	0.303988	0.423726	-0.263145	0.0879929	0.259649
Itga1	black	-0.109865	0.743844	0.563761	0.762639	-0.128202	0.319151	0.431243
Itga9	black	-0.328264	0.762906	0.28037	0.500915	0.0549212	0.393233	0.267072
Kirrel1	black	-0.480149	0.940552	0.464976	0.718006	0.0883939	0.451005	0.453293
Kit	black	-0.288225	0.728605	0.446403	0.620154	0.0891018	0.277397	0.474461
Klf12	black	-0.303392	0.798846	0.477664	0.712494	0.0488614	0.346454	0.455679
Klf7	black	-0.258197	0.795607	0.53412	0.718307	-0.016399	0.296937	0.386462
Lamb1	black	-0.449237	0.751365	0.163252	0.437133	0.219537	0.385165	0.487392
Lims1	black	-0.275001	0.746397	0.471413	0.649683	-0.0354316	0.270501	0.358805
Lmcd1	black	-0.179974	0.691539	0.526961	0.671678	-0.122593	0.2227	0.262748
Lrrfip1	black	-0.344907	0.684069	0.240802	0.483006	0.207687	0.354953	0.403265
Maml2	black	-0.582193	0.698369	0.05913	0.298427	-0.097223	0.494576	0.192661
Map1b	black	-0.260442	0.818744	0.537161	0.745858	-0.00934085	0.365883	0.426293
Map4k4	black	-0.37173	0.866223	0.426743	0.674192	-0.0903286	0.415997	0.382121
Map7d1	black	-0.411208	0.738501	0.219871	0.457686	0.213704	0.435393	0.413863
Mid1	black	-0.131105	0.711088	0.527558	0.697166	-0.000150989	0.288681	0.401383
Myh9l1	black	-0.316984	0.907128	0.553313	0.774317	-0.12761	0.388965	0.395456
Nav1	black	-0.420022	0.823449	0.374087	0.614262	0.118915	0.399324	0.477307
Ncam1	black	-0.492158	0.70979	0.151005	0.410206	-0.057767	0.329599	0.401922
Nck2	black	-0.251577	0.752672	0.423239	0.623175	-0.0558839	0.321341	0.364672
Nectin2	black	-0.319655	0.756025	0.385936	0.600654	0.0591299	0.342351	0.344962
Nuak1	black	-0.571499	0.871541	0.180747	0.466538	0.235812	0.522053	0.486055
Nxn	black	-0.339063	0.837192	0.479082	0.693374	0.0569024	0.360507	0.51616
Parp8	black	-0.442412	0.721865	0.210259	0.453465	0.0528998	0.397594	0.350887
Pawr	black	-0.210018	0.77914	0.428645	0.66202	-0.17225	0.382805	0.36284
Pcdha13	black	-0.214183	0.838352	0.66625	0.837466	-0.127449	0.272411	0.35512
Pdgfd	black	-0.533678	0.870795	0.294985	0.558445	0.199146	0.392191	0.475536
Pdlim4	black	-0.270942	0.677527	0.363895	0.545957	-0.208655	0.269913	0.381644
Pdlim7	black	-0.386175	0.850793	0.405576	0.637941	0.00696633	0.441749	0.419607
Peak1	black	-0.419975	0.812532	0.279335	0.536381	0.0590522	0.473238	0.331914
Pid1	black	-0.279197	0.7694	0.496305	0.697279	0.00138603	0.291725	0.339487
Piezo1	black	-0.370502	0.72502	0.279367	0.504723	0.0658461	0.378138	0.333137
Plekhh2	black	-0.255899	0.752858	0.524487	0.695019	-0.222838	0.262019	0.387718
Pmepa1	black	-0.381963	0.829204	0.408188	0.640435	0.0848806	0.360755	0.50612
Prdm5	black	-0.476127	0.68922	0.143192	0.389777	0.00207663	0.361728	0.423637
Prtfdc1	black	-0.278961	0.867978	0.632579	0.827343	-0.0876516	0.348527	0.434164
Ptprs	black	-0.314398	0.781011	0.435473	0.632001	0.0103318	0.349187	0.37887
Pxdn	black	-0.395712	0.822881	0.406868	0.62778	0.0898659	0.399145	0.404176
Rab8b	black	-0.360121	0.679775	0.211796	0.445557	0.194984	0.329766	0.355835
Rai14	black	-0.215947	0.758011	0.454342	0.658444	-0.036988	0.280075	0.367316
Rap1gap2	black	-0.0847473	0.689016	0.563802	0.711807	-0.0752406	0.224359	0.449877
RGD1309104	black	-0.247298	0.734459	0.435584	0.62937	0.0967839	0.280191	0.274839
Rnf150	black	-0.589464	0.859269	0.175749	0.464517	0.286804	0.535598	0.489937
Rsu1	black	-0.435226	0.773791	0.241819	0.503894	0.0876488	0.500952	0.365353
Runx2	black	-0.540746	0.850707	0.244698	0.498055	0.0973711	0.458956	0.37171
Samd4a	black	-0.211929	0.874131	0.675311	0.869739	-0.135579	0.307409	0.463519
Sept9	black	-0.393075	0.76145	0.293427	0.512081	0.035204	0.435827	0.306766
Septin11	black	-0.52882	0.85374	0.214595	0.490497	0.201972	0.520765	0.488529
Septin4	black	-0.219555	0.815961	0.551303	0.729798	-0.148774	0.347479	0.401814
Setd7	black	-0.417401	0.841948	0.378245	0.615896	0.0347618	0.405726	0.449325
Sh3bgrl	black	-0.312919	0.802749	0.358513	0.598979	0.0353043	0.429068	0.327296
Shc2	black	-0.363198	0.597268	0.101511	0.329406	0.0706436	0.333241	0.328996
Slc4a7	black	-0.345022	0.698543	0.292852	0.510412	0.0597509	0.364528	0.356276
Sobp	black	-0.381414	0.646793	0.271042	0.456898	-0.105928	0.285155	0.374199
Soga1	black	-0.398557	0.791088	0.330628	0.560349	0.136673	0.407533	0.482441
Srgap2	black	-0.126185	0.720097	0.607471	0.764422	-0.131951	0.235884	0.311932
Stox2	black	-0.383542	0.791667	0.406416	0.617508	0.10116	0.374022	0.455294
Syndig1	black	-0.240409	0.633117	0.407784	0.561561	-0.20368	0.145528	0.413922
Tgfbr2	black	-0.378527	0.733558	0.293134	0.524203	0.0851069	0.411348	0.387055
Tnc	black	-0.317281	0.653687	0.29416	0.499212	-0.213978	0.188087	0.385019
Tpm1	black	-0.357528	0.938814	0.597363	0.824108	-0.00811621	0.366309	0.438438
Tspan9	black	-0.483662	0.903664	0.373776	0.635465	0.117305	0.470023	0.481101
Tut4	black	-0.374857	0.777986	0.317986	0.578127	0.162916	0.383762	0.460235
Twist2	black	-0.270137	0.648489	0.378789	0.561767	-0.173401	0.240567	0.356682
Ubash3b	black	-0.491224	0.631525	0.119725	0.314283	-0.18173	0.434569	0.211282
Vav3	black	-0.385937	0.651016	0.157736	0.414523	0.27735	0.422824	0.550639
Vcl	black	-0.488194	0.816509	0.188892	0.468382	0.18673	0.504852	0.421482
Zc3hav1	black	-0.299899	0.705507	0.341318	0.551484	0.106883	0.371806	0.294642
Zfp521	black	-0.468385	0.848286	0.351536	0.607316	0.111153	0.396878	0.526485
AABR07001068.1	blue	-0.027305	0.519438	0.565638	0.662846	-0.285663	0.0654645	0.288678
AABR07058091.2	blue	0.340388	0.20243	0.657984	0.560969	-0.483728	-0.123829	-0.12575
AABR07058158.1	blue	0.118264	0.590078	0.749913	0.795412	-0.0850891	0.153499	0.204161
AABR07067023.1	blue	0.314088	0.342946	0.844783	0.745766	-0.519132	-0.130561	0.0827483
AABR07067024.1	blue	0.28091	0.252983	0.690812	0.595917	-0.452032	-0.131267	0.0429366
AABR07068728.1	blue	0.0470419	0.482709	0.58292	0.668328	-0.245321	0.052452	0.270074
AABR07071697.1	blue	0.262799	0.48476	0.71576	0.731778	-0.224487	0.0388139	0.234841
Abcb4	blue	0.236373	0.392005	0.800336	0.752545	-0.495875	-0.0589593	0.0687342
AC128154.1	blue	0.203383	0.393922	0.713896	0.65882	-0.405577	-0.0587543	0.0166976
AC144674.2	blue	0.445611	0.272827	0.795676	0.698423	-0.341373	-0.142082	0.00542903
Adamts1	blue	0.304513	0.478552	0.791955	0.769127	-0.130489	0.0412088	0.197327
Adamts6	blue	-0.185088	0.619572	0.505051	0.632783	0.0881131	0.132252	0.344649
Adcy2	blue	-0.167128	0.547236	0.492776	0.592321	-0.0797125	0.182689	0.316874
Adgb	blue	0.00403853	0.442862	0.58026	0.624412	-0.351827	-0.00928958	0.274319
Adgrg1	blue	0.556039	-0.0731856	0.619613	0.44081	-0.5779	-0.310178	-0.129952
Adgrg3	blue	0.307253	0.29906	0.773394	0.692994	-0.337842	-0.115482	0.0049711
Adgrg6	blue	0.181245	0.43307	0.771308	0.752775	-0.163359	0.0315203	0.156639
Adgrl2	blue	0.287218	0.326328	0.756245	0.700434	-0.623184	-0.121587	0.0100234
Adk	blue	0.460024	-0.113729	0.526095	0.351534	-0.814649	-0.331943	-0.181527
Adra1d	blue	-0.00150567	0.580569	0.708921	0.798655	-0.355159	0.0480667	0.34747
Aen	blue	0.26969	0.276756	0.68551	0.623892	-0.442466	-0.0821096	-0.0102553
Afap1l1	blue	-0.154705	0.599111	0.518935	0.644059	-0.183865	0.148092	0.377719
Afdn	blue	0.393612	0.150154	0.73474	0.612622	-0.688806	-0.205374	-0.0522954
Ajuba	blue	-0.00887572	0.522008	0.641449	0.66321	-0.382134	0.101871	0.128694
Ankrd6	blue	0.15613	0.558682	0.716008	0.75723	-0.175355	0.0646944	0.237508
Anxa3	blue	-0.0733878	0.589286	0.579668	0.689138	-0.104533	0.0787905	0.372888
Ap1s3	blue	0.144121	0.408337	0.614748	0.625043	-0.120868	-0.0202788	0.311888
Arap2	blue	0.360653	0.163947	0.608849	0.544883	-0.221398	-0.118343	-0.0126065
Arntl2	blue	-0.0181848	0.516923	0.568572	0.656752	-0.302094	0.0461389	0.310256
Arpp21	blue	0.0206031	0.513321	0.619308	0.694439	-0.321393	0.0307483	0.313944
Atp8a1	blue	0.219599	0.485742	0.774323	0.777616	-0.111687	-0.00498803	0.227795
B4galt6	blue	0.28395	0.262445	0.725662	0.643911	-0.513965	-0.123786	0.0219227
Bach2	blue	0.00308993	0.63827	0.803511	0.856463	-0.193812	0.104407	0.244052
Bbs7	blue	0.531415	0.0967255	0.699071	0.555703	-0.497751	-0.21764	-0.245762
Bdnf	blue	-0.0842193	0.461315	0.469325	0.556672	-0.246942	0.0929291	0.309393
Bicc1	blue	-0.0230385	0.752949	0.832658	0.923884	-0.296434	0.173659	0.282947
Bicd1	blue	-0.210871	0.680634	0.452908	0.617195	-0.00373295	0.214645	0.364969
Birc3	blue	0.2634	0.403265	0.633537	0.636926	-0.190554	0.0159051	0.170362
Ca3	blue	-0.126217	0.553355	0.531743	0.629731	-0.311727	0.07485	0.389085
Cacna2d3	blue	0.0664882	0.482106	0.541355	0.600632	-0.0674444	0.153637	0.222306
Cadps2	blue	0.278639	0.293871	0.789111	0.692419	-0.521093	-0.183476	0.00224201
Cd276	blue	0.100929	0.515872	0.681578	0.726802	-0.249916	0.0784998	0.187354
Cd2ap	blue	0.439735	0.326931	0.852445	0.776816	-0.450345	-0.0815497	-0.0166396
Cd44	blue	0.263224	0.397332	0.657444	0.634654	-0.158665	0.0343426	0.21146
Cdh6	blue	0.493442	0.0156415	0.60695	0.472491	-0.166062	-0.159049	-0.0799054
Cdk17	blue	-0.0752562	0.629892	0.641976	0.725373	-0.328024	0.143736	0.234453
Cdk6	blue	0.237388	0.361321	0.805335	0.747475	-0.518804	-0.0313094	-0.00120066
Cdyl	blue	0.120114	0.433253	0.651231	0.659596	-0.527857	0.0780984	0.0592512
Cep57l1	blue	0.244014	0.473852	0.79463	0.783292	-0.31917	0.0160034	0.130767
Cfap69	blue	0.00968554	0.628167	0.679483	0.758513	-0.306022	0.196423	0.22864
Cfap77	blue	0.0254372	0.437884	0.547531	0.613139	-0.305314	0.0626367	0.245368
Chrnb1	blue	0.0262757	0.46047	0.577997	0.628093	-0.376759	0.0637921	0.234516
Chst11	blue	-0.220005	0.66544	0.457438	0.607908	0.0611881	0.180993	0.399517
Chst9	blue	0.307325	0.491933	0.866378	0.825742	-0.237655	-0.0385152	0.201733
Clcf1	blue	0.319871	0.419192	0.810095	0.757312	-0.345275	-0.0438531	0.0935254
Clec2dl1	blue	-0.053564	0.520081	0.512122	0.609248	-0.298648	0.0412224	0.349506
Clu	blue	0.0451535	0.60129	0.667672	0.736384	-0.200786	0.0593247	0.301492
Cnksr3	blue	0.219233	0.326275	0.688485	0.640002	-0.509065	-0.0252936	-0.0400537
Cntn3	blue	-0.0727317	0.460123	0.48182	0.535626	-0.234296	0.0258517	0.347588
Col18a1	blue	0.107331	0.58564	0.76955	0.815365	-0.407829	0.150477	0.167281
Col24a1	blue	-0.00196292	0.598702	0.739296	0.813688	-0.361426	0.0255551	0.364751
Creb5	blue	0.318481	0.329609	0.684434	0.644048	-0.090105	-0.0163784	0.134192
Crlf1	blue	-0.222674	0.599755	0.424503	0.568668	-0.257336	0.116867	0.37645
Ctnnd2	blue	-0.140985	0.609323	0.558502	0.679875	-0.301702	0.12207	0.378222
Cttnbp2	blue	0.383624	0.366805	0.88029	0.795668	-0.381556	-0.0734887	0.0337238
Cttnbp2nl	blue	0.0787125	0.460262	0.644672	0.668953	-0.311443	-0.00303421	0.11904
Cxadr	blue	0.218655	0.382623	0.72477	0.695543	-0.308896	-0.0651241	0.138466
Dap	blue	0.233393	0.546843	0.842318	0.855356	-0.212578	-0.00513332	0.192768
Dcakd	blue	0.133036	0.456607	0.70723	0.719741	-0.305284	0.00719879	0.198659
Dcdc2	blue	0.143448	0.518624	0.739335	0.752477	-0.00497702	0.0457902	0.303005
Ddx52	blue	0.328961	0.183616	0.622898	0.554009	-0.405162	-0.0188237	-0.132603
Disp1	blue	0.132956	0.547252	0.735331	0.776708	-0.263172	0.00174412	0.214406
Dlgap1	blue	-0.121801	0.801745	0.727335	0.882481	-0.20514	0.277364	0.320097
Dnah5	blue	-0.0886331	0.477448	0.469547	0.547799	-0.252452	0.0917158	0.330671
Dnm3	blue	0.275861	0.369109	0.806814	0.742485	-0.568324	-0.0942507	0.0196488
Dok6	blue	-0.162857	0.619264	0.539928	0.668607	-0.306113	0.0775903	0.413791
Dsg2	blue	0.185103	0.45927	0.806666	0.769971	-0.3446	-0.0355896	0.157163
E2f3	blue	0.125719	0.456437	0.723736	0.710324	-0.384007	0.0230651	0.128658
Ect2	blue	0.186533	0.363658	0.727709	0.670638	-0.374811	-0.114148	0.0510529
Efnb2	blue	-0.156107	0.596451	0.476141	0.598541	-0.0753497	0.0926017	0.386616
Eml5	blue	0.367114	0.281031	0.770073	0.684424	-0.36474	-0.107584	0.0411655
Enah	blue	-0.0232561	0.711466	0.778937	0.865348	-0.223959	0.180921	0.289281
Epha2	blue	-0.0840841	0.646635	0.636346	0.720044	-0.100595	0.223664	0.29338
Epha7	blue	0.0406244	0.398141	0.525273	0.561215	-0.147393	0.00884693	0.283113
Ephb1	blue	0.159276	0.538105	0.835462	0.839408	-0.330205	0.0313013	0.149573
Erbb4	blue	0.33404	0.184551	0.669101	0.549914	-0.580868	-0.223724	-0.0565649
Etv4	blue	-0.0648027	0.543215	0.565866	0.672333	-0.29029	0.0980219	0.341472
F3	blue	0.19738	0.41272	0.621457	0.646258	-0.157638	-0.0116176	0.218401
Fam184a	blue	0.0740615	0.51388	0.741906	0.753373	-0.277322	0.0813867	0.214105
Fam189a1	blue	0.0934094	0.465781	0.690421	0.687072	-0.263648	-0.0172224	0.21452
Fermt1	blue	0.29376	0.42658	0.879629	0.819084	-0.437267	-0.0817587	0.0392734
Fgf1	blue	0.165645	0.523881	0.843425	0.831116	-0.302253	0.0199441	0.183777
Fgf13	blue	0.299333	0.152466	0.636698	0.519174	-0.60575	-0.19458	-0.0960397
Fgfr2	blue	-0.206724	0.663515	0.536919	0.673836	-0.0928293	0.193509	0.360651
Fhod3	blue	0.279459	0.465533	0.883036	0.841402	-0.258808	-0.0579582	0.215223
Fmn1	blue	-0.169194	0.553416	0.448712	0.545293	0.0792918	0.137775	0.389479
Frmd4b	blue	0.575906	-0.0771696	0.62526	0.453628	-0.785908	-0.343358	-0.135215
Fst	blue	-0.126051	0.531785	0.454029	0.560742	-0.278572	0.110037	0.361042
Fut9	blue	-0.0427323	0.279614	0.240445	0.309181	0.13747	0.0239459	0.270737
Galnt13	blue	-0.0269772	0.583812	0.671267	0.739826	-0.0300686	0.110364	0.304722
Gja1	blue	0.025145	0.439484	0.533802	0.600452	-0.21796	0.0237599	0.14319
Glis3	blue	0.342837	0.284141	0.812177	0.725638	-0.700234	-0.149814	0.0242951
Gls	blue	0.135666	0.545894	0.64312	0.751209	0.0322835	0.14084	0.422505
Gmds	blue	-0.015838	0.631011	0.68418	0.7546	-0.441711	0.11487	0.183051
Grip1	blue	-0.050216	0.508151	0.566779	0.631978	-0.241595	0.0733907	0.36365
Gsap	blue	0.406914	0.154185	0.678165	0.574143	-0.703163	-0.179196	-0.184768
Havcr1	blue	0.380414	0.261237	0.676535	0.596092	-0.194682	-0.0532937	0.0804369
Hps3	blue	0.210593	0.405664	0.686528	0.669765	-0.348891	-0.00399417	0.0756041
Ifitm10	blue	-0.108229	0.506204	0.489879	0.55671	-0.236983	0.104224	0.426839
Igsf5	blue	0.474815	0.199827	0.738496	0.634074	-0.279008	-0.126636	0.0285991
Il17rb	blue	0.246259	0.326349	0.630406	0.577522	-0.416684	-0.0319798	0.0720303
Il19	blue	-0.113075	0.537858	0.523742	0.605577	-0.297117	0.118074	0.392748
Il24	blue	-0.0327341	0.537692	0.563674	0.674276	-0.343277	0.0553243	0.312649
Ildr2	blue	0.330734	0.426297	0.879482	0.814309	-0.281526	-0.0509278	0.0917632
Insyn2a	blue	0.285078	0.38072	0.780449	0.716177	-0.53355	-0.142248	-0.0208718
Iqcg	blue	0.43294	0.195248	0.725773	0.625408	-0.658271	-0.173943	-0.134337
Iqck	blue	0.0860827	0.464047	0.668631	0.666429	-0.392073	0.0159184	0.177102
Itga3	blue	-0.205573	0.686076	0.542894	0.68506	0.00551411	0.179594	0.453383
Itgav	blue	0.390103	0.333866	0.866047	0.789123	-0.412352	-0.0574841	-0.0320035
Jazf1	blue	0.045065	0.592272	0.652122	0.713493	-0.224683	0.0964528	0.227381
Kansl1l	blue	0.391635	0.177386	0.773726	0.657482	-0.761763	-0.223235	-0.0203386
Kif5c	blue	-0.175279	0.566611	0.463934	0.564952	-0.258451	0.100386	0.390527
Klf6	blue	0.0836418	0.685535	0.758843	0.859915	-0.146116	0.195834	0.307607
Klhl14	blue	0.0583549	0.504235	0.623342	0.66096	-0.0509855	0.033547	0.338913
Klhl29	blue	0.105261	0.564332	0.769457	0.782968	-0.496414	0.032371	0.1197
L1cam	blue	-0.133477	0.49336	0.406803	0.504364	-0.178081	0.103868	0.375294
Lhfpl2	blue	0.271134	0.512345	0.83657	0.837344	-0.140174	-0.00763192	0.15382
LOC100909840	blue	0.303225	0.237687	0.66467	0.569495	-0.533655	-0.121296	-0.118169
LOC690617	blue	0.360705	0.306707	0.709864	0.645139	-0.391959	-0.0863191	-0.0358428
Lpcat2	blue	-0.104363	0.527627	0.525993	0.609412	-0.266681	0.0951977	0.365324
Lrrc17	blue	-0.0714756	0.476989	0.496201	0.566662	-0.280995	0.0128095	0.319228
Ltbp2	blue	-0.201676	0.638255	0.564894	0.674987	-0.292518	0.141603	0.464744
Mab21l3	blue	0.242349	0.313895	0.638854	0.607314	-0.0572299	0.0134131	0.206559
Map3k1	blue	0.189963	0.48767	0.731473	0.741829	-0.296698	0.0245665	0.17649
Map3k21	blue	0.4289	0.0933224	0.687838	0.538856	-0.699423	-0.240299	-0.100613
Marchf3	blue	0.0682585	0.545498	0.766159	0.792328	-0.326941	0.00782297	0.192561
Mcph1	blue	0.178981	0.482288	0.768928	0.766663	-0.209161	0.0266143	0.15491
Met	blue	0.287321	0.400034	0.863855	0.793948	-0.337056	-0.0607378	0.0744696
Mgrn1	blue	0.144281	0.607784	0.762014	0.81519	-0.225506	0.0812526	0.259176
Mmp16	blue	-0.102275	0.53393	0.522719	0.630577	-0.247453	0.0264591	0.311513
Mtap	blue	-0.0988236	0.594227	0.590073	0.682923	-0.293626	0.116796	0.265999
Myl12b	blue	-0.138359	0.779288	0.700969	0.842073	-0.157365	0.253261	0.361001
Myo7b	blue	0.431554	0.0747799	0.685975	0.525471	-0.551473	-0.207076	-0.152526
Myof	blue	0.240035	0.515768	0.920759	0.889574	-0.186729	-0.0223362	0.193183
Neurl1	blue	-0.141009	0.562662	0.527368	0.623554	-0.245941	0.107144	0.410701
Nfat5	blue	0.0694726	0.726244	0.852674	0.928172	-0.22579	0.141493	0.346377
Nfkbiz	blue	0.204108	0.471555	0.725482	0.725167	-0.090215	0.130492	0.159329
Niban1	blue	0.395303	0.432703	0.911077	0.824413	-0.405694	-0.0994419	0.0256915
Nmt2	blue	0.208651	0.481349	0.787929	0.777121	-0.384444	-0.0472056	0.12953
Nrep	blue	-0.0771449	0.579613	0.577835	0.666825	-0.0666033	0.142094	0.251845
Pax2	blue	0.397082	0.130078	0.731533	0.592091	-0.510625	-0.269359	-0.0425606
Pax8	blue	0.542557	-0.159267	0.535226	0.350652	-0.841682	-0.343123	-0.244106
Pcbp3	blue	0.00814596	0.538439	0.684404	0.737997	-0.257642	0.0726004	0.166861
PCOLCE2	blue	0.203041	0.377508	0.564337	0.600411	-0.31617	0.00382109	0.237961
Pde7a	blue	0.327563	0.252702	0.684713	0.620914	-0.204226	-0.0304641	0.054329
Pdgfb	blue	0.203744	0.358579	0.721122	0.678714	-0.257402	-0.0285971	0.104561
Pik3ap1	blue	0.253486	0.396169	0.726979	0.704958	-0.0626	0.00638163	0.116448
Pitpnm3	blue	-0.107336	0.557868	0.385708	0.526222	0.00333773	0.254976	0.306224
Plce1	blue	0.216191	0.599059	0.880722	0.894721	-0.106515	0.0438901	0.245808
Plppr1	blue	0.398534	0.367278	0.852918	0.774174	-0.334879	-0.0404588	0.0549226
Plxna4	blue	-0.0695362	0.582038	0.475671	0.601467	0.0505323	0.123192	0.31933
Ppm1h	blue	0.353974	0.318151	0.752918	0.696244	-0.154494	-0.132677	0.181568
Ppp1r14c	blue	0.278099	0.240313	0.700229	0.599251	-0.563033	-0.0845199	-0.0773468
Ppp2r3a	blue	0.377318	0.262016	0.790246	0.705834	-0.575492	-0.148637	0.0165246
Prkci	blue	0.104931	0.519652	0.758772	0.767725	-0.456295	0.0438815	0.117062
Prrg4	blue	0.393606	0.244824	0.789277	0.695301	-0.594506	-0.112608	-0.0891128
Prss48	blue	0.40643	0.106853	0.652171	0.509207	-0.662819	-0.224724	-0.211623
Prxl2c	blue	0.328746	0.288846	0.729858	0.647268	-0.545059	-0.0946568	0.0181124
Ptprj	blue	0.487951	0.248011	0.834068	0.72831	-0.405259	-0.177199	-0.0382747
Ptprz1	blue	0.243502	0.277159	0.506005	0.482424	-0.255838	0.0450811	0.152325
Pvr	blue	0.254697	0.424999	0.680313	0.666772	-0.220948	-0.00336412	0.118028
Rab11fip5	blue	0.269761	0.14163	0.585047	0.492333	-0.449752	-0.130063	-0.100677
Rab36	blue	-0.17939	0.574951	0.496671	0.605205	-0.233915	0.110955	0.375534
Rai1	blue	-0.033614	0.619321	0.696038	0.765068	-0.298072	0.150417	0.223396
Rell1	blue	0.455484	0.0771505	0.670699	0.504351	-0.645753	-0.242357	-0.185413
RGD1305807	blue	0.478725	0.157676	0.700044	0.567152	-0.51587	-0.161389	-0.177584
RGD1306556	blue	0.428574	0.11103	0.69547	0.556194	-0.609113	-0.220938	-0.126743
RGD1563354	blue	0.158809	0.521185	0.778211	0.762359	-0.400219	-0.0151328	0.129836
Rhbdf2	blue	0.231731	0.411655	0.764935	0.741213	-0.323814	-0.0205891	0.0577767
Rhbdl2	blue	0.110164	0.428539	0.53941	0.593466	-0.279733	-0.0557247	0.240888
Rims2	blue	0.466291	0.268148	0.831294	0.726796	-0.438957	-0.165112	-0.00385081
Rnf180	blue	-0.000615969	0.456091	0.501565	0.582269	-0.213878	0.0184357	0.336633
Robo3	blue	-0.0185943	0.461258	0.529531	0.605872	-0.294231	0.0416746	0.271931
Rpe	blue	0.354543	0.247395	0.723128	0.620052	-0.639939	-0.169689	-0.0656452
Runx1	blue	0.0476275	0.388031	0.380904	0.454566	-0.0400839	0.108782	0.126249
Sash1	blue	0.164166	0.555452	0.746131	0.783908	-0.424405	0.122149	0.109897
Sbno2	blue	0.317644	0.38311	0.758214	0.728365	-0.380771	-0.0166614	0.0357529
Schip1	blue	-0.0627626	0.654999	0.646905	0.75955	-0.0250408	0.0761098	0.39207
Scrn1	blue	-0.159985	0.577425	0.46291	0.588391	-0.148226	0.182595	0.43709
Sctr	blue	0.436694	0.150524	0.6328	0.532289	-0.354196	-0.127382	-0.0656166
Sema3c	blue	0.37499	0.230956	0.751967	0.652898	-0.50815	-0.155316	-0.0401361
Sema5a	blue	0.199667	0.237489	0.700033	0.592516	-0.682799	-0.151769	-0.0902775
Serinc2	blue	-0.136299	0.50429	0.455016	0.5455	-0.246094	0.138702	0.398716
Sh3bp2	blue	0.419581	0.376537	0.801794	0.758574	-0.266148	-0.0907463	0.0858687
Shb	blue	0.254421	0.241362	0.672656	0.589506	-0.615618	-0.0702426	-0.0800991
Shtn1	blue	0.489625	0.0883459	0.705403	0.568114	-0.657516	-0.26205	-0.1339
Slc2a2	blue	0.376132	0.37051	0.884441	0.795224	-0.260274	-0.0883357	0.0521462
Slc34a2	blue	0.368461	0.42585	0.868135	0.802497	-0.451875	-0.0890998	0.0629293
Slc38a1	blue	-0.0673143	0.433953	0.39044	0.479788	-0.0470804	0.0974479	0.316556
Slc7a7	blue	0.153695	0.55785	0.841286	0.845292	-0.0790569	0.0300448	0.288827
Slco3a1	blue	-0.138672	0.696077	0.616382	0.774578	0.0136021	0.221128	0.377019
Slco4a1	blue	-0.0161374	0.478647	0.479384	0.563573	-0.26188	0.0595214	0.286451
Slco5a1	blue	-0.132107	0.499544	0.421266	0.513705	-0.276836	0.0449787	0.347978
Slfn13	blue	-0.0114135	0.703435	0.771649	0.860748	-0.119839	0.19504	0.331704
Sntb1	blue	0.0955765	0.483364	0.626605	0.67231	-0.0711079	0.0636701	0.255098
Snx24	blue	0.451271	0.201068	0.800477	0.685741	-0.590943	-0.207901	-0.0276088
Sorbs1	blue	0.449373	0.00202952	0.561131	0.402769	-0.763912	-0.265882	-0.245738
Spns2	blue	0.322905	0.421291	0.904953	0.824498	-0.424795	-0.0925683	0.0866286
Spp1	blue	0.327933	0.523889	0.881404	0.856275	-0.299162	-0.0419445	0.163015
Spred3	blue	-0.0840987	0.508874	0.487628	0.5926	-0.333601	0.0649411	0.237998
Srsf7	blue	0.409056	0.200418	0.694543	0.595255	-0.777928	-0.154894	-0.0908001
St3gal6	blue	0.50627	0.243737	0.716316	0.626194	-0.254072	-0.116533	0.071742
Stradb	blue	0.413198	0.0812445	0.653608	0.520179	-0.657209	-0.270685	-0.122117
Syn3	blue	0.322651	0.329386	0.799351	0.726664	-0.508133	-0.134199	-0.047313
Syt14	blue	0.200189	0.359165	0.677543	0.655623	-0.334073	-0.0118497	0.167622
Syt17	blue	0.0305669	0.559362	0.654048	0.71144	-0.108633	0.0732356	0.316642
Tafa5	blue	-0.0147384	0.554086	0.680305	0.720462	-0.344558	0.0298309	0.173226
Tbc1d9	blue	-0.0225207	0.607315	0.647752	0.722676	-0.115419	0.0948474	0.350825
Tead2	blue	-0.125423	0.589217	0.514912	0.629858	-0.287249	0.138195	0.411791
Tenm4	blue	0.360748	0.433384	0.911279	0.822904	-0.425897	-0.0815759	0.0244116
Tes	blue	-0.0533711	0.599302	0.616782	0.719437	-0.105972	0.128275	0.302263
Tgfb2	blue	-0.11273	0.620144	0.596969	0.729112	0.0148337	0.196365	0.285174
Tgif1	blue	0.142577	0.56144	0.854505	0.848699	-0.273929	0.0180875	0.186632
Tia1	blue	-0.0625103	0.591072	0.620985	0.7048	-0.25793	0.144117	0.246347
Tifa	blue	0.0540641	0.620204	0.697296	0.77633	-0.0862419	0.186706	0.344293
Timd2	blue	0.431309	0.1869	0.679079	0.59186	-0.319289	-0.133693	-0.0817481
Tjp2	blue	0.453225	0.166422	0.763989	0.638204	-0.555458	-0.211621	-0.0810213
Tmem123	blue	0.0333558	0.546392	0.712076	0.772481	-0.0780115	0.0185985	0.308931
Tmem169	blue	0.164776	0.389134	0.692372	0.677735	-0.301991	-0.0278351	0.201268
Tnfrsf12a	blue	0.278664	0.449527	0.803821	0.78335	-0.271666	-0.0123228	0.153547
Tnik	blue	0.313431	0.341708	0.801895	0.731367	-0.577229	-0.0460814	-0.0276793
Tnip3	blue	0.0260327	0.492333	0.587063	0.6678	-0.276176	0.0517261	0.30661
Tnni1	blue	-0.127556	0.499179	0.517185	0.577561	-0.293273	0.0624474	0.374486
Trabd2b	blue	0.470333	-0.0704433	0.632424	0.441634	-0.697515	-0.320737	-0.157187
Trak2	blue	0.394971	0.274983	0.798261	0.705058	-0.554789	-0.105809	-0.0321831
Trpc1	blue	0.125817	0.461272	0.702297	0.71316	-0.313897	0.0301194	0.141787
Tspan5	blue	0.503953	-0.0826729	0.569526	0.384156	-0.725067	-0.254007	-0.290403
Ttc26	blue	0.217856	0.332173	0.692774	0.644785	-0.545563	-0.0326197	0.00205916
Ttc39c	blue	0.297265	0.221998	0.669612	0.575099	-0.43732	-0.126269	-0.0713892
Ttll13	blue	0.204078	0.334676	0.67182	0.62062	-0.511383	-0.0392122	0.00802182
Tubb5	blue	-0.0718868	0.623203	0.598742	0.703547	-0.109867	0.163883	0.280014
Ubap2	blue	0.156051	0.343429	0.684903	0.638081	-0.569711	-0.0536314	-0.0262951
Ube2e2	blue	0.0940408	0.438409	0.680003	0.680436	-0.429479	-0.0291289	0.0686699
Ube3d	blue	0.117734	0.439821	0.68978	0.68174	-0.384209	-0.00973339	0.102224
Unc13b	blue	0.106297	0.517052	0.655177	0.698448	-0.230161	0.113706	0.25273
Vil1	blue	0.204537	0.300707	0.679751	0.599658	-0.424145	-0.0926415	0.046512
Vim	blue	-0.113642	0.668067	0.588669	0.718678	-0.092929	0.111514	0.428348
Vmp1	blue	0.246175	0.481585	0.825277	0.811445	-0.456498	-0.023205	0.0866651
Wdr43	blue	0.200322	0.369443	0.687035	0.667732	-0.442233	-0.00339789	-0.0164377
Wls	blue	0.0776981	0.640642	0.800693	0.861119	-0.256018	0.0491664	0.326114
Wwc1	blue	0.360572	-0.0274983	0.618705	0.453942	-0.764983	-0.311897	-0.10896
Ythdf3	blue	0.270981	0.341978	0.732482	0.683602	-0.561644	-0.0622009	-0.00442747
Zdhhc18	blue	0.299489	0.404313	0.821675	0.776905	-0.42928	-0.0387184	0.0257203
Zfp385b	blue	0.0601643	0.586029	0.755402	0.807035	-0.00212796	0.101173	0.392793
Zfp608	blue	-0.036588	0.683159	0.691002	0.796787	-0.20014	0.204466	0.326561
AABR07025010.1	brown	-0.0255489	-0.22754	-0.273897	-0.279262	0.393399	-0.0460724	0.047926
AABR07026778.1	brown	-0.0938303	-0.0353769	-0.243562	-0.196418	0.425793	0.103092	0.11006
AABR07027306.1	brown	-0.351212	0.185061	-0.273749	-0.130362	0.678784	0.263135	0.233163
AABR07059258.1	brown	-0.313038	0.120317	-0.253445	-0.134663	0.75737	0.164241	0.288972
AABR07060620.1	brown	-0.132671	-0.188361	-0.340303	-0.323827	0.508762	-0.0554352	0.0498996
Adgrf5	brown	-0.331706	0.0859274	-0.316573	-0.201981	0.780634	0.168591	0.240339
Adgrl4	brown	-0.153297	-0.0200313	-0.245838	-0.19815	0.581299	0.0841447	0.148809
Aldh1a1	brown	-0.129584	-0.0848525	-0.37401	-0.326139	0.750515	0.122072	0.154845
Aldoa	brown	-0.251897	0.0342584	-0.347964	-0.237069	0.715242	0.144498	0.274305
Apcdd1l	brown	-0.137385	0.0416936	-0.143635	-0.0794506	0.60698	0.0550884	0.23293
Aqp2	brown	-0.169518	-0.0398196	-0.339337	-0.268143	0.736337	0.16594	0.233294
Aqp3	brown	-0.0500223	-0.0848214	-0.199093	-0.171946	0.400676	-0.00580662	0.159614
Atp10b	brown	-0.100789	0.0270183	-0.0801007	-0.0615844	0.368521	0.0931301	0.143479
Atp6v0d2	brown	-0.31637	-0.119806	-0.468834	-0.41818	0.614391	0.134619	0.0771326
Atp6v1b1	brown	-0.246343	0.0474854	-0.294372	-0.204386	0.76038	0.202313	0.284793
Atp6v1c2	brown	-0.12326	-0.0963502	-0.302153	-0.249842	0.535579	0.0534281	0.199017
Atp6v1g3	brown	-0.24713	-0.00369715	-0.34085	-0.25527	0.799524	0.115178	0.223187
Calb1	brown	-0.258561	0.0382452	-0.323097	-0.225644	0.717968	0.16704	0.242358
Caln1	brown	0.106466	-0.137486	-0.199221	-0.204717	0.63235	-0.046852	0.131776
Casr	brown	-0.122203	-0.0817261	-0.248258	-0.204514	0.402533	-0.0252371	0.141651
Cgnl1	brown	-0.101317	0.018981	-0.14065	-0.0660973	0.766578	0.0786268	0.294905
Ckmt1	brown	-0.143428	-0.125001	-0.306285	-0.271762	0.439446	0.0750178	0.176348
Clcnkb	brown	-0.31685	0.0968844	-0.295034	-0.171199	0.836574	0.16956	0.321994
Clic3	brown	-0.092901	-0.116522	-0.232556	-0.212158	0.381777	-0.00622789	0.165893
Cst3	brown	-0.291279	0.00439863	-0.401721	-0.294756	0.79692	0.200786	0.20178
Cwh43	brown	-0.116186	-0.118942	-0.28388	-0.244081	0.446432	0.0570394	0.0934608
Cyfip2	brown	-0.240302	0.14918	-0.215369	-0.0946425	0.675821	0.172305	0.436109
Ddc	brown	-0.0521375	-0.274381	-0.274955	-0.337099	0.50434	-0.0878708	-0.0106237
Defb1	brown	-0.319602	-0.0123782	-0.460585	-0.35435	0.893734	0.253032	0.238391
Degs1	brown	-0.118922	-0.107712	-0.332352	-0.290969	0.429428	0.0628592	0.00627792
Degs2	brown	-0.183009	0.00778544	-0.279142	-0.194604	0.638693	0.198634	0.277756
Dmrt2	brown	-0.0752358	-0.140862	-0.239995	-0.222165	0.41036	0.0408674	0.275816
Dnase1	brown	-0.24701	-0.00905444	-0.376278	-0.283193	0.770913	0.151947	0.239532
Ecrg4	brown	-0.164713	-0.0370264	-0.335506	-0.279332	0.670008	0.185145	0.172616
Fam151a	brown	0.0390977	-0.162941	-0.165481	-0.160646	0.476478	-0.0513244	0.244619
Fetub	brown	-0.170729	-0.174399	-0.356368	-0.333677	0.506783	-0.0097859	0.0507638
G6pc	brown	-0.0907215	-0.296421	-0.404761	-0.445748	0.678457	-0.0278041	0.0194958
Galnt18	brown	-0.103137	0.220183	-0.030941	0.0698139	0.510537	0.127693	0.264973
Gatm	brown	0.0145389	-0.232361	-0.261133	-0.295365	0.68016	-0.0345259	0.0608826
Gfra3	brown	0.000676483	-0.129005	-0.236623	-0.227034	0.376636	-0.0473712	0.0791388
Gpx1	brown	-0.168241	-0.0530366	-0.388607	-0.296532	0.701966	0.131683	0.1906
Gpx3	brown	-0.220336	-0.132476	-0.506899	-0.436107	0.919885	0.151441	0.208351
Gsn	brown	-0.250131	0.12997	-0.166463	-0.0614784	0.545303	0.0338061	0.291561
Hba-a1	brown	-0.159463	-0.00942053	-0.27637	-0.221179	0.648921	0.166361	0.252058
Hba-a2	brown	-0.140128	-0.0747117	-0.222983	-0.204521	0.490452	0.0262602	0.254485
Hepacam2	brown	-0.128959	-0.12018	-0.282427	-0.251128	0.404386	0.0425091	0.190965
Hmx2	brown	-0.135954	-0.0924733	-0.247529	-0.204252	0.360334	-0.00110943	0.0606559
Hsd11b2	brown	-0.228807	-0.0221286	-0.404724	-0.317527	0.76456	0.227573	0.158318
Igfbp2	brown	-0.162667	-0.067195	-0.257276	-0.19741	0.400924	0.0359727	0.289235
Igfbp5	brown	-0.317826	-0.156724	-0.55982	-0.494283	0.741534	0.112699	0.121935
Insrr	brown	-0.0313727	-0.17041	-0.251962	-0.243412	0.414879	-0.0232362	0.208917
Kcnq1	brown	-0.210221	0.129676	-0.159279	-0.0406554	0.709345	0.156921	0.376756
Kdr	brown	-0.110581	-0.109983	-0.308135	-0.263262	0.482738	0.0731076	0.188657
Klhl3	brown	-0.327352	0.192281	-0.245403	-0.111342	0.71604	0.238629	0.261595
Klk1.2	brown	-0.354037	-0.0180585	-0.411018	-0.324424	0.857551	0.167716	0.226739
Ldhb	brown	-0.258392	0.0990302	-0.252028	-0.1193	0.656235	0.119292	0.350228
LOC100134871	brown	-0.00743848	-0.053781	-0.20453	-0.176338	0.476339	-0.0245252	0.12588
LOC102549506	brown	-0.236387	0.00143151	-0.323171	-0.227523	0.551154	0.155092	0.236273
LOC108348190	brown	-0.244258	-0.179977	-0.546501	-0.494092	0.737506	0.0882164	0.113422
LOC108351137.1	brown	-0.185572	0.0978928	-0.164016	-0.0903642	0.496801	0.099872	0.222805
Ly6i	brown	-0.161686	-0.235381	-0.422825	-0.406613	0.472081	-0.059938	0.209345
Magi2	brown	-0.269185	0.208346	-0.0795775	0.0103364	0.553286	0.158694	0.182869
Mal	brown	-0.0930603	0.0610324	-0.201753	-0.125153	0.541528	0.108876	0.285716
Mecom	brown	-0.320358	0.0758896	-0.334827	-0.213136	0.787663	0.208498	0.295228
Mpped2	brown	-0.250862	0.145802	-0.149938	-0.0475317	0.623242	0.182333	0.300025
Mt-atp6	brown	-0.473004	0.276512	-0.379161	-0.173578	0.613858	0.435862	0.112165
Mt-atp8	brown	-0.282284	0.0133145	-0.357293	-0.255258	0.831889	0.154716	0.360545
Mt-co1	brown	-0.491948	0.271275	-0.366979	-0.16528	0.637717	0.447839	0.156053
Mt-co2	brown	-0.450614	0.28148	-0.323829	-0.13487	0.586145	0.439362	0.163681
Mt-co3	brown	-0.461615	0.281207	-0.324771	-0.132188	0.645879	0.425904	0.198746
Mt-cyb	brown	-0.464426	0.257337	-0.376998	-0.182859	0.646401	0.442704	0.156787
Mt-nd1	brown	-0.462257	0.279604	-0.342441	-0.150602	0.63176	0.431033	0.195016
Mt-nd2	brown	-0.419326	0.176529	-0.356096	-0.192954	0.872832	0.337884	0.320407
Mt-nd3	brown	-0.288434	0.141705	-0.284862	-0.140968	0.617385	0.295606	0.319562
Mt-nd4	brown	-0.468433	0.215318	-0.395234	-0.210073	0.837583	0.420396	0.321432
Mt-nd4l	brown	-0.260378	0.0602263	-0.316313	-0.209616	0.780469	0.187681	0.372799
Mt-nd5	brown	-0.291612	-0.00637971	-0.407917	-0.302345	0.889151	0.20237	0.320509
Mt-nd6	brown	-0.29481	0.0579659	-0.304595	-0.196561	0.777541	0.164756	0.381917
Muc20	brown	-0.128684	-0.132052	-0.299261	-0.268993	0.408058	-0.022729	0.1018
Nphs1	brown	-0.153106	-0.23925	-0.402489	-0.3857	0.609957	-0.00722444	0.0990792
Nphs2	brown	-0.261461	0.0309351	-0.289474	-0.202461	0.596103	0.174869	0.198483
Nr3c2	brown	-0.374157	0.0819786	-0.444644	-0.307637	0.720622	0.1979	0.151341
Pappa1	brown	-0.0533165	0.0769304	-0.0510796	0.0184885	0.619406	0.130227	0.309321
Pck1	brown	-0.177417	-0.477468	-0.577518	-0.652673	0.651152	-0.0740557	-0.0742427
Pebp1	brown	-0.08946	-0.162934	-0.350284	-0.318737	0.623457	0.00349914	0.19775
Plvap	brown	-0.0989756	-0.176131	-0.379974	-0.343486	0.493254	-0.00460238	0.135873
Podxl	brown	-0.144795	-0.0898097	-0.292375	-0.256162	0.69242	0.0654549	0.131194
Ppp1r1a	brown	-0.239602	0.0290617	-0.311191	-0.222044	0.59113	0.133056	0.226251
Ppp2r2b	brown	-0.228738	0.140466	-0.101685	-0.0269022	0.607741	0.111873	0.295746
Prima1	brown	-0.0846969	-0.0722391	-0.274804	-0.233012	0.625657	0.0365163	0.198465
Ptpro	brown	0.229683	-0.0526602	0.155015	0.115265	0.469468	-0.111684	0.0940752
Rhbg	brown	-0.118621	-0.102857	-0.243651	-0.216129	0.428676	0.00857095	0.0503997
Rhcg	brown	-0.204236	-0.0940515	-0.364026	-0.320641	0.663379	0.062369	0.138952
Sat1	brown	-0.184702	0.217622	-0.121018	0.0537987	0.58657	0.218817	0.452692
Scnn1a	brown	-0.201497	-0.0871955	-0.330478	-0.270401	0.558693	0.0904203	0.129989
Scnn1g	brown	-0.222194	-0.0896162	-0.405235	-0.338501	0.561633	0.11193	0.141147
Sema3g	brown	-0.102609	-0.0826131	-0.193568	-0.172092	0.385677	0.00124721	0.0820848
Sfrp2	brown	-0.104023	-0.188905	-0.311552	-0.31099	0.370012	0.00545535	0.0129433
Sgpp2	brown	-0.0624075	-0.190655	-0.339322	-0.334582	0.531476	0.0227454	-0.0955561
Slc12a1	brown	-0.164807	-0.312921	-0.484956	-0.499491	0.529712	-0.0820863	0.0290417
Slc12a3	brown	-0.303476	0.0417586	-0.363566	-0.252639	0.912539	0.219481	0.316077
Slc16a7	brown	-0.256362	0.0763715	-0.280253	-0.166869	0.834462	0.16177	0.34896
Slc22a23	brown	0.0387079	0.0338031	0.059776	0.0799532	0.529463	0.0161601	0.222696
Slc22a8	brown	-0.0798648	-0.142853	-0.278661	-0.283918	0.717087	0.0733766	0.152437
Slc25a5	brown	-0.150642	-0.284944	-0.542811	-0.521423	0.531362	-0.0265058	0.0463874
Slc26a4	brown	-0.266475	0.0725711	-0.291584	-0.177359	0.712155	0.15278	0.237294
Slc43a2	brown	-0.141456	0.0676405	-0.12692	-0.0617479	0.658605	0.139676	0.288099
Slc4a1	brown	-0.120639	-0.141044	-0.346701	-0.294551	0.516419	0.0352234	0.205768
Slc4a9	brown	-0.168062	-0.0965239	-0.335565	-0.290359	0.484236	0.017959	0.0924792
Slc6a19	brown	0.0982136	-0.166459	-0.180808	-0.19776	0.49556	0.00915912	0.10281
Slc8a1	brown	-0.278797	0.0375089	-0.287692	-0.189963	0.890019	0.143859	0.341367
Sostdc1	brown	-0.166794	-0.0606968	-0.236895	-0.197754	0.473036	0.0322582	0.0866846
Spink1	brown	-0.0532958	-0.192921	-0.295395	-0.289043	0.399041	0.000402408	0.034053
Sptbn2	brown	-0.17005	-0.1238	-0.350502	-0.284402	0.566674	-0.00373856	0.249553
Stk32a	brown	-0.238642	0.0808502	-0.205046	-0.116253	0.672545	0.0670432	0.204172
Stk39	brown	-0.381124	0.268362	-0.26724	-0.0701478	0.736859	0.285727	0.409702
Tmem117	brown	-0.0696856	0.191615	0.0665225	0.13911	0.486184	0.0982503	0.43257
Tmem207	brown	-0.0507359	0.0515686	-0.0713655	-0.0218128	0.561708	0.0432846	0.292541
Tmem52b	brown	-0.245577	-0.0195639	-0.30424	-0.232654	0.827036	0.0969075	0.212992
Tmem72	brown	-0.133875	0.177665	-0.0883977	0.00682337	0.592408	0.18832	0.290372
Tmprss2	brown	0.0641133	-0.253889	-0.235527	-0.282135	0.597892	-0.0409335	0.0473526
Tox3	brown	-0.21077	0.0959542	-0.149097	-0.0704594	0.670662	0.0985312	0.295268
Umod	brown	-0.211661	-0.0673804	-0.469779	-0.374252	0.773769	0.0843804	0.287694
AABR07010763.2	green	-0.128577	0.144223	0.0200698	0.0863693	0.0102361	0.0658405	0.0655034
AABR07013747.1	green	-0.0799056	0.0677783	-0.0276599	0.0168997	0.0487948	-0.00638425	0.0302669
AABR07021579.1	green	-0.112396	0.0907666	-0.0445685	0.0175218	0.0746578	-0.00834525	0.0202048
AABR07025385.1	green	-0.128924	0.108254	-0.0484548	0.021382	0.0732508	0.0329096	0.0408784
AABR07037998.1	green	-0.113773	0.0915911	-0.0393391	0.0231736	0.0651517	-0.00831724	0.0246371
AABR07059679.1	green	-0.169917	0.132294	-0.0710604	0.0217095	0.0810187	0.0550674	0.0274886
AABR07063274.1	green	-0.152319	0.141512	-0.0526603	0.0255538	0.0941379	0.0536269	0.0517188
AABR07072602.1	green	-0.100888	0.0823566	-0.0372303	0.0186422	0.0653385	-0.00759892	0.0226692
Abi3bp	green	-0.389994	0.281902	-0.234908	-0.0471692	0.27992	0.241481	0.198259
Adam33	green	-0.217989	0.111921	-0.151239	-0.0533612	0.193499	0.120158	0.152553
Adgrd1	green	-0.100963	0.103687	-0.019298	0.0446643	0.0763388	0.0121144	0.0894334
Angpt4	green	-0.141635	0.0971863	-0.063561	0.00265665	0.141124	0.0896417	0.131958
Casq2	green	-0.127624	0.0988229	-0.0615194	0.00425963	0.0895862	0.0301407	0.05015
Ccn3	green	-0.160173	0.0738702	-0.115984	-0.033283	0.169122	0.0306294	0.12289
Chrdl1	green	-0.156241	0.136358	0.00499514	0.0731416	0.0710833	0.115833	0.0952878
Clec3b	green	-0.195847	0.18512	-0.0865033	0.028364	0.110774	0.129523	0.0515092
Cnksr2	green	-0.299947	0.286672	-0.0651545	0.0749485	0.125098	0.229625	0.17965
Col14a1	green	-0.242717	0.163689	-0.173457	-0.0544526	0.215316	0.132656	0.121181
Dact1	green	-0.292963	0.145908	-0.217952	-0.0765915	0.278674	0.164718	0.180346
Dgkb	green	-0.33761	0.256377	-0.172387	-0.010974	0.236623	0.213452	0.137175
Ebf2	green	-0.170567	0.0438338	-0.144997	-0.0656318	0.199042	0.034741	0.185898
Ebf3	green	-0.315207	0.196336	-0.218992	-0.0712772	0.245661	0.237927	0.143589
Fez1	green	-0.0641293	0.089626	-0.0108349	0.0475112	0.0689491	0.0178032	0.104897
Fmod	green	-0.0668785	0.0336797	-0.0688818	-0.0268445	0.0403812	0.0417911	-0.00531042
Galnt17	green	-0.306368	0.217783	-0.182563	-0.0259553	0.254456	0.174746	0.104851
Gask1a	green	-0.139843	0.0643357	-0.108757	-0.0327603	0.143809	0.0184903	0.122348
Gfpt2	green	-0.350614	0.352281	-0.090167	0.0855447	0.170959	0.245346	0.218299
Gria4	green	-0.212152	0.239043	0.00486392	0.114705	0.0415579	0.140294	0.0359265
Hcn4	green	-0.0906756	0.0754916	-0.0303041	0.0207258	0.050769	-0.00708611	0.0302607
Hrh2	green	-0.100245	0.109785	0.0170443	0.0694788	0.0501316	0.0393703	0.0469048
Igfbp6	green	-0.183441	0.112896	-0.117394	-0.0159013	0.1658	0.0492166	0.140528
Itga10	green	-0.149912	0.16863	-0.0127662	0.0652795	0.0272823	0.119479	0.0659064
Lgi4	green	-0.177699	0.135412	-0.0903375	7.32666e-05	0.127184	0.058102	0.034682
Lmod1	green	-0.214715	0.17345	-0.109726	0.0124231	0.166312	0.0553179	0.110039
LOC102550392	green	-0.113773	0.0915911	-0.0393391	0.0231736	0.0651517	-0.00831724	0.0246371
Meox2	green	-0.165595	0.0837381	-0.117306	-0.032138	0.15794	-0.00154898	0.0979677
Mfap5	green	-0.15161	0.0303517	-0.119945	-0.0619915	0.163399	0.089514	0.0634342
Myoc	green	-0.0972608	0.0803431	-0.035167	0.0190685	0.0620251	-0.00751838	0.0292992
Nkain4	green	-0.164441	0.121328	-0.0499493	0.0301072	0.123054	0.0624948	0.130465
Nmnat2	green	-0.184079	0.154562	-0.0693569	0.0217843	0.00950678	0.186016	0.00536769
Ntrk3	green	-0.162513	0.1178	-0.0865385	0.00520429	0.104106	0.0178851	0.0752742
Oas1a	green	-0.206346	0.113901	-0.136129	-0.0408676	0.168263	0.0984084	0.0950822
Pdlim3	green	-0.211895	0.130871	-0.126392	-0.0259655	0.185496	0.128853	0.101038
Pi16	green	-0.0833527	0.0243608	-0.0905517	-0.0321306	0.196212	0.049105	0.200843
Plac9	green	-0.11066	0.0273362	-0.0990569	-0.0378101	0.160794	-0.00614377	0.181502
Plcd3	green	-0.145896	0.337961	0.175497	0.288808	-0.0626001	0.158837	0.12236
Rspo1	green	-0.166526	0.131678	-0.0705308	0.0189583	0.112722	0.0529807	0.0664874
Rspo3	green	-0.188284	0.177057	-0.0599703	0.0364674	0.128133	0.109075	0.0573042
Shisa3	green	-0.223455	0.15309	-0.159481	-0.0509912	0.176722	0.124362	0.0575236
Sphkap	green	-0.141047	0.124796	-0.0843274	-0.00421818	0.122407	0.136159	0.0672595
Sulf1	green	-0.282133	0.12001	-0.263438	-0.126787	0.337751	0.128099	0.175609
Sult1d1	green	-0.103461	0.021393	-0.0958805	-0.0332591	0.165163	0.00108709	0.215786
Tarm1	green	-0.0510443	0.0450212	-0.0203119	0.00879722	0.0400463	-0.00468024	0.0340338
Tbx18	green	-0.127421	0.11011	-0.0461642	0.026751	0.0618832	0.0101471	0.0245421
Tcf23	green	-0.06174	0.0422281	-0.0233706	0.0156034	0.0274577	0.0402789	-0.0020439
Tenm2	green	-0.0277284	0.0287066	-0.0439961	-0.00674274	0.00472549	-0.00362708	-0.0601901
Thsd7b	green	-0.189408	0.135678	-0.0839687	0.0072655	0.0937902	0.0695029	-0.0109604
Tmeff2	green	-0.178981	0.171261	-0.101439	0.0145823	0.178176	0.0668171	0.115548
Tnfrsf11b	green	-0.136194	-0.0964457	-0.159784	-0.151335	-0.0471915	0.00156586	-0.0795321
Tnnt3	green	-0.169666	0.115448	-0.0681776	0.0206158	0.168731	0.0651294	0.313399
Tubb3	green	-0.246032	0.187449	-0.129786	-0.019082	0.165659	0.178041	0.0486797
Vipr2	green	-0.118094	0.128314	0.0274639	0.0755297	0.00903164	0.0318614	0.0738641
Zbtb7c	green	0.293856	0.196613	0.56456	0.492438	-0.246175	0.0343555	-0.0787222
AABR07000523.1	red	-0.371799	0.243958	-0.289186	-0.111361	0.297242	0.314469	0.220451
AABR07001573.2	red	-0.203742	0.184473	-0.134984	-0.0107469	0.0694418	0.209946	0.0187165
AABR07004228.1	red	-0.153096	0.00645092	-0.159973	-0.113281	0.0541515	0.156414	0.290851
AABR07006275.1	red	-0.322879	0.194657	-0.270215	-0.121831	0.213563	0.237284	0.0231
AABR07006724.1	red	-0.571518	0.46914	-0.304418	-0.0371531	0.296563	0.504176	0.216148
AABR07024637.1	red	-0.466854	0.316581	-0.327279	-0.12056	0.291288	0.392114	0.0940809
AABR07024972.1	red	-0.462078	0.326939	-0.324204	-0.104758	0.311182	0.408567	0.134702
AABR07025140.1	red	-0.418867	0.33205	-0.212627	-0.0163529	0.289083	0.369441	0.216254
AABR07029470.1	red	-0.415973	0.341978	-0.103868	0.0846703	0.324176	0.251903	0.581933
AABR07031740.1	red	-0.356296	0.28533	-0.179498	-0.0246788	0.284529	0.232159	0.217279
AABR07032338.1	red	-0.252517	0.315903	-0.116881	0.0468066	0.195379	0.374464	0.224388
AABR07040864.1	red	-0.352465	0.289035	-0.224118	-0.0340761	0.721595	0.339866	0.354965
AABR07042407.1	red	-0.124059	0.137902	-0.0603074	0.0271971	0.000128657	0.128135	0.0147367
AABR07044049.1	red	-0.345645	0.726474	0.268664	0.491674	0.175312	0.43071	0.313789
AABR07044631.2	red	-0.406633	0.254321	-0.338879	-0.155422	0.328588	0.35417	0.15269
AABR07049292.1	red	-0.398983	0.329211	-0.258299	-0.05616	0.150732	0.349451	0.0283001
AABR07051450.1	red	-0.427719	0.223939	-0.388241	-0.199203	0.479094	0.339542	0.281821
AABR07054614.1	red	-0.339392	0.223859	-0.253399	-0.0808388	0.286721	0.240486	0.182921
AABR07059159.1	red	-0.362913	0.345565	-0.159698	0.0207565	0.158031	0.294072	0.164255
AABR07070046.1	red	-0.595529	0.453985	-0.354917	-0.0784818	0.331989	0.501652	0.202034
AABR07073181.1	red	-0.535084	0.686354	0.0461105	0.303579	0.271376	0.482051	0.471216
Aatk	red	-0.354912	0.229195	-0.229174	-0.0835155	0.255545	0.333718	0.133038
Abca8	red	-0.495648	0.281261	-0.397472	-0.19342	0.405302	0.4725	0.190165
Abca8a	red	-0.18472	-0.158292	-0.380783	-0.32702	0.382339	0.0281949	0.197664
Abca9	red	-0.531782	0.323871	-0.38998	-0.159861	0.378203	0.421208	0.15772
Abcc9	red	-0.591372	0.380545	-0.459948	-0.1853	0.440082	0.545672	0.22145
Acer2	red	-0.353904	0.0940813	-0.416039	-0.275707	0.823	0.236595	0.322408
Ackr3	red	-0.389827	0.131794	-0.381437	-0.218919	0.441944	0.238359	0.14909
Acta2	red	-0.407419	0.319351	-0.257089	-0.0462258	0.293613	0.22801	0.143606
Actb	red	-0.444503	0.511445	-0.150919	0.0976813	0.523529	0.406024	0.388933
Actg1	red	-0.430975	0.39501	-0.145679	0.0445398	0.404682	0.353417	0.221298
Actr3b	red	-0.372178	0.302827	-0.216951	-0.0349486	0.197037	0.383288	0.0800269
Acvrl1	red	-0.499405	0.304477	-0.40393	-0.183955	0.443255	0.477221	0.263088
Adam12	red	-0.286833	0.524101	0.198882	0.37514	0.12497	0.232904	0.619451
Adam19	red	-0.576836	0.385868	-0.420425	-0.149629	0.409515	0.488742	0.260914
Adamts10	red	-0.566221	0.697369	0.00270785	0.251063	0.367115	0.571246	0.397794
Adamts12	red	-0.545308	0.699451	0.0664457	0.318538	0.334403	0.461364	0.547235
Adamts14	red	-0.458376	0.247531	-0.397576	-0.20628	0.408306	0.456209	0.193035
Adamts2	red	-0.569881	0.362088	-0.421769	-0.1638	0.426981	0.450227	0.208729
Adamts7	red	-0.413044	0.384806	-0.192474	0.0172988	0.221475	0.349328	0.233702
Adamts9	red	-0.104699	0.10508	-0.190939	-0.119105	0.069312	0.309141	-0.210883
Adamtsl2	red	-0.529797	0.274814	-0.458177	-0.241646	0.485401	0.495513	0.265348
Adamtsl4	red	-0.355641	0.676029	0.145322	0.392848	0.221062	0.47206	0.381221
Adap2	red	-0.363178	0.310487	-0.223425	-0.0583458	0.564949	0.374944	0.187768
Adarb1	red	-0.415004	0.360823	-0.231016	-0.0337929	0.35121	0.381457	0.273031
Adcy3	red	-0.464364	0.364403	-0.261193	-0.0481027	0.307775	0.400051	0.255651
Adcy4	red	-0.380214	0.278988	-0.252317	-0.0718099	0.253328	0.353596	0.151811
Adcy5	red	-0.544064	0.377077	-0.421868	-0.164168	0.400854	0.538292	0.208251
Adgra2	red	-0.466698	0.690501	0.119923	0.368981	0.230752	0.507523	0.405795
Adgrl3	red	-0.234259	0.119635	-0.204713	-0.156773	0.0613788	0.221259	-0.0350415
Adm	red	-0.393689	0.164952	-0.356688	-0.198996	0.465999	0.276245	0.21259
Adora2a	red	-0.484804	0.373641	-0.316905	-0.0794729	0.266465	0.452834	0.116486
Adra1b	red	-0.319108	0.301011	-0.117357	-0.000994689	0.249853	0.240557	0.0239039
Adra2a	red	-0.385911	0.230957	-0.291356	-0.124012	0.236566	0.32993	0.0721143
Aebp1	red	-0.250209	0.103515	-0.251809	-0.0978803	0.290627	0.163461	0.299955
Aff3	red	-0.464586	0.199522	-0.318496	-0.190089	0.240798	0.407445	0.112003
Agtr1a	red	-0.226662	-0.129595	-0.41001	-0.342729	0.476499	0.158073	0.233514
Agtr1b	red	-0.335697	0.277424	-0.227625	-0.0376742	0.192106	0.321413	0.107238
Ahnak	red	-0.556919	0.609199	-0.136481	0.161244	0.529094	0.540095	0.48653
Ak5	red	-0.410761	0.311143	-0.30384	-0.103324	0.246225	0.44718	0.101127
Akap12	red	-0.439253	0.632762	0.0209513	0.282647	0.352424	0.480476	0.466473
Aldh1a3	red	-0.392477	0.174484	-0.38281	-0.207735	0.426606	0.26654	0.241417
Alx1	red	-0.377653	0.343076	-0.224221	-0.0126389	0.158409	0.324693	0.0774283
Amigo2	red	-0.312512	0.225464	-0.201815	-0.045611	0.137612	0.308817	0.100179
Angpt1	red	-0.517115	0.567017	-0.0752772	0.176469	0.48967	0.449713	0.370409
Angptl2	red	-0.356703	0.501497	0.0379936	0.250463	0.138861	0.351257	0.240551
Ankrd50	red	-0.47741	0.470184	-0.127815	0.072727	0.402884	0.464625	0.206646
Ano1	red	-0.369014	0.372014	-0.164686	0.0469611	0.146353	0.290124	0.0862896
Antxr1	red	-0.503992	0.359223	-0.296289	-0.0645123	0.369469	0.361795	0.256556
Aox1	red	-0.525441	0.311726	-0.418585	-0.198699	0.419793	0.460771	0.174576
Aox3	red	-0.46202	0.144431	-0.485053	-0.305477	0.522327	0.311902	0.1849
Apba1	red	-0.363191	0.275414	-0.255037	-0.0767497	0.304973	0.309044	0.195126
Apcdd1	red	-0.326505	0.339259	-0.135243	0.0550303	0.126865	0.277639	0.148576
Arap1	red	-0.284827	0.461435	0.0652129	0.227617	0.162471	0.343649	0.0508259
Arc	red	-0.370585	0.282899	-0.22506	-0.0473397	0.243575	0.23555	0.0863467
Arhgap15	red	-0.31976	0.301912	-0.168251	-0.0386621	0.509261	0.381846	0.23007
Arhgap23	red	-0.523197	0.748143	0.197521	0.451972	0.173519	0.456058	0.426509
Arhgap31	red	-0.434975	0.280355	-0.270046	-0.090169	0.530059	0.392422	0.148001
Arhgdib	red	-0.422931	0.285268	-0.309384	-0.0957772	0.403736	0.360579	0.224577
Arhgef25	red	-0.462061	0.359928	-0.275911	-0.0552323	0.315598	0.380517	0.202129
Arhgef6	red	-0.473414	0.381245	-0.257733	-0.0413201	0.316218	0.396586	0.168883
Armcx3	red	-0.269718	0.41103	0.0122781	0.186983	0.351901	0.341564	0.324846
Armcx4	red	-0.366468	0.285609	-0.221076	-0.0328583	0.226086	0.342833	0.160867
Arvcf	red	-0.421686	0.529085	-0.0488704	0.161167	0.423479	0.464994	0.309157
Asap3	red	-0.276647	0.382314	0.00484386	0.155812	0.4228	0.323747	0.218904
Asic1	red	-0.344151	0.184166	-0.286138	-0.147612	0.289939	0.307617	0.110194
Asic2	red	-0.321599	0.349194	0.0673246	0.20529	0.244027	0.26065	0.55849
Astn2	red	-0.292435	0.351119	-0.0719465	0.0789963	0.239183	0.366189	0.132418
Atoh8	red	-0.316922	0.252468	-0.25708	-0.0798001	0.250988	0.368945	0.133045
Atp2a3	red	-0.433379	0.233458	-0.370119	-0.17389	0.373551	0.403397	0.189305
Atp8b1	red	-0.461318	0.329666	-0.227897	-0.04646	0.625889	0.414991	0.369179
Atp8b2	red	-0.453189	0.60934	0.0432562	0.280018	0.210045	0.400006	0.369023
Atp8b5p	red	-0.232414	0.082903	-0.279363	-0.193726	0.150063	0.235349	0.0372014
Axin2	red	-0.394318	0.311343	-0.259679	-0.0536201	0.215458	0.384475	0.140518
Bace2	red	-0.369388	0.296913	-0.263991	-0.068241	0.296574	0.279321	0.185656
Baiap3	red	-0.355264	0.254665	-0.251735	-0.0917581	0.26557	0.308546	0.066906
Begain	red	-0.421742	0.2865	-0.297324	-0.101708	0.247809	0.404602	0.105649
Bgn	red	-0.503586	0.548964	-0.0280736	0.186253	0.418073	0.462808	0.545123
Bhlhe22	red	-0.323855	0.19721	-0.26031	-0.108238	0.255451	0.256362	0.162832
Bmp6	red	-0.593216	0.429742	-0.396263	-0.123362	0.382529	0.506455	0.157751
Boc	red	-0.563054	0.733073	0.0367674	0.311954	0.402647	0.552931	0.419554
Btg2	red	-0.210438	0.521447	0.0546216	0.25741	0.205561	0.327257	0.249613
C1galt1	red	-0.414692	0.305205	-0.236286	-0.0547006	0.317482	0.358935	0.0509467
C1qtnf2	red	-0.528462	0.36695	-0.372784	-0.12302	0.365069	0.46125	0.174697
C1qtnf5	red	-0.408168	0.292642	-0.262177	-0.0592597	0.225806	0.25053	0.110277
C1qtnf7	red	-0.58103	0.392256	-0.430814	-0.164417	0.400116	0.531871	0.192761
C1r	red	-0.345981	0.316578	-0.151468	0.00271711	0.453236	0.363337	0.424816
C1s	red	-0.583991	0.38656	-0.408235	-0.13236	0.423848	0.469518	0.26124
C7	red	-0.559851	0.314869	-0.487154	-0.238863	0.51058	0.504955	0.265102
Cables1	red	-0.41782	0.641009	0.114098	0.33982	0.0473906	0.469204	0.195583
Cacna1a	red	-0.496468	0.586306	-0.0158995	0.207216	0.497316	0.473237	0.358557
Cacna1c	red	-0.555814	0.443453	-0.352722	-0.0770224	0.326509	0.494311	0.210432
Cacna2d1	red	-0.289759	0.585279	0.215727	0.396293	0.127538	0.361004	0.488221
Calcrl	red	-0.424945	0.304214	-0.326647	-0.106668	0.321981	0.401233	0.150605
Capn13	red	-0.357954	0.153384	-0.34069	-0.192141	0.515159	0.3133	0.21784
Casp1	red	-0.448237	0.249789	-0.330751	-0.160258	0.361432	0.351805	0.14229
Cass4	red	-0.310509	0.263541	-0.156498	-0.00847782	0.16416	0.262114	0.136019
Cavin1	red	-0.257162	0.24716	-0.154505	-0.00327025	0.44408	0.232769	0.232634
Ccdc170	red	-0.407202	0.387882	-0.169433	0.0218882	0.1926	0.395719	0.174043
Ccdc3	red	-0.419457	0.365386	-0.244017	-0.0228149	0.235875	0.270169	0.0762998
Ccl19	red	-0.396865	0.269899	-0.257438	-0.0834951	0.245439	0.301137	0.126645
Ccn1	red	-0.590844	0.777257	0.0772353	0.35998	0.317823	0.561075	0.547634
Cd180	red	-0.216	0.241112	-0.126837	0.0191147	0.0854427	0.256532	0.0957541
Cd200r1	red	-0.278221	0.226472	-0.184007	-0.0240034	0.16622	0.255473	0.0725814
Cdc42ep3	red	-0.338043	0.306356	-0.188782	-0.0227458	0.289342	0.433461	0.128129
Cdc42ep4	red	-0.242576	0.223829	-0.137568	-0.0130786	0.16759	0.243469	0.117834
Cdh11	red	-0.322123	0.278548	-0.0650528	0.0806591	0.267766	0.238713	0.668069
Cdh13	red	-0.336405	0.305497	-0.182154	0.0105025	0.100532	0.261817	0.0649253
Cebpb	red	-0.200857	0.211715	-0.184396	-0.07434	0.111031	0.261699	-0.0245287
Cebpd	red	-0.22433	0.331851	-0.115048	0.0610694	0.224935	0.336807	0.16697
Cep295nl	red	-0.30364	0.172385	-0.276741	-0.132077	0.321363	0.305035	0.217391
Cerk	red	-0.300902	0.271076	-0.190201	-0.0283101	0.329054	0.272946	0.363588
Cers4	red	-0.36108	0.252697	-0.253088	-0.087598	0.347661	0.273723	0.217456
Cfh	red	-0.43231	0.408186	-0.214723	-0.0102432	0.562343	0.42832	0.329733
Ch25h	red	-0.396098	0.298678	-0.271607	-0.0745192	0.24969	0.317791	0.0858756
Chn1	red	-0.400234	0.660784	0.179629	0.393248	0.145736	0.43794	0.389621
Chst1	red	-0.311451	0.229418	-0.223402	-0.0553509	0.239783	0.277922	0.0810116
Chst15	red	-0.173144	0.245928	-0.0276799	0.126435	0.262873	0.183973	0.462317
Chsy1	red	-0.36621	0.455421	-0.0672707	0.142727	0.292287	0.399173	0.330947
Cit	red	-0.441094	0.366575	-0.273005	-0.0491043	0.348931	0.393118	0.341299
Clec2l	red	-0.363654	0.221376	-0.292727	-0.113599	0.218178	0.332676	0.0904054
Clic2	red	-0.334906	0.168288	-0.333612	-0.204955	0.405633	0.30314	0.0900358
Clic5	red	-0.336272	0.272071	-0.249116	-0.0649021	0.624702	0.391827	0.383581
Cnn2	red	-0.554035	0.519336	-0.199206	0.0726303	0.276151	0.488081	0.336959
Cntfr	red	-0.347981	0.231135	-0.298541	-0.125378	0.302129	0.348526	0.15987
Cntn2	red	-0.390179	0.18931	-0.332035	-0.183955	0.33435	0.361098	0.14532
Col12a1	red	-0.573311	0.602214	-0.110471	0.165143	0.502222	0.539892	0.665854
Col16a1	red	-0.551836	0.564951	-0.159728	0.119466	0.198125	0.421009	0.354311
Col1a1	red	-0.50785	0.329588	-0.384102	-0.138725	0.417457	0.324027	0.212958
Col3a1	red	-0.179168	-0.0300826	-0.366339	-0.257143	0.392226	0.173062	0.436881
Col5a1	red	-0.407766	0.406398	-0.0502989	0.150903	0.235424	0.29927	0.676925
Col5a2	red	-0.464898	0.75624	0.240907	0.466171	0.160467	0.433017	0.490546
Col5a3	red	-0.440226	0.281007	-0.314725	-0.113949	0.34355	0.393181	0.221158
Col6a1	red	-0.508609	0.302702	-0.404546	-0.174553	0.425105	0.438684	0.219898
Col6a2	red	-0.589219	0.344042	-0.469604	-0.207872	0.486494	0.509225	0.264545
Col7a1	red	-0.438708	0.27901	-0.363678	-0.16567	0.384099	0.413933	0.241382
Col8a2	red	-0.54305	0.322663	-0.440116	-0.201911	0.424712	0.448487	0.213516
Colec12	red	-0.447526	0.481095	-0.0493294	0.130975	-0.00398532	0.438011	0.0291925
Coro1c	red	-0.410552	0.699716	0.172495	0.407605	0.129002	0.456319	0.282643
Cped1	red	-0.57119	0.581711	-0.155715	0.106435	0.440577	0.469533	0.466669
Cpne7	red	-0.555119	0.333375	-0.456008	-0.213514	0.447457	0.528162	0.22209
Cpt1c	red	-0.343888	0.322445	-0.131889	0.0230726	0.176394	0.311128	0.188164
Cpxm1	red	-0.35165	0.233204	-0.286155	-0.114498	0.285882	0.350661	0.113979
Cpz	red	-0.40735	0.243214	-0.336763	-0.156962	0.359969	0.363713	0.212473
Creb3l1	red	-0.474138	0.417955	-0.277515	-0.0323055	0.332628	0.429044	0.249204
Crispld2	red	-0.529736	0.344698	-0.422636	-0.173064	0.40387	0.441222	0.202201
Csf1	red	-0.356809	0.642275	0.152621	0.379769	0.151949	0.408243	0.284738
Csgalnact1	red	-0.564116	0.347674	-0.424554	-0.182171	0.407123	0.501473	0.148951
Csnk1e	red	-0.376064	0.443939	-0.0339389	0.147676	0.247555	0.32294	0.274139
Csrp1	red	-0.53881	0.632258	-0.0668011	0.210167	0.456801	0.53551	0.501042
Ctsk	red	-0.324634	0.298114	-0.191194	-0.0350398	0.123183	0.293132	0.0433782
Cuedc1	red	-0.391483	0.500893	-0.0249753	0.176303	0.318961	0.352185	0.285461
Cux2	red	-0.378248	0.436251	-0.042407	0.138414	0.0942698	0.380345	0.25896
Cx3cl1	red	-0.36857	0.183314	-0.32301	-0.180309	0.314087	0.368727	0.156037
Cxcl12	red	-0.404339	0.12064	-0.432958	-0.29037	0.648142	0.313046	0.219766
Cybrd1	red	-0.473208	0.346215	-0.292852	-0.0670101	0.27	0.351507	0.184686
Cygb	red	-0.571876	0.345618	-0.451796	-0.192013	0.455883	0.476121	0.222436
Cyp1b1	red	-0.301341	0.196637	-0.248243	-0.0965201	0.170071	0.192988	0.0150929
Cyp27a1	red	-0.339014	0.485902	-0.00859752	0.182383	0.213156	0.402248	0.319264
Cyp46a1	red	-0.308347	0.196102	-0.258353	-0.106868	0.282923	0.26267	0.263296
Cyp4b1	red	-0.482923	0.31235	-0.369423	-0.160805	0.388904	0.47679	0.203045
Cyp7b1	red	-0.199724	0.12176	-0.175066	-0.062938	0.320443	0.214705	0.233264
Cyth3	red	-0.430532	0.369409	-0.21739	-0.0187573	0.461553	0.454376	0.225929
Daam2	red	-0.55567	0.366351	-0.386866	-0.14928	0.419529	0.525685	0.247602
Dapk2	red	-0.300298	0.132018	-0.257514	-0.190979	0.0987691	0.261615	-0.194966
Dchs1	red	-0.268865	0.221293	-0.192162	-0.0476984	0.215861	0.259522	0.119849
Dcn	red	-0.332545	0.19282	-0.253858	-0.122808	0.357228	0.309044	0.340247
Ddr2	red	-0.443581	0.169736	-0.328706	-0.204246	0.235983	0.371167	0.0473334
Dennd2b	red	-0.572384	0.757443	0.037832	0.316773	0.407098	0.571163	0.487314
Des	red	-0.387077	0.288803	-0.269034	-0.0800612	0.29011	0.367153	0.251912
Dgkz	red	-0.299844	0.0617488	-0.353735	-0.278471	0.125832	0.278846	-0.165402
Dhrs3	red	-0.450885	0.233857	-0.303239	-0.155112	0.468183	0.369034	0.276197
Dkk2	red	-0.159734	-0.0199697	-0.305251	-0.210031	0.430365	0.085812	0.388174
Dkk3	red	-0.347666	0.283703	-0.222047	-0.0315054	0.293094	0.2594	0.275233
Dlc1	red	-0.526502	0.412754	-0.201494	0.0142564	0.333351	0.341767	0.478882
Dlg2	red	-0.255154	0.173296	-0.149757	-0.0318216	0.378428	0.235181	0.392194
Dlg4	red	-0.462741	0.482463	-0.10273	0.131949	0.225523	0.323326	0.249179
Dmd	red	-0.349382	0.454126	-0.0300551	0.182688	0.418714	0.338332	0.283723
Dmpk	red	-0.389645	0.569338	0.0876723	0.277186	0.121434	0.405495	0.24334
Dnm1	red	-0.376965	0.200158	-0.305035	-0.138923	0.533971	0.247528	0.395554
Dock6	red	-0.443299	0.612101	0.0455419	0.272554	0.336959	0.476768	0.413605
Dpep1	red	-0.474784	0.256832	-0.419105	-0.221458	0.431782	0.466502	0.187126
Dpp6	red	-0.408952	0.270886	-0.289794	-0.0889429	0.262947	0.390544	0.134088
Dpt	red	-0.533927	0.311625	-0.440891	-0.191173	0.465027	0.476486	0.239531
Dpysl2	red	-0.518163	0.626889	-0.013243	0.229447	0.297757	0.44081	0.44526
Dram1	red	-0.382666	0.246125	-0.323107	-0.124786	0.325522	0.319585	0.128583
Dusp1	red	-0.490846	0.581398	0.0290296	0.244359	0.207056	0.40247	0.379682
Ebf1	red	-0.159933	-0.142926	-0.351881	-0.291389	0.699499	0.0350039	0.445876
Ecm1	red	-0.50346	0.324682	-0.383833	-0.143026	0.422361	0.409142	0.264466
Ednra	red	-0.549453	0.403842	-0.388615	-0.118475	0.356711	0.458558	0.163404
Efcc1	red	-0.445368	0.329828	-0.319467	-0.112599	0.334362	0.484236	0.157194
Efhc1	red	-0.38184	0.3813	-0.122676	0.0588317	0.181462	0.31265	0.179093
Egflam	red	-0.531448	0.371667	-0.389796	-0.136892	0.350486	0.498036	0.154137
Egr1	red	-0.461448	0.549377	-0.116628	0.146465	0.535605	0.443129	0.428978
Egr2	red	-0.344888	0.30691	-0.207729	-0.0136713	0.17198	0.261241	0.0512813
Ehbp1l1	red	-0.510755	0.346903	-0.383129	-0.143564	0.409033	0.46956	0.212313
Ehd2	red	-0.379494	0.203753	-0.338307	-0.165889	0.360818	0.364374	0.153674
Ehd3	red	-0.412963	0.328431	-0.279151	-0.06357	0.218182	0.406337	0.097506
Eln	red	-0.506447	0.299845	-0.433516	-0.198318	0.460707	0.401868	0.268479
Emcn	red	-0.403125	0.150476	-0.411228	-0.248323	0.71108	0.274559	0.217273
Emid1	red	-0.529183	0.310264	-0.445405	-0.213971	0.457749	0.502224	0.24193
Emilin1	red	-0.528143	0.355594	-0.39431	-0.141338	0.404596	0.463926	0.207776
Eml1	red	-0.422017	0.343267	-0.138313	0.00847724	0.0572807	0.276452	0.0167688
Eml4	red	-0.533691	0.485574	-0.196747	0.0564383	0.639811	0.494875	0.424051
Emp1	red	-0.47478	0.342414	-0.318411	-0.0879356	0.348574	0.371867	0.254903
Eng	red	-0.271261	-0.047766	-0.385712	-0.290598	0.597236	0.17291	0.36158
Epas1	red	-0.175192	-0.122485	-0.410904	-0.34275	0.484887	0.0976857	0.269074
Epb41l2	red	-0.530502	0.673875	0.0222065	0.284324	0.358977	0.519369	0.398923
Ephb2	red	-0.43908	0.324236	-0.278004	-0.0859457	0.468432	0.384798	0.353639
Ets1	red	-0.564501	0.809695	0.0742396	0.380633	0.302187	0.546267	0.448515
Eva1b	red	-0.417188	0.43516	-0.116347	0.0930125	0.197597	0.350262	0.252318
Exoc3l2	red	-0.384039	0.193895	-0.358358	-0.171627	0.375157	0.335398	0.184106
Eya2	red	-0.369311	0.557513	0.132895	0.353956	0.228367	0.303956	0.562045
Eya4	red	-0.511735	0.464861	-0.209397	0.0287882	0.169316	0.433901	0.189304
F2r	red	-0.514925	0.52605	-0.112758	0.123439	0.251307	0.438127	0.250465
F8	red	-0.392384	0.436919	-0.133365	0.0662345	0.446566	0.483536	0.292335
Fam102b	red	-0.373444	0.601209	0.120579	0.33063	0.124008	0.40661	0.258205
Fam114a1	red	-0.482956	0.661184	0.132526	0.379311	0.2008	0.419227	0.393806
Fam124a	red	-0.237689	0.157885	-0.2248	-0.101497	0.264799	0.269355	0.146762
Fam13c	red	-0.263147	0.189401	-0.198867	-0.0604296	0.0434768	0.218513	-0.0544027
Fam174b	red	-0.439094	0.418357	-0.193502	0.0226116	0.218882	0.422087	0.192475
Fam180a	red	-0.484888	0.27629	-0.408082	-0.19946	0.39501	0.457261	0.175499
Fam20a	red	-0.5526	0.382095	-0.424088	-0.153539	0.401811	0.527535	0.220492
Fam49a	red	-0.432979	0.577466	0.0771005	0.284673	0.253294	0.414438	0.492861
Fas	red	-0.397466	0.43043	-0.150101	0.0777541	0.240796	0.431932	0.17645
Fblim1	red	-0.521265	0.727968	0.170991	0.411704	0.229135	0.415635	0.540234
Fbln1	red	-0.431065	0.447182	-0.114358	0.114322	0.175377	0.338942	0.228499
Fbln5	red	-0.145251	-0.14633	-0.414941	-0.332149	0.416372	0.00341275	0.216701
Fbn1	red	-0.18061	0.316465	0.0439264	0.169843	0.193419	0.207744	0.576938
Fgd5	red	-0.517402	0.298204	-0.434751	-0.210945	0.473367	0.459883	0.21008
Fgd6	red	-0.427407	0.55191	0.0303771	0.247574	0.27945	0.375021	0.40511
Fgf2	red	-0.36067	0.331622	-0.179274	0.0212981	0.156392	0.244697	0.135129
Fhl1	red	-0.365391	0.158285	-0.196111	-0.122455	0.00258463	0.238772	-0.179554
Fhl2	red	-0.315032	0.551452	0.193175	0.394772	0.222035	0.27498	0.763748
Fhod1	red	-0.434525	0.593122	-0.00572664	0.2157	0.347632	0.404384	0.353042
Fibin	red	-0.395995	0.263208	-0.267058	-0.0845381	0.254559	0.275147	0.0771037
Fign	red	-0.326404	0.392649	0.00087411	0.15692	0.129449	0.300222	0.27745
Filip1	red	-0.403946	0.237125	-0.352844	-0.148269	0.320129	0.35639	0.0626668
Fli1	red	-0.194002	0.00970049	-0.298417	-0.187056	0.484437	0.133613	0.461853
Flna	red	-0.632089	0.794149	0.0193967	0.328118	0.380758	0.544654	0.497108
Fmnl2	red	-0.546716	0.772136	0.0689721	0.364817	0.309987	0.516659	0.397214
Fmnl3	red	-0.473446	0.330155	-0.323275	-0.0883301	0.381709	0.464981	0.289101
Fmo2	red	-0.307712	-0.128202	-0.500514	-0.443956	0.312306	0.203347	0.0296167
Fnbp1	red	-0.256775	0.0927571	-0.233569	-0.182296	-0.127415	0.208213	-0.308568
Fndc1	red	-0.304178	0.326111	-0.111123	0.048722	0.151197	0.279058	0.137262
Fntb	red	-0.372866	0.517292	0.0299262	0.22054	0.178083	0.436373	0.180912
Fos	red	-0.2018	0.247875	-0.1421	-0.0104635	0.41785	0.328933	0.378259
Fosb	red	-0.403873	0.293074	-0.267307	-0.0590329	0.294384	0.261048	0.179582
Foxs1	red	-0.354594	0.201936	-0.285523	-0.117405	0.305653	0.237756	0.18012
Frem1	red	-0.422599	0.474077	-0.0582321	0.139603	0.417543	0.47081	0.454127
Frrs1l	red	-0.359078	0.208724	-0.329351	-0.166886	0.321879	0.373529	0.131696
Fry	red	-0.389833	0.258825	-0.224231	-0.0597637	0.509456	0.300019	0.351718
Frzb	red	-0.269243	0.143254	-0.309305	-0.175075	0.326694	0.258526	0.258951
Fstl1	red	-0.427685	0.432955	-0.128267	0.0599568	0.470535	0.44829	0.487548
Fxyd1	red	-0.4172	0.267497	-0.308872	-0.117552	0.311575	0.256962	0.171345
Fyn	red	-0.490857	0.529263	-0.0583402	0.161437	0.239028	0.424252	0.3236
Gab2	red	-0.492896	0.783513	0.147432	0.426985	0.165641	0.544752	0.286187
Gask1b	red	-0.417504	0.23787	-0.387331	-0.178526	0.425696	0.343701	0.128623
Gata6	red	-0.528424	0.404353	-0.348811	-0.0904316	0.350854	0.415942	0.189707
Gda	red	-0.405721	0.422853	-0.123547	0.0722429	0.353266	0.437887	0.21503
Gfod1	red	-0.378459	0.40335	-0.136067	0.0617318	0.206801	0.327125	0.187502
Gfra2	red	-0.191318	0.201066	-0.186916	-0.0468582	0.213343	0.210787	0.0473649
Gjc1	red	-0.428709	0.411539	-0.178314	0.0432372	0.207383	0.331772	0.129991
Gli2	red	-0.552656	0.440839	-0.29898	-0.0383614	0.333653	0.459019	0.248565
Glipr2	red	-0.518581	0.439619	-0.249285	0.00433857	0.317388	0.45533	0.352018
Gnao1	red	-0.460988	0.396003	-0.198488	0.00226925	0.2221	0.465461	0.196671
Gng8	red	-0.46141	0.307253	-0.367681	-0.154757	0.355136	0.408571	0.155703
Gpm6b	red	-0.52782	0.384171	-0.365378	-0.119584	0.307484	0.484309	0.146789
Gpr176	red	-0.4134	0.506051	0.0548526	0.260177	0.141188	0.294272	0.551637
Gpr37	red	-0.34071	0.211997	-0.253112	-0.0988857	0.189028	0.338096	0.0376807
Gpr88	red	-0.322436	0.238872	-0.201009	-0.0468649	0.223273	0.188388	0.0820012
Gprasp1	red	-0.244751	0.195223	-0.187089	-0.0699555	0.289427	0.292723	0.220944
Gprin3	red	-0.333805	0.161877	-0.290858	-0.155242	0.328199	0.337704	0.129421
Gria3	red	-0.447843	0.49919	0.0136434	0.219728	0.221813	0.358817	0.579829
Grk5	red	-0.373461	0.361552	-0.111603	0.075134	0.347268	0.38559	0.54889
Gucy1a1	red	-0.562981	0.342278	-0.447974	-0.202689	0.455656	0.489487	0.198195
Gucy1b1	red	-0.513386	0.318027	-0.417569	-0.18912	0.426498	0.468168	0.211953
Gypc	red	-0.454817	0.44818	-0.14387	0.0816299	0.217821	0.445633	0.231712
Hdac7	red	-0.465244	0.726187	0.147432	0.391755	0.257982	0.530809	0.396068
Hecw1	red	-0.430861	0.422929	-0.135663	0.0580147	0.166792	0.402843	0.246839
Hecw2	red	-0.413392	0.274215	-0.270111	-0.0684732	0.343867	0.275359	0.204669
Heph	red	-0.325327	0.201366	-0.3031	-0.147208	0.369128	0.326674	0.131472
Hgf	red	-0.541623	0.381312	-0.400818	-0.138379	0.354884	0.513773	0.1525
Hhip	red	-0.318463	0.257114	-0.201822	-0.0363476	0.171485	0.231181	0.0773249
Hip1	red	-0.543219	0.623377	-0.121372	0.159498	0.523266	0.560902	0.46797
Hivep3	red	-0.446764	0.369138	-0.240822	-0.0262435	0.312511	0.42409	0.246977
Hmcn1	red	-0.340531	0.26163	-0.142519	0.0135765	0.319215	0.219711	0.602186
Hoxc10	red	-0.366367	0.298707	-0.180066	-0.0123672	0.234119	0.352306	0.178205
Hoxc4	red	-0.480858	0.339766	-0.364632	-0.131051	0.424128	0.489055	0.271217
Hoxc5	red	-0.459904	0.311281	-0.361943	-0.135632	0.412577	0.366825	0.322975
Hoxc6	red	-0.470923	0.329927	-0.357582	-0.126535	0.413886	0.513054	0.341795
Hoxc8	red	-0.398409	0.61407	0.119478	0.345703	0.267921	0.45159	0.428801
Hoxc9	red	-0.400786	0.342292	-0.216166	-0.0050893	0.390405	0.427457	0.316854
Hoxd10	red	-0.433153	0.272683	-0.344803	-0.136591	0.415255	0.385857	0.124064
Hspa1b	red	-0.354168	0.2374	-0.268144	-0.0903982	0.336972	0.288044	0.260276
Htra3	red	-0.413968	0.321458	-0.254994	-0.0483818	0.298388	0.276492	0.168273
Icam2	red	-0.439004	0.226784	-0.392298	-0.211714	0.381618	0.392021	0.178467
Icoslg	red	-0.328883	0.0418539	-0.422095	-0.313887	0.369355	0.245065	-0.0336309
Id3	red	-0.236555	0.517948	0.0650345	0.262195	0.28558	0.427971	0.307109
Ifi27l2b	red	-0.324361	0.241229	-0.268945	-0.0919414	0.289265	0.239776	0.0869067
Ifitm1	red	-0.333608	0.272517	-0.248619	-0.0550793	0.299499	0.369541	0.227261
Ifitm3	red	-0.383239	0.32604	-0.236707	-0.0352378	0.475722	0.410934	0.327322
Igfbp3	red	-0.246248	0.0691189	-0.322933	-0.20041	0.530702	0.195166	0.192048
Igsf10	red	-0.49624	0.336686	-0.342257	-0.106214	0.257083	0.357533	0.120627
Il11ra1	red	-0.358228	0.11189	-0.39637	-0.256512	0.484761	0.329778	0.13198
Il1r1	red	-0.365858	0.26739	-0.170832	-0.0298824	0.287867	0.353824	0.27278
Il1rapl1	red	-0.433644	0.251273	-0.330113	-0.142835	0.335064	0.362364	0.200785
Il31ra	red	-0.379979	0.192087	-0.339123	-0.193653	0.347766	0.34185	0.152419
Il6r	red	-0.476283	0.698522	0.127897	0.388166	0.200822	0.417541	0.382638
Il6st	red	-0.361426	0.431616	-0.122241	0.0867752	0.354424	0.349336	0.215743
Inpp4b	red	-0.323495	0.154677	-0.344546	-0.214227	0.594472	0.257758	0.180656
Inpp5a	red	-0.458021	0.545625	-0.0579137	0.183437	0.392801	0.453171	0.371081
Irs1	red	-0.335586	0.473027	-0.0159919	0.170298	0.429167	0.367104	0.311851
Islr	red	-0.488641	0.336452	-0.378488	-0.127821	0.362664	0.4097	0.197816
Itga11	red	-0.441275	0.308809	-0.285517	-0.0837841	0.286535	0.290477	0.136467
Itga2	red	-0.404549	0.39013	-0.158078	0.0530442	0.159868	0.395027	0.152334
Itga8	red	-0.496555	0.401377	-0.327233	-0.0728826	0.279525	0.410877	0.133591
Itgb3	red	-0.474618	0.427934	-0.196859	0.0357871	0.184837	0.358982	0.137316
Itgbl1	red	-0.257905	0.184001	-0.237378	-0.0981997	0.303614	0.277089	0.205336
Itpkb	red	-0.506599	0.458901	-0.208925	0.032623	0.611051	0.382116	0.40522
Itpr2	red	-0.415349	0.229582	-0.331126	-0.152657	0.742725	0.295232	0.291532
Kank2	red	-0.521162	0.634748	-0.047767	0.208371	0.466221	0.493131	0.44313
Kank4	red	-0.503927	0.360831	-0.373147	-0.123177	0.366129	0.470267	0.200847
Kcnd3	red	-0.369916	0.339442	-0.181671	0.0230362	0.209611	0.299998	0.134815
Kcnip1	red	-0.401785	0.363171	-0.233427	-0.0181814	0.245184	0.390227	0.0916427
Kcnip3	red	-0.455184	0.488087	-0.117521	0.103854	0.164344	0.482562	0.23211
Kcnj8	red	-0.420006	0.282348	-0.305294	-0.106566	0.261325	0.405903	0.138232
Kcnk3	red	-0.330134	0.22442	-0.259032	-0.103748	0.229782	0.238007	0.056127
Kcnt2	red	-0.350941	0.357039	-0.191643	0.0245114	0.18094	0.282587	0.17364
Kif13b	red	-0.367333	0.641373	0.147493	0.377235	0.23174	0.459353	0.454302
Kif3c	red	-0.478402	0.561352	-0.0650422	0.174213	0.180323	0.457397	0.373869
Kremen1	red	-0.388969	0.35776	-0.224283	-0.016683	0.356149	0.36307	0.256127
Ksr1	red	-0.354158	0.379554	0.00191092	0.169741	0.272402	0.201454	0.616407
Lama2	red	-0.0468131	-0.123773	-0.297479	-0.23718	0.28036	0.037003	0.197915
Lama4	red	-0.4598	0.476912	-0.0834065	0.130471	0.342982	0.440523	0.519901
Lamb2	red	-0.416202	0.538856	-0.0441526	0.189907	0.488749	0.418067	0.380625
Lamc3	red	-0.563017	0.368885	-0.444918	-0.185265	0.423877	0.512641	0.239611
Larp6	red	-0.364678	0.247029	-0.317363	-0.132231	0.306712	0.320934	0.19739
Lbh	red	-0.409389	0.638047	0.143341	0.362894	0.274893	0.428123	0.57574
Ldb2	red	-0.181812	-0.0359998	-0.303922	-0.220262	0.551604	0.125612	0.42201
Ldlr	red	-0.369956	0.605884	0.149987	0.361665	0.113377	0.360916	0.231208
Ldlrap1	red	-0.437073	0.451562	-0.150489	0.0601248	0.28905	0.412623	0.217431
Lepr	red	-0.551577	0.397831	-0.381153	-0.115826	0.34556	0.480427	0.154619
Lgals1	red	-0.392078	0.344686	-0.216393	-0.0163718	0.239706	0.284053	0.18056
Lgals3bp	red	-0.481308	0.604654	-0.0263692	0.23457	0.429181	0.389226	0.533123
Lhfpl6	red	-0.460362	0.689454	0.166384	0.397828	0.214929	0.374632	0.44821
Lima1	red	-0.352872	0.403913	-0.166916	0.0281367	0.499316	0.420669	0.448894
Lix1l	red	-0.380763	0.587527	0.0676205	0.284871	0.187794	0.319976	0.291521
LOC100361457	red	-0.420273	0.380446	-0.223276	0.0112896	0.651282	0.360142	0.455044
LOC100911932	red	-0.441819	0.299658	-0.321731	-0.0991975	0.331614	0.392229	0.230019
LOC102553018	red	-0.487586	0.399865	-0.298239	-0.0432242	0.247758	0.403405	0.116737
LOC685067	red	-0.358398	0.169926	-0.312233	-0.146499	0.307092	0.246239	0.212567
Lox	red	-0.42662	0.347724	-0.212481	-0.00604469	0.235762	0.247298	0.13336
Loxl1	red	-0.537144	0.857587	0.244924	0.516016	0.243536	0.504819	0.451862
Loxl2	red	-0.436522	0.619479	0.0338948	0.257534	0.276369	0.437873	0.419652
Lpar1	red	-0.414504	0.159116	-0.351519	-0.200138	0.447504	0.273302	0.357465
Lpl	red	-0.370727	0.226295	-0.340821	-0.175054	0.46654	0.346256	0.188497
Lrch1	red	-0.576819	0.758055	0.0270598	0.320987	0.391464	0.571239	0.427685
Lrp1	red	-0.332656	0.12088	-0.258444	-0.120214	0.318121	0.217892	0.392909
Lrp5	red	-0.291711	0.59478	0.124297	0.332414	0.258448	0.411335	0.364888
Lrrc32	red	-0.504806	0.386697	-0.316299	-0.0735363	0.299952	0.404025	0.150767
Lrrc49	red	-0.435888	0.701638	0.168069	0.403327	0.216118	0.437756	0.301443
Lrrc4c	red	-0.389701	0.276272	-0.285794	-0.102875	0.262777	0.288143	0.121589
Lrrc71	red	-0.432071	0.289872	-0.317835	-0.119734	0.324204	0.371791	0.128449
Lrriq1	red	-0.392717	0.413011	-0.134267	0.0812753	0.10238	0.365817	0.161189
Lrrk1	red	-0.50132	0.520392	-0.165931	0.0825176	0.405443	0.473113	0.378593
Lsamp	red	-0.483264	0.379343	-0.31017	-0.0680708	0.282491	0.386911	0.101827
Ltbp1	red	-0.582469	0.666534	-0.0435732	0.236502	0.422542	0.519665	0.521346
Ltbp3	red	-0.457512	0.390222	-0.202145	0.0165604	0.367082	0.371615	0.32576
Ltbp4	red	-0.337427	0.49881	-0.057554	0.167518	0.457697	0.46543	0.338278
Man1c1	red	-0.464154	0.455692	-0.127332	0.0820175	0.447169	0.395161	0.448558
Marcks	red	-0.490617	0.417664	-0.238359	-0.0105823	0.564442	0.415183	0.401187
Matn2	red	-0.397232	0.238639	-0.398862	-0.201079	0.321615	0.343016	0.106272
Mbp	red	-0.444512	0.433712	-0.163559	0.0470729	0.47471	0.464422	0.308288
Mcam	red	-0.551726	0.419757	-0.312532	-0.0527431	0.332616	0.401765	0.197086
Mctp1	red	-0.376298	0.354	-0.0936191	0.0462478	0.116543	0.30912	0.148362
Medag	red	-0.466201	0.442401	-0.155945	0.0469511	0.210026	0.416256	0.242999
Meis1	red	-0.361502	0.501043	0.0376461	0.220016	0.330175	0.382365	0.500997
Meis2	red	-0.36774	0.152989	-0.348826	-0.18681	0.793228	0.30664	0.50685
Mertk	red	-0.314332	0.140045	-0.357223	-0.244554	0.328844	0.321784	-0.104836
Metrnl	red	-0.317531	0.236668	-0.286519	-0.106877	0.367575	0.282491	0.18102
Mgp	red	-0.360967	0.279584	-0.340912	-0.146717	0.470135	0.357686	0.242658
Mical2	red	-0.447242	0.553074	-0.000626188	0.20945	0.139366	0.482686	0.274654
Micall2	red	-0.456784	0.347652	-0.287349	-0.0717068	0.321441	0.42087	0.197589
Micb	red	-0.46087	0.601266	0.0495765	0.266761	0.213269	0.346102	0.349265
Mmd	red	-0.387721	0.205771	-0.347145	-0.17218	0.78992	0.310324	0.272917
Mmp2	red	-0.375142	0.317634	-0.219734	-0.0139766	0.268333	0.32014	0.218834
Mmp23	red	-0.460299	0.225757	-0.404171	-0.201299	0.416604	0.3211	0.167972
Mob3a	red	-0.364389	0.51439	-0.0202109	0.20938	0.255676	0.445267	0.370428
Mpzl1	red	-0.431855	0.335825	-0.26309	-0.0756028	0.448579	0.368451	0.280044
Mrc2	red	-0.595434	0.40995	-0.430051	-0.156138	0.418731	0.529308	0.201833
Mrvi1	red	-0.599025	0.382429	-0.455936	-0.186836	0.449578	0.537284	0.208669
Msrb3	red	-0.347318	0.461061	-0.0265227	0.14361	0.231684	0.392178	0.265757
Mtss2	red	-0.479841	0.416184	-0.289513	-0.0436773	0.335292	0.515101	0.22847
Mxra8	red	-0.507038	0.399187	-0.289903	-0.0537741	0.390178	0.401564	0.240233
Myadm	red	-0.421379	0.470898	0.00237215	0.198458	0.201585	0.315658	0.194486
Myl9	red	-0.465972	0.30708	-0.343308	-0.120891	0.365059	0.353682	0.178597
Mylk	red	-0.320675	0.255472	-0.223133	-0.0731895	0.341047	0.373326	0.273867
Myo1b	red	-0.358138	0.577895	0.119187	0.348473	0.262315	0.284529	0.59166
Myo1f	red	-0.377338	0.465416	-0.0282243	0.175642	0.109959	0.314881	0.263857
Nap1l5	red	-0.399453	0.27135	-0.289678	-0.0998731	0.247557	0.321399	0.0839729
Nav3	red	-0.469935	0.218726	-0.248445	-0.126384	0.0220187	0.314421	-0.054196
Ndrg2	red	-0.408557	0.304144	-0.213505	-0.0366573	0.307271	0.287535	0.187486
Ndst3	red	-0.383456	0.353466	-0.222936	-0.00578667	0.171212	0.364547	0.118197
Negr1	red	-0.456389	0.475143	-0.133071	0.0979332	0.380183	0.384774	0.376969
Nes	red	-0.529294	0.64943	0.033245	0.286178	0.294637	0.430736	0.410264
NEWGENE-1308171	red	-0.432872	0.338796	-0.271387	-0.0466232	0.283336	0.29335	0.202842
Nexn	red	-0.0967477	-0.0563022	-0.264786	-0.204842	0.128601	0.112941	0.298615
Nfatc4	red	-0.454889	0.442193	-0.142146	0.0825783	0.20905	0.402015	0.265981
Nfix	red	-0.519611	0.612188	-0.00907668	0.232855	0.23915	0.480429	0.41807
Ngf	red	-0.410641	0.675598	0.236919	0.461409	0.124801	0.36068	0.500912
Niban2	red	-0.423223	0.461582	-0.0451254	0.138778	0.0528154	0.385477	0.104169
Nid1	red	-0.292057	0.0919662	-0.316417	-0.244585	-0.0685137	0.262827	-0.243519
Nkd1	red	-0.476164	0.353966	-0.33552	-0.0887864	0.306392	0.410086	0.165863
Nlgn2	red	-0.423463	0.508807	-0.0189105	0.194626	0.170246	0.361496	0.369537
Nlrp1a	red	-0.477857	0.276346	-0.416508	-0.199577	0.409983	0.465757	0.225144
Nod1	red	-0.401579	0.511209	0.000181459	0.210919	0.289669	0.380126	0.304471
Notch3	red	-0.34025	0.261085	-0.247381	-0.0667539	0.303613	0.273686	0.169135
Notch4	red	-0.38826	0.206115	-0.261824	-0.125371	0.272276	0.295557	0.0964431
Npas2	red	-0.408612	0.524377	-0.0255638	0.190184	0.4812	0.468616	0.346939
Npr1	red	-0.515967	0.4075	-0.31568	-0.0614618	0.330019	0.418476	0.175613
Npr2	red	-0.325357	0.489731	0.012391	0.20367	0.231171	0.343761	0.3802
Npr3	red	-0.424475	0.254973	-0.344035	-0.146761	0.38477	0.276826	0.198246
Nr2f1	red	-0.513212	0.357736	-0.369529	-0.117658	0.381404	0.400206	0.245036
Nr2f2	red	-0.347072	0.115928	-0.37752	-0.260168	0.309603	0.350607	0.0789395
Nr4a1	red	-0.610549	0.358766	-0.483816	-0.207302	0.509957	0.477387	0.266094
Nr4a3	red	-0.413315	0.292299	-0.267461	-0.0592024	0.310616	0.245767	0.195147
Nrg2	red	-0.430375	0.455544	-0.124699	0.0931074	0.213334	0.448659	0.248071
Nrp1	red	-0.467163	0.483597	-0.179727	0.0301897	0.356042	0.484292	0.317821
Nrp2	red	-0.542041	0.708824	0.052736	0.327001	0.358515	0.497241	0.457321
Nrxn1	red	-0.275139	0.00945769	-0.334445	-0.210744	0.488946	0.119149	0.302704
Nrxn2	red	-0.336089	0.401711	-0.117979	0.102847	0.260881	0.366198	0.361057
Ntf3	red	-0.207671	0.0773891	-0.265273	-0.159541	0.453097	0.214178	-0.00721441
Nucb2	red	-0.439132	0.543483	0.00633388	0.206373	0.179762	0.437705	0.261601
Numbl	red	-0.481435	0.462655	-0.146024	0.0747349	0.224251	0.333518	0.342173
Oaf	red	-0.438743	0.354095	-0.168925	0.00820695	0.306709	0.376792	0.259959
Oasl2	red	-0.553524	0.373154	-0.267825	-0.058446	0.34841	0.367449	0.277964
Ogn	red	-0.399445	0.30682	-0.251184	-0.0507469	0.25618	0.271562	0.127112
Olfml2b	red	-0.496891	0.387329	-0.3071	-0.0660604	0.255825	0.421891	0.140336
Olfml3	red	-0.384738	0.296976	-0.3088	-0.0992715	0.283661	0.379563	0.122078
Olr1	red	-0.366195	0.273066	-0.218745	-0.0361835	0.235423	0.165776	0.0906672
Optc	red	-0.333913	0.187003	-0.291222	-0.142036	0.327794	0.280738	0.226934
Osbpl5	red	-0.411874	0.55865	0.075355	0.288037	0.238128	0.364655	0.502574
Osmr	red	-0.293328	0.65624	0.280462	0.478546	0.130334	0.4242	0.312441
Otulinl	red	-0.376908	0.279843	-0.226318	-0.043576	0.198744	0.299626	0.132844
P3h3	red	-0.523658	0.728245	0.101419	0.358337	0.336015	0.461798	0.436146
Pcdh12	red	-0.380817	0.268017	-0.324859	-0.128106	0.297509	0.344645	0.120233
Pcdh18	red	-0.475928	0.380968	-0.284298	-0.0502026	0.281252	0.447841	0.168579
Pcdh19	red	-0.468616	0.727854	0.161804	0.414206	0.208933	0.430352	0.39758
Pcdh9	red	-0.365824	0.208068	-0.284528	-0.125758	0.342134	0.296833	0.298707
Pcdhgc3	red	-0.461605	0.551506	0.00214014	0.221104	0.08871	0.452445	0.164685
Pced1b	red	-0.49838	0.752228	0.118393	0.382189	0.28778	0.486786	0.382254
Pcolce	red	-0.515088	0.401613	-0.313353	-0.0626804	0.392234	0.402292	0.224172
Pde1a	red	-0.415888	0.254737	-0.33585	-0.153389	0.659554	0.336137	0.259353
Pde2a	red	-0.511674	0.316065	-0.374931	-0.161287	0.369161	0.484299	0.161251
Pde3a	red	-0.134547	-0.0957899	-0.262787	-0.198377	0.591191	0.0111335	0.349334
Pde7b	red	-0.470028	0.314554	-0.364527	-0.149725	0.807618	0.428302	0.27588
Pde8b	red	-0.455272	0.354287	-0.281668	-0.0653367	0.212534	0.42825	0.109823
Pde9a	red	-0.360058	0.227954	-0.22736	-0.10245	0.47169	0.303061	0.0828672
Pdgfra	red	-0.281863	-0.00745536	-0.353021	-0.262873	0.315402	0.154275	0.252264
Pdgfrb	red	-0.61108	0.391053	-0.459184	-0.185712	0.454637	0.537153	0.225715
Pdlim1	red	-0.334196	0.38102	-0.0723682	0.100431	0.182893	0.382366	0.169817
Pdlim5	red	-0.446124	0.703618	0.172295	0.400434	-0.0659383	0.412481	0.267435
Pear1	red	-0.573537	0.352219	-0.454249	-0.197859	0.502126	0.521486	0.305903
Phactr2	red	-0.524545	0.652991	-0.0161077	0.253797	0.425559	0.487619	0.45704
Pik3r3	red	-0.457337	0.366389	-0.280493	-0.0670575	0.664288	0.333072	0.322218
Pim1	red	-0.278136	0.31006	-0.103765	0.0544926	0.185794	0.294581	0.131811
Pkd1	red	-0.414045	0.524476	-0.0223591	0.198244	0.143902	0.43565	0.204822
Pkdcc	red	-0.39366	0.293395	-0.210361	-0.0612218	0.220948	0.353278	0.142009
Pknox2	red	-0.590702	0.432894	-0.397917	-0.1206	0.366931	0.540944	0.153197
Pla1a	red	-0.441158	0.356872	-0.278554	-0.0534772	0.224338	0.410266	0.110853
Pla2r1	red	-0.481585	0.445092	-0.212223	0.012221	0.249168	0.428129	0.184126
Plcl2	red	-0.410941	0.665653	0.116061	0.356521	0.204443	0.429945	0.325072
Plekha2	red	-0.356615	0.496359	-0.00491759	0.19202	0.373588	0.424267	0.234502
Plekha4	red	-0.506166	0.403353	-0.307361	-0.0612396	0.311245	0.407355	0.139202
Plekhg2	red	-0.425934	0.599804	0.0698258	0.284323	0.266329	0.446641	0.520439
Plekho2	red	-0.31064	0.478445	0.112771	0.286135	0.115456	0.331276	0.241714
Plod2	red	-0.470193	0.551056	-0.00845861	0.190012	0.354371	0.472591	0.504911
Plpp1	red	-0.423925	0.443731	-0.170512	0.0715713	0.510363	0.372173	0.278331
Plpp3	red	-0.397758	0.295523	-0.3021	-0.103709	0.67521	0.40262	0.309308
Plpp4	red	-0.292743	0.185184	-0.233015	-0.086002	0.207827	0.283845	0.0879624
Pls3	red	-0.413817	0.520385	-0.0666367	0.166523	0.48424	0.38787	0.333666
Plscr4	red	-0.310394	0.482519	0.0199744	0.18911	0.238258	0.369774	0.099942
Pltp	red	-0.430669	0.136447	-0.452802	-0.281183	0.486522	0.281181	0.159902
Plxnd1	red	-0.577344	0.336898	-0.470852	-0.213672	0.480839	0.510019	0.230881
Pmp22	red	-0.48956	0.368779	-0.310183	-0.0725605	0.401186	0.407794	0.256184
Pparg	red	-0.254548	0.130708	-0.237503	-0.129072	0.0513786	0.210344	-0.0969356
Ppp1r14a	red	-0.35407	0.331432	-0.174921	0.00696445	0.225545	0.341448	0.160905
Ppp1r3b	red	-0.285501	0.21593	-0.245963	-0.0735777	0.276038	0.20867	0.155337
Prelp	red	-0.528214	0.325263	-0.393427	-0.144781	0.405008	0.394127	0.261391
Prex2	red	-0.560784	0.356789	-0.445148	-0.185259	0.450365	0.45702	0.214788
Prickle1	red	-0.405793	0.2794	-0.279367	-0.0864159	0.167948	0.316405	-0.000819932
Prickle2	red	-0.256125	0.554821	0.121203	0.327076	0.125488	0.340884	0.162753
Prkd2	red	-0.320437	0.525516	0.069378	0.248265	0.217642	0.35556	0.346925
Prrx1	red	-0.568513	0.412135	-0.393872	-0.116085	0.3783	0.461967	0.177387
Prss23	red	-0.367278	0.412946	-0.115339	0.0773878	0.517931	0.379738	0.267843
Psd3	red	-0.59939	0.681367	-0.130518	0.173907	0.477076	0.531031	0.43561
Ptch2	red	-0.476237	0.441255	-0.215496	0.0277945	0.24696	0.341632	0.260599
Ptgir	red	-0.411866	0.246415	-0.343519	-0.15145	0.346526	0.350253	0.220071
Ptgs2	red	-0.263437	0.224415	-0.194799	-0.0320452	0.157638	0.220427	0.0862915
Ptn	red	-0.416005	0.338168	-0.221316	-0.0235226	0.510331	0.38119	0.36322
Ptprm	red	-0.573264	0.706428	0.0201527	0.295848	0.359968	0.472393	0.482264
Ptpru	red	-0.478913	0.240401	-0.441408	-0.229918	0.503741	0.301546	0.176958
Pygm	red	-0.265305	0.14489	-0.267161	-0.128622	0.286803	0.279397	0.147566
Pygo1	red	-0.409789	0.424037	-0.0964022	0.106164	0.173729	0.336749	0.218812
Rab31	red	-0.50585	0.581201	-0.0550141	0.173997	0.38572	0.431748	0.431108
Rapgef5	red	-0.353062	0.238515	-0.30846	-0.139249	0.549631	0.350445	0.294852
Rarb	red	-0.338023	-0.0135618	-0.42809	-0.353421	0.26389	0.20039	-0.139085
Rarg	red	-0.393995	0.417152	-0.104666	0.0830108	0.227289	0.318351	0.218496
Rarres2	red	-0.425623	0.348484	-0.265027	-0.0342651	0.255234	0.311553	0.206415
Rasgef1b	red	-0.172232	-0.15187	-0.321543	-0.301319	0.102968	0.0384521	-0.0175245
Rasgrp2	red	-0.542065	0.361323	-0.409243	-0.162321	0.379694	0.485041	0.174455
Rasl11a	red	-0.456799	0.285705	-0.344967	-0.142632	0.358348	0.395197	0.184679
Rbms3	red	-0.7164	0.561984	-0.25018	0.0150511	0.353526	0.545013	0.340408
Rbpms	red	-0.428223	0.555567	-0.0828963	0.183577	0.544476	0.492095	0.449283
Rcn3	red	-0.498808	0.39996	-0.270076	-0.0308206	0.276374	0.438299	0.217724
Rcsd1	red	-0.173285	0.0582113	-0.256664	-0.132074	0.446535	0.0714202	0.375543
Reck	red	-0.437713	0.585783	0.0177415	0.237989	0.368613	0.459113	0.409325
Rem1	red	-0.560618	0.377701	-0.412812	-0.156664	0.374583	0.52453	0.189461
Rerg	red	-0.176975	0.0843563	-0.205003	-0.0841404	0.354933	0.184043	0.519387
Resf1	red	-0.501753	0.529242	-0.111254	0.129572	0.390747	0.515257	0.311603
Rftn1	red	-0.29168	0.365309	0.0293771	0.195947	0.240537	0.183959	0.70912
Rftn2	red	-0.446692	0.346161	-0.282845	-0.0583596	0.269209	0.3881	0.135441
RGD1311739	red	-0.362904	0.378961	-0.105783	0.0880868	0.20071	0.330419	0.160379
RGD1311744	red	-0.323292	0.229468	-0.206761	-0.0709233	0.230161	0.344541	0.0762025
RGD1559896	red	-0.390131	0.388086	-0.105311	0.0607712	0.334687	0.393048	0.169211
RGD1564664	red	-0.300393	0.256919	-0.270546	-0.084691	0.270895	0.258637	0.110406
RGD1565355	red	-0.566128	0.33024	-0.45008	-0.201777	0.404243	0.488988	0.139192
Rgma	red	-0.540618	0.362551	-0.373967	-0.135634	0.390008	0.425823	0.15828
Rgs16	red	-0.366898	0.236382	-0.268373	-0.100368	0.261049	0.305768	0.076918
Rhoj	red	-0.264755	0.141508	-0.218909	-0.0713761	0.40003	0.192794	0.524939
Ripor2	red	-0.429743	0.262631	-0.390218	-0.184728	0.381153	0.404863	0.181326
Ripor3	red	-0.494457	0.303271	-0.399165	-0.174124	0.386429	0.457844	0.22497
Rnf144a	red	-0.565136	0.602129	-0.123932	0.156089	0.2479	0.449709	0.346095
Rnf19b	red	-0.35536	0.420509	-0.0337348	0.148225	0.238769	0.336735	0.128132
Robo1	red	-0.625262	0.832985	0.115515	0.403925	0.308571	0.52859	0.415249
Robo2	red	-0.589296	0.588256	-0.0881561	0.159649	0.503836	0.456407	0.452976
Ror2	red	-0.358252	0.357858	-0.11153	0.0815494	0.432392	0.286762	0.540256
RT1-T24-3	red	-0.333501	0.186697	-0.367682	-0.189465	0.388874	0.351075	0.292558
Rtn4rl2	red	-0.32261	0.221153	-0.189749	-0.0459092	0.160605	0.236745	0.060041
Rusc2	red	-0.289745	0.275932	-0.168914	-0.0266385	0.346667	0.334068	0.121873
Rxra	red	-0.281091	0.331405	-0.0559315	0.0651087	0.25164	0.285523	0.031826
Ryr2	red	-0.158967	0.0302479	-0.209649	-0.116683	0.171659	0.133185	0.317382
S1pr2	red	-0.444181	0.423921	-0.139161	0.0726065	0.159093	0.327872	0.1402
S1pr3	red	-0.411094	0.336287	-0.276468	-0.0565108	0.225009	0.369868	0.118151
Scara3	red	-0.464821	0.394797	-0.233196	-0.00190876	0.227198	0.40402	0.122025
Scara5	red	-0.388697	0.211397	-0.30066	-0.128552	0.323647	0.261893	0.194614
Scarf2	red	-0.611034	0.521846	-0.295102	-0.0105568	0.346453	0.532136	0.300759
Sdc3	red	-0.42154	0.310934	-0.323424	-0.116338	0.309589	0.423208	0.188172
Sdk2	red	-0.549389	0.408842	-0.3678	-0.101984	0.345096	0.518003	0.166255
Sectm1a	red	-0.367629	0.236959	-0.273343	-0.119951	0.251151	0.332359	0.0801394
Selenom	red	-0.433959	0.278986	-0.345928	-0.131151	0.384509	0.288952	0.18453
Sema6d	red	-0.266106	-0.058175	-0.328731	-0.297398	0.0480142	0.0809322	-0.232506
Serpine1	red	-0.411654	0.527335	0.0492595	0.255064	0.301886	0.353179	0.623578
Serpine2	red	-0.388183	0.332827	-0.232741	-0.0293383	0.227257	0.345656	0.157347
Serping1	red	-0.252884	0.234465	-0.233277	-0.0881975	0.311937	0.336725	0.182464
Setbp1	red	-0.346728	0.473716	-0.0610027	0.136617	0.344431	0.461514	0.189369
Sez6l	red	-0.358991	0.315208	-0.216429	-0.0244763	0.144616	0.34483	0.0580059
Sfrp1	red	-0.161968	-0.062079	-0.395212	-0.281424	0.404954	0.0822354	0.339608
Sgip1	red	-0.454942	0.244118	-0.385716	-0.184012	0.371265	0.36959	0.0955096
Sh2b2	red	-0.457603	0.439593	-0.187682	0.0518254	0.241534	0.425076	0.18975
Sh2d3c	red	-0.499019	0.305461	-0.383983	-0.157725	0.379999	0.451415	0.177856
Sh3d21	red	-0.440349	0.405674	-0.103942	0.0775631	0.173133	0.390135	0.296243
Sh3kbp1	red	-0.420822	0.406846	-0.139657	0.050647	0.528153	0.3812	0.26544
Sh3rf3	red	-0.334164	0.21959	-0.224624	-0.0826128	0.192183	0.277454	0.128738
Shroom3	red	-0.628563	0.669058	-0.0966319	0.194432	0.501362	0.529189	0.556737
Sidt1	red	-0.24786	0.248446	-0.128423	0.0174796	0.0601716	0.278827	0.0534778
Slc24a3	red	-0.420203	0.360593	-0.251805	-0.0462085	0.316009	0.403745	0.259577
Slc37a2	red	-0.364742	0.277015	-0.271001	-0.0929955	0.236684	0.400037	0.0979313
Slc43a1	red	-0.297181	0.240433	-0.241972	-0.0814336	0.206411	0.311497	0.0572546
Slc43a3	red	-0.557522	0.352868	-0.44288	-0.185448	0.424478	0.519911	0.221277
Slc44a2	red	-0.367417	0.292408	-0.248756	-0.0441676	0.347627	0.221928	0.359086
Slc7a2	red	-0.389786	0.311143	-0.238544	-0.0400648	0.24803	0.323524	0.0823014
Slc8b1	red	-0.330259	0.564159	0.0773678	0.273163	0.308391	0.419632	0.249408
Slco2b1	red	-0.560961	0.347224	-0.443798	-0.198332	0.441688	0.518487	0.173393
Slfn5	red	-0.455096	0.387126	-0.271685	-0.0523256	0.66411	0.42803	0.466521
Smad6	red	-0.482664	0.677743	0.0791728	0.311734	0.322638	0.415299	0.437318
Smoc1	red	-0.234808	-0.0614892	-0.320125	-0.318986	0.01505	0.159312	-0.340208
Smoc2	red	-0.420035	0.3532	-0.258746	-0.0299786	0.224707	0.330105	0.144615
Smpdl3a	red	-0.326071	0.528374	0.0510532	0.243617	0.369783	0.358121	0.332254
Smtn	red	-0.433738	0.184555	-0.332299	-0.18376	0.308191	0.312075	0.120975
Snai1	red	-0.401011	0.310493	-0.259626	-0.0533392	0.25933	0.31103	0.187877
Sned1	red	-0.429305	0.516487	-0.0455335	0.155274	0.33266	0.467849	0.396249
Socs2	red	-0.396458	0.355124	-0.213599	-0.00306026	0.207194	0.3591	0.105032
Sorbs2	red	-0.527508	0.492426	-0.193837	0.0538976	0.612045	0.381854	0.507593
Sort1	red	-0.435333	0.394189	-0.187245	0.0353131	0.565145	0.331787	0.394352
Sox5	red	-0.410688	0.399728	-0.164442	-0.0134886	0.0282714	0.428769	-0.0188118
Sp100	red	-0.497332	0.432852	-0.239216	-0.00358061	0.275145	0.398806	0.26126
Sp110	red	-0.316768	0.435087	-0.102989	0.085779	0.35075	0.414799	0.195261
Sp140	red	-0.510512	0.626242	-0.00987993	0.236858	0.328177	0.447288	0.320571
Sparc	red	-0.617508	0.579681	-0.167262	0.100813	0.557383	0.489078	0.439171
Sparcl1	red	-0.412031	0.260735	-0.298209	-0.0970578	0.336764	0.237984	0.227852
Speg	red	-0.367351	0.254996	-0.267515	-0.0955842	0.302926	0.353786	0.184835
Spon1	red	-0.356395	0.234149	-0.228845	-0.0788519	0.655139	0.283556	0.427747
Spry1	red	-0.435196	0.43828	-0.130501	0.0800821	0.372724	0.409932	0.419049
Spry4	red	-0.29497	0.246646	-0.234651	-0.0647443	0.133862	0.285281	0.0412781
Spsb1	red	-0.41576	0.370055	-0.169164	0.0218705	0.140216	0.292576	0.166441
Sptbn4	red	-0.511834	0.365454	-0.327462	-0.104227	0.356809	0.449445	0.189225
Srf	red	-0.365617	0.376756	-0.10757	0.0825996	0.198188	0.30167	0.117365
Srpx	red	-0.418772	0.292241	-0.315829	-0.122085	0.302203	0.370314	0.0866613
Srpx2	red	-0.381035	0.353371	-0.191106	0.0162675	0.144414	0.260461	0.100938
Ssbp3	red	-0.402102	0.507254	0.0219761	0.198115	0.0415361	0.396185	0.111183
Ssc5d	red	-0.333171	0.367975	-0.0635791	0.0956413	0.173368	0.229044	0.214183
St3gal1	red	-0.366897	0.507897	0.00366038	0.197632	0.295609	0.412125	0.260671
St3gal4	red	-0.395192	0.501721	-0.0436694	0.178656	0.169728	0.32963	0.20507
St6galnac2	red	-0.452512	0.66122	0.114056	0.33413	0.17627	0.365212	0.373374
Stambpl1	red	-0.311986	0.347189	-0.0693183	0.0871629	0.220864	0.299373	0.235565
Stard13	red	-0.557062	0.547995	-0.139644	0.0820719	0.109664	0.514987	0.212853
Stard8	red	-0.367427	0.325558	-0.192198	-0.00525171	0.547272	0.354541	0.26445
Stard9	red	-0.400129	0.560908	-7.60245e-05	0.205269	0.362967	0.48057	0.270144
Stat6	red	-0.384242	0.461207	-0.0418564	0.163582	0.301715	0.327642	0.213589
Steap4	red	-0.47659	0.351119	-0.341407	-0.102766	0.376256	0.419122	0.185294
Stim1	red	-0.572274	0.655671	-0.0641779	0.205645	0.427128	0.482302	0.341963
Stk10	red	-0.444922	0.559686	-0.0489492	0.186757	0.415132	0.466956	0.361489
Ston1	red	-0.485324	0.385013	-0.24788	-0.0315251	0.328694	0.370944	0.318512
Sult5a1	red	-0.304587	0.158285	-0.277772	-0.158269	0.303297	0.263246	0.147935
Svep1	red	-0.237692	-0.112107	-0.369412	-0.298839	0.233939	0.124187	0.313987
Sycp2	red	-0.461025	0.278165	-0.326247	-0.139214	0.336786	0.392112	0.140494
Synj2	red	-0.431828	0.571118	0.0626461	0.253199	0.162946	0.440666	0.243013
Synpo2	red	-0.20168	0.31347	-0.140798	0.0243513	0.381761	0.347034	0.155691
Syt13	red	-0.415963	0.276976	-0.327916	-0.121597	0.277824	0.373239	0.111637
Tacc1	red	-0.446955	0.435754	-0.102176	0.0974056	0.496682	0.424479	0.569882
Tagln	red	-0.576843	0.396564	-0.401385	-0.128984	0.410774	0.429172	0.211163
Tagln2	red	-0.326308	0.627079	0.163025	0.395182	0.266125	0.36296	0.480607
Tbc1d2b	red	-0.458801	0.525484	-0.0701079	0.149684	0.449451	0.434153	0.402895
Tbc1d4	red	-0.315397	0.284027	-0.153327	-0.00796363	0.388516	0.338389	0.182976
Tbx2	red	-0.347177	0.204629	-0.324881	-0.153446	0.438115	0.406787	0.156639
Tc2n	red	-0.411915	0.274422	-0.309111	-0.1263	0.35746	0.396685	0.299129
Tcf21	red	-0.47519	0.260814	-0.393371	-0.182933	0.426171	0.370574	0.187132
Tcf7l1	red	-0.546288	0.723495	0.0432114	0.308382	0.399603	0.510058	0.478531
Tcf7l2	red	-0.419381	0.488527	-0.095488	0.110351	0.243427	0.464681	0.226438
Tgfb1	red	-0.340015	0.54004	0.072781	0.276218	0.255716	0.394886	0.359185
Tgfb1i1	red	-0.400314	0.359893	-0.201361	0.00234264	0.201709	0.299314	0.0992022
Tgfb3	red	-0.4801	0.425908	-0.149691	0.0613287	0.178279	0.306915	0.205942
Tgfbr3	red	-0.272971	0.189261	-0.250723	-0.127145	0.430961	0.364088	0.271524
Tgm2	red	-0.264388	0.608956	0.155822	0.387158	0.224524	0.422402	0.380982
Thbd	red	-0.421251	0.294442	-0.275379	-0.0829649	0.30523	0.364192	0.146925
Thbs1	red	-0.523682	0.765445	0.149153	0.402646	0.276566	0.44105	0.484462
Thra	red	-0.358727	0.456704	-0.0150121	0.163164	0.360098	0.408268	0.34418
Timp2	red	-0.525029	0.541379	-0.0907867	0.138365	0.404909	0.480873	0.479513
Tln1	red	-0.493455	0.403877	-0.216218	-0.00875057	0.337738	0.481127	0.240882
Tln2	red	-0.486238	0.67523	0.0186294	0.28945	0.361324	0.455767	0.449751
Tmeff1	red	-0.353945	0.327547	-0.180487	0.0101162	0.15658	0.292277	0.181927
Tmem119	red	-0.336593	0.279382	-0.216496	-0.0430192	0.205226	0.288674	0.109428
Tmem132b	red	-0.404329	0.264773	-0.297245	-0.122558	0.276969	0.381423	0.141232
Tmem178a	red	-0.35743	0.0651736	-0.420034	-0.307839	0.509231	0.250485	0.14629
Tmem196	red	-0.413485	0.325574	-0.269085	-0.0598315	0.220948	0.421986	0.106275
Tmem204	red	-0.409734	0.355987	-0.218794	-0.0393509	0.432938	0.40633	0.212693
Tmem45a	red	-0.31874	0.281369	-0.17431	0.0035951	0.122223	0.261212	0.0736838
Tmem47	red	-0.459024	0.303572	-0.301566	-0.113663	0.598763	0.360417	0.293852
Tmem65	red	-0.484116	0.593579	0.00442118	0.249334	0.325363	0.400508	0.351652
Tmtc1	red	-0.600695	0.691307	-0.0343434	0.221047	0.44514	0.573121	0.436268
Tmtc2	red	-0.423058	0.711253	0.22851	0.465407	0.0561904	0.395308	0.264019
Tnfrsf1b	red	-0.336549	0.496218	-0.049776	0.161905	0.228738	0.400944	0.305411
Tnfsf13b	red	-0.33942	0.172369	-0.272152	-0.136105	0.227737	0.234026	0.0516993
Tnks1bp1	red	-0.321746	0.503335	0.00156067	0.21051	0.347302	0.391763	0.31119
Tns2	red	-0.462408	0.315867	-0.353623	-0.135105	0.379575	0.412769	0.213691
Tpm2	red	-0.566663	0.35297	-0.432885	-0.171768	0.43667	0.453171	0.223025
Tpm4	red	-0.527784	0.607306	-0.053862	0.204317	0.359353	0.498341	0.325964
Tpst1	red	-0.454604	0.378593	-0.26991	-0.0541542	0.245472	0.387532	0.197583
Trank1	red	-0.329537	0.265515	-0.19998	-0.0501948	0.289689	0.406373	0.266953
Trhde	red	-0.568047	0.388328	-0.42265	-0.155652	0.395384	0.480364	0.178951
Tril	red	-0.44774	0.272497	-0.354385	-0.144394	0.369668	0.352239	0.164493
Tsc22d3	red	-0.403317	0.415159	-0.140904	0.063441	0.401799	0.37292	0.308508
Tshz2	red	-0.335037	0.211867	-0.248281	-0.103732	0.285614	0.310159	0.224525
Ttc28	red	-0.560209	0.714834	0.0025163	0.283802	0.422648	0.530046	0.509793
Txnip	red	-0.396054	0.214229	-0.408264	-0.216005	0.840464	0.31415	0.362828
Uba7	red	-0.352943	0.222897	-0.29713	-0.116319	0.293942	0.311243	0.233638
Unc5b	red	-0.38503	0.358074	-0.153011	0.0450451	0.165033	0.259277	0.124089
Usp18	red	-0.42151	0.361107	-0.226546	-0.0271149	0.244725	0.358633	0.187716
Ust	red	-0.366358	0.554815	0.177207	0.361031	0.277961	0.325345	0.607346
Utrn	red	-0.570713	0.68713	-0.0873223	0.217712	0.469981	0.585583	0.473686
Vasp	red	-0.477713	0.661588	0.0625832	0.308133	0.279485	0.510883	0.268978
Vcam1	red	-0.48327	0.289286	-0.414555	-0.186339	0.433701	0.389141	0.233409
Vegfd	red	-0.510994	0.316551	-0.407505	-0.189391	0.389977	0.454796	0.142499
Vgll3	red	-0.49992	0.348236	-0.313934	-0.0894744	0.320813	0.348095	0.111919
Vsnl1	red	-0.292199	0.157962	-0.214192	-0.110467	0.19166	0.244985	0.0245428
Vstm4	red	-0.557504	0.369059	-0.429493	-0.172494	0.403572	0.534171	0.197629
Wdr86	red	-0.268507	0.193976	-0.211452	-0.0876946	0.188615	0.294713	0.113102
Wnt5b	red	-0.368575	0.298136	-0.251816	-0.0612797	0.243707	0.348498	0.0877164
Xdh	red	-0.289908	0.105161	-0.333882	-0.195607	0.481159	0.301997	0.163933
Zbtb16	red	-0.126161	0.00594032	-0.355141	-0.276905	0.359438	0.198489	0.0350027
Zbtb46	red	-0.419526	0.393633	-0.144638	0.0502071	0.380912	0.347989	0.447272
Zcchc24	red	-0.567992	0.333483	-0.464612	-0.206602	0.508643	0.528867	0.358164
Zdhhc14	red	-0.463729	0.494894	-0.150504	0.0877288	0.396338	0.463675	0.276334
Zeb2	red	-0.42029	0.495374	-0.0966354	0.103065	-0.0292434	0.469279	0.0400294
Zfp36	red	-0.282411	0.112377	-0.357086	-0.236301	0.350282	0.291644	-0.0302413
Zfp382	red	-0.401348	0.483454	-0.0193644	0.180449	0.0803308	0.335699	0.289227
Zfp385d	red	-0.606777	0.831135	0.111828	0.39894	0.3378	0.542332	0.485673
Zfp423	red	-0.463736	0.298903	-0.319404	-0.126105	0.372736	0.390888	0.176434
Zfpm2	red	-0.607426	0.411771	-0.43575	-0.149981	0.427351	0.474068	0.196866
5330417C22Rik	turquoise	0.293127	-0.446759	-0.016926	-0.248598	-0.357697	-0.280632	-0.58922
A1cf	turquoise	0.365145	-0.607016	-0.22268	-0.447241	-0.0955948	-0.295093	-0.579216
AABR07001025.1	turquoise	0.0332824	-0.428209	-0.440895	-0.516517	0.26397	-0.0903045	-0.099038
AABR07001519.1	turquoise	0.501566	-0.362442	0.271367	0.0166547	-0.495257	-0.232648	-0.583895
AABR07002969.1	turquoise	0.425132	-0.33531	0.245022	-0.00946419	-0.58266	-0.294104	-0.579159
AABR07004061.1	turquoise	0.0392026	-0.336239	-0.107138	-0.252721	-0.313592	-0.161532	-0.388937
AABR07004891.1	turquoise	0.26675	-0.15121	0.276783	0.113263	-0.571492	-0.181068	-0.376454
AABR07005588.1	turquoise	0.246102	-0.325226	-0.00256024	-0.174119	-0.35729	-0.194176	-0.412794
AABR07006097.1	turquoise	0.167163	-0.478043	-0.156173	-0.342456	-0.41622	-0.270755	-0.485859
AABR07006120.1	turquoise	0.0666805	-0.509934	-0.251213	-0.427848	-0.356194	-0.218231	-0.505529
AABR07006283.1	turquoise	0.0454304	-0.388828	-0.153454	-0.304306	-0.354869	-0.179037	-0.421665
AABR07006475.1	turquoise	0.27143	-0.026672	0.394748	0.242798	-0.566194	-0.169429	-0.274044
AABR07008439.1	turquoise	-0.00293351	-0.412402	-0.269404	-0.423593	-0.00691119	-0.189543	-0.356062
AABR07012635.1	turquoise	0.286314	-0.445674	0.00669122	-0.22718	-0.570318	-0.284571	-0.576678
AABR07013439.1	turquoise	0.282908	-0.466741	-0.0556359	-0.25263	-0.121176	-0.312196	-0.365871
AABR07013477.2	turquoise	0.0791855	-0.50542	-0.177857	-0.382207	-0.50418	-0.2433	-0.581605
AABR07015057.1	turquoise	0.517712	-0.395887	0.185284	-0.0798832	-0.43214	-0.294696	-0.540665
AABR07015067.1	turquoise	0.435571	-0.00513821	0.576495	0.41068	-0.575378	-0.205209	-0.21334
AABR07015081.2	turquoise	0.593301	-0.206352	0.519481	0.287545	-0.579636	-0.293733	-0.36964
AABR07016572.1	turquoise	0.337266	-0.146457	0.394145	0.19845	-0.721132	-0.277861	-0.443653
AABR07016672.1	turquoise	0.441199	-0.517739	-0.101805	-0.299436	-0.17562	-0.320769	-0.476616
AABR07016674.1	turquoise	0.192167	-0.400827	-0.0173597	-0.221739	-0.556731	-0.259947	-0.521885
AABR07021433.2	turquoise	0.149028	-0.452828	-0.15681	-0.316093	-0.41185	-0.247731	-0.484769
AABR07024542.1	turquoise	0.0628009	-0.380869	-0.145361	-0.298456	-0.33989	-0.105279	-0.437186
AABR07025662.1	turquoise	0.0162391	-0.341985	-0.133889	-0.25129	-0.333585	-0.146674	-0.404172
AABR07026536.1	turquoise	0.553028	-0.32443	0.352136	0.0899781	-0.532514	-0.362712	-0.623021
AABR07027235.2	turquoise	0.114352	-0.25616	-0.0867003	-0.185281	-0.17946	-0.121568	-0.200945
AABR07027240.1	turquoise	0.0321506	-0.439226	-0.18039	-0.332045	-0.407967	-0.204573	-0.481319
AABR07027750.1	turquoise	0.530197	-0.567286	-0.0174854	-0.285478	-0.166776	-0.366697	-0.574662
AABR07027961.1	turquoise	0.0996606	-0.271676	-0.0340153	-0.169959	-0.350557	-0.147587	-0.364067
AABR07028092.1	turquoise	0.0572704	-0.282885	-0.10004	-0.235001	-0.291573	-0.129804	-0.345404
AABR07028488.1	turquoise	0.280619	-0.124136	0.186583	0.0588013	-0.367387	-0.194208	-0.217218
AABR07028765.2	turquoise	0.0256461	-0.233251	-0.109802	-0.176266	-0.189364	-0.0972855	-0.220794
AABR07029596.1	turquoise	0.439267	-0.453794	0.1345	-0.142107	-0.454862	-0.351396	-0.651694
AABR07029925.1	turquoise	0.0644119	-0.250172	-0.109406	-0.209098	-0.204619	-0.15878	-0.274608
AABR07032520.1	turquoise	0.285535	-0.51977	-0.149045	-0.374392	-0.231643	-0.255823	-0.530987
AABR07032520.4	turquoise	0.125389	-0.363425	-0.0806723	-0.243844	-0.355095	-0.153867	-0.413882
AABR07032622.1	turquoise	0.277345	0.0111495	0.468487	0.330644	-0.717527	-0.212468	-0.290299
AABR07034679.1	turquoise	0.168896	-0.398748	-0.0543937	-0.222319	-0.404584	-0.189752	-0.458926
AABR07044001.4	turquoise	0.0451185	-0.396438	-0.185292	-0.318096	-0.354521	-0.204201	-0.451865
AABR07044171.2	turquoise	0.0956112	-0.277039	-0.0815094	-0.221109	-0.316488	-0.223908	-0.3539
AABR07044635.2	turquoise	0.256093	-0.380427	0.083213	-0.139723	-0.407843	-0.261196	-0.531516
AABR07044900.1	turquoise	0.376756	-0.517215	-0.0301338	-0.279942	-0.232955	-0.358719	-0.612428
AABR07046745.1	turquoise	0.130549	-0.327144	-0.0825896	-0.209196	-0.360756	-0.123067	-0.419255
AABR07056624.1	turquoise	0.00424723	-0.315157	-0.136927	-0.252286	-0.331843	-0.11856	-0.393354
AABR07056730.1	turquoise	0.065833	-0.260755	-0.0379392	-0.144426	-0.379783	-0.109075	-0.337487
AABR07057436.1	turquoise	0.0101025	-0.277748	-0.105277	-0.238048	-0.301359	-0.105522	-0.362935
AABR07057510.1	turquoise	0.120601	-0.340259	-0.0673488	-0.223028	-0.358343	-0.158645	-0.381614
AABR07057997.1	turquoise	0.639638	-0.418694	0.25925	-0.0232492	-0.495974	-0.437399	-0.512306
AABR07058656.1	turquoise	0.0488036	-0.479613	-0.175054	-0.350349	-0.478706	-0.246029	-0.558026
AABR07058658.1	turquoise	0.0722623	-0.440293	-0.169139	-0.3349	-0.410957	-0.18906	-0.458002
AABR07059168.2	turquoise	0.0371345	-0.199275	0.0190241	-0.103922	-0.370292	-0.116151	-0.320865
AABR07060519.1	turquoise	0.105958	-0.473166	-0.124021	-0.323959	-0.455185	-0.227776	-0.559645
AABR07062897.1	turquoise	0.405321	-0.409225	-0.110309	-0.270507	-0.083986	-0.154756	-0.308774
AABR07063425.3	turquoise	0.268836	-0.412337	0.00728726	-0.199807	-0.534448	-0.274428	-0.528219
AABR07064415.1	turquoise	0.440226	-0.29291	0.310391	0.0738319	-0.636708	-0.315511	-0.531926
AABR07070802.1	turquoise	0.0916699	-0.368965	-0.0757321	-0.232756	-0.391636	-0.152943	-0.457207
AABR07071383.1	turquoise	0.209666	-0.467643	-0.12517	-0.334549	-0.379314	-0.227558	-0.485062
AABR07072562.1	turquoise	0.0539929	-0.410473	-0.110705	-0.285962	-0.46901	-0.199478	-0.501195
Aadat	turquoise	0.271678	-0.601247	-0.258127	-0.49868	-0.189145	-0.316763	-0.53753
Aass	turquoise	0.288631	-0.589511	-0.11562	-0.368874	-0.179729	-0.358283	-0.568983
Abat	turquoise	0.297415	-0.461398	-0.0762404	-0.294405	-0.242952	-0.326536	-0.58782
Abca14	turquoise	0.0585977	-0.225981	-0.0890698	-0.179459	-0.179502	-0.14074	-0.247694
Abca4	turquoise	-0.0192601	-0.284287	-0.163578	-0.25633	-0.294669	-0.128513	-0.283094
Abca7	turquoise	0.138993	-0.33251	-0.0921291	-0.22343	-0.215816	-0.180867	-0.344771
Abcc6	turquoise	0.270617	-0.465541	-0.110023	-0.32929	-0.345484	-0.235798	-0.636894
Abcg2	turquoise	0.455267	-0.57787	0.0364635	-0.258126	-0.39513	-0.458661	-0.637203
Abhd1	turquoise	0.147724	-0.272775	-0.0407935	-0.179011	-0.37656	-0.176831	-0.40646
Abhd14a	turquoise	0.262717	-0.577557	-0.179572	-0.432849	-0.130741	-0.325842	-0.535393
Ablim3	turquoise	0.621353	-0.122356	0.585094	0.388472	-0.569613	-0.316784	-0.274297
AC111847.1	turquoise	0.18597	-0.376002	-0.0450382	-0.21638	-0.417729	-0.274227	-0.46375
AC118957.1	turquoise	0.0221447	-0.262816	-0.102136	-0.201343	-0.24546	-0.129509	-0.27875
AC121719.1	turquoise	0.120885	-0.326457	-0.0199661	-0.182527	-0.431501	-0.144405	-0.417776
AC125248.1	turquoise	0.383269	-0.00511838	0.587262	0.421165	-0.76741	-0.264486	-0.222433
AC128900.1	turquoise	0.127616	-0.379514	-0.104397	-0.274352	-0.387125	-0.159703	-0.451809
AC134759.1	turquoise	0.0682327	-0.44553	-0.150034	-0.330608	-0.421581	-0.21341	-0.490337
Ace2	turquoise	0.0106714	-0.28489	-0.221851	-0.290895	-0.143691	-0.169576	-0.300603
Acmsd	turquoise	0.0296054	-0.480146	-0.256313	-0.436744	-0.0460503	-0.213881	-0.44525
Aco1	turquoise	0.318168	-0.567141	-0.0870351	-0.338732	-0.287958	-0.372008	-0.580078
Acox2	turquoise	0.271984	-0.300374	0.155208	-0.0573401	-0.457849	-0.276778	-0.453194
Acpp	turquoise	0.27072	-0.266562	0.0917406	-0.0651275	-0.393204	-0.201028	-0.348822
Acsm2	turquoise	0.361858	-0.730637	-0.230244	-0.526928	-0.158784	-0.401087	-0.669651
Acsm3	turquoise	0.258514	-0.506512	-0.312199	-0.465877	0.208289	-0.157952	-0.290506
Acsm4	turquoise	0.374594	-0.437407	0.0362398	-0.185296	-0.560274	-0.341112	-0.560698
Acsm5	turquoise	0.239689	-0.467717	-0.109804	-0.322569	-0.217714	-0.259058	-0.528203
Acss2	turquoise	0.37346	-0.443734	-0.30157	-0.436683	0.036347	-0.220741	-0.207172
Acvr1c	turquoise	0.446163	-0.299502	0.234134	0.00120981	-0.47261	-0.326881	-0.507932
Acy1	turquoise	0.275596	-0.665336	-0.281627	-0.539521	-0.13027	-0.325384	-0.567397
Acy3	turquoise	0.201167	-0.617256	-0.350117	-0.572765	-0.0195884	-0.276229	-0.43422
Adgra3	turquoise	0.549416	-0.379048	0.29526	0.0332813	-0.51836	-0.416353	-0.489715
Adgrv1	turquoise	0.379758	-0.0150659	0.495635	0.342943	-0.487118	-0.180564	-0.228592
Adhfe1	turquoise	0.227125	-0.591151	-0.260559	-0.488403	-0.0525696	-0.30562	-0.540405
Afm	turquoise	0.115275	-0.326081	-0.154319	-0.287472	-0.224172	-0.209885	-0.398915
Afmid	turquoise	0.416544	-0.515523	0.0827931	-0.201398	-0.451663	-0.36083	-0.665227
Agmat	turquoise	0.575646	-0.496521	0.174886	-0.123795	-0.445134	-0.394318	-0.650693
Agxt2	turquoise	0.645921	-0.669383	0.123821	-0.221924	-0.440725	-0.488865	-0.642468
Ak4	turquoise	0.448373	-0.546226	0.0305141	-0.24272	-0.309513	-0.409829	-0.639119
Ak9	turquoise	0.142272	-0.508524	-0.156531	-0.363183	-0.444304	-0.272822	-0.568899
Akr1c12l1	turquoise	0.182622	-0.497846	-0.236034	-0.433037	-0.161531	-0.275557	-0.441527
Akr1c13	turquoise	0.240238	-0.350763	-0.135764	-0.280239	-0.223413	-0.214634	-0.322662
Akr1c19	turquoise	0.0794988	-0.312175	-0.237442	-0.351801	-0.186746	-0.00460729	-0.415555
Akr7a3	turquoise	0.160899	-0.603765	-0.312562	-0.532116	-0.102978	-0.276098	-0.497372
Aldh1l1	turquoise	0.149993	-0.420449	-0.0882327	-0.282784	-0.129837	-0.31119	-0.365278
Aldh6a1	turquoise	0.254613	-0.671014	-0.305852	-0.546596	-0.122704	-0.320101	-0.548338
Aldh8a1	turquoise	0.326451	-0.684841	-0.291087	-0.551086	-0.165575	-0.325732	-0.572574
Aldh9a1	turquoise	0.229755	-0.476508	-0.152137	-0.357371	-0.220118	-0.245184	-0.473419
Alpl	turquoise	0.231532	-0.550099	-0.211007	-0.420917	-0.103924	-0.269316	-0.484161
Amacr	turquoise	0.0343361	-0.551403	-0.381055	-0.546623	0.0750138	-0.227052	-0.373785
Amn	turquoise	0.342522	-0.527789	-0.0767377	-0.317303	-0.290304	-0.314531	-0.571954
Ankfn1	turquoise	0.159333	-0.43257	-0.120576	-0.299996	-0.406435	-0.211358	-0.512134
Ankib1	turquoise	0.435999	-0.297085	0.311111	0.0764792	-0.687578	-0.347035	-0.576461
Anks6	turquoise	0.348974	-0.267701	0.306037	0.0891423	-0.579778	-0.281344	-0.437526
Ano2	turquoise	0.0310764	-0.379139	-0.152419	-0.291209	-0.346506	-0.180732	-0.433416
Anpep	turquoise	0.212617	-0.557663	-0.218929	-0.449931	-0.161033	-0.289825	-0.514679
Anxa13	turquoise	-0.00649462	-0.304724	-0.135877	-0.259052	-0.315363	-0.137245	-0.390051
Aoah	turquoise	0.523335	-0.486675	0.0447532	-0.17261	-0.275242	-0.357306	-0.462535
Aox2	turquoise	0.733963	-0.243709	0.37567	0.175678	-0.342638	-0.316183	-0.196085
Apmap	turquoise	0.469815	-0.460357	0.109804	-0.167378	-0.380388	-0.332505	-0.606746
Aqp1	turquoise	0.200786	-0.518881	-0.236218	-0.427185	-0.141013	-0.260864	-0.317788
Ar	turquoise	0.33153	-0.375621	0.0284385	-0.1747	-0.445813	-0.248902	-0.58708
Areg	turquoise	0.227683	-0.382807	-0.0310338	-0.215471	-0.393412	-0.203003	-0.454795
Arhgap42	turquoise	0.202392	0.121582	0.513584	0.417987	-0.849242	-0.122728	-0.277484
Arhgef37	turquoise	0.234039	-0.193196	0.108774	-0.0107555	-0.293696	-0.130578	-0.252985
Armc3	turquoise	0.0630364	-0.365611	-0.153326	-0.275213	-0.3306	-0.159567	-0.381171
Armh1	turquoise	0.110491	-0.228333	0.0923593	-0.0493279	-0.490909	-0.181912	-0.365313
Aspa	turquoise	0.189727	-0.637051	-0.424012	-0.604455	-0.0100735	-0.269757	-0.488526
Aspdh	turquoise	0.184117	-0.572039	-0.28246	-0.465383	-0.22909	-0.322165	-0.398744
Aspg	turquoise	0.36666	-0.248038	0.335278	0.0749575	-0.642156	-0.319084	-0.520929
Asrgl1	turquoise	0.309861	-0.466755	-0.0391335	-0.277341	-0.34553	-0.305407	-0.550253
Atp11a	turquoise	0.405437	-0.347026	0.259195	0.00309696	-0.641814	-0.350724	-0.577994
Atp5f1e	turquoise	-0.0136037	-0.530741	-0.549785	-0.654301	0.302535	-0.185974	-0.168931
Atp5me	turquoise	0.0495284	-0.583153	-0.461302	-0.607056	0.0893736	-0.231714	-0.344952
Atp6v0a4	turquoise	0.219886	-0.766201	-0.418638	-0.673859	0.0585199	-0.337186	-0.559134
Atrnl1	turquoise	0.531886	-0.447497	0.242691	-0.0312369	-0.591854	-0.375147	-0.609185
Azgp1	turquoise	0.00491649	-0.361931	-0.170643	-0.28361	-0.314047	-0.173095	-0.318236
B3galt5	turquoise	0.307603	-0.286806	0.258879	0.020859	-0.573873	-0.309115	-0.504289
Baiap2l2	turquoise	0.278919	-0.395391	0.0610956	-0.161181	-0.356563	-0.29516	-0.56837
Basp1	turquoise	0.0454899	0.103183	0.396277	0.320006	-0.557994	-0.136899	-0.181779
Bckdhb	turquoise	0.268603	-0.48479	-0.0899589	-0.309994	-0.327988	-0.272258	-0.540348
Bcl6	turquoise	0.179617	-0.403931	-0.12282	-0.299948	-0.287843	-0.248286	-0.484551
Bend5	turquoise	0.2263	-0.230533	0.243934	0.043454	-0.574031	-0.299959	-0.423507
Bend7	turquoise	0.471047	-0.385645	0.320241	0.0599013	-0.525327	-0.327152	-0.554965
Bhmt2	turquoise	0.399212	-0.672419	-0.206426	-0.485272	-0.164776	-0.360822	-0.644092
Blvra	turquoise	-0.10289	-0.263015	-0.197941	-0.299458	-0.121897	-0.0813752	-0.290913
Bri3bp	turquoise	0.344047	-0.248075	0.259612	0.0523515	-0.522232	-0.241267	-0.450514
Btc	turquoise	0.266457	-0.422262	-0.0294858	-0.230479	-0.319422	-0.198203	-0.396592
Btd	turquoise	0.280663	-0.334076	0.132866	-0.0747296	-0.521729	-0.238828	-0.57431
C1qtnf3	turquoise	0.060799	-0.471873	-0.195362	-0.373795	-0.374129	-0.210149	-0.492047
Ca12	turquoise	0.0825864	-0.754809	-0.572823	-0.762631	0.285671	-0.305777	-0.419166
Cacnb2	turquoise	0.279184	-0.092307	0.346909	0.192027	-0.730367	-0.219727	-0.414228
Cacnb4	turquoise	0.523584	-0.478327	0.184892	-0.110913	-0.540768	-0.415871	-0.660702
Cacng5	turquoise	0.0444248	-0.396882	-0.20541	-0.338777	-0.320673	-0.180592	-0.470462
Cap2	turquoise	0.0393527	-0.292049	-0.124689	-0.228411	-0.38085	-0.153975	-0.412856
Cat	turquoise	0.0892049	-0.642233	-0.458625	-0.649282	0.0625771	-0.229677	-0.390357
Cbs	turquoise	0.218534	-0.518922	-0.188152	-0.415702	-0.15221	-0.257495	-0.572237
Ccdc114	turquoise	0.319723	0.0182167	0.488712	0.33306	-0.55757	-0.245501	-0.283974
Ccdc148	turquoise	0.445422	-0.160203	0.482198	0.251888	-0.655636	-0.295832	-0.3901
Ccdc88c	turquoise	0.525638	-0.237048	0.481244	0.25442	-0.707639	-0.372726	-0.348271
Ccn6	turquoise	0.00381237	-0.366068	-0.161322	-0.306262	-0.320489	-0.118385	-0.35388
Ccser1	turquoise	0.598898	-0.251231	0.501229	0.260203	-0.657939	-0.37791	-0.414328
Cdh2	turquoise	0.426222	-0.219335	0.391891	0.180169	-0.706414	-0.288456	-0.468024
Cdhr5	turquoise	0.563736	-0.404385	0.300649	0.0065433	-0.515118	-0.331977	-0.643088
Cdk20	turquoise	0.501417	-0.130378	0.391369	0.20733	-0.463543	-0.194759	-0.348963
Cdo1	turquoise	0.17098	-0.399868	-0.121203	-0.312825	-0.222252	-0.242271	-0.457111
Cdr2	turquoise	0.169357	-0.0735081	0.235252	0.141155	-0.430527	-0.116037	-0.285393
Ceacam20	turquoise	0.100355	-0.315203	-0.0799119	-0.240659	-0.356909	-0.125795	-0.395214
Cela1	turquoise	0.344103	-0.338668	0.0867111	-0.125029	-0.389536	-0.277549	-0.473662
Cenpp	turquoise	0.229572	-0.517028	-0.168624	-0.392671	-0.155008	-0.305819	-0.561334
Cfap65	turquoise	0.129412	-0.329212	-0.0905846	-0.213782	-0.31367	-0.151523	-0.364163
Cftr	turquoise	0.0631036	-0.252724	-0.00193799	-0.124085	-0.417727	-0.148609	-0.320683
Chd1l	turquoise	0.619678	-0.432858	0.179384	-0.0860024	-0.392186	-0.281425	-0.534518
Chdh	turquoise	0.417943	-0.315629	0.286374	0.0518783	-0.635866	-0.346267	-0.492164
Chrd	turquoise	0.35699	-0.30763	0.205574	-0.0216607	-0.530088	-0.281695	-0.559512
Cidec	turquoise	0.331049	-0.373179	0.00205139	-0.175259	-0.410298	-0.275074	-0.512241
Cldn10	turquoise	0.365602	-0.652394	-0.156338	-0.439603	-0.226391	-0.356272	-0.639676
Clic4	turquoise	0.506759	-0.184461	0.433333	0.229396	-0.804654	-0.29899	-0.432601
Cmbl	turquoise	0.181193	-0.542341	-0.27437	-0.476156	-0.0882892	-0.23196	-0.504063
Cndp1	turquoise	0.280942	-0.370864	0.059644	-0.145264	-0.433975	-0.269357	-0.438792
Cnksr1	turquoise	0.406136	-0.219962	0.259162	0.0611379	-0.509676	-0.202147	-0.400654
Col17a1	turquoise	0.0686328	-0.14615	-0.0014777	-0.0576093	-0.240727	-0.0652459	-0.182688
Col4a3	turquoise	0.217011	-0.709627	-0.354362	-0.605678	-0.0404132	-0.363637	-0.540117
Col6a6	turquoise	0.519987	-0.378956	0.224289	-0.0305994	-0.473996	-0.277036	-0.613071
Cpne4	turquoise	0.118531	-0.449627	-0.108113	-0.3102	-0.454144	-0.262754	-0.518642
Cpox	turquoise	0.482063	-0.407345	0.216841	-0.0541579	-0.523307	-0.340236	-0.601507
Cpxm2	turquoise	0.0715887	-0.398393	-0.157143	-0.288421	-0.358747	-0.188949	-0.428165
Crot	turquoise	0.296186	-0.210544	0.158659	0.0033599	-0.432796	-0.15111	-0.363797
Cryab	turquoise	0.131267	-0.239101	-0.0738375	-0.177153	-0.236528	-0.213692	-0.178302
Crybg2	turquoise	0.328864	-0.287986	0.143708	-0.0368866	-0.532978	-0.267544	-0.432445
Cryl1	turquoise	0.347109	-0.639152	-0.144026	-0.418269	-0.180214	-0.347213	-0.629796
Cryz	turquoise	0.196384	-0.486328	-0.138467	-0.352227	-0.269168	-0.270476	-0.496829
Csad	turquoise	0.227598	-0.505756	-0.143057	-0.373245	-0.239187	-0.284555	-0.511779
Csf2rb	turquoise	0.0602357	-0.398906	-0.194212	-0.335566	-0.0673249	-0.168274	-0.396526
Csrnp3	turquoise	0.466622	-0.328325	0.288075	0.0263125	-0.590599	-0.335044	-0.545379
Cubn	turquoise	0.678531	-0.577387	0.225996	-0.0869071	-0.453279	-0.444476	-0.531301
Cyp2c11	turquoise	0.0377206	-0.386591	-0.218721	-0.343936	-0.211871	-0.119986	-0.299792
Cyp2c24	turquoise	0.113379	-0.376195	-0.185287	-0.33565	-0.211025	-0.239606	-0.400071
Cyp2d2	turquoise	0.196287	-0.56032	-0.224046	-0.454674	-0.143041	-0.271681	-0.565627
Cyp2d3	turquoise	0.107705	-0.410622	-0.252679	-0.406585	-0.126145	-0.193753	-0.398358
Cyp2d5	turquoise	0.229089	-0.432413	-0.175906	-0.357091	-0.216896	-0.226569	-0.415842
Cyp4a2	turquoise	0.37711	-0.903133	-0.428124	-0.711483	-0.089132	-0.432907	-0.578588
Cyp4a3	turquoise	0.42147	-0.637119	-0.126152	-0.405893	-0.224658	-0.360557	-0.667577
Cyp4a8	turquoise	0.556689	-0.450315	0.222134	-0.0578845	-0.486587	-0.37749	-0.607916
Cytip	turquoise	0.368419	-0.324869	0.0983198	-0.0998528	-0.275705	-0.196804	-0.441243
Dao	turquoise	0.288753	-0.633349	-0.181333	-0.439717	-0.185086	-0.337164	-0.652577
Dcbld2	turquoise	0.352669	-0.0800554	0.316627	0.167715	-0.662737	-0.244705	-0.37507
Dclk3	turquoise	0.423586	-0.447326	0.0892211	-0.156104	-0.353005	-0.326796	-0.564869
Dcun1d3	turquoise	0.28358	-0.24418	0.195391	0.01277	-0.500314	-0.195911	-0.490432
Ddi2	turquoise	0.363601	-0.390595	0.218041	-0.0378266	-0.549135	-0.289199	-0.570324
Ddit4	turquoise	0.103059	-0.410936	-0.139791	-0.295046	-0.355389	-0.241868	-0.424947
Ddx58	turquoise	0.133782	-0.307608	-0.0368711	-0.193726	-0.352397	-0.206773	-0.523386
Def8	turquoise	0.204315	-0.355956	-0.0439426	-0.235011	-0.299169	-0.205507	-0.517711
Dennd3	turquoise	0.413037	-0.359003	0.253032	-0.00384053	-0.542858	-0.32521	-0.561972
Depdc1b	turquoise	0.267851	-0.388871	0.057958	-0.133403	-0.488717	-0.247891	-0.500045
Dgka	turquoise	0.233324	-0.204923	0.239575	0.0559223	-0.638607	-0.226676	-0.528477
Dglucy	turquoise	0.321591	-0.539653	-0.117592	-0.361626	-0.246598	-0.313798	-0.601758
Dhrs7l1	turquoise	0.426843	-0.502431	-0.342218	-0.467814	0.112855	-0.262902	-0.0958451
Dmgdh	turquoise	0.374925	-0.584748	-0.0661738	-0.340683	-0.28222	-0.357424	-0.659065
Dock3	turquoise	0.318988	-0.174925	0.452341	0.246773	-0.615167	-0.281103	-0.389542
Dock5	turquoise	0.295026	-0.0695037	0.453662	0.283992	-0.705626	-0.280114	-0.349935
Dpp4	turquoise	0.543606	-0.621257	0.0562698	-0.267774	-0.410469	-0.431154	-0.683345
Dpyd	turquoise	0.171274	-0.358173	-0.154136	-0.327789	-0.35886	-0.113705	-0.671585
Dpys	turquoise	0.408553	-0.631518	-0.105547	-0.382178	-0.274554	-0.381814	-0.66518
Dusp5	turquoise	0.334987	-0.461102	0.0103125	-0.223068	-0.41597	-0.310772	-0.570138
Dut	turquoise	0.303519	-0.242732	0.226074	0.0445319	-0.518456	-0.255061	-0.398719
Eaf2	turquoise	0.0736897	-0.440168	-0.159306	-0.32664	-0.439719	-0.216175	-0.530551
Efna5	turquoise	0.242679	-0.182598	0.30787	0.128547	-0.61357	-0.300129	-0.376629
Efr3b	turquoise	0.106441	-0.329119	-0.105042	-0.239284	-0.412637	-0.164349	-0.44948
Elfn1	turquoise	0.0727912	-0.472608	-0.161211	-0.350772	-0.405785	-0.224032	-0.503115
Ell3	turquoise	0.350354	-0.319028	0.144219	-0.0596454	-0.463452	-0.25035	-0.479965
Eml6	turquoise	0.327614	-0.191168	0.296774	0.105618	-0.574504	-0.227923	-0.470016
Emx1	turquoise	0.17675	-0.420205	-0.132912	-0.319745	-0.10669	-0.181627	-0.445664
Enpep	turquoise	0.382868	-0.640139	-0.130638	-0.402255	-0.160281	-0.389611	-0.596889
Enpp3	turquoise	0.171381	-0.247513	0.166621	-0.0293042	-0.474253	-0.262797	-0.4325
Enpp6	turquoise	0.469068	-0.266601	0.430162	0.191123	-0.704784	-0.354156	-0.412518
Entpd5	turquoise	0.3133	-0.538501	-0.13428	-0.375369	-0.280249	-0.298304	-0.549273
Epb41l4b	turquoise	0.0912611	-0.116737	0.0123512	-0.0607324	-0.183044	-0.119347	-0.168979
Epha1	turquoise	0.120963	-0.220931	0.0172643	-0.0876578	-0.318166	-0.132061	-0.249825
Epha3	turquoise	-0.0789636	-0.159032	-0.198198	-0.220027	-0.19654	0.0753921	-0.236615
Eps8l2	turquoise	0.422482	-0.489739	0.104523	-0.173057	-0.436821	-0.340907	-0.580685
Erbb3	turquoise	0.50865	-0.475454	0.155476	-0.122023	-0.397906	-0.337862	-0.618041
Erc2	turquoise	0.502212	-0.244465	0.20282	0.0441024	-0.409789	-0.335047	-0.31699
Erich4	turquoise	0.23235	-0.503405	-0.186739	-0.395314	-0.195338	-0.28277	-0.49966
Espn	turquoise	0.34647	-0.502371	-0.00806726	-0.267891	-0.264922	-0.384392	-0.449797
Esr1	turquoise	0.148924	-0.523512	-0.325535	-0.519555	-0.180214	-0.213875	-0.601135
Etnppl	turquoise	0.414065	-0.535265	-0.348253	-0.497586	0.0711716	-0.29567	-0.234385
Etv6	turquoise	0.0869833	-0.0940123	0.159465	0.033312	-0.684696	-0.0649076	-0.513993
Exosc5	turquoise	0.112059	-0.311627	-0.0621841	-0.207552	-0.287725	-0.141809	-0.407074
Eya1	turquoise	0.332398	-0.142839	0.380846	0.169716	-0.5719	-0.240377	-0.380631
Fabp12	turquoise	0.131744	-0.349482	-0.109276	-0.258659	-0.363044	-0.146327	-0.449654
Fah	turquoise	0.175248	-0.520162	-0.231474	-0.438044	-0.171929	-0.253541	-0.501542
Fahd1	turquoise	0.293433	-0.530299	-0.139651	-0.352991	-0.157872	-0.31955	-0.415851
Fam102a	turquoise	0.269434	-0.527909	-0.140965	-0.362792	-0.262006	-0.304087	-0.547391
Fam107b	turquoise	0.524378	-0.542291	0.112743	-0.184106	-0.397796	-0.408256	-0.62362
Fam189b	turquoise	-0.0252918	-0.417471	-0.214773	-0.348497	-0.389849	-0.187165	-0.473932
Fam20c	turquoise	0.341436	-0.448802	0.0511275	-0.18874	-0.422889	-0.318265	-0.554158
Fam3d	turquoise	0.438957	-0.183234	0.347929	0.130805	-0.435006	-0.259072	-0.340834
Fam83g	turquoise	0.51756	-0.445761	0.084681	-0.164972	-0.554538	-0.319372	-0.555353
Fbp1	turquoise	0.0622144	-0.659518	-0.460566	-0.649539	0.170321	-0.234304	-0.39675
Fchsd2	turquoise	0.284906	-0.258839	0.142317	-0.0451248	-0.616661	-0.149839	-0.585887
Fgd3	turquoise	0.382648	-0.354072	0.1155	-0.105939	-0.364232	-0.280692	-0.483413
Fgfr4	turquoise	0.278063	-0.27695	0.137019	-0.0694431	-0.524801	-0.195568	-0.5699
Flt1	turquoise	-0.0529471	-0.358288	-0.303401	-0.424598	-0.0976733	-0.164345	-0.373551
Flvcr2	turquoise	0.251577	-0.362988	-0.071621	-0.258467	-0.259573	-0.189636	-0.646671
Fmnl1	turquoise	0.105699	-0.3601	-0.0539089	-0.238707	-0.313422	-0.190033	-0.50139
Fmo1	turquoise	0.205623	-0.617465	-0.300651	-0.527007	-0.0700513	-0.291707	-0.508611
Fmo3	turquoise	-0.0221235	-0.456124	-0.40582	-0.544767	-0.138005	-0.122476	-0.50402
Fmo4	turquoise	0.514932	-0.552105	-0.184302	-0.380821	-0.0186104	-0.320548	-0.361626
Foxp2	turquoise	0.0385245	-0.220973	-0.0770319	-0.178479	-0.289559	-0.188032	-0.309526
Fras1	turquoise	0.223119	-0.274521	0.26358	0.0296056	-0.589495	-0.291139	-0.369027
Frmd3	turquoise	-0.0149737	-0.183998	-0.011239	-0.109307	-0.310159	-0.0595212	-0.283071
Fsd1l	turquoise	0.366753	-0.113169	0.423622	0.259425	-0.6148	-0.207395	-0.406408
Ftcd	turquoise	0.22792	-0.45433	-0.126667	-0.309422	-0.418126	-0.272353	-0.522398
Fth1	turquoise	0.194845	-0.644509	-0.393758	-0.600458	-0.0367156	-0.301645	-0.364744
G0s2	turquoise	0.167074	-0.434885	-0.254836	-0.431976	-0.162432	-0.190273	-0.558066
Gadd45g	turquoise	0.373179	-0.121277	0.231508	0.115865	-0.430867	-0.221765	-0.367806
Galnt11	turquoise	0.0940202	-0.379769	-0.198168	-0.354349	-0.249188	-0.164919	-0.443502
Galnt14	turquoise	0.285066	-0.629719	-0.223178	-0.466565	-0.15158	-0.303925	-0.599393
Gba3	turquoise	0.191957	-0.692424	-0.437992	-0.659428	0.126334	-0.309951	-0.505571
Gclc	turquoise	0.213721	-0.633948	-0.332982	-0.567525	-0.129084	-0.307969	-0.511694
Gclm	turquoise	0.359657	-0.451949	-0.0145092	-0.245706	-0.417778	-0.348775	-0.443634
Gcm1	turquoise	0.106256	-0.48362	-0.163773	-0.347308	-0.434813	-0.249942	-0.511754
Ggct	turquoise	0.374319	-0.475642	0.0811585	-0.18923	-0.503204	-0.407551	-0.4896
Ghr	turquoise	0.200547	-0.582121	-0.35517	-0.555543	-0.222067	-0.230162	-0.694005
Gk	turquoise	0.383585	-0.6642	-0.169671	-0.459561	-0.213003	-0.37976	-0.692748
Glb1l2	turquoise	0.472453	-0.412361	0.22497	-0.0480102	-0.54146	-0.358183	-0.584687
Glis1	turquoise	0.409444	-0.237667	0.341487	0.133973	-0.52582	-0.299812	-0.412075
Glod5	turquoise	0.389773	-0.61563	-0.0966886	-0.366968	-0.180673	-0.323633	-0.594193
Glt1d1	turquoise	0.106399	-0.427102	-0.130489	-0.318625	-0.432307	-0.25515	-0.482755
Glul	turquoise	0.225544	-0.522083	-0.227547	-0.429611	-0.189942	-0.250484	-0.46357
Glyat	turquoise	0.27838	-0.767196	-0.369903	-0.646509	-0.023094	-0.360038	-0.610306
Glyatl1	turquoise	0.334192	-0.197472	0.17735	0.0417156	-0.440304	-0.232906	-0.303202
Glyctk	turquoise	0.290741	-0.371247	-0.027749	-0.220188	-0.311379	-0.254661	-0.513353
Gng7	turquoise	0.513418	-0.356419	0.218054	-0.0297263	-0.470035	-0.360754	-0.592817
Gprc5c	turquoise	0.382287	-0.406979	0.150784	-0.115409	-0.53414	-0.348551	-0.57194
Gramd1b	turquoise	0.682269	-0.588374	0.125929	-0.195193	-0.329512	-0.48038	-0.605354
Grap	turquoise	0.418089	-0.277748	0.0621072	-0.0893682	-0.361945	-0.210377	-0.355213
Grhpr	turquoise	0.261887	-0.617793	-0.249822	-0.483645	-0.180408	-0.321805	-0.544419
Grpr	turquoise	0.00303155	-0.261271	-0.114093	-0.206768	-0.257069	-0.163944	-0.289066
Gss	turquoise	0.342027	-0.393642	-0.0416468	-0.204161	-0.261409	-0.299219	-0.334729
Gstt2	turquoise	0.14945	-0.347561	-0.103966	-0.265829	-0.178644	-0.187629	-0.402063
Gstz1	turquoise	0.149917	-0.268807	-0.00259769	-0.170773	-0.333816	-0.234344	-0.479041
Gtpbp4	turquoise	0.0608277	-0.189551	0.00487993	-0.115328	-0.398097	-0.191833	-0.313758
Gucy1a2	turquoise	-0.0716696	0.234735	0.172971	0.213573	-0.593114	0.114384	-0.123155
Gucy1b2	turquoise	0.551557	-0.322692	0.028187	-0.116042	-0.180613	-0.307786	-0.192675
Gzmb	turquoise	0.164468	-0.17525	-0.00370925	-0.0892317	-0.210524	-0.088805	-0.217261
H6pd	turquoise	0.244347	-0.266235	0.0572284	-0.100752	-0.47925	-0.117962	-0.572687
Haao	turquoise	0.403589	-0.588172	-0.186624	-0.404563	-0.0890106	-0.360487	-0.437541
Hacl1	turquoise	0.154729	-0.474351	-0.195068	-0.388478	-0.223766	-0.261797	-0.472193
Hagh	turquoise	0.255591	-0.540514	-0.158712	-0.393157	-0.243536	-0.29284	-0.470182
Hao2	turquoise	0.270505	-0.758639	-0.370695	-0.638326	0.00837954	-0.367527	-0.523203
Hcn3	turquoise	0.519103	-0.260538	0.3262	0.099196	-0.540742	-0.282837	-0.493111
Hdac6	turquoise	0.0918566	-0.323528	-0.027234	-0.194048	-0.335204	-0.274749	-0.476462
Hexd	turquoise	0.550026	-0.115623	0.536967	0.335162	-0.662329	-0.28029	-0.286636
Hgd	turquoise	0.333772	-0.699317	-0.245704	-0.526601	-0.195256	-0.385756	-0.668247
Hlf	turquoise	0.0683085	-0.489613	-0.324216	-0.479201	-0.0478042	-0.247071	-0.507166
Hmga2	turquoise	0.323692	-0.151909	0.411843	0.194315	-0.687965	-0.284883	-0.490485
Hnf1a	turquoise	0.390008	-0.412393	0.122205	-0.123742	-0.385105	-0.305656	-0.584371
Hnf1b	turquoise	0.496034	-0.21507	0.462802	0.24669	-0.831802	-0.368112	-0.329912
Hnf4a	turquoise	0.438404	-0.695706	-0.075204	-0.39671	-0.320083	-0.417019	-0.648684
Hnf4g	turquoise	0.452586	-0.382712	0.29541	0.0395277	-0.532796	-0.372593	-0.569024
Hnmt	turquoise	0.429252	-0.365388	-0.0846605	-0.239379	-0.12212	-0.275438	-0.145966
Hoga1	turquoise	0.539337	-0.435952	0.27862	-0.0230795	-0.625595	-0.38107	-0.558596
Homer1	turquoise	0.262585	-0.229963	0.286123	0.0812929	-0.619149	-0.251939	-0.462878
Hook2	turquoise	0.640975	-0.318712	0.415992	0.155199	-0.564886	-0.311399	-0.443958
Hormad2	turquoise	0.404682	-0.340254	0.215105	-0.0139233	-0.483119	-0.225562	-0.533973
Hpd	turquoise	0.33775	-0.707628	-0.198633	-0.479431	-0.125037	-0.442475	-0.557372
Hpn	turquoise	0.206641	-0.324656	-0.0744285	-0.231309	-0.205574	-0.21081	-0.404502
Hps4	turquoise	0.430657	-0.31672	0.209661	-0.0242813	-0.476641	-0.205659	-0.582665
Hsd11b1	turquoise	-0.0392317	-0.306164	-0.316877	-0.412391	-0.223097	-0.0323812	-0.524691
Hsd17b14	turquoise	0.117986	-0.473318	-0.150123	-0.341883	-0.470055	-0.274875	-0.546217
Hsd3b3	turquoise	0.0361945	-0.277757	-0.0809598	-0.196773	-0.342342	-0.171117	-0.369823
Hsh2d	turquoise	0.274575	-0.350993	0.0184238	-0.152718	-0.363346	-0.250258	-0.387212
Hykk	turquoise	0.298317	-0.606295	-0.200538	-0.445076	-0.186685	-0.347888	-0.610915
Igsf11	turquoise	0.529973	-0.310728	0.423731	0.177026	-0.761392	-0.421938	-0.345672
Il34	turquoise	0.592759	-0.132867	0.454183	0.268383	-0.473401	-0.223042	-0.460312
Il4r	turquoise	-0.076057	-0.168773	-0.12863	-0.194901	-0.247549	-0.000711565	-0.445096
Impa1	turquoise	0.223894	-0.292032	0.0102077	-0.144751	-0.38699	-0.188002	-0.517349
Ipmk	turquoise	0.552737	-0.526879	0.100416	-0.19163	-0.366621	-0.339118	-0.527133
Iqch	turquoise	0.129593	-0.330933	-0.0228019	-0.202383	-0.352359	-0.168552	-0.49285
Itgb8	turquoise	0.446984	-0.269922	0.344462	0.111744	-0.74087	-0.305563	-0.581085
Jag1	turquoise	0.108268	-0.0449916	0.229062	0.12648	-0.372342	-0.116165	-0.187335
Josd2	turquoise	0.142966	-0.324356	-0.0159582	-0.185878	-0.339655	-0.131871	-0.455631
Kap	turquoise	0.0427992	-0.575572	-0.503467	-0.636786	-0.0225308	-0.239388	-0.263473
Kcnb1	turquoise	0.407602	-0.206429	0.425848	0.192793	-0.515127	-0.267696	-0.408846
Kcnj12	turquoise	0.196112	-0.243963	0.136168	-0.0129581	-0.155016	-0.22019	-0.268698
Kctd9	turquoise	0.264805	-0.350636	-0.0143194	-0.193647	-0.290783	-0.20856	-0.51293
Kdm1b	turquoise	0.356205	-0.307072	0.17895	-0.037162	-0.530933	-0.285687	-0.522504
Khk	turquoise	0.170514	-0.618127	-0.327849	-0.551982	-0.0911915	-0.294438	-0.533286
Kif11	turquoise	0.537925	-0.378341	0.25026	-0.0145812	-0.349231	-0.360461	-0.47562
Kif12	turquoise	0.64657	-0.152211	0.587062	0.362224	-0.526035	-0.371499	-0.23815
Klf15	turquoise	0.0538114	-0.32505	-0.192578	-0.328198	-0.173551	-0.0450525	-0.382725
Kmo	turquoise	0.399556	-0.641547	-0.161967	-0.435108	-0.192209	-0.371728	-0.620613
Kyat1	turquoise	0.329631	-0.456245	-0.0381115	-0.27341	-0.22507	-0.294112	-0.526356
Kynu	turquoise	0.302991	-0.653774	-0.218797	-0.483216	-0.179493	-0.362741	-0.631977
Lactb2	turquoise	0.238362	-0.498177	-0.177456	-0.389438	-0.23483	-0.248122	-0.542496
Large1	turquoise	0.335293	-0.165153	0.372365	0.159731	-0.749756	-0.228519	-0.492419
Lclat1	turquoise	0.357439	-0.354638	0.164018	-0.0700936	-0.56797	-0.311227	-0.60655
Ldhd	turquoise	0.172919	-0.343443	-0.1014	-0.253132	-0.196806	-0.154614	-0.333513
Lhpp	turquoise	0.405419	-0.209077	0.386435	0.161643	-0.575865	-0.315619	-0.412299
Lifr	turquoise	0.464153	-0.445884	0.127873	-0.145963	-0.471369	-0.337821	-0.670904
Lmx1b	turquoise	0.109816	-0.295143	0.0455495	-0.130012	-0.519511	-0.192311	-0.410812
LOC100363193	turquoise	0.361085	-0.313172	0.169201	-0.0461841	-0.528094	-0.316215	-0.499153
LOC100910057	turquoise	0.524955	-0.532053	0.111845	-0.192687	-0.405288	-0.35898	-0.671922
LOC100910526	turquoise	0.506433	-0.531127	0.0218746	-0.247974	-0.325715	-0.341403	-0.62005
LOC100910978.1	turquoise	-0.0670585	-0.258362	-0.246956	-0.315611	-0.272542	-0.0516992	-0.39199
LOC102551695	turquoise	0.585383	-0.488183	0.00369795	-0.220567	-0.259945	-0.328641	-0.513905
LOC102554608	turquoise	0.432739	-0.330232	-0.0836238	-0.206591	-0.0852002	-0.233064	-0.10483
LOC102554658	turquoise	0.0611148	-0.307227	-0.0990053	-0.225501	-0.368816	-0.153125	-0.363306
LOC103690120	turquoise	0.0677186	-0.457689	-0.236717	-0.419158	-0.10355	-0.209854	-0.42871
LOC103690137	turquoise	0.0395186	-0.370618	-0.126517	-0.277605	-0.432565	-0.193347	-0.485902
LOC103691744	turquoise	0.176165	-0.451834	-0.233288	-0.404327	-0.191974	-0.243803	-0.411095
LOC103692048	turquoise	0.275733	-0.482464	-0.102247	-0.328183	-0.264902	-0.28269	-0.585814
LOC108348081	turquoise	0.0256559	-0.204474	-0.0414217	-0.12302	-0.230419	-0.0740154	-0.253528
LOC108350528	turquoise	0.108522	-0.394371	-0.116027	-0.284898	-0.417193	-0.153665	-0.47549
LOC108351703	turquoise	0.15448	-0.456911	-0.0984851	-0.310825	-0.474395	-0.20913	-0.538377
LOC108352756	turquoise	0.528801	-0.0665654	0.550544	0.352941	-0.634915	-0.270935	-0.353292
LOC302192	turquoise	-0.0103807	-0.332208	-0.137361	-0.26938	-0.417569	-0.15048	-0.434728
LOC360919	turquoise	0.429182	-0.326441	-0.0653185	-0.198658	-0.130595	-0.197996	-0.194441
LOC361914	turquoise	0.28918	-0.337497	-0.146444	-0.273833	-0.128685	-0.156138	-0.232959
LOC497940	turquoise	0.222396	-0.429638	-0.029099	-0.228419	-0.35468	-0.297517	-0.462621
LOC499643	turquoise	0.475964	-0.279512	0.290333	0.0528095	-0.508822	-0.32065	-0.563279
LOC500124	turquoise	0.458791	-0.252212	0.375024	0.149601	-0.445693	-0.301041	-0.470394
LOC501038	turquoise	0.0832898	-0.438218	-0.178355	-0.350877	-0.107954	-0.234465	-0.423588
LOC688389	turquoise	0.486393	-0.670002	-0.107461	-0.409138	-0.257717	-0.432747	-0.599616
LOC688553	turquoise	0.570308	-0.441056	0.216537	-0.053835	-0.434418	-0.375765	-0.550734
LOC691551	turquoise	0.0752617	-0.425394	-0.167615	-0.320922	-0.372075	-0.223349	-0.463
Lrp2	turquoise	0.480158	-0.798257	-0.165677	-0.49491	-0.218003	-0.466851	-0.680061
Lrrc75b	turquoise	0.201533	-0.0944035	0.309236	0.135985	-0.593578	-0.203195	-0.421584
Lrrtm3	turquoise	0.440966	-0.292289	0.239948	-0.00106154	-0.50216	-0.297697	-0.573866
Lzts3	turquoise	0.448066	-0.320314	0.285049	0.0377131	-0.438908	-0.284971	-0.49559
Macrod1	turquoise	0.526563	-0.391628	0.309771	0.027711	-0.656383	-0.392586	-0.558293
Manba	turquoise	0.496108	-0.508938	0.156289	-0.138456	-0.475272	-0.378793	-0.620409
Map3k13	turquoise	0.664612	-0.347722	0.442171	0.164511	-0.601284	-0.36911	-0.4805
Map7	turquoise	0.456746	-0.62136	0.0276284	-0.285355	-0.389591	-0.431328	-0.678603
Mark1	turquoise	-0.00801782	-0.304133	-0.182878	-0.325724	-0.139863	-0.0919042	-0.503272
Mast3	turquoise	0.260773	-0.312337	0.140386	-0.0750402	-0.489413	-0.194094	-0.565973
Mat2a	turquoise	0.147576	-0.544462	-0.474871	-0.601709	0.200493	-0.218866	-0.1842
Mcf2l	turquoise	0.333254	-0.534427	-0.0430776	-0.301856	-0.318851	-0.3121	-0.601422
Mcoln2	turquoise	0.212666	-0.528943	-0.137881	-0.352759	-0.488643	-0.281093	-0.566225
Mefv	turquoise	0.267752	-0.349519	0.0524476	-0.122675	-0.439135	-0.181711	-0.453608
Megf11	turquoise	0.342576	-0.274944	0.31651	0.0772383	-0.697353	-0.312684	-0.506427
Melk	turquoise	0.0825393	-0.377414	-0.0902352	-0.260268	-0.463127	-0.237653	-0.469089
Mep1a	turquoise	0.458968	-0.634155	-0.176236	-0.428921	-0.14331	-0.387519	-0.451387
Mep1b	turquoise	0.212295	-0.390787	-0.169244	-0.319469	-0.170995	-0.257385	-0.397352
Mgam	turquoise	0.263836	-0.588819	-0.137065	-0.393276	-0.203656	-0.340727	-0.604243
Mgat3	turquoise	0.0777164	-0.284636	-0.0057169	-0.155	-0.393252	-0.208636	-0.496358
Mgll	turquoise	0.447552	-0.558121	0.0817199	-0.214408	-0.422368	-0.446976	-0.650058
Mindy3	turquoise	0.324046	-0.412999	0.00535512	-0.210286	-0.41986	-0.273104	-0.559995
Miox	turquoise	0.0284996	-0.614077	-0.467127	-0.654192	0.111701	-0.249279	-0.395486
Mlh3	turquoise	0.341531	-0.333783	0.161021	-0.0532533	-0.509992	-0.241239	-0.532426
Mme	turquoise	0.286784	-0.367899	0.102867	-0.130337	-0.547165	-0.338182	-0.434187
Mpp6	turquoise	0.261557	-0.191674	0.307834	0.119289	-0.656766	-0.283275	-0.383627
Mpped1	turquoise	0.325964	-0.49187	-0.0915359	-0.314212	-0.451186	-0.265467	-0.540757
Mpzl2	turquoise	0.338557	-0.332625	0.14641	-0.0614181	-0.433964	-0.31346	-0.494577
Mrap	turquoise	0.138119	-0.42912	-0.166911	-0.349104	-0.404695	-0.198893	-0.520595
Msmb	turquoise	0.060134	-0.354453	-0.0912862	-0.229729	-0.427977	-0.216998	-0.441538
Msra	turquoise	0.514593	-0.641574	-0.00368288	-0.316535	-0.347278	-0.442107	-0.726785
Mybl1	turquoise	0.344796	-0.287189	0.252051	0.0297715	-0.629955	-0.328585	-0.525879
Myh7b	turquoise	0.127489	-0.294213	-0.0160916	-0.18286	-0.326682	-0.123299	-0.481769
Myo5b	turquoise	0.571144	-0.216484	0.547087	0.322267	-0.733337	-0.354142	-0.343626
Myo7a	turquoise	0.35787	-0.392306	0.148286	-0.0975861	-0.440863	-0.331473	-0.523882
Mypn	turquoise	0.0270397	-0.338058	-0.152005	-0.284304	-0.316751	-0.109611	-0.358435
Naprt	turquoise	0.200251	-0.540707	-0.361667	-0.520941	0.0635901	-0.215545	-0.438259
Nat8f5	turquoise	0.180862	-0.668819	-0.420922	-0.619962	0.0146307	-0.323611	-0.498205
Nckap5	turquoise	0.28112	-0.387173	0.0731134	-0.148293	-0.481322	-0.358121	-0.521334
Ncs1	turquoise	0.249612	0.00722853	0.500522	0.345521	-0.539686	-0.16214	-0.303349
Nhsl1	turquoise	0.34971	-0.340811	0.139585	-0.0820991	-0.543045	-0.305619	-0.576391
Nkd2	turquoise	-0.0433914	-0.142855	-0.155528	-0.222209	-0.204756	-0.0350585	-0.345518
Nme4	turquoise	0.342987	-0.553767	-0.0964835	-0.351422	-0.281475	-0.340596	-0.538336
Nme7	turquoise	0.449575	-0.361519	0.147006	-0.0931271	-0.520599	-0.339439	-0.568653
Nmrk1	turquoise	0.127082	-0.230601	0.0728941	-0.0745582	-0.422904	-0.136091	-0.389654
Noct	turquoise	0.0123476	-0.132392	0.00797464	-0.0435744	-0.263073	-0.0674452	-0.185571
Npc1l1	turquoise	0.445489	-0.104389	0.477904	0.298699	-0.784443	-0.340286	-0.343003
Npnt	turquoise	0.218918	-0.651119	-0.254784	-0.510821	-0.155352	-0.314633	-0.590167
Nr1i2	turquoise	0.426443	-0.229519	0.280177	0.0907289	-0.356907	-0.216952	-0.34784
Nrg1	turquoise	0.626539	-0.443252	0.350595	0.0529158	-0.561814	-0.393825	-0.598351
Ntn1	turquoise	0.25915	-0.468075	-0.118557	-0.326074	-0.351477	-0.215907	-0.750121
Oat	turquoise	0.140615	-0.518013	-0.339767	-0.503103	-0.0789768	-0.227899	-0.353005
Odc1	turquoise	0.190439	-0.33012	-0.100351	-0.253715	-0.352698	-0.21073	-0.400506
Olr1468	turquoise	0.137905	-0.238883	-0.0193622	-0.145877	-0.24116	-0.146619	-0.288149
Oplah	turquoise	0.476103	-0.45841	0.23841	-0.0635276	-0.581439	-0.379944	-0.62317
Orai2	turquoise	0.0224689	-0.14348	-0.017584	-0.109638	-0.399836	0.00216172	-0.362221
Osbpl8	turquoise	0.350775	-0.461361	0.092166	-0.158586	-0.478307	-0.353325	-0.566466
Osgin1	turquoise	0.359515	-0.411003	-0.210592	-0.348064	-0.0284127	-0.253237	-0.185949
Otog	turquoise	0.0847959	-0.437619	-0.17228	-0.350827	-0.354155	-0.184603	-0.450073
Ovol1	turquoise	0.120516	-0.471753	-0.202895	-0.382869	-0.359328	-0.267396	-0.535108
Oxr1	turquoise	0.574488	-0.363575	0.412509	0.12604	-0.715908	-0.399676	-0.496965
Pafah2	turquoise	0.364957	-0.248046	0.259696	0.0609138	-0.557598	-0.249462	-0.505004
Pamr1	turquoise	0.108887	-0.0596847	0.333877	0.163036	-0.594757	-0.192031	-0.310574
Pank1	turquoise	0.353467	-0.460806	0.123198	-0.14033	-0.488877	-0.325221	-0.557985
Pbld1	turquoise	0.540258	-0.519109	0.0833071	-0.187207	-0.313723	-0.403382	-0.53467
Pc	turquoise	-0.000188652	-0.501307	-0.495089	-0.624209	0.00758479	-0.10148	-0.468861
Pcbp4	turquoise	0.290639	-0.339667	0.0476169	-0.157119	-0.358085	-0.286922	-0.4136
Pcdh17	turquoise	0.40167	-0.426534	0.0856328	-0.169252	-0.424118	-0.316072	-0.588629
Pde11a	turquoise	0.55529	-0.119881	0.545753	0.342402	-0.561672	-0.281605	-0.321673
Pde4c	turquoise	0.345938	-0.42774	-0.0547683	-0.265834	-0.229116	-0.307778	-0.512622
Pdzd2	turquoise	-0.0802767	-0.403181	-0.436385	-0.536855	0.0385355	-0.0734707	-0.505846
Pdzk1	turquoise	0.361937	-0.709861	-0.236724	-0.50916	-0.0793194	-0.365515	-0.551137
Per3	turquoise	-0.12558	-0.123943	-0.241295	-0.293716	-0.1195	0.090821	-0.447462
Pgm5	turquoise	0.260255	-0.192155	0.266518	0.10016	-0.420952	-0.212645	-0.318836
Phf1	turquoise	0.178145	-0.254539	0.0227609	-0.135987	-0.389862	-0.11399	-0.498048
Phyhd1	turquoise	0.372182	-0.359408	0.177172	-0.0705642	-0.568861	-0.269961	-0.590883
Pif1	turquoise	0.307699	-0.392662	-0.0217811	-0.199738	-0.416414	-0.274373	-0.484054
Pign	turquoise	0.476942	-0.47891	0.210772	-0.0884841	-0.557159	-0.377713	-0.616548
Pim3	turquoise	0.109212	-0.317665	-0.140198	-0.297178	-0.0904813	-0.145985	-0.308447
Pkd2l2	turquoise	0.0903004	-0.508602	-0.183609	-0.37911	-0.472212	-0.264488	-0.537425
Pklr	turquoise	0.384947	-0.439406	0.0810887	-0.168	-0.440858	-0.338149	-0.604832
Plau	turquoise	0.391039	-0.515365	-0.0398332	-0.28923	-0.270214	-0.309917	-0.615788
Plcb1	turquoise	0.321594	-0.480282	-0.0605392	-0.259508	-0.00365499	-0.326031	-0.420261
Pld1	turquoise	0.173547	-0.145406	0.153839	0.00635409	-0.592629	-0.145989	-0.531808
Plekha7	turquoise	0.406414	-0.227113	0.427059	0.203229	-0.717622	-0.348473	-0.339467
Plekhh1	turquoise	0.309646	-0.122193	0.489723	0.288414	-0.649925	-0.266483	-0.364372
Pm20d1	turquoise	0.730937	-0.53631	-0.0313253	-0.244509	-0.0802414	-0.339929	-0.313528
Pmfbp1	turquoise	0.261076	-0.422316	-0.0609064	-0.268073	-0.304025	-0.213187	-0.551891
Pnpla3	turquoise	0.346151	-0.461014	-0.0315042	-0.245314	-0.342111	-0.290935	-0.483708
Ppargc1b	turquoise	0.303466	-0.478927	-0.109356	-0.317649	-0.298786	-0.277175	-0.607498
Ppfia4	turquoise	0.250015	-0.304901	0.0853231	-0.103174	-0.368953	-0.192603	-0.468818
Ppic	turquoise	0.0974512	-0.401385	-0.249917	-0.371047	-0.163609	-0.161164	-0.30544
Ppm1k	turquoise	-0.000809305	-0.329469	-0.236719	-0.37607	-0.151508	-0.128691	-0.465181
Ppp2r1b	turquoise	0.26956	-0.311256	0.127714	-0.085032	-0.488867	-0.283368	-0.555625
Prkcq	turquoise	0.247281	-0.277146	0.159877	-0.0547438	-0.483759	-0.240951	-0.489511
Prlr	turquoise	0.399191	-0.482869	-0.0109333	-0.253595	-0.36137	-0.3228	-0.584953
Prodh1	turquoise	0.164876	-0.36425	-0.153545	-0.337031	-0.160832	-0.0922358	-0.512028
Prom1	turquoise	0.316257	-0.303278	0.184033	-0.0322216	-0.519823	-0.353621	-0.380927
Prr4	turquoise	0.145365	-0.49127	-0.162748	-0.352257	-0.474722	-0.290326	-0.551597
Prr5	turquoise	0.219337	-0.40029	-0.0544552	-0.23709	-0.23567	-0.267701	-0.471818
Prss30	turquoise	0.147678	-0.446724	-0.163684	-0.332738	-0.403888	-0.241755	-0.490358
Pstpip2	turquoise	0.500718	-0.271069	0.388464	0.152584	-0.583051	-0.293123	-0.496983
Pter	turquoise	0.518475	-0.427029	0.323239	0.0454764	-0.666739	-0.420755	-0.537198
Pth1r	turquoise	0.0940743	-0.616477	-0.471999	-0.649111	-0.0220557	-0.190096	-0.570918
Pyroxd2	turquoise	0.482789	-0.626062	-0.0867574	-0.363349	-0.265011	-0.360344	-0.647452
Pzp	turquoise	0.223422	-0.544196	-0.183734	-0.410117	-0.240397	-0.289065	-0.535247
Rab11fip3	turquoise	0.477646	-0.552648	0.0915254	-0.205198	-0.38008	-0.388432	-0.683415
Rab29	turquoise	0.339272	-0.369441	0.141202	-0.0898598	-0.54643	-0.338577	-0.573288
Ralgps2	turquoise	0.375637	-0.251751	0.215217	0.0195114	-0.591731	-0.275961	-0.570907
Rarres1	turquoise	0.0266411	-0.357971	-0.258858	-0.363607	-0.294386	-0.123838	-0.436911
Rasl12	turquoise	0.397148	-0.175553	0.319003	0.0967261	-0.492404	-0.268359	-0.466793
Rbfox1	turquoise	0.129194	-0.238573	-0.00130745	-0.120798	-0.389921	-0.185473	-0.35976
Rbm47	turquoise	0.357054	-0.507887	0.0203935	-0.23821	-0.391165	-0.382808	-0.558309
Rdh5	turquoise	0.266889	-0.374745	0.0276416	-0.193105	-0.358666	-0.265153	-0.605225
Reps2	turquoise	0.385977	-0.511549	-0.0130425	-0.248741	-0.29797	-0.299653	-0.546006
Rexo5	turquoise	0.638537	-0.36115	0.323036	0.0769283	-0.520557	-0.423958	-0.521381
RGD1306271	turquoise	0.123892	-0.111172	0.220547	0.0798644	-0.564933	-0.119306	-0.365747
RGD1307537	turquoise	0.2509	-0.435804	-0.0314739	-0.230845	-0.559127	-0.307876	-0.562004
RGD1309534	turquoise	0.104108	-0.549882	-0.326016	-0.52656	-0.0972359	-0.253662	-0.466076
RGD1359290	turquoise	0.335725	-0.17818	0.326412	0.11983	-0.595724	-0.285224	-0.450638
RGD1559600	turquoise	0.4303	-0.401292	0.099747	-0.126175	-0.359602	-0.34702	-0.564274
RGD1562392	turquoise	0.61982	-0.483934	0.248822	-0.0637033	-0.347072	-0.377902	-0.661049
RGD1564865	turquoise	0.343167	-0.60424	-0.200588	-0.444036	-0.129076	-0.343006	-0.528863
Rgn	turquoise	-0.132647	-0.409564	-0.44273	-0.535559	0.0123591	-0.12637	-0.333143
Rhobtb1	turquoise	0.466837	-0.45902	0.217323	-0.0706427	-0.526303	-0.345727	-0.638226
Rhpn1	turquoise	0.263454	-0.488322	-0.0764233	-0.290795	-0.179351	-0.299556	-0.512312
Rhpn2	turquoise	0.313127	-0.309544	0.134357	-0.0653485	-0.39464	-0.223234	-0.502244
Rimbp2	turquoise	0.370124	-0.558418	0.0327876	-0.250356	-0.385219	-0.398255	-0.630114
Rmdn1	turquoise	0.32804	-0.364207	0.0432937	-0.172148	-0.480925	-0.257782	-0.555227
Rnf144b	turquoise	0.530667	-0.337306	0.395311	0.145321	-0.619656	-0.34843	-0.524402
Rnf19a	turquoise	0.302837	-0.375284	0.105732	-0.122404	-0.538523	-0.278987	-0.558633
Rnls	turquoise	0.464	-0.345423	0.313362	0.0608059	-0.676062	-0.338832	-0.587663
Ros1	turquoise	0.171062	-0.463799	-0.174726	-0.366726	-0.214634	-0.283221	-0.529821
Rufy3	turquoise	0.252062	-0.402083	0.00884357	-0.205457	-0.453404	-0.22642	-0.60089
Samd5	turquoise	0.189754	-0.175095	0.248166	0.0771181	-0.492593	-0.209666	-0.410616
Sardh	turquoise	0.118477	-0.377588	-0.142494	-0.309861	-0.303867	-0.180438	-0.567147
Satb2	turquoise	0.404085	-0.276022	0.341232	0.0769511	-0.68528	-0.319347	-0.541551
Scamp3	turquoise	0.199261	-0.233275	0.0454607	-0.105239	-0.402304	-0.172244	-0.36596
Scly	turquoise	0.162962	-0.559925	-0.316323	-0.506697	0.0396544	-0.218436	-0.446305
Scn3b	turquoise	0.138115	-0.393504	-0.117339	-0.274572	-0.397727	-0.251883	-0.452374
Scn8a	turquoise	0.464105	-0.13751	0.465539	0.270431	-0.626273	-0.285017	-0.392864
Scoc	turquoise	0.453844	-0.468589	0.119567	-0.145054	-0.40061	-0.368263	-0.551768
Scrn2	turquoise	0.230981	-0.278751	0.100281	-0.0739531	-0.357403	-0.210552	-0.436039
Sds	turquoise	0.0244544	-0.297427	-0.13028	-0.22529	-0.268219	-0.126679	-0.35312
Sec16b	turquoise	0.326703	-0.33928	0.136206	-0.0935272	-0.430867	-0.255509	-0.548293
Sel1l2	turquoise	0.143924	-0.323865	-0.0236105	-0.180506	-0.447537	-0.208846	-0.408891
Sema6a	turquoise	0.411797	-0.276531	0.332571	0.0876268	-0.67083	-0.315106	-0.538823
Senp8	turquoise	0.373641	-0.0983728	0.430106	0.252664	-0.649251	-0.216011	-0.328425
Serpinb12	turquoise	-0.068449	-0.317456	-0.267806	-0.341853	-0.177115	-0.120524	-0.285695
Serpinf2	turquoise	0.56767	-0.435902	0.0259056	-0.151957	-0.206737	-0.308376	-0.32147
Sgk2	turquoise	0.0946984	-0.372323	-0.1867	-0.30255	-0.116961	-0.147387	-0.333796
Sgms1	turquoise	0.512302	-0.258877	0.391935	0.165703	-0.799329	-0.32276	-0.560315
Sh3tc2	turquoise	0.483656	-0.281782	0.414678	0.178396	-0.868542	-0.36855	-0.402331
Sirt7	turquoise	0.325505	-0.168373	0.23058	0.0631874	-0.569563	-0.240059	-0.478009
Skap1	turquoise	0.0968882	-0.315387	-0.0596262	-0.199209	-0.102503	-0.253316	-0.345102
Skint10	turquoise	0.0856654	-0.434875	-0.165392	-0.346057	-0.340532	-0.223614	-0.435967
Skint8	turquoise	0.0172503	-0.256779	-0.101294	-0.20551	-0.270658	-0.0777761	-0.312549
Slc10a5	turquoise	0.131782	-0.460902	-0.159276	-0.344489	-0.423395	-0.200331	-0.546974
Slc13a2	turquoise	0.298065	-0.536588	-0.118016	-0.37021	-0.181632	-0.300835	-0.608326
Slc15a2	turquoise	0.353095	-0.452655	-0.249037	-0.396336	-0.0341405	-0.208395	-0.34079
Slc16a4	turquoise	0.328476	-0.472687	0.0120688	-0.229546	-0.369643	-0.329929	-0.502707
Slc17a2	turquoise	0.35761	-0.469363	0.0117705	-0.227023	-0.334427	-0.308685	-0.561988
Slc17a3	turquoise	0.531399	-0.655904	-0.000925357	-0.323422	-0.314982	-0.394052	-0.715326
Slc1a1	turquoise	0.389401	-0.619026	-0.0509318	-0.333119	-0.338965	-0.395289	-0.624389
Slc1a4	turquoise	0.0584345	-0.258948	-0.0524925	-0.169937	-0.444476	-0.136304	-0.411051
Slc21a4	turquoise	0.610957	-0.48683	-0.0770802	-0.262788	-0.0986202	-0.287216	-0.226663
Slc22a1	turquoise	0.589648	-0.612643	0.0704101	-0.225014	-0.300533	-0.455361	-0.59786
Slc22a12	turquoise	0.396315	-0.577759	-0.17911	-0.406814	-0.115237	-0.367704	-0.488125
Slc22a13	turquoise	-0.0106916	-0.146522	-0.0412927	-0.106057	-0.225648	-0.021882	-0.199873
Slc22a15	turquoise	0.381808	-0.140516	0.440786	0.246474	-0.694754	-0.258388	-0.436532
Slc22a2	turquoise	0.194705	-0.50535	-0.217722	-0.428293	-0.235076	-0.256182	-0.503663
Slc22a22	turquoise	0.211097	-0.468248	-0.219633	-0.396875	-0.155013	-0.285078	-0.469565
Slc22a25	turquoise	0.257451	-0.682336	-0.432285	-0.622309	0.0721325	-0.333979	-0.470606
Slc22a6	turquoise	0.0955934	-0.568348	-0.405359	-0.571784	0.334408	-0.232724	-0.29082
Slc23a1	turquoise	0.563768	-0.290154	0.0671823	-0.0826094	-0.17883	-0.270781	-0.222257
Slc25a10	turquoise	0.153487	-0.477646	-0.262019	-0.436442	-0.0894214	-0.205542	-0.381335
Slc25a13	turquoise	0.409404	-0.465239	0.166103	-0.110842	-0.549458	-0.422505	-0.585694
Slc25a21	turquoise	0.429653	-0.254653	0.241481	0.0406732	-0.359279	-0.213154	-0.460234
Slc25a25	turquoise	0.0605419	-0.426698	-0.288913	-0.441114	-0.170923	-0.155849	-0.586084
Slc25a30	turquoise	0.295692	-0.363282	-0.0959047	-0.25261	-0.220019	-0.159523	-0.423018
Slc25a42	turquoise	0.314556	-0.436587	-0.0486312	-0.273578	-0.342739	-0.27372	-0.625827
Slc25a48	turquoise	0.289267	-0.399265	0.00653018	-0.18836	-0.34516	-0.261722	-0.434608
Slc27a2	turquoise	0.428113	-0.720026	-0.168191	-0.473035	-0.200213	-0.393261	-0.677751
Slc28a1	turquoise	0.211779	-0.54353	-0.213259	-0.437436	-0.181431	-0.315437	-0.568952
Slc2a5	turquoise	0.33737	-0.414987	-0.0190692	-0.231058	-0.331819	-0.216818	-0.484157
Slc34a1	turquoise	0.261418	-0.730611	-0.337231	-0.604924	0.0407485	-0.383953	-0.573395
Slc35f1	turquoise	0.248852	0.0458328	0.34769	0.261608	-0.551761	-0.119282	-0.115893
Slc37a4	turquoise	0.31767	-0.493992	-0.0476758	-0.296493	-0.297875	-0.332694	-0.592992
Slc38a3	turquoise	0.463349	-0.26752	-0.0319317	-0.154458	-0.039854	-0.20301	-0.153405
Slc39a8	turquoise	-0.0181438	-0.204573	-0.142046	-0.232017	-0.208105	-0.0310136	-0.292477
Slc3a1	turquoise	0.39943	-0.648125	-0.147815	-0.440321	-0.228877	-0.406229	-0.578161
Slc45a3	turquoise	0.157859	-0.378115	-0.145158	-0.311342	-0.21335	-0.149919	-0.459908
Slc47a1	turquoise	0.364859	-0.546679	-0.0742104	-0.317265	-0.266693	-0.34865	-0.581134
Slc47a2	turquoise	-0.0524689	-0.239668	-0.224689	-0.288624	-0.227729	-0.0229554	-0.320844
Slc51b	turquoise	0.214186	-0.40667	-0.126242	-0.301077	-0.355795	-0.197042	-0.449339
Slc5a10	turquoise	0.587481	-0.441178	0.257207	-0.000570903	-0.389662	-0.346173	-0.537397
Slc5a11	turquoise	0.294473	-0.541498	-0.112697	-0.362553	-0.276486	-0.335211	-0.656553
Slc5a8	turquoise	0.12848	-0.470237	-0.202095	-0.400359	-0.150814	-0.180567	-0.434178
Slc5a9	turquoise	0.308961	-0.405149	0.0623828	-0.144885	-0.389118	-0.321639	-0.498886
Slc6a13	turquoise	0.379106	-0.550904	-0.0520953	-0.316678	-0.279886	-0.382615	-0.584361
Slc6a18	turquoise	0.541696	-0.635518	-0.133653	-0.399437	-0.157123	-0.435568	-0.483742
Slc6a20	turquoise	0.396422	-0.581678	-0.0594739	-0.33497	-0.30703	-0.383665	-0.66337
Slc7a12	turquoise	0.668521	-0.542975	-0.108698	-0.295283	-0.0786713	-0.317853	-0.261672
Slc7a13	turquoise	0.105434	-0.568172	-0.431613	-0.598096	-0.0317943	-0.23849	-0.320986
Slc9a3r1	turquoise	0.305161	-0.288441	0.170603	-0.0246663	-0.422377	-0.208836	-0.401068
Slco1a1	turquoise	0.248498	-0.300379	-0.216051	-0.289997	0.085097	-0.180712	-0.0284366
Slco1a6	turquoise	0.492432	-0.514502	-0.237797	-0.404083	0.059048	-0.28593	-0.156473
Slco4c1	turquoise	0.284978	-0.425459	-0.10076	-0.281309	-0.207435	-0.250933	-0.410365
Smarca2	turquoise	0.0292442	-0.277396	-0.0970777	-0.225706	-0.354071	-0.166131	-0.400537
Sntg2	turquoise	0.351525	0.133032	0.575568	0.463112	-0.574706	-0.147954	-0.226176
Snx1	turquoise	0.381099	-0.206688	0.322213	0.118892	-0.633878	-0.242521	-0.525072
Snx7	turquoise	0.305453	-0.424374	0.0592604	-0.171176	-0.412968	-0.304805	-0.574841
Sorcs1	turquoise	0.278837	-0.0694679	0.46667	0.301653	-0.791002	-0.284449	-0.275495
Sox13	turquoise	-0.0854153	-0.086998	-0.145635	-0.193847	-0.334707	0.0955253	-0.47598
Sox9	turquoise	0.457101	-0.184657	0.456108	0.229249	-0.690632	-0.246491	-0.41885
Spata22	turquoise	0.0615552	-0.452206	-0.210064	-0.385737	-0.323709	-0.263072	-0.470356
Spatc1	turquoise	0.359985	-0.550666	-0.0307745	-0.299837	-0.250082	-0.352063	-0.628037
Spetex-2F	turquoise	0.207923	-0.278183	0.0160262	-0.114266	-0.350611	-0.101811	-0.304328
Spo11	turquoise	0.33993	-0.494133	-0.00247647	-0.265061	-0.292016	-0.336955	-0.533414
Spock1	turquoise	0.205858	-0.545864	-0.141603	-0.381092	-0.519856	-0.354959	-0.594466
Spopl	turquoise	0.230483	-0.105034	0.319088	0.163883	-0.609264	-0.20085	-0.403252
Spsb4	turquoise	0.301702	-0.0500889	0.48314	0.309933	-0.626358	-0.262708	-0.34148
Srcin1	turquoise	0.367284	-0.470694	0.0300115	-0.197753	-0.281846	-0.320942	-0.482158
Sspo	turquoise	0.0638823	-0.463106	-0.180126	-0.352988	-0.466981	-0.231437	-0.539195
St3gal3	turquoise	0.464245	-0.226315	0.3651	0.143975	-0.706273	-0.23309	-0.500056
St6gal1	turquoise	0.175012	-0.062658	0.32503	0.191465	-0.606078	-0.201663	-0.189868
St6galnac3	turquoise	0.566213	-0.784557	-0.103101	-0.428856	-0.224259	-0.469716	-0.664293
St8sia1	turquoise	0.0990387	-0.176888	0.0076675	-0.0698602	-0.251438	-0.11407	-0.247762
Stat5a	turquoise	0.119057	-0.396083	-0.109953	-0.264965	-0.380467	-0.158298	-0.445806
Stat5b	turquoise	0.203552	-0.262673	0.0104024	-0.149383	-0.463822	-0.195182	-0.49656
Sult1b1	turquoise	0.401764	-0.454027	0.0532548	-0.201015	-0.395307	-0.336458	-0.596974
Sult1c2	turquoise	0.448916	-0.497398	0.0504684	-0.203397	-0.288835	-0.351231	-0.616468
Sult1c2a	turquoise	0.469222	-0.707703	-0.0892909	-0.407967	-0.259371	-0.396797	-0.71606
Susd3	turquoise	0.265574	-0.446221	-0.0586368	-0.280098	-0.325739	-0.223813	-0.515827
Sycp3	turquoise	0.447344	-0.377492	0.203423	-0.0591032	-0.487928	-0.352172	-0.576746
Taf1d	turquoise	0.272679	0.0898399	0.514045	0.406464	-0.818301	-0.14649	-0.288964
Taf4b	turquoise	0.363527	-0.296507	0.161102	-0.0297112	-0.432789	-0.309499	-0.425304
Tbc1d10a	turquoise	0.316518	-0.272067	0.220814	0.028584	-0.525638	-0.28874	-0.524792
Tcaim	turquoise	0.402759	-0.437874	0.170912	-0.103306	-0.464408	-0.296706	-0.517774
Tcea3	turquoise	0.181757	-0.448407	-0.15456	-0.344355	-0.212379	-0.18524	-0.537439
Tcf24	turquoise	0.0229068	-0.211415	-0.0706034	-0.133927	-0.234845	-0.104389	-0.257344
Tef	turquoise	-0.0642167	-0.213132	-0.176945	-0.271551	-0.204341	0.0577133	-0.49681
Tet2	turquoise	0.251199	-0.321293	0.0568173	-0.140901	-0.491999	-0.208357	-0.65734
Tff3	turquoise	0.121144	-0.428481	-0.31668	-0.442012	-0.114884	-0.183165	-0.279136
Tgfbi	turquoise	0.00222344	-0.151752	0.0097896	-0.0961509	-0.38144	-0.0858571	-0.341606
Thada	turquoise	0.437155	-0.306296	0.26663	0.0116918	-0.628042	-0.328428	-0.618288
Thnsl2	turquoise	0.436789	-0.489153	0.0527502	-0.215191	-0.410785	-0.338432	-0.640132
Thrb	turquoise	0.498368	-0.548851	0.056973	-0.234404	-0.392972	-0.382843	-0.705535
Tinag	turquoise	0.436384	-0.573859	-0.00860252	-0.292225	-0.376356	-0.354118	-0.585423
Tle4	turquoise	0.106604	-0.274754	-0.105049	-0.232853	-0.310704	-0.12101	-0.573552
Tmem106a	turquoise	0.439934	-0.499293	0.139538	-0.138896	-0.383448	-0.354613	-0.64111
Tmem150a	turquoise	0.399457	-0.476107	-0.00421467	-0.24658	-0.322003	-0.273792	-0.555985
Tmem174	turquoise	0.28197	-0.464106	-0.0557758	-0.276688	-0.299796	-0.303455	-0.56677
Tmem236	turquoise	0.314662	-0.266015	0.0610608	-0.0943614	-0.393964	-0.244065	-0.371102
Tmigd1	turquoise	0.0856076	-0.412121	-0.196697	-0.368326	-0.116812	-0.169423	-0.361999
Tmlhe	turquoise	0.554218	-0.382612	-0.0488228	-0.204956	-0.125395	-0.224082	-0.24278
Tnfrsf14	turquoise	0.587015	-0.42542	0.265982	-0.00964123	-0.453637	-0.365174	-0.629992
Tnfrsf21	turquoise	0.522866	-0.547765	0.130637	-0.178879	-0.468234	-0.423685	-0.669913
Topaz1	turquoise	0.476615	-0.120246	0.518231	0.316185	-0.763385	-0.294494	-0.329574
Tox	turquoise	0.554405	-0.443807	0.292056	-0.00204067	-0.649182	-0.419332	-0.615024
Tp53i3	turquoise	0.428695	-0.297524	0.289984	0.0553112	-0.655567	-0.311752	-0.554666
Tpmt	turquoise	0.420366	-0.398922	0.117375	-0.143398	-0.488576	-0.305649	-0.540928
Trpm3	turquoise	0.141129	-0.0853464	-0.00361288	-0.124405	-0.285237	0.015668	-0.422718
Trps1	turquoise	0.49	-0.479059	0.246834	-0.0448235	-0.714685	-0.479303	-0.574591
Trpv3	turquoise	0.152692	-0.500666	-0.122195	-0.348067	-0.5251	-0.276369	-0.596862
Ttc21b	turquoise	0.29095	-0.215235	0.271218	0.0605197	-0.674362	-0.292561	-0.491992
Ttc36	turquoise	0.0464749	-0.42587	-0.329596	-0.460838	0.0508439	-0.124743	-0.305068
Tyw1	turquoise	0.161693	-0.20668	0.0661511	-0.0607635	-0.378522	-0.153578	-0.377871
Unc5cl	turquoise	0.621832	-0.273494	0.440464	0.191716	-0.60967	-0.318232	-0.391058
Unc79	turquoise	0.277993	-0.19716	0.224407	0.0824265	-0.391147	-0.219455	-0.396636
Upb1	turquoise	0.159472	-0.519946	-0.275089	-0.472347	-0.0937223	-0.23631	-0.503398
Upp2	turquoise	0.279235	-0.404055	-0.00559954	-0.203874	-0.320609	-0.260037	-0.470655
Ush1c	turquoise	0.497688	-0.45608	0.231884	-0.0607261	-0.495447	-0.368279	-0.558789
Usp10	turquoise	0.312145	-0.341628	0.188337	-0.0389522	-0.548605	-0.268785	-0.48841
Usp20	turquoise	0.43621	-0.410778	0.211135	-0.0622109	-0.542628	-0.305966	-0.673254
Usp26	turquoise	0.0731592	-0.414563	-0.167025	-0.326348	-0.31217	-0.174725	-0.405481
UST4r	turquoise	0.0692835	-0.384486	-0.165482	-0.309785	-0.365955	-0.1745	-0.479599
Ust5r	turquoise	0.514081	-0.640182	-0.295312	-0.493151	0.0636728	-0.343686	-0.414649
Vbp1	turquoise	0.298719	-0.292806	0.147588	-0.0467376	-0.495887	-0.252916	-0.431421
Vill	turquoise	0.260218	-0.512217	-0.125172	-0.358393	-0.22516	-0.305617	-0.61861
Vom2r37	turquoise	0.0638839	-0.352458	-0.339471	-0.417799	0.0370979	-0.126975	-0.193029
Vstm5	turquoise	0.181523	-0.418567	-0.0857559	-0.248693	-0.367251	-0.269797	-0.458042
Wdr19	turquoise	0.101007	-0.192285	0.0909997	-0.0651372	-0.434184	-0.151738	-0.460549
Wwp1	turquoise	0.269389	-0.303963	0.0807031	-0.111439	-0.521895	-0.215387	-0.621908
Xpnpep1	turquoise	0.324959	-0.442352	0.0419172	-0.195936	-0.441418	-0.311898	-0.54544
Xpnpep2	turquoise	0.233234	-0.589288	-0.217992	-0.452926	-0.164661	-0.276021	-0.557686
Xylb	turquoise	0.480265	-0.629122	0.0113532	-0.301369	-0.279691	-0.404306	-0.631911
Zeb1	turquoise	-0.347652	-0.0118334	-0.279733	-0.275576	-0.085107	0.171297	-0.392131
Zfp354a	turquoise	0.223611	-0.505408	-0.214552	-0.386173	-0.0482685	-0.27564	-0.436335
Zfp629	turquoise	0.451028	-0.0699666	0.505907	0.344767	-0.859243	-0.281165	-0.271708
Zfp93	turquoise	0.281401	-0.415572	0.00513604	-0.212967	-0.304996	-0.241515	-0.466954
Zhx3	turquoise	0.214295	-0.295929	0.00188212	-0.173063	-0.396556	-0.125424	-0.547873
Zmynd12	turquoise	0.338822	-0.41867	-0.00341427	-0.2196	-0.344843	-0.305968	-0.449703
A4galt	yellow	-0.151958	-0.0282199	-0.248101	-0.194029	0.367769	0.105986	0.0529788
AABR07000261.1	yellow	-0.0350347	-0.0611873	-0.0753202	-0.0760944	0.121812	-0.0156336	-0.0194925
AABR07001061.1	yellow	0.0628446	-0.183505	-0.136011	-0.150661	0.307237	-0.0995066	0.118133
AABR07001358.1	yellow	0.130564	-0.0526851	0.028507	-0.00460528	-0.0704249	-0.0897837	-0.0684839
AABR07001432.1	yellow	-0.0727894	-0.00103102	-0.151066	-0.104017	0.240077	0.0807895	0.216507
AABR07001942.1	yellow	0.0682824	0.236516	0.2992	0.327409	-0.15142	0.0136349	0.113359
AABR07002209.1	yellow	0.00319149	-0.0709514	-0.0736618	-0.0815665	0.111851	-0.0958565	-0.037748
AABR07002473.1	yellow	-0.0249629	-0.0447826	-0.0656052	-0.0702401	0.0919206	-0.0436241	0.000236848
AABR07002677.1	yellow	-0.135562	0.0984938	-0.0724693	-0.0209262	0.0973053	0.0842293	0.0957328
AABR07002677.2	yellow	-0.228038	0.167118	-0.156837	-0.0334551	0.2047	0.198846	0.132921
AABR07002868.2	yellow	-0.0688389	-0.0271533	-0.0987112	-0.0951276	0.0846071	0.0884918	-0.0476553
AABR07004221.2	yellow	0.240166	-0.419455	-0.184617	-0.326487	0.401052	-0.134349	-0.139161
AABR07004241.1	yellow	-0.143994	-0.0350552	-0.241765	-0.182545	0.330745	0.0516023	0.166025
AABR07004703.1	yellow	-0.0928052	0.0487503	-0.0647599	-0.040073	0.0536518	0.10557	0.0124985
AABR07004776.1	yellow	-0.0270564	-0.0418523	-0.0581179	-0.06132	0.129184	-0.0627303	0.00746337
AABR07005027.1	yellow	-0.015249	-0.0802522	-0.0729639	-0.0815736	0.139666	-0.000663515	0.0816164
AABR07005593.1	yellow	0.0675424	-0.0545159	0.0714023	0.0389627	-0.072585	-0.0208202	-0.0737446
AABR07006030.1	yellow	-0.0256062	-0.0570926	-0.0758589	-0.0799354	0.0958562	-0.028753	0.0685439
AABR07006278.1	yellow	-0.0866205	0.0167859	-0.136613	-0.0920203	0.146164	0.128823	0.0861266
AABR07006480.1	yellow	-0.00913501	-0.0447228	-0.0648337	-0.0519084	0.099132	0.0141073	0.121657
AABR07006538.1	yellow	-0.0880657	0.0901977	-0.0526338	-0.0100943	0.0543811	-0.000582484	0.0139003
AABR07006544.1	yellow	0.0182347	-0.0734621	-0.0378541	-0.0382329	0.101633	-0.0223738	0.0275281
AABR07007035.1	yellow	-0.0457749	-0.00368068	-0.0738369	-0.034755	0.134163	0.04048	0.301356
AABR07007093.1	yellow	-0.0201843	0.0525569	0.0883543	0.0766481	0.0135474	-0.038745	0.0762889
AABR07007642.1	yellow	-0.0628568	0.305581	0.338654	0.374138	-0.0964089	0.0427877	0.271077
AABR07007675.2	yellow	-0.0658356	0.0689581	-0.0367001	0.010166	0.0418114	0.0539847	0.0118551
AABR07007717.3	yellow	0.0524223	-0.0772356	0.0561664	-0.00952035	-0.0863701	-0.061002	-0.10991
AABR07007799.1	yellow	-0.024535	0.117334	0.0798262	0.110451	-0.0693688	0.10954	0.0710272
AABR07008259.1	yellow	0.0086632	0.0683044	0.0957355	0.108345	-0.052037	-0.0553527	0.038762
AABR07008655.1	yellow	0.00240827	-0.0522423	-0.0273563	-0.045291	0.0922678	-0.0868722	-0.0256012
AABR07009028.1	yellow	0.00668968	-0.0732099	-0.0209318	-0.0765281	-0.0675991	-0.0681763	-0.0859534
AABR07009931.1	yellow	-0.174133	0.00367917	-0.242518	-0.15308	0.336297	0.121139	0.326371
AABR07010040.2	yellow	-0.050701	-0.0949301	-0.129047	-0.143641	0.11887	-0.0218628	-0.0716262
AABR07010985.1	yellow	-0.0573443	0.0806502	0.05673	0.0875971	0.0523253	0.0267923	0.117735
AABR07012051.2	yellow	-0.050321	0.0286674	-0.0687205	-0.0430588	0.0504371	0.0344795	0.012188
AABR07012061.1	yellow	0.0136824	-0.0265591	-0.0282309	-0.0253527	0.0431239	0.022259	-0.0130613
[truncated: 1,001 more rows]
