# Supplementary material for: Treatment effects of soluble guanylate cyclase modulation on diabetic kidney disease at single-cell resolution
Source: Cell Rep Med. 2023 Apr 5;4(4):100992. doi: 10.1016/j.xcrm.2023.100992 (PMC10140477; doi:10.1016/j.xcrm.2023.100992)
Supplement: Data S20. KEGG pathways and GO terms in WGCNA modules, related to Figure 7 [file mmc21.xlsx]

## Sheet: turquoise
geneSet	description	link	size	overlap	expect	enrichmentRatio	pValue	FDR	overlapId	database	userId
rno01100	Metabolic pathways	http://www.kegg.jp/kegg-bin/show_pathway?rno01100+100216475+103691744+114027+114123+116593+116599+116682+116684+140608+140866+171347+171385+171458+171566+24250+24306+24362+245958+245961+24609+246263+24651+24654+24763+24957+25044+25096+25104+25106+25116+25197+25280+25283+25284+252898+25458+25586+25659+266674+288161+289687+290277+290551+29223+29254+29277+292875+29383+293949+294088+29416+294521+2953…	1380	121	43.7763	2.76405	0	0	100216475;103691744;114027;114123;116593;116599;116682;116684;140608;140866;171347;171385;171458;171566;24250;24306;24362;245958;245961;24609;246263;24651;24654;24763;24957;25044;25096;25104;25106;25116;25197;25280;25283;25284;252898;25458;25586;25659;266674;288161;289687;290277;290551;29223;29254;29277;292875;29383;293949;294088;29416;294521;29531;295620;29582;296925;296981;29711;29739;29758;298…	pathway_KEGG	Etnppl;Mat2a;Aox2;Gclc;Acss2;Aspa;Bhmt2;Haao;Hgd;Gss;Agmat;Upb1;Ak4;Gba3;Alpl;Acsm2;Kynu;Aadat;Acy1;Gclm;Khk;Nme7;Pnpla3;Dpys;Dmgdh;Cyp4a2;Cbs;Ggct;B3galt5;Oplah;Galnt14;Anpep;Csad;Pklr;Acsm3;Xylb;Cdo1;Pld1;Odc1;Cyp2c11;Cndp1;Cyp4a3;Afmid;Acmsd;Atp6v0a4;Rgn;Impa1;Acox2;Grhpr;Ak9;Kmo;Dao;Gk;Prodh1;Hykk;St6galnac3;Cryl1;Enpp3;Hpd;Acsm5;Lclat1;Aspdh;Acsm4;Agxt2;Aco1;Cpox;Kyat1;Pign;Ftcd;St8sia1;Hao2…
GO:0044282	small molecule catabolic process	http://amigo.geneontology.org/amigo/term/GO:0044282	258	40	8.18426	4.88743	0	0	24250;24439;25044;29383;29416;29531;29711;56823;59113;60356;64305;64313;64392;65192;79223;80848;81632;81656;81708;81718;83523;83784;83842;85255;89833;114027;114123;116682;246307;252899;293949;296925;297332;307858;311844;313917;362474;363285;681913;688283	geneontology_Biological_Process_noRedundant	Haao;Kynu;Aadat;Cbs;Miox;Csad;Slc27a2;Cdo1;Afmid;Thnsl2;Sult1b1;Impa1;Kmo;Hacl1;Dao;Gk;Hpd;Hagh;Agxt2;Kyat1;Ftcd;Aass;Asrgl1;Sds;Hoga1;Adhfe1;Bckdhb;Oat;Fah;Aldh1l1;Aldh6a1;Dpyd;Abat;Sardh;Cubn;Crot;Abhd1;Ldhd;Scly;Gstz1
GO:0006520	cellular amino acid metabolic process	http://amigo.geneontology.org/amigo/term/GO:0006520	222	42	7.04227	5.96398	0	0	24250;24609;24957;25044;25283;29383;29416;29531;29711;29739;56823;59113;60356;64313;65135;81632;81656;81708;81718;83784;89833;114027;114123;116593;116682;171385;246266;246307;293779;293949;296925;297332;298607;300981;304024;311844;362474;362769;363285;365972;681913;688283	geneontology_Biological_Process_noRedundant	Gclc;Aspg;Bhmt2;Haao;Agmat;Upb1;Kynu;Aadat;Acy1;Gclm;Dpys;Cbs;Csad;Glyat;Cdo1;Odc1;Afmid;Thnsl2;Acmsd;Kmo;Dao;Hpd;Agxt2;Cpox;Kyat1;Ftcd;Aass;Asrgl1;Sds;Hoga1;Adhfe1;Bckdhb;Oat;Fah;Aldh6a1;Dpyd;Abat;Sardh;Dglucy;Glul;Scly;Gstz1
GO:0032787	monocarboxylic acid metabolic process	http://amigo.geneontology.org/amigo/term/GO:0032787	422	50	13.3867	3.73506	6.66134e-16	1.54876e-13	24303;24306;24362;24439;24651;24763;24817;25053;25104;25106;25114;25735;29254;29277;29383;29573;56823;59113;65192;81632;83784;83842;84029;84608;85255;89833;116682;246263;246266;246307;266674;286963;290277;293779;293949;297332;298423;304785;306262;307858;311569;311844;313917;314312;353317;361637;362972;499353;680021;685750	geneontology_Biological_Process_noRedundant	Slco1a6;Acss2;Aspg;Haao;Acsm2;Kynu;Pnpla3;Cyp2d5;Cyp4a2;Hnf4a;Pklr;Acsm3;Glyat;Slc27a2;Cyp2c11;Cyp4a3;Thnsl2;Cyp2d2;Rgn;Grhpr;Aldh8a1;Kmo;Hacl1;Cryl1;Acsm5;Hagh;Acsm4;Agxt2;Cyp2d3;Entpd5;Kyat1;Ftcd;Fgfr4;Hao2;Slc37a4;Asrgl1;Pc;Hnf1a;Hoga1;Fbp1;Cyp4a8;Fah;Mgll;Slc45a3;Cyp2c24;Abat;Btd;Crot;Abhd1;Ldhd
GO:0051186	cofactor metabolic process	http://amigo.geneontology.org/amigo/term/GO:0051186	386	44	12.2447	3.5934	1.47105e-13	2.73614e-11	24248;24362;24439;24651;24763;24817;25106;25116;25256;25283;25458;25735;29416;29487;29739;56823;59113;64392;80848;83842;84608;89833;114123;116599;116682;116684;171347;171385;246263;292875;294088;296925;298655;304024;306262;311569;314312;315085;353317;361637;362474;499330;681913;688283	geneontology_Biological_Process_noRedundant	Slco1a6;Mat2a;Gclc;Acss2;Haao;Gss;Acsm2;Kynu;Aadat;Gclm;Oplah;Hnf4a;Pklr;Acsm3;Afmid;Acmsd;Rgn;Kmo;Acsm5;Hagh;Aspdh;Acsm4;Entpd5;Cpox;Fmo1;Ftcd;Aass;Hsd11b1;Pank1;Hnf1a;Fbp1;Cat;Adhfe1;Aldh1l1;H6pd;Sardh;Nmrk1;Gstt2;Cubn;Btd;Crot;Naprt;Blvra;Gstz1
GO:0044283	small molecule biosynthetic process	http://amigo.geneontology.org/amigo/term/GO:0044283	487	49	15.4486	3.17181	6.72906e-13	1.043e-10	24250;24306;24362;24651;24763;24817;24957;25044;25104;25106;25114;25735;29254;54410;56813;56823;59113;60356;64313;64392;65192;81632;81656;81718;83523;83784;114123;116593;116682;171385;171458;171566;246263;292875;293949;295620;296925;297332;298423;304785;311569;313917;314312;353317;361637;365972;432367;497778;685750	geneontology_Biological_Process_noRedundant	Acss2;Bhmt2;Haao;Upb1;Acsm2;Kynu;Nme7;Cyp4a2;Cbs;Hnf4a;Csad;Pklr;Acsm3;Slc27a2;Cdo1;Cyp4a3;Thnsl2;Acmsd;Rgn;Impa1;Aldh8a1;Kmo;Enpp3;Acsm5;Aspdh;Acsm4;Agxt2;Npc1l1;Entpd5;Fgfr4;Aass;Pth1r;Dut;Sds;Pc;Hnf1a;Hoga1;Ipmk;Fbp1;Upp2;Oat;Mgll;Aldh1l1;Slc45a3;Dpyd;Abat;Sardh;Glul;Abhd1
GO:0006820	anion transport	http://amigo.geneontology.org/amigo/term/GO:0006820	457	45	14.4969	3.10411	1.31298e-11	1.74439e-09	24255;24817;25346;25548;25550;29216;29323;29484;29509;29573;50572;50621;58942;59113;59114;65144;65192;80899;81632;83718;83842;84608;113918;170943;171163;246771;252919;266730;294881;295356;299609;300790;305540;306600;306950;310836;312382;313089;314824;361074;361914;365398;432363;500820;100361584	geneontology_Biological_Process_noRedundant	LOC361914;Slco1a6;Slco1a1;Slc7a12;Slc21a4;Slc38a3;Slc23a1;Slc7a13;Slc6a18;Slc34a1;Slc25a30;Slc22a12;Slc17a3;Slc3a1;Slco4c1;Slc6a20;Slc25a25;Cacnb4;Atp11a;Slc27a2;Ros1;Slc22a6;Abcg2;Slc6a13;Osbpl8;Kmo;Slc1a4;Lrp2;Slc1a1;Slc16a4;Ano2;Cftr;Slc37a4;Slc25a10;Slc5a8;Pdzk1;Slc51b;Hnf1a;Clic4;Abca7;Abat;Abca4;Slc9a3r1;Slc17a2;Crot
GO:0043648	dicarboxylic acid metabolic process	http://amigo.geneontology.org/amigo/term/GO:0043648	82	17	2.6012	6.53545	6.02981e-10	7.00965e-08	24957;25104;25283;29416;29739;56823;59113;64313;64392;89833;116682;171385;293949;304024;362474;362769;680021	geneontology_Biological_Process_noRedundant	Gclc;Haao;Kynu;Aadat;Gclm;Acmsd;Grhpr;Kmo;Cpox;Ftcd;Pc;Hoga1;Adhfe1;Oat;Aldh1l1;Dglucy;Glul
GO:0015849	organic acid transport	http://amigo.geneontology.org/amigo/term/GO:0015849	259	30	8.21599	3.65142	8.67806e-10	8.96733e-08	24817;25550;29216;29323;29484;29509;50572;50621;58942;59113;59114;65192;80899;81632;83842;84608;113918;170943;171163;252919;266730;294881;295356;300790;305540;306950;313089;361074;361914;500820	geneontology_Biological_Process_noRedundant	LOC361914;Slco1a6;Slco1a1;Slc7a12;Slc21a4;Slc38a3;Slc23a1;Slc7a13;Slc6a18;Slc25a30;Slc17a3;Slc3a1;Slc6a20;Cacnb4;Slc27a2;Slc22a6;Slc6a13;Kmo;Slc1a4;Lrp2;Slc1a1;Slc16a4;Slc25a10;Slc5a8;Slc51b;Hnf1a;Abat;Slc9a3r1;Slc17a2;Crot
GO:0042737	drug catabolic process	http://amigo.geneontology.org/amigo/term/GO:0042737	110	18	3.48941	5.15846	1.0273e-08	9.55393e-07	24248;24303;25053;29277;29383;29416;29531;64305;65135;80848;81656;84385;170751;246247;286963;296925;499353;681913	geneontology_Biological_Process_noRedundant	Fmo4;Aadat;Cyp2d5;Dpys;Cyp2c11;Sult1b1;Cyp2d2;Xpnpep1;Hpd;Cyp2d3;Aass;Cat;Fah;Cyp2c24;Dpyd;Nr1i2;Cubn;Gstz1
GO:1901361	organic cyclic compound catabolic process	http://amigo.geneontology.org/amigo/term/GO:1901361	355	32	11.2613	2.84159	1.0857e-07	9.17914e-06	24362;24651;25106;25116;26760;29383;29531;54410;56823;59113;64392;65135;80848;81656;81676;81708;89833;116599;116682;292875;295620;308441;310395;310859;311844;314312;316421;363133;497778;681913;688283;691018	geneontology_Biological_Process_noRedundant	Aox2;Hnmt;Haao;Kynu;Dpys;Akr7a3;Hsd17b14;Pklr;Afmid;Rgn;Kmo;Enpp3;Hpd;Aspdh;Entpd5;Kyat1;Ftcd;Pcbp4;Hsd11b1;Dut;Tet2;Fbp1;Upp2;Fah;Aldh1l1;Noct;Aldh6a1;Dpyd;Cubn;Exosc5;Blvra;Gstz1
GO:0006575	cellular modified amino acid metabolic process	http://amigo.geneontology.org/amigo/term/GO:0006575	129	18	4.09213	4.39869	1.30239e-07	1.00935e-05	24439;25283;25458;29135;29487;29739;64040;64305;64392;83842;89833;114123;116684;170898;290551;293949;311844;681913	geneontology_Biological_Process_noRedundant	Gclc;Tmlhe;Gss;Gclm;Oplah;Sult1b1;Hagh;Kyat1;Ftcd;Hpn;Hoga1;Aldh1l1;Chdh;Sardh;Gstt2;Aldh9a1;Crot;Gstz1
GO:0006753	nucleoside phosphate metabolic process	http://amigo.geneontology.org/amigo/term/GO:0006753	455	37	14.4335	2.56348	1.54178e-07	1.10297e-05	24362;24651;24763;25116;25206;25256;25735;29223;29416;54410;56823;58942;59113;64305;66012;83842;116682;140608;171566;245958;246263;246771;292875;294088;294521;295620;296925;298655;304334;311569;314312;315085;353317;361637;497778;499330;688283	geneontology_Biological_Process_noRedundant	Gucy1b2;Acss2;Haao;Ak4;Acsm2;Kynu;Aadat;Nme7;Slc25a25;Cacnb4;Hnf4a;Pklr;Acsm3;Afmid;Sult1b1;Gucy1a2;Ak9;Kmo;Enpp3;Acsm5;Aspdh;Acsm4;Entpd5;Fmo1;Fam20c;Aass;Hsd11b1;Dut;Pank1;Fbp1;Upp2;Atp5f1e;H6pd;Nmrk1;Crot;Naprt;Atp5me
rno00630	Glyoxylate and dicarboxylate metabolism	http://www.kegg.jp/kegg-bin/show_pathway?rno00630+24248+24957+293949+311569+50655+680021+684314+688283+84029	30	9	0.951659	9.45717	2.37796e-07	1.57965e-05	24248;24957;293949;311569;50655;680021;684314;688283;84029	pathway_KEGG	Acss2;Afmid;Grhpr;Aco1;Hao2;Hoga1;Cat;Glyctk;Glul
GO:0006790	sulfur compound metabolic process	http://amigo.geneontology.org/amigo/term/GO:0006790	212	23	6.72505	3.42005	2.761e-07	1.65527e-05	24250;24439;24763;25283;25458;25735;29416;29487;29739;60356;64305;81718;116682;116684;171347;246263;296925;306262;311569;353317;361637;365972;681913	geneontology_Biological_Process_noRedundant	Mat2a;Gclc;Acss2;Bhmt2;Gss;Acsm2;Kynu;Aadat;Gclm;Cbs;Oplah;Hnf4a;Csad;Acsm3;Cdo1;Sult1b1;Acsm5;Hagh;Acsm4;Aass;Gstt2;Btd;Gstz1
rno00270	Cysteine and methionine metabolism	http://www.kegg.jp/kegg-bin/show_pathway?rno00270+103691744+171347+24250+25044+25283+25458+29739+311844+365972+81718+83784	49	11	1.55438	7.0768	2.84778e-07	1.65527e-05	103691744;171347;24250;25044;25283;25458;29739;311844;365972;81718;83784	pathway_KEGG	Mat2a;Gclc;Bhmt2;Gss;Gclm;Cbs;Cdo1;Agxt2;Kyat1;Sds;LOC103691744
rno00260	Glycine, serine and threonine metabolism	http://www.kegg.jp/kegg-bin/show_pathway?rno00260+103691744+114027+114123+24250+245961+25044+290551+680021+684314+83784	40	10	1.26888	7.88098	3.37537e-07	1.84653e-05	103691744;114027;114123;24250;245961;25044;290551;680021;684314;83784	pathway_KEGG	Dmgdh;Cbs;Grhpr;Dao;Agxt2;Sds;Glyctk;LOC103691744;Chdh;Sardh
rno00380	Tryptophan metabolism	http://www.kegg.jp/kegg-bin/show_pathway?rno00380+116682+171385+24248+29416+311844+316421+56823+59113+64040+688283	47	10	1.49093	6.70722	1.6896e-06	8.72958e-05	116682;171385;24248;29416;311844;316421;56823;59113;64040;688283	pathway_KEGG	Aox2;Haao;Kynu;Aadat;Afmid;Acmsd;Kmo;Kyat1;Cat;Aldh9a1
GO:0019693	ribose phosphate metabolic process	http://amigo.geneontology.org/amigo/term/GO:0019693	360	29	11.4199	2.53943	4.23226e-06	0.000207158	24362;24651;24763;25116;25206;25735;29223;29416;54410;58942;64305;66012;83842;116682;140608;171566;245958;246263;246771;294088;294521;295620;296925;298655;304334;311569;314312;353317;361637	geneontology_Biological_Process_noRedundant	Gucy1b2;Acss2;Ak4;Acsm2;Kynu;Aadat;Nme7;Slc25a25;Cacnb4;Hnf4a;Pklr;Acsm3;Sult1b1;Gucy1a2;Ak9;Enpp3;Acsm5;Acsm4;Entpd5;Fam20c;Aass;Hsd11b1;Pank1;Fbp1;Upp2;Atp5f1e;H6pd;Crot;Atp5me
GO:0090407	organophosphate biosynthetic process	http://amigo.geneontology.org/amigo/term/GO:0090407	408	31	12.9426	2.3952	6.55734e-06	0.000304916	24362;24651;25096;25104;25206;29223;56813;56823;59113;66012;79223;83523;116682;140608;140866;171458;171566;245958;292875;294088;294521;295620;309051;311569;314312;315085;353229;362972;497778;499330;688283	geneontology_Biological_Process_noRedundant	Gucy1b2;Acss2;Haao;Ak4;Kynu;Nme7;Pnpla3;Pklr;Pld1;Afmid;Impa1;Gucy1a2;Ak9;Kmo;Gk;Aspdh;Entpd5;Pign;Pth1r;Dut;Pank1;Pc;Dgka;Ipmk;Fbp1;Upp2;Atp5f1e;Nmrk1;Sgms1;Naprt;Atp5me
GO:0019439	aromatic compound catabolic process	http://amigo.geneontology.org/amigo/term/GO:0019439	333	27	10.5634	2.55599	8.06935e-06	0.000357357	24362;24651;25106;29383;29531;54410;56823;59113;64392;80848;81656;81676;89833;116599;116682;292875;295620;308441;310395;310859;311844;314312;316421;363133;497778;681913;688283	geneontology_Biological_Process_noRedundant	Aox2;Hnmt;Haao;Kynu;Pklr;Afmid;Rgn;Kmo;Enpp3;Hpd;Aspdh;Entpd5;Kyat1;Ftcd;Pcbp4;Dut;Tet2;Fbp1;Upp2;Fah;Aldh1l1;Noct;Dpyd;Cubn;Exosc5;Blvra;Gstz1
GO:0072524	pyridine-containing compound metabolic process	http://amigo.geneontology.org/amigo/term/GO:0072524	111	14	3.52114	3.97599	1.08273e-05	0.000457701	24362;24651;25116;25256;56823;59113;116682;171385;292875;298655;314312;315085;499330;688283	geneontology_Biological_Process_noRedundant	Haao;Kynu;Pklr;Afmid;Acmsd;Kmo;Aspdh;Entpd5;Fmo1;Hsd11b1;Fbp1;H6pd;Nmrk1;Naprt
GO:0046700	heterocycle catabolic process	http://amigo.geneontology.org/amigo/term/GO:0046700	320	26	10.151	2.56132	1.14428e-05	0.000462687	24362;24651;25106;26760;54410;56823;59113;64392;65135;80848;81656;81676;81708;89833;116599;116682;292875;295620;308441;310395;310859;314312;316421;363133;497778;688283	geneontology_Biological_Process_noRedundant	Aox2;Hnmt;Haao;Kynu;Dpys;Akr7a3;Pklr;Afmid;Rgn;Kmo;Enpp3;Aspdh;Entpd5;Ftcd;Pcbp4;Dut;Tet2;Fbp1;Upp2;Aldh1l1;Noct;Aldh6a1;Dpyd;Cubn;Exosc5;Blvra
GO:0042398	cellular modified amino acid biosynthetic process	http://amigo.geneontology.org/amigo/term/GO:0042398	27	7	0.856493	8.17287	1.58028e-05	0.00061236	25283;25458;29739;64040;64392;170898;290551	geneontology_Biological_Process_noRedundant	Gclc;Tmlhe;Gss;Gclm;Aldh1l1;Chdh;Aldh9a1
GO:0042537	benzene-containing compound metabolic process	http://amigo.geneontology.org/amigo/term/GO:0042537	29	7	0.919937	7.60922	2.62887e-05	0.00097794	29416;56823;59113;84029;116682;311844;688283	geneontology_Biological_Process_noRedundant	Haao;Kynu;Aadat;Afmid;Kmo;Kyat1;Hao2
GO:0044270	cellular nitrogen compound catabolic process	http://amigo.geneontology.org/amigo/term/GO:0044270	318	25	10.0876	2.4783	2.93493e-05	0.0010498	24362;24651;25106;54410;56823;59113;64392;65135;80848;81656;81676;81708;89833;116599;116682;292875;295620;308441;310395;310859;314312;316421;363133;497778;688283	geneontology_Biological_Process_noRedundant	Aox2;Hnmt;Haao;Kynu;Dpys;Pklr;Afmid;Rgn;Kmo;Enpp3;Aspdh;Entpd5;Ftcd;Pcbp4;Dut;Tet2;Fbp1;Upp2;Aldh1l1;Noct;Aldh6a1;Dpyd;Cubn;Exosc5;Blvra
GO:0072521	purine-containing compound metabolic process	http://amigo.geneontology.org/amigo/term/GO:0072521	381	28	12.0861	2.31672	3.35764e-05	0.00115652	24362;24651;24763;25206;25735;29223;29416;54410;58942;64305;66012;83842;116682;140608;171566;245958;246263;246771;266730;294088;294521;296925;304334;311569;314312;316421;353317;361637	geneontology_Biological_Process_noRedundant	Gucy1b2;Aox2;Acss2;Slc17a3;Ak4;Acsm2;Kynu;Aadat;Nme7;Slc25a25;Cacnb4;Hnf4a;Pklr;Acsm3;Sult1b1;Gucy1a2;Ak9;Enpp3;Acsm5;Acsm4;Entpd5;Fam20c;Aass;Pank1;Fbp1;Atp5f1e;Crot;Atp5me
GO:0009308	amine metabolic process	http://amigo.geneontology.org/amigo/term/GO:0009308	65	10	2.06193	4.84983	3.50552e-05	0.00116433	24609;56823;59113;81632;81676;114123;116682;171385;298607;688283	geneontology_Biological_Process_noRedundant	Hnmt;Haao;Agmat;Kynu;Odc1;Afmid;Acmsd;Kmo;Abat;Sardh
rno00410	beta-Alanine metabolism	http://www.kegg.jp/kegg-bin/show_pathway?rno00410+116593+307212+64040+65135+81632+81656+81708	33	7	1.04682	6.68689	6.44714e-05	0.00206753	116593;307212;64040;65135;81632;81656;81708	pathway_KEGG	Upb1;Dpys;Cndp1;Aldh6a1;Dpyd;Abat;Aldh9a1
GO:0015893	drug transport	http://amigo.geneontology.org/amigo/term/GO:0015893	182	17	5.77339	2.94454	6.91875e-05	0.00214481	24904;25240;25550;29216;80848;80899;81632;84385;170943;246771;252919;266730;312382;314459;360539;361074;500820	geneontology_Biological_Process_noRedundant	Slc21a4;Slc38a3;Slc25a30;Slc17a3;Slc25a25;Slc47a1;Amn;Abcg2;Lrp2;Slc1a1;Slc25a10;Slc5a8;Slc22a1;Abat;Nr1i2;Cubn;Aqp1
GO:0006766	vitamin metabolic process	http://amigo.geneontology.org/amigo/term/GO:0006766	59	9	1.8716	4.80873	9.23158e-05	0.00276947	25106;25283;29216;56823;59113;80848;116682;171385;306262	geneontology_Biological_Process_noRedundant	Gclc;Haao;Kynu;Acmsd;Rgn;Kmo;Lrp2;Cubn;Btd
rno04974	Protein digestion and absorption	http://www.kegg.jp/kegg-bin/show_pathway?rno04974+117522+24590+25253+25550+25684+25727+294027+29484+302668+315979+363265	94	11	2.98186	3.68897	0.000187007	0.00543488	117522;24590;25253;25550;25684;25727;294027;29484;302668;315979;363265	pathway_KEGG	Mep1b;Mep1a;Slc3a1;Mme;Dpp4;Xpnpep2;Col4a3;Col6a6;Slc1a1;Col17a1;Ace2
rno00620	Pyruvate metabolism	http://www.kegg.jp/kegg-bin/show_pathway?rno00620+24439+24651+25104+307858+311569+64040+680021	39	7	1.23716	5.65814	0.00019694	0.00555012	24439;24651;25104;307858;311569;64040;680021	pathway_KEGG	Acss2;Pklr;Grhpr;Hagh;Pc;Aldh9a1;Ldhd
GO:0015850	organic hydroxy compound transport	http://amigo.geneontology.org/amigo/term/GO:0015850	199	17	6.31267	2.693	0.000206327	0.00564366	24817;24904;25240;25736;50572;65144;80899;81632;84608;112400;299609;300644;300790;312382;314824;432367;500820	geneontology_Biological_Process_noRedundant	Slco1a6;Slco1a1;Slc21a4;Gramd1b;Nrg1;Abcg2;Osbpl8;Npc1l1;Slc5a8;Slc22a1;Pdzk1;Slc51b;Hnf1a;Abca7;Abat;Kcnb1;Aqp1
rno00330	Arginine and proline metabolism	http://www.kegg.jp/kegg-bin/show_pathway?rno00330+114027+24609+293949+298607+307212+64040+64313+680409	52	8	1.64954	4.84983	0.000212907	0.00565725	114027;24609;293949;298607;307212;64040;64313;680409	pathway_KEGG	Agmat;Odc1;Cndp1;Dao;Prodh1;Hoga1;Oat;Aldh9a1
GO:0005975	carbohydrate metabolic process	http://amigo.geneontology.org/amigo/term/GO:0005975	404	27	12.8157	2.1068	0.000225155	0.00581651	24362;24439;24651;25044;25104;25106;25116;25283;25659;25735;29484;29573;56813;79223;83523;252899;288161;289687;292918;298655;304785;310864;312382;314312;316067;503194;100216475	geneontology_Biological_Process_noRedundant	Gclc;Slc3a1;Gba3;Khk;B3galt5;Miox;Hnf4a;Pklr;Xylb;Rgn;Impa1;Abcg2;Gk;Glb1l2;Hagh;Entpd5;Manba;Pth1r;Slc37a4;Hsd11b1;Sds;Pc;Fbp1;Otog;Hexd;Slc45a3;H6pd
rno00770	Pantothenate and CoA biosynthesis	http://www.kegg.jp/kegg-bin/show_pathway?rno00770+116593+294088+54410+65135+81656	19	5	0.602717	8.29577	0.000252784	0.00635377	116593;294088;54410;65135;81656	pathway_KEGG	Upb1;Dpys;Enpp3;Pank1;Dpyd
GO:0072527	pyrimidine-containing compound metabolic process	http://amigo.geneontology.org/amigo/term/GO:0072527	54	8	1.71299	4.67021	0.000278509	0.00681615	54410;65135;81656;81708;171566;295620;310859;497778	geneontology_Biological_Process_noRedundant	Nme7;Dpys;Enpp3;Dut;Tet2;Upp2;Aldh6a1;Dpyd
rno00480	Glutathione metabolism	http://www.kegg.jp/kegg-bin/show_pathway?rno00480+103690120+116684+24609+25283+25458+29487+29739+362368+81641	69	9	2.18881	4.11181	0.000314709	0.00750461	103690120;116684;24609;25283;25458;29487;29739;362368;81641	pathway_KEGG	Gclc;Gss;Gclm;Ggct;Oplah;Anpep;Odc1;LOC103690120;Gstt2
GO:0001655	urogenital system development	http://amigo.geneontology.org/amigo/term/GO:0001655	267	20	8.46976	2.36134	0.000343964	0.00799716	24208;24248;24306;24522;24590;24609;25106;25240;25548;25640;29146;60357;64040;85497;140586;266674;266787;298423;309164;363265	geneontology_Biological_Process_noRedundant	Slc34a1;Mme;Prom1;Cyp4a2;Zfp354a;Eaf2;Odc1;Cyp4a3;Hnf1b;Rgn;Sox9;Col4a3;Ovol1;Klf15;Jag1;Cat;Cyp4a8;Aldh9a1;Aqp1;Ar
GO:0061008	hepaticobiliary system development	http://amigo.geneontology.org/amigo/term/GO:0061008	172	15	5.45618	2.74918	0.000385752	0.00874998	24255;24303;24817;25106;25126;25640;25735;29135;29223;50655;64040;116593;140586;365744;497778	geneontology_Biological_Process_noRedundant	Upb1;Ak4;Hnf4a;Hnf1b;Stat5b;Rgn;Sox9;Cyp2d3;Aco1;Cftr;Hnf4g;Hpn;Dut;Hnf1a;Aldh9a1
GO:0006081	cellular aldehyde metabolic process	http://amigo.geneontology.org/amigo/term/GO:0006081	45	7	1.42749	4.90372	0.000493212	0.0109211	24439;25116;83784;293949;298655;680021;685750	geneontology_Biological_Process_noRedundant	Grhpr;Aldh8a1;Hagh;Agxt2;Hsd11b1;Hoga1;H6pd
GO:0007588	excretion	http://amigo.geneontology.org/amigo/term/GO:0007588	46	7	1.45921	4.79712	0.000566088	0.0122433	59114;81641;296981;312382;314459;365398;680021	geneontology_Biological_Process_noRedundant	Slc22a12;Anpep;Atp6v0a4;Amn;Grhpr;Abcg2;Slc9a3r1
GO:0051181	cofactor transport	http://amigo.geneontology.org/amigo/term/GO:0051181	34	6	1.07855	5.56304	0.000623179	0.0131717	29216;29509;50621;59114;80848;314459	geneontology_Biological_Process_noRedundant	Slc23a1;Amn;Slc22a6;Lrp2;Slc9a3r1;Cubn
GO:1901615	organic hydroxy compound metabolic process	http://amigo.geneontology.org/amigo/term/GO:1901615	325	22	10.3096	2.13393	0.000711161	0.0144275	24248;24439;24654;24817;25114;25548;29135;29383;29573;56813;64305;65192;79223;80848;81632;83523;84029;84608;171458;252899;307858;432367	geneontology_Biological_Process_noRedundant	Slco1a6;Slc34a1;Miox;Slc27a2;Sult1b1;Impa1;Gk;Hagh;Npc1l1;Fgfr4;Hao2;Pth1r;Slc37a4;Plcb1;Hpn;Hnf1a;Ipmk;Cat;Fah;Abat;Cubn;Ldhd
rno01200	Carbon metabolism	http://www.kegg.jp/kegg-bin/show_pathway?rno01200+24248+24362+24651+25044+25104+25106+298655+311569+50655+684314+81708+84029	127	12	4.02869	2.97864	0.000713616	0.0144275	24248;24362;24651;25044;25104;25106;298655;311569;50655;684314;81708;84029	pathway_KEGG	Acss2;Pklr;Rgn;Aco1;Hao2;Sds;Pc;Fbp1;Cat;Glyctk;H6pd;Aldh6a1
GO:0016999	antibiotic metabolic process	http://amigo.geneontology.org/amigo/term/GO:0016999	111	11	3.52114	3.12399	0.000791969	0.0156709	24248;24306;25197;25548;50655;64305;84029;89833;266674;298423;311569	geneontology_Biological_Process_noRedundant	Acss2;Slc34a1;Cyp4a2;Cyp4a3;Sult1b1;Aco1;Ftcd;Hao2;Cat;St6gal1;Cyp4a8
rno00340	Histidine metabolism	http://www.kegg.jp/kegg-bin/show_pathway?rno00340+307212+64040+79251+81676+89833	24	5	0.761327	6.56748	0.000810611	0.0157056	307212;64040;79251;81676;89833	pathway_KEGG	Hnmt;Aspa;Cndp1;Ftcd;Aldh9a1
GO:0008610	lipid biosynthetic process	http://amigo.geneontology.org/amigo/term/GO:0008610	417	26	13.2281	1.96552	0.000832814	0.0158065	24763;24817;25096;25104;25106;25114;25116;25735;29254;29758;65192;83523;140866;246263;297332;304785;309051;311569;313917;353229;353317;361637;362972;432367;682974;685750	geneontology_Biological_Process_noRedundant	Acss2;Acsm2;Pnpla3;Hnf4a;Acsm3;Slc27a2;Pld1;Thnsl2;Rgn;Impa1;Aldh8a1;St6galnac3;Acsm5;Acsm4;Npc1l1;Pign;Fgfr4;Hsd11b1;Pc;Hnf1a;Dgka;Mgll;Slc45a3;Hsd3b3;Sgms1;Abhd1
GO:0008643	carbohydrate transport	http://amigo.geneontology.org/amigo/term/GO:0008643	98	10	3.10875	3.21673	0.00108217	0.0201283	24817;24890;25240;29496;50621;65197;85497;252854;304785;314824	geneontology_Biological_Process_noRedundant	Slc23a1;Esr1;Slc2a5;Slc5a11;Osbpl8;Klf15;Erbb3;Hnf1a;Slc45a3;Aqp1
GO:0051180	vitamin transport	http://amigo.geneontology.org/amigo/term/GO:0051180	26	5	0.824771	6.06229	0.00119068	0.0217124	29216;50621;80848;282708;314459	geneontology_Biological_Process_noRedundant	Slc23a1;Afm;Amn;Lrp2;Cubn
GO:0009410	response to xenobiotic stimulus	http://amigo.geneontology.org/amigo/term/GO:0009410	296	20	9.3897	2.12999	0.00125197	0.022391	24303;25053;25235;25240;25283;25458;25735;29277;29546;60356;64305;81632;81676;81718;84385;84608;286963;312382;362061;499353	geneontology_Biological_Process_noRedundant	Slco1a6;Hnmt;Gclc;Gss;Cyp2d5;Hnf4a;Csad;Ghr;Cdo1;Cyp2c11;Sult1b1;Cyp2d2;Abcg2;Cryz;Cyp2d3;Homer1;Cyp2c24;Abat;Nr1i2;Aqp1
rno04950	Maturity onset diabetes of the young	http://www.kegg.jp/kegg-bin/show_pathway?rno04950+24651+24817+25640+25735+365744	27	5	0.856493	5.83776	0.00142367	0.0249815	24651;24817;25640;25735;365744	pathway_KEGG	Hnf4a;Pklr;Hnf1b;Hnf4g;Hnf1a
GO:1901137	carbohydrate derivative biosynthetic process	http://amigo.geneontology.org/amigo/term/GO:1901137	481	28	15.2583	1.83507	0.00151219	0.025616	24362;24651;24654;25197;25206;25280;29223;29582;29758;64445;66012;79223;140608;171566;245958;288161;294088;294521;295620;299609;309051;310859;311569;311952;313878;314312;361368;497778	geneontology_Biological_Process_noRedundant	Gucy1b2;Acss2;Ak4;Nme7;B3galt5;Galnt14;Pklr;Gucy1a2;Ak9;Gk;St6galnac3;Entpd5;Pign;St8sia1;Mgat3;Plcb1;Large1;Dut;Pank1;Tet2;Fbp1;Upp2;St6gal1;Galnt11;Atp5f1e;Abca7;St3gal3;Atp5me
rno00350	Tyrosine metabolism	http://www.kegg.jp/kegg-bin/show_pathway?rno00350+29383+29531+302980+316421+360719+681913	40	6	1.26888	4.72859	0.00151492	0.025616	29383;29531;302980;316421;360719;681913	pathway_KEGG	Aox2;Hgd;Hpd;Fahd1;Fah;Gstz1
rno01230	Biosynthesis of amino acids	http://www.kegg.jp/kegg-bin/show_pathway?rno01230+103691744+171347+24250+24651+24957+25044+25104+300981+50655	86	9	2.72809	3.29901	0.00159023	0.0264091	103691744;171347;24250;24651;24957;25044;25104;300981;50655	pathway_KEGG	Mat2a;Acy1;Cbs;Pklr;Aco1;Sds;Pc;LOC103691744;Glul
rno00650	Butanoate metabolism	http://www.kegg.jp/kegg-bin/show_pathway?rno00650+246263+24763+353317+361637+81632	28	5	0.888215	5.62927	0.00168859	0.0273328	246263;24763;353317;361637;81632	pathway_KEGG	Acsm2;Acsm3;Acsm5;Acsm4;Abat
rno00240	Pyrimidine metabolism	http://www.kegg.jp/kegg-bin/show_pathway?rno00240+116593+171566+294521+295620+314312+497778+54410+65135+685679+81656	104	10	3.29908	3.03115	0.00170462	0.0273328	116593;171566;294521;295620;314312;497778;54410;65135;685679;81656	pathway_KEGG	Upb1;Nme7;Dpys;Ak9;Enpp3;Entpd5;Dut;Upp2;Nme4;Dpyd
GO:0008202	steroid metabolic process	http://amigo.geneontology.org/amigo/term/GO:0008202	200	15	6.34439	2.36429	0.00181336	0.0285835	24248;24817;25114;25116;29573;64305;65192;80848;84608;307096;364773;432367;498790;682974;691018	geneontology_Biological_Process_noRedundant	Slco1a6;Akr1c13;Akr1c19;Hsd17b14;Akr1c12l1;Slc27a2;Sult1b1;Npc1l1;Fgfr4;Slc37a4;Hsd11b1;Hnf1a;Cat;Hsd3b3;Cubn
GO:0097164	ammonium ion metabolic process	http://amigo.geneontology.org/amigo/term/GO:0097164	124	11	3.93352	2.79648	0.00196109	0.0303969	24609;64040;81632;81676;83842;114123;170898;290551;298607;306460;353229	geneontology_Biological_Process_noRedundant	Hnmt;Tmlhe;Agmat;Odc1;Enpp6;Chdh;Abat;Sardh;Aldh9a1;Sgms1;Crot
GO:0009743	response to carbohydrate	http://amigo.geneontology.org/amigo/term/GO:0009743	252	17	7.99393	2.12661	0.00287354	0.0438097	24248;24651;24654;24817;24957;25283;25640;25659;25735;25736;29573;29739;64534;65197;116683;245921;363265	geneontology_Biological_Process_noRedundant	Gclc;Pim3;Slc2a5;Gclm;Acvr1c;Khk;Efna5;Hnf4a;Pklr;Hnf1b;Col4a3;Slc37a4;Plcb1;Hnf1a;Cat;Glul;Kcnb1
rno00760	Nicotinate and nicotinamide metabolism	http://www.kegg.jp/kegg-bin/show_pathway?rno00760+292875+315085+316421+499330+54410	32	5	1.0151	4.92561	0.00311812	0.0467718	292875;315085;316421;499330;54410	pathway_KEGG	Aox2;Enpp3;Aspdh;Nmrk1;Naprt
rno00561	Glycerolipid metabolism	http://www.kegg.jp/kegg-bin/show_pathway?rno00561+140866+29254+362702+362972+64040+684314+79223	62	7	1.96676	3.55915	0.00336863	0.0493755	140866;29254;362702;362972;64040;684314;79223	pathway_KEGG	Pnpla3;Gk;Lclat1;Dgka;Glyctk;Mgll;Aldh9a1
rno00983	Drug metabolism	http://www.kegg.jp/kegg-bin/show_pathway?rno00983+116593+171566+29487+295620+497778+65135+685679+690050+81656	96	9	3.04531	2.95537	0.00339789	0.0493755	116593;171566;29487;295620;497778;65135;685679;690050;81656	pathway_KEGG	Upb1;Nme7;Dpys;Tpmt;Dut;Upp2;Nme4;Dpyd;Gstt2

## Sheet: blue
geneSet	description	link	size	overlap	expect	enrichmentRatio	pValue	FDR	overlapId	database	userId
GO:0032990	cell part morphogenesis	http://amigo.geneontology.org/amigo/term/GO:0032990	428	26	5.37177	4.84012	2.48916e-11	2.31492e-08	24225;24338;24392;24553;24854;25353;25406;25613;50687;81818;84016;84488;171086;171287;171574;192189;291130;292139;294917;296787;306636;310207;312213;315564;316521;501146	geneontology_Biological_Process_noRedundant	Dcdc2;Cd44;Ptprz1;Plxna4;Spp1;Epha7;Ephb1;Met;Clu;Vim;Gja1;Grip1;Dnm3;L1cam;Robo3;Sema5a;Efnb2;Tnik;Shtn1;Sema3c;Bdnf;Vil1;Fgf13;Syt17;Trak2;Stradb
GO:0010975	regulation of neuron projection development	http://amigo.geneontology.org/amigo/term/GO:0010975	422	21	5.29646	3.96491	7.71672e-08	2.46238e-05	24225;24553;25353;25613;50687;81818;84006;84016;84488;171086;171287;171574;192189;292139;294917;296787;306636;309459;310207;312213;360606	geneontology_Biological_Process_noRedundant	Ptprz1;Plxna4;Spp1;Epha7;Met;Vim;Neurl1;Grip1;Dnm3;Itga3;L1cam;Sema5a;Efnb2;Prkci;Tnik;Shtn1;Sema3c;Bdnf;Fgf13;Syt17;Trak2
GO:0022604	regulation of cell morphogenesis	http://amigo.geneontology.org/amigo/term/GO:0022604	348	19	4.3677	4.35012	7.94316e-08	2.46238e-05	24225;24553;25353;25406;25613;50687;81818;84016;84488;171086;171287;171574;192189;292139;294917;296787;310207;312213;316521	geneontology_Biological_Process_noRedundant	Cd44;Ptprz1;Plxna4;Spp1;Epha7;Met;Vim;Grip1;Dnm3;L1cam;Sema5a;Tnik;Shtn1;Sema3c;Bdnf;Vil1;Fgf13;Syt17;Trak2
GO:0048589	developmental growth	http://amigo.geneontology.org/amigo/term/GO:0048589	477	22	5.98676	3.67478	1.40003e-07	3.25508e-05	24225;24392;25022;25317;25353;50687;59323;81809;81818;84488;89843;171287;192189;292139;296787;303039;303188;308831;310207;312213;314694;316521	geneontology_Biological_Process_noRedundant	Tgfb2;Plxna4;Spp1;Fgf1;Tenm4;Chst11;Epha7;Fgfr2;Vim;Gja1;L1cam;Wwc1;Sema5a;Shtn1;Sema3c;Bdnf;Vil1;Fgf13;Cxadr;Syt17;Erbb4;Rai1
GO:0000904	cell morphogenesis involved in differentiation	http://amigo.geneontology.org/amigo/term/GO:0000904	462	21	5.7985	3.62163	3.50173e-07	6.51323e-05	24225;24338;24553;25353;25613;50687;81818;84488;85251;171086;171287;171574;291130;292139;294917;296787;306636;310207;312213;315564;366492	geneontology_Biological_Process_noRedundant	Dcdc2;Ptprz1;Plxna4;Spp1;Epha7;Ephb1;Met;Vim;Dnm3;L1cam;Epha2;Robo3;Sema5a;Efnb2;Tnik;Shtn1;Sema3c;Bdnf;Fgf13;Trak2;Col18a1
GO:0061564	axon development	http://amigo.geneontology.org/amigo/term/GO:0061564	305	16	3.82801	4.17972	1.50099e-06	0.000232654	24225;24338;25353;25613;50687;81818;84488;171086;171287;292139;296787;306636;310207;312213;315564;338475	geneontology_Biological_Process_noRedundant	Ptprz1;Plxna4;Nrep;Spp1;Epha7;Ephb1;Vim;L1cam;Robo3;Sema5a;Efnb2;Shtn1;Sema3c;Bdnf;Fgf13;Trak2
rno04360	Axon guidance	http://www.kegg.jp/kegg-bin/show_pathway?rno04360+171287+24338+24553+296787+306636+310207+312213+315564+360891+366492+50687+89821	178	12	2.23405	5.3714	2.51559e-06	0.000334215	171287;24338;24553;296787;306636;310207;312213;315564;360891;366492;50687;89821	pathway_KEGG	Plxna4;Epha7;Ephb1;Enah;Met;L1cam;Epha2;Robo3;Sema5a;Efnb2;Sema3c;Trpc1
GO:0043410	positive regulation of MAPK cascade	http://amigo.geneontology.org/amigo/term/GO:0043410	374	17	4.69402	3.62163	4.88813e-06	0.000568245	24338;24553;24628;25022;25317;25406;59323;81809;85265;114633;116667;171287;289635;294917;303039;366492;498685	geneontology_Biological_Process_noRedundant	Cd44;Tgfb2;Plce1;Fgf1;Pdgfb;Epha7;Ephb1;Met;Fgfr2;Wwc1;Epha2;Tnik;Map3k1;Rell1;Ajuba;Erbb4;Prxl2c
GO:0090130	tissue migration	http://amigo.geneontology.org/amigo/term/GO:0090130	176	11	2.20895	4.97974	1.36803e-05	0.00141363	24553;24628;25291;25317;81809;296179;306636;310207;316521;360606;366492	geneontology_Biological_Process_noRedundant	Tgfb2;Fgf1;Fermt1;Pdgfb;Met;Itga3;Epha2;Anxa3;Sema5a;Efnb2;Vil1
GO:0001667	ameboidal-type cell migration	http://amigo.geneontology.org/amigo/term/GO:0001667	251	13	3.15027	4.12664	1.70992e-05	0.00159022	24553;24628;25291;25317;59323;81809;296179;296787;306636;310207;316521;360606;366492	geneontology_Biological_Process_noRedundant	Tgfb2;Fgf1;Fermt1;Pdgfb;Met;Itga3;Epha2;Anxa3;Sema5a;Efnb2;Sema3c;Vil1;Erbb4
GO:0007507	heart development	http://amigo.geneontology.org/amigo/term/GO:0007507	374	16	4.69402	3.40859	1.99153e-05	0.00167574	24392;24628;59323;81809;81819;89843;296787;306636;307562;308376;308582;308831;360606;361832;361886;361930	geneontology_Biological_Process_noRedundant	Tgfb2;Adgrg6;Tenm4;Pdgfb;Tead2;Pax8;Adamts6;Dsg2;Gja1;Itga3;Bicc1;Efnb2;Sema3c;Bbs7;Cxadr;Erbb4
GO:0040008	regulation of growth	http://amigo.geneontology.org/amigo/term/GO:0040008	465	18	5.83615	3.08423	2.28438e-05	0.00167574	24225;24392;25353;25406;50687;59323;81809;84488;89843;171287;192189;292139;296787;303039;303188;310207;312213;316521	geneontology_Biological_Process_noRedundant	Cd44;Tgfb2;Plxna4;Spp1;Epha7;Gja1;L1cam;Wwc1;Sema5a;Shtn1;Sema3c;Bdnf;Vil1;Fgf13;Cxadr;Syt17;Erbb4;Rai1
GO:0048729	tissue morphogenesis	http://amigo.geneontology.org/amigo/term/GO:0048729	379	16	4.75678	3.36362	2.34244e-05	0.00167574	24392;25022;25317;25406;81809;81819;85265;171287;293992;296787;306636;308582;360606;362065;366492;500430	geneontology_Biological_Process_noRedundant	Cd44;Tgfb2;Fgf1;Epha7;Tead2;Pax8;Fgfr2;Gja1;Itga3;Wls;Epha2;Efnb2;Ankrd6;Sema3c;Ajuba;Pax2
GO:0050673	epithelial cell proliferation	http://amigo.geneontology.org/amigo/term/GO:0050673	269	13	3.37618	3.8505	3.53406e-05	0.00234762	24392;24628;25022;25317;25368;59323;81809;114483;293992;296179;306636;310207;366492	geneontology_Biological_Process_noRedundant	Tgfb2;Fgf1;Fermt1;Pdgfb;Fgfr2;Gja1;Cdk6;Epha2;Sema5a;Efnb2;Erbb4;Adk;Pax2
GO:0050808	synapse organization	http://amigo.geneontology.org/amigo/term/GO:0050808	296	13	3.71505	3.49928	9.38861e-05	0.00582094	24261;24338;29214;50687;59323;64830;65040;171287;171574;282587;306636;309459;360606	geneontology_Biological_Process_noRedundant	Dlgap1;Cttnbp2;Epha7;Ephb1;Neurl1;Dnm3;Itga3;L1cam;Efnb2;Unc13b;Erbb4;Tubb5;Chrnb1
rno04151	PI3K-Akt signaling pathway	http://www.kegg.jp/kegg-bin/show_pathway?rno04151+114483+24225+24553+24628+25022+25317+25353+294048+296456+360606+363122+366492+500131+59323	349	14	4.38025	3.19616	0.000132053	0.00767558	114483;24225;24553;24628;25022;25317;25353;294048;296456;360606;363122;366492;500131;59323	pathway_KEGG	Creb5;Spp1;Fgf1;Pdgfb;Met;Fgfr2;Itga3;Itgav;Cdk6;Epha2;Pik3ap1;Bdnf;Ppp2r3a;Erbb4
GO:0051962	positive regulation of nervous system development	http://amigo.geneontology.org/amigo/term/GO:0051962	447	16	5.61023	2.85193	0.000164291	0.00827287	24225;24338;24553;25613;50687;81818;84006;84016;192189;292139;293992;308831;309459;310207;312213;360606	geneontology_Biological_Process_noRedundant	Ptprz1;Plxna4;Tenm4;Ephb1;Met;Vim;Neurl1;Grip1;Itga3;L1cam;Sema5a;Prkci;Shtn1;Bdnf;Syt17;Pax2
GO:0009611	response to wounding	http://amigo.geneontology.org/amigo/term/GO:0009611	402	15	5.04545	2.97298	0.000168548	0.00827287	24392;24553;24628;24854;25022;25353;25406;59323;81809;81818;85265;170819;309499;316521;338475	geneontology_Biological_Process_noRedundant	Il24;Cd44;Tgfb2;Myof;Nrep;Spp1;Pdgfb;Met;Fgfr2;Clu;Vim;Gja1;Vil1;Ajuba;Erbb4
GO:0071363	cellular response to growth factor stimulus	http://amigo.geneontology.org/amigo/term/GO:0071363	497	17	6.23778	2.72533	0.000176033	0.00827287	24225;24553;24854;25022;25317;50687;59106;81809;81818;293992;296179;309499;314694;316521;316742;338475;360606	geneontology_Biological_Process_noRedundant	Ltbp2;Tgfb2;Myof;Nrep;Fgf1;Fermt1;Tgif1;Chst11;Met;Fgfr2;Clu;Vim;Itga3;L1cam;Bdnf;Vil1;Pax2
GO:0034330	cell junction organization	http://amigo.geneontology.org/amigo/term/GO:0034330	161	9	2.02069	4.45393	0.000197131	0.00827287	24392;25409;81809;84006;85265;89843;192129;307562;366492	geneontology_Biological_Process_noRedundant	Cdh6;Tgfb2;Dsg2;Gja1;Epha2;Vmp1;Prkci;Ajuba;Cxadr
GO:0007498	mesoderm development	http://amigo.geneontology.org/amigo/term/GO:0007498	68	6	0.853458	7.03022	0.000206688	0.00827287	25022;293992;308582;360606;362065;366492	geneontology_Biological_Process_noRedundant	Tead2;Fgfr2;Itga3;Wls;Epha2;Pax2
GO:0031346	positive regulation of cell projection organization	http://amigo.geneontology.org/amigo/term/GO:0031346	321	13	4.02883	3.22675	0.000209668	0.00827287	24553;25613;50687;84006;84016;171574;192189;292139;309459;310207;312213;316521;360606	geneontology_Biological_Process_noRedundant	Ptprz1;Plxna4;Met;Neurl1;Grip1;Dnm3;Itga3;L1cam;Sema5a;Prkci;Shtn1;Vil1;Syt17
GO:0030155	regulation of cell adhesion	http://amigo.geneontology.org/amigo/term/GO:0030155	411	15	5.1584	2.90788	0.000214241	0.00827287	25368;25613;50662;50687;81809;114483;171287;296179;306636;310207;312213;315716;360606;362513;366492	geneontology_Biological_Process_noRedundant	Runx1;Ptprz1;Tgfb2;Plxna4;Fermt1;Epha7;Itga3;L1cam;Cdk6;Cd276;Epha2;Sema5a;Efnb2;Shb;Adk
GO:0098609	cell-cell adhesion	http://amigo.geneontology.org/amigo/term/GO:0098609	458	16	5.74829	2.78343	0.000216416	0.00827287	25291;25368;25409;50662;50687;54279;85265;89843;171287;192129;304000;306636;307562;308831;315716;362513	geneontology_Biological_Process_noRedundant	Cdh6;Runx1;Tenm4;Epha7;Dsg2;L1cam;Cd276;Anxa3;Vmp1;Efnb2;Cntn3;Igsf5;Ajuba;Cxadr;Shb;Adk
GO:0042330	taxis	http://amigo.geneontology.org/amigo/term/GO:0042330	367	14	4.60617	3.0394	0.000222389	0.00827287	24338;24553;24628;25317;50687;81809;89843;171287;296787;306636;310207;312213;315564;366492	geneontology_Biological_Process_noRedundant	Tgfb2;Plxna4;Fgf1;Pdgfb;Epha7;Ephb1;Met;L1cam;Epha2;Robo3;Sema5a;Efnb2;Sema3c;Cxadr
GO:0045596	negative regulation of cell differentiation	http://amigo.geneontology.org/amigo/term/GO:0045596	470	16	5.8989	2.71237	0.000289152	0.0103308	24225;24338;25353;25613;50662;84488;114483;115769;171086;171287;171574;296787;306636;310207;362513;502715	geneontology_Biological_Process_noRedundant	Runx1;Ptprz1;Spp1;Epha7;Ephb1;Dnm3;Cdk6;Lrrc17;Sema5a;Efnb2;Sema3c;Bdnf;Tjp2;Fgf13;Trak2;Shb
GO:0018212	peptidyl-tyrosine modification	http://amigo.geneontology.org/amigo/term/GO:0018212	248	11	3.11261	3.53401	0.000299928	0.0103308	24338;24553;24628;25022;25613;59323;170819;171287;290655;309459;366492	geneontology_Biological_Process_noRedundant	Il24;Crlf1;Ptprz1;Pdgfb;Epha7;Ephb1;Met;Fgfr2;Neurl1;Epha2;Erbb4
GO:0007169	transmembrane receptor protein tyrosine kinase signaling pathway	http://amigo.geneontology.org/amigo/term/GO:0007169	381	14	4.78188	2.92772	0.000325554	0.010813	24225;24338;24553;24628;25022;25317;59323;171287;303690;306636;309459;309499;316521;366492	geneontology_Biological_Process_noRedundant	Myof;Fgf1;Pdgfb;Epha7;Ephb1;Met;Fgfr2;Neurl1;Epha2;Efnb2;Rhbdf2;Bdnf;Vil1;Erbb4
GO:0070371	ERK1 and ERK2 cascade	http://amigo.geneontology.org/amigo/term/GO:0070371	252	11	3.16282	3.47791	0.000343773	0.0110245	24338;24553;24628;25022;25406;50687;59323;171287;308113;366492;498685	geneontology_Biological_Process_noRedundant	Cd44;Pdgfb;Epha7;Ephb1;Met;Fgfr2;L1cam;Epha2;Cnksr3;Erbb4;Prxl2c
rno04015	Rap1 signaling pathway	http://www.kegg.jp/kegg-bin/show_pathway?rno04015+100909840+114633+24553+24628+25022+25317+26955+366492+81636+84006	213	10	2.67333	3.74065	0.000360629	0.0111795	100909840;114633;24553;24628;25022;25317;26955;366492;81636;84006	pathway_KEGG	Plce1;Fgf1;Pdgfb;Met;Fgfr2;Adcy2;Epha2;Prkci;Afdn;LOC100909840
GO:0031016	pancreas development	http://amigo.geneontology.org/amigo/term/GO:0031016	50	5	0.627543	7.96758	0.000395269	0.0118581	24553;24854;81809;114483;362065	geneontology_Biological_Process_noRedundant	Tgfb2;Met;Clu;Cdk6;Wls
GO:0090066	regulation of anatomical structure size	http://amigo.geneontology.org/amigo/term/GO:0090066	397	14	4.98269	2.80973	0.000491383	0.013769	24225;24392;25353;29413;50687;84488;171287;292139;293992;296787;310207;312213;316521;100909840	geneontology_Biological_Process_noRedundant	Adra1d;Plxna4;Spp1;Epha7;Gja1;L1cam;Sema5a;Shtn1;Sema3c;Bdnf;Vil1;Fgf13;LOC100909840;Pax2
GO:0016049	cell growth	http://amigo.geneontology.org/amigo/term/GO:0016049	351	13	4.40535	2.95096	0.000493981	0.013769	24225;24392;25353;25406;50687;81809;84488;171287;192189;292139;296787;310207;312213	geneontology_Biological_Process_noRedundant	Cd44;Tgfb2;Plxna4;Spp1;Epha7;Gja1;L1cam;Sema5a;Shtn1;Sema3c;Bdnf;Fgf13;Syt17
GO:0001764	neuron migration	http://amigo.geneontology.org/amigo/term/GO:0001764	112	7	1.4057	4.97974	0.000522895	0.013769	24392;24553;25613;84488;291130;292139;360606	geneontology_Biological_Process_noRedundant	Dcdc2;Ptprz1;Met;Gja1;Itga3;Shtn1;Fgf13
GO:0010720	positive regulation of cell development	http://amigo.geneontology.org/amigo/term/GO:0010720	448	15	5.62278	2.66772	0.000532994	0.013769	24225;24553;25613;50687;81818;84006;84016;192189;292139;296787;308831;309459;310207;312213;360606	geneontology_Biological_Process_noRedundant	Ptprz1;Plxna4;Tenm4;Met;Vim;Neurl1;Grip1;Itga3;L1cam;Sema5a;Prkci;Shtn1;Sema3c;Bdnf;Syt17
GO:0072358	cardiovascular system development	http://amigo.geneontology.org/amigo/term/GO:0072358	448	15	5.62278	2.66772	0.000532994	0.013769	24338;24392;24628;25291;25317;25406;50662;85251;296787;306636;308582;310207;361886;362513;366492	geneontology_Biological_Process_noRedundant	Runx1;Cd44;Fgf1;Pdgfb;Ephb1;Tead2;Adamts6;Gja1;Epha2;Anxa3;Sema5a;Efnb2;Sema3c;Shb;Col18a1
GO:0042063	gliogenesis	http://amigo.geneontology.org/amigo/term/GO:0042063	225	10	2.82394	3.54115	0.000554817	0.0139454	24553;24854;25613;81809;81818;84006;114483;293992;308376;308831	geneontology_Biological_Process_noRedundant	Ptprz1;Tgfb2;Adgrg6;Tenm4;Met;Clu;Vim;Cdk6;Prkci;Pax2
GO:0016358	dendrite development	http://amigo.geneontology.org/amigo/term/GO:0016358	189	9	2.37211	3.79409	0.000640392	0.0152497	24338;24553;25613;84016;171086;171574;291130;294917;309459	geneontology_Biological_Process_noRedundant	Dcdc2;Ptprz1;Ephb1;Met;Neurl1;Grip1;Dnm3;Tnik;Trak2
GO:0021700	developmental maturation	http://amigo.geneontology.org/amigo/term/GO:0021700	189	9	2.37211	3.79409	0.000640392	0.0152497	24392;25406;59323;64830;81809;293992;296179;309459;362513	geneontology_Biological_Process_noRedundant	Cd44;Tgfb2;Fermt1;Gja1;Neurl1;Unc13b;Erbb4;Shb;Pax2
GO:0071526	semaphorin-plexin signaling pathway	http://amigo.geneontology.org/amigo/term/GO:0071526	32	4	0.401627	9.95948	0.000655903	0.0152497	24553;296787;310207;312213	geneontology_Biological_Process_noRedundant	Plxna4;Met;Sema5a;Sema3c
GO:0060537	muscle tissue development	http://amigo.geneontology.org/amigo/term/GO:0060537	276	11	3.46404	3.17549	0.000736021	0.0166951	24225;24338;24392;59323;81809;89843;296787;306636;307562;308831;309459	geneontology_Biological_Process_noRedundant	Tgfb2;Tenm4;Ephb1;Dsg2;Gja1;Neurl1;Efnb2;Sema3c;Bdnf;Cxadr;Erbb4
GO:0051272	positive regulation of cellular component movement	http://amigo.geneontology.org/amigo/term/GO:0051272	382	13	4.79443	2.71148	0.00108015	0.0239177	24553;24628;25291;25317;25613;59323;81809;292139;296787;310207;316521;360606;100910867	geneontology_Biological_Process_noRedundant	Ptprz1;Tgfb2;Fgf1;Pdgfb;Met;Itga3;Anxa3;Sema5a;Shtn1;Sema3c;Vil1;Cfap69;Erbb4
GO:0040017	positive regulation of locomotion	http://amigo.geneontology.org/amigo/term/GO:0040017	385	13	4.83208	2.69035	0.00115939	0.0249669	24553;24628;25291;25317;25613;59323;81809;292139;296787;310207;316521;360606;100910867	geneontology_Biological_Process_noRedundant	Ptprz1;Tgfb2;Fgf1;Pdgfb;Met;Itga3;Anxa3;Sema5a;Shtn1;Sema3c;Vil1;Cfap69;Erbb4
GO:0046777	protein autophosphorylation	http://amigo.geneontology.org/amigo/term/GO:0046777	166	8	2.08344	3.8398	0.00118123	0.0249669	24338;24553;24628;25022;59323;116667;171287;294917	geneontology_Biological_Process_noRedundant	Pdgfb;Epha7;Ephb1;Met;Fgfr2;Tnik;Map3k1;Erbb4
GO:0008285	negative regulation of cell proliferation	http://amigo.geneontology.org/amigo/term/GO:0008285	438	14	5.49728	2.54672	0.00127329	0.0256675	24338;24392;25022;25613;59323;81809;89843;114483;170819;296179;306636;309459;315716;500040	geneontology_Biological_Process_noRedundant	Il24;Ptprz1;Tgfb2;Fermt1;Ephb1;Tes;Fgfr2;Gja1;Neurl1;Cdk6;Cd276;Efnb2;Cxadr;Erbb4
GO:0071559	response to transforming growth factor beta	http://amigo.geneontology.org/amigo/term/GO:0071559	168	8	2.10854	3.79409	0.00127546	0.0256675	25022;50687;59106;81809;296179;314694;338475;360606	geneontology_Biological_Process_noRedundant	Ltbp2;Tgfb2;Nrep;Fermt1;Chst11;Fgfr2;Itga3;L1cam
GO:0048863	stem cell differentiation	http://amigo.geneontology.org/amigo/term/GO:0048863	131	7	1.64416	4.25749	0.00132041	0.0256675	59323;81809;114483;293992;296787;308582;310207	geneontology_Biological_Process_noRedundant	Tgfb2;Tead2;Cdk6;Sema5a;Sema3c;Erbb4;Pax2
GO:0033002	muscle cell proliferation	http://amigo.geneontology.org/amigo/term/GO:0033002	169	8	2.1211	3.77164	0.00132477	0.0256675	24338;24392;24628;25022;59323;81809;89843;308831	geneontology_Biological_Process_noRedundant	Tgfb2;Tenm4;Pdgfb;Ephb1;Fgfr2;Gja1;Cxadr;Erbb4
GO:1905114	cell surface receptor signaling pathway involved in cell-cell signaling	http://amigo.geneontology.org/amigo/term/GO:1905114	361	12	4.53086	2.6485	0.00203504	0.0386243	24225;24261;24553;116839;291130;296179;310207;360606;361832;362065;500430;689914	geneontology_Biological_Process_noRedundant	Dcdc2;Fermt1;Met;Itga3;Bicc1;Wls;Sema5a;Rims2;Ankrd6;Trabd2b;Bdnf;Chrnb1
rno05218	Melanoma	http://www.kegg.jp/kegg-bin/show_pathway?rno05218+114483+24553+24628+25317+291105	72	5	0.903662	5.53304	0.00209096	0.0388919	114483;24553;24628;25317;291105	pathway_KEGG	Fgf1;Pdgfb;Met;Cdk6;E2f3
rno05412	Arrhythmogenic right ventricular cardiomyopathy (ARVC)	http://www.kegg.jp/kegg-bin/show_pathway?rno05412+24392+296456+306243+307562+360606	73	5	0.916213	5.45725	0.00222227	0.0405237	24392;296456;306243;307562;360606	pathway_KEGG	Cacna2d3;Dsg2;Gja1;Itga3;Itgav
GO:0007163	establishment or maintenance of cell polarity	http://amigo.geneontology.org/amigo/term/GO:0007163	146	7	1.83243	3.82007	0.00245299	0.0438709	24338;84006;84488;252858;292139;296179;306594	geneontology_Biological_Process_noRedundant	Fermt1;Ephb1;Frmd4b;Mcph1;Prkci;Shtn1;Fgf13

## Sheet: yellow
geneSet	description	link	size	overlap	expect	enrichmentRatio	pValue	FDR	overlapId	database	userId
GO:0051962	positive regulation of nervous system development	http://amigo.geneontology.org/amigo/term/GO:0051962	447	42	17.5089	2.39879	1.37472e-07	0.000127849	24175;24335;24577;25008;25342;25466;25728;27064;29433;29597;59109;60665;65178;66025;81653;81725;81921;84046;85272;85421;89823;116647;117258;140589;140933;170897;171056;171104;252833;252834;287110;291388;293056;293736;294674;309349;312299;315711;316539;499211;499497;500280	geneontology_Biological_Process_noRedundant	Ankrd1;Nlgn1;Myrf;Pak3;Cbln2;Sox11;Cntn1;Dbn1;Epo;Il1rap;Mef2c;Lpar3;Enc1;Oxtr;Snap91;Adra2c;Gdpd5;Cxcl6;Cpeb1;Myc;Sphk1;Cx3cr1;Trpc5;Lta;Prkd1;Musk;Sh3gl3;P2ry2;Gdf7;Gdf6;Slitrk2;Gper1;Epha4;Ntrk1;Apoe;Tbc1d24;Lrrn1;Bmp7;Trpc6;Sema7a;Gli1;Ezh2
GO:0034762	regulation of transmembrane transport	http://amigo.geneontology.org/amigo/term/GO:0034762	407	38	15.9421	2.38363	6.45292e-07	0.000300061	24335;24577;24832;24925;25023;25059;25468;25469;25470;25665;29473;29713;29747;50599;63847;63848;65198;65272;81574;81756;85421;89823;94340;114862;116647;117264;171104;171146;246153;246235;246325;266760;294065;295360;307757;497926;499497;690423	geneontology_Biological_Process_noRedundant	Scn5a;Nlgn1;Kcnv2;Epo;Shisa6;Mef2c;Hk2;Aoc3;Kcnj3;Slc36a2;Kcna5;Fxyd7;Myc;P2ry6;Prkcb;Thy1;Fxyd6;Kcnh1;Prkd1;Scn1a;Kcna2;Kcnc2;Adrb1;Kcna4;Rab13;Kcnh8;Jsrp1;Kcnj5;Kcnh5;Gper1;Cacna1h;Kcnk10;Nalcn;Kcna10;Kcnmb1;Acsl5;Trpc6;Neto2
GO:0003013	circulatory system process	http://amigo.geneontology.org/amigo/term/GO:0003013	355	34	13.9052	2.44512	1.42723e-06	0.000442442	24175;24186;24241;24366;24367;24808;24837;24925;25108;25290;25342;25433;25464;25470;25665;29290;29473;29597;29713;29747;50672;54254;114862;170816;171104;295929;305941;306664;312896;362930;366270;378939;503000;686781	geneontology_Biological_Process_noRedundant	Olr59;Adamts16;Edn3;Scn5a;Calca;Tacr3;Hbegf;Aoc3;Icam1;Ppp1r13l;Oxtr;Kcna5;Adra2c;Avpr2;Ednrb;Ptp4a3;Trpa1;Alox5;Adrb1;Mybpc3;Adora1;P2ry2;Kcnj5;Gper1;Ctnnbip1;Cacna1h;Uts2b;Fgb;Kcnmb1;Sgcg;Tnnt2;Fgg;Gata4;Alb
GO:0071363	cellular response to growth factor stimulus	http://amigo.geneontology.org/amigo/term/GO:0071363	497	42	19.4673	2.15746	2.30986e-06	0.000537042	24241;24577;24770;25023;25148;25694;25728;27064;29530;50566;54254;58920;58968;59109;60464;78963;81653;84046;85272;85421;85471;94203;114031;117038;170897;171056;171516;246060;246297;252833;252834;289264;291754;300455;301042;305253;310914;313644;360737;362930;499497;685719	geneontology_Biological_Process_noRedundant	Ankrd1;Calca;Egr3;Pgf;Bmper;Sox11;Akr1c3;Dbn1;Fgf16;Ccl2;Mef2c;Acan;Dsg4;Cdkn1c;Apaf1;Trim71;Dand5;Myc;Tbx1;Ptp4a3;Prkcb;Sphk1;Cx3cr1;Bmpr1b;Fstl3;Prkd1;Gpc1;Adamts3;Gdf7;Gdf6;Has2;Rap1gap;Grem2;Ntrk1;Gata3;Apoe;Grem1;Myocd;Bmp7;Mt3;Gata4;Amhr2
GO:0015672	monovalent inorganic cation transport	http://amigo.geneontology.org/amigo/term/GO:0015672	421	37	16.4904	2.24372	3.81134e-06	0.000708909	24784;25468;25469;25470;25665;29290;29500;29713;29747;50599;58980;60444;63847;63848;63866;64522;65198;65272;81503;81574;84484;84487;114613;117258;170899;171146;246153;246234;246235;246325;266733;266760;294065;295360;307757;311423;314396	geneontology_Biological_Process_noRedundant	Slc13a1;Slc4a4;Slc5a2;Scn5a;Slc34a3;Slc9a3;Slc12a8;Cntn1;Kcnv2;Kcnt1;Kcnj3;Slc36a2;Slc17a6;Slc24a4;Kcna5;Fxyd7;Fxyd6;Cxcl1;Kcnh1;Scn1a;Kcna2;Kcnc2;Kcna4;Asic5;Adora1;Kcnh8;Kcnj5;Kcnh5;Kcnk2;Slc4a11;Kcnk10;Nalcn;Kcna10;Kcnmb1;Slc5a5;Neto2;Slc10a2
GO:0048729	tissue morphogenesis	http://amigo.geneontology.org/amigo/term/GO:0048729	379	34	14.8453	2.29028	6.074e-06	0.000773823	24577;24837;24883;25236;25433;27064;29200;50566;78963;84046;85272;85471;94203;114093;140584;252833;295929;296789;301042;305012;306616;306664;312936;315346;316539;316758;353252;360737;361472;494343;499073;499497;503000;108348128	geneontology_Biological_Process_noRedundant	Adamts16;Kif26b;Wnt11;Ankrd1;Inhba;Gpc3;Lama1;Pgf;Sox11;Hbegf;Mef2c;Mthfd1l;Apaf1;Trim71;Wt1;Myc;Tbx1;Rdh10;Sox17;Mybpc3;Myom2;Tacstd2;Sema3e;Gdf7;Ctnnbip1;Epha4;Gata3;LOC108348128;Grem1;St14;Bmp7;Tnnt2;Itga5;Brsk1
GO:0072358	cardiovascular system development	http://amigo.geneontology.org/amigo/term/GO:0072358	448	38	17.548	2.16549	6.48329e-06	0.000773823	24765;24770;24827;24832;24883;25023;25059;25148;25236;25277;25694;50566;56611;64536;81651;81687;85272;85421;94203;140584;171056;245963;246297;287638;296789;300455;302400;303505;305064;309201;312936;315346;316758;360737;360918;362871;680616;687001	geneontology_Biological_Process_noRedundant	Wnt11;Hdac9;Gpc3;Egr3;Lama1;Pgf;Bmper;Ppp1r16b;Ccl2;Hk2;Anxa2;Rom1;Wt1;Tbx1;Scg2;Prkcb;Dlx3;Thy1;Cx3cr1;Cspg4;Plxdc1;Prkd1;Sox17;Sema3e;Elk3;Has2;Esm1;Mmp9;Grem1;Myocd;Egfl7;Pf4;Bmp7;Ptpn14;Tgfa;Itga5;Mfge8;Cdx4
GO:0070555	response to interleukin-1	http://amigo.geneontology.org/amigo/term/GO:0070555	124	17	4.85704	3.50007	6.65654e-06	0.000773823	24335;24366;24367;24577;24770;25303;25464;25528;25694;25728;27064;29597;81687;117551;170496;170897;252961	geneontology_Biological_Process_noRedundant	Ankrd1;Abcc2;Epo;Lcn2;Ccl2;Icam1;Myc;Sphk1;P2ry2;Has2;Sirpa;Apoe;Mmp9;Fgb;Fgg;Ccl22;Tank
GO:0010720	positive regulation of cell development	http://amigo.geneontology.org/amigo/term/GO:0010720	448	37	17.548	2.1085	1.55775e-05	0.00150204	24175;24335;24577;24925;25008;25694;25728;27064;29433;29597;59109;60665;65154;65178;66025;81653;81921;84046;85272;85421;89823;116647;117258;140933;170897;171056;171104;252833;252834;287110;293056;294674;312299;315711;316539;499211;499497	geneontology_Biological_Process_noRedundant	Ankrd1;Nlgn1;Pak3;Sox11;Cntn1;Dbn1;Epo;Mef2c;Lpar3;Enc1;Snap91;Adra2c;Gdpd5;Cxcl6;Cpeb1;Myc;Sphk1;Cx3cr1;Trpc5;Lta;Prkd1;Adrb1;Sh3gl3;P2ry2;Gdf7;Gdf6;Has2;Gper1;Ccn4;Epha4;Ntrk1;Apoe;Tbc1d24;Bmp7;Trpc6;Sema7a;Ezh2
GO:0010469	regulation of signaling receptor activity	http://amigo.geneontology.org/amigo/term/GO:0010469	414	35	16.2163	2.15833	1.61509e-05	0.00150204	24175;24241;24335;24476;24765;24770;24827;25008;25433;29200;29290;50566;60464;60665;81503;85272;89814;94203;114215;116647;117551;192211;252833;252834;289264;289747;307757;360918;361749;378939;415062;497926;499497;685719;108350839	geneontology_Biological_Process_noRedundant	Calca;Inhba;Nlgn1;Pgf;Hbegf;Osm;Fgf16;Epo;Ccl2;Ly6g6d;Shisa6;Mef2c;Il33;Adra2c;Cxcl6;Dand5;Scg2;Iapp;Prom2;Lta;Cxcl1;Tnfsf4;Adora1;Insl3;Gdf7;Gdf6;Grem2;Grem1;Uts2b;Pf4;Bmp7;LOC108350839;Tgfa;Neto2;Ccl22
rno04060	Cytokine-cytokine receptor interaction	http://www.kegg.jp/kegg-bin/show_pathway?rno04060+117518+117551+171056+24335+24770+25008+252833+252834+25466+289747+29200+29530+296872+310914+315824+360918+361749+364031+365368+500598+500910+60665+683163+81503+85272+89814	269	26	10.5367	2.46758	2.10915e-05	0.00174453	117518;117551;171056;24335;24770;25008;252833;252834;25466;289747;29200;29530;296872;310914;315824;360918;361749;364031;365368;500598;500910;60665;683163;81503;85272;89814	pathway_KEGG	Inhba;Tnfsf18;Osm;Epo;Ccl2;Il1rap;Ccl17;Il33;Il27;Tnfrsf13c;Cxcl6;Cx3cr1;Bmpr1b;Lta;Cxcl1;Tnfsf4;Eda2r;Tnfsf8;Gdf7;Gdf6;Tnfrsf18;Pf4;Bmp7;Ccl22;Bmp5;Amhr2
GO:0008285	negative regulation of cell proliferation	http://amigo.geneontology.org/amigo/term/GO:0008285	438	36	17.1563	2.09835	2.25101e-05	0.00174453	24508;24832;24883;24936;25008;25100;25239;29200;29290;29576;50566;54294;56822;59103;59109;65204;81668;81687;84046;85272;85471;114215;140584;170899;171104;246060;288016;293056;299923;305064;305687;313644;361303;499342;503000;683206	geneontology_Biological_Process_noRedundant	Rgs5;Wnt11;Lims2;Inhba;Sox11;Cdkn1c;Foxa3;Ccn5;Ndrg1;Wt1;Cpeb1;Irf1;Cnn1;Thy1;Lta;Adora1;Gnrhr;Insl3;Cd274;P3h2;Tnfaip3;Rap1gap;Gper1;Apod;Ctnnbip1;Kcnk2;Ntrk1;Gata3;Mmp9;Cd9;Grem1;Bmp7;Ptpn14;Zfp503;Cd86;Ptges
GO:0044057	regulation of system process	http://amigo.geneontology.org/amigo/term/GO:0044057	429	35	16.8038	2.08286	3.4099e-05	0.00243939	24175;24241;24366;24367;24808;24837;24925;25108;25290;25342;25433;25464;25470;25665;29200;29290;29713;50672;54254;65154;81653;114862;116647;170816;171043;171104;287110;293736;295929;304966;308523;312896;366270;497926;499497	geneontology_Biological_Process_noRedundant	Olr59;Edn3;Scn5a;Calca;Inhba;Nlgn1;Myrf;Tacr3;Tshz3;Hbegf;Dbn1;Shisa6;Mef2c;Icam1;Oxtr;Kcna5;Adra2c;Avpr2;Ednrb;Trpa1;Alox5;Fbxo32;Adrb1;Mybpc3;Adora1;Kcnj5;Gper1;Cacna1h;Ccn4;Tbc1d24;Fcgr3a;Fgb;Tnnt2;Fgg;Gata4
GO:0071216	cellular response to biotic stimulus	http://amigo.geneontology.org/amigo/term/GO:0071216	185	20	7.2464	2.75999	3.89515e-05	0.0025576	24770;24934;25303;25464;27064;29597;50672;56822;60665;81503;81687;170496;171056;293056;304966;306127;360918;499342;499497;683206	geneontology_Biological_Process_noRedundant	Ankrd1;Abcc2;Lcn2;Ccl2;Mef2c;Icam1;Ednrb;Cxcl6;Cpeb1;Cx3cr1;Cxcl1;Klrk1;P2ry2;Cd274;Tnfaip3;Mmp9;Fcgr3a;Acod1;Pf4;Cd86
GO:0030855	epithelial cell differentiation	http://amigo.geneontology.org/amigo/term/GO:0030855	381	32	14.9237	2.14425	4.22302e-05	0.0025576	24571;24883;25100;25464;50566;54254;56611;59109;81756;84046;85272;85471;114093;114498;140584;140589;246060;252833;259272;287638;287701;291754;302328;312299;312936;316758;360737;361086;366142;499497;680616;108348128	geneontology_Biological_Process_noRedundant	Wnt11;Lama1;Dmrt1;Sox11;Ppp1r16b;Elf5;Mef2c;Anxa2;Dsg4;Cdkn1c;Foxa3;Scel;Icam1;Muc1;Wt1;Tbx1;Dlx3;Krt14;Sox17;Rab13;Gdf7;Ntrk1;Gata3;LOC108348128;Grem1;Msi1;St14;Bmp7;Pof1b;Gli1;Gata4;Ezh2
GO:0003012	muscle system process	http://amigo.geneontology.org/amigo/term/GO:0003012	281	26	11.0067	2.3622	4.46567e-05	0.0025576	24175;24241;24808;24837;24925;25342;25470;25665;29290;29713;50672;54239;54254;65154;81653;114862;171043;171104;246297;295929;306616;312299;312896;499497;686781;690423	geneontology_Biological_Process_noRedundant	Scn5a;Calca;Chrnb2;Tacr3;Dbn1;Mef2c;Ppp1r13l;Oxtr;Kcna5;Adra2c;Ednrb;Trpa1;Fbxo32;Adrb1;Mybpc3;Myom2;Adora1;Jsrp1;Kcnj5;Gper1;Cacna1h;Ccn4;Myocd;Tnnt2;Gata4;Ezh2
GO:0006954	inflammatory response	http://amigo.geneontology.org/amigo/term/GO:0006954	436	35	17.078	2.04942	4.75561e-05	0.0025576	24241;24335;24770;25008;25239;25290;25464;25466;29290;29354;29434;29473;29597;50672;59103;60665;81503;81651;84356;84420;85421;85471;89814;117551;171104;306508;310914;311061;312275;315711;360918;361749;501779;503000;683206	geneontology_Biological_Process_noRedundant	Calca;Mfhas1;Epo;Ccl2;Il1rap;Aoc3;Il33;Abcd2;Icam1;Itgb6;Ephb6;Ednrb;Cxcl6;Alox5;Cspg4;Bmpr1b;Lta;Cxcl1;Tnfsf4;Prkd1;Adora1;Rasgrp1;P2ry2;Pla2g5;Tnfaip3;Cd200r1l;Gper1;Apod;Ctnnbip1;Gata3;Adcy7;Pf4;Sema7a;Ccl22;Ptges
GO:0001655	urogenital system development	http://amigo.geneontology.org/amigo/term/GO:0001655	267	25	10.4583	2.39044	5.13127e-05	0.0025576	24577;24883;25236;25694;50549;50566;78963;81687;84046;85272;85471;94203;114031;140584;140589;246060;300455;305012;306664;312936;316539;353252;494343;499497;503000	geneontology_Biological_Process_noRedundant	Adamts16;Kif26b;Wnt11;Gpc3;Pgf;Bmper;Sox11;Mef2c;Cdkn1c;Apaf1;Wt1;Myc;Fstl3;Rdh10;Sox17;Tacstd2;Has2;Ctnnbip1;Epha4;Gata3;Mmp9;Grem1;Bmp7;Gli1;Cyp4a1
GO:0042391	regulation of membrane potential	http://amigo.geneontology.org/amigo/term/GO:0042391	334	29	13.0827	2.21667	5.3101e-05	0.0025576	24411;24577;24925;25468;25470;25665;29290;29559;29713;54239;60444;65178;65198;81574;81653;114862;116647;140675;140933;170899;171104;171146;246153;246325;266760;266976;287110;312896;499497	geneontology_Biological_Process_noRedundant	Scn5a;Nlgn1;Chrnb2;Grik1;Dbn1;Grin2c;Mef2c;Kcnt1;Snap91;Kcna5;Myc;Trpa1;Trpc5;Kcnh1;Scn1a;Kcna2;Kcnc2;Adrb1;Adora1;Kcnh8;Kcnj5;Kcnh5;Gper1;Kcnk2;Cacna1h;Tbc1d24;Rims4;Nalcn;Gabra4
GO:0007423	sensory organ development	http://amigo.geneontology.org/amigo/term/GO:0007423	369	31	14.4536	2.14479	5.52599e-05	0.0025576	24215;24419;24832;24883;25703;29200;64348;81725;84046;84487;85272;85471;170899;246060;287185;295117;298189;299210;300455;304825;306616;307401;309201;310914;316758;353252;360737;363071;498392;501061;686781	geneontology_Biological_Process_noRedundant	Bnc2;Inhba;Lama1;Bmper;Sox11;Stra6;Cdkn1c;Slc17a6;Grm6;Rom1;Cryba4;Ppp1r13l;Wt1;Tbx1;Thy1;Bmpr1b;Crb1;Rdh10;Musk;Myom2;Cytl1;Atp2b2;Kcnk2;Gata3;Tmie;Pde6a;Bmp7;Esrrb;Rbp4;Otol1;Foxi1
GO:0071772	response to BMP	http://amigo.geneontology.org/amigo/term/GO:0071772	92	13	3.60361	3.60749	5.81011e-05	0.0025576	50566;54254;84046;85272;85471;114031;252833;252834;289264;291754;300455;310914;685719	geneontology_Biological_Process_noRedundant	Bmper;Sox11;Dsg4;Dand5;Bmpr1b;Fstl3;Gdf7;Gdf6;Grem2;Gata3;Grem1;Bmp7;Gata4
GO:0034612	response to tumor necrosis factor	http://amigo.geneontology.org/amigo/term/GO:0034612	161	18	6.30632	2.85428	6.05023e-05	0.0025576	24241;24508;24770;25303;25464;25626;25694;25728;27064;81653;81687;85471;117551;170496;170897;171104;252961;304987	geneontology_Biological_Process_noRedundant	Ankrd1;Calca;Abcc2;Dbn1;Lcn2;Ccl2;Krt8;Icam1;Irf1;Sphk1;Aim2;Has2;Gper1;Gata3;Apoe;Mmp9;Ccl22;Tank
GO:0061564	axon development	http://amigo.geneontology.org/amigo/term/GO:0061564	305	27	11.9468	2.26003	6.88063e-05	0.00267411	24718;24832;25239;25728;29433;54239;59109;65178;65208;66025;81653;84468;85272;85471;114122;114524;117038;140933;252833;252892;266777;296789;309349;310914;315711;316539;499073	geneontology_Biological_Process_noRedundant	Reln;Vcan;Nptx1;Chrnb2;Pak3;Ntn3;Dbn1;Lpar3;Chst3;Snap91;Lgi1;Thy1;Bmpr1b;Trpc5;Sema3e;Gdf7;Slitrk2;Apod;Epha4;Ntrk1;Gata3;Apoe;Bmp7;Mt3;Dpysl5;Sema7a;Brsk1
GO:0043410	positive regulation of MAPK cascade	http://amigo.geneontology.org/amigo/term/GO:0043410	374	31	14.6495	2.11612	7.10603e-05	0.00267411	24175;24335;24366;24367;24770;24827;25464;25593;29290;29354;29433;29434;59109;66025;81725;117038;117264;117551;171104;252834;289399;296872;300455;306508;309653;312275;312299;315711;316539;360737;108350839	geneontology_Biological_Process_noRedundant	Pak3;Hcrtr1;Bmper;Mfhas1;Epo;Ccl2;Lpar3;Icam1;Adra2c;Ephb6;P2ry6;Tbx1;Inava;Musk;Eda2r;Adora1;Rasgrp1;Pla2g5;Gdf6;Gper1;Epha4;Ntrk1;Fgb;Mt3;LOC108350839;Sema7a;Tgfa;Fgg;Ccl22;Ezh2;Fgd2
rno04360	Axon guidance	http://www.kegg.jp/kegg-bin/show_pathway?rno04360+114524+140933+252833+29433+295382+296789+299737+310914+312275+314903+315711+316539+500287+54293+65172+65208+83467+85272+89823	178	19	6.97221	2.7251	7.18848e-05	0.00267411	114524;140933;252833;29433;295382;296789;299737;310914;312275;314903;315711;316539;500287;54293;65172;65208;83467;85272;89823	pathway_KEGG	Slit3;Srgap3;Pak3;Ntn3;Ntn4;Srgap1;Ephb6;Ntng1;Bmpr1b;Trpc5;Sema3e;Gdf7;Rgs3;Limk1;Epha4;Bmp7;Dpysl5;Trpc6;Sema7a
GO:0019233	sensory perception of pain	http://amigo.geneontology.org/amigo/term/GO:0019233	121	15	4.73954	3.16487	7.5941e-05	0.00271635	24175;24241;24476;24925;25290;25468;29290;29597;50672;54239;59109;81574;114862;304966;312896	geneontology_Biological_Process_noRedundant	Calca;Chrnb2;Adra2c;Ednrb;Trpa1;Alox5;Iapp;Scn1a;Kcna2;Adrb1;Adora1;P2ry2;Cacna1h;Ntrk1;Fcgr3a
GO:2000027	regulation of animal organ morphogenesis	http://amigo.geneontology.org/amigo/term/GO:2000027	109	14	4.2695	3.27907	8.88121e-05	0.00305908	24577;24883;25023;25236;50566;85272;85471;140584;140589;312936;360737;361303;494343;683206	geneontology_Biological_Process_noRedundant	Wnt11;Lims2;Gpc3;Wt1;Myc;Tbx1;Prkcb;Sox17;Tacstd2;Tnfaip3;Gata3;Grem1;Bmp7;Gli1
GO:0051272	positive regulation of cellular component movement	http://amigo.geneontology.org/amigo/term/GO:0051272	382	31	14.9628	2.0718	0.00010495	0.00348585	24577;24770;24808;24832;25433;25464;25694;29433;29473;29597;60464;81687;84468;85272;85421;85471;94203;114862;117264;140584;170897;171104;287110;293056;296789;301265;315346;315711;498233;499342;687001	geneontology_Biological_Process_noRedundant	Wnt11;Hdac9;Pak3;Pla2g7;Pgf;Tacr3;Hbegf;Fgf16;Ccl2;Aoc3;Icam1;Chst3;Lgr6;Cpeb1;Myc;P2ry6;Sphk1;Thy1;Prkd1;Sema3e;P2ry2;Cd274;Has2;Gper1;Cacna1h;Gata3;Mmp9;Tbc1d24;Bmp7;Sema7a;Itga5
GO:0042330	taxis	http://amigo.geneontology.org/amigo/term/GO:0042330	367	30	14.3753	2.08692	0.000118844	0.00381121	24241;24718;24765;24770;24934;25148;25433;50566;50672;59109;60464;60665;65208;81503;81756;85272;85471;94203;114524;117551;171056;252833;252892;296789;301265;310914;315711;316539;360918;108350839	geneontology_Biological_Process_noRedundant	Reln;Calca;Egr3;Pla2g7;Pgf;Ntn3;Hbegf;Fgf16;Ccl2;Ednrb;Lgi1;Cxcl6;Scg2;Cx3cr1;Bmpr1b;Cxcl1;Klrk1;Sema3e;Rab13;Gdf7;Epha4;Ntrk1;Gata3;Grem1;Pf4;Bmp7;LOC108350839;Dpysl5;Sema7a;Ccl22
GO:0050803	regulation of synapse structure or activity	http://amigo.geneontology.org/amigo/term/GO:0050803	201	20	7.87311	2.54029	0.000124844	0.00387018	25342;25466;29433;54239;59109;65178;81653;81725;116647;266777;266976;291388;300913;309349;316539;361601;362263;497926;499497;500280	geneontology_Biological_Process_noRedundant	Nlgn1;Nptx1;Chrnb2;Pak3;Cbln2;Dbn1;Il1rap;Shisa6;Mef2c;Oxtr;Snap91;Musk;Il1rapl2;Abhd17c;Slitrk2;Epha4;Ntrk1;Ptprt;Lrrn1;Rims4
GO:0070371	ERK1 and ERK2 cascade	http://amigo.geneontology.org/amigo/term/GO:0070371	252	23	9.87077	2.33011	0.000148973	0.00433057	24335;24366;24367;24770;25342;25389;25464;25593;29354;29434;59109;81725;117038;117264;117551;171104;300455;306508;312275;315711;316539;497798;108350839	geneontology_Biological_Process_noRedundant	Hcrtr1;Bmper;Mfhas1;Atf3;Epo;Ccl2;Lmo3;Icam1;Oxtr;Ephb6;P2ry6;Musk;Rasgrp1;Pla2g5;Gper1;Epha4;Ntrk1;Fgb;Mt3;LOC108350839;Sema7a;Fgg;Ccl22
GO:0050673	epithelial cell proliferation	http://amigo.geneontology.org/amigo/term/GO:0050673	269	24	10.5367	2.27776	0.000152726	0.00433057	24577;24765;24770;24827;25148;25665;25694;50672;65218;84046;85421;85471;94203;140589;245963;246060;252917;300455;313644;360737;361303;499497;680616;683206	geneontology_Biological_Process_noRedundant	Scn5a;Lims2;Egr3;Pgf;Bmper;Sox11;Ppp1r16b;Ccl2;Mef2c;Cdkn1c;Ednrb;Nr1d1;Myc;Agap2;Tbx1;Scg2;Prkd1;Tnfaip3;Has2;Rap1gap;Gata3;Egfl7;Tgfa;Gli1
GO:0050900	leukocyte migration	http://amigo.geneontology.org/amigo/term/GO:0050900	220	21	8.61734	2.43695	0.000153665	0.00433057	24241;24765;24770;24832;24934;25239;25464;25528;29290;29473;50566;50672;60665;81503;81687;85471;94203;117551;171056;301265;360918	geneontology_Biological_Process_noRedundant	Calca;Pla2g7;Pgf;Ccl2;Aoc3;Icam1;Ednrb;Cxcl6;Scg2;Thy1;Cx3cr1;Cxcl1;Klrk1;Adora1;Apod;Sirpa;Gata3;Mmp9;Grem1;Pf4;Ccl22
GO:0007507	heart development	http://amigo.geneontology.org/amigo/term/GO:0007507	374	30	14.6495	2.04786	0.000165886	0.00453748	24837;24883;24925;25236;25342;25694;27064;50566;54254;56611;65154;81687;84046;85272;85471;114709;140584;140589;170899;246297;295929;306616;307189;310315;312936;360737;362712;499497;685719;686781	geneontology_Biological_Process_noRedundant	Nebl;Wnt11;Ankrd1;Gpc3;Sox11;Mef2c;Anxa2;Ppp1r13l;Oxtr;Wt1;Dand5;Tbx1;Sox17;Adrb1;Mybpc3;Myom2;Has2;Ifitm2;Kcnk2;Ccn4;Gata3;Mmp9;Grem1;Myocd;Ccdc39;Bmp7;Tnnt2;Drc1;Gli1;Gata4
GO:0099177	regulation of trans-synaptic signaling	http://amigo.geneontology.org/amigo/term/GO:0099177	375	30	14.6886	2.04239	0.000173818	0.0046186	24411;24419;24770;24925;25342;29290;29559;29597;54239;59109;60564;79219;81653;81687;81725;116647;170897;171056;171104;252892;266976;286931;287110;307309;308523;316539;366270;497926;499073;499497	geneontology_Biological_Process_noRedundant	Edn3;Nlgn1;Chrnb2;Tshz3;Grik1;Dbn1;Ccl2;Grin2c;Shisa6;Mef2c;Grid1;Grm6;Oxtr;Lgi1;Syt9;Sphk1;Cx3cr1;Sncaip;Adrb1;Musk;Adora1;P2ry2;Gper1;Epha4;Ntrk1;Mmp9;Tbc1d24;Rims4;Unc13c;Brsk1
GO:1901568	fatty acid derivative metabolic process	http://amigo.geneontology.org/amigo/term/GO:1901568	103	13	4.03448	3.22222	0.000188074	0.00485857	25086;25290;29354;50549;59103;94340;170897;171516;191574;295706;307092;315851;367112	geneontology_Biological_Process_noRedundant	Akr1c1;Akr1c3;Sphk1;Alox5;Hmgcll1;Cyp2e1;Akr1c14;Elovl4;Pla2g5;Prg3;Acsl5;Cyp4a1;Ptges
GO:0010038	response to metal ion	http://amigo.geneontology.org/amigo/term/GO:0010038	379	30	14.8453	2.02084	0.000209045	0.00525437	24186;24366;24367;24718;24837;25303;25464;25665;25728;29747;56822;59103;60564;60565;65198;81651;81687;81742;84420;114031;116647;117038;170897;246153;246234;266777;287701;288589;310900;499497	geneontology_Biological_Process_noRedundant	Reln;Scn5a;Abcc2;Nlgn1;Nptx1;Slc34a3;Pde1c;Mef2c;Icam1;Syt9;Sphk1;Cspg4;Fstl3;Kcnh1;Krt14;Kcnc2;Mttp;Apoe;Mmp9;Adcy7;Fgb;Mt3;Kcnmb1;Tnnt2;Syt6;Fgg;Cd86;Rasa4;Ptges;Alb
GO:0060485	mesenchyme development	http://amigo.geneontology.org/amigo/term/GO:0060485	180	18	7.05055	2.55299	0.000252236	0.00608508	24577;24883;25694;50566;50672;54254;84046;85272;140584;246297;296789;298189;312299;315711;353252;360737;499497;685719	geneontology_Biological_Process_noRedundant	Wnt11;Bnc2;Sox11;Mef2c;Ednrb;Wt1;Dand5;Myc;Tbx1;Rdh10;Sema3e;Has2;Grem1;Myocd;Bmp7;Sema7a;Gata4;Ezh2
GO:0009611	response to wounding	http://amigo.geneontology.org/amigo/term/GO:0009611	402	31	15.7462	1.96873	0.000261253	0.00608508	24175;24335;24366;24367;24577;24718;24770;24827;24925;24936;25239;25433;25685;25724;25728;29597;56611;59109;81725;84468;114122;140589;170899;302934;304966;312299;315346;316539;360918;362871;498233	geneontology_Biological_Process_noRedundant	Itgb4;Reln;Vcan;Hbegf;Epo;Ccl2;Anxa2;Chst3;Lgr6;Adra2c;Myc;Adrb1;Musk;P2ry2;Elk3;Apod;Kcnk2;Ppl;Epha4;Ntrk1;Apoe;Igfbp1;Cd9;Fcgr3a;Pf4;Fgb;Tgfa;Fgg;Itga5;Gli1;Ezh2
GO:0006820	anion transport	http://amigo.geneontology.org/amigo/term/GO:0006820	457	34	17.9006	1.89938	0.000261724	0.00608508	24577;24781;25303;25523;25728;29170;29290;29354;29464;29500;29597;58980;84484;84487;84551;94340;114506;114613;116726;117264;140675;192208;192675;246234;246235;266733;289443;308015;310900;311423;312896;363071;679784;689103	geneontology_Biological_Process_noRedundant	Slc13a1;Slc6a6;Slc4a4;Abcc2;Ankh;Slc34a3;Slc7a8;Slc12a8;Best4;Stra6;Lrrc8c;Slc36a2;Slc17a6;Prkg2;Myc;P2ry6;Trpa1;Slc17a4;Slc38a5;Clca1;Slc7a9;Adora1;P2ry2;Pla2g5;Slc4a3;Mttp;Bsnd;Apoe;Slc4a11;Slc5a5;Aqp6;Acsl5;Slc10a2;Gabra4
GO:0040017	positive regulation of locomotion	http://amigo.geneontology.org/amigo/term/GO:0040017	385	30	15.0803	1.98935	0.000273867	0.0062121	24577;24765;24770;24808;24832;25433;25464;25694;29433;29473;29597;60464;81687;85272;85421;85471;94203;117264;140584;170897;171104;287110;293056;296789;301265;315346;315711;498233;499342;687001	geneontology_Biological_Process_noRedundant	Wnt11;Hdac9;Pak3;Pla2g7;Pgf;Tacr3;Hbegf;Fgf16;Ccl2;Aoc3;Icam1;Lgr6;Cpeb1;Myc;P2ry6;Scg2;Sphk1;Thy1;Prkd1;Sema3e;P2ry2;Cd274;Has2;Gper1;Gata3;Mmp9;Tbc1d24;Bmp7;Sema7a;Itga5
GO:0010975	regulation of neuron projection development	http://amigo.geneontology.org/amigo/term/GO:0010975	422	32	16.5296	1.93592	0.000281973	0.00624368	24335;24832;25728;27064;29433;29597;50864;54239;59109;60665;65178;66025;81651;81653;85272;85421;85471;89823;116647;117038;117258;140933;170897;287110;293056;294674;296789;312299;315711;316539;499073;499497	geneontology_Biological_Process_noRedundant	Ankrd1;Nlgn1;Chrnb2;Pak3;Cntn1;Dbn1;Epo;Mef2c;Lpar3;Enc1;Snap91;Cxcl6;Cpeb1;Sphk1;Thy1;Cspg4;Trpc5;Prkd1;Sema3e;P2ry2;Ntm;Epha4;Ntrk1;Gata3;Apoe;Tbc1d24;Bmp7;Mt3;Trpc6;Sema7a;Brsk1;Ezh2
GO:0048880	sensory system development	http://amigo.geneontology.org/amigo/term/GO:0048880	247	22	9.67492	2.27392	0.00029104	0.00629459	24215;24419;24832;24883;25703;29200;64348;81725;84046;84487;85272;85471;246060;304825;306616;307401;309201;310914;316758;353252;363071;686781	geneontology_Biological_Process_noRedundant	Inhba;Lama1;Sox11;Stra6;Cdkn1c;Slc17a6;Grm6;Rom1;Cryba4;Ppp1r13l;Wt1;Thy1;Bmpr1b;Crb1;Rdh10;Musk;Myom2;Atp2b2;Gata3;Pde6a;Bmp7;Rbp4
GO:0007178	transmembrane receptor protein serine/threonine kinase signaling pathway	http://amigo.geneontology.org/amigo/term/GO:0007178	201	19	7.87311	2.41328	0.000353382	0.00746922	24770;29200;29530;50566;54254;59109;84046;85272;114031;114498;246060;252833;252834;289264;291754;294930;300455;310914;685719	geneontology_Biological_Process_noRedundant	Inhba;Bmper;Dmrt1;Sox11;Ccl2;Dsg4;Cdkn1c;Nceh1;Dand5;Bmpr1b;Fstl3;Gdf7;Gdf6;Grem2;Ntrk1;Grem1;Bmp7;Gata4;Amhr2
GO:0090066	regulation of anatomical structure size	http://amigo.geneontology.org/amigo/term/GO:0090066	397	30	15.5504	1.92921	0.000459251	0.00949119	24171;24175;24186;24241;24366;24367;24925;25108;25290;25342;25464;25470;25728;29290;29433;29597;29747;50672;66025;81653;117038;140933;171104;266733;289443;296789;315121;315711;366270;378939	geneontology_Biological_Process_noRedundant	Edn3;Calca;Pak3;Slc12a8;Dbn1;Lrrc8c;Lpar3;Icam1;Oxtr;Kcna5;Adra2c;Avpr2;Ednrb;Add2;Alox5;Trpc5;Adrb1;Adora1;Sema3e;P2ry2;Gper1;Apoe;Cdc42ep1;Uts2b;Fgb;Mt3;Kcnmb1;Sema7a;Fgg;Alb
GO:0032101	regulation of response to external stimulus	http://amigo.geneontology.org/amigo/term/GO:0032101	455	33	17.8222	1.85162	0.000504795	0.0100585	24366;24367;24765;24770;24934;24936;25008;25239;29290;29354;29473;50566;50672;56611;60464;81653;84356;84420;85471;89814;94203;117038;171104;296789;301265;304987;306127;306508;315711;316539;361749;501779;683206	geneontology_Biological_Process_noRedundant	Pla2g7;Pgf;Mfhas1;Dbn1;Fgf16;Ccl2;Aoc3;Anxa2;Il33;Abcd2;Ednrb;Scg2;Aim2;Lta;Tnfsf4;Klrk1;Adora1;Sema3e;Pla2g5;Tnfaip3;Cd200r1l;Gper1;Apod;Epha4;Gata3;Cd9;Grem1;Acod1;Adcy7;Fgb;Mt3;Sema7a;Fgg
GO:0045321	leukocyte activation	http://amigo.geneontology.org/amigo/term/GO:0045321	474	34	18.5664	1.83126	0.000508331	0.0100585	24335;24508;24770;24832;24934;25023;25148;25464;25528;29354;29434;29597;54239;56822;59109;65190;84046;85471;89814;171104;295706;299923;304966;306508;311693;312275;317218;498232;499342;499356;499497;683163;683206;687424	geneontology_Biological_Process_noRedundant	Blnk;Chrnb2;Egr3;Sox11;Mfhas1;Epo;Ccl2;Mef2c;Rsad2;Icam1;Ndrg1;Ephb6;Itm2a;Irf1;Prkcb;Thy1;Cdh26;Tnfsf4;Klrk1;Lax1;Tnfsf8;Dtx1;Rasgrp1;P2ry2;Pla2g5;Cd274;Tnfaip3;Gper1;Sirpa;Ntrk1;Gata3;Fcgr3a;Prg3;Cd86
GO:0061458	reproductive system development	http://amigo.geneontology.org/amigo/term/GO:0061458	347	27	13.5919	1.98648	0.000558305	0.010746	24577;24883;25464;25626;29200;29530;50549;54254;59109;81756;85272;85471;114031;114093;114215;114498;140589;246060;252833;287638;302400;304608;310914;353252;360626;362280;365963	geneontology_Biological_Process_noRedundant	Inhba;Lhx8;Dmrt1;Krt8;Cdkn1c;Tfap2c;Icam1;Wt1;Myc;Dlx3;Bmpr1b;Krt19;Fstl3;Mmp19;Rdh10;Rab13;Insl3;Gdf7;Ntrk1;Gata3;St14;Bmp7;Gli1;Gata4;Cdx4;Amhr2;Cyp4a1
GO:0098609	cell-cell adhesion	http://amigo.geneontology.org/amigo/term/GO:0098609	458	33	17.9397	1.83949	0.000566187	0.010746	24335;24366;24367;24508;24770;24832;24936;25148;25464;25528;25694;29434;29518;56822;85272;85471;89814;114031;116647;171056;291754;305012;311693;312275;313785;315346;361303;363058;494343;499342;687424;100359836;108348771	geneontology_Biological_Process_noRedundant	Kif26b;Lims2;Nlgn1;Egr3;Cadm1;Epo;Ccl2;Dsg4;Icam1;Ephb6;Irf1;Thy1;Cx3cr1;Fstl3;Cdh26;Icam5;Tnfsf4;Lgals7;Tacstd2;Dtx1;Rasgrp1;Cd274;Has2;Sirpa;Gata3;Cd9;Bmp7;Fgb;LOC108348771;Fgg;Itga5;Cd86;Kirrel2
GO:0045087	innate immune response	http://amigo.geneontology.org/amigo/term/GO:0045087	403	30	15.7854	1.90049	0.000588135	0.0109393	24366;24508;24577;24770;24934;25464;25476;25528;29434;54249;56822;64023;65190;85421;114709;117551;170496;171104;171412;289399;303903;304987;306508;313421;363058;679787;683206;100361468;100910790;108350839	geneontology_Biological_Process_noRedundant	Defb22;Cadm1;Cfd;Mfhas1;Lcn2;Ccl2;Rsad2;Clec5a;Icam1;Myc;Irf1;Aim2;Gzmbl2;Prkd1;Klrk1;Inava;Rasgrp1;C8b;Tnfaip3;Ifitm2;Gper1;Sirpa;Parp14;Masp1;Fgb;LOC108350839;LOC100910790;Lgals9;Cd86;Ccl22
GO:0050808	synapse organization	http://amigo.geneontology.org/amigo/term/GO:0050808	296	24	11.5942	2.06999	0.000625386	0.0114041	25342;25466;29433;54239;59109;60324;65178;81653;81725;116647;171056;266777;266976;286931;291388;296789;299923;300913;309349;316539;361601;362263;497926;500280	geneontology_Biological_Process_noRedundant	Nlgn1;Nptx1;Chrnb2;Pak3;Cbln2;Dbn1;Synpo;Il1rap;Shisa6;Oxtr;Snap91;Ndrg1;Cx3cr1;Musk;Il1rapl2;Sema3e;Abhd17c;Slitrk2;Epha4;Ntrk1;Ptprt;Lrrn1;Rims4;Unc13c
GO:0000904	cell morphogenesis involved in differentiation	http://amigo.geneontology.org/amigo/term/GO:0000904	462	33	18.0964	1.82357	0.000658265	0.0117728	24718;24832;25694;25728;29433;54239;59109;65178;65208;66025;81653;85272;85471;89823;114093;114524;116647;117038;140933;252833;252892;266777;287110;296789;302328;309349;310914;312936;315711;316539;494343;499073;499497	geneontology_Biological_Process_noRedundant	Reln;Nlgn1;Nptx1;Chrnb2;Pak3;Ntn3;Dbn1;Mef2c;Lpar3;Snap91;Lgi1;Thy1;Bmpr1b;Trpc5;Sox17;Tacstd2;Sema3e;Gdf7;Has2;Slitrk2;Epha4;Ntrk1;Gata3;Apoe;Tbc1d24;St14;Bmp7;Pof1b;Mt3;Dpysl5;Trpc6;Sema7a;Brsk1
GO:0001503	ossification	http://amigo.geneontology.org/amigo/term/GO:0001503	233	20	9.12654	2.19141	0.000861794	0.0149276	24241;25279;29597;50566;58968;65190;81687;84046;85272;85421;114031;114506;140584;140589;289777;293617;310914;499497;503000;679787	geneontology_Biological_Process_noRedundant	Cyp24a1;Wnt11;Calca;Ankh;Sox11;Mef2c;Acan;Rsad2;Clec5a;Ifitm5;Bmpr1b;Fstl3;Prkd1;P2ry2;Ctnnbip1;Mmp9;Grem1;Fignl1;Bmp7;Gli1
GO:0050865	regulation of cell activation	http://amigo.geneontology.org/amigo/term/GO:0050865	321	25	12.5735	1.98831	0.000871705	0.0149276	24335;24367;24508;24770;24832;24934;24936;25148;25528;29354;29434;54239;56822;84046;85471;89814;171104;252917;306508;312275;498232;499342;499497;683206;687424	geneontology_Biological_Process_noRedundant	Chrnb2;Egr3;Sox11;Mfhas1;Epo;Ccl2;Mef2c;Ephb6;Nr1d1;Irf1;Thy1;Tnfsf4;Klrk1;Lax1;Dtx1;Rasgrp1;Pla2g5;Cd274;Tnfaip3;Gper1;Sirpa;Gata3;Cd9;Fgg;Cd86
GO:0045596	negative regulation of cell differentiation	http://amigo.geneontology.org/amigo/term/GO:0045596	470	33	18.4098	1.79253	0.000882814	0.0149276	24476;24508;24577;24832;50566;50672;50864;81651;84046;85272;85471;89814;89823;114031;116647;117038;140933;171104;266766;290214;296635;296789;299210;312299;312936;313644;315711;316539;360737;360918;366142;494343;687424	geneontology_Biological_Process_noRedundant	Nlgn1;Sox11;Elf5;Ednrb;Myc;Tbx1;Irf1;Iapp;Thy1;Cspg4;Fstl3;Trpc5;Tnfsf4;Sox17;Tacstd2;Dtx1;Sema3e;Ntm;Plpp7;Rap1gap;Gper1;Epha4;Gata3;Grem1;Cmtm5;Pf4;Bmp7;Mt3;Esrrb;Rcan1;Trpc6;Sema7a;Ezh2
GO:0001667	ameboidal-type cell migration	http://amigo.geneontology.org/amigo/term/GO:0001667	251	21	9.8316	2.13597	0.000899789	0.0149429	25148;25236;25433;25694;29433;50566;50672;60464;81756;85272;85421;85471;140584;296789;300455;312936;315711;360737;362930;494343;687001	geneontology_Biological_Process_noRedundant	Wnt11;Hdac9;Gpc3;Egr3;Pak3;Bmper;Hbegf;Fgf16;Ednrb;Tbx1;Ptp4a3;Prkd1;Sox17;Tacstd2;Sema3e;Rab13;Has2;Gata3;Grem1;Bmp7;Sema7a
GO:0031347	regulation of defense response	http://amigo.geneontology.org/amigo/term/GO:0031347	361	27	14.1403	1.90944	0.00101498	0.0165603	24508;24934;25008;25239;25476;29290;29354;29434;29473;50672;65190;84356;84420;85471;89814;171104;289399;303903;304987;306508;315711;361749;363058;499497;501779;683206;108350839	geneontology_Biological_Process_noRedundant	Cadm1;Mfhas1;Mef2c;Aoc3;Il33;Abcd2;Rsad2;Ednrb;Irf1;Aim2;Lta;Tnfsf4;Klrk1;Inava;Adora1;Rasgrp1;Pla2g5;Tnfaip3;Cd200r1l;Gper1;Apod;Gata3;Parp14;Adcy7;LOC108350839;Lgals9;Sema7a
GO:0043270	positive regulation of ion transport	http://amigo.geneontology.org/amigo/term/GO:0043270	223	19	8.73485	2.1752	0.00125466	0.0199949	24419;24832;24925;25665;29290;29597;29747;54239;56611;66025;81503;89823;94340;117258;117264;171104;246153;246235;312896	geneontology_Biological_Process_noRedundant	Scn5a;Chrnb2;Cntn1;Anxa2;Lpar3;Slc36a2;Grm6;P2ry6;Trpa1;Thy1;Cxcl1;Kcnc2;Adrb1;Adora1;P2ry2;Gper1;Kcnmb1;Acsl5;Trpc6
GO:0051047	positive regulation of secretion	http://amigo.geneontology.org/amigo/term/GO:0051047	348	26	13.6311	1.90741	0.00126849	0.0199949	24366;24367;24925;25342;25703;26989;27064;29290;29434;29597;50672;54239;60564;84046;85471;89814;114862;116647;170816;170897;171104;304987;312896;499342;679787;108350839	geneontology_Biological_Process_noRedundant	Olr59;Ankrd1;Nlgn1;Chrnb2;Sox11;Clec5a;Oxtr;Ednrb;Trpa1;Syt9;Sphk1;Aim2;Tnfsf4;Adrb1;Adora1;Rasgrp1;P2ry2;Cd274;Cadps;Gper1;Cacna1h;Gata3;Fgb;LOC108350839;Rbp4;Fgg
GO:0010959	regulation of metal ion transport	http://amigo.geneontology.org/amigo/term/GO:0010959	294	23	11.5159	1.99724	0.00130207	0.0201821	24335;24419;24784;24832;24925;25464;25470;25665;29290;29747;56611;63847;63848;66025;81503;85421;89823;117258;117264;171104;246153;307757;690423	geneontology_Biological_Process_noRedundant	Scn5a;Slc9a3;Cntn1;Epo;Anxa2;Lpar3;Grm6;Icam1;Kcna5;Fxyd7;P2ry6;Thy1;Fxyd6;Cxcl1;Prkd1;Kcnc2;Adrb1;Adora1;Jsrp1;Gper1;Kcnmb1;Trpc6;Neto2
GO:0035249	synaptic transmission, glutamatergic	http://amigo.geneontology.org/amigo/term/GO:0035249	83	10	3.25109	3.0759	0.00145962	0.0218993	24419;25342;29290;29559;59109;79219;84487;116647;286931;308523	geneontology_Biological_Process_noRedundant	Nlgn1;Tshz3;Grik1;Slc17a6;Grid1;Grm6;Oxtr;Adora1;Ntrk1;Unc13c
GO:0035690	cellular response to drug	http://amigo.geneontology.org/amigo/term/GO:0035690	333	25	13.0435	1.91666	0.00145996	0.0218993	24577;24718;24770;25303;25464;25528;25728;27064;29747;54239;59109;84420;89823;117038;170496;170897;171516;246153;304987;312299;312896;360593;415062;499497;683206	geneontology_Biological_Process_noRedundant	Reln;Ankrd1;Abcc2;Chrnb2;Akr1c3;Lcn2;Ccl2;Ly6g6d;Mef2c;Icam1;Myc;Trpa1;Sphk1;Aim2;Kcnc2;Tnfaip3;Sirpa;Ntrk1;Apoe;Adcy7;Mt3;Ppm1e;Kcnmb1;Trpc6;Ezh2
GO:0072507	divalent inorganic cation homeostasis	http://amigo.geneontology.org/amigo/term/GO:0072507	409	29	16.0204	1.81019	0.00153294	0.0226292	24215;24241;24335;24411;24770;24832;24925;25342;25470;25593;29290;29597;50672;56611;66025;81503;85421;89823;117038;117264;140933;171056;171104;302373;307401;312896;314396;317219;690423	geneontology_Biological_Process_noRedundant	Calca;Hcrtr1;Epo;Ccl2;Grin2c;Anxa2;Lpar3;Slc24a4;P2ry10;Oxtr;Kcna5;Ednrb;P2ry6;Trpa1;Thy1;Cx3cr1;Trpc5;Cxcl1;Prkd1;Adrb1;Adora1;P2ry2;Atp2b2;Jsrp1;Gper1;Pde6a;Gpr174;Mt3;Trpc6
GO:0010927	cellular component assembly involved in morphogenesis	http://amigo.geneontology.org/amigo/term/GO:0010927	71	9	2.78105	3.23619	0.00174104	0.0252995	24837;24936;25626;58920;64822;295929;306616;307189;360626	geneontology_Biological_Process_noRedundant	Nebl;Fabp9;Krt8;Krt19;Gpc1;Mybpc3;Myom2;Cd9;Tnnt2
GO:0006836	neurotransmitter transport	http://amigo.geneontology.org/amigo/term/GO:0006836	230	19	9.00903	2.10899	0.00179711	0.0257126	26989;29464;29597;54239;60564;60565;84487;116647;170897;171104;192208;246235;266976;286931;302975;307309;366270;499073;499497	geneontology_Biological_Process_noRedundant	Slc6a6;Edn3;Nlgn1;Chrnb2;Mef2c;Slc36a2;Slc17a6;Syt9;Sphk1;Slc38a5;Sncaip;P2ry2;Cadps;Gper1;Rims4;Unc13c;Syt6;Syngr3;Brsk1
GO:0031346	positive regulation of cell projection organization	http://amigo.geneontology.org/amigo/term/GO:0031346	321	24	12.5735	1.90878	0.00190239	0.0266824	24335;25728;27064;29433;29597;59109;60665;65178;66025;81653;85272;85421;116647;117258;140933;170496;170897;287110;293056;294674;312299;315121;315711;316539	geneontology_Biological_Process_noRedundant	Ankrd1;Nlgn1;Pak3;Cntn1;Dbn1;Epo;Lcn2;Lpar3;Enc1;Snap91;Cxcl6;Cpeb1;Sphk1;Trpc5;Prkd1;P2ry2;Epha4;Ntrk1;Apoe;Cdc42ep1;Tbc1d24;Bmp7;Sema7a;Ezh2
rno04976	Bile secretion	http://www.kegg.jp/kegg-bin/show_pathway?rno04976+170924+24784+25303+25428+294930+29500+83808+84420+84484	72	9	2.82022	3.19124	0.00192228	0.0266824	170924;24784;25303;25428;294930;29500;83808;84420;84484	pathway_KEGG	Slc4a4;Abcc4;Abcc2;Slc9a3;Cyp7a1;Nceh1;Ugt2b35;Adcy7;Slc10a2
GO:0006875	cellular metal ion homeostasis	http://amigo.geneontology.org/amigo/term/GO:0006875	455	31	17.8222	1.7394	0.00200695	0.027448	24215;24241;24335;24411;24577;24770;24832;24925;25342;25470;25593;29290;29597;50672;56611;66025;81503;85421;89823;117038;117264;140933;170496;171056;171104;302373;307401;312896;314396;317219;690423	geneontology_Biological_Process_noRedundant	Calca;Hcrtr1;Epo;Lcn2;Ccl2;Grin2c;Anxa2;Lpar3;Slc24a4;P2ry10;Oxtr;Kcna5;Ednrb;Myc;P2ry6;Trpa1;Thy1;Cx3cr1;Trpc5;Cxcl1;Prkd1;Adrb1;Adora1;P2ry2;Atp2b2;Jsrp1;Gper1;Pde6a;Gpr174;Mt3;Trpc6
GO:1901615	organic hydroxy compound metabolic process	http://amigo.geneontology.org/amigo/term/GO:1901615	325	24	12.7302	1.88529	0.00223906	0.0301787	24808;25279;25428;25703;25728;29500;54239;85471;89814;114613;114862;117038;117264;170897;171104;171516;191574;252917;266770;307092;307309;353252;688862;690953	geneontology_Biological_Process_noRedundant	Cyp24a1;Akr1c1;Chrnb2;Tacr3;Cyp7a1;Akr1c3;Soat2;Ip6k3;Nr1d1;P2ry6;Sphk1;Tnfsf4;Rdh10;Sncaip;Akr1c14;Rdh8;Gper1;Cacna1h;Gata3;Apoe;Mt3;Slc5a5;Rbp4;Slc10a2
GO:0001763	morphogenesis of a branching structure	http://amigo.geneontology.org/amigo/term/GO:0001763	134	13	5.24874	2.47678	0.00230998	0.0306897	24577;24883;50566;85272;94203;114093;252833;296789;306664;316758;353252;494343;503000	geneontology_Biological_Process_noRedundant	Adamts16;Lama1;Pgf;Wt1;Myc;Rdh10;Tacstd2;Sema3e;Gdf7;Ctnnbip1;Grem1;St14;Bmp7
GO:0006959	humoral immune response	http://amigo.geneontology.org/amigo/term/GO:0006959	104	11	4.07365	2.70028	0.00249679	0.0327044	24366;25008;54249;60665;64023;81503;85471;306127;313421;360918;499497	geneontology_Biological_Process_noRedundant	Cfd;Mef2c;Cxcl6;Lta;Cxcl1;C8b;Gata3;Acod1;Masp1;Pf4;Fgb
GO:0001505	regulation of neurotransmitter levels	http://amigo.geneontology.org/amigo/term/GO:0001505	292	22	11.4376	1.92349	0.00262709	0.0339333	24934;25464;25528;26989;29597;54239;60564;60565;84487;116647;170897;171056;171104;246235;266976;286931;295706;302975;307309;366270;499073;499497	geneontology_Biological_Process_noRedundant	Edn3;Nlgn1;Chrnb2;Mef2c;Slc36a2;Slc17a6;Icam1;Syt9;Sphk1;Cx3cr1;Sncaip;Klrk1;P2ry2;Cadps;Gper1;Sirpa;Rims4;Unc13c;Prg3;Syt6;Syngr3;Brsk1
GO:0007610	behavior	http://amigo.geneontology.org/amigo/term/GO:0007610	464	31	18.1747	1.70566	0.00270566	0.0344694	24186;24241;24419;24476;24718;24808;24925;25272;25342;25446;25468;25593;29290;29473;54239;59109;64347;65272;79219;81653;81725;116647;170899;171056;294122;315346;316539;360737;365963;499073;499497	geneontology_Biological_Process_noRedundant	Fosl2;Reln;Mapk10;Calca;Nlgn1;Chrnb2;Lhx8;Hcrtr1;Tacr3;Dbn1;Mef2c;Aoc3;Grid1;Grm6;Oxtr;Tbx1;Iapp;Cx3cr1;Kcna2;Adrb1;Musk;Adora1;Kcnk2;Epha4;Ntrk1;Sncg;Taar4;Kcnk10;Itga5;Brsk1;Alb
GO:0060537	muscle tissue development	http://amigo.geneontology.org/amigo/term/GO:0060537	276	21	10.8108	1.94249	0.00289501	0.0362102	24837;24925;25389;27064;50566;54254;58920;65154;84046;85272;140589;170899;246297;266766;295929;306616;307189;312936;360737;499497;686781	geneontology_Biological_Process_noRedundant	Nebl;Ankrd1;Sox11;Atf3;Mef2c;Ppp1r13l;Tbx1;Gpc1;Sox17;Adrb1;Mybpc3;Myom2;Kcnk2;Ccn4;Grem1;Myocd;Bmp7;Tnnt2;Rcan1;Gli1;Gata4
GO:0031214	biomineral tissue development	http://amigo.geneontology.org/amigo/term/GO:0031214	91	10	3.56444	2.80549	0.00292018	0.0362102	50566;56611;85272;114506;140584;293617;295117;310914;360737;499497	geneontology_Biological_Process_noRedundant	Wnt11;Ankh;Mef2c;Anxa2;Tbx1;Ifitm5;Bmpr1b;Grem1;Bmp7;Otol1
GO:0044283	small molecule biosynthetic process	http://amigo.geneontology.org/amigo/term/GO:0044283	487	32	19.0756	1.67753	0.00300676	0.0364907	24191;24577;24626;25059;25290;25389;25428;25694;25703;25728;29354;29592;50549;59103;63885;84356;114862;117264;117276;170897;171104;252917;295706;299210;305248;315851;353252;361472;367112;681458;688862;108348083	geneontology_Biological_Process_noRedundant	Bcat1;LOC108348083;Cyp7a1;Atf3;Hk2;Ip6k3;Abcd2;Mthfd1l;Aldoc;Nr1d1;Myc;P2ry6;Sphk1;Alox5;Pde4b;Hmgcll1;Pde10a;Rdh10;Mthfd2l;Elovl4;Pla2g5;Has2;Gper1;Cacna1h;Pfkfb3;Apoe;Prg3;LOC681458;Esrrb;Rbp4;Cyp4a1;Ptges
GO:0048511	rhythmic process	http://amigo.geneontology.org/amigo/term/GO:0048511	277	21	10.85	1.93548	0.00302127	0.0364907	24186;24784;25272;25342;25446;25468;25694;29200;29290;54239;59109;81668;116647;252917;293451;304608;306038;310900;310914;312299;680130	geneontology_Biological_Process_noRedundant	Fosl2;Mapk10;Inhba;Nlgn1;Chrnb2;Enox1;Slc9a3;Hs3st2;Oxtr;Nr1d1;Bmpr1b;Mmp19;Kcna2;Timp4;Adora1;Gnrhr;Mttp;Has2;Ntrk1;Ezh2;Alb
GO:0070482	response to oxygen levels	http://amigo.geneontology.org/amigo/term/GO:0070482	372	26	14.5711	1.78435	0.00319206	0.0380592	24191;24335;24571;24770;25008;25059;25243;25290;25342;25446;25464;25470;27064;29290;29747;54239;78963;81687;89823;94203;117038;170899;246297;293056;299923;308015	geneontology_Biological_Process_noRedundant	Fosl2;Ankrd1;Chrnb2;Arnt2;Pgf;Epo;Ccl2;Hk2;Apaf1;Icam1;Oxtr;Muc1;Ndrg1;Kcna5;Aldoc;Cpeb1;Alox5;Lta;Clca1;Adora1;Kcnk2;Mmp9;Myocd;Mt3;Kcnmb1;Trpc6
GO:0030155	regulation of cell adhesion	http://amigo.geneontology.org/amigo/term/GO:0030155	411	28	16.0988	1.73927	0.0032473	0.0382277	24335;24366;24367;24508;24770;24832;24936;25148;25239;25464;25528;25694;29434;50566;56822;81653;85272;85471;89814;114031;296789;305012;312275;315346;316758;494343;499342;687424	geneontology_Biological_Process_noRedundant	Kif26b;Egr3;Lama1;Dbn1;Epo;Ccl2;Icam1;Ephb6;Irf1;Thy1;Fstl3;Tnfsf4;Tacstd2;Dtx1;Rasgrp1;Sema3e;Cd274;Has2;Apod;Sirpa;Gata3;Cd9;Grem1;Bmp7;Fgb;Fgg;Itga5;Cd86
GO:0010463	mesenchymal cell proliferation	http://amigo.geneontology.org/amigo/term/GO:0010463	27	5	1.05758	4.72776	0.00357465	0.0415553	24577;85272;140584;360737;503000	geneontology_Biological_Process_noRedundant	Wnt11;Myc;Tbx1;Ctnnbip1;Bmp7
GO:0071241	cellular response to inorganic substance	http://amigo.geneontology.org/amigo/term/GO:0071241	192	16	7.52058	2.12749	0.00367164	0.0421559	25665;56822;60564;60565;65198;81687;84420;89814;114031;116647;117038;246153;266777;288589;312896;499497	geneontology_Biological_Process_noRedundant	Scn5a;Nlgn1;Nptx1;Mef2c;Trpa1;Syt9;Fstl3;Kcnh1;Tnfsf4;Kcnc2;Mmp9;Adcy7;Mt3;Syt6;Cd86;Rasa4
GO:0030431	sleep	http://amigo.geneontology.org/amigo/term/GO:0030431	39	6	1.52762	3.92768	0.00381423	0.0432589	24186;25342;25446;25468;29290;54239	geneontology_Biological_Process_noRedundant	Fosl2;Chrnb2;Oxtr;Kcna2;Adora1;Alb
GO:0001101	response to acid chemical	http://amigo.geneontology.org/amigo/term/GO:0001101	378	26	14.8062	1.75603	0.0039468	0.0442231	24508;24571;24577;24718;24770;24936;25086;25272;25303;25464;25626;25703;25728;29747;54302;59103;59109;64347;81687;117264;170816;293056;360737;363071;499497;681458	geneontology_Biological_Process_noRedundant	Olr59;Reln;Mapk10;Abcc2;Stra6;Ccl2;Mef2c;Krt8;Icam1;Muc1;Cpeb1;Myc;P2ry6;Tbx1;Irf1;Slc14a2;Cyp2e1;Ntrk1;Apoe;Mmp9;Sncg;Cd9;Kcnmb1;LOC681458;Rbp4;Ptges
rno04657	IL-17 signaling pathway	http://www.kegg.jp/kegg-bin/show_pathway?rno04657+117518+170496+24770+25272+54268+60665+683206+81503+81687+81736	95	10	3.72112	2.68736	0.00399658	0.0442479	117518;170496;24770;25272;54268;60665;683206;81503;81687;81736	pathway_KEGG	Mapk10;Lcn2;Ccl2;Ccl17;Cxcl6;Cxcl1;Mapk4;Tnfaip3;Mmp9;Nfkb1
rno04668	TNF signaling pathway	http://www.kegg.jp/kegg-bin/show_pathway?rno04668+108348082+24508+24770+25008+25272+25464+680611+683206+81503+81687+81736	111	11	4.34784	2.52999	0.00414818	0.0453859	108348082;24508;24770;25008;25272;25464;680611;683206;81503;81687;81736	pathway_KEGG	Mapk10;Ccl2;Icam1;Irf1;Lta;Cxcl1;Tnfaip3;Bcl3;Mmp9;LOC108348082;Nfkb1

## Sheet: brown
geneSet	description	link	size	overlap	expect	enrichmentRatio	pValue	FDR	overlapId	database	userId
rno04966	Collecting duct acid secretion	http://www.kegg.jp/kegg-bin/show_pathway?rno04966+24779+289407+297932+312488+362802+79430	27	6	0.152679	39.2981	7.30977e-09	6.79808e-06	24779;289407;297932;312488;362802;79430	pathway_KEGG	Clcnkb;Atp6v1b1;Atp6v1g3;Slc4a1;Atp6v0d2;Atp6v1c2
GO:0003014	renal system process	http://amigo.geneontology.org/amigo/term/GO:0003014	81	8	0.458037	17.4658	1.69929e-08	7.90171e-06	25117;50677;54300;64563;84020;113970;192181;296654	geneontology_Biological_Process_noRedundant	Slc12a3;Nphs1;Hsd11b2;Ptpro;Podxl;Kcnq1;Gsn;Magi2
GO:0055067	monovalent inorganic cation homeostasis	http://amigo.geneontology.org/amigo/term/GO:0055067	108	8	0.610717	13.0994	1.64481e-07	5.09892e-05	24768;24779;25122;29440;29715;54300;266612;297932	geneontology_Biological_Process_noRedundant	Slc12a3;Slc8a1;Slc26a4;Slc4a1;Atp6v0d2;Slc4a9;Scnn1g;Scnn1a
GO:0006820	anion transport	http://amigo.geneontology.org/amigo/term/GO:0006820	457	14	2.58424	5.41746	2.42064e-07	5.62798e-05	24247;24779;25176;25634;29440;54300;54348;79430;83500;266612;287532;296566;303056;664630	geneontology_Biological_Process_noRedundant	Slc12a3;Clcnkb;Slc26a4;Slc22a8;G6pc;Slc6a19;Slc4a1;Slc4a9;Casr;Stk39;Slc43a2;Slc25a5;Clic3;Atp10b
GO:0042737	drug catabolic process	http://amigo.geneontology.org/amigo/term/GO:0042737	110	6	0.622026	9.6459	3.64251e-05	0.00594179	24404;64317;287167;360504;362282;100134871	geneontology_Biological_Process_noRedundant	Gpx3;Pck1;LOC100134871;Hba-a1;Gpx1;Hba-a2
GO:0016999	antibiotic metabolic process	http://amigo.geneontology.org/amigo/term/GO:0016999	111	6	0.627681	9.559	3.83341e-05	0.00594179	24404;64317;287167;360504;362282;100134871	geneontology_Biological_Process_noRedundant	Gpx3;Pck1;LOC100134871;Hba-a1;Gpx1;Hba-a2
GO:0007568	aging	http://amigo.geneontology.org/amigo/term/GO:0007568	381	10	2.15447	4.64151	5.53141e-05	0.00734888	24311;24404;25285;25386;25589;25662;29542;266602;296654;362282	geneontology_Biological_Process_noRedundant	Pck1;Aqp2;Igfbp5;Igfbp2;Spink1;Gsn;Kdr;Pebp1;Gpx1;Ddc
rno04960	Aldosterone-regulated sodium reabsorption	http://www.kegg.jp/kegg-bin/show_pathway?rno04960+24768+25117+25122+25672	39	4	0.220537	18.1376	6.71918e-05	0.00781105	24768;25117;25122;25672	pathway_KEGG	Hsd11b2;Scnn1g;Scnn1a;Nr3c2
GO:0098754	detoxification	http://amigo.geneontology.org/amigo/term/GO:0098754	86	5	0.486311	10.2815	0.00012437	0.0128516	24404;64317;287167;360504;100134871	geneontology_Biological_Process_noRedundant	Gpx3;LOC100134871;Hba-a1;Gpx1;Hba-a2
GO:0003013	circulatory system process	http://amigo.geneontology.org/amigo/term/GO:0003013	355	9	2.00745	4.4833	0.000173353	0.0153036	24247;25117;25122;25589;29542;29715;50677;54348;84020	geneontology_Biological_Process_noRedundant	Slc8a1;Hsd11b2;Ptpro;Kcnq1;Scnn1a;Casr;Stk39;Kdr;Pebp1
GO:0007584	response to nutrient	http://amigo.geneontology.org/amigo/term/GO:0007584	280	8	1.58334	5.05261	0.000181011	0.0153036	24247;24404;25662;29715;81660;296654;310552;664630	geneontology_Biological_Process_noRedundant	Slc8a1;Gatm;Slc6a19;Igfbp2;Gsn;Casr;Sfrp2;Gpx1
GO:0040017	positive regulation of locomotion	http://amigo.geneontology.org/amigo/term/GO:0040017	385	9	2.17709	4.13396	0.000316319	0.0245147	24247;25285;25589;29715;54348;56765;83687;192181;290562	geneontology_Biological_Process_noRedundant	Slc8a1;Defb1;Igfbp5;Podxl;Plvap;Casr;Stk39;Kdr;Sema3g
rno04721	Synaptic vesicle cycle	http://www.kegg.jp/kegg-bin/show_pathway?rno04721+289407+297932+312488+362802	63	4	0.356251	11.228	0.000439019	0.0314068	289407;297932;312488;362802	pathway_KEGG	Atp6v1b1;Atp6v1g3;Atp6v0d2;Atp6v1c2
GO:0015672	monovalent inorganic cation transport	http://amigo.geneontology.org/amigo/term/GO:0015672	421	9	2.38066	3.78046	0.000605039	0.0401919	24768;25122;29715;54300;54348;84020;289407;297932;362802	geneontology_Biological_Process_noRedundant	Slc12a3;Slc8a1;Atp6v1g3;Atp6v0d2;Kcnq1;Scnn1g;Scnn1a;Stk39;Atp6v1c2
rno00010	Glycolysis / Gluconeogenesis	http://www.kegg.jp/kegg-bin/show_pathway?rno00010+24189+24534+25634+362282	72	4	0.407144	9.82453	0.000729601	0.0452353	24189;24534;25634;362282	pathway_KEGG	Pck1;G6pc;Aldoa;Ldhb
GO:0030104	water homeostasis	http://amigo.geneontology.org/amigo/term/GO:0030104	33	3	0.186608	16.0765	0.000841348	0.0489034	24768;25122;25386	geneontology_Biological_Process_noRedundant	Aqp2;Scnn1g;Scnn1a

## Sheet: black
geneSet	description	link	size	overlap	expect	enrichmentRatio	pValue	FDR	overlapId	database	userId
rno04510	Focal adhesion	http://www.kegg.jp/kegg-bin/show_pathway?rno04510+116640+25118+25661+290905+29414+295378+298941+305679+306628+314612+66018+685004+81634	203	13	1.3859	9.38016	1.16158e-09	1.08027e-06	116640;25118;25661;290905;29414;295378;298941;305679;306628;314612;66018;685004;81634	pathway_KEGG	Tnc;Fn1;Actn1;Pdgfd;Col4a1;Akt3;Itga9;Vcl;Itga1;Col4a2;Vav3;Lamb1;Shc2
GO:0030155	regulation of cell adhesion	http://amigo.geneontology.org/amigo/term/GO:0030155	411	14	2.80594	4.98941	7.33905e-07	0.000341266	24851;25380;64387;64513;81810;116640;295378;299694;304021;315579;315686;316369;361430;499443	geneontology_Biological_Process_noRedundant	Tpm1;Tnc;Col8a1;Nuak1;Ccdc80;Anxa1;Peak1;Lims1;Vav3;Piezo1;Pawr;Ubash3b;Nck2;Tgfbr2
rno04512	ECM-receptor interaction	http://www.kegg.jp/kegg-bin/show_pathway?rno04512+116640+25118+25661+290905+298941+306628+685004	85	7	0.580305	12.0626	1.78236e-06	0.000485346	116640;25118;25661;290905;298941;306628;685004	pathway_KEGG	Tnc;Fn1;Col4a1;Itga9;Itga1;Col4a2;Lamb1
GO:0097435	supramolecular fiber organization	http://amigo.geneontology.org/amigo/term/GO:0097435	449	14	3.06537	4.56714	2.08751e-06	0.000485346	24851;24915;25418;25654;25687;29456;54252;64032;64513;81634;252941;293677;310695;316369	geneontology_Biological_Process_noRedundant	Tpm1;Col11a1;Kirrel1;Cald1;Ccn2;Actn1;Dpysl3;Map1b;Pdlim4;Efemp2;Mid1;Pawr;Hdgfl3;Nck2
GO:0044089	positive regulation of cellular component biogenesis	http://amigo.geneontology.org/amigo/term/GO:0044089	349	12	2.38266	5.03638	4.41226e-06	0.00082068	24851;24915;25418;29456;64030;64032;310695;314961;316369;361430;362235;499443	geneontology_Biological_Process_noRedundant	Tpm1;Kirrel1;Ccn2;Dpysl3;Syndig1;Map1b;Kit;Pdlim4;Lims1;Piezo1;Asap1;Nck2
GO:0098609	cell-cell adhesion	http://amigo.geneontology.org/amigo/term/GO:0098609	458	13	3.12682	4.15758	1.36861e-05	0.00212135	24586;25380;25529;64030;64513;79559;81810;298941;308417;310695;315579;316369;361430	geneontology_Biological_Process_noRedundant	Ncam1;Kirrel1;Alcam;Kit;Anxa1;Piezo1;Ptprs;Pawr;Lamb1;Nectin2;Ubash3b;Nck2;Tgfbr2
GO:0030029	actin filament-based process	http://amigo.geneontology.org/amigo/term/GO:0030029	490	13	3.34529	3.88606	2.78364e-05	0.00369826	24851;24915;25380;25418;25687;64030;64032;64513;81634;286908;310695;316369;360840	geneontology_Biological_Process_noRedundant	Tpm1;Kirrel1;Cald1;Ccn2;Actn1;Dpysl3;Kit;Anxa1;Pdlim4;Pdlim7;Pawr;Srgap2;Nck2
rno05146	Amoebiasis	http://www.kegg.jp/kegg-bin/show_pathway?rno05146+25661+290905+298941+305679+306628+81634	101	6	0.689539	8.70147	6.52872e-05	0.00758963	25661;290905;298941;305679;306628;81634	pathway_KEGG	Fn1;Actn1;Col4a1;Vcl;Col4a2;Lamb1
GO:0009611	response to wounding	http://amigo.geneontology.org/amigo/term/GO:0009611	402	11	2.7445	4.00802	9.15755e-05	0.0094628	24586;24851;25380;25418;25529;25673;29456;64513;81810;116640;315579	geneontology_Biological_Process_noRedundant	Tpm1;Tnc;Ncam1;Dpysl3;Map1b;Anxa1;Anxa5;Ptprs;Pawr;Ubash3b;Tgfbr2
GO:0009612	response to mechanical stimulus	http://amigo.geneontology.org/amigo/term/GO:0009612	216	8	1.47466	5.42499	0.000114019	0.0103545	25654;29456;64030;64513;81810;116640;140935;361430	geneontology_Biological_Process_noRedundant	Tnc;Col11a1;Map1b;Afap1;Kit;Piezo1;Pawr;Tgfbr2
rno04810	Regulation of actin cytoskeleton	http://www.kegg.jp/kegg-bin/show_pathway?rno04810+25118+25661+25745+295378+305679+66018+685004+81634	220	8	1.50197	5.32635	0.000129446	0.0103545	25118;25661;25745;295378;305679;66018;685004;81634	pathway_KEGG	Fn1;Actn1;Myh9l1;Pdgfd;Itga9;Vcl;Itga1;Vav3
rno04151	PI3K-Akt signaling pathway	http://www.kegg.jp/kegg-bin/show_pathway?rno04151+116640+25118+25661+290905+29414+298941+306628+64030+66018+685004	349	10	2.38266	4.19698	0.000133606	0.0103545	116640;25118;25661;290905;29414;298941;306628;64030;66018;685004	pathway_KEGG	Tnc;Fn1;Pdgfd;Col4a1;Akt3;Itga9;Itga1;Col4a2;Kit;Lamb1
GO:0007492	endoderm development	http://amigo.geneontology.org/amigo/term/GO:0007492	40	4	0.273085	14.6475	0.000154686	0.011066	25654;298941;299907;304021	geneontology_Biological_Process_noRedundant	Col8a1;Col11a1;Lamb1;Ext1
rno05222	Small cell lung cancer	http://www.kegg.jp/kegg-bin/show_pathway?rno05222+25661+290905+29414+298941+306628	95	5	0.648576	7.7092	0.00047764	0.0317289	25661;290905;29414;298941;306628	pathway_KEGG	Fn1;Col4a1;Akt3;Col4a2;Lamb1
GO:0031589	cell-substrate adhesion	http://amigo.geneontology.org/amigo/term/GO:0031589	209	7	1.42687	4.90585	0.000567156	0.0351637	25118;64032;64387;298941;304021;315686;499443	geneontology_Biological_Process_noRedundant	Col8a1;Ccn2;Ccdc80;Itga1;Peak1;Lims1;Lamb1
rno04933	AGE-RAGE signaling pathway in diabetic complications	http://www.kegg.jp/kegg-bin/show_pathway?rno04933+25661+290905+29414+306628+81810	102	5	0.696366	7.18013	0.000661318	0.0384391	25661;290905;29414;306628;81810	pathway_KEGG	Fn1;Col4a1;Akt3;Col4a2;Tgfbr2
GO:0051493	regulation of cytoskeleton organization	http://amigo.geneontology.org/amigo/term/GO:0051493	361	9	2.46459	3.65173	0.000801961	0.043872	24851;24915;29456;54252;64032;140935;252941;310695;316369	geneontology_Biological_Process_noRedundant	Tpm1;Kirrel1;Ccn2;Map1b;Afap1;Pdlim4;Mid1;Hdgfl3;Nck2
GO:0043062	extracellular structure organization	http://amigo.geneontology.org/amigo/term/GO:0043062	163	6	1.11282	5.39171	0.00087102	0.0443679	25654;64032;64387;290905;293677;304021	geneontology_Biological_Process_noRedundant	Col8a1;Col11a1;Ccn2;Ccdc80;Col4a1;Efemp2
GO:0051345	positive regulation of hydrolase activity	http://amigo.geneontology.org/amigo/term/GO:0051345	446	10	3.04489	3.28419	0.000926583	0.0443679	24851;25118;64032;64513;156117;303298;314961;360840;367085;499443	geneontology_Biological_Process_noRedundant	Tpm1;Ccn2;Arhgap20;Itga1;Casp12;Lims1;Pawr;Rap1gap2;Asap1;Srgap2
rno05165	Human papillomavirus infection	http://www.kegg.jp/kegg-bin/show_pathway?rno05165+116640+25118+25661+290905+29414+298941+306628+685004+689844	370	9	2.52603	3.5629	0.000954149	0.0443679	116640;25118;25661;290905;29414;298941;306628;685004;689844	pathway_KEGG	Tnc;Fn1;Col4a1;Akt3;Itga9;Itga1;Col4a2;Lamb1;Maml2

## Sheet: green
geneSet	description	link	size	overlap	expect	enrichmentRatio	pValue	FDR	overlapId	database	userId
GO:0007422	peripheral nervous system development	http://amigo.geneontology.org/amigo/term/GO:0007422	49	3	0.141921	21.1385	0.000379403	0.352845	29613;81523;361549	geneontology_Biological_Process_noRedundant	Ntrk3;Myoc;Lgi4
GO:0198738	cell-cell signaling by wnt	http://amigo.geneontology.org/amigo/term/GO:0198738	271	5	0.784911	6.37015	0.00106168	0.386712	81523;171396;313589;498997;500666	geneontology_Biological_Process_noRedundant	Rspo3;Rspo1;Myoc;Sulf1;Dact1
GO:0003012	muscle system process	http://amigo.geneontology.org/amigo/term/GO:0003012	281	5	0.813875	6.14345	0.00124746	0.386712	24838;29209;81523;171396;304816	geneontology_Biological_Process_noRedundant	Lmod1;Casq2;Myoc;Sulf1;Tnnt3
GO:0051271	negative regulation of cellular component movement	http://amigo.geneontology.org/amigo/term/GO:0051271	198	4	0.573478	6.97499	0.00251579	0.396047	81526;171396;296269;363228	geneontology_Biological_Process_noRedundant	Tmeff2;Ccn3;Angpt4;Sulf1
GO:0030029	actin filament-based process	http://amigo.geneontology.org/amigo/term/GO:0030029	490	6	1.41921	4.2277	0.00269465	0.396047	24838;29209;29613;81523;304816;363228	geneontology_Biological_Process_noRedundant	Ntrk3;Lmod1;Tmeff2;Casq2;Myoc;Tnnt3
GO:0040013	negative regulation of locomotion	http://amigo.geneontology.org/amigo/term/GO:0040013	208	4	0.602441	6.63965	0.00300507	0.396047	81526;171396;296269;363228	geneontology_Biological_Process_noRedundant	Tmeff2;Ccn3;Angpt4;Sulf1
GO:0007272	ensheathment of neurons	http://amigo.geneontology.org/amigo/term/GO:0007272	100	3	0.289635	10.3579	0.0030058	0.396047	29613;81523;361549	geneontology_Biological_Process_noRedundant	Ntrk3;Myoc;Lgi4
GO:1905114	cell surface receptor signaling pathway involved in cell-cell signaling	http://amigo.geneontology.org/amigo/term/GO:1905114	361	5	1.04558	4.78202	0.0037128	0.396047	81523;171396;313589;498997;500666	geneontology_Biological_Process_noRedundant	Rspo3;Rspo1;Myoc;Sulf1;Dact1
GO:2000027	regulation of animal organ morphogenesis	http://amigo.geneontology.org/amigo/term/GO:2000027	109	3	0.315702	9.50262	0.00383271	0.396047	25341;171396;500666	geneontology_Biological_Process_noRedundant	Tnfrsf11b;Sulf1;Dact1
GO:0050879	multicellular organismal movement	http://amigo.geneontology.org/amigo/term/GO:0050879	41	2	0.11875	16.842	0.00625184	0.581421	24838;29209	geneontology_Biological_Process_noRedundant	Casq2;Tnnt3
GO:0044057	regulation of system process	http://amigo.geneontology.org/amigo/term/GO:0044057	429	5	1.24253	4.02403	0.00765127	0.612463	24838;25461;29209;59266;81526	geneontology_Biological_Process_noRedundant	Ccn3;Casq2;Tnnt3;Hcn4;Hrh2
GO:0045165	cell fate commitment	http://amigo.geneontology.org/amigo/term/GO:0045165	149	3	0.431556	6.95158	0.00910606	0.612463	29613;361060;363455	geneontology_Biological_Process_noRedundant	Ntrk3;Ebf2;Chrdl1
GO:0072358	cardiovascular system development	http://amigo.geneontology.org/amigo/term/GO:0072358	448	5	1.29757	3.85337	0.00913655	0.612463	81526;171396;287745;296269;498997	geneontology_Biological_Process_noRedundant	Ccn3;Rspo3;Angpt4;Sulf1;Plcd3
GO:0097435	supramolecular fiber organization	http://amigo.geneontology.org/amigo/term/GO:0097435	449	5	1.30046	3.84479	0.00921988	0.612463	24838;81523;304816;362429;363228	geneontology_Biological_Process_noRedundant	Lmod1;Tmeff2;Myoc;Mfap5;Tnnt3
GO:0061448	connective tissue development	http://amigo.geneontology.org/amigo/term/GO:0061448	166	3	0.480794	6.23967	0.012198	0.67305	81526;171396;361060	geneontology_Biological_Process_noRedundant	Ebf2;Ccn3;Sulf1
GO:0021675	nerve development	http://amigo.geneontology.org/amigo/term/GO:0021675	59	2	0.170885	11.7038	0.0126234	0.67305	81523;171396	geneontology_Biological_Process_noRedundant	Myoc;Sulf1
GO:0033002	muscle cell proliferation	http://amigo.geneontology.org/amigo/term/GO:0033002	169	3	0.489483	6.12891	0.0127989	0.67305	29555;81526;171396	geneontology_Biological_Process_noRedundant	Ccn3;Sulf1;Vipr2
GO:0051129	negative regulation of cellular component organization	http://amigo.geneontology.org/amigo/term/GO:0051129	491	5	1.42211	3.51591	0.0132161	0.67305	81523;81730;304816;363228;500666	geneontology_Biological_Process_noRedundant	Lmod1;Tmeff2;Myoc;Dact1;Fez1
GO:0071363	cellular response to growth factor stimulus	http://amigo.geneontology.org/amigo/term/GO:0071363	497	5	1.43949	3.47346	0.0138698	0.67305	29613;81523;81730;171396;100912012	geneontology_Biological_Process_noRedundant	Ntrk3;Myoc;Sulf1;Clec3b;Fez1
GO:1902532	negative regulation of intracellular signal transduction	http://amigo.geneontology.org/amigo/term/GO:1902532	339	4	0.981863	4.07389	0.0163342	0.67305	29209;81523;81526;500666	geneontology_Biological_Process_noRedundant	Ccn3;Casq2;Myoc;Dact1
GO:1990089	response to nerve growth factor	http://amigo.geneontology.org/amigo/term/GO:1990089	69	2	0.199848	10.0076	0.0169961	0.67305	29613;81523	geneontology_Biological_Process_noRedundant	Ntrk3;Myoc
GO:0061458	reproductive system development	http://amigo.geneontology.org/amigo/term/GO:0061458	347	4	1.00503	3.97996	0.0176442	0.67305	171396;287745;498997;688600	geneontology_Biological_Process_noRedundant	Rspo3;Tcf23;Sulf1;Plcd3
GO:0010927	cellular component assembly involved in morphogenesis	http://amigo.geneontology.org/amigo/term/GO:0010927	71	2	0.205641	9.72569	0.0179378	0.67305	24838;304816	geneontology_Biological_Process_noRedundant	Lmod1;Tnnt3
GO:0044089	positive regulation of cellular component biogenesis	http://amigo.geneontology.org/amigo/term/GO:0044089	349	4	1.01083	3.95716	0.0179818	0.67305	29613;81523;117242;304816	geneontology_Biological_Process_noRedundant	Ntrk3;Lmod1;Myoc;Tenm2
GO:0003013	circulatory system process	http://amigo.geneontology.org/amigo/term/GO:0003013	355	4	1.0282	3.89027	0.0190186	0.67305	24838;25461;29209;59266	geneontology_Biological_Process_noRedundant	Casq2;Tnnt3;Hcn4;Hrh2

## Sheet: red
geneSet	description	link	size	overlap	expect	enrichmentRatio	pValue	FDR	overlapId	database	userId
GO:0072358	cardiovascular system development	http://amigo.geneontology.org/amigo/term/GO:0072358	448	59	16.8684	3.49767	0	0	24180;24330;24356;24446;24536;24629;24650;24791;24914;24924;25026;25029;25043;25237;25267;25426;25664;29139;29393;29452;29527;29616;54250;59086;65044;78967;81527;81638;81686;83476;84032;84348;89807;113984;116662;192248;246331;252856;266706;266813;287129;288057;290350;292658;295490;298845;299145;305897;311547;312652;313488;315714;317181;360457;362165;363256;501099;679837;686117	geneontology_Biological_Process_noRedundant	Pdgfrb;Hgf;Adam12;Col3a1;Cdh13;Pdgfra;Eln;Dcn;Prrx1;Meis1;Rhoj;Ccn1;Agtr1a;Lepr;Col1a1;Calcrl;Vegfd;Epas1;Plxnd1;Loxl1;Angpt1;Ptn;Ets1;Emilin1;Agtr1b;Nr2f2;Mylk;Reck;Egr1;Mcam;Ecm1;Sparc;Loxl2;Nrp2;Srpx2;Ptgs2;Acvrl1;Creb3l1;Tmem204;Tcf21;Emcn;Gjc1;Nrp1;Mmp2;Speg;Adm;Lox;Tgfb1;Ptprm;Pparg;Ackr3;Fgf2;Cyp1b1;C1galt1;Pkd1;Nfatc4;Srf;Prkd2;Foxs1
GO:0001501	skeletal system development	http://amigo.geneontology.org/amigo/term/GO:0001501	311	44	11.71	3.75749	2.68674e-14	1.24933e-11	24650;24706;24791;25267;25333;25339;25401;25644;25717;29175;29393;59086;83727;84032;116490;116564;116662;140587;252885;266813;282582;290350;291936;292999;294809;295691;298185;301012;304581;306375;306782;308703;308912;313689;315338;315341;315532;315879;353227;361821;368178;501099;685072;686117	geneontology_Biological_Process_noRedundant	Alx1;Fli1;Fbn1;Col3a1;Bmp6;Pdgfra;Col6a2;Prrx1;Meis1;Col1a1;Frem1;Ror2;Zbtb16;Adamts12;Csgalnact1;Frzb;Mgp;Ecm1;Sparc;Loxl2;Hoxc6;Rarb;Dhrs3;Lrrk1;Col7a1;Hoxc5;Tgfb3;Npr3;Tgfb1;Snai1;Hhip;Hoxc9;Sox5;Adamts7;Wnt5b;Rarg;Tmem119;Hoxc10;Npr2;Pkd1;Srf;Ctsk;Dchs1;Chsy1
GO:0043062	extracellular structure organization	http://amigo.geneontology.org/amigo/term/GO:0043062	163	30	6.13737	4.88809	4.06009e-13	1.25863e-10	24356;24539;24914;25043;25426;29158;29393;59086;60379;84032;85490;156767;171547;192179;287899;289178;290350;296371;298845;304960;305494;306375;310670;311827;313488;313592;315191;362165;364405;364786	geneontology_Biological_Process_noRedundant	Fbln5;Adamtsl2;Col3a1;Aebp1;Adamts2;Eln;Col1a1;Col5a1;Dpt;Crispld2;Csgalnact1;Col8a2;Gpm6b;Itga8;Ets1;Emilin1;Olfml2b;Reck;Loxl2;Tnfrsf1b;Creb3l1;Col5a3;Adamtsl4;Scara3;Fbln1;Lox;Lpl;Tgfb1;Cyp1b1;Pltp
GO:0071363	cellular response to growth factor stimulus	http://amigo.geneontology.org/amigo/term/GO:0071363	497	53	18.7133	2.83221	6.3739e-12	1.48193e-09	24330;24446;24617;24629;24791;24907;24924;25043;25150;25237;25267;25361;25467;25644;25717;29139;29300;29393;29610;50678;54250;59086;59107;65195;79426;81527;81737;83576;83727;84032;84574;94188;140587;156767;246331;287129;291610;291936;292658;292734;293135;294809;298845;306782;308739;310738;311827;314322;315879;360457;360959;362165;364786	geneontology_Biological_Process_noRedundant	Adamtsl2;Pde3a;Pdgfrb;Hgf;Fbn1;Serpine1;Col3a1;Bmp6;Pdgfra;Eln;Dcn;Fos;Col1a1;Vegfd;Ror2;Adamts12;Ltbp1;Ngf;Gata6;Rgma;Tgfbr3;Itga8;Ptn;Vcam1;Emilin1;Egr1;Sparc;Nrp2;Zfp423;Htra3;Tnfrsf1b;Acvrl1;Creb3l1;Lrrc32;Tmem204;Nrp1;Ltbp4;Kcnd3;Dmd;Ntf3;Zfp36;Tgfb3;Tgfb1i1;Spry4;Tgfb1;Hhip;Irs1;Sort1;Sox5;Adamts7;Fyn;Fgf2;Prkd2
GO:0032963	collagen metabolic process	http://amigo.geneontology.org/amigo/term/GO:0032963	58	17	2.18385	7.78442	2.26243e-11	4.20813e-09	24617;24629;25664;25717;29175;29393;59086;59107;81686;170520;170921;297595;298845;315326;315731;362165;494125	geneontology_Biological_Process_noRedundant	Pdgfrb;Serpine1;Cygb;Col1a1;Ltbp1;Emilin1;Creb3l1;Tns2;Tgfb3;P3h3;Mmp2;Itga2;Rcn3;Tgfb1;Pparg;Larp6;Ctsk
GO:0007507	heart development	http://amigo.geneontology.org/amigo/term/GO:0007507	374	43	14.0821	3.05353	6.30256e-11	9.14759e-09	24180;24629;24649;24650;24706;24791;24914;24924;25026;25029;25237;25267;25361;25472;25585;25664;29610;54250;56826;58946;59086;63839;64353;64532;81527;81686;83727;84032;114901;116490;156767;246331;266706;293618;298845;305897;308912;312652;313689;365352;501099;686117;689560	geneontology_Biological_Process_noRedundant	Pdgfrb;Ryr2;Adcy5;Fhl2;Fbn1;Col3a1;Pdgfra;Meis1;Agtr1a;Calcrl;Plxnd1;Robo1;Tgfbr3;Ptn;Vcam1;Emilin1;Adap2;Sparc;Nrp2;Tnfrsf1b;Acvrl1;Rarb;Dhrs3;Sorbs2;Mical2;Gjc1;Nrp1;Id3;Mmp2;Pdlim5;Adm;Lox;Tgfb1;Snai1;Pparg;Kcnj8;Fgf2;Ifitm1;Pkd1;Pim1;Nfatc4;Srf;Dchs1
GO:0051271	negative regulation of cellular component movement	http://amigo.geneontology.org/amigo/term/GO:0051271	198	30	7.45521	4.02403	6.88528e-11	9.14759e-09	24617;24772;24924;25237;25367;25426;25664;29139;29610;29616;58946;59086;64357;84032;94199;113984;114856;116680;170520;246097;246331;298845;306934;309928;313488;315191;362456;501099;501841;502020	geneontology_Biological_Process_noRedundant	Dpep1;Serpine1;Col3a1;Dcn;Cygb;Mctp1;Cxcl12;Robo1;Tgfbr3;Ptn;Emilin1;Nr2f2;Reck;Lrch1;Ptpru;Acvrl1;Ripor2;Adarb1;Nrp1;Fas;Arhgdib;Fbln1;Tgfb1;Dusp1;Ptprm;Pparg;Cd200r1;Coro1c;Cyp1b1;Srf
GO:0040013	negative regulation of locomotion	http://amigo.geneontology.org/amigo/term/GO:0040013	208	30	7.83174	3.83057	2.38599e-10	2.77371e-08	24617;24772;24924;25237;25367;25369;25426;25664;29139;29616;58946;59086;64357;84032;94199;113984;114856;116680;170520;246097;246331;298845;306934;309928;313488;315191;362456;501099;501841;502020	geneontology_Biological_Process_noRedundant	Dpep1;Serpine1;Col3a1;Dcn;Cygb;Mctp1;Cxcl12;Robo1;Ptn;Emilin1;Adora2a;Nr2f2;Reck;Lrch1;Ptpru;Acvrl1;Ripor2;Adarb1;Nrp1;Fas;Arhgdib;Fbln1;Tgfb1;Dusp1;Ptprm;Pparg;Cd200r1;Coro1c;Cyp1b1;Srf
GO:0048729	tissue morphogenesis	http://amigo.geneontology.org/amigo/term/GO:0048729	379	42	14.2703	2.94317	3.37707e-10	3.48964e-08	24180;24446;24650;25026;25237;25267;25333;25401;54250;58853;59086;81527;81633;81638;81686;84032;84574;116490;170921;246331;252856;288057;291936;293860;294809;295691;301012;305230;305897;306782;308739;308912;311071;312652;361821;364786;364952;365352;501099;685072;689560;100361323	geneontology_Biological_Process_noRedundant	Alx1;Ryr2;Hgf;Col3a1;Pdgfra;Col6a2;Acta2;Agtr1a;Ror2;Plxnd1;Adamts12;Frzb;Shroom3;Rgma;Mgp;Itga8;Nkd1;Nr4a3;Flna;Agtr1b;Mylk;Nrp2;Acvrl1;Tcf21;Mical2;Nrp1;Col7a1;Zeb2;Mmp2;Itga2;Tgfb1i1;Adm;Tgfb1;Snai1;Hhip;Rarg;Astn2;Fgf2;Pkd1;Nfatc4;Srf;Dchs1
rno04611	Platelet activation	http://www.kegg.jp/kegg-bin/show_pathway?rno04611+100361457+170921+25150+25202+25439+287876+288057+292661+29302+29393+313494+315776+361517+361618+361714+497757+54223+60664+64508+64532+81678+81822+84032	129	23	4.85718	4.73526	4.46803e-10	3.97542e-08	100361457;170921;25150;25202;25439;287876;288057;292661;29302;29393;313494;315776;361517;361618;361714;497757;54223;60664;64508;64532;81678;81822;84032	pathway_KEGG	Gucy1a1;Adcy5;Col3a1;Gucy1b1;Col1a1;Rasgrp2;Pik3r3;Stim1;Mylk;Ptgir;F2r;Itgb3;Itpr2;Actb;Vasp;Adcy3;Itga2;Tln2;Fyn;Adcy4;LOC100361457;Tln1;Actg1
GO:0090130	tissue migration	http://amigo.geneontology.org/amigo/term/GO:0090130	176	27	6.62685	4.07433	4.70211e-10	3.97542e-08	24356;24617;24791;25237;25426;25664;29139;29527;29616;54250;59086;81633;113984;170921;192248;246331;290350;292658;299145;311071;312652;317181;500200;501099;501841;679819;100361376	geneontology_Biological_Process_noRedundant	Serpine1;Cdh13;Dcn;Acta2;Rhoj;Plxnd1;Ets1;Nr2f2;Kank2;Sparc;Loxl2;Srpx2;Ptgs2;Acvrl1;Nrp1;Glipr2;Zeb2;Itga2;Atoh8;Tgfb1;Ptprm;Pparg;Fgf2;Coro1c;Cyp1b1;Srf;Prkd2
GO:0061448	connective tissue development	http://amigo.geneontology.org/amigo/term/GO:0061448	166	26	6.25033	4.15978	6.24152e-10	4.83717e-08	24330;24629;24650;24706;25333;25644;29175;29393;59086;116490;116662;140587;266813;282582;290350;292999;294809;295691;301012;306375;306782;315879;353227;361821;501099;685072	geneontology_Biological_Process_noRedundant	Pdgfrb;Bmp6;Col6a2;Prrx1;Col1a1;Ror2;Zbtb16;Adamts12;Csgalnact1;Frzb;Mgp;Egr1;Ecm1;Loxl2;Rarb;Col7a1;Tgfb1;Snai1;Sox5;Adamts7;Wnt5b;Rarg;Pkd1;Srf;Ctsk;Chsy1
rno04022	cGMP-PKG signaling pathway	http://www.kegg.jp/kegg-bin/show_pathway?rno04022+116564+24173+24180+24239+24326+24603+25083+25202+25391+25467+25472+288057+296313+305897+308899+361517+362165+497757+501099+50678+54223+64508+64532+81638+81678+81743	167	26	6.28798	4.13487	7.13646e-10	5.10532e-08	116564;24173;24180;24239;24326;24603;25083;25202;25391;25467;25472;288057;296313;305897;308899;361517;362165;497757;501099;50678;54223;64508;64532;81638;81678;81743	pathway_KEGG	Pde3a;Gucy1a1;Mrvi1;Adcy5;Gucy1b1;Agtr1a;Cacna1c;Ednra;Pde2a;Agtr1b;Mylk;Npr1;Myl9;Creb3l1;Itpr2;Vasp;Adcy3;Adra2a;Irs1;Kcnj8;Adcy4;Adra1b;Atp2a3;Npr2;Nfatc4;Srf
rno05414	Dilated cardiomyopathy (DCM)	http://www.kegg.jp/kegg-bin/show_pathway?rno05414+100361457+170921+24239+24852+25399+25717+287876+29302+309368+315744+364786+500450+54223+59086+64362+64508+64532+689560+81822	91	19	3.42638	5.5452	9.28268e-10	6.16635e-08	100361457;170921;24239;24852;25399;25717;287876;29302;309368;315744;364786;500450;54223;59086;64362;64508;64532;689560;81822	pathway_KEGG	Lama2;Ryr2;Adcy5;Cacna1c;Cacna2d1;Tpm2;Itga8;Itga11;Itgb3;Actb;Adcy3;Tgfb3;Tpm4;Itga2;Tgfb1;Adcy4;LOC100361457;Des;Actg1
GO:0001667	ameboidal-type cell migration	http://amigo.geneontology.org/amigo/term/GO:0001667	251	32	9.4508	3.38596	1.4665e-09	9.09232e-08	24356;24617;24791;25237;25401;25426;25560;25664;29139;29527;29616;54250;59086;81527;81633;113984;170520;170921;192248;246331;290350;292658;299145;311071;312652;317181;362456;500200;501099;501841;679819;100361376	geneontology_Biological_Process_noRedundant	Alx1;Abcc9;Serpine1;Cdh13;Dcn;Acta2;Rhoj;Cygb;Plxnd1;Ets1;Nr2f2;Kank2;Sparc;Loxl2;Nrp2;Srpx2;Ptgs2;Acvrl1;Nrp1;Glipr2;Arhgdib;Zeb2;Itga2;Atoh8;Tgfb1;Ptprm;Pparg;Fgf2;Coro1c;Cyp1b1;Srf;Prkd2
GO:0009611	response to wounding	http://amigo.geneontology.org/amigo/term/GO:0009611	402	42	15.1363	2.77478	2.05554e-09	1.19478e-07	24330;24356;24536;24617;24629;24791;24907;24914;25026;25083;25237;25267;25585;25717;29139;29366;29393;54250;56646;56761;59086;59107;64511;65037;78967;79426;81633;81686;83580;84032;89808;170921;246331;282582;288057;293860;295703;308739;310448;315191;406162;501099	geneontology_Biological_Process_noRedundant	Pdgfrb;Serpine1;Col3a1;Pdgfra;Dcn;Acta2;Lepr;Col1a1;Ltbp1;Rgma;Ets1;Flna;Notch3;Mylk;Egr1;Mcam;Sparc;Cx3cl1;Acvrl1;Serpine2;Igsf10;Fntb;Nrp1;Dmd;Zfp36;Tgfb3;Mertk;Id3;Mmp2;Itga2;Adra2a;Thbd;Adm;Fbln1;Lox;Tgfb1;Wnt5b;Serping1;Notch4;Lgals1;Fgf2;Srf
GO:0009612	response to mechanical stimulus	http://amigo.geneontology.org/amigo/term/GO:0009612	216	29	8.13296	3.56574	2.62876e-09	1.43809e-07	24326;24330;24356;24617;24650;24772;24907;25150;25333;25644;25664;29139;29393;29527;29619;59086;59107;81686;81743;81822;84032;117514;170921;304729;310738;311311;314322;100360880;100361457	geneontology_Biological_Process_noRedundant	Serpine1;Col3a1;Meis2;Bmp6;Dcn;Fos;Col1a1;Ednra;Cxcl12;Ltbp1;Ngf;Pde2a;Gli2;Mgp;Ets1;Fosb;Egr1;Ptgs2;Txnip;Dmd;Actb;Mmp2;Itga2;Tgfb1;Pparg;Fyn;LOC100361457;Btg2;Pkd1
GO:0008285	negative regulation of cell proliferation	http://amigo.geneontology.org/amigo/term/GO:0008285	438	44	16.4918	2.66799	2.84948e-09	1.47223e-07	24253;24484;24603;24660;24706;24791;24924;25026;25237;25339;25367;25369;25426;25664;25717;29134;29527;29543;29616;29619;54250;59086;64316;64511;113984;114856;116680;192248;246097;289178;292661;293135;295691;297595;306782;315191;315326;353227;500200;501099;502916;685072;686117;100361376	geneontology_Biological_Process_noRedundant	Igfbp3;Rerg;Cdh13;Meis1;Ror2;Zbtb16;Dpt;Frzb;Ptn;Timp2;Adora2a;Nr2f2;Kank2;Sparc;Ptpru;Npr1;Ptgs2;Axin2;Acvrl1;Rarb;Lrrc32;Ptgir;Tns2;Adarb1;Fntb;Pmp22;Fas;Tgfb3;P3h3;Atoh8;Srpx;Npr3;Adm;Fbln1;Tgfb1;Dusp1;Ptprm;Pparg;Btg2;Rarg;Fgf2;Cyp1b1;Cebpb;Srf
GO:0001503	ossification	http://amigo.geneontology.org/amigo/term/GO:0001503	233	30	8.77305	3.41956	3.80964e-09	1.86472e-07	24253;24791;24924;25333;25585;25644;25695;25717;29175;29393;29527;54250;59086;63839;83576;114090;116490;116564;116662;192179;292999;304581;306375;306782;308912;310448;313689;314280;353227;362165	geneontology_Biological_Process_noRedundant	Fhl2;Bmp6;Col1a1;Ror2;Zbtb16;Csgalnact1;Gpm6b;Mgp;Ptn;Ecm1;Sparc;Ptgs2;Creb3l1;Dhrs3;Igsf10;Egr2;Smoc1;Cebpd;Tgfb3;Id3;Tgfb1;Snai1;Sort1;Fgf2;Tmem119;Npr2;Cebpb;Ctsk;Dchs1;Chsy1
GO:0051272	positive regulation of cellular component movement	http://amigo.geneontology.org/amigo/term/GO:0051272	382	40	14.3833	2.78101	4.73283e-09	2.20077e-07	24326;24330;24356;24446;24617;24629;24772;24791;25267;25426;29393;29527;54250;58853;59086;78967;81633;81686;83476;84348;89808;116490;116744;170921;192248;246331;282582;288057;292658;293860;296409;297073;299145;306782;306934;317181;360457;362506;500200;679819	geneontology_Biological_Process_noRedundant	Pdgfrb;Hgf;Serpine1;Cdh13;Pdgfra;Acta2;Rhoj;Ccn1;Col1a1;Vegfd;Ror2;Ednra;Cxcl12;Lpar1;Ets1;Nr4a3;Flna;Mylk;Egr1;Mcam;Sparc;Srpx2;Rarres2;Cx3cl1;Ptgs2;Ripor2;Nrp1;Glipr2;Mmp2;Itga2;Atoh8;Tgfb1;Snai1;Ackr3;Ccl19;Wnt5b;Fgf2;Cass4;Cyp1b1;Prkd2
GO:0031589	cell-substrate adhesion	http://amigo.geneontology.org/amigo/term/GO:0031589	209	28	7.86939	3.55809	5.20717e-09	2.30603e-07	24907;24924;25237;25356;25361;25600;29393;56646;60379;65037;84032;170921;192179;192248;246331;293860;294809;296409;298185;298845;313339;315191;316638;364786;498564;501099;501841;685462	geneontology_Biological_Process_noRedundant	Col3a1;Emid1;Cdh13;Col1a1;Frem1;Adamts12;Acer2;Itgbl1;Sned1;Gpm6b;Itga8;Ptn;Vcam1;Emilin1;Flna;Utrn;Acvrl1;Nrp1;Dmd;Col5a3;Mertk;Itga2;Fbln1;Cntn2;Lgals1;Coro1c;Cass4;Srf
GO:0040017	positive regulation of locomotion	http://amigo.geneontology.org/amigo/term/GO:0040017	385	40	14.4962	2.75934	5.92361e-09	2.50407e-07	24326;24330;24356;24446;24617;24629;24772;24791;25267;25426;29393;29527;54250;58853;59086;78967;81633;81686;83476;84348;89808;116490;116744;170921;192248;246331;282582;288057;292658;293860;296409;297073;299145;306782;306934;317181;360457;362506;500200;679819	geneontology_Biological_Process_noRedundant	Pdgfrb;Hgf;Serpine1;Cdh13;Pdgfra;Acta2;Rhoj;Ccn1;Col1a1;Vegfd;Ror2;Ednra;Cxcl12;Lpar1;Ets1;Nr4a3;Flna;Mylk;Egr1;Mcam;Sparc;Srpx2;Rarres2;Cx3cl1;Ptgs2;Ripor2;Nrp1;Glipr2;Mmp2;Itga2;Atoh8;Tgfb1;Snai1;Ackr3;Ccl19;Wnt5b;Fgf2;Cass4;Cyp1b1;Prkd2
rno04270	Vascular smooth muscle contraction	http://www.kegg.jp/kegg-bin/show_pathway?rno04270+114004+116564+24173+24180+24239+24326+24603+25029+25202+25369+288057+292661+296313+308899+497757+54223+64508+64532+81633+81638+81678	124	21	4.66892	4.49783	6.73598e-09	2.72368e-07	114004;116564;24173;24180;24239;24326;24603;25029;25202;25369;288057;292661;296313;308899;497757;54223;64508;64532;81633;81638;81678	pathway_KEGG	Gucy1a1;Mrvi1;Adcy5;Gucy1b1;Acta2;Agtr1a;Cacna1c;Calcrl;Ednra;Agtr1b;Adora2a;Mylk;Npr1;Myl9;Ptgir;Itpr2;Adcy3;Adcy4;Adra1b;Npr2;Ppp1r14a
rno04510	Focal adhesion	http://www.kegg.jp/kegg-bin/show_pathway?rno04510+100361457+170921+24446+24629+25150+25267+25473+287876+288057+29302+293860+29393+294337+296313+309368+309816+311862+313494+315744+315776+360457+361517+361821+364786+445442+60664+81822	203	27	7.64347	3.53243	1.14777e-08	4.44762e-07	100361457;170921;24446;24629;25150;25267;25473;287876;288057;29302;293860;29393;294337;296313;309368;309816;311862;313494;315744;315776;360457;361517;361821;364786;445442;60664;81822	pathway_KEGG	Lama2;Pdgfrb;Hgf;Pdgfra;Lamc3;Col6a2;Col1a1;Vegfd;Lama4;Itga8;Pik3r3;Flna;Mylk;Thbs1;Itga11;Col6a1;Myl9;Itgb3;Actb;Vasp;Itga2;Tln2;Lamb2;Fyn;LOC100361457;Tln1;Actg1
rno05200	Pathways in cancer	http://www.kegg.jp/kegg-bin/show_pathway?rno05200+116744+170921+24180+24326+24356+24446+24499+245986+246097+24629+24649+24706+24772+25205+25267+25271+25439+25473+25664+25717+282582+29134+291936+293649+29452+29527+304729+309368+309816+311862+312451+313861+314322+353227+360457+361714+362896+406162+54223+54250+56761+59086+60664+64508+64532+679869+81638+81686	533	48	20.0688	2.39177	1.85764e-08	6.91043e-07	116744;170921;24180;24326;24356;24446;24499;245986;246097;24629;24649;24706;24772;25205;25267;25271;25439;25473;25664;25717;282582;29134;291936;293649;29452;29527;304729;309368;309816;311862;312451;313861;314322;353227;360457;361714;362896;406162;54223;54250;56761;59086;60664;64508;64532;679869;81638;81686	pathway_KEGG	Lama2;Pdgfrb;Adcy5;Hgf;Pdgfra;Lamc3;Fos;Agtr1a;Vegfd;Epas1;Tcf7l1;Zbtb16;Ednra;Cxcl12;Rasgrp2;Lama4;Gli2;Lpar1;Ets1;Pik3r3;Agtr1b;Notch3;Ptgs2;Axin2;Eml4;Rarb;F2r;Gng8;Fas;Adcy3;Tgfb3;Rxra;Mmp2;Itga2;Tcf7l2;Tgfb1;Il6st;Pparg;Hhip;Il6r;Lamb2;Adcy4;Wnt5b;Notch4;Fgf2;Pim1;Stat6;Lrp5
GO:0098609	cell-cell adhesion	http://amigo.geneontology.org/amigo/term/GO:0098609	458	43	17.2449	2.49349	3.22033e-08	1.11265e-06	24253;24356;24650;24772;25267;25361;25369;29495;29616;54260;56646;58853;58946;59086;64053;64357;84407;89808;116680;116808;117096;140914;170641;192248;246172;287949;293135;295027;295490;300186;303068;303798;306934;308912;311236;317181;317183;353227;360647;360652;362650;498666;501099	geneontology_Biological_Process_noRedundant	Nexn;Cdh11;Dlg2;Cdh13;Pdgfra;Sdk2;Olr1;Zbtb16;Cxcl12;Robo1;Adam19;Scarf2;Ets1;Vcam1;Nr4a3;Fblim1;Adora2a;Srpx2;Ptpru;Cx3cl1;Adgrl3;Lrrc32;Ripor2;Emcn;Pcdh12;Pcdh18;Pcdh19;Icam2;Amigo2;Itpkb;Lrrc4c;Tgfb1;Ptprm;Arvcf;Tnfsf13b;Nlgn2;Cd200r1;Lgals1;Dlg4;Pkd1;Cebpb;Srf;Dchs1
rno04015	Rap1 signaling pathway	http://www.kegg.jp/kegg-bin/show_pathway?rno04015+100361457+116744+24446+24629+25267+25369+25439+287876+292658+29302+310738+313494+315776+360457+361517+361714+362799+445442+50664+54223+54250+60664+64508+64532+78965+81822+89807	213	27	8.02	3.36658	3.23027e-08	1.11265e-06	100361457;116744;24446;24629;25267;25369;25439;287876;292658;29302;310738;313494;315776;360457;361517;361714;362799;445442;50664;54223;54250;60664;64508;64532;78965;81822;89807	pathway_KEGG	Pdgfrb;Adcy5;Hgf;Pdgfra;Vegfd;Rasgrp2;Ngf;Lpar1;Angpt1;Rapgef5;Pik3r3;Adora2a;Thbs1;F2r;Itgb3;Actb;Vasp;Adcy3;Gnao1;Tln2;Adcy4;LOC100361457;Csf1;Tln1;Fgf2;Prkd2;Actg1
GO:0030155	regulation of cell adhesion	http://amigo.geneontology.org/amigo/term/GO:0030155	411	40	15.4752	2.58478	3.71481e-08	1.23385e-06	24253;24356;24650;24772;24907;24924;25237;25361;25369;25426;25600;29393;54260;56646;58853;59086;81686;89808;114856;116680;170921;192179;192248;246331;292658;293135;293860;295490;296409;298845;303068;306934;312652;313339;315191;353227;498666;501099;501841;685462	geneontology_Biological_Process_noRedundant	Emid1;Cdh13;Col1a1;Plxnd1;Zbtb16;Cxcl12;Acer2;Adam19;Gpm6b;Ptn;Ets1;Vcam1;Emilin1;Nr4a3;Flna;Adora2a;Utrn;Ptpru;Cx3cl1;Acvrl1;Lrrc32;Ripor2;Emcn;Nrp1;Dmd;Mmp2;Itga2;Fbln1;Itpkb;Tgfb1;Dusp1;Tnfsf13b;Lgals1;Coro1c;Cass4;Cyp1b1;Pkd1;Cebpb;Srf;Prkd2
GO:0000904	cell morphogenesis involved in differentiation	http://amigo.geneontology.org/amigo/term/GO:0000904	462	43	17.3955	2.47191	4.14061e-08	1.32785e-06	24547;24772;25150;25356;25416;29495;29616;54323;58853;58946;60630;64353;65037;81527;81822;84030;84407;94272;114090;246172;246331;288665;291209;292732;293860;296409;301012;305897;308458;308739;310738;311071;311236;312652;312912;315191;316395;360715;361821;364786;406162;501099;501841	geneontology_Biological_Process_noRedundant	Nexn;Cdh11;Prex2;Col6a2;Plxnd1;Cxcl12;Clic5;Ngf;Robo1;Rgma;Boc;Itga8;Nr4a3;Flna;Sptbn4;Nrp2;Dpysl2;Egr2;Hecw2;Nrp1;Col7a1;Actb;Cux2;Chn1;Mbp;Hecw1;Mertk;Zeb2;Unc5b;Pdlim5;Fbln1;Lrrc4c;Ptprm;Cntn2;Fyn;Notch4;Numbl;Dlg4;Coro1c;Cass4;Nfatc4;Arc;Srf
GO:0007169	transmembrane receptor protein tyrosine kinase signaling pathway	http://amigo.geneontology.org/amigo/term/GO:0007169	381	38	14.3456	2.64889	4.31391e-08	1.33731e-06	24446;24629;25136;25150;25267;25467;29139;29393;54250;58853;59086;59295;60664;81527;81737;83576;84030;84477;84607;89807;114203;117514;192154;192248;246331;287129;291610;291936;292658;292661;294809;297073;298845;306782;310738;360457;362165;432361	geneontology_Biological_Process_noRedundant	Pdgfrb;Hgf;Cdh13;Pdgfra;Dcn;Col1a1;Vegfd;Ror2;Adamts12;Ngf;Hip1;Angpt1;Pik3r3;Emilin1;Nr4a3;Nrp2;Sh2b2;Rarres2;Socs2;Creb3l1;Tmem204;Gab2;Ptgir;Txnip;Nrg2;Nrp1;Chn1;Ntf3;Spry4;Tgfb1;Hhip;Irs1;Sort1;Fyn;Fgf2;Nucb2;Prkd2;Gfra2
GO:0007423	sensory organ development	http://amigo.geneontology.org/amigo/term/GO:0007423	369	37	13.8938	2.66306	5.68468e-08	1.7054e-06	24629;24706;24791;24924;25237;25267;25426;25644;25695;25717;29553;29616;54250;58853;59086;65037;81822;83727;94272;245986;246331;266813;291555;295691;299145;306782;308912;311071;311311;313592;314280;315598;360652;364786;501099;685072;686117	geneontology_Biological_Process_noRedundant	Pdgfrb;Fbn1;Meis2;Bmp6;Pdgfra;Prrx1;Meis1;Rhoj;Sdk2;Ror2;Clic5;Frzb;Col8a2;Itga8;Ptn;Nr4a3;Sparc;Atp8b1;Acvrl1;Rarb;Smoc1;Gng8;Nrp1;Kcnk3;Actb;Cebpd;Tgfb3;Mertk;Zeb2;Tgfb1;Ptprm;C1qtnf5;Rarg;Fgf2;Cyp1b1;Srf;Dchs1
rno05410	Hypertrophic cardiomyopathy (HCM)	http://www.kegg.jp/kegg-bin/show_pathway?rno05410+100361457+170921+24239+24852+25399+25717+287876+29302+309368+315744+364786+500450+59086+64362+689560+81822	86	16	3.23812	4.94114	1.10279e-07	3.20498e-06	100361457;170921;24239;24852;25399;25717;287876;29302;309368;315744;364786;500450;59086;64362;689560;81822	pathway_KEGG	Lama2;Ryr2;Cacna1c;Cacna2d1;Tpm2;Itga8;Itga11;Itgb3;Actb;Tgfb3;Tpm4;Itga2;Tgfb1;LOC100361457;Des;Actg1
GO:0060541	respiratory system development	http://amigo.geneontology.org/amigo/term/GO:0060541	149	21	5.61023	3.74316	1.818e-07	5.12346e-06	24629;24650;24791;24914;24924;25267;25333;25717;29452;54250;59086;81812;171547;245986;252856;287899;291936;311827;494125;501099;685072	geneontology_Biological_Process_noRedundant	Adamtsl2;Pdgfrb;Pdgfra;Adamts2;Epas1;Crispld2;Mgp;Ptn;Sparc;Tcf21;Gng8;Tgfb3;Lox;Rcn3;Tgfb1;Hhip;Rarg;Fgf2;Pkd1;Srf;Thra
GO:0032101	regulation of response to external stimulus	http://amigo.geneontology.org/amigo/term/GO:0032101	455	41	17.1319	2.39319	2.0853e-07	5.56065e-06	24253;24326;24356;24446;24629;24772;25029;25267;25369;25644;25664;29366;29527;59086;59295;60391;64357;64554;81743;83580;89808;114856;116744;155012;156767;170921;192248;246331;292658;294706;294809;295703;297073;306934;308739;316842;360457;362506;498185;500133;100361376	geneontology_Biological_Process_noRedundant	Nrxn1;Pdgfrb;Hgf;Bmp6;Cdh13;Pdgfra;Calcrl;Vegfd;Adamts12;Ednra;Cxcl12;Pde2a;Lpar1;Rgma;Ets1;Cfh;Adora2a;Kank2;Rarres2;Cx3cl1;Ptgs2;Tnfrsf1b;Serpine2;Ripor2;Nrp1;Cd180;Slc7a2;Itga2;Thbd;Tgfb1;Dusp1;Pparg;Cd200r1;Ccl19;Slc8b1;Serping1;Nucb2;Metrnl;Cebpb;Prkd2;Nod1
GO:0070482	response to oxygen levels	http://amigo.geneontology.org/amigo/term/GO:0070482	372	36	14.0068	2.57019	2.09272e-07	5.56065e-06	24330;24356;24484;24536;24617;24629;24772;24924;25026;25043;25237;25267;25361;25664;25717;29393;29452;29527;29553;29610;54133;59086;81638;81678;81686;89807;89808;116744;170520;170921;246097;290350;300438;308099;360457;501099	geneontology_Biological_Process_noRedundant	Pdgfrb;Igfbp3;Serpine1;Pdgfra;Eln;Lepr;Cygb;Col1a1;Vegfd;Epas1;Cxcl12;Lpar1;Angpt1;Tgfbr3;Ptn;Ets1;Vcam1;Agtr1b;Egr1;Loxl2;Cx3cl1;Ptgs2;Acvrl1;Itpr2;Fas;Kcnk3;Tgfb3;Mmp2;Itga2;Adm;Pdlim1;Tgfb1;Pparg;Fndc1;Ldlr;Srf
GO:0001655	urogenital system development	http://amigo.geneontology.org/amigo/term/GO:0001655	267	29	10.0532	2.88464	3.00761e-07	7.76966e-06	24180;24326;24330;24629;24650;24706;25267;25472;25585;25644;29139;54250;59086;81638;81686;81812;83727;89807;246331;252856;266603;304729;308912;315326;353227;364786;685072;691857;100361376	geneontology_Biological_Process_noRedundant	Pdgfrb;Fbn1;Bmp6;Pdgfra;Dcn;Agtr1a;Zbtb16;Ednra;Aldh1a3;Gli2;Angpt1;Itga8;Agtr1b;Egr1;Kank2;Rarb;Tcf21;Tns2;Nrp1;Id3;Mmp2;Tgfb1;Kcnj8;Rarg;Pygo1;Fgf2;Pkd1;Dchs1;Thra
GO:0022604	regulation of cell morphogenesis	http://amigo.geneontology.org/amigo/term/GO:0022604	348	34	13.1031	2.59481	3.66666e-07	9.2162e-06	24547;24772;24791;24924;25150;25416;29495;54323;58946;64353;84030;84357;116744;246331;288665;291209;292732;293860;295635;296409;299145;303653;305897;308739;310738;311071;311236;312652;313838;315191;316395;361617;501099;501841	geneontology_Biological_Process_noRedundant	Rhoj;Plxnd1;Cxcl12;Ngf;Robo1;Lpar1;Rgma;Ptn;Flna;Sparc;Sh3kbp1;Cdc42ep3;Dpysl2;Arhgap15;Hecw2;Nrp1;Cux2;Chn1;Mbp;Hecw1;Zeb2;Pdlim5;Fbln1;Lrrc4c;Fyn;Numbl;Dlg4;Coro1c;Cass4;Nfatc4;Arc;Srf;Cdc42ep4;Arap1
GO:0097435	supramolecular fiber organization	http://amigo.geneontology.org/amigo/term/GO:0097435	449	40	16.906	2.36602	3.97226e-07	9.72157e-06	24629;24852;24914;25043;25267;25426;25717;29158;29393;60379;64362;84032;85490;114901;116744;117057;192154;246331;287899;289178;290350;291964;292750;293860;295649;296409;298845;299145;300228;303653;305230;305494;308458;313385;313838;361617;365352;499702;500450;501099	geneontology_Biological_Process_noRedundant	Fbln5;Pdgfrb;Col3a1;Aebp1;Pdgfra;Adamts2;Eln;Myo1b;Rhoj;Col1a1;Col5a1;Kank4;Dpt;Tpm2;Plekhg2;Fign;Shroom3;Lima1;Lpar1;Hip1;Emilin1;Flna;Sptbn4;Loxl2;Cdc42ep3;Synpo2;Sorbs2;Mical2;Nrp1;Fhod1;Col5a3;Tgfb3;Tpm4;Lox;Cass4;Cyp1b1;Srf;Des;Cdc42ep4;Arap1
GO:0042330	taxis	http://amigo.geneontology.org/amigo/term/GO:0042330	367	35	13.8185	2.53284	4.39459e-07	1.04794e-05	24326;24446;24629;24772;25267;25361;25416;25429;29616;58853;58946;59086;60630;81527;83476;84030;84348;89808;114090;114856;116744;117096;170921;192248;246172;246331;292658;297073;306934;309527;312652;360457;360715;362506;498185	geneontology_Biological_Process_noRedundant	Pdgfrb;Nexn;Hgf;Cdh13;Pdgfra;Ccn1;Vegfd;Plxnd1;Ednra;Cxcl12;Cyp7b1;Robo1;Lpar1;Boc;Vcam1;Nr4a3;Nrp2;Rarres2;Cx3cl1;Dpysl2;Ch25h;Egr2;Ripor2;Nrp1;Chn1;Itga2;Unc5b;Tgfb1;Dusp1;Ptprm;Nlgn2;Ackr3;Ccl19;Slc8b1;Prkd2
rno05412	Arrhythmogenic right ventricular cardiomyopathy (ARVC)	http://www.kegg.jp/kegg-bin/show_pathway?rno05412+100361457+170921+24239+25399+287876+29302+309368+312451+315744+364786+64362+679869+689560+81822	73	14	2.74864	5.09343	4.6554e-07	1.08238e-05	100361457;170921;24239;25399;287876;29302;309368;312451;315744;364786;64362;679869;689560;81822	pathway_KEGG	Lama2;Ryr2;Cacna1c;Cacna2d1;Tcf7l1;Itga8;Itga11;Itgb3;Actb;Itga2;Tcf7l2;LOC100361457;Des;Actg1
GO:0030323	respiratory tube development	http://amigo.geneontology.org/amigo/term/GO:0030323	133	19	5.00779	3.79409	5.64085e-07	1.27951e-05	24629;24650;24791;24914;24924;25267;25333;25717;29452;54250;59086;81812;171547;252856;287899;291936;311827;494125;501099	geneontology_Biological_Process_noRedundant	Adamtsl2;Pdgfrb;Pdgfra;Adamts2;Epas1;Crispld2;Mgp;Ptn;Sparc;Tcf21;Tgfb3;Lox;Rcn3;Tgfb1;Hhip;Fgf2;Pkd1;Srf;Thra
GO:0007568	aging	http://amigo.geneontology.org/amigo/term/GO:0007568	381	35	14.3456	2.43977	1.05961e-06	2.34629e-05	24180;24326;24484;24536;24547;24617;24629;24907;25026;25043;25267;25361;25467;25717;29139;29527;29543;50664;54250;59086;64532;81686;84400;84607;89808;156767;246097;295631;295703;299858;300438;310738;314322;497811;501099	geneontology_Biological_Process_noRedundant	Pdgfrb;Igfbp3;Adcy5;Serpine1;Pdgfra;Eln;Dcn;Fos;Agtr1a;Lepr;Lrp1;Ednra;Ngf;Vcam1;Prelp;Timp2;Xdh;Cx3cl1;Ptgs2;Socs2;Tnfrsf1b;Dmd;Fas;Pla2r1;Mbp;Tgfb3;Mmp2;Gnao1;Adm;Tgfb1;Irs1;Serping1;Fgf2;Ldlr;Srf
GO:0006897	endocytosis	http://amigo.geneontology.org/amigo/term/GO:0006897	418	37	15.7388	2.35088	1.2765e-06	2.7608e-05	24536;24617;25026;25029;25416;25664;29495;54323;59086;64316;65037;83576;84348;84357;117096;140694;140914;170921;192154;192248;192348;245955;246324;287949;290350;295631;299145;299858;300438;305974;308341;309928;313413;360202;361289;361512;498011	geneontology_Biological_Process_noRedundant	Mrc2;Serpine1;Cdh13;Rhoj;Lepr;Olr1;Lrp1;Calcrl;Mctp1;Dnm1;Hip1;Scarf2;Rab31;Scara5;Loxl2;Colec12;Sh3kbp1;Sgip1;Dpysl2;Ston1;Pla2r1;Mertk;Itga2;Srpx;Adm;Tgfb1;Lgals3bp;Pparg;Sort1;Nlgn2;Ssc5d;Ackr3;Ehd2;Dlg4;Fnbp1;Ldlr;Arc
GO:0045444	fat cell differentiation	http://amigo.geneontology.org/amigo/term/GO:0045444	154	20	5.7985	3.44917	1.34315e-06	2.83894e-05	24253;25664;25695;29527;58853;59086;59295;79240;79426;83576;84574;114090;114203;282582;295691;316842;353227;360757;498795;499991	geneontology_Biological_Process_noRedundant	Nr4a1;Zbtb16;Frzb;Nr4a3;Steap4;Ccdc3;Sh2b2;Ptgs2;Egr2;Medag;Cebpd;Zfp36;Tgfb1i1;Tgfb1;Pparg;Sort1;Wnt5b;Nucb2;Metrnl;Cebpb
GO:0071559	response to transforming growth factor beta	http://amigo.geneontology.org/amigo/term/GO:0071559	168	21	6.32563	3.31983	1.38205e-06	2.85625e-05	24617;25043;25150;25237;25717;29393;29610;50678;59086;59107;83727;84032;84574;140587;292734;293135;298845;311827;314322;360959;364786	geneontology_Biological_Process_noRedundant	Adamtsl2;Pde3a;Fbn1;Serpine1;Col3a1;Eln;Fos;Col1a1;Ltbp1;Tgfbr3;Itga8;Emilin1;Htra3;Acvrl1;Lrrc32;Ltbp4;Tgfb3;Tgfb1i1;Tgfb1;Sox5;Fyn
GO:0030029	actin filament-based process	http://amigo.geneontology.org/amigo/term/GO:0030029	490	41	18.4498	2.22225	1.45332e-06	2.93823e-05	24239;24629;24852;25267;25472;25560;25717;29415;58971;59086;81633;114203;114901;116744;117057;192154;192179;246331;289734;291964;292750;293860;296409;299145;300228;303653;305230;308458;309557;313385;313494;313838;361512;361617;362456;365352;499702;500450;501099;501841;100361457	geneontology_Biological_Process_noRedundant	Pdgfrb;Abcc9;Pdgfra;Myo1b;Acta2;Rhoj;Cacna1c;Kank4;Tpm2;Plekhg2;Shroom3;Lima1;Lpar1;Hip1;Gpm6b;Flna;Sptbn4;Sh2b2;Epb41l2;Cdc42ep3;Synpo2;Sorbs2;Mical2;Nrp1;Fhod1;Tgfb3;Arhgdib;Tpm4;Smtn;Tgfb1;Kcnj8;LOC100361457;Tln1;Ehd2;S1pr2;Coro1c;Cass4;Fxyd1;Srf;Cdc42ep4;Arap1
rno04921	Oxytocin signaling pathway	http://www.kegg.jp/kegg-bin/show_pathway?rno04921+100361457+116564+24239+24603+25202+25399+287876+288057+29527+296313+305897+314322+497757+50664+54223+64508+64532+689560+81678+81822	156	20	5.8738	3.40495	1.64924e-06	3.2634e-05	100361457;116564;24239;24603;25202;25399;287876;288057;29527;296313;305897;314322;497757;50664;54223;64508;64532;689560;81678;81822	pathway_KEGG	Gucy1a1;Ryr2;Adcy5;Gucy1b1;Fos;Cacna1c;Cacna2d1;Mylk;Npr1;Ptgs2;Myl9;Itpr2;Actb;Adcy3;Gnao1;Adcy4;LOC100361457;Npr2;Nfatc4;Actg1
GO:0048568	embryonic organ development	http://amigo.geneontology.org/amigo/term/GO:0048568	259	27	9.75202	2.76866	1.72168e-06	3.33575e-05	24253;24650;24706;25026;25267;25401;25585;25717;58853;59086;81812;83727;94272;113984;116490;116808;252856;266813;295691;297073;306782;364786;365352;368178;501099;685072;689560	geneontology_Biological_Process_noRedundant	Alx1;Ryr2;Fbn1;Pdgfra;Prrx1;Ror2;Clic5;Frzb;Itga8;Nr4a3;Nr2f2;Rarres2;Rarb;Tcf21;Mical2;Pcdh12;Tgfb3;Id3;Adm;Tgfb1;Snai1;Hoxc9;Rarg;Pkd1;Cebpb;Srf;Thra
GO:0032990	cell part morphogenesis	http://amigo.geneontology.org/amigo/term/GO:0032990	428	37	16.1153	2.29595	2.23828e-06	4.1632e-05	24547;24772;24907;25150;25356;25369;25416;29495;29616;54323;58853;58946;60630;64353;81527;81737;81822;84030;84407;114090;246172;246331;288665;291209;292732;305897;308458;308739;310738;311071;311236;312652;312912;316395;360715;501099;501841	geneontology_Biological_Process_noRedundant	Nexn;Cdh11;Prex2;Plxnd1;Cxcl12;Ngf;Robo1;Rgma;Boc;Nr4a3;Adora2a;Sptbn4;Nrp2;Dpysl2;Egr2;Hecw2;Nrp1;Dmd;Actb;Cux2;Chn1;Mbp;Ntf3;Hecw1;Zeb2;Unc5b;Pdlim5;Lrrc4c;Ptprm;Cntn2;Fyn;Numbl;Dlg4;Coro1c;Nfatc4;Arc;Srf
GO:0061061	muscle structure development	http://amigo.geneontology.org/amigo/term/GO:0061061	428	37	16.1153	2.29595	2.23828e-06	4.1632e-05	24484;24629;24649;24706;24907;25026;25267;25585;29139;29619;54250;56646;59086;63839;64353;79240;83576;84032;113984;114090;114107;114901;252856;287129;288057;305897;306934;308405;313557;314322;360715;361512;361618;363256;364786;501099;686117	geneontology_Biological_Process_noRedundant	Pdgfrb;Igfbp3;Nr4a1;Fhl2;Col3a1;Pdgfra;Dcn;Meis1;Fos;Boc;Itga8;Stim1;Nr2f2;Mylk;Rarb;Tmem204;Tcf21;Egr2;Ripor2;Sorbs2;Dmd;Id3;Hivep3;Speg;Pdlim5;Adm;Tgfb1;Sort1;Btg2;Lgals1;Ehd2;Fgf2;Pim1;Dmpk;Kremen1;Nfatc4;Srf
GO:0045596	negative regulation of cell differentiation	http://amigo.geneontology.org/amigo/term/GO:0045596	470	39	17.6967	2.2038	3.22771e-06	5.88582e-05	24547;24660;24706;24907;24924;25237;25585;25664;54260;56646;59086;59295;64532;79426;83576;83727;84032;84574;116490;116564;116744;246097;246331;294809;295691;299858;305897;306792;308739;311169;311311;311718;315191;315879;353227;362691;501841;685072;686117	geneontology_Biological_Process_noRedundant	Adcy5;Fbn1;Col3a1;Meis2;Meis1;Lrp1;Zbtb16;Adamts12;Frzb;Zbtb46;Lpar1;Rgma;Ptn;Tmem178a;S1pr3;Acvrl1;Rarb;Nrp1;Dmd;Pmp22;Fas;Mbp;Zfp36;Id3;Tgfb1i1;Fbln1;Itpkb;Tgfb1;Snai1;Pparg;Sort1;Rtn4rl2;Adamts7;Rarg;Lgals1;Coro1c;Npr2;Nucb2;Nfatc4
GO:0010975	regulation of neuron projection development	http://amigo.geneontology.org/amigo/term/GO:0010975	422	36	15.8894	2.26566	4.16267e-06	7.44478e-05	24446;24547;24660;24772;24907;24924;25150;25416;29366;29495;54323;56646;58946;64353;64532;84030;85248;89808;116744;117096;246331;266813;288665;291209;292732;299858;305897;308739;310738;311071;311169;311236;312652;316395;317553;501099	geneontology_Biological_Process_noRedundant	Adcy5;Hgf;Prrx1;Lrp1;Plxnd1;Cxcl12;Ngf;Robo1;Lpar1;Rgma;Ptn;Cx3cl1;Il1rapl1;Dpysl2;Serpine2;Kif3c;Hecw2;Nrp1;Dmd;Pmp22;Cux2;Chn1;Mbp;Hecw1;Zeb2;Pdlim5;Lrrc4c;Nlgn2;Rtn4rl2;Fyn;Lgals1;Numbl;Dlg4;Nfatc4;Arc;Srf
GO:0010942	positive regulation of cell death	http://amigo.geneontology.org/amigo/term/GO:0010942	466	38	17.5461	2.16572	6.49197e-06	0.000110271	24330;24484;24629;24706;24924;25026;25150;25369;25426;25585;25664;25717;29300;29527;58853;59086;60630;64316;79240;81686;83576;114856;116744;117514;156767;192154;246097;295691;299269;299858;305897;308099;310670;313339;314322;353227;500133;685072	geneontology_Biological_Process_noRedundant	Pdgfrb;Igfbp3;Nr4a1;Fos;Lrp1;Zbtb16;Acer2;Frzb;Gata6;Lpar1;Hip1;Ptn;Nr4a3;Adora2a;Egr1;Ptgs2;Tnfrsf1b;Rarb;Txnip;Ifi27l2b;Fas;Tgfb3;Adamtsl4;Id3;Mmp2;Unc5b;Srpx;Adm;Tgfb1;Dusp1;Pparg;Sort1;Fyn;Rarg;Fndc1;Cyp1b1;Nfatc4;Nod1
rno04927	Cortisol synthesis and secretion	http://www.kegg.jp/kegg-bin/show_pathway?rno04927+24180+24239+29553+300438+309962+362165+54223+64508+64532+79240+81638+81678	67	12	2.52272	4.75677	6.50936e-06	0.000110271	24180;24239;29553;300438;309962;362165;54223;64508;64532;79240;81638;81678	pathway_KEGG	Adcy5;Nr4a1;Agtr1a;Cacna1c;Pde8b;Agtr1b;Creb3l1;Itpr2;Kcnk3;Adcy3;Adcy4;Ldlr
GO:1905114	cell surface receptor signaling pathway involved in cell-cell signaling	http://amigo.geneontology.org/amigo/term/GO:1905114	361	32	13.5926	2.35423	6.52137e-06	0.000110271	24650;25369;29134;29393;29415;29495;54250;59075;60391;65037;83575;84574;89808;114107;116680;117096;171114;171548;282582;288665;295445;295691;305897;306782;308405;308703;311071;312451;313488;364952;689616;691857	geneontology_Biological_Process_noRedundant	Nrxn1;Dkk2;Col1a1;Ror2;Grk5;Tcf7l1;Frzb;Nkd1;Adora2a;Reck;Ptpru;Cx3cl1;Axin2;Lrrk1;Cpz;Cux2;Mertk;Zeb2;Tgfb1i1;Ndrg2;Nlgn2;Apcdd1;Dkk3;Wnt5b;S1pr2;Pygo1;Fgf2;Dlg4;Pkd1;Dmpk;Kremen1;Nfatc4
GO:0048545	response to steroid hormone	http://amigo.geneontology.org/amigo/term/GO:0048545	414	35	15.5882	2.24529	6.91413e-06	0.000114824	24180;24330;24536;24547;24617;24706;24791;24914;24924;25026;25043;25333;25426;25644;25664;25717;29393;29527;58853;59086;79240;79426;81638;81812;113984;114856;116680;117514;252856;310738;314322;499856;685072;100360880;100361376	geneontology_Biological_Process_noRedundant	Nr4a1;Serpine1;Bmp6;Eln;Fos;Agtr1a;Lepr;Col1a1;Ngf;Mgp;Ptn;Nr4a3;Fosb;Agtr1b;Nr2f2;Egr1;Kank2;Sparc;Ptpru;Ptgs2;Rarb;Tcf21;Txnip;Mbp;Zfp36;Tgfb3;Adm;Lox;Tgfb1;Dusp1;Pparg;Fibin;Rarg;Cyp1b1;Thra
GO:0007178	transmembrane receptor protein serine/threonine kinase signaling pathway	http://amigo.geneontology.org/amigo/term/GO:0007178	201	22	7.56817	2.90691	7.16391e-06	0.00011571	25237;25644;25717;29300;29610;59086;59107;83727;84032;84574;94188;292734;293135;298845;306782;308739;311827;314322;360959;364786;498642;500200	geneontology_Biological_Process_noRedundant	Adamtsl2;Fbn1;Col3a1;Bmp6;Fos;Ror2;Ltbp1;Gata6;Rgma;Tgfbr3;Itga8;Emilin1;Zfp423;Htra3;Acvrl1;Lrrc32;Rbpms;Ltbp4;Tgfb3;Tgfb1i1;Atoh8;Tgfb1
GO:0031214	biomineral tissue development	http://amigo.geneontology.org/amigo/term/GO:0031214	91	14	3.42638	4.08594	7.21635e-06	0.00011571	24253;24924;25333;25644;25717;29393;29527;59086;116662;192179;303635;304581;306782;361618	geneontology_Biological_Process_noRedundant	Fam20a;Bmp6;Col1a1;Ror2;Gpm6b;Mgp;Ptn;Stim1;Ecm1;Ptgs2;Tgfb3;Tgfb1;Tmem119;Cebpb
GO:0050808	synapse organization	http://amigo.geneontology.org/amigo/term/GO:0050808	296	28	11.1452	2.5123	7.36427e-06	0.000116081	24791;24924;25150;25356;25434;25600;29495;54323;58946;60391;64353;81527;116595;117096;170641;171114;246331;288665;304554;305897;308405;311236;312652;317181;317553;360652;432361;100361457	geneontology_Biological_Process_noRedundant	Nrxn1;Sdk2;Plxnd1;Robo1;Ptn;Sez6l;Utrn;Sparc;Nrp2;Srpx2;Adgrl3;Il1rapl1;Nrg2;Nrp1;Sparcl1;Cux2;Pdlim5;Ndrg2;Lrrc4c;Nlgn2;Cntn2;Nrxn2;Fyn;LOC100361457;Dlg4;Dmpk;Nfatc4;Arc
GO:0002683	negative regulation of immune system process	http://amigo.geneontology.org/amigo/term/GO:0002683	264	26	9.94028	2.61562	7.5886e-06	0.000117623	24253;24772;25369;25664;25717;54260;59086;64357;65037;79426;83727;84032;89808;114856;293135;295703;298845;301173;306934;311311;311718;353227;362691;362896;502020;686117	geneontology_Biological_Process_noRedundant	Fbn1;Col3a1;Meis2;Meis1;Zbtb16;Cxcl12;Zbtb46;Tmem178a;Emilin1;Adora2a;Lrch1;Cx3cl1;Lrrc32;Ripor2;Zfp36;Tgfb3;Mertk;Plcl2;Itpkb;Tgfb1;Dusp1;Pparg;Cd200r1;Serping1;Cebpb;Stat6
rno04151	PI3K-Akt signaling pathway	http://www.kegg.jp/kegg-bin/show_pathway?rno04151+116744+170921+24446+24499+245986+24629+25267+25271+25439+25467+25473+29302+29393+294337+309368+309816+310132+310738+311862+315744+360457+361821+362165+364786+445442+54250+60664+78965+79240+81737+89807	349	31	13.1407	2.35907	8.72182e-06	0.000132972	116744;170921;24446;24499;245986;24629;25267;25271;25439;25467;25473;29302;29393;294337;309368;309816;310132;310738;311862;315744;360457;361821;362165;364786;445442;54250;60664;78965;79240;81737;89807	pathway_KEGG	Lama2;Pdgfrb;Hgf;Nr4a1;Pdgfra;Lamc3;Col6a2;Col1a1;Vegfd;Ngf;Lama4;Lpar1;Angpt1;Itga8;Pik3r3;Thbs1;Itga11;Col6a1;Creb3l1;F2r;Gng8;Itgb3;Ntf3;Rxra;Itga2;Osmr;Irs1;Il6r;Lamb2;Csf1;Fgf2
GO:0034405	response to fluid shear stress	http://amigo.geneontology.org/amigo/term/GO:0034405	31	8	1.16723	6.85383	1.40639e-05	0.000206049	24356;24617;24629;24650;25717;29527;59086;81686	geneontology_Biological_Process_noRedundant	Pdgfrb;Serpine1;Ets1;Ptgs2;Tgfb3;Mmp2;Tgfb1;Pkd1
GO:0061614	pri-miRNA transcription by RNA polymerase II	http://amigo.geneontology.org/amigo/term/GO:0061614	31	8	1.16723	6.85383	1.40639e-05	0.000206049	24356;25664;29300;59086;305897;314322;500200;501099	geneontology_Biological_Process_noRedundant	Fos;Gata6;Ets1;Atoh8;Tgfb1;Pparg;Nfatc4;Srf
GO:0007610	behavior	http://amigo.geneontology.org/amigo/term/GO:0007610	464	37	17.4708	2.11782	1.41797e-05	0.000206049	24180;24253;24330;24536;24772;24924;25369;25429;29495;29527;29619;50664;54323;58853;60391;64443;64508;79123;81638;81737;114090;117096;117257;117549;245986;288665;304554;308458;310738;311311;312912;313413;314322;317181;364786;501099;686117	geneontology_Biological_Process_noRedundant	Nrxn1;Meis2;Prex2;Gpr176;Meis1;Fos;Agtr1a;Lepr;Cxcl12;Cyp7b1;Ngf;Itga8;Ptn;Nr4a3;Sez6l;Agtr1b;Adora2a;Sptbn4;Egr1;Srpx2;Ptgs2;Sgip1;Egr2;Gng8;Cux2;Ntf3;Adcy3;Asic1;Gpr88;Gnao1;Gpr37;Nlgn2;Btg2;Dlg4;Arc;Cebpb;Srf
GO:0007264	small GTPase mediated signal transduction	http://amigo.geneontology.org/amigo/term/GO:0007264	359	31	13.5173	2.29336	1.53109e-05	0.000219064	24326;24629;29543;54260;58946;84032;114203;116744;192248;246324;246331;288093;291610;292750;299145;303653;306934;312912;313838;314904;360573;361714;362111;362402;362456;362799;363509;367039;500824;100361238;100361376	geneontology_Biological_Process_noRedundant	Pdgfrb;Col3a1;Rasgef1b;Prex2;Cdh13;Ksr1;Rhoj;Fgd5;Ednra;Rasgrp2;Plekhg2;Fgd6;Robo1;Lpar1;Rab31;Rapgef5;Timp2;Dock6;Kank2;Sh2d3c;Sh2b2;Cdc42ep3;Ripor2;Nrp1;Arhgef25;Arhgdib;Arhgef6;Spry4;Itpkb;Arhgap31;Cdc42ep4
rno04512	ECM-receptor interaction	http://www.kegg.jp/kegg-bin/show_pathway?rno04512+170921+25473+29302+29393+294337+309368+309816+311862+315744+361821+364786+445442+499985	85	13	3.20047	4.0619	1.63008e-05	0.000229693	170921;25473;29302;29393;294337;309368;309816;311862;315744;361821;364786;445442;499985	pathway_KEGG	Lama2;Lamc3;Col6a2;Col1a1;RGD1565355;Lama4;Itga8;Thbs1;Itga11;Col6a1;Itgb3;Itga2;Lamb2
GO:0060537	muscle tissue development	http://amigo.geneontology.org/amigo/term/GO:0060537	276	26	10.3921	2.5019	1.67355e-05	0.000232299	24629;24649;24706;24907;25267;29139;29619;54250;59086;63839;64353;79240;84032;113984;114090;114901;156826;252856;266706;288057;306934;313557;314322;364786;501099;686117	geneontology_Biological_Process_noRedundant	Pdgfrb;Nr4a1;Fhl2;Col3a1;Eya2;Pdgfra;Dcn;Meis1;Fos;Itga8;Nr2f2;Mylk;Rarb;Tcf21;Egr2;Ripor2;Sorbs2;Gjc1;Dmd;Hivep3;Pdlim5;Tgfb1;Btg2;Fgf2;Pim1;Srf
rno04925	Aldosterone synthesis and secretion	http://www.kegg.jp/kegg-bin/show_pathway?rno04925+24180+24239+24603+292658+29553+300438+362165+54223+64508+64532+79240+81638+81678+81743	98	14	3.68995	3.79409	1.73097e-05	0.000236735	24180;24239;24603;292658;29553;300438;362165;54223;64508;64532;79240;81638;81678;81743	pathway_KEGG	Adcy5;Nr4a1;Agtr1a;Cacna1c;Pde2a;Agtr1b;Npr1;Creb3l1;Itpr2;Kcnk3;Adcy3;Adcy4;Ldlr;Prkd2
GO:0010959	regulation of metal ion transport	http://amigo.geneontology.org/amigo/term/GO:0010959	294	27	11.0699	2.43906	1.82872e-05	0.000246479	24239;24326;24617;24629;24772;24907;25150;25369;25398;29272;29527;50664;58971;59086;65023;65199;191572;288057;291209;293860;294141;308405;308458;316395;361618;366232;498185	geneontology_Biological_Process_noRedundant	Pdgfrb;Rem1;Serpine1;Cacna1c;Ednra;Cxcl12;Kcnip1;Stim1;Flna;Adora2a;Sptbn4;Mylk;Ptgs2;Cacna1a;Ahnak;Dpp6;Clic2;Hecw2;Dmd;Hecw1;Gnao1;Tgfb1;Fyn;Slc8b1;Fxyd1;Kcnip3;Dmpk
GO:0003158	endothelium development	http://amigo.geneontology.org/amigo/term/GO:0003158	74	12	2.78629	4.3068	1.87411e-05	0.000248989	24907;24924;25237;25644;25717;29415;81743;113984;294809;306792;406162;500200	geneontology_Biological_Process_noRedundant	Bmp6;Adamts12;Pde2a;Ptn;Nr2f2;S1pr3;Acvrl1;Dmd;Tgfb3;Atoh8;Notch4;S1pr2
GO:0019932	second-messenger-mediated signaling	http://amigo.geneontology.org/amigo/term/GO:0019932	330	29	12.4253	2.33394	2.07574e-05	0.000271793	24239;24603;24907;25026;25029;25083;25202;25361;25369;50678;59075;59295;63839;64508;64532;81678;81743;84348;116564;116744;170641;191569;192248;292661;294141;305897;308405;365382;689560	geneontology_Biological_Process_noRedundant	Pde3a;Ryr2;Adcy5;Fhl2;Cdh13;Gucy1b1;Cacna1c;Calcrl;Grk5;Pde2a;Lpar1;Vcam1;Adora2a;Adgrl3;Npr1;Ptgir;Clic2;Itpr2;Dmd;Adcy3;Adra2a;Adm;Pde9a;Inpp5a;Ackr3;Npr2;Nucb2;Dmpk;Nfatc4
GO:0006954	inflammatory response	http://amigo.geneontology.org/amigo/term/GO:0006954	436	35	16.4165	2.132	2.1042e-05	0.000271793	24180;24253;24326;24356;24446;25029;25083;25361;25369;25644;25664;29527;59086;64357;64554;81638;81743;89808;116662;140914;155012;156767;170921;288227;292661;294809;295703;295934;297073;299858;306792;310738;316842;362364;362506	geneontology_Biological_Process_noRedundant	Hgf;Bmp6;Agtr1a;Olr1;Lrp1;Calcrl;Adamts12;Ednra;Ngf;Pde2a;Ets1;Vcam1;Agtr1b;Cfh;Adora2a;Tril;S1pr3;Ecm1;Rarres2;Cx3cl1;Ptgs2;Tnfrsf1b;Ptgir;Slc7a2;Itga2;Adra2a;Tgfb1;Pparg;Cd200r1;Ccl19;Serping1;Chst1;Bace2;Metrnl;Cebpb
GO:0014074	response to purine-containing compound	http://amigo.geneontology.org/amigo/term/GO:0014074	172	19	6.47624	2.9338	2.62633e-05	0.000334588	24330;24617;24791;25369;25426;25429;25467;25664;29300;29393;29527;50678;81743;83580;114856;192262;314322;689560;100360880	geneontology_Biological_Process_noRedundant	Pde3a;Ryr2;Serpine1;Fos;Col1a1;C1s;Cyp7b1;Pde2a;Gata6;Fosb;Adora2a;Egr1;Sparc;Ptgs2;Thbd;Dusp1;Pparg;Irs1;Cyp1b1
rno04933	AGE-RAGE signaling pathway in diabetic complications	http://www.kegg.jp/kegg-bin/show_pathway?rno04933+24180+24330+24617+24649+25361+25717+29393+360457+59086+60664+81638+81686+83580+84032	102	14	3.84056	3.6453	2.74794e-05	0.00034535	24180;24330;24617;24649;25361;25717;29393;360457;59086;60664;81638;81686;83580;84032	pathway_KEGG	Serpine1;Col3a1;Agtr1a;Col1a1;Vegfd;Vcam1;Pik3r3;Agtr1b;Egr1;Tgfb3;Mmp2;Thbd;Tgfb1;Pim1
GO:0071407	cellular response to organic cyclic compound	http://amigo.geneontology.org/amigo/term/GO:0071407	483	37	18.1862	2.03451	3.3988e-05	0.000421451	24180;24253;24330;24484;24617;24649;24706;24924;25043;25426;25585;25664;29134;29393;29527;50678;56646;58853;59086;59107;64508;64532;79240;79426;81638;81686;81743;81812;113984;170921;246097;252856;305897;361289;685072;689560;100361376	geneontology_Biological_Process_noRedundant	Pde3a;Igfbp3;Ryr2;Adcy5;Nr4a1;Serpine1;Eln;Agtr1a;Col1a1;Ltbp1;Pde2a;Ptn;Nr4a3;Agtr1b;Nr2f2;Egr1;Kank2;Colec12;Ptgs2;Axin2;Rarb;Tcf21;Fas;Adcy3;Zfp36;Id3;Mmp2;Itga2;Tgfb1;Pparg;Rarg;Lgals1;Cyp1b1;Pim1;Nfatc4;Cebpb;Thra
GO:0007389	pattern specification process	http://amigo.geneontology.org/amigo/term/GO:0007389	256	24	9.63906	2.48987	3.80006e-05	0.000465007	25237;25401;29134;29619;54250;54323;81527;113984;114090;116490;246331;252885;291936;292999;306782;308912;311071;315338;315341;353227;365352;368178;501099;685072	geneontology_Biological_Process_noRedundant	Alx1;Ror2;Zbtb16;Nr2f2;Hoxc6;Nrp2;Axin2;Acvrl1;Egr2;Mical2;Nrp1;Hoxc5;Zeb2;Snai1;Hhip;Hoxc9;Btg2;Rarg;Fgf2;Hoxc10;Arc;Srf;Dchs1;Chsy1
GO:0006979	response to oxidative stress	http://amigo.geneontology.org/amigo/term/GO:0006979	360	30	13.5549	2.21322	4.10219e-05	0.000495459	24356;24446;24617;24629;25150;25202;25426;29158;29393;29527;50664;58853;81686;94199;114856;117514;117549;140914;155012;170520;246097;295631;309928;310738;314322;362506;362896;497811;498642;680036	geneontology_Biological_Process_noRedundant	Fbln5;Pdgfrb;Dpep1;Hgf;Serpine1;Gucy1b1;Fos;Cygb;Olr1;Col1a1;Mctp1;Ngf;Msrb3;Ets1;Nr4a3;Cfh;Xdh;Ptgs2;Rbpms;Txnip;Fas;Pla2r1;Mmp2;Gnao1;Gpr37;Dusp1;Fyn;Ccl19;Cyp1b1;Stat6
rno04924	Renin secretion	http://www.kegg.jp/kegg-bin/show_pathway?rno04924+24180+24239+24326+24603+25202+497757+50678+64532+81529+81638+81678	68	11	2.56038	4.29625	4.26148e-05	0.000508099	24180;24239;24326;24603;25202;497757;50678;64532;81529;81638;81678	pathway_KEGG	Pde3a;Gucy1a1;Adcy5;Gucy1b1;Agtr1a;Cacna1c;Ednra;Agtr1b;Npr1;Itpr2;Pde1a
GO:0001763	morphogenesis of a branching structure	http://amigo.geneontology.org/amigo/term/GO:0001763	134	16	5.04545	3.17118	4.37331e-05	0.000514832	24180;24446;24650;25026;25267;25333;54250;59086;81638;246331;252856;291936;305897;308912;312652;501099	geneontology_Biological_Process_noRedundant	Hgf;Pdgfra;Agtr1a;Plxnd1;Mgp;Agtr1b;Tcf21;Nrp1;Adm;Tgfb1;Hhip;Fgf2;Pkd1;Nfatc4;Srf;Dchs1
GO:0044706	multi-multicellular organism process	http://amigo.geneontology.org/amigo/term/GO:0044706	226	22	8.50948	2.58535	4.50825e-05	0.000524084	24326;24356;24484;24536;24617;25026;25083;25717;29366;29527;59086;81686;83580;113984;170921;245983;246097;313488;314322;315191;362456;100360880	geneontology_Biological_Process_noRedundant	Igfbp3;Serpine1;Fos;Lepr;Ednra;Ets1;Fosb;Nr2f2;Reck;Ptgs2;Serpine2;Fas;Il11ra1;Tgfb3;Arhgdib;Mmp2;Itga2;Adra2a;Thbd;Adm;Fbln1;Tgfb1
rno04072	Phospholipase D signaling pathway	http://www.kegg.jp/kegg-bin/show_pathway?rno04072+116693+116744+140694+192270+24180+24629+25150+25267+25439+54223+60664+64369+64508+64532+81638+81821+84477	149	17	5.61023	3.03018	4.58148e-05	0.000526022	116693;116744;140694;192270;24180;24629;25150;25267;25439;54223;60664;64369;64508;64532;81638;81821;84477	pathway_KEGG	Pdgfrb;Adcy5;Pdgfra;Agtr1a;Dnm1;Lpar1;Pik3r3;Agtr1b;Cyth3;Plpp3;Gab2;F2r;Adcy3;Fyn;Adcy4;Plpp1;Dgkz
GO:0060485	mesenchyme development	http://amigo.geneontology.org/amigo/term/GO:0060485	180	19	6.77746	2.80341	4.94265e-05	0.000560569	24629;25237;25401;25717;29393;29610;59086;81527;81633;84574;116490;246331;252856;290350;295691;308912;311071;501841;679819	geneontology_Biological_Process_noRedundant	Pdgfrb;Alx1;Acta2;Col1a1;Frzb;Tgfbr3;Loxl2;Nrp2;Acvrl1;Tcf21;Nrp1;Glipr2;Tgfb3;Zeb2;Tgfb1i1;Tgfb1;Snai1;Coro1c;Dchs1
GO:0030900	forebrain development	http://amigo.geneontology.org/amigo/term/GO:0030900	295	26	11.1075	2.34076	5.25291e-05	0.000588579	24356;24706;24772;24907;24924;25150;25416;29619;50664;54250;58853;81527;84032;113984;116744;246097;246331;266603;292732;293860;299858;301295;306562;311071;311169;501099	geneontology_Biological_Process_noRedundant	Col3a1;Lrp1;Tacc1;Cxcl12;Aldh1a3;Lpar1;Ptn;Ets1;Nr4a3;Flna;Nr2f2;Nrp2;Dpysl2;Rarb;Nrp1;Dmd;Fas;Zeb2;Gnao1;Rtn4rl2;Fyn;Btg2;Numbl;Efhc1;Fgf2;Srf
GO:0048880	sensory system development	http://amigo.geneontology.org/amigo/term/GO:0048880	247	23	9.30019	2.47307	6.09554e-05	0.000674864	24629;24706;24924;25237;25267;25426;25644;29616;54250;59086;65037;81822;83727;246331;299145;311071;311311;313592;314280;360652;501099;685072;686117	geneontology_Biological_Process_noRedundant	Pdgfrb;Fbn1;Meis2;Bmp6;Pdgfra;Meis1;Rhoj;Sdk2;Col8a2;Ptn;Acvrl1;Rarb;Smoc1;Nrp1;Actb;Mertk;Zeb2;Tgfb1;Ptprm;Rarg;Fgf2;Cyp1b1;Srf
GO:0048598	embryonic morphogenesis	http://amigo.geneontology.org/amigo/term/GO:0048598	351	29	13.2161	2.1943	6.41224e-05	0.000701574	24706;25026;25267;25401;25717;58853;59086;83727;84574;94272;116490;170921;252856;266813;295691;305230;306782;308739;311071;313488;315338;353227;364786;365352;368178;500200;501099;685072;689560	geneontology_Biological_Process_noRedundant	Alx1;Ryr2;Fbn1;Pdgfra;Prrx1;Ror2;Zbtb16;Clic5;Frzb;Shroom3;Rgma;Itga8;Nr4a3;Reck;Rarb;Tcf21;Mical2;Tgfb3;Zeb2;Itga2;Tgfb1i1;Atoh8;Adm;Tgfb1;Snai1;Hoxc9;Rarg;Hoxc10;Srf
GO:0050673	epithelial cell proliferation	http://amigo.geneontology.org/amigo/term/GO:0050673	269	24	10.1285	2.36954	8.35864e-05	0.000903899	24253;24326;24772;24791;24924;25237;25644;25664;25717;29616;54250;58853;59086;79240;79426;113984;116662;192248;290350;292658;313592;360457;362896;500200	geneontology_Biological_Process_noRedundant	Nr4a1;Bmp6;Cdh13;Vegfd;Ednra;Cxcl12;Col8a2;Ptn;Nr4a3;Nr2f2;Ecm1;Sparc;Loxl2;Acvrl1;Zfp36;Tgfb3;Atoh8;Tgfb1;Ptprm;Pparg;Fgf2;Cebpb;Prkd2;Stat6
GO:0198738	cell-cell signaling by wnt	http://amigo.geneontology.org/amigo/term/GO:0198738	271	24	10.2038	2.35205	9.38391e-05	0.00100311	24650;29134;29393;54250;59075;65037;83575;84574;114107;116680;171114;171548;282582;295445;295691;305897;306782;308703;311071;312451;313488;364952;689616;691857	geneontology_Biological_Process_noRedundant	Dkk2;Col1a1;Ror2;Grk5;Tcf7l1;Frzb;Nkd1;Reck;Ptpru;Axin2;Lrrk1;Cpz;Mertk;Zeb2;Tgfb1i1;Ndrg2;Apcdd1;Dkk3;Wnt5b;Pygo1;Fgf2;Pkd1;Kremen1;Nfatc4
rno04020	Calcium signaling pathway	http://www.kegg.jp/kegg-bin/show_pathway?rno04020+24173+24180+24239+24326+24629+25267+25369+25391+25398+25439+288057+361618+54223+54260+64508+689560+81529+81638+81678	190	19	7.15399	2.65586	0.000102812	0.00108654	24173;24180;24239;24326;24629;25267;25369;25391;25398;25439;288057;361618;54223;54260;64508;689560;81529;81638;81678	pathway_KEGG	Pdgfrb;Ryr2;Pdgfra;Agtr1a;Cacna1c;Ednra;Stim1;Agtr1b;Adora2a;Mylk;Cacna1a;F2r;Itpr2;Pde1a;Adcy3;Itpkb;Adcy4;Adra1b;Atp2a3
rno04979	Cholesterol metabolism	http://www.kegg.jp/kegg-bin/show_pathway?rno04979+24539+296371+299858+300438+301517+361686+499985+500564+83576	51	9	1.92028	4.68681	0.000105439	0.00110178	24539;296371;299858;300438;301517;361686;499985;500564;83576	pathway_KEGG	Lrp1;RGD1565355;Osbpl5;Ldlrap1;Lpl;Sort1;Cyp27a1;Pltp;Ldlr
GO:0030855	epithelial cell differentiation	http://amigo.geneontology.org/amigo/term/GO:0030855	381	30	14.3456	2.09123	0.000115127	0.00118964	24253;24706;24907;24924;25237;25585;25644;25717;29415;54250;59086;79426;81743;81812;84574;94272;113984;117514;170921;252856;293860;295691;304983;305230;306792;310670;311071;406162;500200;685072	geneontology_Biological_Process_noRedundant	Bmp6;Clic5;Frzb;Pde2a;Shroom3;Ptn;Flna;Nr2f2;S1pr3;Acvrl1;Rarb;Tcf21;Txnip;Dmd;Zfp36;Tgfb3;Adamtsl4;Id3;Zeb2;Itga2;Tgfb1i1;Atoh8;Tgfb1;Rarg;Notch4;S1pr2;Fgf2;Tagln2;Cebpb;Thra
GO:0043627	response to estrogen	http://amigo.geneontology.org/amigo/term/GO:0043627	89	12	3.35108	3.58094	0.000121434	0.00124103	24180;24536;24617;24629;25267;25664;25717;81638;81686;89807;246097;300438	geneontology_Biological_Process_noRedundant	Pdgfrb;Serpine1;Pdgfra;Agtr1a;Lepr;Angpt1;Agtr1b;Fas;Tgfb3;Mmp2;Pparg;Ldlr
GO:0046683	response to organophosphorus	http://amigo.geneontology.org/amigo/term/GO:0046683	147	16	5.53493	2.89073	0.000133624	0.00135077	24330;24617;24791;25426;25429;29300;29393;29527;50678;81743;83580;114856;116744;192262;314322;100360880	geneontology_Biological_Process_noRedundant	Pde3a;Serpine1;Fos;Col1a1;C1s;Cyp7b1;Pde2a;Gata6;Lpar1;Fosb;Egr1;Sparc;Ptgs2;Thbd;Dusp1;Cyp1b1
GO:0071772	response to BMP	http://amigo.geneontology.org/amigo/term/GO:0071772	92	12	3.46404	3.46417	0.000167564	0.00167564	25237;25644;29300;29610;65195;83727;94188;294809;306782;308739;315879;360959	geneontology_Biological_Process_noRedundant	Fbn1;Bmp6;Ror2;Adamts12;Gata6;Rgma;Tgfbr3;Zfp423;Htra3;Acvrl1;Kcnd3;Adamts7
GO:0050890	cognition	http://amigo.geneontology.org/amigo/term/GO:0050890	215	20	8.0953	2.47057	0.000183933	0.00181936	24253;24330;24924;25429;29527;29619;54323;60391;64443;64508;79123;81737;114090;288665;310738;311311;314322;363040;364786;501099	geneontology_Biological_Process_noRedundant	Nrxn1;Meis2;Fos;Cyp7b1;Ngf;Itga8;Ptn;Egr1;Ptgs2;Egr2;Cux2;Ntf3;Adcy3;Asic1;Gpr88;St3gal4;Btg2;Arc;Cebpb;Srf
rno05032	Morphine addiction	http://www.kegg.jp/kegg-bin/show_pathway?rno05032+140929+245986+25398+309962+50664+50678+54223+59075+64508+64532+81529+81743	93	12	3.50169	3.42692	0.000185942	0.00181936	140929;245986;25398;309962;50664;50678;54223;59075;64508;64532;81529;81743	pathway_KEGG	Pde3a;Adcy5;Grk5;Pde2a;Pde7b;Pde8b;Cacna1a;Gng8;Pde1a;Adcy3;Gnao1;Adcy4
GO:0003013	circulatory system process	http://amigo.geneontology.org/amigo/term/GO:0003013	355	28	13.3667	2.09476	0.000187804	0.00181936	24180;24239;24326;24603;24907;25026;25083;25150;25237;25339;25369;25472;25664;29527;29616;50664;50678;58971;59086;81638;81686;81743;89808;113984;289734;308405;308458;315532	geneontology_Biological_Process_noRedundant	Pde3a;Fli1;Agtr1a;Cacna1c;Ednra;Pde2a;Agtr1b;Adora2a;Nr2f2;Sptbn4;Cx3cl1;Npr1;Ptgs2;Acvrl1;Dmd;Smtn;Mmp2;Adra2a;Gnao1;Npr3;Adm;Tgfb1;Ptprm;Pparg;Kcnj8;Fyn;Fxyd1;Dmpk
GO:0033002	muscle cell proliferation	http://amigo.geneontology.org/amigo/term/GO:0033002	169	17	6.36329	2.67158	0.000218797	0.00209774	24326;24330;24603;24629;24649;25029;25339;25664;25717;29527;54250;58853;89808;170921;192248;292661;686117	geneontology_Biological_Process_noRedundant	Pdgfrb;Cdh13;Meis1;Calcrl;Ednra;Nr4a3;Egr1;Cx3cl1;Npr1;Ptgs2;Ptgir;Tgfb3;Itga2;Npr3;Pparg;Fgf2;Pim1
GO:1901652	response to peptide	http://amigo.geneontology.org/amigo/term/GO:1901652	493	35	18.5627	1.8855	0.000245482	0.00232958	24180;24239;24330;24484;24617;24772;24791;25026;25150;25426;25467;25664;29393;29527;29610;29619;58853;59086;59295;60664;79240;81638;83576;83727;84607;114090;114203;140694;246097;246324;297073;299858;300438;310738;500133	geneontology_Biological_Process_noRedundant	Igfbp3;Nr4a1;Fbn1;Serpine1;Agtr1a;Cacna1c;Col1a1;Lrp1;Cxcl12;Dnm1;Ngf;Rab31;Tgfbr3;Pik3r3;Nr4a3;Agtr1b;Egr1;Sparc;Sh2b2;Rarres2;Ptgs2;Socs2;Egr2;Fas;Adm;Tgfb1;Pparg;Irs1;Sort1;Fyn;Btg2;Cyp1b1;Nucb2;Ldlr;Nod1
GO:0072511	divalent inorganic cation transport	http://amigo.geneontology.org/amigo/term/GO:0072511	345	27	12.9901	2.0785	0.000275849	0.00259131	24239;24326;24617;24629;24650;24772;24907;25029;25150;25369;25391;25398;29527;50664;59086;79123;81678;85267;191572;288057;294141;317553;361618;362506;366232;498185;689560	geneontology_Biological_Process_noRedundant	Pdgfrb;Ryr2;Rem1;Serpine1;Cacna1c;Calcrl;Ednra;Cxcl12;Stim1;Adora2a;Mylk;Il1rapl1;Ptgs2;Cacna1a;Ahnak;Clic2;Itpr2;Dmd;Asic1;Gnao1;Slc24a3;Tgfb1;Fyn;Ccl19;Slc8b1;Atp2a3;Pkd1
rno04390	Hippo signaling pathway	http://www.kegg.jp/kegg-bin/show_pathway?rno04390+100361457+24617+25644+25717+282582+287876+29134+29495+304729+312451+364952+58822+59086+64053+679869+81822	157	16	5.91145	2.70661	0.000286638	0.00266573	100361457;24617;25644;25717;282582;287876;29134;29495;304729;312451;364952;58822;59086;64053;679869;81822	pathway_KEGG	Serpine1;Bmp6;Dlg2;Tcf7l1;Gli2;Nkd1;Axin2;Actb;Tgfb3;Tcf7l2;Tgfb1;LOC100361457;Wnt5b;Csnk1e;Dlg4;Actg1
GO:0043112	receptor metabolic process	http://amigo.geneontology.org/amigo/term/GO:0043112	127	14	4.78188	2.92772	0.000302892	0.002789	24180;24907;25026;25029;25664;29495;29628;54323;59086;84348;140694;171407;246324;361617	geneontology_Biological_Process_noRedundant	Agtr1a;Calcrl;Gria3;Dnm1;Rab31;Dmd;Adm;Tgfb1;Pparg;Ackr3;Dlg4;Arc;Gprasp1;Arap1
rno04934	Cushing syndrome	http://www.kegg.jp/kegg-bin/show_pathway?rno04934+24180+24239+282582+29134+29553+300438+309962+312451+362165+54223+64508+64532+679869+79240+81638+81678	159	16	5.98676	2.67256	0.000330954	0.00301022	24180;24239;282582;29134;29553;300438;309962;312451;362165;54223;64508;64532;679869;79240;81638;81678	pathway_KEGG	Adcy5;Nr4a1;Agtr1a;Cacna1c;Tcf7l1;Pde8b;Agtr1b;Axin2;Creb3l1;Itpr2;Kcnk3;Adcy3;Tcf7l2;Adcy4;Wnt5b;Ldlr
GO:0021675	nerve development	http://amigo.geneontology.org/amigo/term/GO:0021675	59	9	2.2215	4.05131	0.000333389	0.00301022	24907;25361;81527;81737;114090;116744;246331;291555;310738	geneontology_Biological_Process_noRedundant	Ngf;Lpar1;Vcam1;Nrp2;Atp8b1;Egr2;Nrp1;Dmd;Ntf3
GO:0035690	cellular response to drug	http://amigo.geneontology.org/amigo/term/GO:0035690	333	26	12.5383	2.07365	0.00036904	0.00330007	24180;24330;24356;24446;24617;25043;25150;25202;25364;25426;29527;58853;59086;64508;64532;81638;81743;94199;114004;117549;155012;246097;313339;362896;500133;689560	geneontology_Biological_Process_noRedundant	Asic2;Dpep1;Ryr2;Adcy5;Hgf;Serpine1;Eln;Gucy1b1;Agtr1a;Acer2;Pde2a;Ets1;Nr4a3;Agtr1b;Cfh;Egr1;Ptgs2;Fas;Adcy3;Tgfb1;Gpr37;Fyn;Cyp1b1;Ppp1r14a;Stat6;Nod1
rno04926	Relaxin signaling pathway	http://www.kegg.jp/kegg-bin/show_pathway?rno04926+245986+29393+314322+360457+362165+50664+54223+59086+60664+64508+64532+81633+81686+84032	132	14	4.97014	2.81682	0.000451088	0.00399535	245986;29393;314322;360457;362165;50664;54223;59086;60664;64508;64532;81633;81686;84032	pathway_KEGG	Adcy5;Col3a1;Acta2;Fos;Col1a1;Vegfd;Pik3r3;Creb3l1;Gng8;Adcy3;Mmp2;Gnao1;Tgfb1;Adcy4
GO:0104004	cellular response to environmental stimulus	http://amigo.geneontology.org/amigo/term/GO:0104004	248	21	9.33784	2.24891	0.000463006	0.00406222	24326;24330;24617;24924;25364;25467;25644;29393;29527;59086;59107;64443;79123;81743;81822;170921;246097;288057;295707;305897;360872	geneontology_Biological_Process_noRedundant	Asic2;Serpine1;Bmp6;Rcsd1;Col1a1;Ednra;Ltbp1;Pde2a;Ptn;Mylk;Egr1;Ptgs2;Fas;Actb;Asic1;Tnks1bp1;Itga2;Gpr88;Tgfb1;Irs1;Nfatc4
GO:0031346	positive regulation of cell projection organization	http://amigo.geneontology.org/amigo/term/GO:0031346	321	25	12.0865	2.06843	0.000493689	0.00429094	24446;24772;24907;24924;25150;29366;29495;85248;89808;116744;117096;170921;246331;288665;292732;303653;306934;308739;310738;311071;312652;313838;361617;501099;501841	geneontology_Biological_Process_noRedundant	Hgf;Plxnd1;Cxcl12;Ngf;Lpar1;Rgma;Ptn;Cx3cl1;Cdc42ep3;Serpine2;Ripor2;Kif3c;Nrp1;Dmd;Cux2;Zeb2;Itga2;Nlgn2;Fyn;Numbl;Dlg4;Coro1c;Srf;Cdc42ep4;Arap1
GO:0060324	face development	http://amigo.geneontology.org/amigo/term/GO:0060324	28	6	1.05427	5.69113	0.000514505	0.00443046	25717;29393;59086;171547;501099;685072	geneontology_Biological_Process_noRedundant	Col1a1;Crispld2;Tgfb3;Tgfb1;Rarg;Srf
GO:0006022	aminoglycan metabolic process	http://amigo.geneontology.org/amigo/term/GO:0006022	76	10	2.8616	3.49455	0.000538463	0.00459422	24446;24629;24649;25181;29139;59086;292999;295430;295934;306375	geneontology_Biological_Process_noRedundant	Pdgfrb;Hgf;Dcn;Ndst3;Csgalnact1;Bgn;Tgfb1;Chst1;Pim1;Chsy1
GO:0061564	axon development	http://amigo.geneontology.org/amigo/term/GO:0061564	305	24	11.484	2.08986	0.000548795	0.00460475	24547;24772;25356;25416;29616;58853;58946;60630;81527;81686;81822;84030;84407;114090;246172;246331;308458;308739;310738;311071;311236;312652;360715;501099	geneontology_Biological_Process_noRedundant	Nexn;Cdh11;Plxnd1;Cxcl12;Ngf;Robo1;Rgma;Boc;Nr4a3;Sptbn4;Nrp2;Dpysl2;Egr2;Nrp1;Actb;Chn1;Mbp;Zeb2;Mmp2;Unc5b;Lrrc4c;Ptprm;Cntn2;Srf
GO:0050905	neuromuscular process	http://amigo.geneontology.org/amigo/term/GO:0050905	63	9	2.37211	3.79409	0.000549599	0.00460475	25369;29495;58853;60391;64443;94272;117096;311547;315338	geneontology_Biological_Process_noRedundant	Nrxn1;Clic5;Nr4a3;Adora2a;Gpr88;Nlgn2;Dlg4;Hoxc10;Foxs1
GO:0070371	ERK1 and ERK2 cascade	http://amigo.geneontology.org/amigo/term/GO:0070371	252	21	9.48845	2.21322	0.000571686	0.00474703	24326;24629;24907;25267;54250;59086;65037;81633;84348;89808;114856;246331;291610;292658;298845;306782;310738;315191;362506;500133;679819	geneontology_Biological_Process_noRedundant	Pdgfrb;Pdgfra;Acta2;Ror2;Ednra;Ngf;Emilin1;Cx3cl1;Nrp1;Glipr2;Dmd;Mertk;Spry4;Fbln1;Tgfb1;Dusp1;Ackr3;Ccl19;Fgf2;Prkd2;Nod1
GO:0050900	leukocyte migration	http://amigo.geneontology.org/amigo/term/GO:0050900	220	19	8.28357	2.2937	0.000669109	0.00550683	24326;24772;25361;25429;59086;64357;89808;114856;116662;170921;297073;298845;306782;306934;309527;360457;362506;498185;502020	geneontology_Biological_Process_noRedundant	Vegfd;Ror2;Ednra;Cxcl12;Cyp7b1;Vcam1;Emilin1;Ecm1;Lrch1;Rarres2;Cx3cl1;Ch25h;Ripor2;Itga2;Tgfb1;Dusp1;Cd200r1;Ccl19;Slc8b1
rno04630	JAK-STAT signaling pathway	http://www.kegg.jp/kegg-bin/show_pathway?rno04630+24499+24536+245983+24629+24649+25177+25205+25267+310132+313173+362896+493909+54349+60664+84607	155	15	5.83615	2.57019	0.000758835	0.0061905	24499;24536;245983;24629;24649;25177;25205;25267;310132;313173;362896;493909;54349;60664;84607	pathway_KEGG	Pdgfrb;Aox1;Pdgfra;Lepr;Pik3r3;Aox3;Socs2;Cntfr;Il11ra1;Fhl1;Osmr;Il6st;Il6r;Pim1;Stat6
GO:0070555	response to interleukin-1	http://amigo.geneontology.org/amigo/term/GO:0070555	124	13	4.66892	2.78437	0.000796259	0.00643931	24253;24356;24617;25267;29452;81686;89808;246097;294809;315879;360457;362506;497811	geneontology_Biological_Process_noRedundant	Serpine1;Pdgfra;Vegfd;Epas1;Adamts12;Ets1;Xdh;Cx3cl1;Fas;Mmp2;Adamts7;Ccl19;Cebpb
GO:0051962	positive regulation of nervous system development	http://amigo.geneontology.org/amigo/term/GO:0051962	447	31	16.8307	1.84187	0.000809066	0.00648404	24446;24706;24772;24907;24924;25150;25644;25664;29366;29495;29543;54250;59086;60391;81737;85248;89808;116744;117096;246331;288665;292732;293860;303439;308739;310738;311071;312652;317181;317553;501099	geneontology_Biological_Process_noRedundant	Nrxn1;Hgf;Bmp6;Plxnd1;Cxcl12;Ngf;Lpar1;Rgma;Ptn;Flna;Timp2;Srpx2;Cx3cl1;Il1rapl1;Serpine2;Rarb;Kif3c;Mmd;Nrp1;Dmd;Cux2;Ntf3;Zeb2;Tgfb1;Pparg;Nlgn2;Fyn;Numbl;Fgf2;Dlg4;Srf
rno05165	Human papillomavirus infection	http://www.kegg.jp/kegg-bin/show_pathway?rno05165+170921+246097+24629+25473+282582+29134+29302+29393+294337+29527+304549+309368+309816+311862+312451+315744+361821+362165+364786+406162+414788+445442+56761+60664+64053+679869+84582	370	27	13.9315	1.93806	0.000815734	0.00648404	170921;246097;24629;25473;282582;29134;29302;29393;294337;29527;304549;309368;309816;311862;312451;315744;361821;362165;364786;406162;414788;445442;56761;60664;64053;679869;84582	pathway_KEGG	Lama2;Pdgfrb;Dlg2;Lamc3;Col6a2;Col1a1;Tcf7l1;Lama4;Itga8;Pik3r3;Notch3;Thbs1;Itga11;Ptgs2;Axin2;Col6a1;Oasl2;Creb3l1;Itgb3;Fas;Hdac7;Itga2;Tcf7l2;Lamb2;RT1-T24-3;Wnt5b;Notch4
GO:0044057	regulation of system process	http://amigo.geneontology.org/amigo/term/GO:0044057	429	30	16.153	1.85725	0.000855983	0.00674631	24180;24239;24446;24907;25026;25029;25083;25369;25600;25644;29415;29495;29527;50664;58853;58971;60391;81638;81686;89808;117096;156767;170921;191569;266706;288665;289734;308405;308458;501099	geneontology_Biological_Process_noRedundant	Nrxn1;Hgf;Bmp6;Agtr1a;Cacna1c;Calcrl;Nr4a3;Agtr1b;Adora2a;Sptbn4;Utrn;Cx3cl1;Ptgs2;Tnfrsf1b;Gjc1;Dmd;Cux2;Smtn;Mmp2;Itga2;Adra2a;Gnao1;Adm;Pde9a;Nlgn2;S1pr2;Dlg4;Fxyd1;Dmpk;Srf
GO:0099177	regulation of trans-synaptic signaling	http://amigo.geneontology.org/amigo/term/GO:0099177	375	27	14.1197	1.91222	0.0009968	0.00779012	24330;24924;25150;25202;25369;29415;29495;29527;54323;60391;79123;81737;83425;84407;114090;117096;140694;288665;301173;305897;306782;308405;309928;310738;311236;501099;106146145	geneontology_Biological_Process_noRedundant	Nrxn1;Cdh11;Gucy1b1;Ror2;Mctp1;Dnm1;Ngf;Ptn;Adora2a;Egr1;Ptgs2;Akap12;Egr2;Cux2;Ntf3;Asic1;Plcl2;Lrrc4c;Nlgn2;Fyn;Baiap3;S1pr2;Dlg4;Dmpk;Nfatc4;Arc;Srf
rno04010	MAPK signaling pathway	http://www.kegg.jp/kegg-bin/show_pathway?rno04010+114856+24239+24446+246097+24629+25267+25398+25399+25663+25717+293860+294254+310738+314322+360457+361714+501099+54250+59086+78965+79240+81737+89807	300	23	11.2958	2.03616	0.00101168	0.00784054	114856;24239;24446;246097;24629;25267;25398;25399;25663;25717;293860;294254;310738;314322;360457;361714;501099;54250;59086;78965;79240;81737;89807	pathway_KEGG	Pdgfrb;Hgf;Nr4a1;Pdgfra;Fos;Cacna1c;Vegfd;Cacna2d1;Il1r1;Rasgrp2;Ngf;Angpt1;Flna;Cacna1a;Fas;Ntf3;Tgfb3;Tgfb1;Dusp1;Csf1;Fgf2;Hspa1b;Srf
GO:0007187	G protein-coupled receptor signaling pathway, coupled to cyclic nucleotide second messenger	http://amigo.geneontology.org/amigo/term/GO:0007187	194	17	7.3046	2.3273	0.0010743	0.008257	25026;25029;25083;25339;25369;50664;59075;64508;64532;83425;116744;117257;117549;170641;292661;293860;306792	geneontology_Biological_Process_noRedundant	Adcy5;Gpr176;Calcrl;Grk5;Lpar1;Flna;Adora2a;S1pr3;Adgrl3;Akap12;Ptgir;Adcy3;Adra2a;Gnao1;Npr3;Adm;Gpr37
GO:0001101	response to acid chemical	http://amigo.geneontology.org/amigo/term/GO:0001101	378	27	14.2327	1.89704	0.00112144	0.00854869	24253;24330;24547;24629;24706;24791;24907;24924;25043;25150;25585;25644;25664;29393;29527;29610;81686;81743;84032;114856;170921;246097;305897;310738;313339;362506;685072	geneontology_Biological_Process_noRedundant	Pdgfrb;Col3a1;Bmp6;Eln;Col1a1;Acer2;Ngf;Pde2a;Tgfbr3;Ptn;Egr1;Sparc;Ptgs2;Rarb;Dmd;Fas;Mbp;Id3;Mmp2;Itga2;Dusp1;Pparg;Fyn;Ccl19;Rarg;Nfatc4;Cebpb
GO:0031099	regeneration	http://amigo.geneontology.org/amigo/term/GO:0031099	230	19	8.66009	2.19397	0.00114075	0.00862521	24253;24446;24617;24772;24907;25026;25391;25664;29610;56761;58853;59086;81686;89807;116680;246097;266813;308739;310448	geneontology_Biological_Process_noRedundant	Hgf;Serpine1;Prrx1;Cxcl12;Rgma;Angpt1;Tgfbr3;Nr4a3;Notch3;Ptpru;Igsf10;Dmd;Fas;Mmp2;Adm;Tgfb1;Pparg;Atp2a3;Cebpb
GO:0048589	developmental growth	http://amigo.geneontology.org/amigo/term/GO:0048589	477	32	17.9603	1.78171	0.00116286	0.00867422	24536;24617;24629;24649;24706;24772;24907;25026;25267;25416;54250;56761;59086;64353;81527;114901;116662;246331;301012;308458;308739;310448;310738;311071;311547;313413;315326;361821;364952;501099;685072;686117	geneontology_Biological_Process_noRedundant	Pdgfrb;Serpine1;Pdgfra;Col6a2;Meis1;Lepr;Cxcl12;Ngf;Rgma;Nkd1;Notch3;Sptbn4;Ecm1;Nrp2;Sgip1;Dpysl2;Rarb;Igsf10;Tns2;Sorbs2;Nrp1;Dmd;Col7a1;Zeb2;Pdlim5;Adm;Tgfb1;Rarg;Fgf2;Pim1;Srf;Foxs1
GO:0010038	response to metal ion	http://amigo.geneontology.org/amigo/term/GO:0010038	379	27	14.2703	1.89204	0.00116589	0.00867422	24547;24617;24791;25043;25333;25361;25644;29527;29553;29628;54260;80977;94199;114856;117514;246097;290350;295669;305897;314322;361433;361618;497811;499856;689560;100360880;100361457	geneontology_Biological_Process_noRedundant	Dpep1;Cpne7;Ryr2;Serpine1;Bmp6;Eln;Fos;Gria3;Mgp;Vcam1;Stim1;Fosb;Xdh;Sparc;Loxl2;Ptgs2;Txnip;Fas;Kcnk3;Mbp;Syt13;Itpkb;Dusp1;Cybrd1;LOC100361457;Fibin;Nfatc4
rno04725	Cholinergic synapse	http://www.kegg.jp/kegg-bin/show_pathway?rno04725+24239+245986+25150+25398+314322+362165+50664+54223+60664+64508+64532+81678	114	12	4.29239	2.79564	0.00120773	0.00891419	24239;245986;25150;25398;314322;362165;50664;54223;60664;64508;64532;81678	pathway_KEGG	Adcy5;Fos;Cacna1c;Pik3r3;Cacna1a;Creb3l1;Gng8;Itpr2;Adcy3;Gnao1;Fyn;Adcy4
rno04713	Circadian entrainment	http://www.kegg.jp/kegg-bin/show_pathway?rno04713+24239+245986+25202+29628+314322+497757+50664+54223+64508+64532+689560	99	11	3.7276	2.95096	0.00122699	0.00898503	24239;245986;25202;29628;314322;497757;50664;54223;64508;64532;689560	pathway_KEGG	Gucy1a1;Ryr2;Adcy5;Gucy1b1;Fos;Cacna1c;Gria3;Gng8;Adcy3;Gnao1;Adcy4
rno04024	cAMP signaling pathway	http://www.kegg.jp/kegg-bin/show_pathway?rno04024+24239+24326+24603+25369+25439+291936+29628+296313+314322+362165+50678+54223+58971+60664+64508+64532+689560	197	17	7.41756	2.29186	0.00127169	0.00923959	24239;24326;24603;25369;25439;291936;29628;296313;314322;362165;50678;54223;58971;60664;64508;64532;689560	pathway_KEGG	Pde3a;Ryr2;Adcy5;Fos;Cacna1c;Gria3;Ednra;Pik3r3;Adora2a;Npr1;Myl9;Creb3l1;F2r;Adcy3;Hhip;Adcy4;Fxyd1
rno04060	Cytokine-cytokine receptor interaction	http://www.kegg.jp/kegg-bin/show_pathway?rno04060+156767+24499+24536+245983+246097+24772+25205+25237+25644+25663+25717+310132+310738+313173+362506+498666+59086+688622+78965+84348+89808	269	21	10.1285	2.07335	0.00131739	0.00949745	156767;24499;24536;245983;246097;24772;25205;25237;25644;25663;25717;310132;310738;313173;362506;498666;59086;688622;78965;84348;89808	pathway_KEGG	Il31ra;Bmp6;Lepr;Il1r1;Cxcl12;Ngf;Cx3cl1;Tnfrsf1b;Acvrl1;Cntfr;Fas;Il11ra1;Tgfb3;Osmr;Tgfb1;Il6st;Tnfsf13b;Il6r;Csf1;Ackr3;Ccl19
GO:1901654	response to ketone	http://amigo.geneontology.org/amigo/term/GO:1901654	270	21	10.1662	2.06567	0.00137968	0.00986998	24180;24536;24547;24617;24924;25043;25426;25664;25717;29610;59086;64508;64532;81638;114856;117514;246097;314322;362506;499856;100360880	geneontology_Biological_Process_noRedundant	Adcy5;Serpine1;Eln;Fos;Agtr1a;Lepr;Tgfbr3;Ptn;Fosb;Agtr1b;Txnip;Fas;Mbp;Adcy3;Tgfb3;Tgfb1;Dusp1;Pparg;Fibin;Ccl19;Cyp1b1
rno00230	Purine metabolism	http://www.kegg.jp/kegg-bin/show_pathway?rno00230+116564+140929+191569+24603+25202+301115+309962+497757+497811+50678+54223+64508+64532+81529+81743+83585	182	16	6.85277	2.33482	0.00144037	0.0102255	116564;140929;191569;24603;25202;301115;309962;497757;497811;50678;54223;64508;64532;81529;81743;83585	pathway_KEGG	Pde3a;Gucy1a1;Adcy5;Gucy1b1;Pde2a;Gda;Pde7b;Pde8b;Ak5;Xdh;Npr1;Pde1a;Adcy3;Pde9a;Adcy4;Npr2
GO:0007229	integrin-mediated signaling pathway	http://amigo.geneontology.org/amigo/term/GO:0007229	72	9	2.71099	3.31983	0.00146562	0.010326	84032;170921;246331;287899;293860;312566;313494;364786;498564	geneontology_Biological_Process_noRedundant	Col3a1;Adamts2;Itgbl1;Itga8;Flna;Nrp1;Itga2;Adamts9;Tln1
GO:0061458	reproductive system development	http://amigo.geneontology.org/amigo/term/GO:0061458	347	25	13.0654	1.91344	0.00149977	0.0104871	24253;24536;24617;24629;24650;25026;25267;25426;25644;29139;29527;65037;81686;83820;89807;113984;116490;116808;246097;252856;293860;303068;304729;306782;685072	geneontology_Biological_Process_noRedundant	Pdgfrb;Serpine1;Bmp6;Pdgfra;Dcn;Lepr;Ror2;Adam19;Gli2;Angpt1;Flna;Nr2f2;Ptgs2;Tcf21;Pcdh12;Fas;Mertk;Sycp2;Mmp2;Adm;Snai1;Rarg;Cyp1b1;Pkd1;Cebpb
GO:0060021	roof of mouth development	http://amigo.geneontology.org/amigo/term/GO:0060021	46	7	1.73202	4.04153	0.00154258	0.010706	25401;25717;116490;252856;266813;293135;313689	geneontology_Biological_Process_noRedundant	Alx1;Prrx1;Lrrc32;Dhrs3;Tcf21;Tgfb3;Snai1
GO:0010720	positive regulation of cell development	http://amigo.geneontology.org/amigo/term/GO:0010720	448	30	16.8684	1.77848	0.00168625	0.0116164	24446;24706;24772;24907;24924;25150;25644;25664;29366;29415;29495;29543;50678;59086;81737;85248;89808;116744;117096;246331;288665;292732;293860;296409;303439;308739;310738;311071;312652;501099	geneontology_Biological_Process_noRedundant	Pde3a;Hgf;Bmp6;Plxnd1;Cxcl12;Ngf;Lpar1;Rgma;Ptn;Flna;Timp2;Cx3cl1;Serpine2;Rarb;Kif3c;Mmd;Nrp1;Dmd;Cux2;Ntf3;Zeb2;Tgfb1;Pparg;Nlgn2;Fyn;Numbl;S1pr2;Dlg4;Cass4;Srf
rno05144	Malaria	http://www.kegg.jp/kegg-bin/show_pathway?rno05144+24446+25361+25717+299858+364837+445442+499985+59086	60	8	2.25915	3.54115	0.00175029	0.0119324	24446;25361;25717;299858;364837;445442;499985;59086	pathway_KEGG	Hgf;Lrp1;RGD1565355;Vcam1;Thbs1;Tgfb3;Gypc;Tgfb1
rno05166	Human T-cell leukemia virus 1 infection	http://www.kegg.jp/kegg-bin/show_pathway?rno05166+114090+24330+24356+24629+246331+25267+25361+25663+25717+282582+305897+313494+314322+315776+414788+501099+54223+59086+60664+64508+64532+79426	294	22	11.0699	1.98738	0.00175778	0.0119324	114090;24330;24356;24629;246331;25267;25361;25663;25717;282582;305897;313494;314322;315776;414788;501099;54223;59086;60664;64508;64532;79426	pathway_KEGG	Pdgfrb;Adcy5;Pdgfra;Fos;Il1r1;Ets1;Vcam1;Pik3r3;Egr1;Egr2;Nrp1;Adcy3;Zfp36;Tgfb3;Tgfb1;Tln2;RT1-T24-3;Adcy4;Tln1;Wnt5b;Nfatc4;Srf
GO:0071774	response to fibroblast growth factor	http://amigo.geneontology.org/amigo/term/GO:0071774	89	10	3.35108	2.98411	0.00185619	0.0125091	24617;25043;25267;29393;54250;79426;291610;291936;292658;362165	geneontology_Biological_Process_noRedundant	Serpine1;Pdgfra;Eln;Col1a1;Creb3l1;Zfp36;Spry4;Hhip;Fgf2;Prkd2
GO:0009410	response to xenobiotic stimulus	http://amigo.geneontology.org/amigo/term/GO:0009410	296	22	11.1452	1.97395	0.00191399	0.0128058	24180;24326;24330;24536;24617;25043;25369;25416;25426;25467;25664;50664;54349;59075;59086;64532;79123;81638;362782;499856;689560;100360880	geneontology_Biological_Process_noRedundant	Ryr2;Adcy5;Serpine1;Aox1;Eln;Agtr1a;Lepr;Grk5;Ednra;Fosb;Agtr1b;Adora2a;Egr1;Dpysl2;Asic1;Gnao1;Tgfb1;Pparg;Irs1;Fibin;Cyp46a1;Cyp1b1
GO:0019216	regulation of lipid metabolic process	http://amigo.geneontology.org/amigo/term/GO:0019216	241	19	9.07427	2.09383	0.00196237	0.0130357	24330;24629;25267;25467;25644;25664;29527;58853;59086;59295;60664;81821;84607;116490;297073;300438;362506;497886;498795	geneontology_Biological_Process_noRedundant	Pdgfrb;Bmp6;Pdgfra;Pik3r3;Nr4a3;C1qtnf2;Egr1;Ccdc3;Rarres2;Ptgs2;Socs2;Tgfb1;Snai1;Pparg;Irs1;Ccl19;Nucb2;Dgkz;Ldlr
rno05205	Proteoglycans in cancer	http://www.kegg.jp/kegg-bin/show_pathway?rno05205+100361457+170921+24446+246097+282582+287876+29139+29302+293860+303991+445442+54250+59086+60664+81678+81686+81822	206	17	7.75643	2.19173	0.00205744	0.0135703	100361457;170921;24446;246097;282582;287876;29139;29302;293860;303991;445442;54250;59086;60664;81678;81686;81822	pathway_KEGG	Hgf;Dcn;Pik3r3;Flna;Thbs1;Hoxd10;Itgb3;Itpr2;Fas;Actb;Mmp2;Itga2;Tgfb1;LOC100361457;Wnt5b;Fgf2;Actg1
GO:0052547	regulation of peptidase activity	http://amigo.geneontology.org/amigo/term/GO:0052547	298	22	11.2205	1.9607	0.00208186	0.0136347	24446;24617;25150;25369;25664;29366;29527;29543;29569;79240;94199;116662;192154;246097;295703;299269;310738;313339;313488;315191;494125;500133	geneontology_Biological_Process_noRedundant	Dpep1;Hgf;Nr4a1;Serpine1;Acer2;Ngf;Hip1;Timp2;Adora2a;Reck;Ecm1;Ptgs2;Pcolce;Serpine2;Ifi27l2b;Fas;Fbln1;Rcn3;Pparg;Fyn;Serping1;Nod1
GO:0036119	response to platelet-derived growth factor	http://amigo.geneontology.org/amigo/term/GO:0036119	25	5	0.941314	5.31172	0.00211146	0.0137319	24617;24629;24924;25150;59107	geneontology_Biological_Process_noRedundant	Pdgfrb;Serpine1;Ltbp1;Ptn;Fyn
GO:0006875	cellular metal ion homeostasis	http://amigo.geneontology.org/amigo/term/GO:0006875	455	30	17.1319	1.75112	0.00213325	0.0137773	24239;24326;24650;24907;25026;25150;25267;25391;25398;25644;29495;29553;58971;59086;64532;81678;84348;85267;116744;117240;292661;294141;305974;306934;308405;361618;362506;362691;498185;689560	geneontology_Biological_Process_noRedundant	Ryr2;Adcy5;Bmp6;Pdgfra;Cacna1c;Ednra;Lpar1;Tmem178a;Stim1;Scara5;Cacna1a;Ptgir;Ripor2;Clic2;Itpr2;Dmd;Kcnk3;Adm;Slc24a3;Tgfb1;Heph;Fyn;Ackr3;Ccl19;Slc8b1;Atp2a3;Dlg4;Fxyd1;Pkd1;Dmpk
GO:0007584	response to nutrient	http://amigo.geneontology.org/amigo/term/GO:0007584	280	21	10.5427	1.9919	0.00215398	0.0138152	24536;24617;24649;24791;24924;25043;25150;25333;25361;25426;25664;29393;29527;59086;59107;81638;89807;170921;501099;689560;100361376	geneontology_Biological_Process_noRedundant	Ryr2;Serpine1;Eln;Lepr;Col1a1;Ltbp1;Angpt1;Mgp;Ptn;Vcam1;Agtr1b;Kank2;Sparc;Ptgs2;Itga2;Tgfb1;Pparg;Fyn;Cyp1b1;Pim1;Srf
GO:0046677	response to antibiotic	http://amigo.geneontology.org/amigo/term/GO:0046677	396	27	14.9104	1.81081	0.00219163	0.0139604	24330;24356;24446;24617;24629;24791;25150;25267;25361;25426;25585;29393;29628;50664;58853;64508;64532;81686;114856;117514;117549;140914;155012;246097;310738;362896;497811	geneontology_Biological_Process_noRedundant	Pdgfrb;Adcy5;Hgf;Serpine1;Pdgfra;Olr1;Col1a1;Gria3;Ngf;Ets1;Vcam1;Nr4a3;Cfh;Egr1;Xdh;Sparc;Txnip;Fas;Adcy3;Id3;Mmp2;Gnao1;Gpr37;Dusp1;Fyn;Cyp1b1;Stat6
GO:0033619	membrane protein proteolysis	http://amigo.geneontology.org/amigo/term/GO:0033619	37	6	1.39315	4.3068	0.0023833	0.015078	29543;59086;156767;288227;303068;308739	geneontology_Biological_Process_noRedundant	Adam19;Rgma;Timp2;Tnfrsf1b;Tgfb1;Bace2
rno00120	Primary bile acid biosynthesis	http://www.kegg.jp/kegg-bin/show_pathway?rno00120+25429+301517+309527+362782	16	4	0.602441	6.63965	0.0025206	0.0158389	25429;301517;309527;362782	pathway_KEGG	Cyp7b1;Ch25h;Cyp46a1;Cyp27a1
rno04371	Apelin signaling pathway	http://www.kegg.jp/kegg-bin/show_pathway?rno04371+24180+24330+245986+24617+288057+54223+56761+64508+64532+689560+81633+81638+81678	141	13	5.30901	2.44867	0.00257306	0.01606	24180;24330;245986;24617;288057;54223;56761;64508;64532;689560;81633;81638;81678	pathway_KEGG	Ryr2;Adcy5;Serpine1;Acta2;Agtr1a;Agtr1b;Notch3;Mylk;Egr1;Gng8;Itpr2;Adcy3;Adcy4
GO:0009792	embryo development ending in birth or egg hatching	http://amigo.geneontology.org/amigo/term/GO:0009792	401	27	15.0987	1.78824	0.00261187	0.0161936	24253;24650;25026;25237;25267;25401;25717;29393;54250;59086;113984;116490;116808;246097;252885;266813;297073;305230;306782;308739;308912;309014;311071;315341;368178;501099;685072	geneontology_Biological_Process_noRedundant	Alx1;Pdgfra;Prrx1;Col1a1;Ror2;Shroom3;Rgma;Nr2f2;Hoxc6;Rarres2;Acvrl1;Pcdh12;Fas;Hoxc5;Tgfb3;Zeb2;Adm;Tgfb1;Snai1;Hoxc9;Rarg;Fgf2;Pkd1;Plpp4;Cebpb;Srf;Dchs1
GO:2000027	regulation of animal organ morphogenesis	http://amigo.geneontology.org/amigo/term/GO:2000027	109	11	4.10413	2.68023	0.00266832	0.016434	24180;24326;24446;24649;24924;25267;54250;59086;81638;306782;364952	geneontology_Biological_Process_noRedundant	Hgf;Pdgfra;Agtr1a;Ror2;Ednra;Ptn;Nkd1;Agtr1b;Tgfb1;Fgf2;Pim1
rno04974	Protein digestion and absorption	http://www.kegg.jp/kegg-bin/show_pathway?rno04974+25043+25683+29393+294337+301012+361821+60379+84032+85250+85490	94	10	3.53934	2.82538	0.0027932	0.01709	25043;25683;29393;294337;301012;361821;60379;84032;85250;85490	pathway_KEGG	Col12a1;Col3a1;Eln;Col6a2;Col1a1;Col5a1;Col5a2;Col6a1;Col7a1;Col5a3
GO:0048732	gland development	http://amigo.geneontology.org/amigo/term/GO:0048732	405	27	15.2493	1.77057	0.0029958	0.0182098	24253;24356;24446;24650;24706;24924;25391;25426;25717;54250;59086;81686;81812;89807;140860;170921;246097;246331;252856;266603;295691;304729;312652;362896;406162;501099;685072	geneontology_Biological_Process_noRedundant	Slco2b1;Hgf;Plxnd1;Aldh1a3;Frzb;Gli2;Angpt1;Ptn;Ets1;Rarb;Tcf21;Nrp1;Fas;Tgfb3;Mmp2;Itga2;Tgfb1;Rarg;Notch4;Fgf2;Atp2a3;Cyp1b1;Pkd1;Cebpb;Srf;Stat6;Thra
GO:0048736	appendage development	http://amigo.geneontology.org/amigo/term/GO:0048736	95	10	3.57699	2.79564	0.00301948	0.0182345	24706;25401;113984;266813;306782;313488;314280;315338;353227;685072	geneontology_Biological_Process_noRedundant	Alx1;Prrx1;Ror2;Zbtb16;Nr2f2;Reck;Rarb;Smoc1;Rarg;Hoxc10
GO:0034330	cell junction organization	http://amigo.geneontology.org/amigo/term/GO:0034330	161	14	6.06206	2.30944	0.00308251	0.0183765	25237;25717;59086;84407;116490;170921;192179;192248;246331;266706;303798;313494;501099;501841	geneontology_Biological_Process_noRedundant	Cdh11;Cdh13;Gpm6b;Acvrl1;Gjc1;Nrp1;Tgfb3;Itga2;Tgfb1;Arvcf;Snai1;Tln1;Coro1c;Srf
GO:0034612	response to tumor necrosis factor	http://amigo.geneontology.org/amigo/term/GO:0034612	161	14	6.06206	2.30944	0.00308251	0.0183765	24547;25361;25426;29393;29527;79426;89808;156767;246097;294809;315879;362506;497811;498795	geneontology_Biological_Process_noRedundant	Col1a1;Adamts12;Vcam1;Xdh;Ccdc3;Cx3cl1;Ptgs2;Tnfrsf1b;Fas;Mbp;Zfp36;Adamts7;Ccl19;Cyp1b1
GO:0034762	regulation of transmembrane transport	http://amigo.geneontology.org/amigo/term/GO:0034762	407	27	15.3246	1.76187	0.0032051	0.0189856	24239;24326;24907;25150;25364;25398;25472;29272;29495;54323;58853;58971;59086;65023;65195;65199;81822;94272;117096;191572;291209;293860;294141;316395;361618;366232;497886	geneontology_Biological_Process_noRedundant	Asic2;Rem1;Cacna1c;Ednra;Kcnip1;Clic5;Nr4a3;Stim1;Flna;C1qtnf2;Cacna1a;Ahnak;Dpp6;Clic2;Hecw2;Kcnd3;Dmd;Actb;Hecw1;Tgfb1;Nlgn2;Kcnj8;Fyn;Dlg4;Fxyd1;Kcnip3;Arc
GO:0009743	response to carbohydrate	http://amigo.geneontology.org/amigo/term/GO:0009743	252	19	9.48845	2.00243	0.00323617	0.0190483	24536;24617;24791;25029;25043;25083;29527;56646;59086;59295;64532;117514;170921;246097;309135;309962;361821;501099;106146145	geneontology_Biological_Process_noRedundant	Adcy5;Serpine1;Ano1;Eln;Col6a2;Lepr;Calcrl;Pde8b;Sparc;Ptgs2;Txnip;Fas;Itga2;Adra2a;Tgfb1;Baiap3;Lgals1;Nucb2;Srf
GO:0072089	stem cell proliferation	http://amigo.geneontology.org/amigo/term/GO:0072089	81	9	3.04986	2.95096	0.00333529	0.0195083	59086;83838;89808;140587;291936;292732;310738;315191;362783	geneontology_Biological_Process_noRedundant	Ngf;Cx3cl1;Fbln1;Tgfb1;Hhip;Sox5;Numbl;Ltbp3;Eml1
GO:0072507	divalent inorganic cation homeostasis	http://amigo.geneontology.org/amigo/term/GO:0072507	409	27	15.3999	1.75326	0.00342667	0.0199001	24239;24326;24650;24907;25026;25150;25267;25391;25398;29495;29553;58971;59086;64532;81678;84348;85267;116744;292661;294141;303635;308405;361618;362506;362691;498185;689560	geneontology_Biological_Process_noRedundant	Ryr2;Adcy5;Fam20a;Pdgfra;Cacna1c;Ednra;Lpar1;Tmem178a;Stim1;Cacna1a;Ptgir;Clic2;Itpr2;Dmd;Kcnk3;Adm;Slc24a3;Tgfb1;Fyn;Ackr3;Ccl19;Slc8b1;Atp2a3;Dlg4;Fxyd1;Pkd1;Dmpk
rno04380	Osteoclast differentiation	http://www.kegg.jp/kegg-bin/show_pathway?rno04380+100360880+25150+25663+25664+29175+29302+314322+59086+60664+63839+78965+84477	129	12	4.85718	2.47057	0.00344507	0.0199001	100360880;25150;25663;25664;29175;29302;314322;59086;60664;63839;78965;84477	pathway_KEGG	Fhl2;Fos;Il1r1;Pik3r3;Fosb;Gab2;Itgb3;Tgfb1;Pparg;Fyn;Csf1;Ctsk
rno04310	Wnt signaling pathway	http://www.kegg.jp/kegg-bin/show_pathway?rno04310+282582+29134+293649+295445+305897+312451+312563+315259+316201+364952+58822+679869+84402	148	13	5.57258	2.33285	0.00391729	0.0223069	282582;29134;293649;295445;305897;312451;312563;315259;316201;364952;58822;679869;84402	pathway_KEGG	Dkk2;Sfrp1;Daam2;Tcf7l1;Nkd1;Axin2;Tcf7l2;Prickle1;Wnt5b;Csnk1e;Nfatc4;Prickle2;Lrp5
GO:0050803	regulation of synapse structure or activity	http://amigo.geneontology.org/amigo/term/GO:0050803	201	16	7.56817	2.11412	0.0039251	0.0223069	24791;24924;25150;25434;54323;60391;64353;81527;117096;140694;288665;305897;308405;317181;317553;432361	geneontology_Biological_Process_noRedundant	Nrxn1;Dnm1;Ptn;Sparc;Nrp2;Srpx2;Il1rapl1;Nrg2;Sparcl1;Cux2;Pdlim5;Nlgn2;Fyn;Dmpk;Nfatc4;Arc
rno04610	Complement and coagulation cascades	http://www.kegg.jp/kegg-bin/show_pathway?rno04610+117517+155012+192262+24617+25439+295703+302470+312705+83580	83	9	3.12516	2.87985	0.00393369	0.0223069	117517;155012;192262;24617;25439;295703;302470;312705;83580	pathway_KEGG	C7;Serpine1;C1s;C1r;Cfh;F8;F2r;Thbd;Serping1
GO:0043410	positive regulation of MAPK cascade	http://amigo.geneontology.org/amigo/term/GO:0043410	374	25	14.0821	1.77531	0.00406131	0.0227635	24326;24446;24536;24629;25267;25717;29543;54250;59086;65037;81633;84348;89808;116744;117549;246331;292658;306782;308703;310738;311071;362506;497886;500133;679819	geneontology_Biological_Process_noRedundant	Pdgfrb;Hgf;Pdgfra;Acta2;Lepr;Ror2;Ednra;Ngf;Lpar1;C1qtnf2;Timp2;Cx3cl1;Lrrk1;Nrp1;Glipr2;Tgfb3;Mertk;Zeb2;Tgfb1;Gpr37;Ackr3;Ccl19;Fgf2;Prkd2;Nod1
rno04810	Regulation of actin cytoskeleton	http://www.kegg.jp/kegg-bin/show_pathway?rno04810+100361457+116744+170921+24629+24772+25267+25439+287876+288057+29302+296313+315744+363509+364786+54250+60664+81822	220	17	8.28357	2.05226	0.00406316	0.0227635	100361457;116744;170921;24629;24772;25267;25439;287876;288057;29302;296313;315744;363509;364786;54250;60664;81822	pathway_KEGG	Pdgfrb;Pdgfra;Cxcl12;Lpar1;Itga8;Pik3r3;Mylk;Itga11;Myl9;F2r;Itgb3;Actb;Itga2;Arhgef6;LOC100361457;Fgf2;Actg1
rno04913	Ovarian steroidogenesis	http://www.kegg.jp/kegg-bin/show_pathway?rno04913+25426+25644+29527+300438+54223+64508+64532	55	7	2.07089	3.38019	0.00437347	0.0242435	25426;25644;29527;300438;54223;64508;64532	pathway_KEGG	Adcy5;Bmp6;Ptgs2;Adcy3;Adcy4;Cyp1b1;Ldlr
GO:0007272	ensheathment of neurons	http://amigo.geneontology.org/amigo/term/GO:0007272	100	10	3.76526	2.65586	0.00437947	0.0242435	24446;24547;24660;24706;59086;81737;114090;116744;156767;685072	geneontology_Biological_Process_noRedundant	Hgf;Lpar1;Tnfrsf1b;Rarb;Egr2;Pmp22;Mbp;Ntf3;Tgfb1;Rarg
GO:0042476	odontogenesis	http://amigo.geneontology.org/amigo/term/GO:0042476	85	9	3.20047	2.81209	0.00461298	0.025385	24326;25026;25585;29300;29393;50664;59086;303635;361618	geneontology_Biological_Process_noRedundant	Fam20a;Col1a1;Ednra;Gata6;Stim1;Id3;Gnao1;Adm;Tgfb1
GO:0043270	positive regulation of ion transport	http://amigo.geneontology.org/amigo/term/GO:0043270	223	17	8.39652	2.02465	0.00465495	0.0254225	24239;24253;24326;24617;24629;24772;24907;25364;25369;25416;29272;54323;58971;288057;293860;295631;361618	geneontology_Biological_Process_noRedundant	Asic2;Pdgfrb;Serpine1;Cacna1c;Ednra;Cxcl12;Stim1;Flna;Adora2a;Mylk;Dpysl2;Dpp6;Dmd;Pla2r1;Fxyd1;Arc;Cebpb
rno05146	Amoebiasis	http://www.kegg.jp/kegg-bin/show_pathway?rno05146+25473+25663+25717+29393+309368+309816+311862+59086+60664+84032	101	10	3.80291	2.62957	0.00470179	0.0254225	25473;25663;25717;29393;309368;309816;311862;59086;60664;84032	pathway_KEGG	Lama2;Col3a1;Lamc3;Col1a1;Il1r1;Lama4;Pik3r3;Tgfb3;Tgfb1;Lamb2
GO:0055123	digestive system development	http://amigo.geneontology.org/amigo/term/GO:0055123	101	10	3.80291	2.62957	0.00470179	0.0254225	24650;24706;25267;25717;59086;81812;84032;252856;297073;308912	geneontology_Biological_Process_noRedundant	Col3a1;Pdgfra;Rarres2;Rarb;Tcf21;Tgfb3;Tgfb1;Pkd1;Dchs1;Thra
GO:0042063	gliogenesis	http://amigo.geneontology.org/amigo/term/GO:0042063	225	17	8.47183	2.00665	0.00508739	0.0272293	24330;24907;24924;25369;25664;54250;59075;59086;81737;114090;116744;192262;246097;288227;299858;306782;689616	geneontology_Biological_Process_noRedundant	Lrp1;Ror2;C1s;Grk5;Lpar1;Ptn;Adora2a;Egr1;Egr2;Dmd;Fas;Ntf3;Tgfb1;Pparg;Apcdd1;Fgf2;Bace2
GO:0050865	regulation of cell activation	http://amigo.geneontology.org/amigo/term/GO:0050865	321	22	12.0865	1.82022	0.00509451	0.0272293	24253;24629;25267;25361;25369;54260;56646;58853;59086;64554;65037;81633;84477;89808;156767;170520;293135;298845;306934;353227;362896;498666	geneontology_Biological_Process_noRedundant	Pdgfrb;Pdgfra;Acta2;Cygb;Zbtb16;Vcam1;Emilin1;Nr4a3;Adora2a;Cx3cl1;Tnfrsf1b;Lrrc32;Gab2;Ripor2;Slc7a2;Mertk;Itpkb;Tgfb1;Tnfsf13b;Lgals1;Cebpb;Stat6
GO:0016358	dendrite development	http://amigo.geneontology.org/amigo/term/GO:0016358	189	15	7.11634	2.10783	0.0052819	0.0280695	25150;29495;54323;58946;64353;116744;117096;246097;246331;288665;291209;292732;305897;312912;316395	geneontology_Biological_Process_noRedundant	Prex2;Robo1;Lpar1;Hecw2;Nrp1;Fas;Cux2;Hecw1;Pdlim5;Nlgn2;Fyn;Numbl;Dlg4;Nfatc4;Arc
rno04923	Regulation of lipolysis in adipocytes	http://www.kegg.jp/kegg-bin/show_pathway?rno04923+24603+25467+29527+54223+60664+64508+64532	57	7	2.1462	3.26158	0.00534293	0.028073	24603;25467;29527;54223;60664;64508;64532	pathway_KEGG	Adcy5;Pik3r3;Npr1;Ptgs2;Adcy3;Irs1;Adcy4
GO:0097366	response to bronchodilator	http://amigo.geneontology.org/amigo/term/GO:0097366	57	7	2.1462	3.26158	0.00534293	0.028073	24330;25202;25369;25416;79123;94199;362506	geneontology_Biological_Process_noRedundant	Dpep1;Gucy1b1;Adora2a;Egr1;Dpysl2;Asic1;Ccl19
GO:0009617	response to bacterium	http://amigo.geneontology.org/amigo/term/GO:0009617	486	30	18.2992	1.63942	0.00554139	0.0289522	24253;24326;24484;24539;24617;24791;25026;25361;25472;25644;29139;29452;29527;59086;79426;83580;155012;156767;246097;292661;294706;297073;303635;308341;310738;312688;314322;315714;497811;500133	geneontology_Biological_Process_noRedundant	Igfbp3;Fam20a;Serpine1;Bmp6;Dcn;Fos;Epas1;Ednra;Ngf;Loxl1;Vcam1;Cfh;Xdh;Sparc;Rarres2;Ptgs2;Tnfrsf1b;Ptgir;Fas;Cd180;Zfp36;Thbd;Adm;Lpl;Tgfb1;Usp18;Kcnj8;Ssc5d;Cebpb;Nod1
GO:0050817	coagulation	http://amigo.geneontology.org/amigo/term/GO:0050817	104	10	3.91587	2.55371	0.00578172	0.0297963	24617;25083;25267;29366;65037;83580;89808;295703;315191;501099	geneontology_Biological_Process_noRedundant	Serpine1;Pdgfra;Cx3cl1;Serpine2;Mertk;Adra2a;Thbd;Fbln1;Serping1;Srf
GO:0051345	positive regulation of hydrolase activity	http://amigo.geneontology.org/amigo/term/GO:0051345	446	28	16.793	1.66736	0.00578574	0.0297963	24629;25150;25664;29569;50664;56826;84030;89808;116744;170921;192154;246097;246331;288093;292658;295635;299269;308739;312912;313339;315191;315880;361617;362506;494125;500133;501841;100361238	geneontology_Biological_Process_noRedundant	Pdgfrb;Rasgef1b;Prex2;Acer2;Lpar1;Hip1;Rgma;Tbc1d2b;Adap2;Cx3cl1;Pcolce;Arhgap15;Nrp1;Ifi27l2b;Fas;Chn1;Itga2;Gnao1;Fbln1;Arhgap31;Rcn3;Pparg;Fyn;Ccl19;Coro1c;Prkd2;Nod1;Arap1
rno04540	Gap junction	http://www.kegg.jp/kegg-bin/show_pathway?rno04540+116744+24629+25202+25267+497757+54223+64508+64532+81678	88	9	3.31343	2.71622	0.00579906	0.0297963	116744;24629;25202;25267;497757;54223;64508;64532;81678	pathway_KEGG	Pdgfrb;Gucy1a1;Adcy5;Pdgfra;Gucy1b1;Lpar1;Itpr2;Adcy3;Adcy4
rno04520	Adherens junction	http://www.kegg.jp/kegg-bin/show_pathway?rno04520+100361457+116490+25150+287876+29616+312451+679869+81822	73	8	2.74864	2.91053	0.00601293	0.0307254	100361457;116490;25150;287876;29616;312451;679869;81822	pathway_KEGG	Tcf7l1;Actb;Tcf7l2;Ptprm;Snai1;Fyn;LOC100361457;Actg1
GO:0001816	cytokine production	http://amigo.geneontology.org/amigo/term/GO:0001816	428	27	16.1153	1.67543	0.00625753	0.0318006	24180;24253;24330;24446;24539;25426;25717;29527;58853;59086;59107;64357;65037;79426;83838;89808;156767;292658;293135;295631;305897;306792;308341;360457;362364;500133;501095	geneontology_Biological_Process_noRedundant	Rftn1;Hgf;Agtr1a;Vegfd;Ltbp1;Nr4a3;Tril;Egr1;S1pr3;Cx3cl1;Ptgs2;Tnfrsf1b;Lrrc32;Pla2r1;Zfp36;Tgfb3;Mertk;Lpl;Tgfb1;Ssc5d;Cd200r1;Cyp1b1;Ltbp3;Nfatc4;Cebpb;Prkd2;Nod1
rno04514	Cell adhesion molecules (CAMs)	http://www.kegg.jp/kegg-bin/show_pathway?rno04514+116595+116673+117096+25356+25361+29616+311236+360647+360871+364786+414788+499415+59318+60391	176	14	6.62685	2.11262	0.00677943	0.0342656	116595;116673;117096;25356;25361;29616;311236;360647;360871;364786;414788;499415;59318;60391	pathway_KEGG	Nrxn1;Itga8;Vcam1;Mpzl1;Negr1;Icam2;Sdc3;Lrrc4c;Ptprm;Nlgn2;Cntn2;Nrxn2;RT1-T24-3;Icoslg
GO:0051235	maintenance of location	http://amigo.geneontology.org/amigo/term/GO:0051235	213	16	8.02	1.99501	0.00682104	0.0342895	24239;24326;24539;24650;24907;25664;59086;59107;81678;83727;293860;294141;313494;362506;498185;689560	geneontology_Biological_Process_noRedundant	Ryr2;Fbn1;Cacna1c;Ednra;Ltbp1;Flna;Clic2;Itpr2;Dmd;Lpl;Tgfb1;Pparg;Ccl19;Slc8b1;Tln1;Pkd1
GO:0051051	negative regulation of transport	http://amigo.geneontology.org/amigo/term/GO:0051051	350	23	13.1784	1.74528	0.00698132	0.0349066	24484;25083;25467;29495;29527;50664;59086;59295;64357;79123;81743;89808;156767;192179;291209;293135;294141;308341;309928;309962;316395;317553;366232	geneontology_Biological_Process_noRedundant	Igfbp3;Rem1;Mctp1;Pde2a;Pde8b;Gpm6b;Cx3cl1;Il1rapl1;Ptgs2;Tnfrsf1b;Lrrc32;Clic2;Hecw2;Hecw1;Asic1;Adra2a;Gnao1;Tgfb1;Irs1;Ssc5d;Cd200r1;Dlg4;Nucb2
rno00532	Glycosaminoglycan biosynthesis	http://www.kegg.jp/kegg-bin/show_pathway?rno00532+286974+292999+306375+361450	21	4	0.790704	5.05878	0.00714107	0.0353255	286974;292999;306375;361450	pathway_KEGG	Chst15;Ust;Csgalnact1;Chsy1
GO:0036270	response to diuretic	http://amigo.geneontology.org/amigo/term/GO:0036270	21	4	0.790704	5.05878	0.00714107	0.0353255	25369;25467;25664;689560	geneontology_Biological_Process_noRedundant	Ryr2;Adora2a;Pparg;Irs1
GO:0035272	exocrine system development	http://amigo.geneontology.org/amigo/term/GO:0035272	33	5	1.24253	4.02403	0.00736674	0.0360582	24446;25717;59086;246331;312652	geneontology_Biological_Process_noRedundant	Hgf;Plxnd1;Nrp1;Tgfb3;Tgfb1
GO:0048483	autonomic nervous system development	http://amigo.geneontology.org/amigo/term/GO:0048483	33	5	1.24253	4.02403	0.00736674	0.0360582	24326;25361;81527;114090;246331	geneontology_Biological_Process_noRedundant	Ednra;Vcam1;Nrp2;Egr2;Nrp1
rno05163	Human cytomegalovirus infection	http://www.kegg.jp/kegg-bin/show_pathway?rno05163+24499+245986+246097+24772+25267+25663+29302+29527+305897+362165+414788+50664+54223+60664+64508+64532+81678+89808	253	18	9.5261	1.88955	0.00740731	0.036067	24499;245986;246097;24772;25267;25663;29302;29527;305897;362165;414788;50664;54223;60664;64508;64532;81678;89808	pathway_KEGG	Adcy5;Pdgfra;Il1r1;Cxcl12;Pik3r3;Cx3cl1;Ptgs2;Creb3l1;Gng8;Itgb3;Itpr2;Fas;Adcy3;Gnao1;Il6r;RT1-T24-3;Adcy4;Nfatc4
rno04360	Axon guidance	http://www.kegg.jp/kegg-bin/show_pathway?rno04360+246331+24772+25150+25416+282582+305897+311236+311384+313633+360715+58946+60630+60664+84409	178	14	6.70216	2.08888	0.00746615	0.0361642	246331;24772;25150;25416;282582;305897;311236;311384;313633;360715;58946;60630;60664;84409	pathway_KEGG	Robo2;Cxcl12;Robo1;Boc;Pik3r3;Ephb2;Dpysl2;Nrp1;Unc5b;Lrrc4c;Fyn;Wnt5b;Sema6d;Nfatc4
GO:0061351	neural precursor cell proliferation	http://amigo.geneontology.org/amigo/term/GO:0061351	108	10	4.06648	2.45913	0.00751189	0.0361972	29619;54250;59086;89808;140587;291936;292732;293860;311071;362783	geneontology_Biological_Process_noRedundant	Flna;Cx3cl1;Zeb2;Tgfb1;Hhip;Sox5;Btg2;Numbl;Fgf2;Eml1
GO:0051961	negative regulation of nervous system development	http://amigo.geneontology.org/amigo/term/GO:0051961	235	17	8.84836	1.92126	0.00776922	0.0372442	24547;24660;24907;24924;25585;56646;59086;64532;84032;116744;246097;246331;299858;305897;308739;311169;686117	geneontology_Biological_Process_noRedundant	Adcy5;Col3a1;Meis1;Lrp1;Lpar1;Rgma;Ptn;Nrp1;Dmd;Pmp22;Fas;Mbp;Id3;Tgfb1;Rtn4rl2;Lgals1;Nfatc4
rno04261	Adrenergic signaling in cardiomyocytes	http://www.kegg.jp/kegg-bin/show_pathway?rno04261+24173+24180+24239+24852+25399+362165+500450+54223+64508+64532+689560+81638	144	12	5.42197	2.21322	0.00823822	0.03929	24173;24180;24239;24852;25399;362165;500450;54223;64508;64532;689560;81638	pathway_KEGG	Ryr2;Adcy5;Agtr1a;Cacna1c;Cacna2d1;Tpm2;Agtr1b;Creb3l1;Adcy3;Tpm4;Adcy4;Adra1b
GO:0010171	body morphogenesis	http://amigo.geneontology.org/amigo/term/GO:0010171	22	4	0.828357	4.82884	0.00847269	0.040202	25717;29393;59086;171547	geneontology_Biological_Process_noRedundant	Col1a1;Crispld2;Tgfb3;Tgfb1
rno04014	Ras signaling pathway	http://www.kegg.jp/kegg-bin/show_pathway?rno04014+24356+24446+245986+24629+25267+310738+360457+360573+361714+362799+54250+60664+78965+81737+84477+85311+89807	238	17	8.96131	1.89704	0.00876485	0.0413772	24356;24446;245986;24629;25267;310738;360457;360573;361714;362799;54250;60664;78965;81737;84477;85311;89807	pathway_KEGG	Pdgfrb;Hgf;Ksr1;Pdgfra;Vegfd;Pla1a;Rasgrp2;Ngf;Angpt1;Rapgef5;Ets1;Pik3r3;Gab2;Gng8;Ntf3;Csf1;Fgf2
GO:0019221	cytokine-mediated signaling pathway	http://amigo.geneontology.org/amigo/term/GO:0019221	258	18	9.71436	1.85293	0.00898302	0.042193	24536;24772;25664;84348;89808;114203;116662;156767;245983;246097;292732;293618;310132;313173;361673;362506;362896;498795	geneontology_Biological_Process_noRedundant	Lepr;Cxcl12;Ccdc3;Ecm1;Sh2b2;Cx3cl1;Tnfrsf1b;Ifitm3;Cntfr;Fas;Il11ra1;Osmr;Pparg;Ackr3;Ccl19;Numbl;Ifitm1;Stat6
rno04668	TNF signaling pathway	http://www.kegg.jp/kegg-bin/show_pathway?rno04668+156767+24253+246097+25361+29527+314322+362165+60664+78965+89808	111	10	4.17944	2.39267	0.00905291	0.0423076	156767;24253;246097;25361;29527;314322;362165;60664;78965;89808	pathway_KEGG	Fos;Vcam1;Pik3r3;Cx3cl1;Ptgs2;Tnfrsf1b;Creb3l1;Fas;Csf1;Cebpb
GO:0030258	lipid modification	http://amigo.geneontology.org/amigo/term/GO:0030258	183	14	6.89042	2.03181	0.00942638	0.0437251	25664;58853;59295;60664;81821;84018;84607;170520;300129;308579;309014;363040;365382;497886	geneontology_Biological_Process_noRedundant	Cygb;Pik3r3;Nr4a3;C1qtnf2;Cerk;Socs2;Synj2;Inpp5a;Pparg;St3gal4;Nucb2;Dgkz;Cpt1c;Plpp4
rno05222	Small cell lung cancer	http://www.kegg.jp/kegg-bin/show_pathway?rno05222+170921+24706+25271+25473+29527+309368+309816+311862+60664	95	9	3.57699	2.51608	0.00947572	0.0437251	170921;24706;25271;25473;29527;309368;309816;311862;60664	pathway_KEGG	Lama2;Lamc3;Lama4;Pik3r3;Ptgs2;Rarb;Rxra;Itga2;Lamb2
GO:0048871	multicellular organismal homeostasis	http://amigo.geneontology.org/amigo/term/GO:0048871	319	21	12.0112	1.74837	0.00949728	0.0437251	24253;24330;24536;25339;25644;29175;29452;29527;58853;81812;94188;289664;301173;308703;313413;315326;315338;316842;362896;494125;501099	geneontology_Biological_Process_noRedundant	Ldb2;Bmp6;Lepr;Epas1;Nr4a3;Egr1;Zfp423;Ptgs2;Sgip1;Tns2;Lrrk1;Npr3;Plcl2;Rcn3;Hoxc10;Metrnl;Cebpb;Srf;Ctsk;Stat6;Thra
GO:0032355	response to estradiol	http://amigo.geneontology.org/amigo/term/GO:0032355	202	15	7.60582	1.97217	0.00955567	0.0437772	24356;24484;24629;24924;25267;25426;29393;29527;59086;81686;113984;114856;117514;170921;300438	geneontology_Biological_Process_noRedundant	Pdgfrb;Igfbp3;Pdgfra;Col1a1;Ptn;Ets1;Nr2f2;Ptgs2;Txnip;Mmp2;Itga2;Tgfb1;Dusp1;Cyp1b1;Ldlr
GO:0001764	neuron migration	http://amigo.geneontology.org/amigo/term/GO:0001764	112	10	4.21709	2.3713	0.00961693	0.0438419	24772;25150;81527;84032;113984;170641;246331;293860;310448;501099	geneontology_Biological_Process_noRedundant	Col3a1;Cxcl12;Flna;Nr2f2;Nrp2;Adgrl3;Igsf10;Nrp1;Fyn;Srf
GO:0007205	protein kinase C-activating G protein-coupled receptor signaling pathway	http://amigo.geneontology.org/amigo/term/GO:0007205	23	4	0.866009	4.61889	0.00995684	0.0451701	24326;25369;81821;299858	geneontology_Biological_Process_noRedundant	Lrp1;Ednra;Adora2a;Dgkz
GO:0051668	localization within membrane	http://amigo.geneontology.org/amigo/term/GO:0051668	130	11	4.89483	2.24727	0.0100124	0.0452016	24924;29495;54323;59086;60391;64053;116595;140694;192248;293860;501095	geneontology_Biological_Process_noRedundant	Nrxn1;Rftn1;Dlg2;Cdh13;Dnm1;Ptn;Flna;Tgfb1;Nrxn2;Dlg4;Arc
GO:0003012	muscle system process	http://amigo.geneontology.org/amigo/term/GO:0003012	281	19	10.5804	1.79578	0.0101537	0.0456179	24239;24852;24907;25029;25083;25472;29527;58853;58971;64353;81633;114901;156767;170921;191569;288057;289734;308405;501099	geneontology_Biological_Process_noRedundant	Acta2;Cacna1c;Calcrl;Nr4a3;Mylk;Ptgs2;Tnfrsf1b;Sorbs2;Dmd;Tpm4;Smtn;Itga2;Adra2a;Pdlim5;Pde9a;Kcnj8;Fxyd1;Dmpk;Srf
GO:0071417	cellular response to organonitrogen compound	http://amigo.geneontology.org/amigo/term/GO:0071417	488	29	18.3745	1.57828	0.0104325	0.0466452	24180;24239;24253;24330;24617;25150;25426;25467;25664;29393;29527;50678;58853;59086;59295;60664;79240;81638;81743;83727;84032;84607;114203;246097;246324;297073;299858;500133;689560	geneontology_Biological_Process_noRedundant	Pde3a;Ryr2;Nr4a1;Fbn1;Serpine1;Col3a1;Agtr1a;Cacna1c;Col1a1;Lrp1;Pde2a;Rab31;Pik3r3;Nr4a3;Agtr1b;Egr1;Sh2b2;Rarres2;Ptgs2;Socs2;Fas;Tgfb1;Pparg;Irs1;Fyn;Cyp1b1;Nucb2;Cebpb;Nod1
GO:0048863	stem cell differentiation	http://amigo.geneontology.org/amigo/term/GO:0048863	131	11	4.93249	2.23011	0.0105722	0.0470437	25267;25401;54250;81527;83838;140587;246331;295691;311071;501099;501841	geneontology_Biological_Process_noRedundant	Alx1;Pdgfra;Frzb;Nrp2;Nrp1;Zeb2;Sox5;Fgf2;Coro1c;Ltbp3;Srf
GO:0032409	regulation of transporter activity	http://amigo.geneontology.org/amigo/term/GO:0032409	187	14	7.04103	1.98834	0.011269	0.0499056	24907;25364;25398;29495;54323;58971;81822;117096;191572;291209;294141;316395;361618;366232	geneontology_Biological_Process_noRedundant	Asic2;Rem1;Stim1;Cacna1a;Ahnak;Clic2;Hecw2;Dmd;Actb;Hecw1;Nlgn2;Dlg4;Fxyd1;Arc

## Sheet: Info
Analysis and statistical test:
Over-representation analysis (ORA)
FDR method (BH)
