# Supplementary material for: Treatment effects of soluble guanylate cyclase modulation on diabetic kidney disease at single-cell resolution
Source: Cell Rep Med. 2023 Apr 5;4(4):100992. doi: 10.1016/j.xcrm.2023.100992 (PMC10140477; doi:10.1016/j.xcrm.2023.100992)
Supplement: Data S21. Human kidney biopsy metadata, related to Figure 7 [file mmc22.xlsx]

## Sheet: Suppl. Data 21
Sample#	Age (yrs)	Gender	Race	BMI (kg/m^2)	HTN	SBP (mmHg)	DBP (mmHg)	DM	Dipstick	eGFR (mL/min/1.73m^2)	Fibrosis (%)	Glomerulo-sclerosis (%)
1	38	Male	White	32.7193	No HTN	159	105	No DM	4+	17.4169	30	2.0202
2	39	Male	Multi-racial	27.2663	No HTN	103	68	No DM	2+	13.8189	100	100
3	74	Female	African-American	23.0469	HTN	166	86	No DM	NA	2.52919	100	96.6102
4	72	Male	Unknown	25.3864	HTN	127	67	No DM	2+	85.0286	100	100
5	52	Female	White	26.0396	No HTN	141	87	No DM	NA	57.86	100	0.285714
6	58	Female	Asian	23.6187	HTN	143	88	T1D	NA	14.2785	100	87.234
7	68	Female	Unknown	27.268	HTN	159	73	No DM	1+	58.0276	100	100
8	64	Female	African-American	31.4735	HTN	111	61	NA	Trace	57.4981	100	70
9	46	Female	White	39.8338	HTN	128	76	No DM	NA	63.85	100	0.0529412
10	62	Male	Unknown	36.1141	HTN	151	86	No DM	4+	21.2771	40	56.7568
11	45	Female	Unknown	19.0443	No HTN	156	95	No DM	NA	5.28003	100	100
12	69	Male	African-American	23.696	HTN	141	84	No DM	2+	10.4658	100	86.0759
13	52	Female	White	21.3994	HTN	167	65	T2D	NA	6.92217	100	100
14	47	Male	African-American	25.1863	HTN	117	83	No DM	NA	6.78287	100	100
15	63	Male	White	23.9834	HTN	138	65	No DM	No	48.4527	100	27.2727
16	44.2528	Female	Unknown	31.1634	No HTN	122	74	No DM	NA	105.526	NA	NA
17	53	Male	African-American	25.6874	HTN	NA	NA	T2D	2+	8.3832	95	50
18	58	Female	African-American	19.7232	HTN	172	91	No DM	No	4.04091	95	40.7143
19	51	Female	Unknown	27.0162	HTN	167	86	T2D	NA	45.9016	95	90.4059
20	64	Female	African-American	25.9089	HTN	157	54	No DM	2+	7.02676	95	95.7831
21	50	Male	Multi-racial	26.1286	HTN	136	91	No DM	NA	6.38972	95	89.3805
22	61	Male	African-American	23.7061	HTN	163	98	No DM	NA	3.37507	95	50
23	61	Female	White	25.6805	HTN	106	54	T2D	NA	87.7181	90	30.4688
24	55	Female	Hispanic	21.7502	HTN	168	90	No DM	3+	6.73943	100	78.5714
25	68	Female	Asian	19.8791	HTN	139	52	T2D	NA	26.7068	90	61.9048
26	47	Female	White	18.8826	HTN	148	80	No DM	NA	112.056	10	32.3529
27	50	Female	African-American	39.5099	HTN	140	89	T2D	NA	5.47538	90	81.25
28	52	Female	African-American	26.4463	HTN	188	89	T2D	NA	5.71135	90	97.5535
29	53	Male	White	36.4984	HTN	145	69	NA	NA	9.225	90	0.822222
30	35	Male	White	19.7786	HTN	138	94	No DM	NA	3.98409	90	71.875
31	44	Male	African-American	36.1483	HTN	134	63	No DM	NA	82.8371	90	93.7695
32	61	Male	African-American	21.7365	HTN	182	90	No DM	4+	16.3971	15	26.3158
33	63	Male	African-American	34.1855	HTN	143	68	No DM	NA	4.43582	85	57.1429
34	77	Male	White	25.7169	HTN	166	70	T2D	NA	92.1178	8	2.38095
35	58	Female	African-American	19.5698	HTN	172	91	No DM	1+	5.80834	85	27.0968
36	75	Female	White	32.8125	No HTN	131	59	NA	NA	49.23	80	87.1573
37	74	Female	White	26.1752	HTN	120	56	No DM	4+	53.0563	30	7.31707
38	92	Female	African-American	19.3703	HTN	164	73	No DM	2+	41.1533	80	20
39	57	Female	African-American	20.4425	HTN	151	72	No DM	No	12.3901	80	NA
40	65	Female	African-American	25.1971	HTN	146	75	No DM	2+	9.52973	80	81.8182
41	63	Female	Multi-racial	52.7405	HTN	146	77	T1D	No	58.0689	80	55.5556
42	59	Female	African-American	40.1568	HTN	133	77	T2D	NA	109.677	15	8.72483
43	66	Male	White	31.0001	HTN	141	81	T2D	NA	101.381	10	9.35484
44	21	Female	African-American	NA	No HTN	NA	NA	No DM	NA	6.71253	80	36.7089
45	52	Male	White	34.1763	HTN	121	81	No DM	NA	5.59362	80	100
46	27	Female	White	45.9235	No HTN	118	81	No DM	NA	96.9506	2	1.36986
47	63	Male	African-American	33.6012	HTN	146	87	T2D	2+	7.81452	80	57.8512
48	65	Female	White	30.2128	HTN	143	80	T2D	NA	95.9598	5	0
49	66	Male	African-American	35.745	HTN	148	84	No DM	NA	104.461	5	10.6383
50	64	Male	White	33.8227	HTN	168	55	T2D	4+	11.8858	80	79.5238
51	39	Male	White	26.8878	HTN	130	89	No DM	NA	56.4452	80	91.3402
52	46	Male	African-American	34.3281	HTN	105	68	T2D	NA	3.8392	80	89.0909
53	65	Female	White	40.8788	HTN	NA	NA	T1D	NA	24.1671	80	85.7143
54	48	Male	African-American	29.7495	HTN	158	83	No DM	NA	7.09496	80	NA
55	35	Female	White	35.6849	No HTN	115	77	T2D	NA	119.128	0	1.74927
56	32	Male	African-American	27.0432	HTN	139	77	No DM	NA	13.6286	80	58.8679
57	54	Male	African-American	30.731	HTN	131	84	No DM	NA	60.1495	80	26.0638
58	82	Male	White	19.1288	HTN	124	73	T2D	NA	48.5471	80	18.1818
59	79	Female	African-American	28.899	HTN	226	112	No DM	4+	7.37791	60	61.6667
60	79	Male	White	27.3657	No HTN	149	88	No DM	4+	40.3746	7	11.8367
61	75	Female	White	28.1107	No HTN	NA	NA	No DM	NA	41.3791	70	53.7445
62	50	Male	Unknown	37.9066	HTN	117	81	No DM	NA	99.2388	0	1.88679
63	78	Male	African-American	27.8358	HTN	144	80	No DM	Trace	59.8587	70	18.9474
64	62	Female	Unknown	36.1328	HTN	158	80	No DM	4+	34.2893	20	35.6436
65	58	Male	White	33.789	No HTN	115	73	No DM	3+	40.5817	2	13.6364
66	67	Male	White	33.1452	No HTN	113	75	No DM	NA	88.0681	60	42.3423
67	75	Female	White	35.1334	HTN	NA	NA	T1D	4+	22.5277	60	22.2222
68	89	Male	White	21.06	HTN	139	61	T2D	No	48.8291	60	20
69	69	Female	White	32.9564	HTN	140	64	T2D	No	90.4207	2	0
70	54	Female	White	23.7962	HTN	122	76	No DM	NA	79.05	60	19.0476
71	62	Male	African-American	28.4986	HTN	135	76	T2D	NA	7.62	60	0.567164
72	60	Male	African-American	52.0099	HTN	146	68	T2D	NA	9.99934	60	67.2566
73	58	Female	White	50.7937	HTN	140	88	T2D	NA	29.5891	60	54.4
74	58	Male	African-American	27.3473	HTN	120	78	T1D	4+	72.2063	15	0
75	63	Male	White	29.4076	HTN	151	75	No DM	NA	95.0704	5	2.47678
76	59	Male	White	26.1357	HTN	123	75	No DM	NA	13.3456	50	60.7595
77	49	Male	African-American	31.0031	HTN	185	106	No DM	2+	14.532	50	38.4615
78	59	Male	White	37.0757	HTN	146	89	No DM	NA	93.159	5	8.21918
79	73	Female	Multi-racial	30.2164	HTN	119	61	No DM	1+	49.9272	50	75
80	72	Female	White	30.9018	HTN	99	54	No DM	No	45.2587	50	8
81	59.1361	Male	White	28.257	HTN	124	77	No DM	NA	59.6666	50	10.2041
82	84	Male	White	26.3518	No HTN	109	64	No DM	2+	80.0126	50	8.83978
83	49	Female	White	42.4706	HTN	130	76	T2D	NA	17.78	50	0.0568182
84	51	Male	African-American	29.6492	HTN	145	95	No DM	2+	14.3293	50	16.0494
85	47	Female	Multi-racial	31.6237	HTN	151	90	No DM	No	59.9317	50	63.6364
86	65	Male	African-American	21.9837	HTN	212	122	No DM	2+	51.4976	40	29.1667
87	68	Male	White	36.3581	HTN	155	82	T2D	NA	36.8368	40	40
88	87	Male	White	28.4927	HTN	137	82	No DM	NA	66.5669	40	62.5442
89	54	Female	Hispanic	22.1025	HTN	NA	NA	T1D	4+	10.977	85	67.8899
90	76	Male	White	31.9539	HTN	NA	NA	T2D	4+	13.6192	30	24.4186
91	80	Male	White	26.9764	HTN	97	59	T2D	4+	30.7982	2	6.97674
92	75	Female	White	35.7362	HTN	124	82	T2D	NA	32.0212	40	22.2642
93	77	Male	White	28.1575	HTN	NA	NA	T2D	NA	33.4771	40	56.4315
94	45	Male	White	39.0499	HTN	NA	NA	No DM	NA	26.2884	40	21.6981
95	79.7909	Male	White	29.2388	HTN	142	82	No DM	NA	28.901	40	43.75
96	59	Female	White	43.4115	HTN	123	58	T2D	NA	79.7505	40	11.6279
97	53	Female	White	18.3284	HTN	NA	NA	No DM	NA	99.2368	3	3.57143
98	65	Male	White	38.4298	No HTN	118	69	T2D	NA	54.7049	40	6.75676
99	69	Male	White	28.075	No HTN	123	69	No DM	1+	61.3291	40	3.37079
100	79	Male	African-American	34.45	HTN	155	86	T2D	NA	45.6376	40	44.0181
101	75	Male	White	32.356	HTN	139	56	T2D	NA	27.35	40	0.438849
102	65	Female	White	23.6308	No HTN	89	47	No DM	NA	85.2876	40	5.22388
103	70	Male	White	23.1126	HTN	126	66	No DM	NA	8.22	40	0
104	61	Male	White	24.9058	HTN	142	88	No DM	NA	94.0428	2	3.28947
105	56	Male	White	29.0028	HTN	NA	NA	No DM	NA	59.8801	40	6.71141
106	85	Male	White	27.7743	HTN	157	69	T2D	No	49.7539	40	2.23048
107	47	Female	African-American	20.4344	HTN	NA	NA	T2D	4+	17.6558	70	68.3333
108	78	Male	White	28.1215	HTN	104	53	No DM	NA	18.2761	40	66.6667
109	74	Female	African-American	36.9356	HTN	149	89	T2D	NA	22.7104	40	20
110	63	Female	White	32.4675	HTN	133	57	T2D	NA	24.509	35	57.1429
111	56	Male	African-American	27.1246	HTN	242	80	T2D	4+	10.0369	60	50
112	58.4023	Male	White	36.0186	HTN	147	95	T2D	NA	66.0689	30	21.2121
113	51	Male	African-American	37.6901	HTN	142	91	No DM	1+	33.126	30	69.2308
114	84	Female	African-American	37.324	HTN	120	80	T1D	2+	47.9555	30	20
115	58	Male	Multi-racial	30.6965	HTN	192	86	T2D	4+	8.92384	70	64.1975
116	67	Male	African-American	NA	HTN	NA	NA	T1D	1+	36.5513	30	15
117	59	Female	Unknown	23.2303	HTN	153	89	No DM	NA	71.1671	30	59.3846
118	63.4921	Male	Unknown	27.9321	No HTN	128	68	No DM	NA	57.8685	30	5.55556
119	67	Male	White	26.4766	HTN	127	78	No DM	NA	59.2016	30	10.1064
120	63	Male	White	38.5392	HTN	159	83	T2D	NA	58.0689	30	41.6667
121	76	Male	White	28.1273	HTN	132	72	T2D	NA	13.3762	30	47.3684
122	60	Male	White	26.242	HTN	132	82	T2D	NA	55.6619	30	5.66038
123	75	Female	African-American	29.6741	HTN	177	84	T2D	4+	19.1649	30	34.375
124	57	Female	Unknown	26.6062	HTN	132	81	T2D	4+	4.17524	100	100
125	81	Male	White	29.2369	HTN	147	75	T2D	4+	43.0421	10	18.75
126	82	Male	White	25.087	No HTN	154	86	No DM	NA	51.78	30	0.432258
127	41	Female	White	NA	No HTN	NA	NA	T1D	NA	113.58	0	0.00970874
128	61	Female	Unknown	22.3142	HTN	107	71	No DM	NA	7.26275	30	5.34759
129	40	Female	White	27.9684	No HTN	NA	NA	No DM	NA	110.304	2	0
130	39	Male	White	40.7896	HTN	155	115	T2D	NA	107.211	5	1.63265
131	74	Male	White	28.9031	HTN	141	75	T2D	NA	99.046	10	28.5714
132	50	Male	White	23.2104	HTN	121	80	No DM	NA	110.69	1	3.78007
133	48	Male	White	47.7337	HTN	131	67	No DM	NA	58.992	30	12.5
134	80	Male	Asian	23.4961	HTN	136	75	T2D	4+	56.7686	15	18.6441
135	56	Female	African-American	31.8878	HTN	NA	NA	T2D	4+	9.26597	NA	NA
136	40	Male	African-American	24.1752	No HTN	123	84	NA	3+	65.8345	30	10
137	67	Male	White	35.2402	HTN	151	71	T2D	NA	44.26	30	0.0214286
138	63	Female	White	60.5327	HTN	131	72	T2D	NA	36.5179	25	13.3663
139	73	Male	African-American	30.3113	HTN	143	62	T2D	No	85.9334	25	3.0303
140	89	Female	White	22.3214	HTN	145	52	T2D	4+	11.4028	90	59.2593
141	66	Female	White	36.8286	HTN	119	63	T2D	NA	66.8432	25	37.5
142	77	Male	White	24.5178	HTN	122	70	T2D	NA	35.75	25	0.0982143
143	67	Female	Hispanic	50.3906	HTN	135	78	T2D	No	52.0765	25	21.4286
144	70	Female	White	25.9648	HTN	NA	NA	T1D	1+	18.0231	25	21.875
145	53	Male	White	27.2088	HTN	155	83	No DM	NA	87.663	25	10.0503
146	82	Male	White	21.7532	HTN	144	68	T2D	NA	65.0342	25	24.5098
147	68	Female	White	39.8338	HTN	127	57	T2D	NA	49.5264	25	37.5
148	48	Male	White	26.3118	HTN	172	110	T2D	No	69.6712	25	2.39521
149	51	Female	White	23.3326	No HTN	115	81	No DM	NA	100.641	2	9.48276
150	76	Male	White	24.5478	NA	133	73	NA	NA	38.5946	25	8.47458
151	65	Male	White	27.277	HTN	130	62	T2D	4+	7.91489	50	14.2857
152	58	Male	White	34.0308	HTN	NA	NA	No DM	NA	31.493	20	11.4943
153	77	Female	African-American	27.798	HTN	160	74	T2D	No	62.7948	20	22.2222
154	43	Male	White	22.7942	No HTN	140	75	No DM	NA	107.239	2	0
155	61	Female	White	52.0694	HTN	NA	NA	T2D	NA	35.6043	20	32.4022
156	69	Male	African-American	35.123	HTN	222	72	T2D	NA	49.695	20	23.0769
157	52	Male	Unknown	32.8818	HTN	140	82	T2D	NA	106.052	5	5.14019
158	61	Female	White	28.1107	HTN	142	74	No DM	NA	57.4609	20	14.3678
159	44	Male	White	26.5047	HTN	150	80	No DM	NA	90.0411	2	3.01508
160	57	Male	Hispanic	27.5482	HTN	155	99	No DM	Trace	22.0377	20	50
161	66	Male	White	34.8189	No HTN	130	80	No DM	NA	47.82	20	0.157895
162	53	Female	White	23.4793	No HTN	102	60	No DM	NA	102.206	5	3.77358
163	52	Male	White	23.0126	No HTN	114	77	No DM	No	99.2273	2	1.67364
164	62	Male	Unknown	29.7574	HTN	170	95	No DM	NA	45.4957	20	16.0714
165	61	Male	White	16.563	HTN	112	72	No DM	2+	101.263	5	3.38983
166	59	Female	White	30.0215	No HTN	151	82	NA	NA	96.522	0	1.70455
167	79	Male	White	30.4096	HTN	131	68	No DM	No	75.8265	8	6.66667
168	72	Male	African-American	29.3878	HTN	NA	NA	T1D	1+	33.3598	20	16.3636
169	70	Male	White	35.8119	HTN	142	74	No DM	NA	95.6147	10	9.23695
170	78	Male	White	27.6731	HTN	151	95	T2D	NA	42.2502	20	23.0769
171	79	Male	White	23.8834	HTN	132	62	T2D	NA	39.4779	20	15.2174
172	68	Female	White	43.29	HTN	125	60	No DM	NA	46.5484	20	27.2727
173	81	Male	White	27.3773	No HTN	160	78	T1D	NA	80.1868	20	7.69231
174	73	Female	Unknown	26.6948	HTN	155	70	No DM	1+	63.6359	20	5.88235
175	58	Male	White	29.4184	HTN	NA	NA	T2D	NA	80.6412	20	2.8754
176	83	Male	White	26.3879	No HTN	150	83	T1D	2+	42.4416	20	10.4167
177	53	Female	African-American	46.0118	HTN	171	91	T1D	NA	114.398	5	5.55556
178	60	Male	African-American	18.2857	No HTN	140	79	No DM	NA	40.7264	20	35.9848
179	77	Male	White	20.836	HTN	135	63	No DM	NA	56.8305	20	17.0213
180	68	Male	White	28.1575	HTN	176	75	T2D	NA	40.83	20	0.0769231
181	65	Female	White	37.085	HTN	NA	NA	T2D	NA	25.6355	20	34.5455
182	71	Male	African-American	29.0424	HTN	123	70	No DM	NA	92.72	5	0.15
183	65	Male	African-American	22.8931	HTN	150	76	No DM	NA	108.933	10	10
184	82	Female	White	24.9409	HTN	132	73	No DM	No	45.8585	20	33.3333
185	47	Male	White	29.8334	No HTN	131	80	No DM	NA	106.379	0	1.67464
186	57	Female	White	34.5741	HTN	NA	NA	T2D	NA	96.945	5	3.92157
187	61	Female	Hispanic	22.5391	HTN	127	75	No DM	Trace	44.3846	20	14.6341
188	62	Male	White	28.6909	HTN	NA	NA	T2D	NA	91.2163	5	1.82482
189	76	Female	Unknown	22.8382	HTN	114	57	T1D	NA	46.3282	20	38.7097
190	75	Male	Multi-racial	27.3251	HTN	144	78	T2D	No	83.2555	15	6.59341
191	55	Male	White	41.5658	HTN	145	82	T2D	NA	92.0897	2	7.80347
192	70	Female	White	32.0977	HTN	152	72	T2D	NA	26.3342	15	12.6582
193	47	Male	White	32.2917	HTN	NA	NA	No DM	NA	51.3259	15	11.3537
194	63	Male	White	32.0312	HTN	NA	NA	T1D	No	79.7445	15	12.7358
195	52	Male	African-American	35.6647	HTN	130	76	No DM	1+	113.122	5	0
196	73	Male	White	34.8682	HTN	122	67	T2D	NA	74.335	15	23.5294
197	55	Male	White	33.804	HTN	121	69	T2D	NA	67.667	15	20
198	61	Male	White	25.3472	HTN	143	116	No DM	NA	79.9057	15	32.3077
199	69	Male	White	29.1053	HTN	122	74	T2D	NA	80.3213	15	27.044
200	51	Female	White	28.3137	HTN	161	77	T2D	NA	103.125	10	7.69231
201	44	Male	African-American	29.9533	No HTN	114	71	No DM	No	90.8787	0	0
202	74	Male	African-American	24.8753	HTN	145	95	No DM	No	56.8123	15	12.6582
203	59	Male	African-American	51.7176	HTN	144	65	No DM	No	66.5584	8	2.89855
204	65	Male	White	35.9401	No HTN	131	87	No DM	NA	26.0972	15	0
205	76	Female	White	22.9224	HTN	158	80	No DM	NA	80.2549	15	10.4418
206	61	Male	White	29.8628	HTN	156	73	T2D	NA	80.8728	15	14.4295
207	65	Female	White	31.4306	HTN	NA	NA	No DM	NA	58.5548	15	9.35961
208	57	Male	White	31.9948	HTN	113	77	T2D	NA	62.3027	15	3.04183
209	65	Male	White	45.9235	HTN	98	57	T2D	NA	79.5933	15	12.1387
210	66	Female	African-American	64.0465	HTN	163	78	T2D	NA	67.8394	15	56.3063
211	77	Female	White	39.1407	HTN	93	74	No DM	2+	25.0706	15	30.9353
212	48	Male	African-American	18.194	No HTN	102	66	No DM	Trace	91.2824	5	3.125
213	56	Male	African-American	30.4404	HTN	129	89	No DM	NA	109.988	0	2.4
214	82	Male	White	25.6199	HTN	152	72	T2D	NA	72.3985	15	31.6327
215	25	Female	White	20.9941	HTN	133	82	No DM	NA	23.3075	15	1.81818
216	56	Female	African-American	33.81	No HTN	122	82	No DM	NA	132.51	2	NA
217	78	Female	White	25.242	HTN	130	73	No DM	NA	13.06	15	0.333333
218	90	Male	White	22.7756	HTN	123	73	No DM	NA	68.4422	15	8.46774
219	75	Male	White	23.9734	HTN	121	64	No DM	No	44.895	15	10.4575
220	79	Male	White	34.6837	HTN	89	57	No DM	NA	28.8956	15	14.6497
221	78	Male	White	27.4871	HTN	129	74	No DM	NA	57.5718	15	3.7037
222	71	Female	African-American	26.6667	HTN	125	73	T2D	No	85.7813	15	19.3548
223	72	Female	White	40.5946	HTN	151	82	No DM	1+	40.7053	15	14.5695
224	82	Female	White	28.899	HTN	NA	NA	T2D	NA	43.9536	15	33.8983
225	73	Male	White	23.7404	HTN	133	59	No DM	Trace	22.3704	15	36.3636
226	68	Male	Hispanic	24.6097	HTN	134	53	T2D	1+	29.6796	15	20.8333
227	65	Female	African-American	35.4297	HTN	113	76	T2D	Trace	38.7036	15	7.93651
228	82	Male	White	30.6976	HTN	130	73	No DM	No	50.3449	15	15
229	81	Male	White	30.1987	No HTN	95	63	T2D	NA	65.4927	15	6.59722
230	27	Male	White	30.2868	No HTN	149	115	No DM	NA	96.8078	2	5.40541
231	36	Female	White	NA	No HTN	NA	NA	No DM	NA	117.642	0	0.385356
232	71	Female	White	35.8238	HTN	148	68	No DM	NA	33.1891	15	48.0769
233	74	Male	Unknown	31.6173	No HTN	137	70	No DM	No	87.1123	2	6.81818
234	79	Female	White	26.5873	No HTN	NA	NA	No DM	NA	47.8666	15	12.9464
235	69	Male	White	37.0849	HTN	NA	NA	T2D	NA	55.6723	15	16.25
236	60	Male	White	38.7501	HTN	NA	NA	T2D	NA	40.286	15	24.0437
237	70	Male	White	51.0477	HTN	153	90	T2D	NA	62.7927	15	21.6958
238	80	Male	White	35.4863	HTN	190	86	T2D	NA	23.49	15	0.113636
239	49	Male	African-American	26.4334	No HTN	127	86	No DM	No	81.5924	40	11.7647
240	50.9032	Male	Unknown	26.079	HTN	106	67	No DM	NA	109.341	NA	NA
241	61	Male	White	NA	HTN	117	59	No DM	NA	94.0428	2	4.81928
242	70	Female	White	NA	No HTN	166	72	No DM	NA	95.3384	0	1.40845
243	74	Male	White	27.2	HTN	147	62	T2D	NA	84.6203	15	13.1737
244	38	Female	White	54.2702	HTN	122	78	No DM	NA	116	1	1.15274
245	77	Male	Multi-racial	26.7803	HTN	161	92	No DM	1+	40.9458	15	16.129
246	71	Female	White	35.9498	No HTN	NA	NA	T2D	NA	64.5362	15	18.1818
247	85	Female	White	22.3197	HTN	140	81	T2D	Trace	24.161	15	9.57447
248	59	Female	White	23.4849	HTN	102	63	No DM	NA	75.2357	15	37.7049
249	79	Male	African-American	26.8799	HTN	150	72	No DM	NA	34.3868	15	27.7778
250	82	Male	White	27.8068	HTN	123	74	T1D	NA	29.4709	15	34.7458
251	55	Male	White	33.0178	No HTN	147	70	T2D	NA	69.056	15	6.33803
252	75	Male	White	27.4587	No HTN	143	76	NA	NA	66.045	15	28
253	85	Female	White	19.1358	No HTN	124	87	No DM	NA	60.9387	15	21.6958
254	51	Female	White	40.6489	HTN	130	72	No DM	NA	100.641	5	0
255	38	Male	Unknown	35.9245	No HTN	NA	NA	No DM	NA	37.7177	15	12.1294
256	74	Female	White	41.6556	HTN	119	57	T2D	NA	27.8953	15	7.21393
257	55	Female	White	34.1334	HTN	151	73	T2D	NA	76.2932	15	5.39
258	55	Male	Multi-racial	24.5779	HTN	166	99	No DM	No	56.1614	15	2.7027
259	49	Male	Asian	22.3213	HTN	119	85	T2D	No	64.0699	15	1.75439
260	41	Female	African-American	21.3382	No HTN	148	76	No DM	No	72.0621	2	1.14943
261	75	Male	White	26.0017	HTN	186	98	T1D	NA	32.094	15	14.8936
262	78	Female	Hispanic	24.0216	No HTN	128	64	No DM	NA	65.8355	15	0
263	67	Male	White	25.6199	HTN	144	89	No DM	NA	43.5959	15	NA
264	63	Female	White	36.8729	HTN	NA	NA	No DM	NA	95.2729	1	5.41082
265	79	Male	White	33.3909	HTN	153	77	T2D	NA	45.8594	12	10.52
266	52	Male	White	32.1914	HTN	NA	NA	No DM	Trace	69.1081	0	0
267	73	Female	African-American	35.7553	HTN	NA	NA	T1D	2+	34.0027	10	8
268	54	Male	White	25.0683	HTN	155	76	T2D	No	57.5498	10	13.3333
269	80	Male	White	20.6416	HTN	124	66	T2D	No	51.0572	10	2.94118
270	67	Female	White	38.9681	HTN	96	50	T2D	No	46.8765	10	20.8333
271	59.3278	Male	African-American	21.6333	HTN	126	80	T2D	NA	84.3002	10	14.2857
272	66	Male	White	63.4772	HTN	171	77	T2D	NA	72.7703	10	5.92105
273	55	Female	White	29.3492	HTN	131	58	No DM	NA	100.267	0	0.784314
274	64	Male	African-American	30.6835	No HTN	127	79	No DM	No	66.6594	40	8.48485
275	65	Male	White	30.1687	No HTN	NA	NA	No DM	NA	62.4471	10	27.7778
276	35	Male	African-American	28.3531	No HTN	142	83	No DM	No	77.3824	2	0.862069
277	45	Female	African-American	43.661	No HTN	148	89	No DM	No	104.612	0	0.689655
278	74	Male	White	33.8383	HTN	104	65	T2D	NA	31.1745	10	14.881
279	57	Female	African-American	32.0598	No HTN	133	75	No DM	NA	115.759	NA	NA
280	69.4443	Male	White	30.111	No HTN	112	68	T2D	NA	86.5689	10	11.1111
281	47	Male	White	35.745	HTN	146	82	No DM	NA	62.6388	10	2.45902
282	60	Male	White	41.5658	No HTN	144	70	No DM	NA	45.1147	10	10.5263
283	74	Male	White	28.0864	HTN	132	86	No DM	No	53.7508	10	13.9394
284	74	Female	White	28.8473	HTN	154	62	No DM	NA	87.7396	10	11.7647
285	64	Female	White	52.3109	HTN	110	61	T1D	No	42.6642	10	27.4882
286	71	Male	White	26.4815	HTN	155	81	T2D	NA	84.4917	10	24.5714
287	72.1412	Male	African-American	21.1463	HTN	138	76	T2D	NA	77.0439	10	9.32203
288	65	Female	White	NA	No HTN	135	81	No DM	NA	92.0855	2	3.63636
289	50	Male	White	46.2377	No HTN	115	84	No DM	NA	73.7865	10	2.22222
290	84	Male	White	23.2959	HTN	167	73	No DM	No	53.0504	10	18.4397
291	78	Male	White	28.3656	No HTN	156	95	No DM	2+	54.7994	10	11.1111
292	58.2189	Male	African-American	33.464	HTN	129	82	T2D	NA	127.923	10	40
293	67	Male	White	28.2828	HTN	125	84	T2D	NA	38.0955	10	31
294	67	Male	White	27.2156	No HTN	120	77	No DM	NA	75.7008	10	17.8571
295	62	Male	White	33.7517	HTN	122	70	T2D	NA	92.9367	5	4.65116
296	67	Male	White	27.8312	HTN	158	80	T2D	NA	69.0962	10	13.4715
297	76	Female	Multi-racial	28.1141	HTN	122	80	T2D	No	71.8444	10	5.6872
298	73	Male	White	NA	HTN	NA	NA	No DM	NA	54.13	10	0.084507
299	82	Female	White	19.8388	HTN	170	85	No DM	No	46.8685	10	6.79612
300	74	Male	Unknown	32.7835	No HTN	170	84	No DM	NA	31.3603	10	12.3967
301	44	Male	White	48.1471	HTN	116	66	No DM	No	103.511	5	0
302	61	Female	White	49.2756	No HTN	NA	NA	No DM	NA	54.9214	10	10.4294
303	77	Female	White	25.4486	HTN	154	90	T2D	No	48.5439	10	6.89655
304	82	Male	White	24.5	HTN	119	48	No DM	NA	55.9766	10	12.0805
305	69	Female	White	24.875	No HTN	131	72	No DM	No	95.443	NA	NA
306	78	Female	Unknown	NA	HTN	NA	NA	No DM	1+	61.4396	10	0
307	81	Female	White	45.815	HTN	166	88	No DM	No	77.485	5	37.9747
308	57	Male	White	26.4007	HTN	157	94	No DM	No	56.3497	10	11.33
309	57	Male	White	38.2215	HTN	159	97	NA	NA	91.999	5	3.05344
310	79	Female	White	34.2798	HTN	150	60	T2D	No	44.4263	10	15.9091
311	44	Male	White	27.1251	HTN	123	71	No DM	No	123.997	NA	NA
312	84	Male	African-American	30.4705	HTN	NA	NA	T1D	1+	52.9584	10	7.14286
313	56.6501	Male	Unknown	26.9274	No HTN	107	71	No DM	NA	99.4071	NA	NA
314	75	Female	White	29.8388	HTN	139	81	T2D	NA	75.7726	10	17.8378
315	46.2953	Female	White	44.9881	No HTN	132	84	T2D	NA	104.022	NA	NA
316	75	Male	White	27.9892	NA	147	71	NA	NA	27.7966	10	0
317	62	Male	White	31.3164	HTN	131	74	T1D	NA	77.4875	10	27.9793
318	59	Male	African-American	29.149	HTN	160	79	No DM	No	103.509	2	0
319	72	Male	White	20.9867	HTN	128	76	No DM	No	94.2808	0	4.41176
320	62	Male	White	29.7579	HTN	114	77	No DM	NA	58.4782	10	15.1724
321	66	Male	White	27.0502	HTN	131	76	No DM	No	75.3405	1	3.61446
322	67.6264	Male	Unknown	27.1537	HTN	97	53	No DM	NA	43.7327	10	10.7143
323	50	Female	White	34.6745	HTN	126	74	T1D	No	39.0693	10	10.3448
324	60	Male	White	34.5096	HTN	NA	NA	No DM	NA	51.5407	10	6.50407
325	72	Female	White	30.4592	HTN	109	61	T2D	NA	49.7321	10	18.0124
326	55	Male	White	32.8504	HTN	NA	NA	T2D	NA	77.7288	10	1.41643
327	56	Female	African-American	34.9303	No HTN	NA	NA	No DM	No	82.6628	5	5.08475
328	70	Male	White	23.3684	HTN	195	87	T2D	NA	64.1153	10	8.26446
329	80	Male	White	27.2914	HTN	152	67	T2D	NA	84.369	10	8.18713
330	77	Female	African-American	38.6862	HTN	110	68	T2D	1+	18.163	10	33.3333
331	67	Male	White	28.9031	No HTN	123	61	No DM	NA	89.7292	10	10.4762
332	50	Female	African-American	40.335	No HTN	130	66	No DM	No	60.8925	NA	NA
333	80	Male	White	25.5514	No HTN	155	82	No DM	NA	49.6785	10	22.5316
334	51	Female	White	36.7066	HTN	122	65	T2D	NA	65.3879	10	2.75862
335	32	Male	African-American	47.4246	HTN	116	72	No DM	NA	68.5411	10	22.619
336	80	Female	White	25.4232	HTN	126	76	No DM	No	46.5073	10	30.1887
337	59	Female	White	34.1576	HTN	154	97	No DM	NA	105.588	10	1.5674
338	74	Male	White	33.0178	HTN	158	70	No DM	Trace	86.2538	2	6.12245
339	70	Male	White	38.3271	HTN	NA	NA	T2D	NA	67.6553	10	4.02685
340	81	Male	White	26.5659	HTN	122	78	No DM	NA	56.3712	10	14.2857
341	90	Male	White	28.9751	No HTN	116	71	No DM	NA	34.0042	10	12.4324
342	80	Female	African-American	26.2	HTN	174	80	No DM	NA	54.7933	10	14.7059
343	53	Female	White	31.4213	No HTN	139	88	No DM	NA	92.7887	1	2.04918
344	69	Male	White	26.6961	No HTN	158	80	No DM	NA	66.6641	10	14.0496
345	68	Male	White	38.7424	HTN	164	77	T2D	NA	64.3454	10	11.9134
346	54	Male	White	30.7967	HTN	173	106	No DM	NA	98.7827	10	10.5634
347	54.9142	Male	White	36.0715	HTN	NA	NA	T2D	NA	95.8715	0	0
348	71	Male	White	30.3674	HTN	158	74	T2D	NA	79.2007	10	12
349	72	Male	White	35.9751	HTN	NA	NA	No DM	NA	54.5113	10	10.1562
350	51	Male	White	34.3217	HTN	105	67	T2D	NA	70.4671	10	5.47445
351	63	Male	White	30.2868	HTN	142	80	No DM	NA	93.183	2	10.4348
352	66	Female	White	44.1482	HTN	128	74	NA	NA	79.468	10	10.6481
353	61	Male	White	30.504	HTN	132	84	T2D	NA	35.4107	10	11.7978
354	56	Male	White	26.2273	HTN	127	74	No DM	No	104.281	NA	NA
355	58	Male	White	31.4134	No HTN	108	68	T2D	Trace	97.4747	5	21.7391
356	56.735	Male	White	34.2686	HTN	144	84	No DM	NA	47.2099	10	24
357	78	Female	Unknown	24.7656	HTN	NA	NA	No DM	No	61.4396	5	1.5873
358	69	Male	White	29.7348	No HTN	161	81	T1D	NA	69.6606	10	4
359	73	Male	White	32.2853	HTN	140	71	T2D	NA	74.335	10	12.8319
360	29	Male	White	21.9966	No HTN	113	68	No DM	NA	115.013	2	0.588235
361	54	Male	White	29.3006	HTN	153	81	T1D	NA	64.8625	10	10.1124
362	77	Female	White	23.7904	HTN	149	64	T2D	NA	43.6966	10	18.4685
363	73	Male	African-American	29.261	HTN	133	91	No DM	No	76.5805	10	25
364	56	Female	White	25.7774	No HTN	133	77	T2D	NA	53.8823	10	29.6552
365	61	Male	White	26.3118	No HTN	115	63	No DM	NA	52.4809	10	5.43933
366	44	Female	White	23.118	No HTN	152	92	No DM	No	108.322	0	1.23457
367	67	Female	African-American	40.9698	HTN	142	94	No DM	2+	42.987	10	25
368	62	Male	White	24.1966	HTN	150	78	No DM	NA	91.2163	10	29.9401
369	45	Female	White	37.7182	HTN	128	87	T1D	NA	74.4571	10	6.63265
370	55	Male	White	39.8481	HTN	130	81	T2D	NA	101.618	0	6.87023
371	52	Male	White	22.4174	No HTN	115	71	No DM	NA	87.204	10	0
372	70	Male	African-American	27.5489	HTN	144	79	No DM	1+	54.6346	10	14.2241
373	67	Male	White	29.8728	HTN	104	59	No DM	NA	42.3214	10	0
374	74	Female	White	37.4114	HTN	154	78	T1D	NA	84.1703	10	16
375	54	Female	Hispanic	23.03	No HTN	129	78	No DM	NA	98.5421	10	6.61765
376	70	Female	White	26.0003	HTN	126	61	No DM	NA	97.114	0	4.58716
377	26	Male	White	25.7194	No HTN	123	71	No DM	NA	75.3046	10	53.2258
378	64	Female	White	40.7259	HTN	190	110	T2D	NA	66.8893	10	14.8649
379	39	Female	White	NA	No HTN	NA	NA	No DM	NA	63.3962	10	6.81818
380	81	Male	Unknown	20.1853	HTN	168	77	No DM	1+	55.8084	10	20.8333
381	70	Male	White	30.79	NA	112	66	T2D	NA	64.1153	10	25
382	71	Female	White	28.899	HTN	143	65	No DM	NA	57.5122	10	6.50685
383	66	Female	White	21.4533	HTN	138	74	No DM	NA	58.8486	8	7.27273
384	56	Female	White	37.889	HTN	128	61	No DM	NA	51.1573	8	18.8889
385	35	Male	Multi-racial	27.9806	No HTN	146	96	No DM	NA	83.7433	8	6.10687
386	71	Female	White	31.1744	HTN	NA	NA	No DM	NA	45.1227	8	0
387	73	Male	African-American	20.8264	HTN	136	93	No DM	2+	85.9334	8	26.087
388	68	Male	White	22	HTN	120	68	No DM	No	47.9293	8	17.9153
389	64	Male	White	30.3924	HTN	159	103	No DM	1+	29.5483	8	2.67857
390	61	Female	White	46.1671	HTN	NA	NA	T2D	NA	46.9941	8	1.03627
391	28	Male	White	20.3603	No HTN	NA	NA	No DM	NA	119.155	2	3.84615
392	41	Male	White	26.9098	No HTN	NA	NA	No DM	NA	63.6096	8	1.03627
393	68	Male	White	36.3577	HTN	126	78	T2D	NA	36.5962	8	12.5
394	70	Male	White	30.7059	No HTN	120	67	T1D	NA	38.8617	8	12.3596
395	43	Male	White	22.8463	No HTN	110	70	No DM	No	67.4548	5	22.2222
396	81	Male	White	31.1222	HTN	149	82	T2D	1+	56.9444	8	34.4978
397	56	Male	Unknown	31.8932	HTN	161	89	No DM	NA	48.2036	8	24.0964
398	71	Female	African-American	28.899	HTN	NA	NA	T2D	NA	43.2337	8	26.5385
399	66	Male	African-American	34.4164	HTN	NA	NA	No DM	No	65.7294	5	8.33333
400	75	Male	White	26.8352	No HTN	162	83	No DM	NA	61.2579	8	15.748
401	54	Male	Unknown	36.6569	No HTN	124	74	T2D	NA	88.1355	8	35.7143
402	71	Male	White	27.0432	HTN	168	82	No DM	NA	78.2146	8	6
403	63	Male	White	NA	HTN	118	52	T2D	No	35.7889	8	20.2532
404	58	Male	African-American	32.3571	HTN	136	82	No DM	No	102.899	2	2.42424
405	68	Male	Multi-racial	28.3383	No HTN	142	86	T2D	Trace	68.6125	8	9.32203
406	50	Female	Unknown	31.4705	No HTN	134	66	No DM	NA	74.7944	8	8.57143
407	65	Male	White	44.449	HTN	157	81	T2D	NA	54.22	8	0.0625
408	64	Male	Hispanic	34.9005	HTN	NA	NA	T1D	No	63.5214	7.5	17.0732
409	66	Female	African-American	42.1308	HTN	130	70	T1D	No	54.9725	7	19.1571
410	80	Male	White	28.7477	No HTN	128	63	No DM	NA	42.9987	7	2.82258
411	60	Male	Hispanic	NA	HTN	NA	NA	No DM	No	72.5787	0	0
412	74	Male	White	30.2773	HTN	189	90	T2D	NA	78.5371	7	9.30233
413	62	Female	African-American	39.8438	HTN	NA	NA	No DM	No	91.3796	5	9.375
414	79	Male	White	22	HTN	153	67	T2D	NA	71.2671	7	6.63265
415	49	Male	White	21.4993	HTN	NA	NA	No DM	No	99.9384	5	0
416	49	Female	Asian	28.3987	HTN	NA	NA	No DM	1+	75.3217	5	0
417	47	Male	White	27.7654	No HTN	115	72	No DM	NA	102.774	7	2.14286
418	63	Male	Unknown	33.8388	HTN	116	74	No DM	No	90.5778	0	3.57143
419	76	Female	Unknown	30.2978	No HTN	NA	NA	T2D	Trace	54.8566	5	3.77358
420	61	Male	African-American	28.1294	HTN	159	85	No DM	NA	89.1616	5	9.30233
421	60	Male	White	32.9832	No HTN	138	86	No DM	No	98.6325	1	1.79211
422	69	Male	White	35.939	No HTN	NA	NA	No DM	NA	39.3812	5	19.084
423	74	Male	African-American	27.97	No HTN	144	86	No DM	NA	78	5	9.7561
424	35	Female	White	28.7598	No HTN	138	92	No DM	NA	113.692	5	3.00752
425	67	Male	White	29.0525	HTN	144	73	No DM	No	47.4902	5	6.60377
426	64	Female	White	38.5528	HTN	120	80	T2D	NA	80.5927	5	12.2605
427	53	Male	African-American	18.2099	No HTN	123	74	No DM	NA	117.902	0	0.732601
428	86	Female	Multi-racial	21.2889	No HTN	NA	NA	No DM	1+	45.5699	5	12.3457
429	73	Female	White	33.3847	HTN	134	70	T2D	NA	67.2315	5	32.5424
430	62	Female	African-American	34.112	HTN	NA	NA	No DM	No	107.389	10	5.33333
431	57	Male	African-American	32.2853	HTN	153	86	No DM	NA	74.865	5	2.24215
432	71	Female	White	34.8521	HTN	NA	NA	T2D	NA	51.7694	5	0
433	63	Female	Multi-racial	22.9631	No HTN	133	90	No DM	No	60.102	5	15.3846
434	66	Male	White	34.8359	HTN	132	90	T2D	NA	88.689	5	4.34783
435	62	Male	White	25.3137	No HTN	116	79	No DM	NA	84.3696	5	5.20833
436	80	Male	White	30.9189	No HTN	112	54	T2D	Trace	18.7499	5	21.5686
437	68	Male	African-American	30.7159	HTN	141	83	No DM	NA	36.2955	5	7.54717
438	41	Female	African-American	24.7493	HTN	NA	NA	No DM	Trace	72.0621	0	3.44828
439	44	Female	Hispanic	26.6299	No HTN	133	84	No DM	NA	61.2081	5	0
440	76	Female	White	37.1936	No HTN	149	79	T2D	No	84.4317	5	8.19672
441	74	Male	African-American	36.4055	HTN	190	84	T2D	NA	48.7104	5	11.9469
442	49	Male	White	21.741	No HTN	NA	NA	No DM	No	110.813	2	4.54545
443	61	Female	White	29.2896	HTN	144	95	T2D	NA	40.9341	5	10.084
444	82	Male	White	26.3801	No HTN	130	67	No DM	2+	27.6579	5	1.33333
445	62	Female	African-American	28.3068	No HTN	NA	NA	No DM	No	119.96	0	0
446	52	Male	White	25.0683	No HTN	109	75	No DM	NA	66.4221	5	3.73444
447	50	Female	White	31.9073	No HTN	110	56	T2D	No	86.2408	5	20.8
448	69	Female	White	42.4887	HTN	170	88	T2D	NA	75.4655	5	8.15217
449	65	Male	White	30.0669	HTN	154	59	No DM	NA	57.2588	5	1.0989
450	53	Female	Multi-racial	29.4868	No HTN	120	72	No DM	No	99.2368	5	0.735294
451	66	Female	White	22.3142	HTN	126	70	T2D	No	49.6996	5	14.1414
452	57	Male	Unknown	27.8941	No HTN	144	94	No DM	2+	95.3537	2	2.63158
453	77	Female	White	42.1543	HTN	149	68	T1D	1+	39.6662	5	3.84615
454	54	Male	White	32.4955	HTN	114	72	T1D	No	91.5474	7	7.95455
455	38	Female	White	42.6998	No HTN	168	94	No DM	NA	91.0661	10	32.4873
456	48	Female	White	31.0303	No HTN	134	82	No DM	NA	59.5122	5	50
457	53	Female	White	52.4616	HTN	136	89	T2D	NA	37.6624	5	17.3611
458	68	Female	Multi-racial	22.8614	HTN	109	61	No DM	No	75.9975	2	4.50644
459	85	Male	White	31.6002	No HTN	128	70	No DM	NA	31.4464	5	18.0077
460	65	Male	White	42.2362	No HTN	132	76	T2D	NA	67.3144	5	13.5417
461	38	Male	White	35.6909	HTN	NA	NA	No DM	NA	47.9894	5	5.71429
462	65	Male	White	23.7482	HTN	137	69	No DM	NA	70.8518	5	2.91971
463	58	Male	White	25.8967	HTN	NA	NA	No DM	NA	68.3153	5	1.73913
464	60	Male	African-American	27.6165	HTN	156	98	No DM	NA	75.5251	5	11.0204
465	59	Male	White	NA	HTN	136	85	No DM	NA	94.4661	10	2.77778
466	64	Male	Unknown	20.4529	No HTN	126	76	No DM	NA	48.5016	5	5.38462
467	69	Male	White	38.4164	HTN	NA	NA	No DM	NA	38.5986	5	36.2637
468	76	Female	White	32.3734	HTN	114	74	No DM	No	55.5272	5	2.88462
469	52	Male	White	45.5511	HTN	NA	NA	No DM	NA	70.5268	5	4.47761
470	61	Female	White	34.1302	HTN	110	79	No DM	NA	64.036	5	0
471	52	Female	White	21.1914	No HTN	100	60	No DM	NA	100.894	10	11.4355
472	65	Female	White	32.2581	No HTN	143	63	T2D	NA	78.8054	5	26.9231
473	81	Male	White	30.5698	HTN	180	80	No DM	NA	76.717	5	0
474	68	Male	White	24.1154	HTN	146	94	No DM	NA	61.7614	5	3.58974
475	61	Male	White	29.4983	HTN	130	74	T2D	NA	78.0337	5	8.10811
476	57	Male	Hispanic	38.2041	No HTN	158	88	No DM	No	83.1774	2	1.6129
477	48	Male	White	27.6361	No HTN	133	82	No DM	NA	88.6058	5	0.77821
478	60	Male	African-American	27.9984	HTN	138	76	T2D	NA	108.441	5	4.85437
479	69	Male	White	29.2946	HTN	139	65	T2D	No	63.895	5	3.39623
480	64	Male	White	34.1633	HTN	142	88	No DM	NA	48.1135	5	12.3596
481	65	Male	African-American	30.8506	HTN	147	92	No DM	NA	100.542	5	4.4898
482	73	Female	African-American	30.2172	HTN	132	69	T2D	No	64.5843	5	8.23529
483	65	Female	White	27.3369	HTN	129	62	T2D	NA	59.2635	5	33.3333
484	68	Male	White	24.5357	HTN	147	71	No DM	No	61.7614	1	8.10811
485	78	Male	White	26.1462	No HTN	129	73	No DM	NA	45.4189	5	7.84314
486	62	Female	White	NA	HTN	NA	NA	No DM	NA	57.7226	5	9.91736
487	63	Male	White	22.7204	No HTN	124	77	No DM	NA	79.7445	5	3.14961
488	57	Male	Unknown	42.175	HTN	113	64	No DM	NA	57.8671	5	3.80952
489	24	Female	Unknown	30.0829	No HTN	121	80	No DM	NA	115.641	5	1.63043
490	60	Female	White	41.0054	HTN	135	72	No DM	NA	97.3019	2	1.04167
491	75	Male	White	23.1799	HTN	146	79	No DM	No	60.6255	2	3.05344
492	62	Male	Multi-racial	30.0621	HTN	129	54	T1D	2+	14.1659	5	4
493	64	Male	White	39.8572	HTN	145	88	T2D	NA	66.179	5	3.33333
494	67	Male	African-American	32.0974	HTN	150	98	No DM	1+	50.7791	5	8.79121
495	59	Female	White	23.7245	No HTN	138	82	No DM	NA	70.2122	5	6.0241
496	52	Male	White	23.3381	No HTN	115	76	No DM	NA	74.32	5	0.161017
497	57	Male	Multi-racial	29.3018	HTN	108	63	No DM	NA	61.7147	5	3.67647
498	49	Female	African-American	22.8516	HTN	131	85	No DM	2+	86.8292	5	12.7778
499	53	Male	White	34.7452	No HTN	154	81	T2D	NA	70.0331	5	0
500	44	Female	White	37.9033	HTN	120	70	No DM	NA	92.7493	NA	NA
501	50	Male	White	35.4899	No HTN	120	83	No DM	No	118.047	1	0.609756
502	60	Male	African-American	25.7	HTN	165	78	No DM	NA	94.1503	2	3.16456
503	73	Female	White	28.2486	HTN	128	82	T2D	NA	54.0581	5	16.4706
504	71	Female	White	25.5755	HTN	111	71	T2D	Trace	69.1537	5	16.8675
505	58	Male	Asian	20.9877	No HTN	125	83	No DM	2+	82.5952	5	5.88235
506	52	Female	White	28.7598	HTN	147	82	No DM	NA	100.894	7	2.75862
507	63	Female	White	32.1656	HTN	NA	NA	No DM	NA	55.3814	5	3.33333
508	76	Male	White	31.3972	HTN	120	73	No DM	NA	58.3863	5	6.0241
509	54	Male	White	32.2307	HTN	145	90	No DM	NA	52.8824	5	1.5873
510	70	Male	White	26.6961	HTN	123	81	No DM	NA	56.3286	5	0
511	42	Male	White	30.7126	HTN	134	94	No DM	No	63.1643	5	0
512	69	Female	White	26.1653	HTN	128	65	No DM	NA	55.5986	5	1.35135
513	54	Female	White	30.4498	No HTN	187	111	No DM	NA	99.9725	2	2.31481
514	68	Male	White	30.504	HTN	NA	NA	No DM	NA	74.2894	5	24.5509
515	75	Male	White	30.7864	HTN	141	86	T2D	No	76.05	5	0.147541
516	80	Male	Unknown	28.0078	HTN	NA	NA	T2D	No	63.0659	5	4.7619
517	62	Male	White	24.1702	HTN	119	58	T2D	NA	73.9991	5	1.76991
518	75	Male	White	32.8025	HTN	NA	NA	No DM	NA	53.8752	5	9.84848
519	79	Male	White	25.1725	No HTN	140	72	T1D	NA	65.6695	5	8.53659
520	78	Male	Unknown	31.9899	HTN	129	71	T1D	NA	50.3814	5	2.14286
521	64	Female	White	30.7307	HTN	137	73	T2D	NA	95.0974	2	1.08696
522	43	Male	White	38.4	HTN	123	79	T2D	NA	73.6183	5	3.0303
523	59	Male	African-American	32.9156	HTN	156	86	No DM	No	69.0423	10	2.98507
524	73	Male	Unknown	26.3706	HTN	170	84	No DM	NA	87.2905	5	17.284
525	61	Male	White	29.4973	No HTN	121	75	No DM	NA	34.3589	5	15.7895
526	71	Male	White	25.9829	No HTN	122	65	No DM	NA	75.3867	5	2.87356
527	72	Male	White	26.8878	HTN	155	78	T2D	NA	63.892	5	30.8411
528	49	Male	White	43.3853	HTN	133	88	T2D	NA	105.992	2	2.63
529	58	Male	White	25.1406	HTN	155	81	No DM	NA	85.6935	5	10.4651
530	57	Female	White	28.1273	No HTN	131	76	No DM	NA	80.8788	5	9.7561
531	77	Female	White	28.2466	HTN	116	71	No DM	No	47.4978	5	13.6364
532	68	Male	White	36.6007	HTN	NA	NA	T2D	NA	48.3237	5	5.71429
533	66	Male	White	34.5289	HTN	169	90	No DM	NA	81.0106	5	5.57029
534	75	Male	White	30.9574	HTN	148	70	No DM	NA	66.7856	5	16.1491
535	54	Male	African-American	40.3191	HTN	107	73	No DM	Trace	111.544	5	2.27273
536	57	Female	White	28.899	No HTN	122	68	No DM	NA	117.966	5	0
537	52	Female	African-American	26.8583	No HTN	124	77	No DM	No	74.8501	2	2.55474
538	52	Female	Multi-racial	37.8419	No HTN	118	64	T1D	NA	89.0594	5	5.88235
539	67	Female	African-American	32.9272	HTN	158	91	No DM	No	67.3645	5	7.22222
540	68	Male	White	25.9388	No HTN	157	93	No DM	NA	70.9451	5	4.08163
541	64	Male	White	29.1272	HTN	143	87	No DM	No	31.2101	5	2.17391
542	63	Female	African-American	15.4483	No HTN	125	57	No DM	No	75.6377	2	NA
543	91	Male	White	21.6151	HTN	160	74	No DM	NA	43.99	5	0.0925926
544	56	Male	White	36.0218	HTN	129	87	T2D	No	23.9169	5	5.02793
545	66	Female	White	25.6805	HTN	133	69	No DM	No	53.0259	5	1.51515
546	49	Female	African-American	32.872	HTN	167	97	No DM	1+	61.3218	5	0
547	60	Male	White	44.3645	HTN	100	76	No DM	NA	58.221	5	4.7619
548	69	Female	White	49.1048	HTN	127	56	T2D	NA	62.9055	5	11.7647
549	59	Male	White	36.0613	HTN	150	91	T2D	NA	87.2642	5	4.91803
550	68	Female	Unknown	23.4343	HTN	156	78	T2D	No	53.47	5	0
551	72	Male	White	27.1047	No HTN	138	76	No DM	NA	48.1708	5	17.6871
552	85	Female	White	27.9904	HTN	138	78	T2D	NA	31.5412	5	21.4286
553	57	Male	African-American	27.474	HTN	136	60	No DM	Trace	50.6246	5	7.04225
554	69	Female	White	33.0888	HTN	178	95	No DM	No	59.7829	5	8.82353
555	57	Female	Hispanic	NA	No HTN	NA	NA	No DM	No	82.1027	0	0
556	68	Male	White	29.1631	HTN	117	73	T2D	NA	59.3609	5	3.57143
557	50	Female	White	45.8581	HTN	124	80	T2D	NA	82.4865	5	15
558	67	Female	White	28.3137	HTN	147	76	T2D	NA	41.0219	5	6.14525
559	77	Male	White	25.4971	No HTN	130	70	No DM	NA	44.27	5	NA
560	67	Male	White	45.0488	No HTN	134	60	T1D	1+	32.3618	5	22.6087
561	73	Female	White	32.1842	HTN	130	62	No DM	NA	51.62	5	0.125
562	54	Male	African-American	26.4103	HTN	119	77	No DM	NA	54.3991	5	6.30081
563	48	Female	White	42.1253	HTN	135	85	T2D	NA	72.9045	5	7.29167
564	73	Male	White	27.7959	HTN	148	81	T2D	NA	90.0244	5	3.47826
565	48	Male	African-American	20.9298	No HTN	118	78	No DM	NA	NA	2	1.89394
566	34	Female	White	28.4927	No HTN	121	61	No DM	NA	101.063	5	2.53165
567	82	Female	White	37.5404	HTN	148	66	T2D	NA	68.8793	5	24.5
568	55	Male	African-American	27.3727	No HTN	112	72	No DM	No	78.225	5	0
569	66	Male	White	28.1816	HTN	160	89	No DM	No	86.36	5	5.17241
570	64	Male	White	19.1108	No HTN	132	77	NA	NA	62.887	5	6.22951
571	59	Female	White	27.6714	HTN	169	72	T1D	NA	3.72987	5	6.25
572	64	Female	White	44.6534	HTN	132	63	T2D	NA	66.0113	5	19.4805
573	64	Male	White	28.4216	HTN	138	81	No DM	NA	86.4479	5	23.5808
574	79	Male	White	24.8608	HTN	138	71	No DM	NA	52.8776	5	7.69231
575	68	Male	White	30.3674	No HTN	134	62	No DM	NA	49.9627	5	5.22088
576	61	Male	African-American	30.2978	HTN	130	70	No DM	1+	62.2447	5	10
577	55	Female	African-American	38.2812	HTN	NA	NA	T2D	No	44.8896	5	24
578	77	Male	White	30.825	No HTN	120	70	No DM	NA	69.74	5	0.0520833
579	69	Female	White	32.544	HTN	111	67	T2D	No	44.8631	5	12.4324
580	54	Female	White	21.9584	No HTN	131	89	No DM	NA	113.139	5	11.6071
581	54	Male	Multi-racial	25.9516	No HTN	125	85	No DM	No	75.7032	10	7.27273
582	53	Female	White	44.3906	HTN	135	70	T2D	NA	97.5495	5	6.0241
583	61	Male	White	34.2	No HTN	121	80	T2D	NA	80.8728	5	10.8808
584	67	Male	African-American	36.9424	HTN	161	82	No DM	NA	87.5122	5	6.76533
585	42	Female	African-American	27.0432	No HTN	172	81	No DM	NA	127.286	2	1.26316
586	70	Male	White	30.1243	No HTN	151	97	No DM	NA	27.45	5	0.114286
587	55	Male	White	30.7137	No HTN	124	75	No DM	NA	54.2809	5	6.48
588	57	Female	White	34.6775	HTN	132	82	No DM	NA	104.455	NA	NA
589	69	Male	White	24.0095	HTN	142	85	No DM	NA	83.4643	5	7.94702
590	58	Male	Multi-racial	37.5125	HTN	110	69	No DM	NA	57.4621	5	16.1017
591	79	Female	White	NA	No HTN	150	85	No DM	NA	86.9718	5	3.77644
592	67	Male	White	20.9472	HTN	140	67	T2D	NA	63.4735	5	20.7071
593	57	Male	White	39.9723	No HTN	108	59	T2D	NA	74.1245	5	3.6036
594	72	Male	White	20.9086	No HTN	NA	NA	No DM	NA	70.571	5	6.15385
595	70	Male	White	31.99	No HTN	125	62	No DM	NA	58	5	5.26316
596	62	Male	White	22.3964	No HTN	NA	NA	No DM	NA	79.3464	5	7.28477
597	61	Female	White	31.25	No HTN	125	63	No DM	No	79.8278	2	7.69231
598	57	Female	Multi-racial	34.6122	No HTN	106	62	No DM	No	71.2056	20	33.9623
599	82	Male	White	25.5958	HTN	145	80	No DM	NA	90.6032	2	3.78788
600	62	Female	White	32.3085	HTN	125	74	No DM	NA	93.5991	5	30.5882
601	55	Male	Hispanic	28.3419	No HTN	142	84	No DM	No	47.7888	5	10.3448
602	87	Female	Multi-racial	28.1337	No HTN	152	88	No DM	No	66.502	2	2.77778
603	30	Male	White	41.0894	No HTN	118	75	No DM	NA	134.918	0	0
604	65	Male	African-American	26.0617	No HTN	NA	NA	No DM	1+	60.52	5	5
605	78	Male	White	26.1462	HTN	164	78	T2D	NA	58.1572	5	19.1489
606	57	Female	African-American	32.9811	HTN	111	65	No DM	2+	72.2668	5	12.5
607	77	Male	Multi-racial	22.7994	NA	NA	NA	NA	NA	54.1367	5	8.66142
608	67	Female	White	51.6519	HTN	162	80	T2D	NA	91.2475	30	20.8696
609	64	Female	White	28.7598	HTN	116	62	No DM	NA	76.998	5	2.5641
610	44	Female	Multi-racial	29.3701	HTN	146	101	No DM	NA	61.2081	5	2.5974
611	65	Female	White	35.5714	HTN	143	73	T2D	NA	75.3332	5	22.2222
612	58	Male	African-American	23.4797	HTN	117	67	No DM	NA	70.1811	5	8.90688
613	67	Female	White	27.0162	HTN	174	77	T2D	NA	50.4097	5	5.97403
614	59	Male	African-American	27.9105	HTN	144	93	No DM	No	107.694	2	12.6437
615	82	Male	White	31.0131	HTN	196	78	No DM	No	62.186	5	7.40741
616	64	Male	White	25.3979	HTN	169	78	No DM	NA	64.17	5	NA
617	71	Female	White	48.7904	HTN	NA	NA	No DM	NA	85.628	5	2.78746
618	39	Female	White	31.5096	No HTN	NA	NA	No DM	NA	96.0648	0	0
619	70	Female	White	46.2848	HTN	142	89	T2D	NA	50.4357	5	13.5266
620	68	Male	White	23.1467	No HTN	NA	NA	No DM	NA	51.26	5	0.016129
621	45	Male	White	33.2144	No HTN	NA	NA	No DM	NA	72.5913	5	2.3622
622	74	Male	White	27.2916	HTN	125	64	T1D	2+	38.5878	5	4.08163
623	58	Male	White	19.6651	HTN	142	78	No DM	NA	57.98	5	0.0645161
624	64	Female	White	31.0928	HTN	147	71	T2D	No	84.5063	5	14.2857
625	72	Male	White	30.5616	HTN	159	85	No DM	NA	74.86	5	0.0512821
626	37	Female	White	32.2841	No HTN	137	78	T1D	NA	78.7612	5	12.3028
627	64	Male	White	24.3651	No HTN	99	61	No DM	No	79.1863	5	13.4921
628	46	Female	Unknown	NA	HTN	96	49	No DM	No	104.238	2	1.78571
629	51	Male	African-American	22.2978	No HTN	144	90	No DM	No	134.578	2	4.7619
630	65	Male	White	26.8167	HTN	168	68	T1D	NA	88.1289	3	3.20285
631	52	Male	White	36.2025	HTN	100	80	No DM	NA	81.216	2	12.619
632	74	Female	African-American	29.6173	HTN	163	72	No DM	No	55.3228	2	9.52381
633	65	Male	White	23.6208	HTN	135	86	No DM	NA	72.456	2	4.66472
634	67	Female	Unknown	29.2184	HTN	NA	NA	T1D	No	76.5332	2	2.63158
635	58	Female	Hispanic	35.3404	HTN	115	68	T2D	NA	81.528	2	2.85714
636	61	Male	Unknown	19.79	HTN	133	63	T1D	No	49.5345	2	10.1695
637	67	Male	White	36.754	HTN	141	79	T2D	NA	7.34981	2	2.94118
638	51	Male	White	29.3018	HTN	187	22	T2D	NA	79.9438	2	7.27969
639	56	Male	White	19.9862	No HTN	103	61	No DM	NA	70.7412	2	2.17984
640	61	Male	White	37.1087	No HTN	97	71	No DM	2+	49.5345	2	7.24638
641	56	Male	White	20.7829	HTN	104	60	No DM	NA	85.8349	2	2.5974
642	61	Male	White	24.1287	No HTN	131	79	No DM	Trace	96.4155	2	5.44218
643	66	Female	Multi-racial	32.4209	No HTN	143	81	No DM	No	95.288	0	12.1951
644	68	Male	Asian	22.5027	No HTN	122	68	No DM	No	91.7892	2	8.60927
645	60	Female	Unknown	18.8591	No HTN	139	75	No DM	NA	96.8069	10	15
646	56	Female	African-American	38.5466	HTN	120	80	No DM	NA	98.2759	2	0.97561
647	54	Male	Unknown	34.349	No HTN	129	87	No DM	NA	75.7032	2	3.10559
648	67	Male	White	34.0308	No HTN	137	62	No DM	NA	59.7793	2	2.64706
649	71	Male	Unknown	44.0813	No HTN	163	81	No DM	No	75.3867	NA	NA
650	55	Male	White	33.7424	HTN	141	65	T2D	NA	61.4256	2	3.26087
651	59	Female	White	30.3854	HTN	117	61	No DM	NA	64.1335	2	7.1875
652	54	Female	White	48.3405	HTN	174	95	T2D	NA	102.018	5	15.873
653	29	Female	Multi-racial	31.7188	No HTN	121	86	No DM	No	117.46	2	1.12994
654	52	Male	White	36.6486	No HTN	110	51	No DM	NA	49.9363	2	1
655	51	Male	White	29.6008	HTN	162	111	No DM	NA	71.7585	2	3.26087
656	74	Female	White	24.9468	HTN	125	66	No DM	NA	77.5223	2	11.413
657	55	Female	White	37.1267	HTN	105	60	T2D	No	50.9993	2	11.828
658	54	Female	White	21.6329	HTN	99	55	No DM	NA	96.8666	NA	NA
659	47	Male	White	26.5715	HTN	126	86	No DM	NA	88.1634	2	3.5443
660	50	Female	African-American	24.9468	HTN	107	56	No DM	No	122.912	NA	NA
661	52	Female	African-American	33.9685	No HTN	114	59	No DM	No	85.0185	2	1.23457
662	38	Female	Multi-racial	30.6326	HTN	126	82	No DM	No	81.3726	NA	NA
663	45	Male	White	31.419	HTN	139	93	No DM	NA	50.1279	2	1.86916
664	66	Male	White	31.5096	HTN	162	71	T2D	NA	89.5119	2	3.05344
665	57	Male	Unknown	28.4583	No HTN	112	69	No DM	No	66.723	10	1.53846
666	46	Male	African-American	26.4534	HTN	120	70	T2D	NA	99.0693	25	18.7773
667	63	Male	White	29.3658	HTN	NA	NA	No DM	No	58.0689	2	6.12245
668	57	Female	African-American	28.8224	HTN	143	84	No DM	NA	50.2765	2	2.47934
669	59	Male	Multi-racial	46.6721	HTN	96	62	No DM	No	82.017	3	9.16031
670	51	Male	White	31.56	No HTN	127	66	No DM	NA	95.9601	2	3.0303
671	62	Female	White	39.3555	HTN	148	88	No DM	NA	56.4085	2	1.07527
672	34	Female	African-American	37.8011	No HTN	110	72	No DM	Trace	75.6941	NA	0
673	60	Male	African-American	31.4113	HTN	154	85	T2D	No	75.5251	2	2.36686
674	57	Female	Unknown	50.7374	No HTN	122	75	No DM	No	71.2056	0	1.44928
675	47	Male	White	30.9632	HTN	142	91	T2D	NA	104.782	2	1.21951
676	63	Male	Multi-racial	24.9337	HTN	NA	NA	No DM	No	79.7445	10	13.4146
677	48	Male	White	20.0784	HTN	127	81	No DM	1+	62.7662	2	4.78469
678	64	Male	White	27.9383	HTN	122	82	No DM	NA	68.31	2	0.0614754
679	57	Male	White	30.922	No HTN	126	79	No DM	NA	85.2341	2	3.48259
680	55	Male	African-American	NA	HTN	NA	NA	T2D	NA	75.1846	2	3.42466
681	68	Female	White	23.1125	HTN	162	88	No DM	NA	68.6683	2	5.10949
682	67	Male	White	27.353	HTN	148	57	T2D	NA	56.4599	2	11.9497
683	58	Male	White	33.4482	HTN	140	75	T2D	NA	76.9768	2	8.82353
684	47	Male	White	27.9806	HTN	NA	NA	No DM	NA	73.8034	2	0
685	47	Female	White	58.3178	HTN	135	87	T2D	NA	68.9141	2	2.66667
686	76	Male	African-American	25.0621	HTN	147	71	No DM	No	61.2706	10	7.59494
687	46	Male	White	28.1575	HTN	125	74	No DM	NA	82.8016	2	4.21687
688	66	Female	African-American	33.6973	HTN	143	75	T2D	NA	78.1033	2	3.21101
689	60	Female	White	40.3551	HTN	155	69	T2D	NA	54.106	2	7.98005
690	58	Female	White	33.6793	HTN	118	76	No DM	NA	71.6688	2	3.2
691	60	Male	White	47.6593	HTN	140	65	T2D	NA	79.5162	2	6.52174
692	57	Male	White	19.9862	HTN	134	88	No DM	NA	69.5146	2	9.89583
693	50	Female	White	53.1954	HTN	NA	NA	T2D	NA	65.8489	2	0
694	46	Male	White	22.5908	HTN	NA	NA	No DM	NA	67.9541	2	2.08955
695	63	Female	White	30.6873	No HTN	113	65	No DM	No	92.505	0	0
696	70	Male	White	29.1631	HTN	177	105	No DM	NA	67.6553	2	5.86265
697	63	Male	White	30.1017	HTN	192	108	T2D	NA	78.79	2	0.0431034
698	64	Male	White	28.5639	HTN	114	81	No DM	NA	88.75	2	0.0295082
699	53	Female	African-American	NA	NA	NA	NA	T1D	Trace	114.398	NA	NA
700	64	Female	White	27.3369	No HTN	NA	NA	No DM	NA	56.9173	2	28.125
701	47	Male	African-American	37.5186	HTN	143	78	No DM	NA	64.7433	2	0
702	55	Male	White	24.8168	HTN	NA	NA	No DM	NA	97.1581	10	2.68817
703	82	Male	White	25.5514	HTN	NA	NA	No DM	NA	83.1919	2	4.8433
704	46	Male	White	26.1778	No HTN	127	76	No DM	NA	89.8594	2	1.88679
705	45	Female	African-American	40.7184	No HTN	133	76	No DM	2+	89.3035	2	3.36134
706	63.4894	Male	Unknown	25.677	HTN	145	84	No DM	NA	100.089	NA	NA
707	75	Female	White	37.8419	HTN	NA	NA	T2D	NA	41.7765	2	5.49828
708	57	Male	White	26.9326	No HTN	125	79	No DM	NA	68.7969	2	0.884956
709	44	Male	White	38.9082	HTN	152	91	No DM	NA	79.4622	2	3.68664
710	57	Male	White	25.2133	HTN	180	105	No DM	NA	88.4989	2	4.78469
711	48	Male	Multi-racial	30.2402	No HTN	113	80	No DM	No	88.6058	10	12.3077
712	35	Male	White	37.6365	HTN	128	75	No DM	NA	100.72	2	8.69565
713	66	Male	African-American	36.8443	HTN	128	84	No DM	Trace	60.4558	40	0
714	43	Male	White	22.9781	No HTN	126	82	No DM	NA	120.698	2	0.746269
715	42	Female	Multi-racial	26.4143	No HTN	117	75	No DM	NA	95.5404	2	1.04167
716	66	Female	African-American	36.8842	HTN	140	80	No DM	Trace	60.4558	5	0
717	74	Female	African-American	NA	No HTN	NA	NA	No DM	NA	10.19	2	0
718	57	Male	African-American	36.2113	No HTN	155	89	No DM	No	52.1031	2	2.64901
719	30	Female	White	25.0174	No HTN	127	87	No DM	NA	100.77	NA	NA
720	47	Female	White	33.3847	HTN	NA	NA	No DM	NA	73.4184	2	3.59116
721	65	Male	Multi-racial	29.2905	No HTN	118	63	No DM	No	70.0738	2	3.37972
722	57	Male	Multi-racial	32.6538	No HTN	104	67	No DM	No	66.723	2	5.61798
723	42	Male	White	40.7598	HTN	146	98	No DM	NA	69.8906	2	1.25786
724	59.21	Male	Asian	24.6755	No HTN	122	70	T2D	NA	103.144	NA	100
725	45	Male	African-American	32.9909	No HTN	146	89	No DM	No	93.2265	0	0
726	52	Male	African-American	26.5822	No HTN	107	53	No DM	No	72.5221	5	1.81818
727	40	Male	White	28.659	HTN	120	72	No DM	NA	88.3589	2	2.43902
728	55	Male	White	36.8729	No HTN	128	74	No DM	NA	99.0559	2	2.43902
729	68	Female	White	23.4849	No HTN	NA	NA	No DM	NA	90.1682	2	2
730	82	Male	White	NA	No HTN	118	74	T2D	NA	57.1257	2	2.5974
731	67	Male	White	37.7978	HTN	100	70	T2D	NA	99.425	2	1.97368
732	54	Female	White	43.0556	HTN	157	93	No DM	NA	72.7221	2	5.05837
733	56	Female	White	21.4079	No HTN	148	80	No DM	NA	60.9149	2	2.87081
734	66	Male	African-American	22.4284	HTN	139	77	No DM	No	65.7294	30	67.3469
735	69	Male	White	29.5398	HTN	144	80	No DM	NA	64.5673	2	7.55556
736	35	Female	Multi-racial	21.6837	No HTN	120	77	No DM	No	112.612	1	0
737	61	Male	White	31.2637	HTN	139	88	NA	NA	88.289	2	6.17284
738	71	Male	Unknown	24.9611	No HTN	115	65	No DM	NA	85.628	2	5.61497
739	69	Male	White	25.7194	HTN	140	90	T2D	NA	71.2528	2	5.92105
740	66	Male	White	31.6937	HTN	124	73	T2D	NA	88.689	2	2.13904
741	57	Female	Multi-racial	30.6631	HTN	96	56	No DM	No	71.2056	NA	NA
742	48	Male	White	31.6327	HTN	128	81	No DM	NA	80.7333	2	3.94089
743	59	Female	African-American	25.5292	HTN	137	66	T2D	2+	24.3579	2	6.86275
744	46	Male	White	26.6217	No HTN	130	79	No DM	No	65.4344	15	20
745	65	Male	African-American	23.4031	HTN	145	85	No DM	NA	72.9185	2	0
746	69	Male	White	34.4377	No HTN	152	83	No DM	NA	63.2353	2	9.52381
747	41	Male	Hispanic	34.7489	HTN	120	79	No DM	No	93.0717	10	3.57143
748	46	Male	African-American	38.5707	HTN	149	90	No DM	NA	88.6613	2	3.9604
749	64	Female	White	24.3267	HTN	141	83	T1D	NA	52.0395	2	4.21687
750	56	Male	White	24.1291	HTN	144	78	No DM	No	11.128	2	3.84615
751	56	Male	African-American	17.4308	No HTN	115	71	No DM	NA	115.44	5	0.0265487
752	57	Male	White	22.0985	No HTN	142	80	No DM	NA	94.9119	5	6.76923
753	40	Female	White	24.5155	No HTN	NA	NA	No DM	NA	81.3286	2	1.44928
754	73	Male	White	25.5937	HTN	123	71	No DM	No	88.6213	5	5.95238
755	39	Male	African-American	36.7096	HTN	122	75	T2D	NA	77.2949	2	2.15385
756	63	Female	White	72.806	HTN	130	90	T2D	2+	57.9921	2	6.89655
757	76	Male	White	31.9645	HTN	151	98	No DM	NA	62.7869	2	5.55556
758	69	Female	Hispanic	21.7502	HTN	125	53	No DM	No	65.4493	10	18.6813
759	67	Male	White	26.9621	No HTN	124	85	No DM	NA	62.2	2	0.0154639
760	60	Female	White	33.3008	HTN	136	66	No DM	NA	64.49	2	NA
761	47	Female	White	49.597	No HTN	122	72	No DM	NA	78.49	2	0.00884956
762	55	Male	White	25.1278	No HTN	132	66	No DM	No	75.1732	30	27.2727
763	45	Male	African-American	38.5052	No HTN	NA	NA	No DM	No	104.612	10	4.87805
764	35	Female	White	NA	No HTN	NA	NA	No DM	NA	84.2359	2	0.537634
765	81	Male	African-American	25.7325	HTN	138	78	No DM	NA	NA	5	13.125
766	58	Female	White	43.8966	HTN	140	84	T2D	NA	80.3127	2	3.44828
767	81	Male	Hispanic	25.5102	HTN	NA	NA	No DM	No	79.8194	5	0
768	52	Male	White	26.5759	HTN	NA	NA	NA	NA	71.999	2	1.49254
769	76	Male	White	22.0782	HTN	125	77	No DM	NA	84.6378	2	1.87793
770	64	Female	White	21.7742	No HTN	93	71	No DM	NA	58.9676	2	5.6962
771	48	Male	White	31.7666	HTN	156	101	No DM	NA	88.6058	2	0
772	59	Male	White	33.8227	No HTN	146	78	No DM	NA	61.4335	2	4.65116
773	27	Female	African-American	32.4476	No HTN	133	91	No DM	NA	120.48	0	0
774	87	Male	White	29.9545	HTN	139	56	T2D	NA	39.05	2	0.0447761
775	66	Male	White	30.303	No HTN	158	102	No DM	NA	38.364	2	3.44828
776	64	Male	White	58.2042	HTN	120	70	No DM	NA	77.313	2	3.28638
777	61	Male	White	21.7885	No HTN	112	64	No DM	NA	95.9245	2	4.06504
778	71	Male	White	25.1918	No HTN	143	71	No DM	NA	71.0685	2	1.54639
779	80	Male	White	53.5198	No HTN	163	73	No DM	No	81.5099	10	6.72269
780	57	Male	White	26.3118	HTN	139	75	T2D	NA	96.72	25	0.482759
781	58	Female	African-American	29.4592	No HTN	132	71	No DM	NA	82.6182	2	1.96721
782	63	Female	White	28.3987	HTN	128	76	NA	NA	90.932	5	7.8534
783	62	Male	White	27.5983	HTN	126	78	No DM	NA	67.82	2	NA
784	53	Male	White	23.0919	No HTN	136	78	No DM	NA	82.5445	2	0.574713
785	63	Female	White	34.8145	HTN	139	66	No DM	NA	42.5747	2	0
786	30	Male	White	25.8283	No HTN	114	74	No DM	No	98.1699	0	0
787	48	Female	White	21.1109	No HTN	121	58	No DM	NA	58.2298	2	0.357143
788	58	Female	African-American	41.0156	HTN	151	96	No DM	No	63.9505	0	0
789	74	Female	White	27.148	HTN	160	75	T2D	NA	86.8691	2	6
790	60	Male	African-American	25.6951	No HTN	108	70	No DM	1+	102.784	100	98.8525
791	81	Female	White	19.5704	HTN	146	71	No DM	No	26.0226	2	5.96026
792	57	Male	White	24.8168	HTN	126	77	T2D	NA	76.64	2	0.0285714
793	82	Female	White	31.4088	HTN	177	75	T2D	NA	60.5497	2	9.43396
794	60	Male	White	29.8455	No HTN	123	72	No DM	NA	48.7	2	0.0694444
795	38	Male	White	29.0028	HTN	NA	NA	No DM	NA	73.2863	2	9.27835
796	73	Male	White	30.6864	No HTN	137	87	No DM	NA	78.0958	2	3.46535
797	48	Female	White	38.5241	No HTN	132	80	No DM	No	75.8526	1	1.49254
798	61	Male	White	25.9388	HTN	100	65	T2D	NA	65.5339	2	7.40741
799	66	Female	White	20.5982	HTN	140	88	No DM	No	90.5759	10	11.4583
800	72	Male	White	31.1361	HTN	140	82	T1D	No	83.9002	2	3.75
801	39	Male	White	35.4013	No HTN	156	110	No DM	NA	82.3028	2	0.967742
802	49	Female	White	54.2501	No HTN	132	85	No DM	NA	73.3466	2	14.4876
803	70	Female	White	21.9476	No HTN	144	89	No DM	NA	73.8202	2	3.33333
804	64	Male	White	42.7566	HTN	NA	NA	T2D	NA	50.96	2	0.0223881
805	51	Male	White	60.4914	HTN	122	88	T2D	NA	79.9438	2	1.89873
806	60	Male	African-American	24.159	No HTN	127	62	No DM	NA	85.7852	2	2.85088
807	63	Female	White	24.4625	HTN	NA	NA	No DM	NA	30.14	2	0.0307692
808	47	Female	White	33.8307	HTN	125	77	No DM	Trace	67.2513	2	0.886918
809	22	Female	White	19.7773	No HTN	121	79	No DM	NA	87.5132	2	28.7273
810	53	Male	African-American	25.4758	HTN	112	85	No DM	NA	49.2515	1	3.90625
811	41	Male	White	32.414	HTN	152	103	No DM	NA	46.6679	1	0
812	47	Male	White	27.6319	HTN	161	80	No DM	No	85.0981	5	4.25532
813	56	Male	White	44.0443	No HTN	132	78	No DM	1+	75.4758	1	3.74707
814	58	Male	Unknown	27.4382	No HTN	161	92	No DM	NA	83.6049	1	1.28535
815	74	Male	White	32.5462	HTN	139	23	No DM	No	37.012	1	2.54545
816	66	Male	White	23.9834	No HTN	132	82	No DM	NA	56.8579	1	0.898204
817	70	Female	White	31.0484	HTN	165	81	T2D	NA	79.7315	1	0.473934
818	59	Male	White	27.8068	HTN	144	73	No DM	Trace	70.7509	NA	NA
819	50	Male	White	26.2605	No HTN	141	81	No DM	No	107.553	0	1.06383
820	47	Female	White	41.6261	No HTN	140	79	No DM	NA	70.6537	1	NA
821	67	Male	African-American	20.898	No HTN	111	72	No DM	Trace	62.3581	5	12.9477
822	75	Male	Unknown	27.2252	HTN	120	70	T2D	NA	83.2555	0	5
823	50	Male	White	79.1092	No HTN	113	69	T2D	NA	108.771	20	26.1261
824	60	Male	African-American	23.4143	No HTN	120	73	No DM	NA	90.85	0	0.0344828
825	68	Male	African-American	37.9727	HTN	153	88	T2D	NA	53.6496	0	0
826	34	Female	African-American	29.6949	No HTN	110	69	No DM	No	88.125	5	4.42478
827	78	Female	White	33.2986	HTN	120	70	NA	NA	63.131	0	0
828	53	Female	African-American	29.4716	No HTN	121	74	No DM	No	59.6227	0	0
829	76	Male	White	30.6835	HTN	122	67	No DM	1+	40.0216	0	12.5
830	44	Male	White	34.4253	HTN	118	89	T2D	NA	92.2449	5	11.1465
831	56	Male	White	23.6208	No HTN	105	67	No DM	NA	62.15	0	0.015873
832	57	Male	African-American	29.0537	HTN	137	80	No DM	1+	64.0185	0	3.22581
833	47	Male	African-American	31.2414	No HTN	128	80	No DM	No	109.752	2	2.22222
834	55	Male	White	31.4131	HTN	149	72	T2D	NA	76.0078	0	0.859599
835	83	Female	Hispanic	19.3174	HTN	168	76	No DM	No	68.3971	2	2.57511
836	55	Male	White	31.7039	HTN	134	69	T2D	NA	82.3587	0	0
837	48	Female	Hispanic	20.8688	HTN	147	88	No DM	Trace	66.7805	0	0
838	50	Female	White	22.3787	No HTN	133	89	No DM	NA	61.3697	0	1.1976
839	35	Female	White	NA	HTN	147	112	No DM	NA	123.406	70	2.4055
840	60	Male	White	29.0233	HTN	149	78	T2D	NA	60.43	0	0
841	61	Male	White	39.6	HTN	138	85	T2D	NA	80.8728	0	2.17391
842	56	Male	African-American	30.4977	No HTN	158	95	No DM	NA	80.0918	0	1.9774
843	51	Female	White	22.4352	No HTN	126	68	No DM	NA	54.083	0	3.125
844	38	Female	White	24.9723	No HTN	114	80	No DM	NA	108.389	2	0
845	66	Female	Hispanic	20.6117	HTN	NA	NA	No DM	No	58.8486	0	1.19048
846	69	Female	White	32.9	HTN	129	64	T2D	NA	46.2226	0	4.52489
847	73	Male	White	29.9775	No HTN	140	74	No DM	NA	84.82	0	0.0247525
848	52	Male	White	41.8192	HTN	152	78	No DM	No	86.1508	NA	NA
849	132	Male	African-American	NA	No HTN	156	136	No DM	NA	26.6386	0	0
850	68	Male	White	36.2996	HTN	149	87	T2D	NA	68.6125	0	1.98675
851	43	Male	Unknown	31.0113	No HTN	124	74	No DM	NA	88.5515	0	0.692042
852	40	Male	White	39.2194	HTN	NA	NA	No DM	NA	94.8736	2	1.45985
853	70	Male	White	28.8178	HTN	143	70	No DM	NA	4.38	0	0
854	70	Male	African-American	41.1523	HTN	NA	NA	No DM	No	65.9598	5	0.689655
855	62	Female	White	29.8335	No HTN	123	86	T2D	NA	66.9453	0	4.70588
856	39	Male	White	25.8967	No HTN	140	57	No DM	NA	87.9679	0	3.9604
857	56	Male	White	29.9518	HTN	129	73	T2D	NA	73.0385	0	1.18343
858	42	Female	African-American	32.2667	No HTN	122	69	No DM	No	80.2971	2	0.980392
859	65	Male	White	26.324	No HTN	141	68	No DM	NA	89.3141	0	1.45349
860	73	Female	White	27.5148	HTN	189	92	No DM	NA	46.8222	0	9.30233
861	34	Male	Hispanic	38.2653	No HTN	121	77	No DM	Trace	71.1894	0	0
862	49	Male	African-American	30.498	HTN	153	101	No DM	No	81.5924	2	0.980392
863	59	Male	White	32.2028	No HTN	135	86	No DM	NA	59.7237	0	0
864	55	Female	White	37.0065	No HTN	NA	NA	No DM	NA	70.3194	0	1.21655
865	76	Female	White	46.0695	HTN	148	72	T2D	NA	84.8323	0	12.0567
866	85	Female	White	26.43	No HTN	130	79	No DM	NA	66	0	0
867	58	Female	White	21.8348	HTN	144	81	No DM	No	77.9789	20	19.5373
868	65	Male	White	22.9847	HTN	122	79	No DM	No	93.7441	2	10
869	50	Male	White	30.67	No HTN	142	74	No DM	NA	46.3282	0	0
870	38	Female	White	22.2641	No HTN	121	79	No DM	NA	74.39	0	0
871	82	Female	White	21.9642	HTN	122	70	T2D	NA	16.19	0	0.153846
872	58	Female	White	36.2904	HTN	143	80	No DM	NA	65.3998	0	3.57143
873	21	Male	African-American	19.2643	No HTN	121	83	No DM	NA	78.36	0	NA
874	52	Male	White	NA	No HTN	NA	NA	No DM	NA	62.73	0	3.09278
875	87	Male	White	31.8713	No HTN	109	58	No DM	No	67.3725	5	4.4586
876	74	Female	African-American	36.7688	No HTN	141	71	No DM	NA	64.1322	0	7.69231
877	69	Male	White	NA	HTN	136	62	T1D	2+	91.1467	0	0
878	56	Male	Unknown	29.7348	No HTN	129	71	No DM	NA	78.0659	0	0
879	67	Male	White	28.5045	HTN	137	78	No DM	NA	89.7292	0	2.33463
880	41	Male	African-American	33.8912	HTN	136	83	No DM	NA	57.05	0	NA
881	52	Male	White	31.3164	HTN	142	70	T2D	NA	91.66	5	0.0583333
882	59	Male	White	31.2617	HTN	144	97	T2D	NA	65.79	0	0
883	48	Female	African-American	42.287	HTN	155	100	T1D	1+	70.6289	10	11.4754
884	58	Male	White	27.7275	HTN	141	86	NA	NA	69.754	0	0.00497512
885	20	Female	White	25.8967	No HTN	117	76	No DM	NA	84.3459	0	0
886	40	Female	White	52.2925	No HTN	NA	NA	No DM	NA	89.7956	0	1.25
887	48	Female	White	35.5918	No HTN	132	84	NA	NA	67.597	0	0
888	83	Male	White	32.1119	HTN	157	80	No DM	NA	79.4361	0	3.05677
889	63	Male	White	25.6267	HTN	99	55	No DM	NA	57.0069	0	25.1366
890	62	Male	White	29.518	HTN	127	69	No DM	NA	97.2565	5	4.34783
891	63	Female	White	39.5162	HTN	162	80	No DM	NA	83.75	0	0.970874
892	52	Male	White	25.7194	No HTN	131	69	T2D	1+	65.7802	2	2.12014
893	46	Female	White	18.1474	No HTN	125	71	No DM	NA	86.0896	0	1.43369
894	82	Female	Multi-racial	25.3856	HTN	NA	NA	No DM	No	52.5926	0	5.55556
895	63	Female	White	41.5621	HTN	142	82	T2D	1+	68.2668	2	17.2727
896	60	Female	White	23.9834	No HTN	132	84	No DM	NA	57.2066	0	0
897	43	Male	Multi-racial	36.8975	HTN	136	90	No DM	NA	80.0224	0	0.888889
898	68	Male	White	34.4491	HTN	110	70	T2D	NA	24.7107	0	16.6667
899	57	Male	White	27.8312	HTN	127	79	No DM	NA	85.2341	0	NA
900	63	Female	Unknown	22.4349	HTN	142	87	T2D	1+	60.8367	2	7.69231
901	34	Female	African-American	26.9269	No HTN	164	109	No DM	NA	76.5345	0	5.61224
902	62	Male	White	NA	HTN	102	58	No DM	NA	80.31	0	NA
903	55	Female	White	60.0593	HTN	129	83	T2D	NA	57.93	NA	0.294118
904	52	Male	African-American	31.6638	No HTN	126	82	No DM	NA	46.1302	NA	NA
905	58	Female	Unknown	NA	NA	NA	NA	NA	NA	NA	90	22.2222
906	72	Female	Unknown	26.146	HTN	NA	NA	T2D	1+	73.8918	5	0
907	58	Female	African-American	26.1548	No HTN	240	73	T2D	1+	110.45	0	11.7647
908	45	Female	White	34.1576	HTN	NA	NA	No DM	NA	98.1524	NA	NA
909	78	Female	White	32.6121	No HTN	141	62	No DM	NA	81.8382	NA	NA
910	68	Female	White	24.2131	HTN	119	58	T2D	NA	65.9107	NA	NA
911	43	Male	White	63.4847	HTN	121	60	T1D	NA	98.9019	5	1.80723
912	50	Male	White	27.8027	HTN	140	80	No DM	NA	82.365	NA	NA
913	67	Male	White	35.2942	HTN	153	72	T2D	NA	57.5282	NA	NA
914	66	Male	White	30.7273	HTN	148	79	No DM	NA	76.2344	NA	NA
915	34	Female	African-American	22.3142	No HTN	140	104	No DM	NA	95.1974	95	78.1609
916	73	Female	Unknown	25.8527	HTN	151	82	T2D	1+	86.2299	25	25
917	59	Female	White	33.2347	HTN	134	74	No DM	NA	79.7505	NA	NA
918	59	Female	White	34.998	HTN	130	55	T2D	Trace	57.6099	NA	NA
919	56	Female	White	33.8624	HTN	166	89	No DM	NA	60.2075	NA	NA
920	77	Male	White	29.7596	HTN	114	67	No DM	NA	46.5083	NA	NA
921	65	Female	White	39.4666	HTN	141	68	T2D	No	92.5385	0	2.18182
922	49	Male	African-American	24.2081	No HTN	144	92	T2D	2+	101.714	0	4.30622
923	65	Female	White	32.3443	No HTN	141	62	No DM	NA	32.3481	NA	NA
924	47	Male	African-American	44.6354	HTN	117	76	T2D	1+	103.153	5	4.83871
925	69	Female	African-American	26.0396	HTN	137	69	No DM	NA	64.0928	NA	NA
926	54	Male	White	29.84	HTN	144	83	No DM	NA	64.8625	NA	NA
927	70	Male	White	30.1579	HTN	124	70	No DM	NA	36.0857	NA	NA
928	75	Female	White	43.7488	HTN	129	69	No DM	NA	60.3092	NA	NA
929	80	Male	White	22.7416	No HTN	138	69	No DM	NA	57.9339	NA	NA
930	35	Female	White	35.9498	HTN	NA	NA	No DM	NA	86.5827	NA	NA
931	77	Female	White	45.348	HTN	126	54	No DM	NA	35.9561	NA	NA
932	46	Male	White	30.8492	No HTN	132	90	No DM	NA	49.0485	NA	NA
933	52	Female	African-American	33.7517	HTN	139	89	No DM	NA	29.0132	NA	NA
934	69	Female	White	26.243	No HTN	122	55	No DM	NA	79.0345	NA	NA
935	86	Female	White	31.0484	No HTN	157	68	No DM	NA	61.3639	NA	NA
936	65	Male	African-American	26.5821	No HTN	155	82	No DM	NA	40.543	NA	NA
937	56	Female	White	24.7183	No HTN	138	78	No DM	NA	53.8823	NA	NA
938	52	Male	Hispanic	21.4844	No HTN	NA	NA	T2D	1+	115.599	2	0
939	67	Male	African-American	28.585	HTN	136	74	T1D	NA	72.6324	NA	NA
940	79	Male	White	NA	HTN	146	78	No DM	NA	71.27	NA	NA
941	58	Female	White	26.1372	HTN	140	90	No DM	NA	50.44	NA	NA
942	88	Male	White	24.4803	HTN	104	63	No DM	NA	47.391	NA	NA
943	80	Male	White	22.594	HTN	130	67	T2D	NA	15.62	NA	NA
944	62	Male	White	29.6679	HTN	147	95	No DM	NA	85.4445	NA	NA
945	72	Female	White	22.674	HTN	119	73	No DM	NA	53.188	NA	NA
946	55	Male	White	31.0708	HTN	144	78	T2D	NA	39.0719	NA	NA
947	68	Male	White	35.8521	HTN	131	83	No DM	NA	78.896	NA	NA
948	53	Male	White	30.8636	HTN	168	85	No DM	No	53.2552	NA	NA
949	47	Male	White	32.718	HTN	147	98	No DM	NA	79.5187	NA	NA
950	82	Female	White	28.009	HTN	142	76	No DM	NA	33.8426	NA	NA
951	50	Male	African-American	30.5408	HTN	182	100	T2D	1+	61.8636	30	19.5266
952	67	Female	Multi-racial	21.0323	HTN	151	69	T2D	1+	94.621	15	32.2134
953	76	Male	White	25.544	NA	167	77	No DM	1+	74.5845	NA	NA
954	81	Female	White	19.0534	No HTN	136	71	No DM	NA	77.485	NA	NA
955	76	Male	White	24.8168	HTN	133	70	No DM	NA	69.4141	NA	NA
956	66	Male	White	20.9423	No HTN	156	80	No DM	NA	52.4377	NA	NA
957	69	Female	White	23.4793	HTN	108	51	T2D	NA	50.7912	NA	NA
958	66	Male	White	28.4927	HTN	144	95	No DM	NA	78.0816	NA	NA
959	61	Female	White	31.0261	HTN	160	64	No DM	Trace	58.1295	NA	NA
960	59	Female	White	NA	HTN	120	82	No DM	NA	6.43	NA	NA
961	52	Male	White	42.8531	HTN	123	55	No DM	NA	29.894	NA	NA
962	52	Male	White	39.6214	HTN	128	83	No DM	NA	72.7571	NA	NA
963	81	Female	White	28.1472	HTN	118	64	No DM	NA	64.4626	NA	NA
964	75	Female	White	39.8723	HTN	187	89	T2D	NA	35.8491	NA	NA
965	57	Male	White	26.9098	No HTN	128	73	No DM	NA	50.1368	NA	NA
966	69	Male	Unknown	21.0035	HTN	138	88	T2D	2+	61.3291	80	4.02299
967	72	Male	White	41.6097	HTN	145	57	No DM	NA	39.1338	NA	NA
968	80	Female	African-American	23.8751	HTN	123	73	T2D	NA	69.8381	NA	NA
969	52	Male	White	44.6306	HTN	127	59	T2D	NA	46.68	NA	NA
970	46	Female	African-American	29.4078	HTN	NA	NA	T2D	2+	88.6784	5	0
971	74	Male	African-American	26.853	HTN	137	81	T2D	2+	76.8887	10	4.44444
972	82	Male	African-American	25.2595	HTN	136	69	T1D	2+	80.6687	15	6.81818
973	44	Male	White	14.6926	HTN	105	80	No DM	1+	20.7543	NA	NA
974	44	Female	White	NA	No HTN	NA	NA	No DM	NA	105.71	30	0.704225
975	74	Female	White	34.93	HTN	110	53	T1D	No	64.9308	NA	NA
976	70	Male	White	NA	No HTN	NA	NA	No DM	NA	75.92	NA	0.0421053
977	67	Male	White	26.7289	No HTN	124	64	No DM	NA	95.4461	NA	NA
978	61	Male	White	32.5176	HTN	144	78	No DM	NA	34.3589	NA	NA
979	53	Male	African-American	14.6425	HTN	126	86	No DM	2+	98.8956	30	27.4725
980	68	Male	White	26.64	No HTN	130	69	No DM	NA	45.32	NA	NA
981	50	Male	White	28.7347	HTN	122	80	NA	NA	79.607	NA	0.00492611
982	74	Female	White	21.6785	HTN	144	75	No DM	NA	21.8	NA	NA
983	85	Female	Asian	21.4848	HTN	132	69	T2D	No	51.4958	NA	NA
984	68	Male	White	33.53	HTN	160	99	No DM	NA	24.0282	NA	NA
985	68	Male	White	24.9076	HTN	136	76	No DM	NA	26.58	NA	0.0481928
986	82	Male	African-American	31.483	HTN	102	64	No DM	No	54.0289	NA	NA
987	66	Male	African-American	31.4985	HTN	146	80	T2D	NA	65.7294	NA	NA
988	69	Female	Multi-racial	27.5126	HTN	154	85	T2D	No	46.2226	NA	NA
989	65	Female	White	24.5972	HTN	110	59	No DM	NA	55.8688	NA	NA
990	48	Male	White	NA	HTN	NA	NA	No DM	NA	58.99	NA	NA
991	50	Male	White	27.6779	HTN	116	71	No DM	NA	70.7986	NA	NA
