# Supplementary material for: Treatment effects of soluble guanylate cyclase modulation on diabetic kidney disease at single-cell resolution
Source: Cell Rep Med. 2023 Apr 5;4(4):100992. doi: 10.1016/j.xcrm.2023.100992 (PMC10140477; doi:10.1016/j.xcrm.2023.100992)
Supplement: Data S22. Multiple linear regression and ordinal logistic regression, related to Figure 7 [file mmc23.xlsx]

## Sheet: Suppl. Data 22
MULTIPLE LINEAR REGRESSION
Fibrosis (%)
Coefficients:
	Estimate (beta)	Std. Error	t value	Pr(>|t|)
(Intercept)	-9.62768	5.72712	-1.681	0.09316	.
Gender (male)	-4.3626	1.44523	-3.019	0.00262	**
Race (white)	-9.19347	3.0124	-3.052	0.00235	**
Race (black)	-0.76048	3.29443	-0.231	0.8175
SBP (mmHg)	0.10142	0.0342	2.965	0.00312	**
WGCNA_score	1.14378	0.07176	15.939	<0.0000000000000002	***
Multiple R-squared: 0.2888, Adjusted R-squared: 0.2842
F-statistic: 62.37 on 5 and 768 DF, p-value: < 0.00000000000000022
Glomerulosclerosis (%)
Coefficients:
	Estimate (beta)	Std. Error	t value	Pr(>|t|)
(Intercept)	3.13988	5.57177	0.564	0.573238
Gender (male)	-4.6602	1.40972	-3.306	0.000992	***
Race (white)	-9.71753	2.92306	-3.324	0.000929	***
Race (black)	-3.52078	3.20768	-1.098	0.272723
SBP (mmHg)	0.0799	0.03331	2.399	0.016703	*
WGCNA_score	0.61577	0.07037	8.751	<0.0000000000000002	***
Multiple R-squared: 0.1362, Adjusted R-squared: 0.1305
F-statistic: 23.94 on 5 and 759 DF, p-value: < 0.00000000000000022
GFR (mL/min/1.73m^2)
Coefficients:
	Estimate (beta)	Std. Error	t value	Pr(>|t|)
(Intercept)	132.647	6.67286	19.879	<0.0000000000000002	***
Age (yrs)	-0.63773	0.06524	-9.775	<0.0000000000000002	***
SBP (mmHg)	-0.1258	0.0415	-3.031	0.00251	**
WGCNA_score	-0.5462	0.08161	-6.692	3.96e-11	***
Multiple R-squared: 0.1586, Adjusted R-squared: 0.1556
F-statistic: 53.84 on 3 and 857 DF, p-value: < 0.00000000000000022
ORDINAL LOGISTIC REGRESSION
Albuminuria (No, Trace, 1+, 2+, 3+, 4+)
Coefficients:
	Value	Std. Error	t value	p value	OR	CI 2.5%	CI 97.5%
Age (yrs)	0.01596	0.01038	1.5369	0.124318	1.01609	0.995763	1.0372
Gender (male)	0.4091	0.24795	1.6499	0.0989545	1.50546	0.929254	2.46008
Race (white)	-0.91601	0.46997	-1.9491	0.0512847	0.40011	0.160068	1.0246
Race (black)	-0.17162	0.48311	-0.3552	0.722405	0.842296	0.32878	2.21301
SBP (mmHg)	0.01426	0.0054	2.6417	0.00824908	1.01437	1.00365	1.02519
WGCNA_score	0.0442	0.01143	3.8651	0.000111051	1.04519	1.02228	1.06933
Residual Deviance: 676.9875
AIC: 698.9875
